# Supplementary material for: A machine learning-based chemoproteomic approach to identify drug targets and binding sites in complex proteomes
Source: Nat Commun. 2020 Aug 21;11:4200. doi: 10.1038/s41467-020-18071-x (PMC7442650; doi:10.1038/s41467-020-18071-x)
Supplement: Supplementary file 4 — Supplementary Data 1 [file 41467_2020_18071_MOESM4_ESM.xlsx]

## Sheet: Supplementary Table 1
Supplementary Data 1. Differentially regulated peptides in rapamycin treated HeLa lysate (2 µM)
Modified Peptide Sequences	Protein Groups	Log2 Fold Change(Rapamycin treated, Vehicle)	Qvalue	Protein Descriptions	Protein Names
_AEGSDVANAVLDGADC[+C2+H3+N+O]IMLSGETAK_	P14618	-0.662436	5.39e-27	Pyruvate kinase PKM	KPYM_HUMAN
_GWEEGVAQMSVGQR_	P62942	1.3476	2.18e-22	Peptidyl-prolyl cis-trans isomerase FKBP1A	FKB1A_HUMAN
_RGQTC[+C2+H3+N+O]VVHYTGMLEDGK_	P62942	1.5357	5.72e-18	Peptidyl-prolyl cis-trans isomerase FKBP1A	FKB1A_HUMAN
_AVLC[+C2+H3+N+O]PPPVK_	P63000	1.26785	7.41e-17	Ras-related C3 botulinum toxin substrate 1	RAC1_HUMAN
_SIFSAVLDELK_	P31327	-0.574923	7.73e-17	Carbamoyl-phosphate synthase [ammonia] mitochondrial	CPSM_HUMAN
_GGETVMVNAAAGAVGSVVGQIAK_	Q14914	-0.410203	1.4e-15	Prostaglandin reductase 1	PTGR1_HUMAN
_VHAELADVLTEAVVD_	P40227	-0.393512	2.14e-15	T-complex protein 1 subunit zeta	TCPZ_HUMAN
_LAPITSDPTEATAVGAVEASFK_	P14618	-0.44035	2.85e-15	Pyruvate kinase PKM	KPYM_HUMAN
_FTASAGIQVVGDDLTVTNPK_	P06733	-0.274453	5.37e-15	Alpha-enolase	ENOA_HUMAN
_EPPTDVTPTFLTTGVLSTLR_	P49915	-0.502898	5.47e-15	GMP synthase [glutamine-hydrolyzing]	GUAA_HUMAN
_GEMSRPGEVC[+C2+H3+N+O]SALNLC[+C2+H3+N+O]ES_	P07602	-0.304866	1.14e-14	Prosaposin	SAP_HUMAN
_NLAMGVNLTSMSK_	P12004	-0.269841	1.46e-14	Proliferating cell nuclear antigen	PCNA_HUMAN
_LC[+C2+H3+N+O]YVALDFEQEMATAA_	P63261	-0.306775	3.93e-14	Actin cytoplasmic 2	ACTG_HUMAN
_NQVAMNPTNTVFDAK_	P11142	-0.204582	4.07e-14	Heat shock cognate 71 kDa protein	HSP7C_HUMAN
_VLVVGAGGIGC[+C2+H3+N+O]ELLK_	Q9UBT2	-0.502746	5.85e-14	SUMO-activating enzyme subunit 2	SAE2_HUMAN
_LMIEMDGTENK_	P06733	-0.372361	7.82e-14	Alpha-enolase	ENOA_HUMAN
_FGEENIEVYHSY_	Q16881	-0.690994	1.15e-13	Thioredoxin reductase 1 cytoplasmic	TRXR1_HUMAN
_QLDSTIGIHPVC[+C2+H3+N+O]AEVF_	Q16881	-0.728529	1.16e-13	Thioredoxin reductase 1 cytoplasmic	TRXR1_HUMAN
_ASTDYDLSDK_	P39023	-0.305221	1.4e-13	60S ribosomal protein L3	RL3_HUMAN
_DLYANTVLSGGTTMYPGIADR_	P63261	-0.450637	2.02e-13	Actin cytoplasmic 2	ACTG_HUMAN
_YTGMLEDGK_	P62942	-0.672697	2.36e-13	Peptidyl-prolyl cis-trans isomerase FKBP1A	FKB1A_HUMAN
_VLDNYLTSPLPEEVDETSAEDEGVSQR_	O00299	-0.411437	2.5e-13	Chloride intracellular channel protein 1	CLIC1_HUMAN
_ENAEVDGDDDAEEMEAK_	P05198	-0.321757	2.75e-13	Eukaryotic translation initiation factor 2 subunit 1	IF2A_HUMAN
_WTELAGC[+C2+H3+N+O]TADFR_	Q12907	-0.445493	4.64e-13	Vesicular integral-membrane protein VIP36	LMAN2_HUMAN
_IANLQTDLSDGLR_	P21333	-0.22808	5.58e-13	Filamin-A	FLNA_HUMAN
_QDLPNAMNAAEITDK_	P84077	-0.2668	8.23e-13	ADP-ribosylation factor 1	ARF1_HUMAN
_DGDSVMVLPTIPEEEAK_	P30041	-0.275129	9.55e-13	Peroxiredoxin-6	PRDX6_HUMAN
_NLFEDQNTLTSIC[+C2+H3+N+O]EK_	P55060	-0.185352	9.77e-13	Exportin-2	XPO2_HUMAN
_ITLPVDFVTADK_	P00558	-0.313256	1.09e-12	Phosphoglycerate kinase 1	PGK1_HUMAN
_MVVPVAALFTPLK_	Q15436	-0.338852	1.34e-12	Protein transport protein Sec23A	SC23A_HUMAN
_EEDEEEDVPGQAKDEL_	P27797	0.954702	1.51e-12	Calreticulin	CALR_HUMAN
_TELSQSDMFDQR_	P62495	-0.278496	1.72e-12	Eukaryotic peptide chain release factor subunit 1	ERF1_HUMAN
_ELVDSVLDVVR_	P68371	-0.257172	1.74e-12	Tubulin beta-4B chain	TBB4B_HUMAN
_IGNTGGMLDNILASK_	P53396	-0.200134	1.9e-12	ATP-citrate synthase	ACLY_HUMAN
_TQVTVQYMQDR_	P31153	-0.237742	2.02e-12	S-adenosylmethionine synthase isoform type-2	METK2_HUMAN
_GKLPIVNEDDELVAIIA_	P12268	-0.265861	2.06e-12	Inosine-5'-monophosphate dehydrogenase 2	IMDH2_HUMAN
_VAGALAEAGVGLEEIAK_	Q3LXA3	-0.188715	2.3e-12	Triokinase/FMN cyclase	TKFC_HUMAN
_LYGSAGPPPTGEEDTAEKD_	P11021	-0.319833	2.38e-12	Endoplasmic reticulum chaperone BiP	BIP_HUMAN
_ETDLLILFK_	P05455	-0.315617	2.48e-12	Lupus La protein	LA_HUMAN
_FGDPVVQSDMK_	P0DMV8;P0DMV9	-0.170635	2.75e-12	Heat shock 70 kDa protein 1A;Heat shock 70 kDa protein 1B	HS71A_HUMAN;HS71B_HUMAN
_EGPYDVVVLPGGNLGAQ_	Q99497	-0.26351	2.84e-12	Protein/nucleic acid deglycase DJ-1	PARK7_HUMAN
_ILVATNLFGR_	Q13838	-0.215412	2.93e-12	Spliceosome RNA helicase DDX39B	DX39B_HUMAN
_VAGMDVELTVEER_	P62258	-0.390839	2.93e-12	14-3-3 protein epsilon	1433E_HUMAN
_YLEVVLNTLQQASQA_	Q14974	-0.396147	3.32e-12	Importin subunit beta-1	IMB1_HUMAN
_ITVVGVGQVGMAC[+C2+H3+N+O]_	P07195	-0.512351	3.44e-12	L-lactate dehydrogenase B chain	LDHB_HUMAN
_RPQYSNPPVQGEVM_	P67809	-0.265926	3.97e-12	Nuclease-sensitive element-binding protein 1	YBOX1_HUMAN
_QLEEQLDNETK_	P35579	-0.327527	4.34e-12	Myosin-9	MYH9_HUMAN
_TC[+C2+H3+N+O]TTVAFTQVNSEDK_	P62424	-0.193989	4.6e-12	60S ribosomal protein L7a	RL7A_HUMAN
_RPLEDGDQPDAK_	Q96AE4	-0.348252	4.96e-12	Far upstream element-binding protein 1	FUBP1_HUMAN
_YLLGTSLAR_	P00966	-0.31214	5.33e-12	Argininosuccinate synthase	ASSY_HUMAN
_TLSGLEVSMVTAVPGR_	P00390	-0.460605	5.63e-12	Glutathione reductase mitochondrial	GSHR_HUMAN
_LISLGYDVENDR_	O43707	-0.241491	7.06e-12	Alpha-actinin-4	ACTN4_HUMAN
_DAEAPGIR_	P51858	-0.388413	8.9e-12	Hepatoma-derived growth factor	HDGF_HUMAN
_AVFPSIVGR_	P63261	-0.201259	1.04e-11	Actin cytoplasmic 2	ACTG_HUMAN
_DSGDGVTHTVPIYEGYALPHAILR_	P63261	0.634328	1.05e-11	Actin cytoplasmic 2	ACTG_HUMAN
_EVDVGLAADVGTLQR_	Q13011	-0.46902	1.2e-11	Delta(35)-Delta(24)-dienoyl-CoA isomerase mitochondrial	ECH1_HUMAN
_ANPGNSQVAR_	Q14974	-0.310651	1.24e-11	Importin subunit beta-1	IMB1_HUMAN
_IIEPSLR_	P62987	4.24969	1.27e-11	Ubiquitin-60S ribosomal protein L40	RL40_HUMAN
_IPGGIIEDSC[+C2+H3+N+O]VLR_	P49368	-0.258944	1.29e-11	T-complex protein 1 subunit gamma	TCPG_HUMAN
_SRDNGPDGMEPEGVIE_	P60842	-0.258183	1.34e-11	Eukaryotic initiation factor 4A-I	IF4A1_HUMAN
_SVEGEGEEEGEEY_	P68363	-0.327263	1.54e-11	Tubulin alpha-1B chain	TBA1B_HUMAN
_GSTDNLMDDIER_	P50990	-0.219815	1.57e-11	T-complex protein 1 subunit theta	TCPQ_HUMAN
_M[+C2+H2+O]EFQAVVMAVGGGSR_	Q9NR50	-0.360223	1.59e-11	Translation initiation factor eIF-2B subunit gamma	EI2BG_HUMAN
_GAGTGGLGLTVEGPC[+C2+H3+N+O]EAK_	O75369	-0.251783	1.67e-11	Filamin-B	FLNB_HUMAN
_QVHPDTGISSK_	P06899;P23527;P33778;Q16778	-0.283814	1.91e-11	Histone H2B type 1-J;Histone H2B type 1-O;Histone H2B type 1-B;Histone H2B type 2-E	H2B1J_HUMAN;H2B1O_HUMAN;H2B1B_HUMAN;H2B2E_HUMAN
_GITSDANVLTNELR_	P25789	-0.201196	1.92e-11	Proteasome subunit alpha type-4	PSA4_HUMAN
_ILATGANVILTTGGIDDMC[+C2+H3+N+O]LK_	P17987	-0.364416	2.14e-11	T-complex protein 1 subunit alpha	TCPA_HUMAN
_MVQEAEK_	P0DMV8;P0DMV9	-0.467274	2.19e-11	Heat shock 70 kDa protein 1A;Heat shock 70 kDa protein 1B	HS71A_HUMAN;HS71B_HUMAN
_LVLEQVVTSIASVADTAEEK_	O00410	-0.325984	2.2e-11	Importin-5	IPO5_HUMAN
_IVVVTAGVR_	P07195	-0.197809	2.32e-11	L-lactate dehydrogenase B chain	LDHB_HUMAN
_C[+C2+H3+N+O]PEALFQPSFLGMESC[+C2+H3+N+O]_	P63261	-0.381831	2.92e-11	Actin cytoplasmic 2	ACTG_HUMAN
_ENAPAIIFIDEIDAIATK_	P43686	-0.480617	3.27e-11	26S proteasome regulatory subunit 6B	PRS6B_HUMAN
_AFVDFLSDEIK_	Q07021	-0.186244	3.5e-11	Complement component 1 Q subcomponent-binding protein mitochondrial	C1QBP_HUMAN
_VNPSRLPVVIGGLLDVDC[+C2+H3+N+O]SEDVIK_	Q00610	0.404045	3.68e-11	Clathrin heavy chain 1	CLH1_HUMAN
_WFEENASQSTVK_	Q12905	-0.305692	3.84e-11	Interleukin enhancer-binding factor 2	ILF2_HUMAN
_FPEVEDVVMVNVR_	P05198	-0.306274	3.86e-11	Eukaryotic translation initiation factor 2 subunit 1	IF2A_HUMAN
_VIAINVDDPDAANYNDINDVK_	Q15181	-0.587986	3.95e-11	Inorganic pyrophosphatase	IPYR_HUMAN
_IALGIPLPEIK_	P31327	-0.361781	3.99e-11	Carbamoyl-phosphate synthase [ammonia] mitochondrial	CPSM_HUMAN
_ASVPDGFLSELTQQLAQAT_	P14174	-0.195026	4.96e-11	Macrophage migration inhibitory factor	MIF_HUMAN
_PSSSPVIF_	Q15366	-0.321218	6.06e-11	Poly(rC)-binding protein 2	PCBP2_HUMAN
_LEGDSTDLSDQIAELQ_	P35579	-0.462921	6.44e-11	Myosin-9	MYH9_HUMAN
_M[+C2+H2+O]MPTPVIL_	Q99832	-0.91613	6.63e-11	T-complex protein 1 subunit eta	TCPH_HUMAN
_LITLEEEMTK_	P07237	-0.151879	6.67e-11	Protein disulfide-isomerase	PDIA1_HUMAN
_LVGPEEALSPGEAR_	O60568	-0.139127	7.07e-11	Procollagen-lysine2-oxoglutarate 5-dioxygenase 3	PLOD3_HUMAN
_SAYALGGLGSGIC[+C2+H3+N+O]PNR_	P31327	-0.436067	7.76e-11	Carbamoyl-phosphate synthase [ammonia] mitochondrial	CPSM_HUMAN
_LTDENALSGNEELTVK_	P14625	-0.213069	8.5e-11	Endoplasmin	ENPL_HUMAN
_GPPQEEEEEEDEEEEATKE_	P51858	-0.374208	1.02e-10	Hepatoma-derived growth factor	HDGF_HUMAN
_DEDEEDEEDKEEDEEEDVPGQAKDEL_	P27797	0.990601	1.03e-10	Calreticulin	CALR_HUMAN
_ADIETIGEILK_	P61978	-0.20228	1.06e-10	Heterogeneous nuclear ribonucleoprotein K	HNRPK_HUMAN
_LAEGEEEKPEPDISSE_	Q5SSJ5	-0.481805	1.06e-10	Heterochromatin protein 1-binding protein 3	HP1B3_HUMAN
_IEFEGQPVDFVDPNK_	P31327	-0.401429	1.07e-10	Carbamoyl-phosphate synthase [ammonia] mitochondrial	CPSM_HUMAN
_GIIASSVGTILK_	P17812	-0.40237	1.11e-10	CTP synthase 1	PYRG1_HUMAN
_DDEFTHLYTL_	P27797	-0.411558	1.13e-10	Calreticulin	CALR_HUMAN
_EDQSILC[+C2+H3+N+O]TGESGAGK_	P35579	-0.312178	1.29e-10	Myosin-9	MYH9_HUMAN
_VVTDTDETELAR_	P05198	-0.219163	1.31e-10	Eukaryotic translation initiation factor 2 subunit 1	IF2A_HUMAN
_STFVLDEFKR_	P26641	0.370368	1.67e-10	Elongation factor 1-gamma	EF1G_HUMAN
_YLQSLLAEVER_	O95232	-0.361613	1.72e-10	Luc7-like protein 3	LC7L3_HUMAN
_AAVPSGASTGIYEAL_	P06733	-0.252005	2.54e-10	Alpha-enolase	ENOA_HUMAN
_SGTSGDHGELVVR_	P29692	-0.361926	2.56e-10	Elongation factor 1-delta	EF1D_HUMAN
_GC[+C2+H3+N+O]ITIIGGGDTATC[+C2+H3+N+O]C[+C2+H3+N+O]_	P00558	-0.333843	2.57e-10	Phosphoglycerate kinase 1	PGK1_HUMAN
_VAGQDGQIDADELQR_	P30626	-0.264857	2.7e-10	Sorcin	SORCN_HUMAN
_VPQVSTPTLVEVSR_	P02768	-0.22429	2.77e-10	Serum albumin	ALBU_HUMAN
_GFGFVDFNSEEDAK_	P19338	-0.126515	2.79e-10	Nucleolin	NUCL_HUMAN
_ALDIAENEMPGLMR_	P23526	-0.263934	2.93e-10	Adenosylhomocysteinase	SAHH_HUMAN
_GDEGIFEESFIEER_	Q9UMY4	-0.249617	3.21e-10	Sorting nexin-12	SNX12_HUMAN
_IIAFVGSPVEDNEK_	P55036	-0.24045	3.23e-10	26S proteasome non-ATPase regulatory subunit 4	PSMD4_HUMAN
_DPSASPGDAGEQAIR_	P18206	-0.157782	3.46e-10	Vinculin	VINC_HUMAN
_VDTSSEITTK_	P06454	-0.227921	3.77e-10	Prothymosin alpha	PTMA_HUMAN
_EIGNIISDAMK_	P10809	-0.190667	3.89e-10	60 kDa heat shock protein mitochondrial	CH60_HUMAN
_PGNQNTQVTEAWNK_	Q9UQ80	-0.439972	4.38e-10	Proliferation-associated protein 2G4	PA2G4_HUMAN
_ADQPIDADVTVIGSGPGGYVAAIK_	P09622	-0.414025	4.44e-10	Dihydrolipoyl dehydrogenase mitochondrial	DLDH_HUMAN
_GVDEVTIVNILTNR_	P07355	-0.219371	4.86e-10	Annexin A2	ANXA2_HUMAN
_TEIIILATR_	P23396	-0.167151	4.93e-10	40S ribosomal protein S3	RS3_HUMAN
_GAVLVC[+C2+H3+N+O]DMSSNFLSK_	Q9Y617	-0.25733	4.96e-10	Phosphoserine aminotransferase	SERC_HUMAN
_SAPLPMEGVDISPK_	Q02790	-0.123692	5.36e-10	Peptidyl-prolyl cis-trans isomerase FKBP4	FKBP4_HUMAN
_ELETVC[+C2+H3+N+O]NDVLSLLDK_	Q04917	-0.416991	5.36e-10	14-3-3 protein eta	1433F_HUMAN
_ALELDSNNEK_	Q02790	-0.280648	5.4e-10	Peptidyl-prolyl cis-trans isomerase FKBP4	FKBP4_HUMAN
_LNEDMAC[+C2+H3+N+O]SVAGITSDANVLTNELR_	P25789	-0.462495	5.53e-10	Proteasome subunit alpha type-4	PSA4_HUMAN
_AFRVPTANVSVVDLTC[+C2+H3+N+O]R_	P04406	0.367703	5.62e-10	Glyceraldehyde-3-phosphate dehydrogenase	G3P_HUMAN
_SFYPEEVSSMVLTK_	P11142	-0.212118	5.73e-10	Heat shock cognate 71 kDa protein	HSP7C_HUMAN
_ILITIVEEVETLR_	Q15149	-0.571507	5.91e-10	Plectin	PLEC_HUMAN
_PQVIADYESGR_	O60869	-0.213861	5.99e-10	Endothelial differentiation-related factor 1	EDF1_HUMAN
_TSSEITTK_	P06454	-0.190758	6.08e-10	Prothymosin alpha	PTMA_HUMAN
_GIDPFSLDALSK_	P40227	-0.208625	6.13e-10	T-complex protein 1 subunit zeta	TCPZ_HUMAN
_ADLINNLGTIA_	P08238	-0.360372	6.25e-10	Heat shock protein HSP 90-beta	HS90B_HUMAN
_LALGIPLPELR_	P27708	-0.254472	6.5e-10	CAD protein	PYR1_HUMAN
_VLIGGDETPEGQR_	O60701	-0.159662	6.77e-10	UDP-glucose 6-dehydrogenase	UGDH_HUMAN
_LLLEFTDTSYEEK_	P21266	-0.15691	8.25e-10	Glutathione S-transferase Mu 3	GSTM3_HUMAN
_NWDEADIGPWAK_	Q9UNF1	0.206554	8.27e-10	Melanoma-associated antigen D2	MAGD2_HUMAN
_LIVDEAINEDNSVVSLSQPK_	P55072	-0.3747	8.28e-10	Transitional endoplasmic reticulum ATPase	TERA_HUMAN
_EVIPVNVPEAQEEMK_	P07814	-0.252477	8.44e-10	Bifunctional glutamate/proline--tRNA ligase	SYEP_HUMAN
_WGDAGAEYVVEST_	P04406	-0.417454	8.52e-10	Glyceraldehyde-3-phosphate dehydrogenase	G3P_HUMAN
_EEAGGGISEEEAAQYDR_	Q9UBE0	-0.207241	8.87e-10	SUMO-activating enzyme subunit 1	SAE1_HUMAN
_VLITTDLLAR_	P60842	-0.145469	8.97e-10	Eukaryotic initiation factor 4A-I	IF4A1_HUMAN
_WSSLAC[+C2+H3+N+O]NIALDAVK_	P49368	-0.412974	9.06e-10	T-complex protein 1 subunit gamma	TCPG_HUMAN
_NQYDNDVTVWSPQGR_	P25786	-0.226072	9.15e-10	Proteasome subunit alpha type-1	PSA1_HUMAN
_DLLAVVFYGTEK_	P12956	-0.258448	9.43e-10	X-ray repair cross-complementing protein 6	XRCC6_HUMAN
_VGEFSGANK_	P10599	-0.193287	9.45e-10	Thioredoxin	THIO_HUMAN
_IIPTLEEGLQLPSPTAT_	P61978	-0.262261	9.86e-10	Heterogeneous nuclear ribonucleoprotein K	HNRPK_HUMAN
_IAILGFAFK_	O60701	-0.19412	9.99e-10	UDP-glucose 6-dehydrogenase	UGDH_HUMAN
_EYWMDPEGEMK_	P53999	-0.449407	1.01e-09	Activated RNA polymerase II transcriptional coactivator p15	TCP4_HUMAN
_AEGSDVANAVLDGADC[+C2+H3+N+O]IMLSGETAKG_	P14618	-0.324697	1.01e-09	Pyruvate kinase PKM	KPYM_HUMAN
_VLNNMEIGTSLFDEEGAK_	P00558	-0.339048	1.02e-09	Phosphoglycerate kinase 1	PGK1_HUMAN
_AIFTTGQGASAVGLTAYVQR_	P49736	-0.362429	1.02e-09	DNA replication licensing factor MCM2	MCM2_HUMAN
_M[+C2+H2+O]DDREDLVYQA_	P62258	-0.346223	1.02e-09	14-3-3 protein epsilon	1433E_HUMAN
_TDDEVVQREEEAIQL_	P14625	-0.376735	1.07e-09	Endoplasmin	ENPL_HUMAN
_LLSVVPVPEGYSVK_	Q9GZN8	-0.150732	1.08e-09	UPF0687 protein C20orf27	CT027_HUMAN
_TVVVNC[+C2+H3+N+O]NPETVSTDFDEC[+C2+H3+N+O]DK_	P31327	-0.795737	1.12e-09	Carbamoyl-phosphate synthase [ammonia] mitochondrial	CPSM_HUMAN
_DENSVELTMAEGPYK_	Q14697	-0.321873	1.13e-09	Neutral alpha-glucosidase AB	GANAB_HUMAN
_EQVANSAFVER_	P08238	-0.130801	1.16e-09	Heat shock protein HSP 90-beta	HS90B_HUMAN
_SLPVPQLVPETEDEK_	O00154	-0.155982	1.23e-09	Cytosolic acyl coenzyme A thioester hydrolase	BACH_HUMAN
_IITVSMEDVK_	Q08J23	-0.251067	1.31e-09	tRNA (cytosine(34)-C(5))-methyltransferase	NSUN2_HUMAN
_LISQIVSSITASLR_	P68363	-0.450241	1.34e-09	Tubulin alpha-1B chain	TBA1B_HUMAN
_AAAPAPEEEMDEC[+C2+H3+N+O]EQA_	P26641	-0.380777	1.4e-09	Elongation factor 1-gamma	EF1G_HUMAN
_EYVESQLQR_	Q8NBS9	-0.261423	1.4e-09	Thioredoxin domain-containing protein 5	TXND5_HUMAN
_TLIQNC[+C2+H3+N+O]GASTIR_	P49368	-0.305807	1.52e-09	T-complex protein 1 subunit gamma	TCPG_HUMAN
_LYDVPANSMR_	O43684	-0.24396	1.58e-09	Mitotic checkpoint protein BUB3	BUB3_HUMAN
_SIC[+C2+H3+N+O]TTVLELLDK_	P27348	-0.314123	1.59e-09	14-3-3 protein theta	1433T_HUMAN
_VVAC[+C2+H3+N+O]TSAFLLWDPTK_	P30043	-0.220134	1.59e-09	Flavin reductase (NADPH)	BLVRB_HUMAN
_VDSVLDVVR_	P68371	-0.209677	1.63e-09	Tubulin beta-4B chain	TBB4B_HUMAN
_REEEEFNTGPLSVLTQ_	P62316	-0.226748	1.65e-09	Small nuclear ribonucleoprotein Sm D2	SMD2_HUMAN
_FNAHGDANTIVC[+C2+H3+N+O]N_	P09382	-0.202998	1.76e-09	Galectin-1	LEG1_HUMAN
_VLASNC[+C2+H3+N+O]DEPMYVK_	P25398	-0.254264	1.86e-09	40S ribosomal protein S12	RS12_HUMAN
_RAAEDDEDDDVDTK_	P06454	-0.295189	1.9e-09	Prothymosin alpha	PTMA_HUMAN
_SANLVAATLGAILNR_	P19367	-0.37083	2.01e-09	Hexokinase-1	HXK1_HUMAN
_AILILDNDGDR_	P61923	-0.190051	2.05e-09	Coatomer subunit zeta-1	COPZ1_HUMAN
_VFDAIMNFK_	P13639	-0.175914	2.06e-09	Elongation factor 2	EF2_HUMAN
_LVILDEADAMTQDAQNALRR_	P40937	-0.357031	2.13e-09	Replication factor C subunit 5	RFC5_HUMAN
_FWEVISDEHGIDPTGTYHGDSDLQLDR_	P07437	0.428023	2.21e-09	Tubulin beta chain	TBB5_HUMAN
_C[+C2+H3+N+O]APQHGAPGPGPADASK_	P21333	-0.291566	2.4e-09	Filamin-A	FLNA_HUMAN
_FLSAIVSSVDK_	P46940	-0.182801	2.51e-09	Ras GTPase-activating-like protein IQGAP1	IQGA1_HUMAN
_ELEQVC[+C2+H3+N+O]NPIISGLYQGA_	P0DMV8;P0DMV9	-0.311106	2.58e-09	Heat shock 70 kDa protein 1A;Heat shock 70 kDa protein 1B	HS71A_HUMAN;HS71B_HUMAN
_DIIALNPLYR_	P36776	-0.301979	2.67e-09	Lon protease homolog mitochondrial	LONM_HUMAN
_ELC[+C2+H3+N+O]QGLGQPGSVLR_	P13489	-0.190502	2.76e-09	Ribonuclease inhibitor	RINI_HUMAN
_ILC[+C2+H3+N+O]DVPC[+C2+H3+N+O]SGDGTMR_	Q08J23	-0.266881	2.76e-09	tRNA (cytosine(34)-C(5))-methyltransferase	NSUN2_HUMAN
_NC[+C2+H3+N+O]IIVSPDAGGAK_	P11908	-0.157631	3.27e-09	Ribose-phosphate pyrophosphokinase 2	PRPS2_HUMAN
_KTEAPAAPAAQETK_	P80723	-0.229988	3.31e-09	Brain acid soluble protein 1	BASP1_HUMAN
_AVLVDLEPGTM_	P68371	-0.40022	3.32e-09	Tubulin beta-4B chain	TBB4B_HUMAN
_AGGDGAEAPAKK_	Q13838	-0.419763	3.65e-09	Spliceosome RNA helicase DDX39B	DX39B_HUMAN
_LGDLYEEEMR_	P08670	-0.312393	3.66e-09	Vimentin	VIME_HUMAN
_VFVGGLSPDTSEEQIK_	O14979	-0.154287	4.06e-09	Heterogeneous nuclear ribonucleoprotein D-like	HNRDL_HUMAN
_DDVAQTDLLQIDPNFGSK_	P08195	-0.370153	4.34e-09	4F2 cell-surface antigen heavy chain	4F2_HUMAN
_IGFPETTEEELEEIASEN_	Q9Y3F4	-0.264163	4.67e-09	Serine-threonine kinase receptor-associated protein	STRAP_HUMAN
_VDENFDC[+C2+H3+N+O]VEADDVEGK_	O14929	-0.241103	4.76e-09	Histone acetyltransferase type B catalytic subunit	HAT1_HUMAN
_SC[+C2+H3+N+O]QFVAVR_	P07814	-0.225201	4.8e-09	Bifunctional glutamate/proline--tRNA ligase	SYEP_HUMAN
_ITLDNAYMEK_	P14618	-0.163066	5e-09	Pyruvate kinase PKM	KPYM_HUMAN
_INEVVTR_	P62899	-0.259861	5.01e-09	60S ribosomal protein L31	RL31_HUMAN
_STVDAPTAA_	Q99832	-0.327078	5.13e-09	T-complex protein 1 subunit eta	TCPH_HUMAN
_DEEAFEDNSEEYIR_	P55060	-0.182032	5.25e-09	Exportin-2	XPO2_HUMAN
_QGGLGPMNIPLVSDPK_	Q06830	-0.276372	5.49e-09	Peroxiredoxin-1	PRDX1_HUMAN
_DNLTLWTSDTQGDEAEAGEGGEN_	P63104	-1.05025	5.58e-09	14-3-3 protein zeta/delta	1433Z_HUMAN
_EPLFGISTGNLITGLAAGAK_	P31327	-0.581176	5.66e-09	Carbamoyl-phosphate synthase [ammonia] mitochondrial	CPSM_HUMAN
_RQVDQLTNDK_	P08670	-0.379667	5.69e-09	Vimentin	VIME_HUMAN
_NAYAVLYDIILK_	Q06323	-0.170902	5.79e-09	Proteasome activator complex subunit 1	PSME1_HUMAN
_M[+C2+H2+O]DPNTIIEALR_	O95373	-0.305589	5.81e-09	Importin-7	IPO7_HUMAN
_LVSPGSANETSSILVESVTR_	O75369	-0.29774	5.82e-09	Filamin-B	FLNB_HUMAN
_TIEEYAVC[+C2+H3+N+O]PDLK_	P36871	-0.186436	5.86e-09	Phosphoglucomutase-1	PGM1_HUMAN
_DVQDSLTVSNEAQTAK_	P52907	-0.34392	6.04e-09	F-actin-capping protein subunit alpha-1	CAZA1_HUMAN
_EENVGLHQ_	P67936	-0.314937	6.09e-09	Tropomyosin alpha-4 chain	TPM4_HUMAN
_SPDDPSR_	P06733	-0.294792	6.11e-09	Alpha-enolase	ENOA_HUMAN
_WNSPAEEGSSDC[+C2+H3+N+O]EVFSK_	P34932	-0.284021	6.42e-09	Heat shock 70 kDa protein 4	HSP74_HUMAN
_VVAEVYDQER_	Q9UHX1	-0.234726	6.49e-09	Poly(U)-binding-splicing factor PUF60	PUF60_HUMAN
_DQAVENILVSPVVVAS_	P50454	-0.408585	6.67e-09	Serpin H1	SERPH_HUMAN
_LFSSVTFETVEESK_	Q9HAV4	-0.177239	6.74e-09	Exportin-5	XPO5_HUMAN
_RSIQFVDWC[+C2+H3+N+O]PTGFK_	P68363	0.43467	6.86e-09	Tubulin alpha-1B chain	TBA1B_HUMAN
_VAGDMLPNSTER_	Q15366	-0.175176	7.16e-09	Poly(rC)-binding protein 2	PCBP2_HUMAN
_VELDNMPLR_	Q15233	-0.177092	7.49e-09	Non-POU domain-containing octamer-binding protein	NONO_HUMAN
_LDLSVTEAVVAGIAK_	P22102	-0.388115	7.49e-09	Trifunctional purine biosynthetic protein adenosine-3	PUR2_HUMAN
_EGQEDQGLTK_	O95758	-0.170024	7.72e-09	Polypyrimidine tract-binding protein 3	PTBP3_HUMAN
_VQVALEELQDLK_	Q14204	-0.172795	7.74e-09	Cytoplasmic dynein 1 heavy chain 1	DYHC1_HUMAN
_ELLIIGGVA_	Q92499	-0.588687	7.74e-09	ATP-dependent RNA helicase DDX1	DDX1_HUMAN
_LADLQNDEVAFR_	P61247	-0.149916	7.76e-09	40S ribosomal protein S3a	RS3A_HUMAN
_NFGEDMDDER_	P11940	-0.287725	7.97e-09	Polyadenylate-binding protein 1	PABP1_HUMAN
_VNEMIIGGGMAFTFLK_	P00558	-0.280298	8.09e-09	Phosphoglycerate kinase 1	PGK1_HUMAN
_GVSLQELNPEMGTDNDSENWK_	P07195	-0.412954	8.15e-09	L-lactate dehydrogenase B chain	LDHB_HUMAN
_SAYC[+C2+H3+N+O]PYSHFPVGAALLTQEGR_	P32320	0.18808	8.66e-09	Cytidine deaminase	CDD_HUMAN
_DIDEAEEGVK_	P20042	-0.262072	8.66e-09	Eukaryotic translation initiation factor 2 subunit 2	IF2B_HUMAN
_SDNVLLGMEGSVK_	Q13177	-0.181004	8.67e-09	Serine/threonine-protein kinase PAK 2	PAK2_HUMAN
_AALGGNSSPSAK_	P05387	-0.451982	8.98e-09	60S acidic ribosomal protein P2	RLA2_HUMAN
_LGGSLADSYLDEGFLLDK_	P78371	-0.257073	8.99e-09	T-complex protein 1 subunit beta	TCPB_HUMAN
_M[+C2+H2+O]ETEQPEETFPNTETNGEFGK_	P61978	-0.443178	9.73e-09	Heterogeneous nuclear ribonucleoprotein K	HNRPK_HUMAN
_DINAYNC[+C2+H3+N+O]EEPTEK_	P30041	-0.24675	1.1e-08	Peroxiredoxin-6	PRDX6_HUMAN
_DVVTAAGDMLK_	P07602	-0.187606	1.1e-08	Prosaposin	SAP_HUMAN
_IAPSFAVESIEDALK_	P31327	-0.418813	1.1e-08	Carbamoyl-phosphate synthase [ammonia] mitochondrial	CPSM_HUMAN
_SSGLPNIPVQTISR_	P02786	-0.0853291	1.17e-08	Transferrin receptor protein 1	TFR1_HUMAN
_TIAIIAEGIPEALTR_	P53396	-0.234139	1.18e-08	ATP-citrate synthase	ACLY_HUMAN
_EMSC[+C2+H3+N+O]IAEDVIIVTSSLTK_	Q9Y678	-0.302929	1.2e-08	Coatomer subunit gamma-1	COPG1_HUMAN
_VIDPVAPR_	P07814	-0.16916	1.24e-08	Bifunctional glutamate/proline--tRNA ligase	SYEP_HUMAN
_DLLDLLVEAK_	O00571	-0.317406	1.26e-08	ATP-dependent RNA helicase DDX3X	DDX3X_HUMAN
_LNMILVQILK_	O14980	-0.229174	1.28e-08	Exportin-1	XPO1_HUMAN
_LLETC[+C2+H3+N+O]SIALVGK_	P17812	-0.323611	1.33e-08	CTP synthase 1	PYRG1_HUMAN
_TVPPAVTGITFLSGGQSEEEASIN_	P04075	-0.352557	1.34e-08	Fructose-bisphosphate aldolase A	ALDOA_HUMAN
_EVPLVFPK_	Q9Y305	4.46058	1.35e-08	Acyl-coenzyme A thioesterase 9 mitochondrial	ACOT9_HUMAN
_VGINYQPPTVVPGGDLA_	P68363	-0.241515	1.37e-08	Tubulin alpha-1B chain	TBA1B_HUMAN
_WGDAGAE_	P04406	-0.243563	1.42e-08	Glyceraldehyde-3-phosphate dehydrogenase	G3P_HUMAN
_TVSLLDENNVSSYLSK_	P78527	-0.18547	1.42e-08	DNA-dependent protein kinase catalytic subunit	PRKDC_HUMAN
_RISEQFTAM_	P68371	-0.255762	1.47e-08	Tubulin beta-4B chain	TBB4B_HUMAN
_ALLGQALQDSR_	Q16881	-0.594292	1.47e-08	Thioredoxin reductase 1 cytoplasmic	TRXR1_HUMAN
_RIQEIIEDLEAQ_	Q00341	-0.266212	1.48e-08	Vigilin	VIGLN_HUMAN
_SDLLLTFDEAEVR_	P18206	-0.267306	1.49e-08	Vinculin	VINC_HUMAN
_VVALIGVATAADTLVTK_	Q9NUJ1	-0.33419	1.5e-08	Mycophenolic acid acyl-glucuronide esterase mitochondrial	ABHDA_HUMAN
_LVFDVELLK_	P62942	-0.564645	1.51e-08	Peptidyl-prolyl cis-trans isomerase FKBP1A	FKB1A_HUMAN
_AVENSSTAIGIR_	P25788	-0.128038	1.52e-08	Proteasome subunit alpha type-3	PSA3_HUMAN
_LLEQALVIEEQLR_	Q12873	-0.330706	1.59e-08	Chromodomain-helicase-DNA-binding protein 3	CHD3_HUMAN
_ALEHSALAINHK_	Q9NRF8	-0.547196	1.69e-08	CTP synthase 2	PYRG2_HUMAN
_LPLQDVYK_	P68104	-0.112464	1.72e-08	Elongation factor 1-alpha 1	EF1A1_HUMAN
_RIQEIIEQLDVTTS_	P10809	-0.311293	1.77e-08	60 kDa heat shock protein mitochondrial	CH60_HUMAN
_GATQQILDEAER_	P78371	-0.246547	1.84e-08	T-complex protein 1 subunit beta	TCPB_HUMAN
_ALAGC[+C2+H3+N+O]DFLTISPK_	P37837	-0.141086	1.84e-08	Transaldolase	TALDO_HUMAN
_ALVDGPC[+C2+H3+N+O]TQVR_	P50914	-0.121526	1.84e-08	60S ribosomal protein L14	RL14_HUMAN
_DLDLDAFAEELER_	Q7KZ85	-0.250826	1.86e-08	Transcription elongation factor SPT6	SPT6H_HUMAN
_GYGTLVQEGGSPIK_	P55809	-0.371245	1.95e-08	Succinyl-CoA:3-ketoacid coenzyme A transferase 1 mitochondrial	SCOT1_HUMAN
_WGDAGAEYVVESTGVFTTMEK_	P04406	-0.586397	1.95e-08	Glyceraldehyde-3-phosphate dehydrogenase	G3P_HUMAN
_IVENSDAVTEILNNAELLK_	Q16401	-0.262981	1.97e-08	26S proteasome non-ATPase regulatory subunit 5	PSMD5_HUMAN
_LTESPC[+C2+H3+N+O]AL_	P14625	-0.187822	1.99e-08	Endoplasmin	ENPL_HUMAN
_NPEILAIAPVLLDALTDPSRK_	Q92616	-0.230659	2.01e-08	eIF-2-alpha kinase activator GCN1	GCN1_HUMAN
_DQLIYNLLK_	P00338	-0.0944589	2.06e-08	L-lactate dehydrogenase A chain	LDHA_HUMAN
_FLGDIEVWDQAEK_	P26639	-0.112635	2.16e-08	Threonine--tRNA ligase cytoplasmic	SYTC_HUMAN
_KYTLPPGVDPTQVSSS_	P04792	-0.221237	2.16e-08	Heat shock protein beta-1	HSPB1_HUMAN
_QIESTETSC[+C2+H3+N+O]HGC[+C2+H3+N+O]R_	Q9Y508	-0.592811	2.16e-08	E3 ubiquitin-protein ligase RNF114	RN114_HUMAN
_LPIFFFGT_	O75475	-0.385339	2.18e-08	PC4 and SFRS1-interacting protein	PSIP1_HUMAN
_LGVDLDAQTWR_	P22102	-0.173339	2.21e-08	Trifunctional purine biosynthetic protein adenosine-3	PUR2_HUMAN
_AGTQIENIDEDFR_	O43707	-0.244904	2.27e-08	Alpha-actinin-4	ACTN4_HUMAN
_ESYPVFYLFR_	P30040	0.330038	2.3e-08	Endoplasmic reticulum resident protein 29	ERP29_HUMAN
_IAAYLQSDQFC[+C2+H3+N+O]K_	P21266	-0.17019	2.35e-08	Glutathione S-transferase Mu 3	GSTM3_HUMAN
_ATQMLESMIK_	P14618	-0.250125	2.36e-08	Pyruvate kinase PKM	KPYM_HUMAN
_VLSGGTTMYPGIADR_	P63261	-0.241798	2.38e-08	Actin cytoplasmic 2	ACTG_HUMAN
_IYEDGDDDMK_	Q9HB71	-0.255085	2.53e-08	Calcyclin-binding protein	CYBP_HUMAN
_VLAFLSSVAGDALTR_	Q92616	-0.215118	2.56e-08	eIF-2-alpha kinase activator GCN1	GCN1_HUMAN
_EQLEEEEEAK_	P35579	-0.389185	2.58e-08	Myosin-9	MYH9_HUMAN
_QAFTDVATGSLGQGLGAAC[+C2+H3+N+O]GMAYTGK_	P29401	-0.276789	2.9e-08	Transketolase	TKT_HUMAN
_IVILDEADSMTSAAQAALR_	P35249	-0.454351	2.92e-08	Replication factor C subunit 4	RFC4_HUMAN
_NETLGGTC[+C2+H3+N+O]LNVGC[+C2+H3+N+O]IPSK_	P09622	-0.384216	2.92e-08	Dihydrolipoyl dehydrogenase mitochondrial	DLDH_HUMAN
_ENVNATENC[+C2+H3+N+O]ISAVGK_	O00410	-0.225408	2.95e-08	Importin-5	IPO5_HUMAN
_APQETYADIGGLDNQIQEIK_	P62191	-0.459182	2.97e-08	26S proteasome regulatory subunit 4	PRS4_HUMAN
_ALEEGLTPQEIC[+C2+H3+N+O]DK_	P56192	-0.243724	2.98e-08	Methionine--tRNA ligase cytoplasmic	SYMC_HUMAN
_VIEASDVVLEVLDAR_	Q9BVP2	-0.413564	3.01e-08	Guanine nucleotide-binding protein-like 3	GNL3_HUMAN
_WAPESAPLK_	P23528	-0.143195	3.03e-08	Cofilin-1	COF1_HUMAN
_EDGDELRTEPEAK_	P27695	-0.315276	3.13e-08	DNA-(apurinic or apyrimidinic site) lyase	APEX1_HUMAN
_WGDAGAEYVVE_	P04406	-0.452186	3.17e-08	Glyceraldehyde-3-phosphate dehydrogenase	G3P_HUMAN
_DIC[+C2+H3+N+O]NDVLELLDK_	P31946	-0.335624	3.19e-08	14-3-3 protein beta/alpha	1433B_HUMAN
_IVGPEENLSQAEAR_	O00469	-0.162055	3.27e-08	Procollagen-lysine2-oxoglutarate 5-dioxygenase 2	PLOD2_HUMAN
_VLISDSLDPC[+C2+H3+N+O]C[+C2+H3+N+O]R_	O43175	-0.157128	3.44e-08	D-3-phosphoglycerate dehydrogenase	SERA_HUMAN
_ELAILLGMLDPAEK_	P30041	-0.372645	3.51e-08	Peroxiredoxin-6	PRDX6_HUMAN
_GFKDQIYDIFQK_	P60842	0.626234	3.52e-08	Eukaryotic initiation factor 4A-I	IF4A1_HUMAN
_FWEVISDEHGIDPTGTYHGDSDLQLER_	P68371	0.404667	3.6e-08	Tubulin beta-4B chain	TBB4B_HUMAN
_IEANEAL_	P30049	-0.121098	3.64e-08	ATP synthase subunit delta mitochondrial	ATPD_HUMAN
_PFLLPVEAVYSVPGR_	P49411	-0.0769052	3.72e-08	Elongation factor Tu mitochondrial	EFTU_HUMAN
_EGALC[+C2+H3+N+O]EENMR_	P13639	-0.219304	3.8e-08	Elongation factor 2	EF2_HUMAN
_KYSVWIGGSIL_	P63261	0.971928	3.81e-08	Actin cytoplasmic 2	ACTG_HUMAN
_IDEPLEGSEDR_	P61978	-0.137175	3.82e-08	Heterogeneous nuclear ribonucleoprotein K	HNRPK_HUMAN
_SLGGQAVQIR_	Q9Y6U3	-0.126806	3.84e-08	Adseverin	ADSV_HUMAN
_IIANALSSEPAC[+C2+H3+N+O]LAEIEEDK_	P78527	-0.391594	3.88e-08	DNA-dependent protein kinase catalytic subunit	PRKDC_HUMAN
_DIVPGDIVEIAVGDK_	P16615	-0.223473	3.96e-08	Sarcoplasmic/endoplasmic reticulum calcium ATPase 2	AT2A2_HUMAN
_GVAFVGGFSYADVLGSAK_	O15067	-0.329358	4.04e-08	Phosphoribosylformylglycinamidine synthase	PUR4_HUMAN
_DQEFTVDTR_	O75369	-0.279447	4.1e-08	Filamin-B	FLNB_HUMAN
_NLVQEWLAK_	P05187	-0.181871	4.1e-08	Alkaline phosphatase placental type	PPB1_HUMAN
_SLAPNIISQL_	P30044	-0.307031	4.11e-08	Peroxiredoxin-5 mitochondrial	PRDX5_HUMAN
_EAISDLQQLWK_	O76094	-0.132737	4.15e-08	Signal recognition particle subunit SRP72	SRP72_HUMAN
_FQQQQGLR_	O15067	-0.442254	4.2e-08	Phosphoribosylformylglycinamidine synthase	PUR4_HUMAN
_GYSLVSGGTDNHLVLVDLRPK_	P34897	0.340851	4.21e-08	Serine hydroxymethyltransferase mitochondrial	GLYM_HUMAN
_YLAEFATGNDR_	P62258	-0.223814	4.23e-08	14-3-3 protein epsilon	1433E_HUMAN
_LC[+C2+H3+N+O]GDTSLNNMQR_	O00410	-0.130511	4.26e-08	Importin-5	IPO5_HUMAN
_FMADIDLDPGC[+C2+H3+N+O]TLNK_	P26639	-0.154928	4.31e-08	Threonine--tRNA ligase cytoplasmic	SYTC_HUMAN
_FSNQETSVEIGESVR_	P11908	-0.242211	4.34e-08	Ribose-phosphate pyrophosphokinase 2	PRPS2_HUMAN
_GGTESMSQAPYC[+C2+H3+N+O]VR_	P42765	-0.17662	4.34e-08	3-ketoacyl-CoA thiolase mitochondrial	THIM_HUMAN
_C[+C2+H3+N+O]DYENVPTTVFTPL_	Q16881	-1.34779	4.4e-08	Thioredoxin reductase 1 cytoplasmic	TRXR1_HUMAN
_VAILVDDMADTC[+C2+H3+N+O]GTIC[+C2+H3+N+O]HAADK_	P11908	-0.273172	4.43e-08	Ribose-phosphate pyrophosphokinase 2	PRPS2_HUMAN
_VVNVSSIMSVR_	P16152	-0.149904	4.54e-08	Carbonyl reductase [NADPH] 1	CBR1_HUMAN
_TLGVDFIDVATK_	P31327	-0.125393	4.55e-08	Carbamoyl-phosphate synthase [ammonia] mitochondrial	CPSM_HUMAN
_EIVVLETLEDIDK_	Q15293	-0.206093	4.56e-08	Reticulocalbin-1	RCN1_HUMAN
_NMITGTSQADC[+C2+H3+N+O]AVLIVAA_	P68104	-0.333495	4.57e-08	Elongation factor 1-alpha 1	EF1A1_HUMAN
_SAVENC[+C2+H3+N+O]QDSWR_	P52209	-0.215182	4.92e-08	6-phosphogluconate dehydrogenase decarboxylating	6PGD_HUMAN
_GVAINMVTEEDK_	P60842	-0.229623	4.98e-08	Eukaryotic initiation factor 4A-I	IF4A1_HUMAN
_LAMQEF_	P06733	-0.219727	5.01e-08	Alpha-enolase	ENOA_HUMAN
_LNSNTQVVLLSATMPSDVLEVTK_	P60842	-0.216831	5.07e-08	Eukaryotic initiation factor 4A-I	IF4A1_HUMAN
_AIADTGANVVVTGGK_	P50990	-0.120628	5.13e-08	T-complex protein 1 subunit theta	TCPQ_HUMAN
_LSVNSVTAGDYSR_	Q15631	-0.329399	5.27e-08	Translin	TSN_HUMAN
_NDNDTFTVK_	P21333	-0.212461	5.28e-08	Filamin-A	FLNA_HUMAN
_KLIGDPNLEFVAMPA_	P62826	-0.140797	5.28e-08	GTP-binding nuclear protein Ran	RAN_HUMAN
_SKDDQVTVIGAGVTLHEALAAAELLKK_	P29401	0.511311	5.38e-08	Transketolase	TKT_HUMAN
_VAIVDVIDQNR_	P50914	-0.220835	5.45e-08	60S ribosomal protein L14	RL14_HUMAN
_GETTTQGLDGLSER_	P04075	-0.194993	5.5e-08	Fructose-bisphosphate aldolase A	ALDOA_HUMAN
_EAMEDGEIDGNK_	P19338	-0.240403	5.65e-08	Nucleolin	NUCL_HUMAN
_DPTEEIEILLR_	P51812	-0.320611	5.66e-08	Ribosomal protein S6 kinase alpha-3	KS6A3_HUMAN
_IGLETVGVK_	Q16881	-0.200384	5.75e-08	Thioredoxin reductase 1 cytoplasmic	TRXR1_HUMAN
_ELGIWEPLAVK_	P49368	-0.239834	5.75e-08	T-complex protein 1 subunit gamma	TCPG_HUMAN
_EIISEMGELGVLGPTIK_	Q92947	-0.708827	5.81e-08	Glutaryl-CoA dehydrogenase mitochondrial	GCDH_HUMAN
_IQLSSLIAAFQVTR_	P40937	-0.216384	5.85e-08	Replication factor C subunit 5	RFC5_HUMAN
_IILDLISESPIK_	P61978	-0.204337	5.89e-08	Heterogeneous nuclear ribonucleoprotein K	HNRPK_HUMAN
_FGVEQDVDMVFAS_	P14618	-0.408808	6.02e-08	Pyruvate kinase PKM	KPYM_HUMAN
_VVAIGEC[+C2+H3+N+O]GLDFDR_	Q6P1N9	-0.374152	6.03e-08	Putative deoxyribonuclease TATDN1	TATD1_HUMAN
_ILDQGEDFPASEMTR_	P30040	-0.168246	6.15e-08	Endoplasmic reticulum resident protein 29	ERP29_HUMAN
_SSASAPDVDDPEAFPA_	Q8NC51	-0.747762	6.17e-08	Plasminogen activator inhibitor 1 RNA-binding protein	PAIRB_HUMAN
_HTLGDSDNES_	P02794	-0.361166	6.18e-08	Ferritin heavy chain	FRIH_HUMAN
_FSDSYASVIK_	P17812	-0.414022	6.4e-08	CTP synthase 1	PYRG1_HUMAN
_VVIGMDVAASEFFR_	P06733	-0.14437	6.48e-08	Alpha-enolase	ENOA_HUMAN
_VEEVDEEGK_	P02545	-0.405887	6.57e-08	Prelamin-A/C	LMNA_HUMAN
_DSLYVDGDC[+C2+H3+N+O]TMDIR_	P35080	-0.268778	6.6e-08	Profilin-2	PROF2_HUMAN
_HGGPKDEER_	P00441	-6.84748	6.62e-08	Superoxide dismutase [Cu-Zn]	SODC_HUMAN
_TSTILAAAR_	P35249	-0.296595	6.79e-08	Replication factor C subunit 4	RFC4_HUMAN
_EQGPYETYEGSPVSK_	P23921	-0.108755	6.82e-08	Ribonucleoside-diphosphate reductase large subunit	RIR1_HUMAN
_LVSDEMVVELIEK_	P54819	-0.289423	6.87e-08	Adenylate kinase 2 mitochondrial	KAD2_HUMAN
_LFVSGAC[+C2+H3+N+O]DASAK_	P62873	-0.17412	6.92e-08	Guanine nucleotide-binding protein G(I)/G(S)/G(T) subunit beta-1	GBB1_HUMAN
_ELNNTC[+C2+H3+N+O]EPVVTQPK_	Q92598	-0.156245	7.06e-08	Heat shock protein 105 kDa	HS105_HUMAN
_LFASGEGDYSTR_	P13674	-0.202828	7.07e-08	Prolyl 4-hydroxylase subunit alpha-1	P4HA1_HUMAN
_ESPLSLYNEELVSM_	P00966	-0.3566	7.15e-08	Argininosuccinate synthase	ASSY_HUMAN
_NQDEESQEAPELLK_	Q8NE71	-0.149521	7.25e-08	ATP-binding cassette sub-family F member 1	ABCF1_HUMAN
_LLDFGSL_	P08708	-0.393432	7.46e-08	40S ribosomal protein S17	RS17_HUMAN
_TFVNITPAEVGVL_	P07737	-0.31787	7.54e-08	Profilin-1	PROF1_HUMAN
_LIEEVMIGEDK_	P78371	-0.143806	7.54e-08	T-complex protein 1 subunit beta	TCPB_HUMAN
_TGSVDIIVTDLPFGK_	Q9BV44	-0.193887	7.65e-08	THUMP domain-containing protein 3	THUM3_HUMAN
_EALVDTLTGILSPVQEVR_	Q96P70	-0.23026	7.75e-08	Importin-9	IPO9_HUMAN
_NVLLNNSEK_	Q08J23	-0.259019	7.75e-08	tRNA (cytosine(34)-C(5))-methyltransferase	NSUN2_HUMAN
_VEITYTPSDGTQK_	O75874	-0.414021	7.85e-08	Isocitrate dehydrogenase [NADP] cytoplasmic	IDHC_HUMAN
_LMIETDAPWC[+C2+H3+N+O]GVK_	Q6P1N9	-0.195894	7.97e-08	Putative deoxyribonuclease TATDN1	TATD1_HUMAN
_ALLLLC[+C2+H3+N+O]GEDD_	P08758	-0.575207	8.14e-08	Annexin A5	ANXA5_HUMAN
_INTDLSR_	P36578	-0.302913	8.21e-08	60S ribosomal protein L4	RL4_HUMAN
_LDVGNFSWGSEC[+C2+H3+N+O]C[+C2+H3+N+O]TR_	P62241	-0.131994	8.23e-08	40S ribosomal protein S8	RS8_HUMAN
_VVAVDC[+C2+H3+N+O]GIK_	P31327	-0.274098	8.24e-08	Carbamoyl-phosphate synthase [ammonia] mitochondrial	CPSM_HUMAN
_GGGGPGGGGPGGGSAGGPSQPPGGGGPGIR_	Q92945	-0.366939	8.49e-08	Far upstream element-binding protein 2	FUBP2_HUMAN
_FSNQETC[+C2+H3+N+O]VEIGESVR_	P60891	-0.246917	8.53e-08	Ribose-phosphate pyrophosphokinase 1	PRPS1_HUMAN
_LGGAVLSFSEATSSVQK_	P27708	-0.260001	8.58e-08	CAD protein	PYR1_HUMAN
_SDIDEIVLVGGSTR_	P11021	-0.119306	8.83e-08	Endoplasmic reticulum chaperone BiP	BIP_HUMAN
_EMESGASAK_	P49588	-0.415069	8.85e-08	Alanine--tRNA ligase cytoplasmic	SYAC_HUMAN
_LLILALER_	Q6P2Q9	-0.336094	8.9e-08	Pre-mRNA-processing-splicing factor 8	PRP8_HUMAN
_IC[+C2+H3+N+O]PVETLVEEAIQC[+C2+H3+N+O]_	P30084	-0.269703	8.95e-08	Enoyl-CoA hydratase mitochondrial	ECHM_HUMAN
_IIEVSGQK_	P61106	-0.244738	9.34e-08	Ras-related protein Rab-14	RAB14_HUMAN
_ADIEVAC[+C2+H3+N+O]YGYEGIDAVK_	P05198	0.12421	9.42e-08	Eukaryotic translation initiation factor 2 subunit 1	IF2A_HUMAN
_GSLESPATDVFGSTEEGEK_	O00232	-0.293397	9.66e-08	26S proteasome non-ATPase regulatory subunit 12	PSD12_HUMAN
_GLVEPVDVVDNADGTQTVNYVPSR_	P21333	-0.311089	9.87e-08	Filamin-A	FLNA_HUMAN
_DLDVVVVSVAGAFR_	Q6DD88	-0.331198	9.93e-08	Atlastin-3	ATLA3_HUMAN
_IGVGGGAAS_	O15067	-0.501236	1e-07	Phosphoribosylformylglycinamidine synthase	PUR4_HUMAN
_LFLNETQTQEITEDIPVK_	P41252	-0.465071	1.01e-07	Isoleucine--tRNA ligase cytoplasmic	SYIC_HUMAN
_NVIGEPIDER_	P06576	-0.130524	1.02e-07	ATP synthase subunit beta mitochondrial	ATPB_HUMAN
_LAEQAERYDDMAAC[+C2+H3+N+O]_	P63104	-0.220574	1.04e-07	14-3-3 protein zeta/delta	1433Z_HUMAN
_FALGLSGGSLVSMLAR_	O95336	-0.259127	1.04e-07	6-phosphogluconolactonase	6PGL_HUMAN
_ELTSTC[+C2+H3+N+O]SPIISK_	P34932	-0.247313	1.05e-07	Heat shock 70 kDa protein 4	HSP74_HUMAN
_GIQHSC[+C2+H3+N+O]QDIGAK_	P12268	-0.238967	1.08e-07	Inosine-5'-monophosphate dehydrogenase 2	IMDH2_HUMAN
_APKPDGPGGGPGGSHM_	P35637	-0.446194	1.1e-07	RNA-binding protein FUS	FUS_HUMAN
_IC[+C2+H3+N+O]DLLSDFDEFSSR_	Q8N142	-0.231825	1.12e-07	Adenylosuccinate synthetase isozyme 1	PURA1_HUMAN
_DLVSSLTSGLLTIGDR_	P53396	-0.362137	1.14e-07	ATP-citrate synthase	ACLY_HUMAN
_SGKYDLDFKSPDDPSR_	P06733	0.543928	1.15e-07	Alpha-enolase	ENOA_HUMAN
_VEFMDDTSR_	P62857	-0.17495	1.16e-07	40S ribosomal protein S28	RS28_HUMAN
_TVDIPENVDITLK_	P32969	-0.175768	1.16e-07	60S ribosomal protein L9	RL9_HUMAN
_DFLTHVSAR_	O15067	-0.36227	1.16e-07	Phosphoribosylformylglycinamidine synthase	PUR4_HUMAN
_ALWEETSFQLDR_	O15067	-0.315793	1.17e-07	Phosphoribosylformylglycinamidine synthase	PUR4_HUMAN
_LQVEPAVDTSGVQ_	P21333	-0.456415	1.19e-07	Filamin-A	FLNA_HUMAN
_QFILVMNALDNR_	Q9UBT2	-0.497922	1.2e-07	SUMO-activating enzyme subunit 2	SAE2_HUMAN
_ESQDTSFTTLVER_	Q06210	-0.159794	1.2e-07	Glutamine--fructose-6-phosphate aminotransferase [isomerizing] 1	GFPT1_HUMAN
_SC[+C2+H3+N+O]LGGSDNFK_	Q15185	-0.218224	1.2e-07	Prostaglandin E synthase 3	TEBP_HUMAN
_YTLPPGVDPTQVSSS_	P04792	-1.24588	1.23e-07	Heat shock protein beta-1	HSPB1_HUMAN
_TTGIVMDSGDGVTH_	P63261	-0.110244	1.23e-07	Actin cytoplasmic 2	ACTG_HUMAN
_MILLEVNNR_	O15144	-0.263022	1.24e-07	Actin-related protein 2/3 complex subunit 2	ARPC2_HUMAN
_DLNQGIGEPQSPSR_	Q96C19	-0.231288	1.24e-07	EF-hand domain-containing protein D2	EFHD2_HUMAN
_SLLDIISDPDAGTPEDK_	Q8WVM8	-0.329062	1.27e-07	Sec1 family domain-containing protein 1	SCFD1_HUMAN
_ILDPNTGEPAPVLSSPPPADVSTF_	P46060	-0.406081	1.28e-07	Ran GTPase-activating protein 1	RAGP1_HUMAN
_AILVDLEPGTM_	Q13885	-0.262028	1.3e-07	Tubulin beta-2A chain	TBB2A_HUMAN
_LIGDPNLEFVAMPA_	P62826	-0.288391	1.3e-07	GTP-binding nuclear protein Ran	RAN_HUMAN
_YLEEIATQMR_	Q01813	-0.198876	1.31e-07	ATP-dependent 6-phosphofructokinase platelet type	PFKAP_HUMAN
_IFGVTTLDIVR_	P40926	-0.166814	1.32e-07	Malate dehydrogenase mitochondrial	MDHM_HUMAN
_VGTDMLEEQITAF_	P24534	-0.313654	1.37e-07	Elongation factor 1-beta	EF1B_HUMAN
_ILPVFDEPPNPTNVEESLK_	Q9NYL9	-0.381029	1.38e-07	Tropomodulin-3	TMOD3_HUMAN
_LQPFATEADVEEALR_	P33992	-0.398425	1.4e-07	DNA replication licensing factor MCM5	MCM5_HUMAN
_PVIVEPLEQLDDEDGLPEK_	P23246	-0.396785	1.4e-07	Splicing factor proline- and glutamine-rich	SFPQ_HUMAN
_C[+C2+H3+N+O]NEIINWLDK_	P11142	-0.203362	1.41e-07	Heat shock cognate 71 kDa protein	HSP7C_HUMAN
_DMESDYSGQGVDQLQR_	P04818	-0.237133	1.42e-07	Thymidylate synthase	TYSY_HUMAN
_LGQGVLVQVSPSLVK_	Q13868	-0.136972	1.42e-07	Exosome complex component RRP4	EXOS2_HUMAN
_LTPVLL_	Q13561	-0.210585	1.42e-07	Dynactin subunit 2	DCTN2_HUMAN
_AYVDDTPAEQMK_	P07814	-0.296112	1.43e-07	Bifunctional glutamate/proline--tRNA ligase	SYEP_HUMAN
_GIDEDEVAAEEPNAAVPDEIPPLEGDEDASR_	P08238	-0.563356	1.44e-07	Heat shock protein HSP 90-beta	HS90B_HUMAN
_M[+O]VVESAYEVIK_	P07195	-0.115686	1.46e-07	L-lactate dehydrogenase B chain	LDHB_HUMAN
_YYTSASGDEMVSLK_	P07900	-0.0923818	1.49e-07	Heat shock protein HSP 90-alpha	HS90A_HUMAN
_VC[+C2+H3+N+O]ADLIR_	P60866	-0.103017	1.5e-07	40S ribosomal protein S20	RS20_HUMAN
_AIDDNMSLDEIEK_	P31327	-0.271464	1.5e-07	Carbamoyl-phosphate synthase [ammonia] mitochondrial	CPSM_HUMAN
_SEMTPEELQK_	P62316	-0.195474	1.51e-07	Small nuclear ribonucleoprotein Sm D2	SMD2_HUMAN
_DFVASIDATYAK_	P25205	-0.202049	1.55e-07	DNA replication licensing factor MCM3	MCM3_HUMAN
_IYELAAGGTAVGTGLNTR_	P07954	-0.195219	1.56e-07	Fumarate hydratase mitochondrial	FUMH_HUMAN
_ITLPVDFVTAD_	P00558	-0.26569	1.57e-07	Phosphoglycerate kinase 1	PGK1_HUMAN
_NGQLAASVETAGDSELFLMK_	Q16658	-0.273025	1.57e-07	Fascin	FSCN1_HUMAN
_LFPSLVPGSR_	Q16186	-0.220185	1.61e-07	Proteasomal ubiquitin receptor ADRM1	ADRM1_HUMAN
_LYLNETFSELR_	P27708	-0.262783	1.63e-07	CAD protein	PYR1_HUMAN
_QVVESAYEVIK_	P00338	-0.0762038	1.63e-07	L-lactate dehydrogenase A chain	LDHA_HUMAN
_EALQDVEDENQ_	P62258	-0.292353	1.63e-07	14-3-3 protein epsilon	1433E_HUMAN
_QVLEPSFR_	P26641	-0.18078	1.66e-07	Elongation factor 1-gamma	EF1G_HUMAN
_AC[+C2+H3+N+O]ANPAAGSVILLENLR_	P00558	-0.132539	1.67e-07	Phosphoglycerate kinase 1	PGK1_HUMAN
_LPIDVTEGEVISL_	P26599	-0.410789	1.68e-07	Polypyrimidine tract-binding protein 1	PTBP1_HUMAN
_ATPPQEDAPSVDIANIR_	P29401	-0.205372	1.73e-07	Transketolase	TKT_HUMAN
_PYSSGGPR_	P06744	-0.461511	1.76e-07	Glucose-6-phosphate isomerase	G6PI_HUMAN
_LPGGELNPGEDEVEGLK_	O43809	-0.19137	1.76e-07	Cleavage and polyadenylation specificity factor subunit 5	CPSF5_HUMAN
_SAYQEAMDISK_	P31947	-0.18541	1.77e-07	14-3-3 protein sigma	1433S_HUMAN
_LLLEYTDSSYEEK_	P09488	-0.182427	1.79e-07	Glutathione S-transferase Mu 1	GSTM1_HUMAN
_VVIGMDVAASEFYR_	P13929	-0.212546	1.8e-07	Beta-enolase	ENOB_HUMAN
_WADQVEEEGEDDK_	O75821	-0.323923	1.82e-07	Eukaryotic translation initiation factor 3 subunit G	EIF3G_HUMAN
_VLETTVEIFNK_	Q96QK1	-0.142813	1.86e-07	Vacuolar protein sorting-associated protein 35	VPS35_HUMAN
_EGGSIPVTLTFQEATGK_	Q96KP4	-0.177001	1.86e-07	Cytosolic non-specific dipeptidase	CNDP2_HUMAN
_PIHQGPDAAVTGHIR_	P53618	-0.325068	1.88e-07	Coatomer subunit beta	COPB_HUMAN
_C[+C2+H3+N+O]ELLYEGPPDDEAAMGIK_	P13639	-0.302285	1.9e-07	Elongation factor 2	EF2_HUMAN
_QIALAVLSTELAVR_	P27708	-0.508111	1.92e-07	CAD protein	PYR1_HUMAN
_SEPIPESNDGPVK_	P30101	-0.0747895	1.95e-07	Protein disulfide-isomerase A3	PDIA3_HUMAN
_LSSTWEGIQAGK_	P37837	-0.129475	1.99e-07	Transaldolase	TALDO_HUMAN
_MALLATVLGR_	P27708	-0.341561	2e-07	CAD protein	PYR1_HUMAN
_VTDGALVVVDC[+C2+H3+N+O]VSGVC[+C2+H3+N+O]VQTETVLR_	P13639	-0.537407	2e-07	Elongation factor 2	EF2_HUMAN
_HTQENC[+C2+H3+N+O]ETW_	P49368	-0.410218	2.01e-07	T-complex protein 1 subunit gamma	TCPG_HUMAN
_GLGIDEDEVAAEEPNAAVPDEIPPLEGDEDASR_	P08238	-0.425941	2.04e-07	Heat shock protein HSP 90-beta	HS90B_HUMAN
_VVVHPLVLLSVVDHFNR_	P51665	0.479891	2.05e-07	26S proteasome non-ATPase regulatory subunit 7	PSMD7_HUMAN
_LC[+C2+H3+N+O]YVALDFEQEMATA_	P63261	-0.319628	2.05e-07	Actin cytoplasmic 2	ACTG_HUMAN
_FGIQAQMVTTDFQK_	P49720	-0.188556	2.08e-07	Proteasome subunit beta type-3	PSB3_HUMAN
_LLTEC[+C2+H3+N+O]PPMMDTEYTK_	P55060	-0.260958	2.12e-07	Exportin-2	XPO2_HUMAN
_NVTEETPEGEEHHPVADTENK_	Q8NC51	-0.134658	2.15e-07	Plasminogen activator inhibitor 1 RNA-binding protein	PAIRB_HUMAN
_LEITEDGGDSIEVPGAR_	P36952	-0.116784	2.16e-07	Serpin B5	SPB5_HUMAN
_AAAEIDEEPVSK_	E9PAV3;Q13765	-0.219811	2.17e-07	Nascent polypeptide-associated complex subunit alpha muscle-specific form;Nascent polypeptide-associated complex subunit alpha	NACAM_HUMAN;NACA_HUMAN
_TIISYIDEQFER_	Q15019	-0.134924	2.18e-07	Septin-2	SEPT2_HUMAN
_DLDVAILVGSMPR_	P40925	-0.157368	2.21e-07	Malate dehydrogenase cytoplasmic	MDHC_HUMAN
_LFQVSTLDAALSGTLS_	P33992	-0.797338	2.21e-07	DNA replication licensing factor MCM5	MCM5_HUMAN
_ELVVTQLGYDTR_	Q01813	-0.139757	2.23e-07	ATP-dependent 6-phosphofructokinase platelet type	PFKAP_HUMAN
_PLPPAPAPDEYLVSPITGEK_	Q15459	-0.26049	2.23e-07	Splicing factor 3A subunit 1	SF3A1_HUMAN
_VSVVDLTC[+C2+H3+N+O]R_	P04406	-0.215129	2.23e-07	Glyceraldehyde-3-phosphate dehydrogenase	G3P_HUMAN
_M[+C2+H2+O]EALIPVINK_	O00429	-0.324031	2.24e-07	Dynamin-1-like protein	DNM1L_HUMAN
_ERNTDQASMPDNTAAQK_	P35579	-0.208703	2.28e-07	Myosin-9	MYH9_HUMAN
_TVEAEAAHGTVTR_	O75874	-0.426967	2.3e-07	Isocitrate dehydrogenase [NADP] cytoplasmic	IDHC_HUMAN
_IEQLKQL_	Q9H9T3	-0.147257	2.3e-07	Elongator complex protein 3	ELP3_HUMAN
_SFETTEESLR_	P22626	-0.104727	2.31e-07	Heterogeneous nuclear ribonucleoproteins A2/B1	ROA2_HUMAN
_VSIVTPEDILR_	P54578	-0.0794779	2.32e-07	Ubiquitin carboxyl-terminal hydrolase 14	UBP14_HUMAN
_VVDNGSGMC[+C2+H3+N+O]K_	Q562R1	-0.384112	2.38e-07	Beta-actin-like protein 2	ACTBL_HUMAN
_DITSDTSGDFR_	P04083	-0.146926	2.39e-07	Annexin A1	ANXA1_HUMAN
_EDAGGMIQR_	Q92616	-0.592892	2.43e-07	eIF-2-alpha kinase activator GCN1	GCN1_HUMAN
_DYTYEELLNR_	P20042	-0.188253	2.44e-07	Eukaryotic translation initiation factor 2 subunit 2	IF2B_HUMAN
_LLEDGEDFNLGDAL_	P05783	-0.349466	2.45e-07	Keratin type I cytoskeletal 18	K1C18_HUMAN
_TGQEYKPGNPPAEIGQN_	P07814	-0.240274	2.47e-07	Bifunctional glutamate/proline--tRNA ligase	SYEP_HUMAN
_GIQPDGQMPSDK_	P68363	-0.316585	2.49e-07	Tubulin alpha-1B chain	TBA1B_HUMAN
_SC[+C2+H3+N+O]VEEPEPEPEAAEGDGDK_	P51858	-0.303283	2.51e-07	Hepatoma-derived growth factor	HDGF_HUMAN
_TNQELQEINR_	P07355	-0.142363	2.52e-07	Annexin A2	ANXA2_HUMAN
_MFQYDSTHGK_	P04406	-0.371395	2.58e-07	Glyceraldehyde-3-phosphate dehydrogenase	G3P_HUMAN
_LGTDESC[+C2+H3+N+O]FNMILATR_	P20073	-0.173946	2.59e-07	Annexin A7	ANXA7_HUMAN
_QDLPNAMAISEMTDK_	P18085	-0.372303	2.68e-07	ADP-ribosylation factor 4	ARF4_HUMAN
_QVDQLTNDK_	P08670	-0.227176	2.68e-07	Vimentin	VIME_HUMAN
_M[+C2+H2+O]QDAENVAVPEAAEER_	P55884	-0.421237	2.68e-07	Eukaryotic translation initiation factor 3 subunit B	EIF3B_HUMAN
_SNQQLVDIIEK_	P61289	-0.145334	2.7e-07	Proteasome activator complex subunit 3	PSME3_HUMAN
_VVGAMQLYSVDR_	Q00610	-0.223658	2.71e-07	Clathrin heavy chain 1	CLH1_HUMAN
_VLGTAFDPFLGGK_	Q92598	-0.150321	2.76e-07	Heat shock protein 105 kDa	HS105_HUMAN
_GVQTEGLDYDR_	Q8N8S7	-0.231131	2.76e-07	Protein enabled homolog	ENAH_HUMAN
_DFMIQGGDFTR_	P23284	-0.174601	2.77e-07	Peptidyl-prolyl cis-trans isomerase B	PPIB_HUMAN
_GILFVGSGVSGGEEGAR_	P52209	-0.105632	2.78e-07	6-phosphogluconate dehydrogenase decarboxylating	6PGD_HUMAN
_FVEGVC[+C2+H3+N+O]PFC[+C2+H3+N+O]GYEEAR_	P56192	-0.259321	2.79e-07	Methionine--tRNA ligase cytoplasmic	SYMC_HUMAN
_DMNADAVFAFQLR_	O43252	-0.322994	2.81e-07	Bifunctional 3'-phosphoadenosine 5'-phosphosulfate synthase 1	PAPS1_HUMAN
_MVSSYVGENAEFER_	P55809	-0.728395	2.85e-07	Succinyl-CoA:3-ketoacid coenzyme A transferase 1 mitochondrial	SCOT1_HUMAN
_M[+O]YGISLC[+C2+H3+N+O]QAILDETK_	P04083	-0.309336	2.85e-07	Annexin A1	ANXA1_HUMAN
_LVLEQVVTSIASVA_	O00410	-0.420095	2.87e-07	Importin-5	IPO5_HUMAN
_ISEGNC[+C2+H3+N+O]PER_	Q15366	-0.295604	2.9e-07	Poly(rC)-binding protein 2	PCBP2_HUMAN
_TLDLSNNQLSEIPAELADC[+C2+H3+N+O]PK_	Q8N1G4	-0.482763	2.95e-07	Leucine-rich repeat-containing protein 47	LRC47_HUMAN
_SVTAGIIIVGDEILK_	Q8NFF5	-0.331082	2.97e-07	FAD synthase	FAD1_HUMAN
_FFQTAC[+C2+H3+N+O]DVPELQDK_	P46940	-0.137848	2.98e-07	Ras GTPase-activating-like protein IQGAP1	IQGA1_HUMAN
_ITVVGVGQVGMAC[+C2+H3+N+O]AISILGK_	P07195	-0.227575	2.99e-07	L-lactate dehydrogenase B chain	LDHB_HUMAN
_YIDSADLEPITSQEEPVR_	P17812	-0.575554	3e-07	CTP synthase 1	PYRG1_HUMAN
_YGPADVEDTTGSGATD_	P24534	-0.349312	3.02e-07	Elongation factor 1-beta	EF1B_HUMAN
_SIDTGMGLER_	P49588	-0.232401	3.05e-07	Alanine--tRNA ligase cytoplasmic	SYAC_HUMAN
_VAALQNLVK_	Q14974	-0.178498	3.05e-07	Importin subunit beta-1	IMB1_HUMAN
_C[+C2+H3+N+O]LELFSELAEDK_	P08238	-0.171092	3.05e-07	Heat shock protein HSP 90-beta	HS90B_HUMAN
_NVFIIGATNRPDIIDPAILRPGR_	P55072	0.371814	3.05e-07	Transitional endoplasmic reticulum ATPase	TERA_HUMAN
_SQGGEPTYNVAVGR_	P35080	-0.119141	3.05e-07	Profilin-2	PROF2_HUMAN
_SNYNFEKPFLWLAR_	P62826	0.812708	3.07e-07	GTP-binding nuclear protein Ran	RAN_HUMAN
_GLIDGVVEADLVEAL_	P14866	-0.347541	3.11e-07	Heterogeneous nuclear ribonucleoprotein L	HNRPL_HUMAN
_LGGSAVIS_	P23528	-0.224706	3.12e-07	Cofilin-1	COF1_HUMAN
_SYLSDSGSTGEHTK_	P08195	-0.285639	3.12e-07	4F2 cell-surface antigen heavy chain	4F2_HUMAN
_LLDLVQQSC[+C2+H3+N+O]NYK_	P55769	-0.238242	3.14e-07	NHP2-like protein 1	NH2L1_HUMAN
_YIAIVSTTVETK_	P50395	-0.156489	3.24e-07	Rab GDP dissociation inhibitor beta	GDIB_HUMAN
_DQLIYNLL_	P00338	-0.317251	3.24e-07	L-lactate dehydrogenase A chain	LDHA_HUMAN
_DIINEEEVQFLK_	P49588	-0.173515	3.26e-07	Alanine--tRNA ligase cytoplasmic	SYAC_HUMAN
_NAAQVLVGIPLETGQK_	Q9BT78	-0.152825	3.28e-07	COP9 signalosome complex subunit 4	CSN4_HUMAN
_DFTVASPAEFVTR_	Q13085	-0.250624	3.3e-07	Acetyl-CoA carboxylase 1	ACACA_HUMAN
_LPQLPITNFSR_	P21333	-0.165064	3.3e-07	Filamin-A	FLNA_HUMAN
_AFFPC[+C2+H3+N+O]FDTPAVK_	Q9H4A4	-0.124759	3.31e-07	Aminopeptidase B	AMPB_HUMAN
_MLLYTEVTR_	P31150	-0.208861	3.35e-07	Rab GDP dissociation inhibitor alpha	GDIA_HUMAN
_VC[+C2+H3+N+O]MDLNDTFPEYK_	Q9Y2T3	-0.117958	3.35e-07	Guanine deaminase	GUAD_HUMAN
_LATLGGSQALGLDGEIGNFEVGK_	Q9Y2T3	-0.469883	3.36e-07	Guanine deaminase	GUAD_HUMAN
_LEQGQAIDDLMPAQK_	P12277	-0.234966	3.36e-07	Creatine kinase B-type	KCRB_HUMAN
_VEEPEPEPEAAEGDGDK_	P51858	-0.220625	3.4e-07	Hepatoma-derived growth factor	HDGF_HUMAN
_FDNVLPVSLAFDK_	O95352	-0.298157	3.42e-07	Ubiquitin-like modifier-activating enzyme ATG7	ATG7_HUMAN
_EAVLLLKK_	P36578	0.509271	3.45e-07	60S ribosomal protein L4	RL4_HUMAN
_TVESEAASYLDQISR_	P61289	-0.271578	3.48e-07	Proteasome activator complex subunit 3	PSME3_HUMAN
_LFEQNVQR_	P61081	-0.218783	3.49e-07	NEDD8-conjugating enzyme Ubc12	UBC12_HUMAN
_IPAGLC[+C2+H3+N+O]ATAIDILTTVVR_	Q96P70	-0.347254	3.51e-07	Importin-9	IPO9_HUMAN
_NSVTPDMMEEMYK_	P46777	-0.255116	3.56e-07	60S ribosomal protein L5	RL5_HUMAN
_KAAAPAPEEEMDEC[+C2+H3+N+O]EQA_	P26641	-0.231473	3.62e-07	Elongation factor 1-gamma	EF1G_HUMAN
_AEGSDVANAVLDGADC[+C2+H3+N+O]IM[+O]LSGETAK_	P14618	-0.450104	3.68e-07	Pyruvate kinase PKM	KPYM_HUMAN
_GLESTTLADK_	P21291	-0.125618	3.69e-07	Cysteine and glycine-rich protein 1	CSRP1_HUMAN
_HIADLAGNSEVILPVPA_	P06733	-0.142888	3.71e-07	Alpha-enolase	ENOA_HUMAN
_FSNLASDEQDSVR_	P30153	-0.199501	3.76e-07	Serine/threonine-protein phosphatase 2A 65 kDa regulatory subunit A alpha isoform	2AAA_HUMAN
_VFDVELLK_	P62942	-0.526437	3.83e-07	Peptidyl-prolyl cis-trans isomerase FKBP1A	FKB1A_HUMAN
_LFEEPEDPSNR_	P63151	-0.146401	3.89e-07	Serine/threonine-protein phosphatase 2A 55 kDa regulatory subunit B alpha isoform	2ABA_HUMAN
_GGDSIGETPTPGASK_	O75533	-0.334901	3.99e-07	Splicing factor 3B subunit 1	SF3B1_HUMAN
_SDDLFSLPYC[+C2+H3+N+O]PGK_	Q16881	-0.520179	4.01e-07	Thioredoxin reductase 1 cytoplasmic	TRXR1_HUMAN
_VFEETQIGGER_	Q99832	-0.189938	4.07e-07	T-complex protein 1 subunit eta	TCPH_HUMAN
_VPAFEGDDGFC[+C2+H3+N+O]VFESN_	P26641	-0.291522	4.08e-07	Elongation factor 1-gamma	EF1G_HUMAN
_DSLIIIDELGR_	P43246	-0.236077	4.13e-07	DNA mismatch repair protein Msh2	MSH2_HUMAN
_EETDKEEPASK_	P05455	-0.27882	4.22e-07	Lupus La protein	LA_HUMAN
_NTNEQESTLGQK_	Q96FV9	-0.522856	4.24e-07	THO complex subunit 1	THOC1_HUMAN
_DLPLLLFR_	O43175	-0.239024	4.26e-07	D-3-phosphoglycerate dehydrogenase	SERA_HUMAN
_WVGEDSTYK_	P61313	-0.182179	4.35e-07	60S ribosomal protein L15	RL15_HUMAN
_QLSSC[+C2+H3+N+O]LPNIVPK_	Q92616	-0.261731	4.36e-07	eIF-2-alpha kinase activator GCN1	GCN1_HUMAN
_MDC[+C2+H3+N+O]QEC[+C2+H3+N+O]PEGYR_	P21333	-0.419809	4.36e-07	Filamin-A	FLNA_HUMAN
_EYLLGSTAEEK_	O43324	-0.140046	4.4e-07	Eukaryotic translation elongation factor 1 epsilon-1	MCA3_HUMAN
_FVVDLSDQVAPTDIEEGMR_	P35998	-0.577991	4.44e-07	26S proteasome regulatory subunit 7	PRS7_HUMAN
_SVTIDGPSK_	P21333	-0.186225	4.47e-07	Filamin-A	FLNA_HUMAN
_LALDVEIATYRK_	P02538	1.36576	4.54e-07	Keratin type II cytoskeletal 6A	K2C6A_HUMAN
_VDVEC[+C2+H3+N+O]PDVNIEGPEGK_	Q09666	-0.197749	4.56e-07	Neuroblast differentiation-associated protein AHNAK	AHNK_HUMAN
_PVIC[+C2+H3+N+O]ATQMLESMIK_	P14618	-0.62922	4.62e-07	Pyruvate kinase PKM	KPYM_HUMAN
_IKWGDAGAEYVVE_	P04406	0.333431	4.71e-07	Glyceraldehyde-3-phosphate dehydrogenase	G3P_HUMAN
_AVYTQDC[+C2+H3+N+O]PLAAAK_	P49588	-0.169822	4.73e-07	Alanine--tRNA ligase cytoplasmic	SYAC_HUMAN
_ADLVIVGAEGVVENGGIINK_	Q14232	-0.295894	4.75e-07	Translation initiation factor eIF-2B subunit alpha	EI2BA_HUMAN
_EVEELILTESK_	Q9BZZ5	-0.108745	4.79e-07	Apoptosis inhibitor 5	API5_HUMAN
_TIEIITDR_	P22626	-0.119409	4.8e-07	Heterogeneous nuclear ribonucleoproteins A2/B1	ROA2_HUMAN
_DSLPPSPLLFPGK_	Q8NBF2	-0.618876	4.8e-07	NHL repeat-containing protein 2	NHLC2_HUMAN
_DETVSDC[+C2+H3+N+O]SPHIA_	P47756	-0.285646	4.8e-07	F-actin-capping protein subunit beta	CAPZB_HUMAN
_NMITGTSQADC[+C2+H3+N+O]AVLIVAAGVGEFEAGISK_	P68104	-0.254652	4.85e-07	Elongation factor 1-alpha 1	EF1A1_HUMAN
_IEIESFYEGEDFSETLTR_	P11021	-0.324173	4.85e-07	Endoplasmic reticulum chaperone BiP	BIP_HUMAN
_YQLEIPENFTTR_	P52701	-0.290468	4.9e-07	DNA mismatch repair protein Msh6	MSH6_HUMAN
_LLLPWLEAR_	Q00610	-0.224836	4.9e-07	Clathrin heavy chain 1	CLH1_HUMAN
_ETENDDLTNVIQK_	O95373	-0.156951	4.91e-07	Importin-7	IPO7_HUMAN
_AIGDILEDKVELTPVAIQAGR_	Q16881	-0.517586	4.95e-07	Thioredoxin reductase 1 cytoplasmic	TRXR1_HUMAN
_SFETTDESLR_	P09651	-0.0917647	4.96e-07	Heterogeneous nuclear ribonucleoprotein A1	ROA1_HUMAN
_DPLLLAIIPK_	Q9HAV4	-0.222346	4.99e-07	Exportin-5	XPO5_HUMAN
_RALEQQVEEMK_	P35579	-0.242286	5.05e-07	Myosin-9	MYH9_HUMAN
_SLEDPQTHANR_	P07900	-0.223509	5.06e-07	Heat shock protein HSP 90-alpha	HS90A_HUMAN
_REC[+C2+H3+N+O]PSDEC[+C2+H3+N+O]GAGVF_	P62979	-0.160957	5.11e-07	Ubiquitin-40S ribosomal protein S27a	RS27A_HUMAN
_LEGGSGGDSEVQR_	P62195	-0.242064	5.12e-07	26S proteasome regulatory subunit 8	PRS8_HUMAN
_APVLVALALIEGGMK_	Q93096	-0.379027	5.35e-07	Protein tyrosine phosphatase type IVA 1	TP4A1_HUMAN
_DAIAQAVR_	P29401	-0.146708	5.37e-07	Transketolase	TKT_HUMAN
_ITSGPFEPDLYK_	Q9UQ80	-0.0907544	5.41e-07	Proliferation-associated protein 2G4	PA2G4_HUMAN
_VC[+C2+H3+N+O]TLAIIDPGDSDIIR_	P62888	-0.253569	5.44e-07	60S ribosomal protein L30	RL30_HUMAN
_DMDLWEQQEEER_	Q14152	-0.203402	5.49e-07	Eukaryotic translation initiation factor 3 subunit A	EIF3A_HUMAN
_DSDDVPMVLVGNK_	P01111	-0.226419	5.51e-07	GTPase NRas	RASN_HUMAN
_QTVAVGVIK_	P68104	-0.219814	5.54e-07	Elongation factor 1-alpha 1	EF1A1_HUMAN
_SAGIQVVGDDLTVTNPK_	P06733	-0.203948	5.54e-07	Alpha-enolase	ENOA_HUMAN
_YESLTDPSK_	P08238	-0.344837	5.54e-07	Heat shock protein HSP 90-beta	HS90B_HUMAN
_QSLGELIGTLN_	P60174	-0.333071	5.54e-07	Triosephosphate isomerase	TPIS_HUMAN
_DVQIGDIVTVGEC[+C2+H3+N+O]RPL_	P62280	-0.197868	5.54e-07	40S ribosomal protein S11	RS11_HUMAN
_LIVDEAINEDNSVVSL_	P55072	-0.270096	5.61e-07	Transitional endoplasmic reticulum ATPase	TERA_HUMAN
_ASVGFGGSC[+C2+H3+N+O]FQK_	O60701	-0.13253	5.64e-07	UDP-glucose 6-dehydrogenase	UGDH_HUMAN
_LC[+C2+H3+N+O]YVALDFEQEMATAASSSSLEK_	P63261	-0.21787	5.73e-07	Actin cytoplasmic 2	ACTG_HUMAN
_IINEPTAAAIAYGLDR_	P0DMV8;P0DMV9	-0.129357	5.76e-07	Heat shock 70 kDa protein 1A;Heat shock 70 kDa protein 1B	HS71A_HUMAN;HS71B_HUMAN
_FIGNSTAIQELFKR_	P68371	0.504845	5.8e-07	Tubulin beta-4B chain	TBB4B_HUMAN
_C[+C2+H3+N+O]SQAVYAAEK_	P21291	-0.284467	5.88e-07	Cysteine and glycine-rich protein 1	CSRP1_HUMAN
_FAMVAPDVQIEDGK_	Q9UBT2	-0.200536	5.95e-07	SUMO-activating enzyme subunit 2	SAE2_HUMAN
_GSGTAEVELKK_	P14618	-0.288131	5.99e-07	Pyruvate kinase PKM	KPYM_HUMAN
_SISQQSGAR_	Q96AE4	-0.299697	6e-07	Far upstream element-binding protein 1	FUBP1_HUMAN
_DDGLFSGDPNWFPKK_	P37802	0.21835	6.01e-07	Transgelin-2	TAGL2_HUMAN
_TVDLQDAEEAVELVQY_	P25205	-0.351984	6.05e-07	DNA replication licensing factor MCM3	MCM3_HUMAN
_ENMEAISPLK_	O96019	-0.155481	6.05e-07	Actin-like protein 6A	ACL6A_HUMAN
_DDANNDPQWSEEQLIAAK_	P22234	-0.383746	6.07e-07	Multifunctional protein ADE2	PUR6_HUMAN
_SYSMIVNNLLK_	Q9HB71	-0.373358	6.12e-07	Calcyclin-binding protein	CYBP_HUMAN
_EVTDMNLNVINEGGIDK_	Q96TA1	-0.236202	6.12e-07	Niban-like protein 1	NIBL1_HUMAN
_IVEIDAHIGC[+C2+H3+N+O]AM_	P28066	-0.254576	6.13e-07	Proteasome subunit alpha type-5	PSA5_HUMAN
_AAAEVNQDYGLDPK_	P07954	-0.212624	6.15e-07	Fumarate hydratase mitochondrial	FUMH_HUMAN
_DVDFEGTDEPIFGK_	P42285	-0.227085	6.23e-07	Exosome RNA helicase MTR4	MTREX_HUMAN
_NLIDEDGNNQWPEGLK_	O00410	-0.119607	6.25e-07	Importin-5	IPO5_HUMAN
_EIEQKYDC[+C2+H3+N+O]GEEILIT_	P63241	-0.131954	6.27e-07	Eukaryotic translation initiation factor 5A-1	IF5A1_HUMAN
_VTYMEEER_	P34932	-0.358999	6.36e-07	Heat shock 70 kDa protein 4	HSP74_HUMAN
_EFGATEC[+C2+H3+N+O]INPQDFSK_	P11766	-0.356962	6.36e-07	Alcohol dehydrogenase class-3	ADHX_HUMAN
_AEYEGDGIPTVFVA_	P22234	-0.385325	6.48e-07	Multifunctional protein ADE2	PUR6_HUMAN
_YDPPLEDGAMPSAR_	P47756	-0.226552	6.55e-07	F-actin-capping protein subunit beta	CAPZB_HUMAN
_GSETDSAQDQPVK_	P30419	-0.470604	6.59e-07	Glycylpeptide N-tetradecanoyltransferase 1	NMT1_HUMAN
_LTIVDTVGFGDQINK_	Q9NVA2	-0.321388	6.66e-07	Septin-11	SEP11_HUMAN
_EYATEVDVDFVR_	Q10567	-0.195198	6.7e-07	AP-1 complex subunit beta-1	AP1B1_HUMAN
_DC[+C2+H3+N+O]FGC[+C2+H3+N+O]L_	O75531	-0.213395	6.8e-07	Barrier-to-autointegration factor	BAF_HUMAN
_ISLPLPNFS_	P08670	-0.384357	6.97e-07	Vimentin	VIME_HUMAN
_VAC[+C2+H3+N+O]VQVVIIPC[+C2+H3+N+O]GITNALSEEDK_	P07814	-0.333353	6.97e-07	Bifunctional glutamate/proline--tRNA ligase	SYEP_HUMAN
_TTAQVLIR_	P15121	-0.157097	7.03e-07	Aldose reductase	ALDR_HUMAN
_ITVVGVGAVGMAC[+C2+H3+N+O]AISILMK_	P00338	-0.231202	7.06e-07	L-lactate dehydrogenase A chain	LDHA_HUMAN
_AVVMDLLR_	Q13085	-0.18725	7.07e-07	Acetyl-CoA carboxylase 1	ACACA_HUMAN
_LTESYSSSQDPPEK_	P22314	-0.134707	7.12e-07	Ubiquitin-like modifier-activating enzyme 1	UBA1_HUMAN
_YDEMVESMK_	P62258	-0.257683	7.12e-07	14-3-3 protein epsilon	1433E_HUMAN
_M[+C2+H2+O]EEVVIAGMSGK_	P49327	-0.257742	7.15e-07	Fatty acid synthase	FAS_HUMAN
_HTGC[+C2+H3+N+O]C[+C2+H3+N+O]GDNDPIDVC[+C2+H3+N+O]_	Q15181	-0.202773	7.28e-07	Inorganic pyrophosphatase	IPYR_HUMAN
_FYAFGR_	P13639	-0.166352	7.28e-07	Elongation factor 2	EF2_HUMAN
_AENETNEVNFR_	Q15369	-0.17177	7.29e-07	Elongin-C	ELOC_HUMAN
_IAEVDC[+C2+H3+N+O]TAER_	Q8NBS9	-0.218881	7.29e-07	Thioredoxin domain-containing protein 5	TXND5_HUMAN
_QDIAFAYQR_	P07355	-0.178544	7.35e-07	Annexin A2	ANXA2_HUMAN
_VNVAGLVLAGSADFK_	P62495	-0.198988	7.37e-07	Eukaryotic peptide chain release factor subunit 1	ERF1_HUMAN
_VDFTEEEINNMK_	P46940	-0.276399	7.39e-07	Ras GTPase-activating-like protein IQGAP1	IQGA1_HUMAN
_EVEMDAVGK_	P31327	-0.394266	7.4e-07	Carbamoyl-phosphate synthase [ammonia] mitochondrial	CPSM_HUMAN
_TEGAELVDSVLDVVR_	P68371	-0.282599	7.42e-07	Tubulin beta-4B chain	TBB4B_HUMAN
_DQAVENILVSPVVVA_	P50454	-0.38818	7.5e-07	Serpin H1	SERPH_HUMAN
_DLSSHQLNEFLAQ_	P09960	-0.190309	7.51e-07	Leukotriene A-4 hydrolase	LKHA4_HUMAN
_LKQEYFVVAATLQDIIR_	P06737	0.428743	7.64e-07	Glycogen phosphorylase liver form	PYGL_HUMAN
_LNLSTRPEK_	P26639	-0.176614	7.7e-07	Threonine--tRNA ligase cytoplasmic	SYTC_HUMAN
_DVGRPQPGRENFQNWLK_	P37802	0.317595	7.72e-07	Transgelin-2	TAGL2_HUMAN
_ISNYGWDQSDK_	Q9HB71	-0.215654	7.79e-07	Calcyclin-binding protein	CYBP_HUMAN
_INYTEGR_	P06744	-0.201477	7.84e-07	Glucose-6-phosphate isomerase	G6PI_HUMAN
_EAFNMIDQNR_	O14950	-0.195951	7.88e-07	Myosin regulatory light chain 12B	ML12B_HUMAN
_GPILSFASTR_	P40937	-0.308128	7.9e-07	Replication factor C subunit 5	RFC5_HUMAN
_LPFAAAQIGNSFR_	P41250	-0.103573	7.95e-07	Glycine--tRNA ligase	GARS_HUMAN
_LMELLEEISER_	P61599	-0.22251	7.95e-07	N-alpha-acetyltransferase 20	NAA20_HUMAN
_FLEMC[+C2+H3+N+O]NDLLAR_	P34932	-0.106703	8.07e-07	Heat shock 70 kDa protein 4	HSP74_HUMAN
_YDYEEVEAEGANK_	P36871	-0.105047	8.09e-07	Phosphoglucomutase-1	PGM1_HUMAN
_AFYPEEISSMVLTK_	P0DMV8;P0DMV9	-0.154445	8.13e-07	Heat shock 70 kDa protein 1A;Heat shock 70 kDa protein 1B	HS71A_HUMAN;HS71B_HUMAN
_WGEEHIPGSPFHVTVP_	O75369	-0.346268	8.27e-07	Filamin-B	FLNB_HUMAN
_IC[+C2+H3+N+O]ALDDNVC[+C2+H3+N+O]MAFAGLTADAR_	O14818	-0.47766	8.29e-07	Proteasome subunit alpha type-7	PSA7_HUMAN
_VVRPDSELGERPPEDNQSF_	Q15293	-0.512217	8.43e-07	Reticulocalbin-1	RCN1_HUMAN
_SDLQLDR_	Q9Y446	-0.219372	8.43e-07	Plakophilin-3	PKP3_HUMAN
_SADGSAPAGEGEGVTLQR_	Q01650	-0.237702	8.54e-07	Large neutral amino acids transporter small subunit 1	LAT1_HUMAN
_GSSGVGLTA_	P33993	-0.266488	8.59e-07	DNA replication licensing factor MCM7	MCM7_HUMAN
_TLPVEDEESSESR_	P78347	-0.16491	8.61e-07	General transcription factor II-I	GTF2I_HUMAN
_YLLGTSLARPC[+C2+H3+N+O]_	P00966	-0.201254	8.68e-07	Argininosuccinate synthase	ASSY_HUMAN
_TITDVINIGIGGSDLGPL_	P06744	-0.20202	8.72e-07	Glucose-6-phosphate isomerase	G6PI_HUMAN
_M[+C2+H2+O]DSTLTASEIR_	P49588	-0.29975	8.74e-07	Alanine--tRNA ligase cytoplasmic	SYAC_HUMAN
_C[+C2+H3+N+O]PEALFQPSFLGM_	P63261	-0.196265	8.79e-07	Actin cytoplasmic 2	ACTG_HUMAN
_DGQMLPGEDEPLHAL_	Q15637	-0.206405	8.83e-07	Splicing factor 1	SF01_HUMAN
_LLPVLLSTAQEADPEVR_	Q8TEX9	-0.240656	8.84e-07	Importin-4	IPO4_HUMAN
_C[+C2+H3+N+O]DILDVLDK_	P62258	-0.226515	8.91e-07	14-3-3 protein epsilon	1433E_HUMAN
_AVASQLDC[+C2+H3+N+O]NFLK_	P62333	-0.352297	8.97e-07	26S proteasome regulatory subunit 10B	PRS10_HUMAN
_QLQDEMLR_	P02545	-0.167651	9.1e-07	Prelamin-A/C	LMNA_HUMAN
_TFAPEEISAM_	P11021	-0.540075	9.12e-07	Endoplasmic reticulum chaperone BiP	BIP_HUMAN
_VEEEAAQK_	P35579	-0.280954	9.2e-07	Myosin-9	MYH9_HUMAN
_SLNEESLGNR_	P23588	-0.294008	9.28e-07	Eukaryotic translation initiation factor 4B	IF4B_HUMAN
_HHGPQTLYLPVTLSSIPVFQR_	Q14697	0.556685	9.46e-07	Neutral alpha-glucosidase AB	GANAB_HUMAN
_LAGEELAGEEAPQEK_	Q7Z4V5	-0.0970299	9.56e-07	Hepatoma-derived growth factor-related protein 2	HDGR2_HUMAN
_IVQMTEAEVR_	P62140	-0.147881	9.59e-07	Serine/threonine-protein phosphatase PP1-beta catalytic subunit	PP1B_HUMAN
_LSQTSNVDKEEEAVTIE_	P12004	-0.109943	9.65e-07	Proliferating cell nuclear antigen	PCNA_HUMAN
_ILALVPPWTR_	Q9H9T3	-0.134992	9.66e-07	Elongator complex protein 3	ELP3_HUMAN
_FTITPPTAQVVGVL_	P52907	-0.207845	9.78e-07	F-actin-capping protein subunit alpha-1	CAZA1_HUMAN
_DDTIMATESEVTAFAVLDQDQK_	P55263	-0.463753	9.81e-07	Adenosine kinase	ADK_HUMAN
_KIIPTLEEGLQLPSPTAT_	P61978	-0.247297	9.81e-07	Heterogeneous nuclear ribonucleoprotein K	HNRPK_HUMAN
_LISLTDENALSGNEELTVK_	P14625	-0.289863	9.82e-07	Endoplasmin	ENPL_HUMAN
_NADMSEEMQQDSVEC[+C2+H3+N+O]ATQ_	P63167	-0.331718	9.91e-07	Dynein light chain 1 cytoplasmic	DYL1_HUMAN
_DVTPIPSDSTR_	P62263	-0.175464	9.93e-07	40S ribosomal protein S14	RS14_HUMAN
_GDGVVLVAPPLR_	P62310	-0.143426	9.95e-07	U6 snRNA-associated Sm-like protein LSm3	LSM3_HUMAN
_LPTDLTAC[+C2+H3+N+O]DNR_	Q96RS6	-0.262032	1e-06	NudC domain-containing protein 1	NUDC1_HUMAN
_DIISIAEDEDLR_	P12956	-0.177789	1e-06	X-ray repair cross-complementing protein 6	XRCC6_HUMAN
_VFIEDVSR_	P00966	-0.11707	1.01e-06	Argininosuccinate synthase	ASSY_HUMAN
_GDVC[+C2+H3+N+O]QDC[+C2+H3+N+O]IQMVTDIQTAVR_	P07602	-0.266659	1.01e-06	Prosaposin	SAP_HUMAN
_VIITEIDPINALQA_	P23526	-0.402693	1.02e-06	Adenosylhomocysteinase	SAHH_HUMAN
_YQQGDFGYC[+C2+H3+N+O]PR_	P67870	-0.0993887	1.02e-06	Casein kinase II subunit beta	CSK2B_HUMAN
_ILLTEPPMNPTK_	P61160	-0.166851	1.02e-06	Actin-related protein 2	ARP2_HUMAN
_LFALVLTPTR_	Q9H0S4	-0.507491	1.03e-06	Probable ATP-dependent RNA helicase DDX47	DDX47_HUMAN
_VIDNGSGMC[+C2+H3+N+O]K_	P63261	-0.256984	1.03e-06	Actin cytoplasmic 2	ACTG_HUMAN
_ALSDDGVSDLEDPTLTPLK_	O60443	-0.24462	1.04e-06	Gasdermin-E	GSDME_HUMAN
_PLPEPSEQEGESVK_	Q96CP2	-0.1738	1.04e-06	FLYWCH family member 2	FWCH2_HUMAN
_TENPLILIDEVDK_	P36776	-0.203641	1.04e-06	Lon protease homolog mitochondrial	LONM_HUMAN
_LAEMPADSGYPAYLGAR_	P38606	-0.394772	1.05e-06	V-type proton ATPase catalytic subunit A	VATA_HUMAN
_NFITAE_	O43707	-0.158315	1.06e-06	Alpha-actinin-4	ACTN4_HUMAN
_VNIVPVIAK_	Q9UHD8	-0.159289	1.08e-06	Septin-9	SEPT9_HUMAN
_NQSPVLEPVGR_	P51812	-0.208508	1.09e-06	Ribosomal protein S6 kinase alpha-3	KS6A3_HUMAN
_QIQELVEAIVLPM_	P17980	-0.334319	1.09e-06	26S proteasome regulatory subunit 6A	PRS6A_HUMAN
_DYLLMEEEFIR_	P62191	-0.155115	1.09e-06	26S proteasome regulatory subunit 4	PRS4_HUMAN
_AWDIAIATMK_	Q02790	-0.268316	1.1e-06	Peptidyl-prolyl cis-trans isomerase FKBP4	FKBP4_HUMAN
_DSLLQDGEFSMDL_	P07737	-0.512218	1.1e-06	Profilin-1	PROF1_HUMAN
_ALIYNEALK_	P06703	-0.202761	1.1e-06	Protein S100-A6	S10A6_HUMAN
_LNEIVGNEDTVSR_	P35250	-0.268616	1.11e-06	Replication factor C subunit 2	RFC2_HUMAN
_SLLFLDNC[+C2+H3+N+O]LR_	Q9H974	-0.199117	1.13e-06	Queuine tRNA-ribosyltransferase accessory subunit 2	QTRT2_HUMAN
_AVDPEDDFQR_	Q99848	-0.170836	1.14e-06	Probable rRNA-processing protein EBP2	EBP2_HUMAN
_LLDILSYLR_	O15091	-0.394257	1.15e-06	Mitochondrial ribonuclease P catalytic subunit	MRPP3_HUMAN
_MAVTFIGNSTAIQELFK_	P07437	-0.239877	1.15e-06	Tubulin beta chain	TBB5_HUMAN
_VSDTVVEPY_	P68371	-1.13773	1.16e-06	Tubulin beta-4B chain	TBB4B_HUMAN
_VPGLPTPIENMILR_	Q6P2Q9	-0.09338	1.17e-06	Pre-mRNA-processing-splicing factor 8	PRP8_HUMAN
_IGGVQQDTILAEGLHFR_	Q99623	-1.19173	1.17e-06	Prohibitin-2	PHB2_HUMAN
_KYEDIC[+C2+H3+N+O]PSTHNMDVPNIK_	P63241	-0.167574	1.19e-06	Eukaryotic translation initiation factor 5A-1	IF5A1_HUMAN
_VHSPSGALEEC[+C2+H3+N+O]YVT_	P21333	-0.195051	1.19e-06	Filamin-A	FLNA_HUMAN
_TLFGFL_	Q05519	-0.27687	1.2e-06	Serine/arginine-rich splicing factor 11	SRS11_HUMAN
_HQGVMVGM_	P63261	-0.183233	1.21e-06	Actin cytoplasmic 2	ACTG_HUMAN
_LVPQEEELDDQK_	P12956	-0.109997	1.21e-06	X-ray repair cross-complementing protein 6	XRCC6_HUMAN
_DLFDPIIEDR_	P12277	-0.204611	1.21e-06	Creatine kinase B-type	KCRB_HUMAN
_DLEKPFLLPVEAVYSVPGR_	P49411	0.46958	1.21e-06	Elongation factor Tu mitochondrial	EFTU_HUMAN
_SVLYFTGE_	P55209	-0.239123	1.22e-06	Nucleosome assembly protein 1-like 1	NP1L1_HUMAN
_EVEEDDPVPEIR_	P55072	-0.0807608	1.22e-06	Transitional endoplasmic reticulum ATPase	TERA_HUMAN
_LLDTVDDMLANDIAR_	Q9H4M9	-0.258004	1.23e-06	EH domain-containing protein 1	EHD1_HUMAN
_VPTANVSVVDLTC[+C2+H3+N+O]R_	P04406	-0.0162754	1.24e-06	Glyceraldehyde-3-phosphate dehydrogenase	G3P_HUMAN
_EALTYDGALLGDR_	Q15056	-0.136834	1.25e-06	Eukaryotic translation initiation factor 4H	IF4H_HUMAN
_LDNLVAILDINR_	P29401	-0.267401	1.26e-06	Transketolase	TKT_HUMAN
_YGSPGNVSK_	O95373	-0.325391	1.27e-06	Importin-7	IPO7_HUMAN
_DPNNLFMVR_	Q13200	-0.122789	1.27e-06	26S proteasome non-ATPase regulatory subunit 2	PSMD2_HUMAN
_YLEVVLNTLQQASQAQVDK_	Q14974	-0.507879	1.27e-06	Importin subunit beta-1	IMB1_HUMAN
_C[+C2+H3+N+O]EGLLDPQC[+C2+H3+N+O]R_	P13489	-0.356145	1.27e-06	Ribonuclease inhibitor	RINI_HUMAN
_PGMVVTFAPVNVTTEVK_	P68104	-0.606443	1.3e-06	Elongation factor 1-alpha 1	EF1A1_HUMAN
_AYLDQTVVPILLQ_	Q9C005	-0.21294	1.3e-06	Protein dpy-30 homolog	DPY30_HUMAN
_VVAPTISSPVC[+C2+H3+N+O]QEQLVEAGR_	Q9Y490	-0.462964	1.3e-06	Talin-1	TLN1_HUMAN
_HSSLITPLQAVAQR_	P78527	-0.385954	1.32e-06	DNA-dependent protein kinase catalytic subunit	PRKDC_HUMAN
_IAVSIEDEANK_	Q9NZB2	-0.179911	1.32e-06	Constitutive coactivator of PPAR-gamma-like protein 1	F120A_HUMAN
_LILPVGPAGGNQMLEQYDK_	P22061	-0.241706	1.33e-06	Protein-L-isoaspartate(D-aspartate) O-methyltransferase	PIMT_HUMAN
_VMVQPINLIFR_	P62304	-0.0714435	1.33e-06	Small nuclear ribonucleoprotein E	RUXE_HUMAN
_SNELGDVGVH_	P13489	-0.269493	1.35e-06	Ribonuclease inhibitor	RINI_HUMAN
_ISDSEGF_	P23246	-0.256997	1.36e-06	Splicing factor proline- and glutamine-rich	SFPQ_HUMAN
_LQEEERER_	P08708	-0.230884	1.38e-06	40S ribosomal protein S17	RS17_HUMAN
_MFGIPVVVAVNAFK_	P11586	-0.351916	1.39e-06	C-1-tetrahydrofolate synthase cytoplasmic	C1TC_HUMAN
_SPDTNYLFMGDYVDR_	P67775	-0.147771	1.39e-06	Serine/threonine-protein phosphatase 2A catalytic subunit alpha isoform	PP2AA_HUMAN
_GGSPGYGGGR_	P22626	-0.233185	1.4e-06	Heterogeneous nuclear ribonucleoproteins A2/B1	ROA2_HUMAN
_NFPNAIEHTLQ_	P22314	-0.0996268	1.41e-06	Ubiquitin-like modifier-activating enzyme 1	UBA1_HUMAN
_GVQVVAC[+C2+H3+N+O]_	P30044	-0.197851	1.41e-06	Peroxiredoxin-5 mitochondrial	PRDX5_HUMAN
_FIVDQTQTPNLK_	Q7Z460	-0.249964	1.42e-06	CLIP-associating protein 1	CLAP1_HUMAN
_TTYMDPTGK_	Q9UKK9	-0.193259	1.42e-06	ADP-sugar pyrophosphatase	NUDT5_HUMAN
_ELSLAGNELGDEGAR_	P13489	-0.17366	1.44e-06	Ribonuclease inhibitor	RINI_HUMAN
_VTTMDAELEFAIQPNTTGK_	P35241	-0.226268	1.45e-06	Radixin	RADI_HUMAN
_EFC[+C2+H3+N+O]QQEVEPMC[+C2+H3+N+O]K_	Q96FW1	-0.279269	1.46e-06	Ubiquitin thioesterase OTUB1	OTUB1_HUMAN
_ETQALVLAPTR_	Q14240	-0.127173	1.46e-06	Eukaryotic initiation factor 4A-II	IF4A2_HUMAN
_GVNLPGAAVDLPAVSEK_	P14618	-0.184995	1.47e-06	Pyruvate kinase PKM	KPYM_HUMAN
_DLHDDDEDEEMLETA_	P41236	-0.419031	1.48e-06	Protein phosphatase inhibitor 2	IPP2_HUMAN
_SLDLIESLLR_	A5YKK6	-0.264631	1.49e-06	CCR4-NOT transcription complex subunit 1	CNOT1_HUMAN
_AGGPEGPPWLPR_	Q14166	-0.663899	1.52e-06	Tubulin--tyrosine ligase-like protein 12	TTL12_HUMAN
_GANDFMC[+C2+H3+N+O]DEMER_	P17987	-0.206115	1.52e-06	T-complex protein 1 subunit alpha	TCPA_HUMAN
_EVSDVFSDTTTPIK_	P18206	-0.145348	1.53e-06	Vinculin	VINC_HUMAN
_SFYPEEVSSM_	P11142	-0.366958	1.54e-06	Heat shock cognate 71 kDa protein	HSP7C_HUMAN
_INAVVETGR_	Q01082	-0.171506	1.54e-06	Spectrin beta chain non-erythrocytic 1	SPTB2_HUMAN
_M[+O]FVLDEADEMLSR_	P60842	-0.220603	1.55e-06	Eukaryotic initiation factor 4A-I	IF4A1_HUMAN
_DQEVNFQEYVTF_	P06703	-0.233826	1.55e-06	Protein S100-A6	S10A6_HUMAN
_GDFC[+C2+H3+N+O]IQVGR_	P22392	-0.157779	1.55e-06	Nucleoside diphosphate kinase B	NDKB_HUMAN
_NEPLVDC[+C2+H3+N+O]EGYPR_	O00233	-0.105222	1.56e-06	26S proteasome non-ATPase regulatory subunit 9	PSMD9_HUMAN
_M[+C2+H2+O]EFDLGAA_	Q9GZP8	-0.335902	1.57e-06	Immortalization up-regulated protein	IMUP_HUMAN
_NLQC[+C2+H3+N+O]LVIDEADR_	Q9NVP1	-0.215185	1.58e-06	ATP-dependent RNA helicase DDX18	DDX18_HUMAN
_M[+C2+H2+O]DQVMQFVEPSR_	P60059	-0.242846	1.59e-06	Protein transport protein Sec61 subunit gamma	SC61G_HUMAN
_ANPIIGNGGAPDTTALDELGLSK_	P31327	-0.437402	1.6e-06	Carbamoyl-phosphate synthase [ammonia] mitochondrial	CPSM_HUMAN
_SGDAAIVDMVPGKPM_	P68104	-0.403402	1.6e-06	Elongation factor 1-alpha 1	EF1A1_HUMAN
_VGIALKPFLPQLQTTFTK_	Q92616	0.102533	1.6e-06	eIF-2-alpha kinase activator GCN1	GCN1_HUMAN
_SC[+C2+H3+N+O]C[+C2+H3+N+O]SC[+C2+H3+N+O]C[+C2+H3+N+O]PVGC[+C2+H3+N+O]AK_	P02795	-0.224505	1.61e-06	Metallothionein-2	MT2_HUMAN
_ASVPDGFLSELTQQLAQ_	P14174	-0.243844	1.62e-06	Macrophage migration inhibitory factor	MIF_HUMAN
_FLEESVSMSPEER_	P15374	-0.329617	1.63e-06	Ubiquitin carboxyl-terminal hydrolase isozyme L3	UCHL3_HUMAN
_FQSLNADINK_	P30740	-0.151988	1.65e-06	Leukocyte elastase inhibitor	ILEU_HUMAN
_EMATISEDVIIVTSSLTK_	Q9UBF2	-0.633276	1.67e-06	Coatomer subunit gamma-2	COPG2_HUMAN
_ILITTVPPNLR_	Q12905	-0.0844463	1.68e-06	Interleukin enhancer-binding factor 2	ILF2_HUMAN
_ETMVTSTTEPSR_	P14314	-0.275256	1.68e-06	Glucosidase 2 subunit beta	GLU2B_HUMAN
_GYVDFESAEDLEK_	P19338	-0.120176	1.68e-06	Nucleolin	NUCL_HUMAN
_VPELFAN_	P18754	-0.253197	1.7e-06	Regulator of chromosome condensation	RCC1_HUMAN
_VEPLEEAIPLPPTK_	O15446	1.42806	1.71e-06	DNA-directed RNA polymerase I subunit RPA34	RPA34_HUMAN
_VLDLVEVLVTK_	Q9BQG0	-0.183015	1.71e-06	Myb-binding protein 1A	MBB1A_HUMAN
_C[+C2+H3+N+O]MQLTDFILK_	P50914	-0.166669	1.72e-06	60S ribosomal protein L14	RL14_HUMAN
_FVDLEPTVIDEVR_	P68363	-0.185532	1.72e-06	Tubulin alpha-1B chain	TBA1B_HUMAN
_IRPDC[+C2+H3+N+O]FLEVADEATGALAS_	P26640	-0.445036	1.72e-06	Valine--tRNA ligase	SYVC_HUMAN
_WYDNEFGYSNR_	P04406	-0.179942	1.73e-06	Glyceraldehyde-3-phosphate dehydrogenase	G3P_HUMAN
_EDAANNY_	P68363	-0.185043	1.75e-06	Tubulin alpha-1B chain	TBA1B_HUMAN
_EIC[+C2+H3+N+O]ALVGFC[+C2+H3+N+O]DEVK_	P07602	-0.164524	1.76e-06	Prosaposin	SAP_HUMAN
_SNLMVATGDLAIR_	Q15021	-0.320333	1.78e-06	Condensin complex subunit 1	CND1_HUMAN
_AEYEGDGIPTVFVAVAGR_	P22234	-0.096412	1.78e-06	Multifunctional protein ADE2	PUR6_HUMAN
_IPQSHIQQIC[+C2+H3+N+O]ETILTSGENLAR_	O43813	-0.263286	1.79e-06	LanC-like protein 1	LANC1_HUMAN
_VAGQDGSVVQFK_	P55854	-0.134986	1.79e-06	Small ubiquitin-related modifier 3	SUMO3_HUMAN
_AVTTDQETGER_	P25205	-0.359953	1.8e-06	DNA replication licensing factor MCM3	MCM3_HUMAN
_STGC[+C2+H3+N+O]DFAVSPK_	P55809	-0.166609	1.83e-06	Succinyl-CoA:3-ketoacid coenzyme A transferase 1 mitochondrial	SCOT1_HUMAN
_NYPDPVSIIQK_	P41252	-0.0797887	1.85e-06	Isoleucine--tRNA ligase cytoplasmic	SYIC_HUMAN
_LLDEEEATDNDLR_	Q8WUM4	-0.0784569	1.86e-06	Programmed cell death 6-interacting protein	PDC6I_HUMAN
_IIGIMEEVADGFK_	P52701	-0.26223	1.86e-06	DNA mismatch repair protein Msh6	MSH6_HUMAN
_TFVNITPAEVGVLVGK_	P07737	-0.114885	1.86e-06	Profilin-1	PROF1_HUMAN
_YDPSLTFSENVDLTEPIISR_	P49736	-0.420021	1.86e-06	DNA replication licensing factor MCM2	MCM2_HUMAN
_VLGPYTF_	P22314	-0.184207	1.87e-06	Ubiquitin-like modifier-activating enzyme 1	UBA1_HUMAN
_IDMNLTDLLGELQR_	Q15436	-0.207815	1.88e-06	Protein transport protein Sec23A	SC23A_HUMAN
_DVFISAAER_	P20618	-0.141561	1.88e-06	Proteasome subunit beta type-1	PSB1_HUMAN
_GAEISEENSEGGLHVDLA_	Q7L2H7	-0.288714	1.88e-06	Eukaryotic translation initiation factor 3 subunit M	EIF3M_HUMAN
_KPVTVSPTTPTSPTEGEAS_	Q9Y6G9	-0.199226	1.89e-06	Cytoplasmic dynein 1 light intermediate chain 1	DC1L1_HUMAN
_TFTTQETITNAETAK_	P06744	-0.0846579	1.89e-06	Glucose-6-phosphate isomerase	G6PI_HUMAN
_NILGGTVFR_	O75874	-0.286115	1.89e-06	Isocitrate dehydrogenase [NADP] cytoplasmic	IDHC_HUMAN
_TC[+C2+H3+N+O]NVSLEYEK_	P40227	-0.163932	1.9e-06	T-complex protein 1 subunit zeta	TCPZ_HUMAN
_FVSEDDRNSFTL_	P34932	-0.14501	1.9e-06	Heat shock 70 kDa protein 4	HSP74_HUMAN
_NIQDTSDLDAIAK_	Q9NZB2	-0.238026	1.95e-06	Constitutive coactivator of PPAR-gamma-like protein 1	F120A_HUMAN
_RDHALLEEQSK_	O43707	-0.414112	1.96e-06	Alpha-actinin-4	ACTN4_HUMAN
_LVVVDFSATWC[+C2+H3+N+O]GPC[+C2+H3+N+O]K_	P10599	-0.1078	1.96e-06	Thioredoxin	THIO_HUMAN
_MKDTDSEEEIR_	P0DP23;P0DP24;P0DP25	-0.454212	1.96e-06	Calmodulin-1;Calmodulin-2;Calmodulin-3	CALM1_HUMAN;CALM2_HUMAN;CALM3_HUMAN
_YVGGLGDTITETDLR_	Q9NW64	-0.109589	1.97e-06	Pre-mRNA-splicing factor RBM22	RBM22_HUMAN
_VEYTLGEESEAPGQR_	Q04637	-0.219638	1.99e-06	Eukaryotic translation initiation factor 4 gamma 1	IF4G1_HUMAN
_NLTQDEMQR_	Q14152	-0.347254	1.99e-06	Eukaryotic translation initiation factor 3 subunit A	EIF3A_HUMAN
_DIGLAAWGR_	P23526	-0.209291	2e-06	Adenosylhomocysteinase	SAHH_HUMAN
_SNTPILVDGK_	P06744	-0.134432	2.01e-06	Glucose-6-phosphate isomerase	G6PI_HUMAN
_TLTTMAPYLSTEDVPLAR_	Q8TEX9	-0.262828	2.01e-06	Importin-4	IPO4_HUMAN
_LDPGSEETQTLVR_	P26641	-0.063891	2.02e-06	Elongation factor 1-gamma	EF1G_HUMAN
_EYTDVYPEIIER_	Q9UNF1	-0.10321	2.03e-06	Melanoma-associated antigen D2	MAGD2_HUMAN
_GILLYGPPGC[+C2+H3+N+O]GK_	P46459	-0.157012	2.04e-06	Vesicle-fusing ATPase	NSF_HUMAN
_EVSAYIKK_	Q05639	0.547497	2.04e-06	Elongation factor 1-alpha 2	EF1A2_HUMAN
_VIIEGDLER_	P06753	-0.0806566	2.04e-06	Tropomyosin alpha-3 chain	TPM3_HUMAN
_VIAGLYQR_	P78527	-0.167393	2.06e-06	DNA-dependent protein kinase catalytic subunit	PRKDC_HUMAN
_ETVQTTEDQILK_	P18206	-0.164066	2.07e-06	Vinculin	VINC_HUMAN
_IQEVADELQK_	P18085	-0.127658	2.07e-06	ADP-ribosylation factor 4	ARF4_HUMAN
_WTSDTQGDEAEAGEGGEN_	P63104	-0.521034	2.1e-06	14-3-3 protein zeta/delta	1433Z_HUMAN
_LITEDVQGK_	P61247	-0.202811	2.11e-06	40S ribosomal protein S3a	RS3A_HUMAN
_WLAIDANAR_	Q14974	-0.111933	2.15e-06	Importin subunit beta-1	IMB1_HUMAN
_LPLFGLGR_	P82930	-0.253475	2.15e-06	28S ribosomal protein S34 mitochondrial	RT34_HUMAN
_VETPLEEAIK_	Q9BXJ9	-0.100534	2.15e-06	N-alpha-acetyltransferase 15 NatA auxiliary subunit	NAA15_HUMAN
_YEAELGDAR_	P02545	-0.16499	2.16e-06	Prelamin-A/C	LMNA_HUMAN
_TAAFVLAMLSR_	Q9NUU7	-0.413854	2.16e-06	ATP-dependent RNA helicase DDX19A	DD19A_HUMAN
_NYQDTIGR_	P08670	-0.138191	2.17e-06	Vimentin	VIME_HUMAN
_DTMDAINVLSK_	Q96PZ0	-0.239999	2.17e-06	Pseudouridylate synthase 7 homolog	PUS7_HUMAN
_DLPELALDTPR_	Q53EL6	-0.178067	2.18e-06	Programmed cell death protein 4	PDCD4_HUMAN
_LGAIFLEGVTVK_	O60942	-0.291705	2.19e-06	mRNA-capping enzyme	MCE1_HUMAN
_EITALAPSTMK_	P63261	-0.113616	2.21e-06	Actin cytoplasmic 2	ACTG_HUMAN
_SDGAPASDSKPGSSEAAPS_	P80723	-0.354011	2.21e-06	Brain acid soluble protein 1	BASP1_HUMAN
_TVLSGGTTM[+O]YPGIADR_	P63261	-0.215957	2.22e-06	Actin cytoplasmic 2	ACTG_HUMAN
_ELGPDGEEAEGPGAGDGPPR_	P18615	-0.161392	2.22e-06	Negative elongation factor E	NELFE_HUMAN
_AMADPEVQQIMSDPAMR_	P31948	-0.279504	2.22e-06	Stress-induced-phosphoprotein 1	STIP1_HUMAN
_IPVTDEEQTNVPYIY_	Q16881	-0.706804	2.23e-06	Thioredoxin reductase 1 cytoplasmic	TRXR1_HUMAN
_LFVGNLPTDITEEDFK_	Q8WXF1	-0.124492	2.23e-06	Paraspeckle component 1	PSPC1_HUMAN
_AFVRPSGTEDVVR_	O95394	-0.375364	2.23e-06	Phosphoacetylglucosamine mutase	AGM1_HUMAN
_AVLGEVVLYSGARPL_	P26640	-0.121088	2.24e-06	Valine--tRNA ligase	SYVC_HUMAN
_VSQLYMNPK_	P06737	-0.248829	2.24e-06	Glycogen phosphorylase liver form	PYGL_HUMAN
_ETTDTDTADQVIAS_	O43707	-0.4622	2.25e-06	Alpha-actinin-4	ACTN4_HUMAN
_LQEEQENAPEFVK_	Q9H098	-0.134191	2.26e-06	Protein FAM107B	F107B_HUMAN
_GGEELLPPESTPIPANL_	Q04637	-0.421371	2.26e-06	Eukaryotic translation initiation factor 4 gamma 1	IF4G1_HUMAN
_TMLELLNQLDGFDSR_	P62191	-0.340933	2.26e-06	26S proteasome regulatory subunit 4	PRS4_HUMAN
_IQETQAELPR_	Q14566	-0.152783	2.27e-06	DNA replication licensing factor MCM6	MCM6_HUMAN
_SELIVVEEGSEPSELIK_	Q9Y6U3	-0.283496	2.28e-06	Adseverin	ADSV_HUMAN
_EKEEEEEEKPK_	Q05682	-0.348669	2.3e-06	Caldesmon	CALD1_HUMAN
_SAVEDEGLK_	P0DMV8;P0DMV9	-0.142349	2.3e-06	Heat shock 70 kDa protein 1A;Heat shock 70 kDa protein 1B	HS71A_HUMAN;HS71B_HUMAN
_SENVQDLLLLDVTPL_	P54652	-0.275285	2.31e-06	Heat shock-related 70 kDa protein 2	HSP72_HUMAN
_HGEVC[+C2+H3+N+O]PAGWK_	P32119	-0.227412	2.33e-06	Peroxiredoxin-2	PRDX2_HUMAN
_QQQFENLDQQLR_	O60749	-0.180678	2.34e-06	Sorting nexin-2	SNX2_HUMAN
_LQC[+C2+H3+N+O]YNC[+C2+H3+N+O]PNPTADC[+C2+H3+N+O]K_	P13987	-0.122693	2.35e-06	CD59 glycoprotein	CD59_HUMAN
_LNISFPATGC[+C2+H3+N+O]_	P62753	-0.395	2.35e-06	40S ribosomal protein S6	RS6_HUMAN
_SPGAPGGSGSQPNQK_	Q15942	-0.354844	2.36e-06	Zyxin	ZYX_HUMAN
_SFLLDLLNATGK_	O00571	-0.2549	2.37e-06	ATP-dependent RNA helicase DDX3X	DDX3X_HUMAN
_DKEQELSEEDK_	Q13200	-0.260471	2.37e-06	26S proteasome non-ATPase regulatory subunit 2	PSMD2_HUMAN
_LTGVFAPR_	P62701	-0.148503	2.38e-06	40S ribosomal protein S4 X isoform	RS4X_HUMAN
_GDLNDC[+C2+H3+N+O]FIPC[+C2+H3+N+O]TPK_	P11586	-0.098581	2.4e-06	C-1-tetrahydrofolate synthase cytoplasmic	C1TC_HUMAN
_EAVC[+C2+H3+N+O]IVLSDDTC[+C2+H3+N+O]SDEK_	P55072	-0.284288	2.41e-06	Transitional endoplasmic reticulum ATPase	TERA_HUMAN
_SQLSC[+C2+H3+N+O]VVVDDIER_	P46459	-0.262992	2.42e-06	Vesicle-fusing ATPase	NSF_HUMAN
_FELFADKVPK_	P62937	0.481364	2.44e-06	Peptidyl-prolyl cis-trans isomerase A	PPIA_HUMAN
_EGIDPTPYYWYTDQRK_	O43776	0.205517	2.44e-06	Asparagine--tRNA ligase cytoplasmic	SYNC_HUMAN
_LAVEALSSLDGDLAGR_	P12277	-0.319057	2.45e-06	Creatine kinase B-type	KCRB_HUMAN
_AIGISNFNHLQVEMILNKPGLK_	P15121	0.59069	2.47e-06	Aldose reductase	ALDR_HUMAN
_QAFTDVATGSLGQGLGAAC[+C2+H3+N+O]_	P29401	-0.322784	2.48e-06	Transketolase	TKT_HUMAN
_NDGVLLLQALTR_	O60763	-0.306633	2.5e-06	General vesicular transport factor p115	USO1_HUMAN
_NDLSPTTVMSEGAR_	P30043	-0.175858	2.5e-06	Flavin reductase (NADPH)	BLVRB_HUMAN
_FAAYFQQGDMESNGK_	P06744	-0.155959	2.53e-06	Glucose-6-phosphate isomerase	G6PI_HUMAN
_IEC[+C2+H3+N+O]DDKGDGSC[+C2+H3+N+O]DVR_	P21333	-0.158714	2.54e-06	Filamin-A	FLNA_HUMAN
_RLLEDGEDFNLGDAL_	P05783	-0.0923629	2.55e-06	Keratin type I cytoskeletal 18	K1C18_HUMAN
_DQIYEIFQK_	Q14240	-0.182806	2.56e-06	Eukaryotic initiation factor 4A-II	IF4A2_HUMAN
_IPGLLGVF_	P55060	-0.416125	2.58e-06	Exportin-2	XPO2_HUMAN
_AIIPDPVVAPSIVPVLK_	Q12996	-0.176243	2.58e-06	Cleavage stimulation factor subunit 3	CSTF3_HUMAN
_EADGSETPEPFAAEAK_	Q7KZF4	-0.183935	2.58e-06	Staphylococcal nuclease domain-containing protein 1	SND1_HUMAN
_LAFPSPFGHLSEGFSHSR_	Q13501	1.52945	2.58e-06	Sequestosome-1	SQSTM_HUMAN
_TIVTEDAGEGGLDLAIEGPSK_	O75369	-0.460545	2.6e-06	Filamin-B	FLNB_HUMAN
_AADEEAFEDNSEEYIR_	P55060	-0.19993	2.61e-06	Exportin-2	XPO2_HUMAN
_C[+C2+H3+N+O]AGNEDIITLR_	P12004	-0.167019	2.61e-06	Proliferating cell nuclear antigen	PCNA_HUMAN
_SGDETPGSEVPGDK_	Q1KMD3	-0.394578	2.63e-06	Heterogeneous nuclear ribonucleoprotein U-like protein 2	HNRL2_HUMAN
_LAQMFSDMVLK_	P02786	-0.228725	2.63e-06	Transferrin receptor protein 1	TFR1_HUMAN
_SEVSSDEDIQFR_	P40939	-0.171915	2.64e-06	Trifunctional enzyme subunit alpha mitochondrial	ECHA_HUMAN
_REANQAINPK_	P17844	-0.590059	2.65e-06	Probable ATP-dependent RNA helicase DDX5	DDX5_HUMAN
_ISLGLPVGAVINC[+C2+H3+N+O]ADNTGAK_	P62829	-0.161497	2.67e-06	60S ribosomal protein L23	RL23_HUMAN
_FIEC[+C2+H3+N+O]YIAEQNMVSIAVGC[+C2+H3+N+O]ATR_	P29401	-0.214724	2.67e-06	Transketolase	TKT_HUMAN
_GAVEC[+C2+H3+N+O]C[+C2+H3+N+O]PNC[+C2+H3+N+O]R_	P31689	-0.411157	2.68e-06	DnaJ homolog subfamily A member 1	DNJA1_HUMAN
_LVMEEAPESYK_	Q9Y3I0	-0.134614	2.69e-06	tRNA-splicing ligase RtcB homolog	RTCB_HUMAN
_DTSVEGSEMVPGK_	P18754	-0.290381	2.69e-06	Regulator of chromosome condensation	RCC1_HUMAN
_SILIDESTQATEPEC[+C2+H3+N+O]MVPVVLGAK_	Q92900	-0.307524	2.7e-06	Regulator of nonsense transcripts 1	RENT1_HUMAN
_DTQSGSLLFIGR_	P50454	-0.105405	2.73e-06	Serpin H1	SERPH_HUMAN
_LLVGSEDYGR_	Q13813	-0.127248	2.73e-06	Spectrin alpha chain non-erythrocytic 1	SPTN1_HUMAN
_FC[+C2+H3+N+O]DNSSAIQGK_	O15067	-0.484616	2.75e-06	Phosphoribosylformylglycinamidine synthase	PUR4_HUMAN
_VEAAIALQVLISNQEK_	O95373	-0.239771	2.75e-06	Importin-7	IPO7_HUMAN
_FPLTTESAMK_	P62750	-0.101117	2.78e-06	60S ribosomal protein L23a	RL23A_HUMAN
_HMDGGQIDGQEITAT_	Q15287	-0.49288	2.79e-06	RNA-binding protein with serine-rich domain 1	RNPS1_HUMAN
_YTEGAEL_	A6NNZ2	-0.234164	2.8e-06	Tubulin beta-8 chain-like protein LOC260334	TBB8L_HUMAN
_RFPVAPLIPYPLITKE_	P49756	0.541368	2.8e-06	RNA-binding protein 25	RBM25_HUMAN
_ASGANFEYIIAEK_	P30084	-0.2097	2.82e-06	Enoyl-CoA hydratase mitochondrial	ECHM_HUMAN
_RDHFEEAMR_	P55072	-0.316299	2.85e-06	Transitional endoplasmic reticulum ATPase	TERA_HUMAN
_RLLIPVVPGVDSLNSA_	Q9HC36	-0.281454	2.85e-06	rRNA methyltransferase 3 mitochondrial	MRM3_HUMAN
_C[+C2+H3+N+O]EGINISGNFYR_	P40429	-0.219686	2.87e-06	60S ribosomal protein L13a	RL13A_HUMAN
_LPLPYGF_	O15355	-0.307781	2.88e-06	Protein phosphatase 1G	PPM1G_HUMAN
_PVPAAPVPSPVAPAPVPSR_	Q9UK76	-0.328371	2.89e-06	Jupiter microtubule associated homolog 1	JUPI1_HUMAN
_ELLPVLIS_	P18206	-0.226849	2.92e-06	Vinculin	VINC_HUMAN
_GGAEQFMEETER_	Q99832	-0.150484	2.97e-06	T-complex protein 1 subunit eta	TCPH_HUMAN
_IPEISIQDMTAQVTSPSGK_	P21333	-0.305466	3.02e-06	Filamin-A	FLNA_HUMAN
_QVVNFGPGPAK_	Q9Y617	-0.0991362	3.03e-06	Phosphoserine aminotransferase	SERC_HUMAN
_YVSNEELR_	P26641	-0.123942	3.07e-06	Elongation factor 1-gamma	EF1G_HUMAN
_SNEDQSMGNWQIK_	P02545	-0.135708	3.13e-06	Prelamin-A/C	LMNA_HUMAN
_SC[+C2+H3+N+O]GSSTPDEFPTDIPGTK_	P41091	-0.0949168	3.13e-06	Eukaryotic translation initiation factor 2 subunit 3	IF2G_HUMAN
_VIVMSATLDAGK_	O43143	-0.377891	3.14e-06	Pre-mRNA-splicing factor ATP-dependent RNA helicase DHX15	DHX15_HUMAN
_C[+C2+H3+N+O]YVEFDEVDSLK_	Q15056	-0.24406	3.15e-06	Eukaryotic translation initiation factor 4H	IF4H_HUMAN
_ESQLQDTQELLQEENR_	P35579	-0.155776	3.17e-06	Myosin-9	MYH9_HUMAN
_IINEPTAAAIAYGLDK_	P54652	-0.14396	3.18e-06	Heat shock-related 70 kDa protein 2	HSP72_HUMAN
_VLVSPTNPPGATSSC[+C2+H3+N+O]QK_	O60763	-0.166625	3.22e-06	General vesicular transport factor p115	USO1_HUMAN
_VFDMLNR_	P60842	-0.233433	3.22e-06	Eukaryotic initiation factor 4A-I	IF4A1_HUMAN
_EC[+C2+H3+N+O]VLPGGETAGDMGK_	P43246	-0.207488	3.29e-06	DNA mismatch repair protein Msh2	MSH2_HUMAN
_DLSFFGGLLR_	Q32P28	-0.156543	3.3e-06	Prolyl 3-hydroxylase 1	P3H1_HUMAN
_DPGMGAM_	P10809	-0.288809	3.32e-06	60 kDa heat shock protein mitochondrial	CH60_HUMAN
_NVIELLDVDPNDQEEDGANIDLDSQR_	P17980	-0.415449	3.34e-06	26S proteasome regulatory subunit 6A	PRS6A_HUMAN
_RLYAGSTVK_	Q16881	-0.668043	3.39e-06	Thioredoxin reductase 1 cytoplasmic	TRXR1_HUMAN
_LIEVANLAC[+C2+H3+N+O]SISNNEEGVK_	P35221	-0.254383	3.4e-06	Catenin alpha-1	CTNA1_HUMAN
_DFLAGGIAAAISK_	P12236	-0.288179	3.41e-06	ADP/ATP translocase 3	ADT3_HUMAN
_DSSTC[+C2+H3+N+O]PGDYVLSVSENSR_	P46109	-0.354123	3.42e-06	Crk-like protein	CRKL_HUMAN
_TTGEGTSLR_	Q14566	-0.310816	3.44e-06	DNA replication licensing factor MCM6	MCM6_HUMAN
_LSAAVTEAFVR_	P26640	-0.0939306	3.44e-06	Valine--tRNA ligase	SYVC_HUMAN
_GYSFTTTAER_	P63261	-0.0579918	3.44e-06	Actin cytoplasmic 2	ACTG_HUMAN
_WIVGDFDSPSGR_	Q9NYU2	-0.208917	3.44e-06	UDP-glucose:glycoprotein glucosyltransferase 1	UGGG1_HUMAN
_GEAPDHSYESLR_	Q13011	-0.389484	3.47e-06	Delta(35)-Delta(24)-dienoyl-CoA isomerase mitochondrial	ECH1_HUMAN
_PLGTQVAVAVHQWLDIPEK_	P49903	-0.285763	3.48e-06	Selenide water dikinase 1	SPS1_HUMAN
_ELALGQDR_	P30046	-0.111917	3.48e-06	D-dopachrome decarboxylase	DOPD_HUMAN
_ELLSNVDEGIYQLEK_	Q92974	-0.191673	3.5e-06	Rho guanine nucleotide exchange factor 2	ARHG2_HUMAN
_AAAEDVNVTFEDQQK_	Q9NQP4	-0.252369	3.53e-06	Prefoldin subunit 4	PFD4_HUMAN
_TFNC[+C2+H3+N+O]GVGAVLVVSK_	P22102	-0.178741	3.53e-06	Trifunctional purine biosynthetic protein adenosine-3	PUR2_HUMAN
_FEVGDIMLIR_	P00491	-0.0992878	3.54e-06	Purine nucleoside phosphorylase	PNPH_HUMAN
_IVAAGVGEFEAGISK_	P68104	-0.129788	3.54e-06	Elongation factor 1-alpha 1	EF1A1_HUMAN
_FIC[+C2+H3+N+O]TTSAIQNR_	P53396	-0.129897	3.55e-06	ATP-citrate synthase	ACLY_HUMAN
_FVC[+C2+H3+N+O]SPDEVMDTIDEGK_	P33176	-0.157552	3.57e-06	Kinesin-1 heavy chain	KINH_HUMAN
_IPILYGEVEK_	Q9NZL9	-0.169535	3.57e-06	Methionine adenosyltransferase 2 subunit beta	MAT2B_HUMAN
_NNSGEEFDC[+C2+H3+N+O]AFR_	Q08J23	-0.152199	3.58e-06	tRNA (cytosine(34)-C(5))-methyltransferase	NSUN2_HUMAN
_GIETPEDQNDLR_	Q15637	-0.189839	3.59e-06	Splicing factor 1	SF01_HUMAN
_IIYGGSVTGATC[+C2+H3+N+O]K_	P60174	-0.112807	3.59e-06	Triosephosphate isomerase	TPIS_HUMAN
_ERPPNPIEFLAS_	Q9C005	-0.191164	3.62e-06	Protein dpy-30 homolog	DPY30_HUMAN
_FDTGNLC[+C2+H3+N+O]MVTGGANLGR_	P62701	-0.165374	3.64e-06	40S ribosomal protein S4 X isoform	RS4X_HUMAN
_DLLLDPAWEK_	O43707	-0.217065	3.64e-06	Alpha-actinin-4	ACTN4_HUMAN
_SGLGELILPENEPGSSIMPGK_	P07954	-0.473065	3.65e-06	Fumarate hydratase mitochondrial	FUMH_HUMAN
_AEDNADTLALVFEAPNQEK_	P12004	-0.319872	3.66e-06	Proliferating cell nuclear antigen	PCNA_HUMAN
_HNQEVQK_	Q15233	-0.381122	3.71e-06	Non-POU domain-containing octamer-binding protein	NONO_HUMAN
_VLDVNLMGTFNVIR_	Q99714	-0.202722	3.74e-06	3-hydroxyacyl-CoA dehydrogenase type-2	HCD2_HUMAN
_VC[+C2+H3+N+O]LLGC[+C2+H3+N+O]GISTGYGAAVNTAK_	P11766	-0.16885	3.75e-06	Alcohol dehydrogenase class-3	ADHX_HUMAN
_LVTDQNISENWR_	P24666	-0.134099	3.78e-06	Low molecular weight phosphotyrosine protein phosphatase	PPAC_HUMAN
_VPSLVGSFIR_	P78417	-0.119557	3.79e-06	Glutathione S-transferase omega-1	GSTO1_HUMAN
_REVIELPLTNPELFQR_	P62333	0.351489	3.81e-06	26S proteasome regulatory subunit 10B	PRS10_HUMAN
_AVLIAGQPGTGK_	Q9Y230	-0.205284	3.87e-06	RuvB-like 2	RUVB2_HUMAN
_GLTEGLHGFHVHEFGDNTAGC[+C2+H3+N+O]TSAGPHFNPLSR_	P00441	0.509611	3.88e-06	Superoxide dismutase [Cu-Zn]	SODC_HUMAN
_C[+C2+H3+N+O]LGLTEAQTR_	P31327	-0.28486	3.92e-06	Carbamoyl-phosphate synthase [ammonia] mitochondrial	CPSM_HUMAN
_TFLTLSLQDMASR_	Q9UNS2	-0.218642	3.93e-06	COP9 signalosome complex subunit 3	CSN3_HUMAN
_VFDPVPVGVTK_	Q08211	-0.0820125	3.96e-06	ATP-dependent RNA helicase A	DHX9_HUMAN
_ETPALELPLPSVPAPAPL_	Q8WX92	-0.24566	3.97e-06	Negative elongation factor B	NELFB_HUMAN
_RESQSVEEALKK_	P49915	-0.498962	3.97e-06	GMP synthase [glutamine-hydrolyzing]	GUAA_HUMAN
_LQAALDDEEAGGRPA_	Q00839	-0.455141	4.03e-06	Heterogeneous nuclear ribonucleoprotein U	HNRPU_HUMAN
_ISLQAIQQLVR_	O75694	-0.221782	4.1e-06	Nuclear pore complex protein Nup155	NU155_HUMAN
_ILEFFGL_	P07237	-0.316597	4.11e-06	Protein disulfide-isomerase	PDIA1_HUMAN
_VGDLSPEITTEDIK_	P31483	-0.166803	4.13e-06	Nucleolysin TIA-1 isoform p40	TIA1_HUMAN
_NILLVDEIMR_	P40227	-0.253229	4.13e-06	T-complex protein 1 subunit zeta	TCPZ_HUMAN
_TSAC[+C2+H3+N+O]FEPSLDYMVTK_	P31327	-0.423368	4.14e-06	Carbamoyl-phosphate synthase [ammonia] mitochondrial	CPSM_HUMAN
_VFDVELLKLE_	P62942	-0.446462	4.15e-06	Peptidyl-prolyl cis-trans isomerase FKBP1A	FKB1A_HUMAN
_VIC[+C2+H3+N+O]AEEPYIC[+C2+H3+N+O]K_	P49915	-0.16624	4.15e-06	GMP synthase [glutamine-hydrolyzing]	GUAA_HUMAN
_NIFIEC[+C2+H3+N+O]TGTDFTK_	Q9NSD9	-0.284289	4.23e-06	Phenylalanine--tRNA ligase beta subunit	SYFB_HUMAN
_VPPAINQFTQALDR_	P62424	-0.0209855	4.26e-06	60S ribosomal protein L7a	RL7A_HUMAN
_ESQSPDTTIQR_	Q92973	-0.13116	4.27e-06	Transportin-1	TNPO1_HUMAN
_YILVTGGVISGIGK_	Q9NRF8	-0.165315	4.27e-06	CTP synthase 2	PYRG2_HUMAN
_TDDEVVQREEEAIQLD_	P14625	-0.257302	4.29e-06	Endoplasmin	ENPL_HUMAN
_AADTIGYPVMIR_	P31327	-0.151679	4.29e-06	Carbamoyl-phosphate synthase [ammonia] mitochondrial	CPSM_HUMAN
_ADGQTQVEIK_	P38646	-0.188649	4.37e-06	Stress-70 protein mitochondrial	GRP75_HUMAN
_LLDNLLALIR_	Q9HAV4	-0.269848	4.38e-06	Exportin-5	XPO5_HUMAN
_ANEFHDVNC[+C2+H3+N+O]EVVAV_	P30048	-0.187791	4.39e-06	Thioredoxin-dependent peroxide reductase mitochondrial	PRDX3_HUMAN
_AFHNEAQVNPER_	P17987	-0.371955	4.39e-06	T-complex protein 1 subunit alpha	TCPA_HUMAN
_TISPGDGR_	P62942	-0.689011	4.43e-06	Peptidyl-prolyl cis-trans isomerase FKBP1A	FKB1A_HUMAN
_M[+C2+H2+O]NAGSDPVVIVSAAR_	Q9BWD1	-0.272948	4.44e-06	Acetyl-CoA acetyltransferase cytosolic	THIC_HUMAN
_LGLIPLISDDIVDK_	P19387	-0.283846	4.44e-06	DNA-directed RNA polymerase II subunit RPB3	RPB3_HUMAN
_QVVNIPSFIVR_	P46781	-0.0999185	4.47e-06	40S ribosomal protein S9	RS9_HUMAN
_LYDATYETK_	P23528	-0.181509	4.48e-06	Cofilin-1	COF1_HUMAN
_SLIGESSGNLNDPNK_	P46940	-0.143932	4.53e-06	Ras GTPase-activating-like protein IQGAP1	IQGA1_HUMAN
_QAEETYENIPGQSK_	O00410	-0.181502	4.55e-06	Importin-5	IPO5_HUMAN
_TALQEEIK_	P46940	-0.126136	4.6e-06	Ras GTPase-activating-like protein IQGAP1	IQGA1_HUMAN
_EAAENSLVAYK_	P62258	-0.0899755	4.61e-06	14-3-3 protein epsilon	1433E_HUMAN
_ALTLPGSSENEYIMK_	P55060	-0.205102	4.61e-06	Exportin-2	XPO2_HUMAN
_SGDATLVTPPQDITAK_	P27708	-0.370732	4.66e-06	CAD protein	PYR1_HUMAN
_AGGSASAMLQPLLDNQVGFK_	P20618	-0.309373	4.69e-06	Proteasome subunit beta type-1	PSB1_HUMAN
_LESEEEGVPSTAIR_	P06493	-0.319994	4.73e-06	Cyclin-dependent kinase 1	CDK1_HUMAN
_DMFQETMEAMR_	P35579	-0.348495	4.75e-06	Myosin-9	MYH9_HUMAN
_DVIELTDDSFDK_	Q15084	-0.143484	4.79e-06	Protein disulfide-isomerase A6	PDIA6_HUMAN
_YDLDFKSPDDPSR_	P06733	0.437566	4.8e-06	Alpha-enolase	ENOA_HUMAN
_GDLETLQPGDDVEFTIK_	O75534	-0.233364	4.83e-06	Cold shock domain-containing protein E1	CSDE1_HUMAN
_DVLSLLDNYLIK_	P61981	-0.22144	4.83e-06	14-3-3 protein gamma	1433G_HUMAN
_DVSGPMPDSYSPR_	P26640	-0.200428	4.85e-06	Valine--tRNA ligase	SYVC_HUMAN
_KGGQAPAPPTR_	Q9Y6U3	-0.345304	4.89e-06	Adseverin	ADSV_HUMAN
_MIVVLGEIGGTEEYK_	P53396	-0.230086	4.9e-06	ATP-citrate synthase	ACLY_HUMAN
_TTPSYVAF_	P0DMV8;P0DMV9	-0.126015	4.9e-06	Heat shock 70 kDa protein 1A;Heat shock 70 kDa protein 1B	HS71A_HUMAN;HS71B_HUMAN
_ADIEEIKSG_	P80303	-0.309062	4.91e-06	Nucleobindin-2	NUCB2_HUMAN
_INEAIVAVQAIIADPK_	Q9Y224	-0.250943	4.92e-06	RNA transcription translation and transport factor protein	RTRAF_HUMAN
_LTDISVTDPEK_	Q9Y333	-0.118585	4.94e-06	U6 snRNA-associated Sm-like protein LSm2	LSM2_HUMAN
_GC[+C2+H3+N+O]QLTITFSVPNK_	Q16719	-0.165439	4.94e-06	Kynureninase	KYNU_HUMAN
_LNEQASEEILK_	Q01105	-0.173904	4.96e-06	Protein SET	SET_HUMAN
_VDLPLIDSLIR_	Q96ER3	-0.179791	4.98e-06	Protein SAAL1	SAAL1_HUMAN
_LVVVLC[+C2+H3+N+O]_	P54577	-0.397327	4.98e-06	Tyrosine--tRNA ligase cytoplasmic	SYYC_HUMAN
_TVDC[+C2+H3+N+O]AEAGQGDVSIGIK_	P21333	-0.171357	5e-06	Filamin-A	FLNA_HUMAN
_TMTELEIDMNQR_	P45974	-0.309297	5.01e-06	Ubiquitin carboxyl-terminal hydrolase 5	UBP5_HUMAN
_VVTQNIC[+C2+H3+N+O]QYR_	Q8N163	-0.165082	5.04e-06	Cell cycle and apoptosis regulator protein 2	CCAR2_HUMAN
_FLMANGQLVK_	P31150	-0.0965479	5.07e-06	Rab GDP dissociation inhibitor alpha	GDIA_HUMAN
_VLPEEDSGELAK_	Q9Y3F4	-0.163426	5.07e-06	Serine-threonine kinase receptor-associated protein	STRAP_HUMAN
_M[+C2+H2+O]DGIVPDIAVGTK_	P26599	-0.190075	5.14e-06	Polypyrimidine tract-binding protein 1	PTBP1_HUMAN
_C[+C2+H3+N+O]LAALASLR_	Q12906	-0.31918	5.17e-06	Interleukin enhancer-binding factor 3	ILF3_HUMAN
_GEGDIHENVDTDLPGSL_	Q9UK76	-0.267639	5.18e-06	Jupiter microtubule associated homolog 1	JUPI1_HUMAN
_LIEAEDNMNC[+C2+H3+N+O]Q_	P62318	-0.691344	5.2e-06	Small nuclear ribonucleoprotein Sm D3	SMD3_HUMAN
_LGISDVAWSSDSNLLVSASDDK_	P61964	-0.425086	5.23e-06	WD repeat-containing protein 5	WDR5_HUMAN
_LFVGNLPPDITEEEMRK_	Q15233	1.31212	5.23e-06	Non-POU domain-containing octamer-binding protein	NONO_HUMAN
_ELEDLEVDGQK_	Q08J23	-0.199175	5.25e-06	tRNA (cytosine(34)-C(5))-methyltransferase	NSUN2_HUMAN
_NFGSYVTHETK_	P63167	-0.0994646	5.27e-06	Dynein light chain 1 cytoplasmic	DYL1_HUMAN
_AAEAAAAPAESAAPAAGEEPSK_	P80723	-0.234427	5.3e-06	Brain acid soluble protein 1	BASP1_HUMAN
_LIVNVNDLR_	P25205	-0.153521	5.3e-06	DNA replication licensing factor MCM3	MCM3_HUMAN
_VLSILISR_	Q5H9R7	-0.23708	5.33e-06	Serine/threonine-protein phosphatase 6 regulatory subunit 3	PP6R3_HUMAN
_EAESSPFVER_	P14625	-0.0496388	5.33e-06	Endoplasmin	ENPL_HUMAN
_EAGVEMGDEDDLSTPNEK_	P14868	-0.228946	5.35e-06	Aspartate--tRNA ligase cytoplasmic	SYDC_HUMAN
_TLSPGDSFSTFDTPYC[+C2+H3+N+O]R_	Q9NQR4	-0.149158	5.37e-06	Omega-amidase NIT2	NIT2_HUMAN
_DLMEPEQAVDLTLPK_	P12956	-0.27963	5.38e-06	X-ray repair cross-complementing protein 6	XRCC6_HUMAN
_LVSDGQALPEMEIHLQ_	Q12931	-0.199238	5.42e-06	Heat shock protein 75 kDa mitochondrial	TRAP1_HUMAN
_EAGEGGEAEAPAAEGGK_	P29966	-0.228352	5.45e-06	Myristoylated alanine-rich C-kinase substrate	MARCS_HUMAN
_DIEQVPQQPTYVQ_	P62993	-0.628653	5.46e-06	Growth factor receptor-bound protein 2	GRB2_HUMAN
_SSGPYGGGGQYFAKPR_	P09651	1.0267	5.53e-06	Heterogeneous nuclear ribonucleoprotein A1	ROA1_HUMAN
_DGNASGTTLLEAL_	P68104	-0.365912	5.54e-06	Elongation factor 1-alpha 1	EF1A1_HUMAN
_DYLLC[+C2+H3+N+O]DYNR_	P47756	-0.15713	5.55e-06	F-actin-capping protein subunit beta	CAPZB_HUMAN
_MIQDGPQNTGADK_	Q96AE4	-0.51347	5.56e-06	Far upstream element-binding protein 1	FUBP1_HUMAN
_TVGVQGDC[+C2+H3+N+O]R_	P49915	-0.538624	5.57e-06	GMP synthase [glutamine-hydrolyzing]	GUAA_HUMAN
_FEGIVTDLIR_	P38646	-0.189225	5.59e-06	Stress-70 protein mitochondrial	GRP75_HUMAN
_DNNQFASASLDR_	P35606	-0.26337	5.65e-06	Coatomer subunit beta'	COPB2_HUMAN
_VREMEEEAEK_	Q86U42	-1.03873	5.67e-06	Polyadenylate-binding protein 2	PABP2_HUMAN
_VPVLLEEQSIVK_	Q9NRF8	-0.246447	5.71e-06	CTP synthase 2	PYRG2_HUMAN
_TGDTGMLPANYVEAI_	Q14847	-0.352351	5.71e-06	LIM and SH3 domain protein 1	LASP1_HUMAN
_LLLINNAGSLGDVSK_	P35270	-0.146779	5.73e-06	Sepiapterin reductase	SPRE_HUMAN
_TSELANAR_	P26038	-0.337907	5.73e-06	Moesin	MOES_HUMAN
_TWNDPSVQQDIK_	P11021	-0.14899	5.8e-06	Endoplasmic reticulum chaperone BiP	BIP_HUMAN
_DAPQDFHPDR_	P21333	-0.147186	5.82e-06	Filamin-A	FLNA_HUMAN
_C[+C2+H3+N+O]DYENVPTTVFTPLEYGAC[+C2+H3+N+O]_	Q16881	-1.18119	5.85e-06	Thioredoxin reductase 1 cytoplasmic	TRXR1_HUMAN
_VVSEDFLQDVSASTK_	P09874	-0.117199	5.87e-06	Poly [ADP-ribose] polymerase 1	PARP1_HUMAN
_GYDFESETDTETIAK_	Q06210	-0.188407	5.87e-06	Glutamine--fructose-6-phosphate aminotransferase [isomerizing] 1	GFPT1_HUMAN
_TSSDPTC[+C2+H3+N+O]VEK_	O14980	-0.37399	5.9e-06	Exportin-1	XPO1_HUMAN
_KLINRPIIVFR_	Q16658	0.339069	5.95e-06	Fascin	FSCN1_HUMAN
_AMLESIGVPLEK_	P54577	-0.152176	5.97e-06	Tyrosine--tRNA ligase cytoplasmic	SYYC_HUMAN
_YLIANATNPESK_	P27348	-0.100367	5.98e-06	14-3-3 protein theta	1433T_HUMAN
_DLAPYLPSVTPGLK_	Q92616	-0.1262	6.04e-06	eIF-2-alpha kinase activator GCN1	GCN1_HUMAN
_LC[+C2+H3+N+O]YVALDFEQEMATAASSS_	P63261	-0.223981	6.06e-06	Actin cytoplasmic 2	ACTG_HUMAN
_LMDLLGEGLK_	P54136	-0.194495	6.07e-06	Arginine--tRNA ligase cytoplasmic	SYRC_HUMAN
_VLAPEGSVANK_	Q13283	-0.180791	6.07e-06	Ras GTPase-activating protein-binding protein 1	G3BP1_HUMAN
_IAVVGEGR_	O75083	-0.319126	6.07e-06	WD repeat-containing protein 1	WDR1_HUMAN
_IC[+C2+H3+N+O]DQISDAVLDAHLQQDPDAK_	P31153	-0.231747	6.07e-06	S-adenosylmethionine synthase isoform type-2	METK2_HUMAN
_PITEMLPGIL_	Q96K17	-0.416054	6.08e-06	Transcription factor BTF3 homolog 4	BT3L4_HUMAN
_SLQSVAEER_	P61313	-0.280385	6.13e-06	60S ribosomal protein L15	RL15_HUMAN
_GVTHTVPIYEGYALPHAILR_	P63261	0.475674	6.19e-06	Actin cytoplasmic 2	ACTG_HUMAN
_VAPEEHPVLLTEAPLN_	P63261	-0.183262	6.25e-06	Actin cytoplasmic 2	ACTG_HUMAN
_DGDDVIIIGVFK_	P13667	-0.176856	6.27e-06	Protein disulfide-isomerase A4	PDIA4_HUMAN
_FIVDLTVQEK_	O43324	-0.139943	6.27e-06	Eukaryotic translation elongation factor 1 epsilon-1	MCA3_HUMAN
_VLGTSVESIMATEDR_	P31327	-0.529918	6.29e-06	Carbamoyl-phosphate synthase [ammonia] mitochondrial	CPSM_HUMAN
_IGGGIDVPVPR_	Q92945	-0.11786	6.3e-06	Far upstream element-binding protein 2	FUBP2_HUMAN
_TVQIEASTVEIEER_	Q15019	-0.161715	6.32e-06	Septin-2	SEPT2_HUMAN
_TGEEIFGTIGMRPN_	Q99873	-0.266943	6.33e-06	Protein arginine N-methyltransferase 1	ANM1_HUMAN
_NLMFLVLR_	O43776	-0.167898	6.36e-06	Asparagine--tRNA ligase cytoplasmic	SYNC_HUMAN
_VDIVAINDPFIDLN_	P04406	-0.24295	6.39e-06	Glyceraldehyde-3-phosphate dehydrogenase	G3P_HUMAN
_ALMGSPQLVAAVVR_	P14923	-0.178106	6.4e-06	Junction plakoglobin	PLAK_HUMAN
_IAQITGPPDR_	Q96AE4	-0.096895	6.42e-06	Far upstream element-binding protein 1	FUBP1_HUMAN
_TFEESFQK_	P31327	-0.208739	6.47e-06	Carbamoyl-phosphate synthase [ammonia] mitochondrial	CPSM_HUMAN
_DLEADEEDTR_	P20042	-0.215991	6.52e-06	Eukaryotic translation initiation factor 2 subunit 2	IF2B_HUMAN
_EITGIGPSTTTETETIAK_	O75436	-0.138296	6.52e-06	Vacuolar protein sorting-associated protein 26A	VP26A_HUMAN
_AIFAVLTSVLTK_	Q9Y5Q9	-0.255563	6.54e-06	General transcription factor 3C polypeptide 3	TF3C3_HUMAN
_LVEMLFSED_	Q9BRA2	-0.70528	6.54e-06	Thioredoxin domain-containing protein 17	TXD17_HUMAN
_RLAENSASSDDLLVA_	P30040	-0.168271	6.55e-06	Endoplasmic reticulum resident protein 29	ERP29_HUMAN
_TVLQIDDNVTSAVEGINR_	Q15785	-0.242887	6.58e-06	Mitochondrial import receptor subunit TOM34	TOM34_HUMAN
_ESKDPADETEAD_	P16949	-0.331756	6.58e-06	Stathmin	STMN1_HUMAN
_MLQPC[+C2+H3+N+O]GPPADKPEEN_	Q9BWJ5	-0.411423	6.58e-06	Splicing factor 3B subunit 5	SF3B5_HUMAN
_TC[+C2+H3+N+O]LLISYTTNK_	P60953	-0.167504	6.69e-06	Cell division control protein 42 homolog	CDC42_HUMAN
_KMIPC[+C2+H3+N+O]DFLIPVQTQHPIR_	P06744	0.399972	6.75e-06	Glucose-6-phosphate isomerase	G6PI_HUMAN
_ATGYPLAFIAAK_	P31327	-0.227962	6.75e-06	Carbamoyl-phosphate synthase [ammonia] mitochondrial	CPSM_HUMAN
_SNEILTAIIQ_	Q14974	-0.258749	6.76e-06	Importin subunit beta-1	IMB1_HUMAN
_HSGNITFDEIVNIA_	P30050	-0.0986326	6.78e-06	60S ribosomal protein L12	RL12_HUMAN
_EEAENTLQSFR_	P08670	-0.164623	6.8e-06	Vimentin	VIME_HUMAN
_QTLQSEQPLQVAR_	P35998	-0.294473	6.8e-06	26S proteasome regulatory subunit 7	PRS7_HUMAN
_LVFDVELLKLE_	P62942	-0.298327	6.81e-06	Peptidyl-prolyl cis-trans isomerase FKBP1A	FKB1A_HUMAN
_RGDIIGVQGNPGK_	Q15046	-0.143881	6.83e-06	Lysine--tRNA ligase	SYK_HUMAN
_SINPDEAVAYGAAVQAAILSGDK_	P11142	-0.381031	6.84e-06	Heat shock cognate 71 kDa protein	HSP7C_HUMAN
_VTEGC[+C2+H3+N+O]QPSR_	O75369	-0.255077	6.88e-06	Filamin-B	FLNB_HUMAN
_DEC[+C2+H3+N+O]NVVEVVAR_	O75607	-0.165964	6.88e-06	Nucleoplasmin-3	NPM3_HUMAN
_NVLIFDL_	P0DMV8;P0DMV9	-0.292694	6.9e-06	Heat shock 70 kDa protein 1A;Heat shock 70 kDa protein 1B	HS71A_HUMAN;HS71B_HUMAN
_AEDGATPSPSNETPKK_	P29966	-0.0944741	6.91e-06	Myristoylated alanine-rich C-kinase substrate	MARCS_HUMAN
_ILLNAC[+C2+H3+N+O]C[+C2+H3+N+O]PGWVR_	P16152	-0.161828	6.97e-06	Carbonyl reductase [NADPH] 1	CBR1_HUMAN
_FQEDIISIWNK_	O60573	-0.167074	6.97e-06	Eukaryotic translation initiation factor 4E type 2	IF4E2_HUMAN
_GDGTVVDC[+C2+H3+N+O]PVC[+C2+H3+N+O]K_	Q13263	-0.146853	7.04e-06	Transcription intermediary factor 1-beta	TIF1B_HUMAN
_LNPNFLVDFGKEPLGPALAHELR_	Q13228	0.661573	7.04e-06	Methanethiol oxidase	SBP1_HUMAN
_AVAQALEVIPR_	P49368	-0.156809	7.04e-06	T-complex protein 1 subunit gamma	TCPG_HUMAN
_DDGSAVIWVTFK_	Q14019	-0.112792	7.05e-06	Coactosin-like protein	COTL1_HUMAN
_QLSDAISIIGR_	P55060	-0.270848	7.07e-06	Exportin-2	XPO2_HUMAN
_GGTQTDLFTC[+C2+H3+N+O]GK_	P23193	-0.154634	7.07e-06	Transcription elongation factor A protein 1	TCEA1_HUMAN
_IILDLISESPIKG_	P61978	-0.461319	7.08e-06	Heterogeneous nuclear ribonucleoprotein K	HNRPK_HUMAN
_MHSGHPSEK_	Q01082	-0.977943	7.13e-06	Spectrin beta chain non-erythrocytic 1	SPTB2_HUMAN
_SLADELALVDVLEDK_	P07195	-0.334582	7.16e-06	L-lactate dehydrogenase B chain	LDHB_HUMAN
_IEAELQDIC[+C2+H3+N+O]NDVLELLDK_	P31946	-0.339917	7.19e-06	14-3-3 protein beta/alpha	1433B_HUMAN
_LIPDGC[+C2+H3+N+O]GVK_	P27635	-0.21648	7.19e-06	60S ribosomal protein L10	RL10_HUMAN
_LGADAVGMSTVPEVIVAR_	P00491	-0.309002	7.25e-06	Purine nucleoside phosphorylase	PNPH_HUMAN
_STFVLDEFK_	P26641	-0.0496847	7.27e-06	Elongation factor 1-gamma	EF1G_HUMAN
_VINLNDNTFTEK_	P46060	-0.299497	7.31e-06	Ran GTPase-activating protein 1	RAGP1_HUMAN
_AYSDQAIVNLLK_	Q92616	-0.258608	7.33e-06	eIF-2-alpha kinase activator GCN1	GCN1_HUMAN
_DADVQNFVSFISK_	P42126	-0.165468	7.33e-06	Enoyl-CoA delta isomerase 1 mitochondrial	ECI1_HUMAN
_FLLVLADGLR_	Q9H900	-0.164767	7.34e-06	Protein zwilch homolog	ZWILC_HUMAN
_TSALSDETK_	P78527	-0.608335	7.35e-06	DNA-dependent protein kinase catalytic subunit	PRKDC_HUMAN
_IFYPEIEEVQALDDTER_	P33316	-0.261397	7.38e-06	Deoxyuridine 5'-triphosphate nucleotidohydrolase mitochondrial	DUT_HUMAN
_YVSSLTEEISK_	P49257	-0.11447	7.46e-06	Protein ERGIC-53	LMAN1_HUMAN
_GLTPSQIGVIL_	P62277	-0.376352	7.49e-06	40S ribosomal protein S13	RS13_HUMAN
_YVAAPSSSC[+C2+H3+N+O]DLR_	Q9BV20	-0.202824	7.52e-06	Methylthioribose-1-phosphate isomerase	MTNA_HUMAN
_NIEEVYVGGK_	Q9Y2T3	-0.0981387	7.52e-06	Guanine deaminase	GUAD_HUMAN
_LDEELGGTPVQSR_	P06396	-0.160799	7.52e-06	Gelsolin	GELS_HUMAN
_SSGDPAEYNLR_	P02545	-0.137595	7.58e-06	Prelamin-A/C	LMNA_HUMAN
_M[+C2+H2+O]LLLPSAADGR_	Q99543	-0.281575	7.6e-06	DnaJ homolog subfamily C member 2	DNJC2_HUMAN
_DFIDLTLSK_	Q9BZE4	-0.154779	7.62e-06	Nucleolar GTP-binding protein 1	NOG1_HUMAN
_KFGNSEFDPPGPNVATT_	O75821	-0.442653	7.66e-06	Eukaryotic translation initiation factor 3 subunit G	EIF3G_HUMAN
_QLLLTADDR_	P04075	-0.171336	7.67e-06	Fructose-bisphosphate aldolase A	ALDOA_HUMAN
_TAEAGGVTGK_	P09874	-0.199824	7.67e-06	Poly [ADP-ribose] polymerase 1	PARP1_HUMAN
_C[+C2+H3+N+O]YEEVK_	P23528	-0.359708	7.68e-06	Cofilin-1	COF1_HUMAN
_LPPLPVTPGMEGAGVVIAVGEGVSDR_	Q99536	-0.255456	7.7e-06	Synaptic vesicle membrane protein VAT-1 homolog	VAT1_HUMAN
_YEQGTGC[+C2+H3+N+O]WQGPNR_	P14314	-0.209993	7.71e-06	Glucosidase 2 subunit beta	GLU2B_HUMAN
_LMVALAK_	P07355	-0.183876	7.78e-06	Annexin A2	ANXA2_HUMAN
_HEC[+C2+H3+N+O]GAAFTSK_	Q13619	-0.274722	7.82e-06	Cullin-4A	CUL4A_HUMAN
_LILPVGPA_	P22061	-0.311762	7.83e-06	Protein-L-isoaspartate(D-aspartate) O-methyltransferase	PIMT_HUMAN
_STGPAPMAPPR_	Q13263	-0.136246	7.85e-06	Transcription intermediary factor 1-beta	TIF1B_HUMAN
_GALVDSC[+C2+H3+N+O]APGLC[+C2+H3+N+O]PDWDSWDASKPVTNAR_	P21333	0.455035	7.86e-06	Filamin-A	FLNA_HUMAN
_ESEEVVSR_	P02545	-0.312728	7.88e-06	Prelamin-A/C	LMNA_HUMAN
_DIVLVAYSALGSQR_	P42330	-0.192711	7.89e-06	Aldo-keto reductase family 1 member C3	AK1C3_HUMAN
_WIDETPPVDQPSR_	Q15257	-0.138796	7.95e-06	Serine/threonine-protein phosphatase 2A activator	PTPA_HUMAN
_TIAEC[+C2+H3+N+O]LADELINAA_	P46782	-0.495401	7.96e-06	40S ribosomal protein S5	RS5_HUMAN
_WSETQNVVTK_	Q96MW1	-0.180746	8.03e-06	Coiled-coil domain-containing protein 43	CCD43_HUMAN
_HGEVC[+C2+H3+N+O]PAGWKPGSDTIKPDVQ_	Q06830	-0.215783	8.04e-06	Peroxiredoxin-1	PRDX1_HUMAN
_AAIGLLAR_	P07741	-0.201323	8.08e-06	Adenine phosphoribosyltransferase	APT_HUMAN
_TVEEVDAAMNAR_	P09651	-0.483035	8.14e-06	Heterogeneous nuclear ribonucleoprotein A1	ROA1_HUMAN
_QYQDATAEEEEDFGEEAEEEA_	P07437	-0.700987	8.18e-06	Tubulin beta chain	TBB5_HUMAN
_GNTSGSHIVNHLVR_	Q92900	0.221091	8.21e-06	Regulator of nonsense transcripts 1	RENT1_HUMAN
_PVTVEPMDQLDDEEGLPEK_	Q15233	-1.29177	8.28e-06	Non-POU domain-containing octamer-binding protein	NONO_HUMAN
_QYDADLEQILIQ_	P37802	-0.460001	8.31e-06	Transgelin-2	TAGL2_HUMAN
_QAYTQFGGK_	P25789	-0.210406	8.31e-06	Proteasome subunit alpha type-4	PSA4_HUMAN
_DNLIVPILEEEVQNS_	Q9Y3A3	-0.224213	8.32e-06	MOB-like protein phocein	PHOCN_HUMAN
_DYLHLPPEIVPATLRR_	P46783	1.08565	8.33e-06	40S ribosomal protein S10	RS10_HUMAN
_DTVTISGPQAPVFEFVEQLRK_	P49327	0.190551	8.33e-06	Fatty acid synthase	FAS_HUMAN
_EGMNIVEAMER_	P62937	-0.113496	8.36e-06	Peptidyl-prolyl cis-trans isomerase A	PPIA_HUMAN
_GGEIQPVSVK_	P61604	-0.148153	8.43e-06	10 kDa heat shock protein mitochondrial	CH10_HUMAN
_LLLLDTVTMQVTAR_	Q9Y678	-0.203992	8.48e-06	Coatomer subunit gamma-1	COPG1_HUMAN
_QVQPEGPYR_	P49327	-0.239426	8.48e-06	Fatty acid synthase	FAS_HUMAN
_EAPAQPAPEK_	Q15428	-0.194234	8.5e-06	Splicing factor 3A subunit 2	SF3A2_HUMAN
_LPELQGVETELC[+C2+H3+N+O]YNVN_	O15067	-0.26443	8.53e-06	Phosphoribosylformylglycinamidine synthase	PUR4_HUMAN
_KENPLQFK_	P35241	0.394829	8.55e-06	Radixin	RADI_HUMAN
_KQEYDESGPSIVHR_	P63261	-0.16785	8.58e-06	Actin cytoplasmic 2	ACTG_HUMAN
_GTPQQIDYAR_	Q96AE4	-0.151629	8.61e-06	Far upstream element-binding protein 1	FUBP1_HUMAN
_EC[+C2+H3+N+O]PSDEC[+C2+H3+N+O]GAGVF_	P62979	-0.176223	8.63e-06	Ubiquitin-40S ribosomal protein S27a	RS27A_HUMAN
_NVQALEIELQSQLALK_	P13645	0.702885	8.64e-06	Keratin type I cytoskeletal 10	K1C10_HUMAN
_SEIDLFNIRK_	P08758	0.255807	8.66e-06	Annexin A5	ANXA5_HUMAN
_SEMIEYHDISGC[+C2+H3+N+O]_	P07814	-0.323733	8.81e-06	Bifunctional glutamate/proline--tRNA ligase	SYEP_HUMAN
_WEQPQNQNQTQHK_	Q14157	-0.30048	8.82e-06	Ubiquitin-associated protein 2-like	UBP2L_HUMAN
_LTTDFNVIVEALSK_	P05455	-0.137005	8.86e-06	Lupus La protein	LA_HUMAN
_QIIQQNPSLLPALLQ_	P54727	-0.231508	8.89e-06	UV excision repair protein RAD23 homolog B	RD23B_HUMAN
_YADEEIPR_	O75369	-0.201101	8.93e-06	Filamin-B	FLNB_HUMAN
_ELAMPGEDLK_	P49411	-0.172135	8.95e-06	Elongation factor Tu mitochondrial	EFTU_HUMAN
_TVSNNDINEAGVR_	P13489	-0.213042	8.95e-06	Ribonuclease inhibitor	RINI_HUMAN
_AVTELNEPLSNEDR_	Q04917	-0.114758	8.96e-06	14-3-3 protein eta	1433F_HUMAN
_GLAITFVSDENDAK_	Q13838	-0.103067	8.98e-06	Spliceosome RNA helicase DDX39B	DX39B_HUMAN
_SSFLVDC[+C2+H3+N+O]SK_	O75369	-0.127484	8.98e-06	Filamin-B	FLNB_HUMAN
_VANVELYYR_	Q00610	-0.108716	8.98e-06	Clathrin heavy chain 1	CLH1_HUMAN
_LVVDLTDIDPDVAYSSVPYEK_	P09960	-0.363719	8.98e-06	Leukotriene A-4 hydrolase	LKHA4_HUMAN
_SHEAEVLK_	P16949	0.702865	8.99e-06	Stathmin	STMN1_HUMAN
_RDVQLIR_	Q15149	3.39692	9.02e-06	Plectin	PLEC_HUMAN
_TEGGGSEAPLC[+C2+H3+N+O]PGPPAGEEPAIS_	P27816	-0.661298	9.03e-06	Microtubule-associated protein 4	MAP4_HUMAN
_RNPPGFAFVEFEDPRDAADAVR_	P84103	0.349366	9.06e-06	Serine/arginine-rich splicing factor 3	SRSF3_HUMAN
_C[+C2+H3+N+O]LELFTELAEDK_	P07900	-0.163948	9.06e-06	Heat shock protein HSP 90-alpha	HS90A_HUMAN
_FGMAAALAGTMR_	P49748	-0.153657	9.08e-06	Very long-chain specific acyl-CoA dehydrogenase mitochondrial	ACADV_HUMAN
_YTEGAELVDSVLDVVR_	P68371	-0.272994	9.11e-06	Tubulin beta-4B chain	TBB4B_HUMAN
_EAAWAISNLTISGR_	O00629	-0.104429	9.12e-06	Importin subunit alpha-3	IMA3_HUMAN
_VAPAQPSEEGPGRK_	P23588	-0.217769	9.13e-06	Eukaryotic translation initiation factor 4B	IF4B_HUMAN
_RSIQFVDWC[+C2+H3+N+O]PTGF_	P68363	0.114985	9.16e-06	Tubulin alpha-1B chain	TBA1B_HUMAN
_SEIDLFNIR_	P08758	-0.0709737	9.29e-06	Annexin A5	ANXA5_HUMAN
_C[+C2+H3+N+O]LAPLAK_	P04406	-0.172012	9.3e-06	Glyceraldehyde-3-phosphate dehydrogenase	G3P_HUMAN
_KQGGLGPMNIPLVSDPKR_	Q06830	0.448899	9.3e-06	Peroxiredoxin-1	PRDX1_HUMAN
_AITFLQSATR_	P35249	-0.17165	9.38e-06	Replication factor C subunit 4	RFC4_HUMAN
_GGIVGMTLPIAR_	Q99714	-0.134556	9.39e-06	3-hydroxyacyl-CoA dehydrogenase type-2	HCD2_HUMAN
_IC[+C2+H3+N+O]FQGDEGAC[+C2+H3+N+O]PTR_	Q9NUD5	-0.26592	9.39e-06	Zinc finger CCHC domain-containing protein 3	ZCHC3_HUMAN
_VEAKPEVQ_	Q9UN86	-0.198386	9.45e-06	Ras GTPase-activating protein-binding protein 2	G3BP2_HUMAN
_NRPEDYQGGR_	Q15084	-0.206717	9.46e-06	Protein disulfide-isomerase A6	PDIA6_HUMAN
_AFDEAIAELDTLSEESYK_	P63104	-0.144941	9.52e-06	14-3-3 protein zeta/delta	1433Z_HUMAN
_TGIPLNVLPK_	Q96GA3	0.619468	9.52e-06	Protein LTV1 homolog	LTV1_HUMAN
_DNLAEDIMR_	P08670	-0.0857934	9.53e-06	Vimentin	VIME_HUMAN
_GAGTGEVEVVIQDPMGQK_	P21333	-0.202057	9.54e-06	Filamin-A	FLNA_HUMAN
_EQGYDVIAYLANIGQK_	P00966	-0.0747488	9.55e-06	Argininosuccinate synthase	ASSY_HUMAN
_ALLLLLVGGVDQSPR_	P33993	-0.28235	9.59e-06	DNA replication licensing factor MCM7	MCM7_HUMAN
_YTAESSDTLC[+C2+H3+N+O]PR_	Q9NSE4	-0.108392	9.61e-06	Isoleucine--tRNA ligase mitochondrial	SYIM_HUMAN
_DAFADAVQR_	Q92945	0.201596	9.64e-06	Far upstream element-binding protein 2	FUBP2_HUMAN
_DVLGISDTLIR_	P32929	-0.229038	9.67e-06	Cystathionine gamma-lyase	CGL_HUMAN
_TIIQNPTDQQKK_	Q9UQ80	0.343991	9.72e-06	Proliferation-associated protein 2G4	PA2G4_HUMAN
_MVVESAYEVIK_	P07195	-0.236888	9.78e-06	L-lactate dehydrogenase B chain	LDHB_HUMAN
_HDSEQDNSDNNTIFVQ_	P35637	-0.261824	9.83e-06	RNA-binding protein FUS	FUS_HUMAN
_HDIAFVEFDNEVQAG_	P09012	-0.553803	9.86e-06	U1 small nuclear ribonucleoprotein A	SNRPA_HUMAN
_SIPLDEGEDEAQR_	Q14204	-0.150813	9.88e-06	Cytoplasmic dynein 1 heavy chain 1	DYHC1_HUMAN
_GEGPGGADDEGPVRR_	Q96C90	-0.289544	9.91e-06	Protein phosphatase 1 regulatory subunit 14B	PP14B_HUMAN
_LQEEMLQR_	P08670	-0.0824864	9.94e-06	Vimentin	VIME_HUMAN
_ILQDGGLQVVEK_	O43175	-0.126433	1e-05	D-3-phosphoglycerate dehydrogenase	SERA_HUMAN
_DSPSVW_	P07737	-0.276315	1e-05	Profilin-1	PROF1_HUMAN
_ATAGAYIASQTVK_	P28074	-0.143626	1.01e-05	Proteasome subunit beta type-5	PSB5_HUMAN
_AAQEEYVK_	P04075	-0.133247	1.01e-05	Fructose-bisphosphate aldolase A	ALDOA_HUMAN
_C[+C2+H3+N+O]DEPILSNR_	P30086	-0.155481	1.02e-05	Phosphatidylethanolamine-binding protein 1	PEBP1_HUMAN
_WGEEEAELNK_	P49589	-0.288094	1.02e-05	Cysteine--tRNA ligase cytoplasmic	SYCC_HUMAN
_KTTDTASVQNEAK_	Q9ULV4	0.512147	1.02e-05	Coronin-1C	COR1C_HUMAN
_IADLAGNSEVILPVPAFNVINGGSHAGNK_	P06733	0.451233	1.03e-05	Alpha-enolase	ENOA_HUMAN
_VMIGENVDEK_	P31327	-0.208764	1.03e-05	Carbamoyl-phosphate synthase [ammonia] mitochondrial	CPSM_HUMAN
_NC[+C2+H3+N+O]AVEFNFGQR_	Q9BUJ2	-0.0991449	1.04e-05	Heterogeneous nuclear ribonucleoprotein U-like protein 1	HNRL1_HUMAN
_SC[+C2+H3+N+O]NC[+C2+H3+N+O]LLLK_	P06733	-0.0405749	1.04e-05	Alpha-enolase	ENOA_HUMAN
_ALASLATATLESVVQER_	Q9BUI4	-0.152335	1.05e-05	DNA-directed RNA polymerase III subunit RPC3	RPC3_HUMAN
_DEILPTTPISEQK_	P23396	-0.0463201	1.05e-05	40S ribosomal protein S3	RS3_HUMAN
_TLLPVPSFEDVSIPEK_	Q9NX20	-0.191743	1.05e-05	39S ribosomal protein L16 mitochondrial	RM16_HUMAN
_AAILPTSIFLTNK_	O14744	-0.111753	1.05e-05	Protein arginine N-methyltransferase 5	ANM5_HUMAN
_ASAPPQEQK_	P11940	-0.256756	1.06e-05	Polyadenylate-binding protein 1	PABP1_HUMAN
_ILDSVGIEADDDR_	P05387	-0.261839	1.06e-05	60S acidic ribosomal protein P2	RLA2_HUMAN
_IFDSEEILAGYK_	O43776	-0.143223	1.06e-05	Asparagine--tRNA ligase cytoplasmic	SYNC_HUMAN
_YLGIPGDK_	Q16881	-0.121351	1.06e-05	Thioredoxin reductase 1 cytoplasmic	TRXR1_HUMAN
_RLDEC[+C2+H3+N+O]EEAFQGT_	P61289	-0.303326	1.06e-05	Proteasome activator complex subunit 3	PSME3_HUMAN
_LLAQLLGTSEEDSMVGTLYDK_	Q9HB07	-0.379226	1.07e-05	UPF0160 protein MYG1 mitochondrial	MYG1_HUMAN
_LPAC[+C2+H3+N+O]VVDC[+C2+H3+N+O]GTGYTK_	P61158	-0.100331	1.07e-05	Actin-related protein 3	ARP3_HUMAN
_ASASSTNLK_	O75390	-0.226532	1.07e-05	Citrate synthase mitochondrial	CISY_HUMAN
_LIQLMEEIMAEK_	Q92841	-0.311027	1.07e-05	Probable ATP-dependent RNA helicase DDX17	DDX17_HUMAN
_AVLSLYASGR_	P63261	-0.0769576	1.07e-05	Actin cytoplasmic 2	ACTG_HUMAN
_EASAVLFTITK_	P51812	-0.144787	1.08e-05	Ribosomal protein S6 kinase alpha-3	KS6A3_HUMAN
_HVAEVLEYTKDEQLESLFQR_	P05198	0.328875	1.08e-05	Eukaryotic translation initiation factor 2 subunit 1	IF2A_HUMAN
_GVDLQENNPASR_	P51148	-0.218309	1.08e-05	Ras-related protein Rab-5C	RAB5C_HUMAN
_AAVMATLLFPGR_	Q96GX9	-0.101682	1.08e-05	Methylthioribulose-1-phosphate dehydratase	MTNB_HUMAN
_DIQQTLTQNMER_	Q9HAV4	-0.21922	1.09e-05	Exportin-5	XPO5_HUMAN
_NFTTEQVTAMLLSK_	P34932	-0.198474	1.09e-05	Heat shock 70 kDa protein 4	HSP74_HUMAN
_EELQSGVDAANSAAQQYQR_	P46940	-0.132506	1.09e-05	Ras GTPase-activating-like protein IQGAP1	IQGA1_HUMAN
_LENDQIESLR_	P56192	-0.162157	1.09e-05	Methionine--tRNA ligase cytoplasmic	SYMC_HUMAN
_VDAVLDVVR_	Q9BUF5	-0.297307	1.09e-05	Tubulin beta-6 chain	TBB6_HUMAN
_DVEDESTGLEK_	P36952	-0.253551	1.1e-05	Serpin B5	SPB5_HUMAN
_TFSHELSDFGLE_	P30101	-0.176725	1.1e-05	Protein disulfide-isomerase A3	PDIA3_HUMAN
_LALLSVTTGGTAEMYTK_	P16083	-0.265911	1.1e-05	Ribosyldihydronicotinamide dehydrogenase [quinone]	NQO2_HUMAN
_DC[+C2+H3+N+O]DLQEDAC[+C2+H3+N+O]YNC[+C2+H3+N+O]GR_	P62633	-0.355659	1.11e-05	Cellular nucleic acid-binding protein	CNBP_HUMAN
_TLNDELEIIEGM_	P10809	-0.248401	1.11e-05	60 kDa heat shock protein mitochondrial	CH60_HUMAN
_WINATDPSAR_	P08243	-0.325911	1.11e-05	Asparagine synthetase [glutamine-hydrolyzing]	ASNS_HUMAN
_SGQGAFGN_	P36578	-0.178974	1.11e-05	60S ribosomal protein L4	RL4_HUMAN
_GC[+C2+H3+N+O]ITIIGGGDTATC[+C2+H3+N+O]_	P00558	-0.323826	1.11e-05	Phosphoglycerate kinase 1	PGK1_HUMAN
_GLMGMC[+C2+H3+N+O]VNER_	Q96AY3	-0.222422	1.11e-05	Peptidyl-prolyl cis-trans isomerase FKBP10	FKB10_HUMAN
_LEEQRPER_	P13693	-0.205296	1.12e-05	Translationally-controlled tumor protein	TCTP_HUMAN
_INNAC[+C2+H3+N+O]FEAVVVTNTIPQEDK_	P60891	-0.523024	1.12e-05	Ribose-phosphate pyrophosphokinase 1	PRPS1_HUMAN
_AFAMTNQILVEK_	P31327	-0.486358	1.12e-05	Carbamoyl-phosphate synthase [ammonia] mitochondrial	CPSM_HUMAN
_DQLSVLENGVDIVVGTPGR_	Q92499	-0.135309	1.12e-05	ATP-dependent RNA helicase DDX1	DDX1_HUMAN
_NQGGYGGSS_	P09651	-0.13428	1.12e-05	Heterogeneous nuclear ribonucleoprotein A1	ROA1_HUMAN
_RLDQELDFILSQ_	P37198	-0.206711	1.13e-05	Nuclear pore glycoprotein p62	NUP62_HUMAN
_TDDYLDQPC[+C2+H3+N+O]YETINR_	P50395	-0.175407	1.13e-05	Rab GDP dissociation inhibitor beta	GDIB_HUMAN
_VPTMALTVGVGTVMDAR_	P46926	-0.402207	1.14e-05	Glucosamine-6-phosphate isomerase 1	GNPI1_HUMAN
_GSLLFTAGPLEEER_	P53004	-0.0757039	1.15e-05	Biliverdin reductase A	BIEA_HUMAN
_EVQETTVTEGAAK_	Q9NXH9	-0.167897	1.15e-05	tRNA (guanine(26)-N(2))-dimethyltransferase	TRM1_HUMAN
_LPEAAFLAR_	P35606	-0.145337	1.15e-05	Coatomer subunit beta'	COPB2_HUMAN
_LALEQLVTTIASVADTIEEK_	O60518	-0.961207	1.16e-05	Ran-binding protein 6	RNBP6_HUMAN
_AAEAAAAPAESAAPAAGEEPSKEEGEPK_	P80723	-0.308256	1.16e-05	Brain acid soluble protein 1	BASP1_HUMAN
_GLNSESMTEETLK_	P31327	-0.217562	1.16e-05	Carbamoyl-phosphate synthase [ammonia] mitochondrial	CPSM_HUMAN
_GSGGGSGGYGSR_	P51991	-0.353803	1.16e-05	Heterogeneous nuclear ribonucleoprotein A3	ROA3_HUMAN
_DFALDSEESR_	A5YKK6	-0.244465	1.17e-05	CCR4-NOT transcription complex subunit 1	CNOT1_HUMAN
_EAPAEGEAAEPGSPTAAEGEAA_	P29966	-3.00611	1.17e-05	Myristoylated alanine-rich C-kinase substrate	MARCS_HUMAN
_LEEQFQQGK_	P62241	-0.377042	1.18e-05	40S ribosomal protein S8	RS8_HUMAN
_EVSSATNALR_	P09012	-0.277664	1.19e-05	U1 small nuclear ribonucleoprotein A	SNRPA_HUMAN
_M[+C2+H2+O]VEDELALFDK_	Q9HBM1	-0.260998	1.2e-05	Kinetochore protein Spc25	SPC25_HUMAN
_SLTGVVN_	O43175	-0.217115	1.2e-05	D-3-phosphoglycerate dehydrogenase	SERA_HUMAN
_LQGATC[+C2+H3+N+O]NNNK_	Q14204	-0.221878	1.2e-05	Cytoplasmic dynein 1 heavy chain 1	DYHC1_HUMAN
_LVFLAC[+C2+H3+N+O]C[+C2+H3+N+O]VAPTNPR_	Q14566	-0.196633	1.21e-05	DNA replication licensing factor MCM6	MCM6_HUMAN
_DIC[+C2+H3+N+O]NDVLSLLEK_	P63104	-0.198986	1.21e-05	14-3-3 protein zeta/delta	1433Z_HUMAN
_SIGGGIDQDPSQNPFSEDK_	O14907	-0.283009	1.21e-05	Tax1-binding protein 3	TX1B3_HUMAN
_TVGC[+C2+H3+N+O]VAGDEESYEVFK_	P12277	-0.321154	1.21e-05	Creatine kinase B-type	KCRB_HUMAN
_QMTDPNVALTFLEK_	Q9UNM6	-0.187015	1.21e-05	26S proteasome non-ATPase regulatory subunit 13	PSD13_HUMAN
_FWEVISDEHGIDPT_	P68371	-0.180235	1.22e-05	Tubulin beta-4B chain	TBB4B_HUMAN
_LPSEGPRPA_	P30043	-0.145313	1.23e-05	Flavin reductase (NADPH)	BLVRB_HUMAN
_ELASQPDVDGFLVGGA_	P60174	-0.371829	1.23e-05	Triosephosphate isomerase	TPIS_HUMAN
_LGSTVFVANLDYK_	P52272	-0.137254	1.24e-05	Heterogeneous nuclear ribonucleoprotein M	HNRPM_HUMAN
_SVNDLPVGR_	P30048	-0.121526	1.24e-05	Thioredoxin-dependent peroxide reductase mitochondrial	PRDX3_HUMAN
_VVDLLAQDADIVC[+C2+H3+N+O]R_	P30520	-0.243705	1.24e-05	Adenylosuccinate synthetase isozyme 2	PURA2_HUMAN
_LLDLLEGLTGTSLPK_	P46939	-0.244211	1.25e-05	Utrophin	UTRO_HUMAN
_EYFSWEGAFQHVGK_	P26641	0.218728	1.25e-05	Elongation factor 1-gamma	EF1G_HUMAN
_LQSIGTENTEENR_	P04075	-0.180662	1.25e-05	Fructose-bisphosphate aldolase A	ALDOA_HUMAN
_AVIPEAVVEVLDPK_	O60678	-0.229788	1.25e-05	Protein arginine N-methyltransferase 3	ANM3_HUMAN
_EMDEAATAEER_	Q04637	-0.128913	1.25e-05	Eukaryotic translation initiation factor 4 gamma 1	IF4G1_HUMAN
_AGIISTVEVLK_	P55786	-0.132025	1.25e-05	Puromycin-sensitive aminopeptidase	PSA_HUMAN
_TFSYAGFEMQPK_	Q99832	-0.106034	1.26e-05	T-complex protein 1 subunit eta	TCPH_HUMAN
_SPILVAT_	O00571	-0.232101	1.26e-05	ATP-dependent RNA helicase DDX3X	DDX3X_HUMAN
_TVLGTPEVLLGALPGAGGTQR_	P40939	-0.183662	1.26e-05	Trifunctional enzyme subunit alpha mitochondrial	ECHA_HUMAN
_DLALVNDQLLGFVR_	Q29RF7	-0.211448	1.27e-05	Sister chromatid cohesion protein PDS5 homolog A	PDS5A_HUMAN
_QDQVC[+C2+H3+N+O]IAR_	P15170	-0.200395	1.27e-05	Eukaryotic peptide chain release factor GTP-binding subunit ERF3A	ERF3A_HUMAN
_WDYLTQVEK_	Q9HB71	-0.159112	1.28e-05	Calcyclin-binding protein	CYBP_HUMAN
_DPLLASGTDGVGTK_	P22102	-0.140208	1.29e-05	Trifunctional purine biosynthetic protein adenosine-3	PUR2_HUMAN
_NLPAAIEDVSGDTVPQSILTK_	Q8WUM4	-0.540852	1.29e-05	Programmed cell death 6-interacting protein	PDC6I_HUMAN
_IAQLEEELEEEQGNTELINDR_	P35579	-0.324919	1.29e-05	Myosin-9	MYH9_HUMAN
_ATAVMPDGQFK_	Q06830	-0.0936809	1.3e-05	Peroxiredoxin-1	PRDX1_HUMAN
_ADQATPTSPIR_	P21333	-0.155874	1.3e-05	Filamin-A	FLNA_HUMAN
_APSTSDSVR_	P23193	-0.169492	1.3e-05	Transcription elongation factor A protein 1	TCEA1_HUMAN
_NDRLASYLDRVR_	P05783	0.442414	1.3e-05	Keratin type I cytoskeletal 18	K1C18_HUMAN
_LLGPNASPDGLIPWTR_	P42224	-0.176377	1.3e-05	Signal transducer and activator of transcription 1-alpha/beta	STAT1_HUMAN
_ILDVGFEEELK_	Q9NVP1	-0.250659	1.31e-05	ATP-dependent RNA helicase DDX18	DDX18_HUMAN
_IEPIPGESPK_	O60841	-0.103297	1.32e-05	Eukaryotic translation initiation factor 5B	IF2P_HUMAN
_NNMEIGTSLFDEEGAK_	P00558	-0.151976	1.32e-05	Phosphoglycerate kinase 1	PGK1_HUMAN
_APLDIPVPDPVK_	Q06323	-0.153913	1.33e-05	Proteasome activator complex subunit 1	PSME1_HUMAN
_LQDEIQNMK_	P08670	-0.116644	1.33e-05	Vimentin	VIME_HUMAN
_AMTTGAIAAMLSTILYSR_	P20618	-0.333207	1.33e-05	Proteasome subunit beta type-1	PSB1_HUMAN
_KNLQYYDISAK_	P62826	0.372502	1.33e-05	GTP-binding nuclear protein Ran	RAN_HUMAN
_FVDLEPTVIDEIR_	P68366	-0.161446	1.36e-05	Tubulin alpha-4A chain	TBA4A_HUMAN
_ASVDELFAEIVR_	P61225	-0.295317	1.37e-05	Ras-related protein Rap-2b	RAP2B_HUMAN
_M[+C2+H2+O]EELDGEPTVTLIPGVNSK_	Q9BW27	-0.543848	1.37e-05	Nuclear pore complex protein Nup85	NUP85_HUMAN
_HLVPGAGGEAGEGAPGGAGDY_	Q86U42	-0.226725	1.37e-05	Polyadenylate-binding protein 2	PABP2_HUMAN
_PNMVTPGHAC[+C2+H3+N+O]TQ_	P04075	-0.392325	1.37e-05	Fructose-bisphosphate aldolase A	ALDOA_HUMAN
_LQLETEIEALK_	P05783	-0.211527	1.37e-05	Keratin type I cytoskeletal 18	K1C18_HUMAN
_GLALALFGGEPK_	P49736	-0.241207	1.38e-05	DNA replication licensing factor MCM2	MCM2_HUMAN
_SEDPDQQYLILNTAR_	Q96QK1	-0.0921386	1.38e-05	Vacuolar protein sorting-associated protein 35	VPS35_HUMAN
_NLDFGIDMDSR_	Q8NE71	-0.0852999	1.39e-05	ATP-binding cassette sub-family F member 1	ABCF1_HUMAN
_PPAENSSAPEAEQGGAE_	P67809	-0.315857	1.39e-05	Nuclease-sensitive element-binding protein 1	YBOX1_HUMAN
_AAPEAGASPVEK_	P29966	-0.201289	1.39e-05	Myristoylated alanine-rich C-kinase substrate	MARCS_HUMAN
_TC[+C2+H3+N+O]GFDFTGAVEDISK_	P00505	-0.157404	1.39e-05	Aspartate aminotransferase mitochondrial	AATM_HUMAN
_SELPLDPLPVPTEEGNPLLK_	Q15758	-0.37898	1.39e-05	Neutral amino acid transporter B(0)	AAAT_HUMAN
_EISYENTQISR_	Q9NYU2	-0.124969	1.4e-05	UDP-glucose:glycoprotein glucosyltransferase 1	UGGG1_HUMAN
_YAHVVLRK_	P62269	0.700037	1.4e-05	40S ribosomal protein S18	RS18_HUMAN
_YSYVC[+C2+H3+N+O]PDLVK_	P61158	-0.1868	1.41e-05	Actin-related protein 3	ARP3_HUMAN
_AAFDDAIAELDTL_	P62258	-0.364156	1.41e-05	14-3-3 protein epsilon	1433E_HUMAN
_EVIRNDGVLLLQALTR_	O60763	0.508074	1.43e-05	General vesicular transport factor p115	USO1_HUMAN
_IVDRIDNDGDGFVT_	Q15293	-0.151273	1.43e-05	Reticulocalbin-1	RCN1_HUMAN
_EMEEELVPTGSEPGDTR_	Q9C0C2	-0.321774	1.44e-05	182 kDa tankyrase-1-binding protein	TB182_HUMAN
_ALSPLEEWLR_	P26640	-0.221444	1.44e-05	Valine--tRNA ligase	SYVC_HUMAN
_HNEAQVNPER_	P17987	-0.267949	1.44e-05	T-complex protein 1 subunit alpha	TCPA_HUMAN
_TILTLTGVSTLGDVK_	A6NDG6	-0.140345	1.44e-05	Glycerol-3-phosphate phosphatase	PGP_HUMAN
_GAVAIADAIR_	P46060	-0.485979	1.44e-05	Ran GTPase-activating protein 1	RAGP1_HUMAN
_STTVETTDPEK_	P31150	-0.324917	1.45e-05	Rab GDP dissociation inhibitor alpha	GDIA_HUMAN
_TTGFGMIYDSLDYAK_	P62847	-0.0330133	1.45e-05	40S ribosomal protein S24	RS24_HUMAN
_HDSPEDVK_	P31948	-0.272232	1.45e-05	Stress-induced-phosphoprotein 1	STIP1_HUMAN
_IQLVEEELDR_	P06753	-0.0411134	1.45e-05	Tropomyosin alpha-3 chain	TPM3_HUMAN
_RLAIQLGAQALLGAAK_	Q96C36	-0.85651	1.45e-05	Pyrroline-5-carboxylate reductase 2	P5CR2_HUMAN
_GVDEATIIDILTK_	P04083	-0.136918	1.45e-05	Annexin A1	ANXA1_HUMAN
_NEISEMNR_	P08729	-0.395168	1.45e-05	Keratin type II cytoskeletal 7	K2C7_HUMAN
_KLELSDNIISGGLEVL_	Q9BTT0	-0.103283	1.46e-05	Acidic leucine-rich nuclear phosphoprotein 32 family member E	AN32E_HUMAN
_VIITEIDPINALQAA_	P23526	-0.200112	1.46e-05	Adenosylhomocysteinase	SAHH_HUMAN
_YSVWIGGSILA_	P63261	-0.358924	1.47e-05	Actin cytoplasmic 2	ACTG_HUMAN
_FVNVVPTFGKK_	P62861	0.321737	1.47e-05	40S ribosomal protein S30	RS30_HUMAN
_GIVDQSQQAYQEAFEISK_	P63104	-0.227457	1.47e-05	14-3-3 protein zeta/delta	1433Z_HUMAN
_GAEEVLAPLR_	P41250	-0.184493	1.48e-05	Glycine--tRNA ligase	GARS_HUMAN
_SAATSGAGSTTSGVVSGSLGSR_	Q7Z6Z7	-0.363706	1.49e-05	E3 ubiquitin-protein ligase HUWE1	HUWE1_HUMAN
_VAPAEPQEAPDSTAAGGSASK_	Q3LXA3	-0.239048	1.49e-05	Triokinase/FMN cyclase	TKFC_HUMAN
_GC[+C2+H3+N+O]ITIIGGGDTATC[+C2+H3+N+O]C[+C2+H3+N+O]AK_	P00558	-0.175247	1.5e-05	Phosphoglycerate kinase 1	PGK1_HUMAN
_GEVTNDFVMLK_	P39023	-0.154669	1.5e-05	60S ribosomal protein L3	RL3_HUMAN
_EEAEKPER_	P14314	-0.173759	1.5e-05	Glucosidase 2 subunit beta	GLU2B_HUMAN
_YNPTWHC[+C2+H3+N+O]IVGR_	P63167	-0.151249	1.5e-05	Dynein light chain 1 cytoplasmic	DYL1_HUMAN
_EGEEPEEFWNSLGGK_	Q9Y6U3	-0.19609	1.5e-05	Adseverin	ADSV_HUMAN
_INNAAFEAVVVTNTIPQEDK_	P11908	-0.474339	1.51e-05	Ribose-phosphate pyrophosphokinase 2	PRPS2_HUMAN
_GISQEQMQEFR_	O43707	-0.127667	1.51e-05	Alpha-actinin-4	ACTN4_HUMAN
_C[+C2+H3+N+O]HDSFLK_	P31949	-0.435361	1.53e-05	Protein S100-A11	S10AB_HUMAN
_TTYLVLDEADR_	P17844	-0.0994831	1.53e-05	Probable ATP-dependent RNA helicase DDX5	DDX5_HUMAN
_DLSTVEAL_	Q9BTT0	-0.175217	1.54e-05	Acidic leucine-rich nuclear phosphoprotein 32 family member E	AN32E_HUMAN
_FTVVVATQLPESTSLR_	Q13564	-0.0314314	1.54e-05	NEDD8-activating enzyme E1 regulatory subunit	ULA1_HUMAN
_RIQEIIEQLDVT_	P10809	-0.104502	1.54e-05	60 kDa heat shock protein mitochondrial	CH60_HUMAN
_TIIPLISQC[+C2+H3+N+O]TPK_	P40926	-0.152482	1.54e-05	Malate dehydrogenase mitochondrial	MDHM_HUMAN
_LASGETVAAFC[+C2+H3+N+O]LTEPSSGSDAASIR_	P49748	-0.500385	1.54e-05	Very long-chain specific acyl-CoA dehydrogenase mitochondrial	ACADV_HUMAN
_ITPSYVAFTPEGER_	P11021	-0.0460522	1.55e-05	Endoplasmic reticulum chaperone BiP	BIP_HUMAN
_DNLVAILDINR_	P29401	-0.127934	1.56e-05	Transketolase	TKT_HUMAN
_LTAALVLR_	P51812	-0.207202	1.56e-05	Ribosomal protein S6 kinase alpha-3	KS6A3_HUMAN
_GHGFITPADGGPDIFLHIS_	Q9Y2V2	0.512706	1.56e-05	Calcium-regulated heat-stable protein 1	CHSP1_HUMAN
_SDGIYIINLKR_	P08865	0.329632	1.57e-05	40S ribosomal protein SA	RSSA_HUMAN
_APQVLVLAPTR_	Q9NR30	-0.10618	1.57e-05	Nucleolar RNA helicase 2	DDX21_HUMAN
_LIALLEVLSQK_	P21333	-0.279086	1.58e-05	Filamin-A	FLNA_HUMAN
_PAAVVAPITTGYTVK_	Q9HB71	-0.123794	1.58e-05	Calcyclin-binding protein	CYBP_HUMAN
_SGPTIEEVD_	P0DMV8;P0DMV9	-0.205215	1.59e-05	Heat shock 70 kDa protein 1A;Heat shock 70 kDa protein 1B	HS71A_HUMAN;HS71B_HUMAN
_PANVFITATGVVK_	Q8TDX7	-0.156947	1.59e-05	Serine/threonine-protein kinase Nek7	NEK7_HUMAN
_TIVLVP_	Q96R06	-0.114836	1.6e-05	Sperm-associated antigen 5	SPAG5_HUMAN
_QASEGPLK_	P04406	-0.226317	1.6e-05	Glyceraldehyde-3-phosphate dehydrogenase	G3P_HUMAN
_NLDSTTVAVHGEEIYC[+C2+H3+N+O]K_	P21291	-0.11841	1.6e-05	Cysteine and glycine-rich protein 1	CSRP1_HUMAN
_QMEQISQFLQ_	P37802	-0.373311	1.61e-05	Transgelin-2	TAGL2_HUMAN
_DDEVQVVR_	Q9UNX3	-0.270503	1.61e-05	60S ribosomal protein L26-like 1	RL26L_HUMAN
_RVEIMEEESEQ_	P54578	-0.180925	1.61e-05	Ubiquitin carboxyl-terminal hydrolase 14	UBP14_HUMAN
_HVFWGSGSHTLPALLENLK_	P02786	0.472474	1.61e-05	Transferrin receptor protein 1	TFR1_HUMAN
_LVDVDESTLSPEEQK_	O75533	-0.239371	1.61e-05	Splicing factor 3B subunit 1	SF3B1_HUMAN
_AVLGEVVLYSGARPLSHQPGPEAPALPK_	P26640	0.389003	1.62e-05	Valine--tRNA ligase	SYVC_HUMAN
_LLGSMPENAQIDDDVFDK_	Q9BPX3	-0.38795	1.63e-05	Condensin complex subunit 3	CND3_HUMAN
_LSNPSELDELMSEEAYEK_	P23434	-0.347922	1.63e-05	Glycine cleavage system H protein mitochondrial	GCSH_HUMAN
_GGLGPMNIPLVSDPK_	Q06830	-0.208557	1.63e-05	Peroxiredoxin-1	PRDX1_HUMAN
_AVTTVPSMGIGLVK_	Q8WUH6	0.642936	1.64e-05	Transmembrane protein 263	TM263_HUMAN
_SLDVLVLDEADR_	Q8NHQ9	-0.290276	1.66e-05	ATP-dependent RNA helicase DDX55	DDX55_HUMAN
_VTPQSDGSSSK_	P34932	-0.301017	1.66e-05	Heat shock 70 kDa protein 4	HSP74_HUMAN
_LLSDFLDSEVSELR_	Q9BPX3	-0.205281	1.67e-05	Condensin complex subunit 3	CND3_HUMAN
_ADRDESSPYAAM_	P62263	-0.226101	1.68e-05	40S ribosomal protein S14	RS14_HUMAN
_EQESSGEEDSDLSPEER_	P41236	-0.300683	1.68e-05	Protein phosphatase inhibitor 2	IPP2_HUMAN
_AVAGQDGQIDADELQR_	P30626	-0.102032	1.68e-05	Sorcin	SORCN_HUMAN
_NVTLNPDPNEIK_	Q13907	-0.12948	1.68e-05	Isopentenyl-diphosphate Delta-isomerase 1	IDI1_HUMAN
_IVIFTQGR_	P55263	-0.192871	1.7e-05	Adenosine kinase	ADK_HUMAN
_PSTFAYPAPLEVPK_	Q99460	-0.181835	1.7e-05	26S proteasome non-ATPase regulatory subunit 1	PSMD1_HUMAN
_TIGYDPIISPEVSAS_	O43175	-0.333076	1.7e-05	D-3-phosphoglycerate dehydrogenase	SERA_HUMAN
_GVTEC[+C2+H3+N+O]YEC[+C2+H3+N+O]HPKPTQR_	Q9UBT2	-0.513904	1.7e-05	SUMO-activating enzyme subunit 2	SAE2_HUMAN
_VYSTALSSFLTK_	Q9BQG0	-0.0598072	1.7e-05	Myb-binding protein 1A	MBB1A_HUMAN
_VNPTVF_	P62937	-0.112829	1.71e-05	Peptidyl-prolyl cis-trans isomerase A	PPIA_HUMAN
_IISNASC[+C2+H3+N+O]TTNC[+C2+H3+N+O]LAPLAK_	P04406	-0.151669	1.71e-05	Glyceraldehyde-3-phosphate dehydrogenase	G3P_HUMAN
_IAPSIYGHEDIK_	P49736	-0.2284	1.72e-05	DNA replication licensing factor MCM2	MCM2_HUMAN
_GGGGGGGSVPGIER_	P52272	-0.122506	1.72e-05	Heterogeneous nuclear ribonucleoprotein M	HNRPM_HUMAN
_GVLMYGPPGC[+C2+H3+N+O]GK_	P43686	-0.605546	1.72e-05	26S proteasome regulatory subunit 6B	PRS6B_HUMAN
_SEIDM[+O]NDIK_	P04083	-0.883925	1.72e-05	Annexin A1	ANXA1_HUMAN
_DLYANTVLSGGTTM[+O]YPGIADR_	P63261	-0.297355	1.73e-05	Actin cytoplasmic 2	ACTG_HUMAN
_VIVVGNPANTNC[+C2+H3+N+O]LTASK_	P40925	-0.136803	1.74e-05	Malate dehydrogenase cytoplasmic	MDHC_HUMAN
_AATFFGC[+C2+H3+N+O]IGIDK_	P55263	-0.17675	1.74e-05	Adenosine kinase	ADK_HUMAN
_TEEDSEEVREQ_	Q16543	-0.461336	1.74e-05	Hsp90 co-chaperone Cdc37	CDC37_HUMAN
_RLMEDLDR_	P06703	-0.130511	1.75e-05	Protein S100-A6	S10A6_HUMAN
_ELDLSNNC[+C2+H3+N+O]LGDAGIL_	P13489	-0.552279	1.76e-05	Ribonuclease inhibitor	RINI_HUMAN
_TATESFASDPILYR_	P14618	-0.277005	1.76e-05	Pyruvate kinase PKM	KPYM_HUMAN
_AVPLALALISVSNPR_	Q13200	-0.103353	1.76e-05	26S proteasome non-ATPase regulatory subunit 2	PSMD2_HUMAN
_EETLQEVFEK_	P19338	-0.0642019	1.77e-05	Nucleolin	NUCL_HUMAN
_RQDPGDNWEEGGGGGGGM_	Q9UKY7	-0.510548	1.78e-05	Protein CDV3 homolog	CDV3_HUMAN
_LQEESEVLQK_	Q9H974	-0.351471	1.78e-05	Queuine tRNA-ribosyltransferase accessory subunit 2	QTRT2_HUMAN
_ALQASAL_	P04075	-0.136357	1.78e-05	Fructose-bisphosphate aldolase A	ALDOA_HUMAN
_C[+C2+H3+N+O]C[+C2+H3+N+O]SGAIIVLTK_	P14618	-0.140765	1.78e-05	Pyruvate kinase PKM	KPYM_HUMAN
_FC[+C2+H3+N+O]ANTC[+C2+H3+N+O]VEC[+C2+H3+N+O]R_	Q13642	-0.0997241	1.78e-05	Four and a half LIM domains protein 1	FHL1_HUMAN
_APGQLALFSVSDK_	P31939	-0.194569	1.79e-05	Bifunctional purine biosynthesis protein PURH	PUR9_HUMAN
_SYIEGYVPSQADVAVF_	P24534	-0.0976964	1.8e-05	Elongation factor 1-beta	EF1B_HUMAN
_GVVFSVTTVDLK_	Q9Y696	-0.102693	1.8e-05	Chloride intracellular channel protein 4	CLIC4_HUMAN
_DLGELVGMTPEIIQK_	Q9UMS4	-0.24236	1.8e-05	Pre-mRNA-processing factor 19	PRP19_HUMAN
_IPEISIQDMTAQ_	P21333	-0.352733	1.81e-05	Filamin-A	FLNA_HUMAN
_EATNPPVIQEEK_	P30101	-0.163736	1.81e-05	Protein disulfide-isomerase A3	PDIA3_HUMAN
_GTVTDFPGFDER_	P08758	-0.092851	1.81e-05	Annexin A5	ANXA5_HUMAN
_MC[+C2+H3+N+O]NEFFEGFPDK_	P26447	-0.260995	1.81e-05	Protein S100-A4	S10A4_HUMAN
_SDSEDIC[+C2+H3+N+O]LFTK_	O76021	-0.124249	1.82e-05	Ribosomal L1 domain-containing protein 1	RL1D1_HUMAN
_YTPMAPGNYLISVK_	O75369	-0.141708	1.82e-05	Filamin-B	FLNB_HUMAN
_SFEWLSQMR_	Q14204	-0.107477	1.82e-05	Cytoplasmic dynein 1 heavy chain 1	DYHC1_HUMAN
_SEAPSGESR_	Q99613	-0.330246	1.83e-05	Eukaryotic translation initiation factor 3 subunit C	EIF3C_HUMAN
_TALALAIAQELGSK_	Q9Y265	-0.124404	1.83e-05	RuvB-like 1	RUVB1_HUMAN
_TLQIFNIEMK_	Q00610	-0.146805	1.83e-05	Clathrin heavy chain 1	CLH1_HUMAN
_VVGDDLTVTNPK_	P06733	-0.0849271	1.84e-05	Alpha-enolase	ENOA_HUMAN
_AFIPGGPSPGSR_	Q8NHP8	-0.174988	1.84e-05	Putative phospholipase B-like 2	PLBL2_HUMAN
_SVDAVEIETLR_	P78347	-0.176521	1.85e-05	General transcription factor II-I	GTF2I_HUMAN
_DNFWEMGDTGPC[+C2+H3+N+O]GPC[+C2+H3+N+O]_	P49588	-0.292269	1.85e-05	Alanine--tRNA ligase cytoplasmic	SYAC_HUMAN
_VDC[+C2+H3+N+O]TANTNTC[+C2+H3+N+O]NK_	P30101	-0.298869	1.85e-05	Protein disulfide-isomerase A3	PDIA3_HUMAN
_EM[+O]SC[+C2+H3+N+O]IAEDVIIVTSSLTK_	Q9Y678	-0.31517	1.86e-05	Coatomer subunit gamma-1	COPG1_HUMAN
_SEDDESGAGELTR_	P33993	-0.373266	1.87e-05	DNA replication licensing factor MCM7	MCM7_HUMAN
_KLGGTIDDC[+C2+H3+N+O]ELVEGL_	P50991	-0.221269	1.87e-05	T-complex protein 1 subunit delta	TCPD_HUMAN
_YLVSLGC[+C2+H3+N+O]IK_	O60684	-0.282979	1.88e-05	Importin subunit alpha-7	IMA7_HUMAN
_EEGEFEEEAEEEVA_	P68371	-0.601742	1.89e-05	Tubulin beta-4B chain	TBB4B_HUMAN
_VEPTPEDEDDDIELR_	Q86TG7	-0.295766	1.89e-05	Retrotransposon-derived protein PEG10	PEG10_HUMAN
_SAASGSPGPGEGSAGGEK_	Q13263	-0.397398	1.89e-05	Transcription intermediary factor 1-beta	TIF1B_HUMAN
_LEIYVVTAEGLRPVK_	Q16531	0.517679	1.9e-05	DNA damage-binding protein 1	DDB1_HUMAN
_NVIQSVLQAIR_	Q7L576	-0.21765	1.9e-05	Cytoplasmic FMR1-interacting protein 1	CYFP1_HUMAN
_IVLLDSSLEYK_	P49368	-0.100542	1.93e-05	T-complex protein 1 subunit gamma	TCPG_HUMAN
_GGPVQVLEDEELK_	Q13228	-0.0852072	1.93e-05	Methanethiol oxidase	SBP1_HUMAN
_QVQGPVLVEDTC[+C2+H3+N+O]LC[+C2+H3+N+O]F_	Q9BY32	-0.435296	1.94e-05	Inosine triphosphate pyrophosphatase	ITPA_HUMAN
_VPAIYGVDTR_	P31327	-0.541078	1.94e-05	Carbamoyl-phosphate synthase [ammonia] mitochondrial	CPSM_HUMAN
_DAGEGLLAVQITDPEGK_	P21333	-0.253872	1.94e-05	Filamin-A	FLNA_HUMAN
_HYAHTDC[+C2+H3+N+O]PGHADYVK_	P49411	-0.399051	1.96e-05	Elongation factor Tu mitochondrial	EFTU_HUMAN
_QFQESDDADEDYGR_	Q9H1E3	-0.566596	1.96e-05	Nuclear ubiquitous casein and cyclin-dependent kinase substrate 1	NUCKS_HUMAN
_GAEEMETVIPVDVMR_	Q99497	-0.124665	1.96e-05	Protein/nucleic acid deglycase DJ-1	PARK7_HUMAN
_DLNSDMDSILASLK_	P40939	-0.390741	1.97e-05	Trifunctional enzyme subunit alpha mitochondrial	ECHA_HUMAN
_SLDQDPVVR_	Q92598	-0.197434	1.98e-05	Heat shock protein 105 kDa	HS105_HUMAN
_GIVYDTGGLSIK_	Q8NDH3	-0.129429	1.99e-05	Probable aminopeptidase NPEPL1	PEPL1_HUMAN
_SVVAPPGAPKK_	P15170	0.73592	1.99e-05	Eukaryotic peptide chain release factor GTP-binding subunit ERF3A	ERF3A_HUMAN
_SGAPVLSLLSVR_	Q9BRP4	-0.193397	1.99e-05	Proteasomal ATPase-associated factor 1	PAAF1_HUMAN
_C[+C2+H3+N+O]AEAGQGDVSIGIK_	P21333	-0.208559	1.99e-05	Filamin-A	FLNA_HUMAN
_GEDLTEEEDGGIIR_	Q02790	-0.289709	2e-05	Peptidyl-prolyl cis-trans isomerase FKBP4	FKBP4_HUMAN
_MDSTEPPYSQK_	P68104	-0.35728	2e-05	Elongation factor 1-alpha 1	EF1A1_HUMAN
_TGQATVASGIPAGWMGLDC[+C2+H3+N+O]GPESSK_	P00558	-0.357716	2e-05	Phosphoglycerate kinase 1	PGK1_HUMAN
_SDTALEEAVAEVL_	Q86TP1	-0.522329	2.01e-05	Exopolyphosphatase PRUNE1	PRUN1_HUMAN
_SAEIDSDDTGGSAAQK_	P33176	-0.421185	2.02e-05	Kinesin-1 heavy chain	KINH_HUMAN
_RVATPVDWKDGDSVMVLPTIPEEEAK_	P30041	0.291541	2.03e-05	Peroxiredoxin-6	PRDX6_HUMAN
_EGSRTDDEVVQREEEAIQL_	P14625	-0.311621	2.04e-05	Endoplasmin	ENPL_HUMAN
_AFEVSENGNLVVSGK_	P49327	-0.692499	2.04e-05	Fatty acid synthase	FAS_HUMAN
_ELAQQVQQVAAEYC[+C2+H3+N+O]R_	P17844	-0.0996902	2.05e-05	Probable ATP-dependent RNA helicase DDX5	DDX5_HUMAN
_DFTVSAMHGDMDQK_	P60842	-0.236469	2.05e-05	Eukaryotic initiation factor 4A-I	IF4A1_HUMAN
_DYTSGAMLTGELK_	P23381	-0.264256	2.05e-05	Tryptophan--tRNA ligase cytoplasmic	SYWC_HUMAN
_VNPTVFFDIA_	P62937	-0.214128	2.05e-05	Peptidyl-prolyl cis-trans isomerase A	PPIA_HUMAN
_SWVNQMESQTGEASK_	P46940	-0.261983	2.05e-05	Ras GTPase-activating-like protein IQGAP1	IQGA1_HUMAN
_MILIQDGSQNTNVDK_	Q92945	-0.362251	2.06e-05	Far upstream element-binding protein 2	FUBP2_HUMAN
_GAELVDSVLDVVR_	P68371	-0.16304	2.06e-05	Tubulin beta-4B chain	TBB4B_HUMAN
_IVLANDPDADR_	Q96G03	-0.314526	2.07e-05	Phosphoglucomutase-2	PGM2_HUMAN
_AVLLASDAQEC[+C2+H3+N+O]TLEEVVER_	Q27J81	-0.437267	2.07e-05	Inverted formin-2	INF2_HUMAN
_IQFVGAC[+C2+H3+N+O]NPPTDPGR_	Q14204	-0.161519	2.08e-05	Cytoplasmic dynein 1 heavy chain 1	DYHC1_HUMAN
_SNLNSLDEQEGVK_	O75223	-0.174326	2.09e-05	Gamma-glutamylcyclotransferase	GGCT_HUMAN
_SVDVILDDDLVDK_	P25205	-0.186265	2.09e-05	DNA replication licensing factor MCM3	MCM3_HUMAN
_NIIHGSDSVK_	P22392	-0.156018	2.09e-05	Nucleoside diphosphate kinase B	NDKB_HUMAN
_IVENLGILTGPQLF_	Q9H6S3	-0.256289	2.09e-05	Epidermal growth factor receptor kinase substrate 8-like protein 2	ES8L2_HUMAN
_FIEDELQIPVK_	P30520	-0.065394	2.09e-05	Adenylosuccinate synthetase isozyme 2	PURA2_HUMAN
_DLLDQILMLDPAK_	Q13523	-0.344895	2.1e-05	Serine/threonine-protein kinase PRP4 homolog	PRP4B_HUMAN
_VIDDTNITR_	P05783	-0.265373	2.1e-05	Keratin type I cytoskeletal 18	K1C18_HUMAN
_AAYEAELGDAR_	P02545	-0.167912	2.11e-05	Prelamin-A/C	LMNA_HUMAN
_DEGFVIPDEGGPQEEQEEY_	Q15691	-0.674837	2.11e-05	Microtubule-associated protein RP/EB family member 1	MARE1_HUMAN
_FAGYTDNLVR_	P63244	-0.179183	2.13e-05	Receptor of activated protein C kinase 1	RACK1_HUMAN
_IIPGFMC[+C2+H3+N+O]QGGDFTR_	P62937	-0.124909	2.14e-05	Peptidyl-prolyl cis-trans isomerase A	PPIA_HUMAN
_ETVSEESNVLC[+C2+H3+N+O]LSK_	P13639	-0.137373	2.14e-05	Elongation factor 2	EF2_HUMAN
_LANIDEEMLQK_	P54136	-0.194137	2.15e-05	Arginine--tRNA ligase cytoplasmic	SYRC_HUMAN
_AQQELEEQTRR_	P26038	-0.231898	2.17e-05	Moesin	MOES_HUMAN
_VDDGLISLQVK_	P14618	-0.256766	2.18e-05	Pyruvate kinase PKM	KPYM_HUMAN
_VLLATLSIPITPER_	Q14152	-0.11761	2.18e-05	Eukaryotic translation initiation factor 3 subunit A	EIF3A_HUMAN
_LGLGIDEDDPTADDTSAAVT_	P07900	-0.211207	2.18e-05	Heat shock protein HSP 90-alpha	HS90A_HUMAN
_EEAPDILC[+C2+H3+N+O]LQETK_	P27695	-0.155887	2.19e-05	DNA-(apurinic or apyrimidinic site) lyase	APEX1_HUMAN
_VVVVDDLLATGGTMNAAC[+C2+H3+N+O]ELLGR_	P07741	-0.319214	2.2e-05	Adenine phosphoribosyltransferase	APT_HUMAN
_LVEEELDR_	P06753	-0.200518	2.2e-05	Tropomyosin alpha-3 chain	TPM3_HUMAN
_AVC[+C2+H3+N+O]MLSNTTAIAEAWAR_	P68363	-0.0578908	2.21e-05	Tubulin alpha-1B chain	TBA1B_HUMAN
_AQPAQPADEPAEKA_	P25786	-0.171587	2.21e-05	Proteasome subunit alpha type-1	PSA1_HUMAN
_ALEDAFLAIDAK_	O15355	-0.0970752	2.23e-05	Protein phosphatase 1G	PPM1G_HUMAN
_YNYHLDSSGSYVFENT_	P49588	-0.245977	2.24e-05	Alanine--tRNA ligase cytoplasmic	SYAC_HUMAN
_IFGGLDMLAEK_	Q92688	-0.0618472	2.26e-05	Acidic leucine-rich nuclear phosphoprotein 32 family member B	AN32B_HUMAN
_AIVAIENPADVSVISSR_	P08865	-0.0399558	2.27e-05	40S ribosomal protein SA	RSSA_HUMAN
_VTDGALVVVDC[+C2+H3+N+O]VSGVC[+C2+H3+N+O]VQ_	P13639	-0.132524	2.28e-05	Elongation factor 2	EF2_HUMAN
_GC[+C2+H3+N+O]ILEGPEPSQLK_	Q14974	-0.107689	2.29e-05	Importin subunit beta-1	IMB1_HUMAN
_VTDAIVLLDR_	P11172	-0.171245	2.29e-05	Uridine 5'-monophosphate synthase	UMPS_HUMAN
_DLSLDDFK_	P30048	-0.300217	2.31e-05	Thioredoxin-dependent peroxide reductase mitochondrial	PRDX3_HUMAN
_SPAQYQVVLSER_	Q6XQN6	-0.22695	2.31e-05	Nicotinate phosphoribosyltransferase	PNCB_HUMAN
_GEMWNNTAADDK_	P09429	-0.276858	2.31e-05	High mobility group protein B1	HMGB1_HUMAN
_DTSATTALELVAGER_	O95347	-0.143023	2.32e-05	Structural maintenance of chromosomes protein 2	SMC2_HUMAN
_SGGLPLVLSMLTR_	Q93008	-0.236661	2.32e-05	Probable ubiquitin carboxyl-terminal hydrolase FAF-X	USP9X_HUMAN
_VDDPDAANYNDINDVK_	Q15181	-0.220736	2.33e-05	Inorganic pyrophosphatase	IPYR_HUMAN
_SSGFRDFLLKPELLR_	Q13838	0.371825	2.34e-05	Spliceosome RNA helicase DDX39B	DX39B_HUMAN
_ESWEMNSEEK_	Q02790	-0.177436	2.34e-05	Peptidyl-prolyl cis-trans isomerase FKBP4	FKBP4_HUMAN
_SIILEGF_	O95347	-0.249662	2.35e-05	Structural maintenance of chromosomes protein 2	SMC2_HUMAN
_EVEAAQGVK_	O60841	-0.379597	2.35e-05	Eukaryotic translation initiation factor 5B	IF2P_HUMAN
_LLC[+C2+H3+N+O]NFMR_	P25786	-0.203022	2.35e-05	Proteasome subunit alpha type-1	PSA1_HUMAN
_WTDLFDNK_	P29144	-0.404346	2.35e-05	Tripeptidyl-peptidase 2	TPP2_HUMAN
_GILLQLFGGTR_	P33991	-0.298711	2.36e-05	DNA replication licensing factor MCM4	MCM4_HUMAN
_HANAKPFEVPFLK_	Q9UKK9	0.423887	2.36e-05	ADP-sugar pyrophosphatase	NUDT5_HUMAN
_NAGFTPQER_	P27695	-0.187756	2.36e-05	DNA-(apurinic or apyrimidinic site) lyase	APEX1_HUMAN
_KPPPNLFK_	P17655	1.08156	2.36e-05	Calpain-2 catalytic subunit	CAN2_HUMAN
_NQGIEEALK_	P18206	-0.130629	2.36e-05	Vinculin	VINC_HUMAN
_ELLEQISAFDNVPR_	Q9NX58	-0.181476	2.37e-05	Cell growth-regulating nucleolar protein	LYAR_HUMAN
_PSQVVAETR_	P13639	-0.237908	2.37e-05	Elongation factor 2	EF2_HUMAN
_PTEATAVGAVEASFK_	P14618	-0.0854349	2.39e-05	Pyruvate kinase PKM	KPYM_HUMAN
_WANDGY_	Q9NRX4	-0.337817	2.4e-05	14 kDa phosphohistidine phosphatase	PHP14_HUMAN
_TLAEIAK_	Q15233	-0.0829351	2.4e-05	Non-POU domain-containing octamer-binding protein	NONO_HUMAN
_TLAEALK_	Q9UBK9	-0.0829351	2.4e-05	Protein UXT	UXT_HUMAN
_HIADLAGNSEVILPVPAFNVINGGSHAGNK_	P06733	0.331165	2.4e-05	Alpha-enolase	ENOA_HUMAN
_EGSVMLQVDVDTVK_	Q13228	-0.250803	2.41e-05	Methanethiol oxidase	SBP1_HUMAN
_DLVPAFQNLMK_	P30153	-0.14852	2.41e-05	Serine/threonine-protein phosphatase 2A 65 kDa regulatory subunit A alpha isoform	2AAA_HUMAN
_FVGQDVEGER_	P17812	-0.405694	2.41e-05	CTP synthase 1	PYRG1_HUMAN
_TLQEVTQLSQEAQR_	P40939	-0.265723	2.41e-05	Trifunctional enzyme subunit alpha mitochondrial	ECHA_HUMAN
_ALFEEVPELLTEAEK_	P31939	-0.258717	2.42e-05	Bifunctional purine biosynthesis protein PURH	PUR9_HUMAN
_GLTNIEEENC[+C2+H3+N+O]QR_	P46940	-0.13139	2.42e-05	Ras GTPase-activating-like protein IQGAP1	IQGA1_HUMAN
_LLNPSLQ_	Q9HAV4	-0.288994	2.42e-05	Exportin-5	XPO5_HUMAN
_LVIDQIDNGFFSPK_	P06737	-0.10645	2.43e-05	Glycogen phosphorylase liver form	PYGL_HUMAN
_LYHSC[+C2+H3+N+O]ADPTGC[+C2+H3+N+O]GTGPDAR_	Q9UHL4	-0.218252	2.44e-05	Dipeptidyl peptidase 2	DPP2_HUMAN
_AEGSDVANAVLDGADC[+C2+H3+N+O]IML_	P14618	-0.303262	2.45e-05	Pyruvate kinase PKM	KPYM_HUMAN
_EMVQNLMVLR_	P11413	-0.144399	2.45e-05	Glucose-6-phosphate 1-dehydrogenase	G6PD_HUMAN
_DLVEAVAHIL_	P49327	-0.205115	2.46e-05	Fatty acid synthase	FAS_HUMAN
_AEFGPPGPGAGSR_	Q9H4A4	-0.0814852	2.47e-05	Aminopeptidase B	AMPB_HUMAN
_ELLIIGGVAAR_	Q92499	-0.377405	2.48e-05	ATP-dependent RNA helicase DDX1	DDX1_HUMAN
_AGFAGDDAPR_	P63261	-0.084143	2.48e-05	Actin cytoplasmic 2	ACTG_HUMAN
_WEPTEAEAR_	Q9UBT2	-0.283519	2.48e-05	SUMO-activating enzyme subunit 2	SAE2_HUMAN
_C[+C2+H3+N+O]AQAQTGIDLSGC[+C2+H3+N+O]TK_	Q8N163	-0.384027	2.48e-05	Cell cycle and apoptosis regulator protein 2	CCAR2_HUMAN
_QMLPLNTNIR_	O14980	-0.249419	2.49e-05	Exportin-1	XPO1_HUMAN
_DVTDQESYANVK_	Q9H0U4	-0.284407	2.5e-05	Ras-related protein Rab-1B	RAB1B_HUMAN
_LLDAVDTYIPVPAR_	P49411	-0.0940161	2.51e-05	Elongation factor Tu mitochondrial	EFTU_HUMAN
_LVQDVANNTNEEAGDGTTT_	P10809	-0.367357	2.53e-05	60 kDa heat shock protein mitochondrial	CH60_HUMAN
_VSFTGSVPTGMK_	P49189	-0.30913	2.54e-05	4-trimethylaminobutyraldehyde dehydrogenase	AL9A1_HUMAN
_GYEEWLLNEIRR_	O43707	0.543614	2.55e-05	Alpha-actinin-4	ACTN4_HUMAN
_DLAMVASDMMVLLK_	Q9HB40	-0.349502	2.55e-05	Retinoid-inducible serine carboxypeptidase	RISC_HUMAN
_FESDPATHNEPGVR_	Q9NVA2	-0.172794	2.56e-05	Septin-11	SEP11_HUMAN
_AIEINPDSAQPYK_	P50502	-0.117524	2.57e-05	Hsc70-interacting protein	F10A1_HUMAN
_TIVMGASFR_	P37837	-0.176243	2.57e-05	Transaldolase	TALDO_HUMAN
_LSEISGIPLDDIEFAK_	Q96K76	-0.174912	2.57e-05	Ubiquitin carboxyl-terminal hydrolase 47	UBP47_HUMAN
_GRPGDRYDGMVGF_	P61978	0.304425	2.59e-05	Heterogeneous nuclear ribonucleoprotein K	HNRPK_HUMAN
_LVQLPLDSENSINTEEVINAIAPEK_	P11586	-0.361665	2.59e-05	C-1-tetrahydrofolate synthase cytoplasmic	C1TC_HUMAN
_LYTVEYLSNMVGGR_	Q13867	-0.355944	2.59e-05	Bleomycin hydrolase	BLMH_HUMAN
_PAPEIFENEVMAL_	Q9NX18	-0.19984	2.6e-05	Succinate dehydrogenase assembly factor 2 mitochondrial	SDHF2_HUMAN
_GFDQDMANK_	Q16881	-0.297518	2.6e-05	Thioredoxin reductase 1 cytoplasmic	TRXR1_HUMAN
_VQQTVQDLFGR_	P38646	-0.132355	2.6e-05	Stress-70 protein mitochondrial	GRP75_HUMAN
_SQDLHC[+C2+H3+N+O]GAC[+C2+H3+N+O]R_	Q9Y2B0	-0.186314	2.61e-05	Protein canopy homolog 2	CNPY2_HUMAN
_EASDPQPEEADGGLK_	P52907	-0.294695	2.63e-05	F-actin-capping protein subunit alpha-1	CAZA1_HUMAN
_INHEGEVNR_	Q09028	-0.198601	2.64e-05	Histone-binding protein RBBP4	RBBP4_HUMAN
_TLLPLLLESSTESVAEIS_	Q5T4S7	-0.196703	2.66e-05	E3 ubiquitin-protein ligase UBR4	UBR4_HUMAN
_STGEEVAMR_	P02545	-0.359805	2.66e-05	Prelamin-A/C	LMNA_HUMAN
_TPC[+C2+H3+N+O]EEILVK_	P21333	-0.0580378	2.66e-05	Filamin-A	FLNA_HUMAN
_SDQSPLQSPSNLR_	Q9HAU0	-0.263003	2.66e-05	Pleckstrin homology domain-containing family A member 5	PKHA5_HUMAN
_GFKDQIYEIFQK_	Q14240	0.465355	2.67e-05	Eukaryotic initiation factor 4A-II	IF4A2_HUMAN
_VTQVDGNSPVR_	P48444	-0.221145	2.68e-05	Coatomer subunit delta	COPD_HUMAN
_ILLANFLAQ_	P06744	-0.358156	2.69e-05	Glucose-6-phosphate isomerase	G6PI_HUMAN
_NEEDAAELVAL_	P22314	-0.245133	2.7e-05	Ubiquitin-like modifier-activating enzyme 1	UBA1_HUMAN
_TLVLSNL_	P19338	-0.183581	2.71e-05	Nucleolin	NUCL_HUMAN
_PGTEVIPAAPR_	Q96CP2	-0.132378	2.71e-05	FLYWCH family member 2	FWCH2_HUMAN
_GIPAPEEER_	O95433	-0.163834	2.72e-05	Activator of 90 kDa heat shock protein ATPase homolog 1	AHSA1_HUMAN
_DSQTQAILTK_	Q13098	-0.221576	2.73e-05	COP9 signalosome complex subunit 1	CSN1_HUMAN
_STLTDSLVC[+C2+H3+N+O]KA_	P13639	-0.155219	2.73e-05	Elongation factor 2	EF2_HUMAN
_IAEPSVC[+C2+H3+N+O]GR_	P33991	-0.131811	2.74e-05	DNA replication licensing factor MCM4	MCM4_HUMAN
_VVEIAPAAHLDPQLR_	P11498	-0.643492	2.76e-05	Pyruvate carboxylase mitochondrial	PYC_HUMAN
_VTVDTGVIPASEEK_	O60841	-0.148321	2.76e-05	Eukaryotic translation initiation factor 5B	IF2P_HUMAN
_SIGQNTEEPTER_	Q92888	-0.196558	2.76e-05	Rho guanine nucleotide exchange factor 1	ARHG1_HUMAN
_DTLVADNLDQATR_	Q9NTJ3	-0.275399	2.76e-05	Structural maintenance of chromosomes protein 4	SMC4_HUMAN
_LLLQQLEATLETGK_	Q14CX7	-0.332411	2.77e-05	N-alpha-acetyltransferase 25 NatB auxiliary subunit	NAA25_HUMAN
_EKFENLGIQPPK_	P17980	-0.34034	2.79e-05	26S proteasome regulatory subunit 6A	PRS6A_HUMAN
_TVFC[+C2+H3+N+O]MQLAAR_	Q14498	-0.174741	2.79e-05	RNA-binding protein 39	RBM39_HUMAN
_LLDTIGISQPQWR_	P27708	-0.190499	2.8e-05	CAD protein	PYR1_HUMAN
_QPVLSQTEAR_	P28070	-0.285759	2.81e-05	Proteasome subunit beta type-4	PSB4_HUMAN
_MINTDLSR_	P36578	-0.200131	2.82e-05	60S ribosomal protein L4	RL4_HUMAN
_LLAESVTEVEIFGK_	Q14204	-0.153289	2.82e-05	Cytoplasmic dynein 1 heavy chain 1	DYHC1_HUMAN
_IPGLLGVFQK_	P55060	-0.163102	2.83e-05	Exportin-2	XPO2_HUMAN
_DIDILIVR_	P51553	-0.269668	2.84e-05	Isocitrate dehydrogenase [NAD] subunit gamma mitochondrial	IDH3G_HUMAN
_IAFAITAIKG_	P62269	-0.410018	2.84e-05	40S ribosomal protein S18	RS18_HUMAN
_SAYEFSETESMLK_	P09960	-0.16469	2.85e-05	Leukotriene A-4 hydrolase	LKHA4_HUMAN
_LTISPDYAYGAT_	P62942	-0.877592	2.86e-05	Peptidyl-prolyl cis-trans isomerase FKBP1A	FKB1A_HUMAN
_VAGEMGQNEPDQGGQR_	Q99714	-0.237711	2.86e-05	3-hydroxyacyl-CoA dehydrogenase type-2	HCD2_HUMAN
_GEFVTTVQQR_	P40925	-0.0471523	2.87e-05	Malate dehydrogenase cytoplasmic	MDHC_HUMAN
_VPLDVAC[+C2+H3+N+O]AR_	Q15149	-0.415862	2.87e-05	Plectin	PLEC_HUMAN
_RSQPEPGVADEDQTA_	Q9BUL9	-0.215787	2.88e-05	Ribonuclease P protein subunit p25	RPP25_HUMAN
_DMIILPEMVGS_	P62841	-0.219643	2.89e-05	40S ribosomal protein S15	RS15_HUMAN
_YELGRPAAN_	P62241	-0.290865	2.89e-05	40S ribosomal protein S8	RS8_HUMAN
_DSLLAGPVAEYLK_	Q01518	-0.142133	2.9e-05	Adenylyl cyclase-associated protein 1	CAP1_HUMAN
_AFELILSPR_	P16949	-0.0451373	2.9e-05	Stathmin	STMN1_HUMAN
_TPLVSSPMDTVTEAGMAIAM_	P12268	-0.383641	2.91e-05	Inosine-5'-monophosphate dehydrogenase 2	IMDH2_HUMAN
_VVDLMAHM_	P04406	-0.218676	2.92e-05	Glyceraldehyde-3-phosphate dehydrogenase	G3P_HUMAN
_EYAEDDNIYQQK_	Q96FW1	-0.155125	2.92e-05	Ubiquitin thioesterase OTUB1	OTUB1_HUMAN
_IPISLVL_	O95747	-0.234929	2.94e-05	Serine/threonine-protein kinase OSR1	OXSR1_HUMAN
_VTVVLGAQWGDEGK_	P30520	-0.189618	2.94e-05	Adenylosuccinate synthetase isozyme 2	PURA2_HUMAN
_C[+C2+H3+N+O]VLLSNLSSTSHVPEVDPGSAELQK_	P49327	-0.15099	2.95e-05	Fatty acid synthase	FAS_HUMAN
_DQLSVLENGVDIVVGTPGRLDDLVSTGK_	Q92499	0.615685	2.95e-05	ATP-dependent RNA helicase DDX1	DDX1_HUMAN
_YQVEQC[+C2+H3+N+O]VNEASIIIR_	Q96SI9	-0.657893	2.97e-05	Spermatid perinuclear RNA-binding protein	STRBP_HUMAN
_AGTLPGSK_	P46013	-0.67935	2.98e-05	Proliferation marker protein Ki-67	KI67_HUMAN
_AELGALPDDFIDSLEK_	Q9BYT8	-0.144374	2.98e-05	Neurolysin mitochondrial	NEUL_HUMAN
_LGVQDLFNSSK_	P30740	-0.0928462	2.99e-05	Leukocyte elastase inhibitor	ILEU_HUMAN
_LVPLLDTGDIIIDGGNSEYR_	P52209	-0.233357	2.99e-05	6-phosphogluconate dehydrogenase decarboxylating	6PGD_HUMAN
_VQEGGSPIK_	P55809	0.316787	3e-05	Succinyl-CoA:3-ketoacid coenzyme A transferase 1 mitochondrial	SCOT1_HUMAN
_FMQASEDLLK_	P15531	-0.10181	3e-05	Nucleoside diphosphate kinase A	NDKA_HUMAN
_LGIGMDTC[+C2+H3+N+O]VIPLR_	P49903	-0.216345	3.01e-05	Selenide water dikinase 1	SPS1_HUMAN
_QFAEMYVAK_	P13639	-0.140083	3.01e-05	Elongation factor 2	EF2_HUMAN
_DILPC[+C2+H3+N+O]LDGYLK_	P78527	-0.172269	3.02e-05	DNA-dependent protein kinase catalytic subunit	PRKDC_HUMAN
_YVQLPADEVDTQLLQDAAR_	Q9Y333	-0.547968	3.02e-05	U6 snRNA-associated Sm-like protein LSm2	LSM2_HUMAN
_EGSVTSVNLTK_	Q03154	-0.246307	3.05e-05	Aminoacylase-1	ACY1_HUMAN
_IAAAILNTPDLR_	P00505	-0.13057	3.06e-05	Aspartate aminotransferase mitochondrial	AATM_HUMAN
_TVFVEDMTEEQLASA_	P54578	-0.385646	3.06e-05	Ubiquitin carboxyl-terminal hydrolase 14	UBP14_HUMAN
_LPIGDVATQ_	Q99832	-0.203274	3.06e-05	T-complex protein 1 subunit eta	TCPH_HUMAN
_LPSRPPLPGSGGSQ_	Q9Y570	-0.180258	3.06e-05	Protein phosphatase methylesterase 1	PPME1_HUMAN
_HFVALSTNTTK_	P06744	-0.160896	3.06e-05	Glucose-6-phosphate isomerase	G6PI_HUMAN
_DAGTIAGLNVMR_	P11021	-0.180641	3.07e-05	Endoplasmic reticulum chaperone BiP	BIP_HUMAN
_EVVKPVPITSPAVS_	Q96HC4	-0.163105	3.08e-05	PDZ and LIM domain protein 5	PDLI5_HUMAN
_MQVDQEEPHVEEQQQQTPAENK_	P34932	-0.243334	3.09e-05	Heat shock 70 kDa protein 4	HSP74_HUMAN
_WPVDLVEK_	P06737	-0.187455	3.12e-05	Glycogen phosphorylase liver form	PYGL_HUMAN
_LQEFLQTLR_	Q9NVI1	-0.640248	3.12e-05	Fanconi anemia group I protein	FANCI_HUMAN
_LVPNMTPEVVGEQVTSYLTK_	Q96KP4	-0.33479	3.12e-05	Cytosolic non-specific dipeptidase	CNDP2_HUMAN
_AEELFLWVPR_	Q86TU7	0.356045	3.14e-05	Histone-lysine N-methyltransferase setd3	SETD3_HUMAN
_YTQSNSVC[+C2+H3+N+O]YAK_	P31939	-0.416432	3.15e-05	Bifunctional purine biosynthesis protein PURH	PUR9_HUMAN
_LLIIGTTSR_	P46459	-0.139558	3.15e-05	Vesicle-fusing ATPase	NSF_HUMAN
_VNEYLNNPPMPGAL_	Q16186	-0.259108	3.17e-05	Proteasomal ubiquitin receptor ADRM1	ADRM1_HUMAN
_LC[+C2+H3+N+O]LISTFLEDGIR_	O15260	-0.243511	3.18e-05	Surfeit locus protein 4	SURF4_HUMAN
_PAAVVLQTK_	Q14697	-0.191067	3.18e-05	Neutral alpha-glucosidase AB	GANAB_HUMAN
_TFDQLTPDESK_	Q15293	-0.0719726	3.19e-05	Reticulocalbin-1	RCN1_HUMAN
_AAVENLPTFLVELSR_	Q14974	-0.133266	3.21e-05	Importin subunit beta-1	IMB1_HUMAN
_SAGGIGVAVSC[+C2+H3+N+O]IR_	P23921	-0.0793003	3.21e-05	Ribonucleoside-diphosphate reductase large subunit	RIR1_HUMAN
_GSHTDAPDTATGN_	Q9P2R3	-0.264598	3.22e-05	Rabankyrin-5	ANFY1_HUMAN
_AQEPESGLSEETQVK_	P78527	-0.0906171	3.22e-05	DNA-dependent protein kinase catalytic subunit	PRKDC_HUMAN
_LLMMAGIDDC[+C2+H3+N+O]YTSAR_	P15880	-0.202911	3.22e-05	40S ribosomal protein S2	RS2_HUMAN
_GATLPVGQPVGGDPEVR_	P29353	-0.352116	3.23e-05	SHC-transforming protein 1	SHC1_HUMAN
_PLC[+C2+H3+N+O]DLLTVMDSK_	P52294	-0.417624	3.23e-05	Importin subunit alpha-5	IMA5_HUMAN
_AAAALINFTEDC[+C2+H3+N+O]PK_	O00410	-0.215401	3.23e-05	Importin-5	IPO5_HUMAN
_YIC[+C2+H3+N+O]ENQDSISSK_	P02768	-0.146976	3.24e-05	Serum albumin	ALBU_HUMAN
_VGNTPETR_	Q9Y3B4	-0.176724	3.25e-05	Splicing factor 3B subunit 6	SF3B6_HUMAN
_VASLAEPDFVVTDFAK_	P22314	-0.212674	3.25e-05	Ubiquitin-like modifier-activating enzyme 1	UBA1_HUMAN
_ELGIWEPL_	P49368	-0.365245	3.26e-05	T-complex protein 1 subunit gamma	TCPG_HUMAN
_ALVFEAPNQEK_	P12004	-0.14327	3.27e-05	Proliferating cell nuclear antigen	PCNA_HUMAN
_YC[+C2+H3+N+O]FGVEDTLK_	P62495	-0.105792	3.29e-05	Eukaryotic peptide chain release factor subunit 1	ERF1_HUMAN
_VISGVLQLGNIVFK_	P35579	-0.113077	3.29e-05	Myosin-9	MYH9_HUMAN
_EIEDFDSLEALR_	P46060	-0.672929	3.29e-05	Ran GTPase-activating protein 1	RAGP1_HUMAN
_MSADVPLVVEYK_	P12004	-0.300571	3.3e-05	Proliferating cell nuclear antigen	PCNA_HUMAN
_VLDFVTPTPLGTR_	Q16881	-0.506643	3.3e-05	Thioredoxin reductase 1 cytoplasmic	TRXR1_HUMAN
_GDSVIVVLR_	P62316	-0.110282	3.3e-05	Small nuclear ribonucleoprotein Sm D2	SMD2_HUMAN
_RTGPAATTLPDGAAAE_	P07237	-0.150913	3.31e-05	Protein disulfide-isomerase	PDIA1_HUMAN
_SPILLGSL_	P31937	-0.214843	3.32e-05	3-hydroxyisobutyrate dehydrogenase mitochondrial	3HIDH_HUMAN
_MLPTIIADNAGYDSADLVAQ_	P78371	-0.525375	3.32e-05	T-complex protein 1 subunit beta	TCPB_HUMAN
_EVFSMAGVVVR_	P52272	-0.179968	3.33e-05	Heterogeneous nuclear ribonucleoprotein M	HNRPM_HUMAN
_EEMPPLEGDDDTSRMEEVD_	P07900	-0.700225	3.33e-05	Heat shock protein HSP 90-alpha	HS90A_HUMAN
_DFTATFGPLDSLNTR_	P11498	-0.392804	3.33e-05	Pyruvate carboxylase mitochondrial	PYC_HUMAN
_RPQYSNPPVQGE_	P67809	-0.153757	3.34e-05	Nuclease-sensitive element-binding protein 1	YBOX1_HUMAN
_QQEVETELK_	P08621	-0.199065	3.35e-05	U1 small nuclear ribonucleoprotein 70 kDa	RU17_HUMAN
_VDEIFGQLR_	Q9NY12	-0.198693	3.36e-05	H/ACA ribonucleoprotein complex subunit 1	GAR1_HUMAN
_VIAALLQTMEDQGNQR_	O00410	-0.19975	3.37e-05	Importin-5	IPO5_HUMAN
_VDHQTGPIVWGEPGTNGQHAFYQLIHQGTK_	P06744	0.387159	3.39e-05	Glucose-6-phosphate isomerase	G6PI_HUMAN
_FTPGTFTNQIQAAFREPR_	P08865	0.353269	3.4e-05	40S ribosomal protein SA	RSSA_HUMAN
_SLQENEEEEIGNLELA_	P49321	-0.439476	3.4e-05	Nuclear autoantigenic sperm protein	NASP_HUMAN
_GGKPEPPAMPQPVPTA_	P23396	-0.0614585	3.4e-05	40S ribosomal protein S3	RS3_HUMAN
_EKEESDDEAAVEEEEEEK_	P14625	-0.432523	3.41e-05	Endoplasmin	ENPL_HUMAN
_STNPAPGILGPPPPSFHLGGPAVGPR_	P43243	1.15711	3.41e-05	Matrin-3	MATR3_HUMAN
_DAPVGEEEAPAK_	Q9UBK8	-0.231222	3.41e-05	Methionine synthase reductase	MTRR_HUMAN
_KLITEDVQGK_	P61247	-0.197406	3.41e-05	40S ribosomal protein S3a	RS3A_HUMAN
_GHDLNEDGLVSW_	O43852	-0.382287	3.42e-05	Calumenin	CALU_HUMAN
_TILALMK_	P50995	-0.167594	3.43e-05	Annexin A11	ANX11_HUMAN
_PLESSQVK_	Q92734	-0.642188	3.47e-05	Protein TFG	TFG_HUMAN
_NVTLPAVF_	P36578	-0.157591	3.49e-05	60S ribosomal protein L4	RL4_HUMAN
_C[+C2+H3+N+O]TVIAAANPIGGR_	P49736	-0.318428	3.51e-05	DNA replication licensing factor MCM2	MCM2_HUMAN
_TVDNFVALATGEK_	P23284	-0.0332372	3.52e-05	Peptidyl-prolyl cis-trans isomerase B	PPIB_HUMAN
_FYEQFSK_	P07900	-0.0481266	3.53e-05	Heat shock protein HSP 90-alpha	HS90A_HUMAN
_VSLDPELEEALTSA_	Q9NYL9	-0.286502	3.53e-05	Tropomodulin-3	TMOD3_HUMAN
_MELKPNAGSDR_	P43487	-0.293791	3.53e-05	Ran-specific GTPase-activating protein	RANG_HUMAN
_SINPLGGF_	P39023	-0.221933	3.53e-05	60S ribosomal protein L3	RL3_HUMAN
_LTAQFVAR_	Q15459	-0.0834526	3.54e-05	Splicing factor 3A subunit 1	SF3A1_HUMAN
_DIDESSPGTEWER_	P09496	-0.181359	3.56e-05	Clathrin light chain A	CLCA_HUMAN
_LLELIEGFMLSK_	O95671	-0.216263	3.56e-05	N-acetylserotonin O-methyltransferase-like protein	ASML_HUMAN
_KQPPVSPGTALVG_	P17096	0.727597	3.56e-05	High mobility group protein HMG-I/HMG-Y	HMGA1_HUMAN
_IRVDVADQAQDK_	P23588	-0.162938	3.56e-05	Eukaryotic translation initiation factor 4B	IF4B_HUMAN
_LLGLLFPLLAR_	Q8TEX9	-0.281244	3.57e-05	Importin-4	IPO4_HUMAN
_GHDLNEDGLVS_	O43852	-0.27966	3.57e-05	Calumenin	CALU_HUMAN
_SIADLLPALQG_	A6NDG6	-0.309271	3.58e-05	Glycerol-3-phosphate phosphatase	PGP_HUMAN
_ISVTQPDSIVGIVAVDK_	Q6YHK3	-0.302275	3.58e-05	CD109 antigen	CD109_HUMAN
_LVQGSILK_	P12004	-0.109886	3.58e-05	Proliferating cell nuclear antigen	PCNA_HUMAN
_WSEALVLYDR_	Q9UHB9	-0.20619	3.59e-05	Signal recognition particle subunit SRP68	SRP68_HUMAN
_VAVMDSDTTGK_	P04632	-0.243359	3.59e-05	Calpain small subunit 1	CPNS1_HUMAN
_IAIPGLA_	P26599	-0.265207	3.6e-05	Polypyrimidine tract-binding protein 1	PTBP1_HUMAN
_YETELAMR_	P05783	-0.109022	3.62e-05	Keratin type I cytoskeletal 18	K1C18_HUMAN
_NIIHGSDSVESAEK_	P15531	-0.11499	3.63e-05	Nucleoside diphosphate kinase A	NDKA_HUMAN
_RDLGEELEAL_	P35579	-0.25388	3.63e-05	Myosin-9	MYH9_HUMAN
_AELNEFLTR_	P23396	-0.0640287	3.63e-05	40S ribosomal protein S3	RS3_HUMAN
_GRSEAGAGPGPK_	Q9GZP8	-0.210458	3.64e-05	Immortalization up-regulated protein	IMUP_HUMAN
_IVEVDVDANSLNSNDVFVLK_	Q9Y6U3	-0.635945	3.65e-05	Adseverin	ADSV_HUMAN
_FLSPQDTFEALK_	Q9NTZ6	-0.0794802	3.65e-05	RNA-binding protein 12	RBM12_HUMAN
_LSVSGRDENSVELTMAEGPYK_	Q14697	-0.289055	3.66e-05	Neutral alpha-glucosidase AB	GANAB_HUMAN
_TFEVC[+C2+H3+N+O]DLPVR_	P35606	-0.100619	3.66e-05	Coatomer subunit beta'	COPB2_HUMAN
_DPLELFR_	Q16401	-0.233119	3.67e-05	26S proteasome non-ATPase regulatory subunit 5	PSMD5_HUMAN
_EVAPISDIIAIK_	P13804	-0.153244	3.68e-05	Electron transfer flavoprotein subunit alpha mitochondrial	ETFA_HUMAN
_ATEGMVVADK_	Q99436	-0.169226	3.68e-05	Proteasome subunit beta type-7	PSB7_HUMAN
_NEGIDLTHNPEFTTC[+C2+H3+N+O]_	Q15046	-0.220901	3.69e-05	Lysine--tRNA ligase	SYK_HUMAN
_LLAIGEVGLDFSPR_	Q17R31	-0.352356	3.7e-05	Putative deoxyribonuclease TATDN3	TATD3_HUMAN
_QTTVSNSQQAYQEAFEISK_	P31946	-0.665375	3.71e-05	14-3-3 protein beta/alpha	1433B_HUMAN
_GPLPAGTIL_	P51610	-0.24005	3.71e-05	Host cell factor 1	HCFC1_HUMAN
_EDTEEYNLR_	P51991	-0.270223	3.72e-05	Heterogeneous nuclear ribonucleoprotein A3	ROA3_HUMAN
_AVTPPMPLLTPATPGGLPPAAA_	Q9UHX1	-0.29684	3.72e-05	Poly(U)-binding-splicing factor PUF60	PUF60_HUMAN
_GLVVDM[+O]DGFEEERK_	P49588	1.04256	3.73e-05	Alanine--tRNA ligase cytoplasmic	SYAC_HUMAN
_ATFYLNVLEQK_	Q9Y678	-0.229832	3.73e-05	Coatomer subunit gamma-1	COPG1_HUMAN
_DQDLEPGAPSMGAK_	P07814	-0.118966	3.74e-05	Bifunctional glutamate/proline--tRNA ligase	SYEP_HUMAN
_IAVDEVHC[+C2+H3+N+O]C[+C2+H3+N+O]_	P46063	-0.288137	3.75e-05	ATP-dependent DNA helicase Q1	RECQ1_HUMAN
_PLFLEFPK_	P10253	-0.195187	3.75e-05	Lysosomal alpha-glucosidase	LYAG_HUMAN
_VDC[+C2+H3+N+O]TAHSDVC[+C2+H3+N+O]SAQGVR_	Q8NBS9	-0.171768	3.76e-05	Thioredoxin domain-containing protein 5	TXND5_HUMAN
_ASNC[+C2+H3+N+O]DEPMYVK_	P25398	-0.1779	3.76e-05	40S ribosomal protein S12	RS12_HUMAN
_IDVDTNFPEC[+C2+H3+N+O]VVDAGK_	Q08AF3	1.01058	3.76e-05	Schlafen family member 5	SLFN5_HUMAN
_ISGGSVVEMQGDEMTR_	O75874	-0.355468	3.76e-05	Isocitrate dehydrogenase [NADP] cytoplasmic	IDHC_HUMAN
_KGVVPLAGTDGETTTQGLDGLSER_	P09972	-0.511311	3.77e-05	Fructose-bisphosphate aldolase C	ALDOC_HUMAN
_TTDGVYEGVAIGGDR_	P53396	-0.187489	3.78e-05	ATP-citrate synthase	ACLY_HUMAN
_AAAGELQEDSGLC[+C2+H3+N+O]VLAR_	Q96C19	-0.138515	3.78e-05	EF-hand domain-containing protein D2	EFHD2_HUMAN
_VQQSLGTR_	Q9Y6E2	-0.427506	3.79e-05	Basic leucine zipper and W2 domain-containing protein 2	BZW2_HUMAN
_VMLGETNPADSK_	P22392	-0.171127	3.8e-05	Nucleoside diphosphate kinase B	NDKB_HUMAN
_SC[+C2+H3+N+O]SFTAAC[+C2+H3+N+O]C[+C2+H3+N+O]SHFSSVLAQNR_	P13489	-0.319135	3.81e-05	Ribonuclease inhibitor	RINI_HUMAN
_VIFPAAEDKDQDLITIIGKEDAVR_	Q00341	0.529609	3.82e-05	Vigilin	VIGLN_HUMAN
_DLYANTVLSGGTT_	P63261	-0.178274	3.83e-05	Actin cytoplasmic 2	ACTG_HUMAN
_QSVVVLMGSLAK_	Q92616	-0.241592	3.83e-05	eIF-2-alpha kinase activator GCN1	GCN1_HUMAN
_TFEEDPAVGAIVL_	P30084	-0.348078	3.84e-05	Enoyl-CoA hydratase mitochondrial	ECHM_HUMAN
_VLDGLHNELQTIGFQIE_	O60701	-0.716682	3.84e-05	UDP-glucose 6-dehydrogenase	UGDH_HUMAN
_LTEVSISSDAFFPFRDNVDR_	P31939	0.374371	3.87e-05	Bifunctional purine biosynthesis protein PURH	PUR9_HUMAN
_WAELLPLLQ_	P13489	-0.423917	3.87e-05	Ribonuclease inhibitor	RINI_HUMAN
_RAEDGENYDIK_	O75347	-0.0730318	3.88e-05	Tubulin-specific chaperone A	TBCA_HUMAN
_VLNSYWVGEDSTYK_	P61313	-0.0811528	3.9e-05	60S ribosomal protein L15	RL15_HUMAN
_TAPVQAPPAPVIVT_	Q9UKY7	-0.24346	3.9e-05	Protein CDV3 homolog	CDV3_HUMAN
_ESSIIGVTLFSSTK_	Q08257	-0.490641	3.92e-05	Quinone oxidoreductase	QOR_HUMAN
_NDPPMEAA_	P68104	-0.160518	3.92e-05	Elongation factor 1-alpha 1	EF1A1_HUMAN
_IFIGNLDPEIDEK_	Q15427	-0.0831839	3.93e-05	Splicing factor 3B subunit 4	SF3B4_HUMAN
_ENQGDETQGQQPPQR_	P67809	-0.151282	3.95e-05	Nuclease-sensitive element-binding protein 1	YBOX1_HUMAN
_MDSTANEVEAVK_	P07237	-0.312902	3.95e-05	Protein disulfide-isomerase	PDIA1_HUMAN
_SNPEIQDFMR_	P06865	-0.236215	3.96e-05	Beta-hexosaminidase subunit alpha	HEXA_HUMAN
_TIIQNPTDQQK_	Q9UQ80	-0.122098	3.96e-05	Proliferation-associated protein 2G4	PA2G4_HUMAN
_ADDLEPIMELGR_	P52564	-0.159959	3.96e-05	Dual specificity mitogen-activated protein kinase kinase 6	MP2K6_HUMAN
_MAPYQGPDAVPGAL_	O43707	-0.344559	3.96e-05	Alpha-actinin-4	ACTN4_HUMAN
_C[+C2+H3+N+O]VEEPEPEPEAAEGDGDK_	P51858	-0.287539	3.98e-05	Hepatoma-derived growth factor	HDGF_HUMAN
_TSILAAANPISGHYDR_	Q14566	-0.305498	3.98e-05	DNA replication licensing factor MCM6	MCM6_HUMAN
_NAVITVPAYFNDSQR_	P0DMV8;P0DMV9	-0.112594	3.98e-05	Heat shock 70 kDa protein 1A;Heat shock 70 kDa protein 1B	HS71A_HUMAN;HS71B_HUMAN
_LLYC[+C2+H3+N+O]TTGVLLR_	Q6P158	-0.118572	3.99e-05	Putative ATP-dependent RNA helicase DHX57	DHX57_HUMAN
_FGVEQDVDMVFASFIR_	P14618	-0.233855	4.04e-05	Pyruvate kinase PKM	KPYM_HUMAN
_IIGNLLYYR_	P46940	-0.132607	4.05e-05	Ras GTPase-activating-like protein IQGAP1	IQGA1_HUMAN
_ILC[+C2+H3+N+O]EAPVESVVQVSGTVISRPAGQENPK_	Q6PI48	-0.233995	4.06e-05	Aspartate--tRNA ligase mitochondrial	SYDM_HUMAN
_TVNVVQFEPSK_	P41250	-0.109924	4.06e-05	Glycine--tRNA ligase	GARS_HUMAN
_IIDSLFNTVTDK_	O60701	-0.143305	4.07e-05	UDP-glucose 6-dehydrogenase	UGDH_HUMAN
_VLAPEGSVPNK_	Q9UN86	-0.0888803	4.07e-05	Ras GTPase-activating protein-binding protein 2	G3BP2_HUMAN
_SWGSEC[+C2+H3+N+O]C[+C2+H3+N+O]TR_	P62241	-0.375492	4.08e-05	40S ribosomal protein S8	RS8_HUMAN
_GIYQSLEGAVQAGQLK_	Q15149	0.491875	4.08e-05	Plectin	PLEC_HUMAN
_VASGIPAGWMGLDC[+C2+H3+N+O]GPESSK_	P00558	-0.265534	4.08e-05	Phosphoglycerate kinase 1	PGK1_HUMAN
_TVLDQQQTPSR_	P42704	-0.14953	4.08e-05	Leucine-rich PPR motif-containing protein mitochondrial	LPPRC_HUMAN
_GVISDILDWK_	Q13085	-0.271924	4.08e-05	Acetyl-CoA carboxylase 1	ACACA_HUMAN
_VLEQLTGQTPVFSK_	P62913	-0.0934132	4.1e-05	60S ribosomal protein L11	RL11_HUMAN
_QELSFAAR_	P49327	-0.113558	4.11e-05	Fatty acid synthase	FAS_HUMAN
_AFNSVDPTFDNSVPSK_	Q99543	-0.0963162	4.12e-05	DnaJ homolog subfamily C member 2	DNJC2_HUMAN
_SC[+C2+H3+N+O]PFDGMITETK_	P50990	-0.11896	4.14e-05	T-complex protein 1 subunit theta	TCPQ_HUMAN
_AAQELQEGQR_	P0DN79;P35520	-0.384893	4.15e-05	Cystathionine beta-synthase-like protein;Cystathionine beta-synthase	CBSL_HUMAN;CBS_HUMAN
_SLGLQLPDGQR_	O15067	-0.19039	4.16e-05	Phosphoribosylformylglycinamidine synthase	PUR4_HUMAN
_RVIISAPSADAPMFVM_	P04406	-0.153709	4.16e-05	Glyceraldehyde-3-phosphate dehydrogenase	G3P_HUMAN
_NLGMTDAFELGK_	P35237	-0.141776	4.17e-05	Serpin B6	SPB6_HUMAN
_ALVGNEAVDQLVK_	P08240	-0.195206	4.18e-05	Signal recognition particle receptor subunit alpha	SRPRA_HUMAN
_TEEQGIPRPLHPPPPPPVQPPQHPR_	Q9UKV3	-0.627292	4.19e-05	Apoptotic chromatin condensation inducer in the nucleus	ACINU_HUMAN
_WNEEIVPQIK_	P18669	-0.106916	4.19e-05	Phosphoglycerate mutase 1	PGAM1_HUMAN
_RNLQDNFQEDPIQMS_	P42224	-0.26188	4.2e-05	Signal transducer and activator of transcription 1-alpha/beta	STAT1_HUMAN
_TAFDDAIAELDTLNEDSYK_	P61981	-0.208457	4.22e-05	14-3-3 protein gamma	1433G_HUMAN
_LEQEAGAR_	Q8WX93	-0.146748	4.25e-05	Palladin	PALLD_HUMAN
_RAAATQPDAK_	Q7KZF4	-1.23504	4.27e-05	Staphylococcal nuclease domain-containing protein 1	SND1_HUMAN
_QLTEMLPSIL_	P20290	-0.424763	4.28e-05	Transcription factor BTF3	BTF3_HUMAN
_SGGKLPNFGFVVFDDSEPVQK_	Q13283	0.505888	4.3e-05	Ras GTPase-activating protein-binding protein 1	G3BP1_HUMAN
_DPVQEAWAEDVDLR_	P14618	-0.098256	4.33e-05	Pyruvate kinase PKM	KPYM_HUMAN
_ANLIVEEEDLR_	Q8WZ42	-0.134834	4.34e-05	Titin	TITIN_HUMAN
_WSPIASTLPELVQR_	Q13561	-0.135935	4.35e-05	Dynactin subunit 2	DCTN2_HUMAN
_VMQVLNADAIVVK_	Q7KZF4	-0.235665	4.35e-05	Staphylococcal nuclease domain-containing protein 1	SND1_HUMAN
_TQTPPVSPAPQPTEER_	Q14247	-0.155347	4.35e-05	Src substrate cortactin	SRC8_HUMAN
_EGADNQGAGEQGR_	P67809	-0.298918	4.36e-05	Nuclease-sensitive element-binding protein 1	YBOX1_HUMAN
_GNPTVEVDLFTSKG_	P06733	-0.249991	4.37e-05	Alpha-enolase	ENOA_HUMAN
_RESPSPAPK_	Q8IYB3	-0.331696	4.37e-05	Serine/arginine repetitive matrix protein 1	SRRM1_HUMAN
_VLEEANQAINPK_	Q92841	-0.103873	4.37e-05	Probable ATP-dependent RNA helicase DDX17	DDX17_HUMAN
_DLTNVQNLQK_	Q13813	-0.176275	4.38e-05	Spectrin alpha chain non-erythrocytic 1	SPTN1_HUMAN
_QDENDDDDDWNPC[+C2+H3+N+O]K_	Q14974	-0.120424	4.39e-05	Importin subunit beta-1	IMB1_HUMAN
_ILGELLGK_	P16591	-0.299431	4.4e-05	Tyrosine-protein kinase Fer	FER_HUMAN
_RGMDDDRGPR_	Q14152	-0.323573	4.4e-05	Eukaryotic translation initiation factor 3 subunit A	EIF3A_HUMAN
_VGVEVPDVNIEGPEGK_	Q09666	-0.254708	4.4e-05	Neuroblast differentiation-associated protein AHNAK	AHNK_HUMAN
_ERFDPTQFQDC[+C2+H3+N+O]IIQ_	Q7L1Q6	-0.153861	4.42e-05	Basic leucine zipper and W2 domain-containing protein 1	BZW1_HUMAN
_DMPLLSC[+C2+H3+N+O]LESLR_	O60610	-0.229391	4.42e-05	Protein diaphanous homolog 1	DIAP1_HUMAN
_QAATEDGQLLR_	Q9Y490	-0.257821	4.43e-05	Talin-1	TLN1_HUMAN
_FVELPGAEMGK_	P07814	-0.0872699	4.43e-05	Bifunctional glutamate/proline--tRNA ligase	SYEP_HUMAN
_TDGVLLK_	Q8IY37	-0.125696	4.44e-05	Probable ATP-dependent RNA helicase DHX37	DHX37_HUMAN
_DATAEQGPILTK_	Q12906	-0.140292	4.45e-05	Interleukin enhancer-binding factor 3	ILF3_HUMAN
_MC[+C2+H3+N+O]HPSIEGFTPR_	P31327	-0.23497	4.46e-05	Carbamoyl-phosphate synthase [ammonia] mitochondrial	CPSM_HUMAN
_SGQGAFGNMC[+C2+H3+N+O]R_	P36578	-0.171915	4.48e-05	60S ribosomal protein L4	RL4_HUMAN
_MAAISESNINLC[+C2+H3+N+O]GSHC[+C2+H3+N+O]_	P29401	-0.356747	4.48e-05	Transketolase	TKT_HUMAN
_LLGTIYTAAEEIEAVGGK_	Q6YN16	-0.376674	4.48e-05	Hydroxysteroid dehydrogenase-like protein 2	HSDL2_HUMAN
_QYIISEELISEGK_	Q9UKK9	-0.196999	4.5e-05	ADP-sugar pyrophosphatase	NUDT5_HUMAN
_DLMVGDEASELR_	P61160	-0.197958	4.5e-05	Actin-related protein 2	ARP2_HUMAN
_AFVDFLSDEIKEERK_	Q07021	0.608412	4.51e-05	Complement component 1 Q subcomponent-binding protein mitochondrial	C1QBP_HUMAN
_VREFSITDVVPYPISLR_	P34932	0.201115	4.51e-05	Heat shock 70 kDa protein 4	HSP74_HUMAN
_NVLIEVNPQTR_	Q92979	-0.141861	4.51e-05	Ribosomal RNA small subunit methyltransferase NEP1	NEP1_HUMAN
_EVTVPAQNTGLGPEK_	P05388	-0.0850349	4.53e-05	60S acidic ribosomal protein P0	RLA0_HUMAN
_AGQC[+C2+H3+N+O]GNQIGTK_	Q9BUF5	-0.17826	4.54e-05	Tubulin beta-6 chain	TBB6_HUMAN
_GSQDFESDLDR_	Q92878	-0.253214	4.54e-05	DNA repair protein RAD50	RAD50_HUMAN
_MFLYADNEDR_	Q9NP79	-0.408453	4.55e-05	Vacuolar protein sorting-associated protein VTA1 homolog	VTA1_HUMAN
_VQGGALEDSQLVAGVAFK_	Q99832	-0.211929	4.56e-05	T-complex protein 1 subunit eta	TCPH_HUMAN
_VLPVYMNC[+C2+H3+N+O]LLK_	O94855	-0.222336	4.57e-05	Protein transport protein Sec24D	SC24D_HUMAN
_VIILSLDR_	P78344	-0.254453	4.59e-05	Eukaryotic translation initiation factor 4 gamma 2	IF4G2_HUMAN
_STAIQELFKR_	P68371	0.484565	4.59e-05	Tubulin beta-4B chain	TBB4B_HUMAN
_TIAEC[+C2+H3+N+O]LADELINAAK_	P46782	-0.226902	4.6e-05	40S ribosomal protein S5	RS5_HUMAN
_QEELEAALQR_	P08729	-0.13691	4.62e-05	Keratin type II cytoskeletal 7	K2C7_HUMAN
_LLANMVYQYK_	P28074	-0.11919	4.62e-05	Proteasome subunit beta type-5	PSB5_HUMAN
_ALC[+C2+H3+N+O]DPLEEVR_	Q92616	-0.224139	4.63e-05	eIF-2-alpha kinase activator GCN1	GCN1_HUMAN
_LNFSTPTSTNIVSVC[+C2+H3+N+O]_	O15067	-0.299615	4.63e-05	Phosphoribosylformylglycinamidine synthase	PUR4_HUMAN
_HMLPSGFR_	P62910	-0.193186	4.64e-05	60S ribosomal protein L32	RL32_HUMAN
_LLSNDEVTIK_	Q92734	-0.0159317	4.64e-05	Protein TFG	TFG_HUMAN
_IIDVVYNAS_	P62241	-0.196979	4.65e-05	40S ribosomal protein S8	RS8_HUMAN
_LVGPEGFVVTEAGFGADIGMEK_	P11586	-0.305042	4.65e-05	C-1-tetrahydrofolate synthase cytoplasmic	C1TC_HUMAN
_DC[+C2+H3+N+O]EEC[+C2+H3+N+O]IQLEPT_	P31948	-3.10982	4.65e-05	Stress-induced-phosphoprotein 1	STIP1_HUMAN
_DVDGLTSINAGR_	P11586	-0.167544	4.66e-05	C-1-tetrahydrofolate synthase cytoplasmic	C1TC_HUMAN
_DLVEAVAHILGIR_	P49327	-0.417266	4.66e-05	Fatty acid synthase	FAS_HUMAN
_SLITPLQAVAQR_	P78527	-0.294481	4.66e-05	DNA-dependent protein kinase catalytic subunit	PRKDC_HUMAN
_ETTDTDTADQVIASF_	O43707	-0.434998	4.69e-05	Alpha-actinin-4	ACTN4_HUMAN
_DESTISWGPSPTFGELGYGDHKPK_	Q9P258	0.660745	4.69e-05	Protein RCC2	RCC2_HUMAN
_GITQNALDYMK_	Q5T4S7	-0.209408	4.71e-05	E3 ubiquitin-protein ligase UBR4	UBR4_HUMAN
_ATTITSVLPK_	P31327	-0.573874	4.73e-05	Carbamoyl-phosphate synthase [ammonia] mitochondrial	CPSM_HUMAN
_LFPAFGF_	Q99829	-0.294281	4.74e-05	Copine-1	CPNE1_HUMAN
_GGAAGGGY_	P11586	-0.425832	4.75e-05	C-1-tetrahydrofolate synthase cytoplasmic	C1TC_HUMAN
_YVC[+C2+H3+N+O]DNSPEVR_	O00410	-0.164628	4.76e-05	Importin-5	IPO5_HUMAN
_EADESLNFEEQILEAA_	Q9Y490	-0.195459	4.78e-05	Talin-1	TLN1_HUMAN
_VPVDVAYR_	Q15149	-0.124365	4.78e-05	Plectin	PLEC_HUMAN
_WNPVSDLLASGSGDSTAR_	O60907	-0.363428	4.79e-05	F-box-like/WD repeat-containing protein TBL1X	TBL1X_HUMAN
_LPLMEC[+C2+H3+N+O]V_	P17858	-0.250187	4.79e-05	ATP-dependent 6-phosphofructokinase liver type	PFKAL_HUMAN
_ADQIETQQLMR_	Q9H4M9	-0.145154	4.79e-05	EH domain-containing protein 1	EHD1_HUMAN
_SEVDFYIDK_	Q9Y262	-0.224006	4.79e-05	Eukaryotic translation initiation factor 3 subunit L	EIF3L_HUMAN
_LVTGTVLAVFGSVR_	P49005	-0.556302	4.79e-05	DNA polymerase delta subunit 2	DPOD2_HUMAN
_LPIVNEDDELVAIIA_	P12268	-0.334901	4.81e-05	Inosine-5'-monophosphate dehydrogenase 2	IMDH2_HUMAN
_DLPLTLF_	Q9H477	-0.347468	4.84e-05	Ribokinase	RBSK_HUMAN
_ILVPLVLLR_	Q9BXK5	-0.300142	4.85e-05	Bcl-2-like protein 13	B2L13_HUMAN
_AAVPSGAST_	P06733	-0.323265	4.85e-05	Alpha-enolase	ENOA_HUMAN
_GVDNTFADELVELS_	Q07021	-0.18963	4.87e-05	Complement component 1 Q subcomponent-binding protein mitochondrial	C1QBP_HUMAN
_EDDENLESDYFGK_	Q14116	-0.20191	4.88e-05	Interleukin-18	IL18_HUMAN
_NAPNDASYDAVR_	Q92616	-0.124357	4.88e-05	eIF-2-alpha kinase activator GCN1	GCN1_HUMAN
_SGEDDPFDSDFSC[+C2+H3+N+O]PVK_	Q99567	-0.25018	4.89e-05	Nuclear pore complex protein Nup88	NUP88_HUMAN
_YGLFPANYVELR_	Q14247	-0.3797	4.9e-05	Src substrate cortactin	SRC8_HUMAN
_FGVPVIADGGIQNVGHIA_	P12268	-0.21967	4.93e-05	Inosine-5'-monophosphate dehydrogenase 2	IMDH2_HUMAN
_VVFSTGPQSTK_	O60678	-0.170053	4.94e-05	Protein arginine N-methyltransferase 3	ANM3_HUMAN
_FNVDEYSDLVTLTK_	P46940	-0.234434	4.95e-05	Ras GTPase-activating-like protein IQGAP1	IQGA1_HUMAN
_C[+C2+H3+N+O]DENILWLDYK_	P14618	-0.0778098	4.96e-05	Pyruvate kinase PKM	KPYM_HUMAN
_LVDPVAGSGGPGSR_	O95400	-0.225624	4.96e-05	CD2 antigen cytoplasmic tail-binding protein 2	CD2B2_HUMAN
_AEDGATPSPSNETPK_	P29966	-0.231475	4.97e-05	Myristoylated alanine-rich C-kinase substrate	MARCS_HUMAN
_GPPC[+C2+H3+N+O]GPVNC[+C2+H3+N+O]NEK_	Q06323	-0.14917	5e-05	Proteasome activator complex subunit 1	PSME1_HUMAN
_VTIEYYSQLK_	P49189	-0.253052	5e-05	4-trimethylaminobutyraldehyde dehydrogenase	AL9A1_HUMAN
_TSSSIPPIILLQ_	P54578	-0.143096	5.01e-05	Ubiquitin carboxyl-terminal hydrolase 14	UBP14_HUMAN
_LAVGDNNSK_	P46940	-0.470518	5.02e-05	Ras GTPase-activating-like protein IQGAP1	IQGA1_HUMAN
_EANQQQQFNR_	Q13813	-0.32172	5.03e-05	Spectrin alpha chain non-erythrocytic 1	SPTN1_HUMAN
_KEAMEDGEIDGNK_	P19338	-0.239519	5.03e-05	Nucleolin	NUCL_HUMAN
_GPGLQGGSAGSPAR_	P21333	-0.16244	5.03e-05	Filamin-A	FLNA_HUMAN
_DQLDETVNVEPLTK_	Q14203	-0.128676	5.03e-05	Dynactin subunit 1	DCTN1_HUMAN
_YLGQDYEQLR_	P07384	-0.149176	5.05e-05	Calpain-1 catalytic subunit	CAN1_HUMAN
_SIEEMPLNVADLI_	P60842	-0.178154	5.05e-05	Eukaryotic initiation factor 4A-I	IF4A1_HUMAN
_TDGEPGPQGWSPR_	Q9H773	-0.124954	5.06e-05	dCTP pyrophosphatase 1	DCTP1_HUMAN
_GTSGDHGELVVR_	P29692	-0.242646	5.06e-05	Elongation factor 1-delta	EF1D_HUMAN
_GRNDLMEYAK_	P00966	-0.133988	5.08e-05	Argininosuccinate synthase	ASSY_HUMAN
_ESMATGSIPITVR_	P49736	-0.213161	5.08e-05	DNA replication licensing factor MCM2	MCM2_HUMAN
_DIFQEIFDK_	P48735	-0.176073	5.1e-05	Isocitrate dehydrogenase [NADP] mitochondrial	IDHP_HUMAN
_VPSTEAEALASSLMGLFEK_	P50395	-0.242027	5.11e-05	Rab GDP dissociation inhibitor beta	GDIB_HUMAN
_LADGGRPDNTGR_	P49588	-0.343719	5.12e-05	Alanine--tRNA ligase cytoplasmic	SYAC_HUMAN
_DSQLQFEAISDEEK_	P49643	-0.196894	5.12e-05	DNA primase large subunit	PRI2_HUMAN
_GSGEQDWVNRPK_	Q7Z5L9	-0.200419	5.13e-05	Interferon regulatory factor 2-binding protein 2	I2BP2_HUMAN
_WVGGPEIELIAIATGGR_	P48643	-0.133565	5.14e-05	T-complex protein 1 subunit epsilon	TCPE_HUMAN
_AEISFEDR_	P21333	-0.125959	5.14e-05	Filamin-A	FLNA_HUMAN
_ESQTQDNITVR_	Q92900	-0.208278	5.14e-05	Regulator of nonsense transcripts 1	RENT1_HUMAN
_LLLGDLAPVR_	Q9NUQ8	-0.169048	5.15e-05	ATP-binding cassette sub-family F member 3	ABCF3_HUMAN
_VPAFEGDDGFC[+C2+H3+N+O]VF_	P26641	-0.204319	5.15e-05	Elongation factor 1-gamma	EF1G_HUMAN
_NTISLLVAGLK_	Q14204	-0.223713	5.16e-05	Cytoplasmic dynein 1 heavy chain 1	DYHC1_HUMAN
_LQEVIETLLSLEK_	O00232	-0.349915	5.17e-05	26S proteasome non-ATPase regulatory subunit 12	PSD12_HUMAN
_LIHIPINNIIVGG_	P60059	-0.137217	5.18e-05	Protein transport protein Sec61 subunit gamma	SC61G_HUMAN
_EMEENFAVEAA_	P08670	-0.329399	5.18e-05	Vimentin	VIME_HUMAN
_VELDLHSYDLGIENR_	O75874	-0.282539	5.19e-05	Isocitrate dehydrogenase [NADP] cytoplasmic	IDHC_HUMAN
_VDVADQAQDK_	P23588	-0.158497	5.2e-05	Eukaryotic translation initiation factor 4B	IF4B_HUMAN
_TAVETAVLLLR_	P49368	-0.174366	5.2e-05	T-complex protein 1 subunit gamma	TCPG_HUMAN
_DDSIEGIYDTLK_	P23921	-0.238799	5.2e-05	Ribonucleoside-diphosphate reductase large subunit	RIR1_HUMAN
_APVNVTTEVK_	P68104	-0.253177	5.21e-05	Elongation factor 1-alpha 1	EF1A1_HUMAN
_NGQHVASSPIPVVISQ_	P21333	-0.0891803	5.23e-05	Filamin-A	FLNA_HUMAN
_AFDEAIAELDTLNEDSYK_	P27348	-0.154707	5.24e-05	14-3-3 protein theta	1433T_HUMAN
_WALSQSNPSALR_	P55072	-0.22897	5.24e-05	Transitional endoplasmic reticulum ATPase	TERA_HUMAN
_SDPGLLTNTMDVFVK_	P78527	-0.0937811	5.25e-05	DNA-dependent protein kinase catalytic subunit	PRKDC_HUMAN
_C[+C2+H3+N+O]SGPGLSPGMVR_	P21333	-0.167246	5.28e-05	Filamin-A	FLNA_HUMAN
_VIVPNMEFR_	P55060	-0.11443	5.29e-05	Exportin-2	XPO2_HUMAN
_VLTDPDAPSR_	P30086	-0.196412	5.3e-05	Phosphatidylethanolamine-binding protein 1	PEBP1_HUMAN
_RQAVTNPNNTFYAT_	P38646	-0.123852	5.3e-05	Stress-70 protein mitochondrial	GRP75_HUMAN
_DTVDPVQDEMLAR_	P49736	-0.199093	5.31e-05	DNA replication licensing factor MCM2	MCM2_HUMAN
_EAGEQGDIEPR_	Q13283	-0.193304	5.32e-05	Ras GTPase-activating protein-binding protein 1	G3BP1_HUMAN
_AAQTSPSPK_	P06576	-0.366148	5.33e-05	ATP synthase subunit beta mitochondrial	ATPB_HUMAN
_PAEFTVDAK_	P21333	-0.177617	5.36e-05	Filamin-A	FLNA_HUMAN
_FLILPDMLK_	P62318	-0.190817	5.36e-05	Small nuclear ribonucleoprotein Sm D3	SMD3_HUMAN
_ETTLTELR_	P05783	-0.192018	5.38e-05	Keratin type I cytoskeletal 18	K1C18_HUMAN
_LESC[+C2+H3+N+O]GVTSDNC[+C2+H3+N+O]R_	P13489	-0.278861	5.39e-05	Ribonuclease inhibitor	RINI_HUMAN
_IPGSPPESMGR_	P50395	-0.17725	5.39e-05	Rab GDP dissociation inhibitor beta	GDIB_HUMAN
_IQNDAGVR_	Q96AE4	-0.442501	5.39e-05	Far upstream element-binding protein 1	FUBP1_HUMAN
_GAELSNEER_	P63104	-0.108779	5.41e-05	14-3-3 protein zeta/delta	1433Z_HUMAN
_MQVDQEEPHVEEQ_	P34932	-0.438166	5.42e-05	Heat shock 70 kDa protein 4	HSP74_HUMAN
_LTDSNNIK_	Q15046	-0.172519	5.42e-05	Lysine--tRNA ligase	SYK_HUMAN
_LEDLVLK_	Q15477	-0.139458	5.43e-05	Helicase SKI2W	SKIV2_HUMAN
_TAFDEAIAELDTLNEE_	P31946	-0.464457	5.43e-05	14-3-3 protein beta/alpha	1433B_HUMAN
_VETGVLKPGMVVTF_	P68104	-0.0302839	5.45e-05	Elongation factor 1-alpha 1	EF1A1_HUMAN
_M[+O]SADVPLVVEYK_	P12004	0.412972	5.45e-05	Proliferating cell nuclear antigen	PCNA_HUMAN
_TVDFTQDSNYLLTGGQDK_	Q9Y3F4	-0.285734	5.46e-05	Serine-threonine kinase receptor-associated protein	STRAP_HUMAN
_C[+C2+H3+N+O]SGPGLER_	P21333	-0.422686	5.48e-05	Filamin-A	FLNA_HUMAN
_ALELDQER_	P35241	-0.134633	5.49e-05	Radixin	RADI_HUMAN
_FTITPSTTQVVGILK_	P47755	-0.152207	5.5e-05	F-actin-capping protein subunit alpha-2	CAZA2_HUMAN
_WVAVVVPSGQEQR_	P01891	-0.162319	5.5e-05	HLA class I histocompatibility antigen A-68 alpha chain	1A68_HUMAN
_ELAPLQELIEK_	Q9H8S9	-0.163765	5.5e-05	MOB kinase activator 1A	MOB1A_HUMAN
_SREIFLSQPILLELEAPLK_	P62136	0.334586	5.51e-05	Serine/threonine-protein phosphatase PP1-alpha catalytic subunit	PP1A_HUMAN
_DAMQYASESK_	Q00610	-0.202609	5.51e-05	Clathrin heavy chain 1	CLH1_HUMAN
_FVQNPNNNR_	Q99614	-0.393356	5.51e-05	Tetratricopeptide repeat protein 1	TTC1_HUMAN
_LEPTVIDEVR_	P68363	-0.0967403	5.51e-05	Tubulin alpha-1B chain	TBA1B_HUMAN
_LIC[+C2+H3+N+O]LVTGSPSIR_	Q6PI48	-0.206476	5.52e-05	Aspartate--tRNA ligase mitochondrial	SYDM_HUMAN
_IRC[+C2+H3+N+O]EEEDVEMSEDAYTVLTR_	Q9Y230	-0.255908	5.54e-05	RuvB-like 2	RUVB2_HUMAN
_QILDEAGK_	P18206	-0.176531	5.55e-05	Vinculin	VINC_HUMAN
_LLLLAGVDR_	Q9Y570	-0.140372	5.57e-05	Protein phosphatase methylesterase 1	PPME1_HUMAN
_IGVGAMTWSPLAC[+C2+H3+N+O]GIVSGK_	Q13303	-0.231716	5.59e-05	Voltage-gated potassium channel subunit beta-2	KCAB2_HUMAN
_VLIDPVSVQDK_	P41252	-0.0955127	5.59e-05	Isoleucine--tRNA ligase cytoplasmic	SYIC_HUMAN
_QLEIKQI_	Q8N6M0	-0.125413	5.61e-05	Deubiquitinase OTUD6B	OTU6B_HUMAN
_ELDALDANDELTPLGR_	Q08211	-0.0897971	5.63e-05	ATP-dependent RNA helicase A	DHX9_HUMAN
_DLPLLLF_	O43175	-0.290248	5.64e-05	D-3-phosphoglycerate dehydrogenase	SERA_HUMAN
_FLADQQSEIDGLK_	P12270	-0.124499	5.67e-05	Nucleoprotein TPR	TPR_HUMAN
_INMVEELEK_	Q15046	-0.107397	5.68e-05	Lysine--tRNA ligase	SYK_HUMAN
_DVQGWGENDR_	P62136	-0.142318	5.68e-05	Serine/threonine-protein phosphatase PP1-alpha catalytic subunit	PP1A_HUMAN
_IIEETLALK_	O15144	-0.0507888	5.69e-05	Actin-related protein 2/3 complex subunit 2	ARPC2_HUMAN
_LNVTEQEK_	P06733	-0.180858	5.69e-05	Alpha-enolase	ENOA_HUMAN
_TGEEVGFVVDAK_	O75369	-0.0885236	5.7e-05	Filamin-B	FLNB_HUMAN
_SVEESTPISR_	Q04637	-0.174985	5.79e-05	Eukaryotic translation initiation factor 4 gamma 1	IF4G1_HUMAN
_ESC[+C2+H3+N+O]LEAYTGIVQGLK_	Q14974	-0.139875	5.8e-05	Importin subunit beta-1	IMB1_HUMAN
_GNDISSGTVLSDYVGSGPPK_	P30086	-0.247826	5.8e-05	Phosphatidylethanolamine-binding protein 1	PEBP1_HUMAN
_IFANTPDSGC[+C2+H3+N+O]VLGMR_	P08237	-0.232002	5.82e-05	ATP-dependent 6-phosphofructokinase muscle type	PFKAM_HUMAN
_IITGPAPVLPPAAL_	Q96PU8	-0.297445	5.83e-05	Protein quaking	QKI_HUMAN
_IDSSSPEVK_	Q15365	-0.420828	5.83e-05	Poly(rC)-binding protein 1	PCBP1_HUMAN
_FDVPGDENAEMDAR_	P46940	-0.152794	5.84e-05	Ras GTPase-activating-like protein IQGAP1	IQGA1_HUMAN
_VFIGNLNTLVVK_	P07910	-0.130278	5.84e-05	Heterogeneous nuclear ribonucleoproteins C1/C2	HNRPC_HUMAN
_DRC[+C2+H3+N+O]TLAEK_	P23528	-0.102919	5.85e-05	Cofilin-1	COF1_HUMAN
_SSMVGVNLPQK_	P00558	-0.150486	5.88e-05	Phosphoglycerate kinase 1	PGK1_HUMAN
_M[+O]DC[+C2+H3+N+O]QEC[+C2+H3+N+O]PEGYR_	P21333	-0.360005	5.88e-05	Filamin-A	FLNA_HUMAN
_VLC[+C2+H3+N+O]GGDIYVPEDPK_	P49189	-0.194785	5.89e-05	4-trimethylaminobutyraldehyde dehydrogenase	AL9A1_HUMAN
_LAALPNVYEVISK_	P33992	-0.479422	5.89e-05	DNA replication licensing factor MCM5	MCM5_HUMAN
_GELLEAIK_	P04179	-0.2141	5.92e-05	Superoxide dismutase [Mn] mitochondrial	SODM_HUMAN
_DDVFLSVPC[+C2+H3+N+O]ILGQN_	P00338	-0.299805	5.92e-05	L-lactate dehydrogenase A chain	LDHA_HUMAN
_SLNPIEDEAVIASLLEK_	Q08J23	-0.24825	5.94e-05	tRNA (cytosine(34)-C(5))-methyltransferase	NSUN2_HUMAN
_FRPDMEEEEAK_	Q99436	-0.275031	5.94e-05	Proteasome subunit beta type-7	PSB7_HUMAN
_TTEC[+C2+H3+N+O]SNTFK_	Q2TAY7	-0.443628	5.97e-05	WD40 repeat-containing protein SMU1	SMU1_HUMAN
_LLPAITIL_	Q96IJ6	-0.282219	5.98e-05	Mannose-1-phosphate guanyltransferase alpha	GMPPA_HUMAN
_TVFVC[+C2+H3+N+O]DEDATLELK_	P46926	-0.209879	6.01e-05	Glucosamine-6-phosphate isomerase 1	GNPI1_HUMAN
_MDQAIIFC[+C2+H3+N+O]R_	Q92499	-0.269784	6.02e-05	ATP-dependent RNA helicase DDX1	DDX1_HUMAN
_TEFLSF_	P31949	-0.223432	6.05e-05	Protein S100-A11	S10AB_HUMAN
_FWEVISDEHGID_	P68371	0.223981	6.07e-05	Tubulin beta-4B chain	TBB4B_HUMAN
_FELFVM_	Q15046	-0.384459	6.08e-05	Lysine--tRNA ligase	SYK_HUMAN
_ELMGEEILGASLSAPLTSYK_	Q9P2J5	-0.190515	6.09e-05	Leucine--tRNA ligase cytoplasmic	SYLC_HUMAN
_AEDDEDDDVDTK_	P06454	-0.301753	6.09e-05	Prothymosin alpha	PTMA_HUMAN
_LHAVNAEEC[+C2+H3+N+O]NVLQGR_	O75521	-0.794708	6.1e-05	Enoyl-CoA delta isomerase 2 mitochondrial	ECI2_HUMAN
_EATAGNPGGQTVR_	P27708	-0.272865	6.1e-05	CAD protein	PYR1_HUMAN
_QGNLSSQVPLK_	P78527	-0.18013	6.11e-05	DNA-dependent protein kinase catalytic subunit	PRKDC_HUMAN
_EC[+C2+H3+N+O]SIYLIGGSIPEEDAGK_	Q9NQR4	-0.23876	6.12e-05	Omega-amidase NIT2	NIT2_HUMAN
_YKGQHVPGSPFQFTVGPLGEGGAHK_	P21333	1.08445	6.15e-05	Filamin-A	FLNA_HUMAN
_LGGEVSC[+C2+H3+N+O]L_	P13804	-0.255826	6.15e-05	Electron transfer flavoprotein subunit alpha mitochondrial	ETFA_HUMAN
_DATNVGDEGGFAPNILENK_	P06733	-0.138435	6.16e-05	Alpha-enolase	ENOA_HUMAN
_FQIATVTEK_	P28070	-0.16724	6.16e-05	Proteasome subunit beta type-4	PSB4_HUMAN
_SDNQPTVTIK_	P11021	-0.0934533	6.18e-05	Endoplasmic reticulum chaperone BiP	BIP_HUMAN
_TALVANTSNMPVAAR_	P38606	-0.255401	6.2e-05	V-type proton ATPase catalytic subunit A	VATA_HUMAN
_ITSEALLVTQQLVK_	Q86VP6	-0.0674692	6.2e-05	Cullin-associated NEDD8-dissociated protein 1	CAND1_HUMAN
_WEAAEGLLQEALDK_	O14579	-0.142839	6.23e-05	Coatomer subunit epsilon	COPE_HUMAN
_SGPSESPSPPAAEELPGSHAEPPVPAQGEAPGEQAR_	P55884	-0.255954	6.24e-05	Eukaryotic translation initiation factor 3 subunit B	EIF3B_HUMAN
_TAEEMASDELK_	P23193	-0.459394	6.25e-05	Transcription elongation factor A protein 1	TCEA1_HUMAN
_AADAEPLEIILHLPLLC[+C2+H3+N+O]EDK_	P55769	0.696213	6.27e-05	NHP2-like protein 1	NH2L1_HUMAN
_YDVDYEK_	P30101	-0.123837	6.27e-05	Protein disulfide-isomerase A3	PDIA3_HUMAN
_C[+C2+H3+N+O]DFTGTLIVVPDVSK_	Q14566	-0.36986	6.27e-05	DNA replication licensing factor MCM6	MCM6_HUMAN
_GVHEEATEEDIHDK_	Q9Y5S9	-0.134608	6.28e-05	RNA-binding protein 8A	RBM8A_HUMAN
_TPVIVTL_	Q9Y4L1	-0.16515	6.28e-05	Hypoxia up-regulated protein 1	HYOU1_HUMAN
_WLNENAVEK_	P23526	-0.0892315	6.29e-05	Adenosylhomocysteinase	SAHH_HUMAN
_VVQMLGSLGGQINK_	P78527	-0.329483	6.31e-05	DNA-dependent protein kinase catalytic subunit	PRKDC_HUMAN
_TQLEELEDELQATEDAK_	P35579	-0.28702	6.35e-05	Myosin-9	MYH9_HUMAN
_TFVLEVMGR_	P17858	-0.106359	6.35e-05	ATP-dependent 6-phosphofructokinase liver type	PFKAL_HUMAN
_VLDSGAPIK_	P06576	-0.163793	6.37e-05	ATP synthase subunit beta mitochondrial	ATPB_HUMAN
_M[+C2+H2+O]LQQVPENINFPAEEEK_	P41252	-0.263971	6.4e-05	Isoleucine--tRNA ligase cytoplasmic	SYIC_HUMAN
_TVDC[+C2+H3+N+O]TEAGEGDVSVGIK_	O75369	-0.186028	6.42e-05	Filamin-B	FLNB_HUMAN
_DNVPFHSLVFPC[+C2+H3+N+O]_	P56192	-0.168512	6.42e-05	Methionine--tRNA ligase cytoplasmic	SYMC_HUMAN
_LGC[+C2+H3+N+O]EVLGVSVDSQFTHLA_	P32119	-0.26271	6.44e-05	Peroxiredoxin-2	PRDX2_HUMAN
_DVPVVAILGSGGGFR_	P47712	-0.160095	6.46e-05	Cytosolic phospholipase A2	PA24A_HUMAN
_EAGEGGEAEAPAAEGGKDEAAGGA_	P29966	-0.304471	6.46e-05	Myristoylated alanine-rich C-kinase substrate	MARCS_HUMAN
_GVLLFGPPGTGK_	P35998	-0.088242	6.47e-05	26S proteasome regulatory subunit 7	PRS7_HUMAN
_ELASQPDVDGFLVGGAS_	P60174	-0.463977	6.48e-05	Triosephosphate isomerase	TPIS_HUMAN
_VIQC[+C2+H3+N+O]FAETGQVQK_	Q00610	-0.251863	6.5e-05	Clathrin heavy chain 1	CLH1_HUMAN
_LNEQSPTR_	O75396	-0.263529	6.5e-05	Vesicle-trafficking protein SEC22b	SC22B_HUMAN
_LMSNLDSNR_	P26447	-0.230748	6.5e-05	Protein S100-A4	S10A4_HUMAN
[truncated: 79,949 more rows]
