# Supplementary material for: A machine learning-based chemoproteomic approach to identify drug targets and binding sites in complex proteomes
Source: Nat Commun. 2020 Aug 21;11:4200. doi: 10.1038/s41467-020-18071-x (PMC7442650; doi:10.1038/s41467-020-18071-x)
Supplement: Supplementary file 5 — Supplementary Data 2 [file 41467_2020_18071_MOESM5_ESM.xlsx]

## Sheet: Supplementary Table 2
Supplementary Data 2. Differentially regulated peptides in rapamycin treated live HeLa cells (2 µM)
Modified Peptide Sequences	Protein Groups	Log2 Fold Change(Rapamycin treated, Vehicle)	Qvalue	Protein Descriptions	Protein Names
_NHPGQISAGYAPVLDC[+C2+H3+N+O]HTAHIAC[+C2+H3+N+O]K_	P68104	-1.03107	1.66674e-20	Elongation factor 1-alpha 1	EF1A1_HUMAN
_TTAEVVVTEIPKEEK_	P10809	-0.779162	2.4935e-18	60 kDa heat shock protein, mitochondrial	CH60_HUMAN
_SSEHINEGETAMLVC[+C2+H3+N+O]K_	P35613	0.322089	1.52322e-17	Basigin	BASI_HUMAN
_VKLEAEIATYR_	P05783	-0.338196	1.16881e-16	Keratin, type I cytoskeletal 18	K1C18_HUMAN
_EC[+C2+H3+N+O]C[+C2+H3+N+O]HGDLLEC[+C2+H3+N+O]ADDRADLAK_	P02768	-0.777997	7.88515e-15	Serum albumin	ALBU_HUMAN
_GQVGGEIN_	Q04695	0.28499	1.73863e-14	Keratin, type I cytoskeletal 17	K1C17_HUMAN
_NVGAGGPAPAAGAAPAGGPAPSTAAAPAEEK_	P05386	-0.906814	1.73863e-14	60S acidic ribosomal protein P1	RLA1_HUMAN
_IRLENEIQTYR_	P13645	0.620932	2.22807e-14	Keratin, type I cytoskeletal 10	K1C10_HUMAN
_IEIESFYEGEDFSETLTR_	P11021	0.67995	2.91223e-14	Endoplasmic reticulum chaperone BiP	BIP_HUMAN
_VVHYTGMLEDGK_	P62942	1.73088	5.69008e-14	Peptidyl-prolyl cis-trans isomerase FKBP1A	FKB1A_HUMAN
_DLLLTSSYLSDSGSTGEHTK_	P08195	0.360644	6.40762e-14	4F2 cell-surface antigen heavy chain	4F2_HUMAN
_IMNVIGEPIDER_	P06576	0.209972	1.13711e-13	ATP synthase subunit beta, mitochondrial	ATPB_HUMAN
_GTQDQIQNAQYLLQNSVK_	P61978	-0.701925	1.32057e-13	Heterogeneous nuclear ribonucleoprotein K	HNRPK_HUMAN
_RAPFDLFENK_	P08238	-0.235222	2.12397e-13	Heat shock protein HSP 90-beta	HS90B_HUMAN
_TNSTFNQVVLKR_	Q07020	-0.198904	2.36717e-13	60S ribosomal protein L18	RL18_HUMAN
_LLEAQIATGGVIDPVHSHR_	Q15149	-0.224539	2.99217e-13	Plectin	PLEC_HUMAN
_EAAQEAVK_	O43390	-0.240603	3.22951e-13	Heterogeneous nuclear ribonucleoprotein R	HNRPR_HUMAN
_VGWEQLLTTIAR_	O43707	-0.265323	3.90915e-13	Alpha-actinin-4	ACTN4_HUMAN
_KVPQVSTPTLVEVSR_	P02768	-0.749236	3.96866e-13	Serum albumin	ALBU_HUMAN
_ALIYNEALKG_	P06703	0.228944	5.78336e-13	Protein S100-A6	S10A6_HUMAN
_LLEIITTTIEETETQNQGIK_	P58107	-0.254439	6.12312e-13	Epiplakin	EPIPL_HUMAN
_DSGDGVTHTVPIYEGYALPHAILR_	P60709	-0.821652	7.87782e-13	Actin, cytoplasmic 1	ACTB_HUMAN
_SGVSLAALKK_	P10412	-0.230938	1.55026e-12	Histone H1.4	H14_HUMAN
_SDIGEVILVGGMTR_	P38646	0.25676	1.86588e-12	Stress-70 protein, mitochondrial	GRP75_HUMAN
_SWSLATFR_	Q15149	-0.360289	2.18087e-12	Plectin	PLEC_HUMAN
_GC[+C2+H3+N+O]SFLPDPYQK_	P07602	0.302162	8.0187e-12	Prosaposin	SAP_HUMAN
_LC[+C2+H3+N+O]YVALDFEQEMATAASSSSLEK_	P60709	0.242346	8.35883e-12	Actin, cytoplasmic 1	ACTB_HUMAN
_GLFEDTNLC[+C2+H3+N+O]AIHAK_	P84243	-1.27296	1.00238e-11	Histone H3.3	H33_HUMAN
_GVQVETISPGDGR_	P62942	0.548264	1.00452e-11	Peptidyl-prolyl cis-trans isomerase FKBP1A	FKB1A_HUMAN
_LLEGEDAHLTQYKK_	Q04695	-0.286823	1.02328e-11	Keratin, type I cytoskeletal 17	K1C17_HUMAN
_LTESPC[+C2+H3+N+O]ALVASQYGWSGNMER_	P14625	0.51127	1.02328e-11	Endoplasmin	ENPL_HUMAN
_WSLLQQQK_	P05787	-0.152089	1.09407e-11	Keratin, type II cytoskeletal 8	K2C8_HUMAN
_QEYDESGPSIVHRK_	P60709	-0.251337	1.09954e-11	Actin, cytoplasmic 1	ACTB_HUMAN
_DVNAAIAAIK_	P68366	-0.217502	1.67008e-11	Tubulin alpha-4A chain	TBA4A_HUMAN
_DPADETEAD_	P16949	0.226715	1.67008e-11	Stathmin	STMN1_HUMAN
_EVVVTEIPKEEK_	P10809	-0.836481	3.70979e-11	60 kDa heat shock protein, mitochondrial	CH60_HUMAN
_SGVSLAALK_	P10412	-0.174653	4.74822e-11	Histone H1.4	H14_HUMAN
_QEYDESGPSIVHR_	P60709	-0.137453	8.28283e-11	Actin, cytoplasmic 1	ACTB_HUMAN
_SPSSSQPLPQVPAPAQSQ_	Q15942	0.20767	8.61987e-11	Zyxin	ZYX_HUMAN
_HIADLAGNSEVILPVPAFNVINGGSHAGNK_	P06733	-0.209241	1.16846e-10	Alpha-enolase	ENOA_HUMAN
_DIGFIK_	P62273	-0.26549	1.25434e-10	40S ribosomal protein S29	RS29_HUMAN
_M[+O]SVQPTVSLGGFEITPPVVLR_	P06748	-0.28447	1.2897e-10	Nucleophosmin	NPM_HUMAN
_IGITNHDEYSLVR_	Q9Y490	-0.210574	1.31324e-10	Talin-1	TLN1_HUMAN
_LVTDLTK_	P02768	-0.596808	1.84699e-10	Serum albumin	ALBU_HUMAN
_VIILNHPGQISAGYAPVLDC[+C2+H3+N+O]HTAHIAC[+C2+H3+N+O]K_	P68104	-0.827541	1.90217e-10	Elongation factor 1-alpha 1	EF1A1_HUMAN
_KEIIDLVLDR_	Q71U36	0.275581	2.03572e-10	Tubulin alpha-1A chain	TBA1A_HUMAN
_ALELTGLK_	P19338	-0.32672	2.04332e-10	Nucleolin	NUCL_HUMAN
_IRYESLTDPSKLDSGK_	P08238	-0.182664	2.04332e-10	Heat shock protein HSP 90-beta	HS90B_HUMAN
_QGGVLPNIQAVLLPK_	P0C0S8;P20671;Q96KK5;Q99878	-0.51319	2.99601e-10	Histone H2A type 1;Histone H2A type 1-D;Histone H2A type 1-H;Histone H2A type 1-J	H2A1_HUMAN;H2A1D_HUMAN;H2A1H_HUMAN;H2A1J_HUMAN
_LKSEDGVEGDLGETQSR_	Q09666	-0.249469	3.06081e-10	Neuroblast differentiation-associated protein AHNAK	AHNK_HUMAN
_TALIHDGLAR_	P25398	-0.259191	3.94409e-10	40S ribosomal protein S12	RS12_HUMAN
_RGQTC[+C2+H3+N+O]VVH_	P62942	2.5899	3.94409e-10	Peptidyl-prolyl cis-trans isomerase FKBP1A	FKB1A_HUMAN
_YRC[+C2+H3+N+O]ELLYEGPPDDEAAMGIK_	P13639	0.31673	4.61646e-10	Elongation factor 2	EF2_HUMAN
_WVAVVVPSGQEQR_	P01891	0.164855	4.7049e-10	HLA class I histocompatibility antigen, A-68 alpha chain	1A68_HUMAN
_AYIQENLELVEK_	P11586	0.139613	4.87378e-10	C-1-tetrahydrofolate synthase, cytoplasmic	C1TC_HUMAN
_QAFTDVATGSLGQGLGAAC[+C2+H3+N+O]GMAYTGK_	P29401	0.281486	4.87378e-10	Transketolase	TKT_HUMAN
_ELVTQQLPHLLK_	Q99584	-0.266553	4.90648e-10	Protein S100-A13	S10AD_HUMAN
_SSGPYGGGGQYFAKPR_	P09651	-0.268828	5.43771e-10	Heterogeneous nuclear ribonucleoprotein A1	ROA1_HUMAN
_FDDHDPVDK_	P22626	0.166172	6.49344e-10	Heterogeneous nuclear ribonucleoproteins A2/B1	ROA2_HUMAN
_MVLAAAGGVEHQQLLDLAQK_	P31930	0.395016	6.82998e-10	Cytochrome b-c1 complex subunit 1, mitochondrial	QCR1_HUMAN
_VVAVGSGSK_	P61604	-0.453584	9.14119e-10	10 kDa heat shock protein, mitochondrial	CH10_HUMAN
_ETNLDSLPLVDTHSK_	P08670	-0.196665	1.00682e-09	Vimentin	VIME_HUMAN
_ALSFSSSAGPGLLK_	P08729	-0.868299	1.00682e-09	Keratin, type II cytoskeletal 7	K2C7_HUMAN
_TIQGQYAIPQPDLTK_	Q15366	-0.835785	1.00682e-09	Poly(rC)-binding protein 2	PCBP2_HUMAN
_VHAPGLNLSGVGGK_	Q09666	-0.310715	1.02784e-09	Neuroblast differentiation-associated protein AHNAK	AHNK_HUMAN
_SLDLDGIIAEVK_	P08729	-0.16413	1.09349e-09	Keratin, type II cytoskeletal 7	K2C7_HUMAN
_IC[+C2+H3+N+O]DQWDALGSLTHSR_	O43707	-0.187145	1.16759e-09	Alpha-actinin-4	ACTN4_HUMAN
_NLDIERPTYTNL_	Q71U36	0.292651	1.26723e-09	Tubulin alpha-1A chain	TBA1A_HUMAN
_GLGTDEDTIIDIITHR_	P08133	-0.320452	1.39268e-09	Annexin A6	ANXA6_HUMAN
_ISVIVETVYTHVLHPYPTQITQSEK_	P04843	-0.311216	1.96049e-09	Dolichyl-diphosphooligosaccharide--protein glycosyltransferase subunit 1	RPN1_HUMAN
_GFQEVVTPNIFNSR_	P26639	-0.142709	2.10366e-09	Threonine--tRNA ligase, cytoplasmic	SYTC_HUMAN
_SSIAGLLLK_	Q15149	-0.330851	2.18321e-09	Plectin	PLEC_HUMAN
_EFTESQLQEGK_	Q01995	-0.15694	2.18321e-09	Transgelin	TAGL_HUMAN
_APDEETLIALLAHAK_	Q9Y3E5	-0.247226	2.22091e-09	Peptidyl-tRNA hydrolase 2, mitochondrial	PTH2_HUMAN
_SVDSHFC[+C2+H3+N+O]HLAWVNTPK_	Q06830	-0.701129	2.24583e-09	Peroxiredoxin-1	PRDX1_HUMAN
_SAC[+C2+H3+N+O]GVC[+C2+H3+N+O]PGR_	P49207	0.2813	2.50338e-09	60S ribosomal protein L34	RL34_HUMAN
_GFYIYQEGVK_	P40939	0.154713	2.51075e-09	Trifunctional enzyme subunit alpha, mitochondrial	ECHA_HUMAN
_DSFDDRGPSLNPVLDYDHGSR_	P43243	-0.25799	2.66951e-09	Matrin-3	MATR3_HUMAN
_VHNDAQSFDYDHDAFLGAEEAK_	O43852	0.436839	3.11973e-09	Calumenin	CALU_HUMAN
_LDFEQEMATAASSSSLEK_	P60709	-0.281011	3.11973e-09	Actin, cytoplasmic 1	ACTB_HUMAN
_LVGLFEDTNLC[+C2+H3+N+O]AIHAK_	P84243	-1.79261	3.3678e-09	Histone H3.3	H33_HUMAN
_RAAEDDEDDDVDTK_	P06454	0.256548	3.38714e-09	Prothymosin alpha	PTMA_HUMAN
_AGGSASAMLQPLLDNQVGFK_	P20618	0.33919	3.47136e-09	Proteasome subunit beta type-1	PSB1_HUMAN
_ASYGVEDPEYAVTQLAQTTMR_	Q9UJZ1	0.411864	3.47635e-09	Stomatin-like protein 2, mitochondrial	STML2_HUMAN
_IRIDSLSAQLSQLQK_	P02545	-0.265586	3.5057e-09	Prelamin-A/C	LMNA_HUMAN
_SLAGSSGPGASSGTSGDHGELVVR_	P29692	-0.11956	3.62787e-09	Elongation factor 1-delta	EF1D_HUMAN
_KHLEINPDHPIVETLR_	P08238	-0.192251	3.75408e-09	Heat shock protein HSP 90-beta	HS90B_HUMAN
_LTDC[+C2+H3+N+O]VVMRDPASK_	P22626	-0.14172	3.75408e-09	Heterogeneous nuclear ribonucleoproteins A2/B1	ROA2_HUMAN
_YLQQC[+C2+H3+N+O]PFEDHVK_	P02768	-0.78512	3.75408e-09	Serum albumin	ALBU_HUMAN
_GGPGSAVSPYPTFNPSSDVAALHK_	P04083	-0.225351	3.75408e-09	Annexin A1	ANXA1_HUMAN
_ALDFENEMATAASSSSLEK_	P62736	-0.296245	3.76169e-09	Actin, aortic smooth muscle	ACTA_HUMAN
_HASPILPITEFSDIPR_	P42167	-0.270941	4.05777e-09	Lamina-associated polypeptide 2, isoforms beta/gamma	LAP2B_HUMAN
_FVMQEEFSR_	P30101	0.216485	4.26472e-09	Protein disulfide-isomerase A3	PDIA3_HUMAN
_DIISIAEDEDLR_	P12956	0.180429	5.58852e-09	X-ray repair cross-complementing protein 6	XRCC6_HUMAN
_FEDTNLC[+C2+H3+N+O]AIHAK_	P84243	-1.05244	5.96031e-09	Histone H3.3	H33_HUMAN
_VISHAISEHVEDAGVHSGDATLMLPTQTISQGAIEK_	P31327	0.252739	6.13768e-09	Carbamoyl-phosphate synthase [ammonia], mitochondrial	CPSM_HUMAN
_ALAAGGYDVEK_	P16401	-0.10954	6.66581e-09	Histone H1.5	H15_HUMAN
_IHFPLATYAPVISAE_	Q71U36	-0.188919	7.48069e-09	Tubulin alpha-1A chain	TBA1A_HUMAN
_GFFDPNTHENLTYVQLLR_	P58107	-0.228052	8.20289e-09	Epiplakin	EPIPL_HUMAN
_AKFEELNMDLFR_	P11021	0.153581	9.04301e-09	Endoplasmic reticulum chaperone BiP	BIP_HUMAN
_LVSESSDVLPK_	P05787	-0.122002	1.04548e-08	Keratin, type II cytoskeletal 8	K2C8_HUMAN
_VDIDAPDVDVHGPDWHLK_	Q09666	-0.21278	1.10531e-08	Neuroblast differentiation-associated protein AHNAK	AHNK_HUMAN
_HSGNITFDEIVNIA_	P30050	0.225478	1.14807e-08	60S ribosomal protein L12	RL12_HUMAN
_INQGESITHALK_	Q01518	-0.957319	1.18869e-08	Adenylyl cyclase-associated protein 1	CAP1_HUMAN
_DKADFC[+C2+H3+N+O]IIHYAGK_	P35579	-0.143003	1.21185e-08	Myosin-9	MYH9_HUMAN
_NALLSLAK_	P04083	-0.0987826	1.38337e-08	Annexin A1	ANXA1_HUMAN
_LLSPLVLEVDPNIQAVR_	P05787	-0.514823	1.38477e-08	Keratin, type II cytoskeletal 8	K2C8_HUMAN
_IAVGSDADLVIWDPDSVK_	Q16555	0.226408	1.43646e-08	Dihydropyrimidinase-related protein 2	DPYL2_HUMAN
_IPSAVGYQPTLATDMGTMQER_	P06576	0.354378	1.5693e-08	ATP synthase subunit beta, mitochondrial	ATPB_HUMAN
_FIC[+C2+H3+N+O]TTSAIQNR_	P53396	-0.148772	1.56987e-08	ATP-citrate synthase	ACLY_HUMAN
_AGVAPLQVK_	P21333	-0.0697913	1.60626e-08	Filamin-A	FLNA_HUMAN
_VSHVLAALQAGNR_	Q9Y490	-0.295234	1.70602e-08	Talin-1	TLN1_HUMAN
_LTISPDYAYGATGHPGIIPPHAT_	P62942	2.4396	1.75614e-08	Peptidyl-prolyl cis-trans isomerase FKBP1A	FKB1A_HUMAN
_IGFPETTEEELEEIASEN_	Q9Y3F4	0.233003	1.89906e-08	Serine-threonine kinase receptor-associated protein	STRAP_HUMAN
_STSEPAVPPEEAEPHTEPEEQVPVEAEPQNIEDEAK_	Q12797	0.419724	2.13979e-08	Aspartyl/asparaginyl beta-hydroxylase	ASPH_HUMAN
_GVAM[+O]NPVEHPFGGGNHQHIGKPSTIR_	P62917	0.189205	2.1553e-08	60S ribosomal protein L8	RL8_HUMAN
_GVTIPYRPKPSSSPVIFAGGQDR_	Q15366	-0.210625	2.21147e-08	Poly(rC)-binding protein 2	PCBP2_HUMAN
_KGESQTDIEITREEDFTR_	P49368	-0.196607	2.2848e-08	T-complex protein 1 subunit gamma	TCPG_HUMAN
_KTITM[+O]LDEQK_	O00161	0.283356	2.51372e-08	Synaptosomal-associated protein 23	SNP23_HUMAN
_STTTGHLIY_	P68104	0.266687	2.58663e-08	Elongation factor 1-alpha 1	EF1A1_HUMAN
_AYQYPPPPPPPPPSR_	Q92841	1.43065	2.58663e-08	Probable ATP-dependent RNA helicase DDX17	DDX17_HUMAN
_AAGLIGDLC[+C2+H3+N+O]TAFGK_	Q14974	-0.892158	2.68714e-08	Importin subunit beta-1	IMB1_HUMAN
_EDLQELNDR_	P02545	0.106891	2.86782e-08	Prelamin-A/C	LMNA_HUMAN
_GLVAVITGGASGLGLATAER_	Q99714	0.102207	2.86782e-08	3-hydroxyacyl-CoA dehydrogenase type-2	HCD2_HUMAN
_NNPAIVIIGNNGQIHYDHQNDGASQALASC[+C2+H3+N+O]QR_	P49257	0.327708	2.87707e-08	Protein ERGIC-53	LMAN1_HUMAN
_AAFNSGK_	P04406	-0.376158	3.25898e-08	Glyceraldehyde-3-phosphate dehydrogenase	G3P_HUMAN
_GGVLPNIQAVLLPK_	P0C0S8;P20671;Q96KK5;Q99878	-0.314428	3.65744e-08	Histone H2A type 1;Histone H2A type 1-D;Histone H2A type 1-H;Histone H2A type 1-J	H2A1_HUMAN;H2A1D_HUMAN;H2A1H_HUMAN;H2A1J_HUMAN
_LTQEPESIRK_	P09497	-0.257211	3.71086e-08	Clathrin light chain B	CLCB_HUMAN
_VAPEEHPTLLTEAPLNPK_	P62736	-0.151285	3.72494e-08	Actin, aortic smooth muscle	ACTA_HUMAN
_LAILGIHNEVSK_	P12814	-0.184322	3.77731e-08	Alpha-actinin-1	ACTN1_HUMAN
_ATAAFILANEHNVALFK_	O00410	0.122402	3.78333e-08	Importin-5	IPO5_HUMAN
_QAQEYEALLNIK_	P05783	-0.280789	3.80258e-08	Keratin, type I cytoskeletal 18	K1C18_HUMAN
_LGQHVPTLHPT_	Q9NR31	-0.369696	3.97408e-08	GTP-binding protein SAR1a	SAR1A_HUMAN
_VSFELFADKVPK_	P62937	-0.269929	4.30042e-08	Peptidyl-prolyl cis-trans isomerase A	PPIA_HUMAN
_KLFIGGLSFETTDESLR_	P09651	-0.293966	4.30042e-08	Heterogeneous nuclear ribonucleoprotein A1	ROA1_HUMAN
_LIHFSGVALGEAC[+C2+H3+N+O]TIVLR_	P78371	-0.365388	4.30042e-08	T-complex protein 1 subunit beta	TCPB_HUMAN
_TVPIYEGYALPHAILR_	P60709	-0.617423	4.70098e-08	Actin, cytoplasmic 1	ACTB_HUMAN
_SADGEDEGEEY_	Q9BQE3	0.741029	4.81227e-08	Tubulin alpha-1C chain	TBA1C_HUMAN
_IKPHLMSQELPEDWDK_	P07237	0.325586	4.88609e-08	Protein disulfide-isomerase	PDIA1_HUMAN
_ISSDLDGHPVPK_	P29401	-0.114441	5.11605e-08	Transketolase	TKT_HUMAN
_SDNQPTVTIK_	P11021	-0.520282	5.11605e-08	Endoplasmic reticulum chaperone BiP	BIP_HUMAN
_SKDDQVTVIGAGVTLHEALAAAELLKK_	P29401	-0.250542	5.13148e-08	Transketolase	TKT_HUMAN
_C[+C2+H3+N+O]DSSPDSAEDVRK_	P02765	-0.442889	5.14925e-08	Alpha-2-HS-glycoprotein	FETUA_HUMAN
_LPPTPLLLFPEEEATNGR_	Q9Y679	-0.133474	5.35418e-08	Ancient ubiquitous protein 1	AUP1_HUMAN
_LDHKFDLM[+O]YAK_	Q71U36	-0.456933	5.36178e-08	Tubulin alpha-1A chain	TBA1A_HUMAN
_DENILWLDYK_	P14618	0.153093	6.18528e-08	Pyruvate kinase PKM	KPYM_HUMAN
_GEEGLTLNLEDVQPHDLGK_	P10809	-0.992162	6.18528e-08	60 kDa heat shock protein, mitochondrial	CH60_HUMAN
_DIVLVAYSALGSQR_	P42330	0.106876	6.2692e-08	Aldo-keto reductase family 1 member C3	AK1C3_HUMAN
_DKLESEMEDAYHEHQANLLR_	P23246	-0.160991	6.3154e-08	Splicing factor, proline- and glutamine-rich	SFPQ_HUMAN
_LNC[+C2+H3+N+O]QVIGASVDSHFC[+C2+H3+N+O]HLA_	Q06830	0.624197	6.64234e-08	Peroxiredoxin-1	PRDX1_HUMAN
_LGC[+C2+H3+N+O]EVLGVSVDSQFTHL_	P32119	0.328176	6.64234e-08	Peroxiredoxin-2	PRDX2_HUMAN
_ATTITSVLPKPALVASR_	P31327	-0.158645	7.84967e-08	Carbamoyl-phosphate synthase [ammonia], mitochondrial	CPSM_HUMAN
_VSDTVVEPYNATLSVH_	P68371	-0.635479	7.84967e-08	Tubulin beta-4B chain	TBB4B_HUMAN
_GQVGGEINVEMDAAPGVDLSR_	Q04695	-0.272142	7.84967e-08	Keratin, type I cytoskeletal 17	K1C17_HUMAN
_GVEEEEEDGEMRE_	P62306	0.447484	7.84967e-08	Small nuclear ribonucleoprotein F	RUXF_HUMAN
_SIGVVGTAEDNR_	P30046	-0.392803	8.14873e-08	D-dopachrome decarboxylase	DOPD_HUMAN
_VFLENVIR_	P62805	-0.197257	8.28959e-08	Histone H4	H4_HUMAN
_GTEDFIVESLDASFR_	P43307	0.28379	8.81944e-08	Translocon-associated protein subunit alpha	SSRA_HUMAN
_VSFELFADK_	P62937	-0.13455	9.20874e-08	Peptidyl-prolyl cis-trans isomerase A	PPIA_HUMAN
_ENIQPGEQK_	Q04637	0.501953	9.20874e-08	Eukaryotic translation initiation factor 4 gamma 1	IF4G1_HUMAN
_ALESPERPFLAILGGAK_	P00558	-0.0582607	9.26913e-08	Phosphoglycerate kinase 1	PGK1_HUMAN
_SLLTTAEVVVTEIPKEEK_	P10809	-0.397244	9.57798e-08	60 kDa heat shock protein, mitochondrial	CH60_HUMAN
_SHMMDVQGSTQDSAIK_	P13667	0.402267	9.71966e-08	Protein disulfide-isomerase A4	PDIA4_HUMAN
_LFDHAVSK_	O60488	5.28453	1.02163e-07	Long-chain-fatty-acid--CoA ligase 4	ACSL4_HUMAN
_YQVSWSLDHK_	P51571	0.189319	1.07182e-07	Translocon-associated protein subunit delta	SSRD_HUMAN
_IQEQHVQIDVDVSKPDLTAALR_	P08670	-0.648651	1.07182e-07	Vimentin	VIME_HUMAN
_DTHDQLSEPSEVR_	Q15149	-0.136075	1.21058e-07	Plectin	PLEC_HUMAN
_SLEQNIQLPAALLSR_	P33993	-0.240368	1.3178e-07	DNA replication licensing factor MCM7	MCM7_HUMAN
_ADLIAYLK_	P99999	-0.290529	1.33104e-07	Cytochrome c	CYC_HUMAN
_VELQELNDR_	P08670	-0.14812	1.41679e-07	Vimentin	VIME_HUMAN
_AISAANLHLR_	Q6P2Q9	-0.248812	1.44582e-07	Pre-mRNA-processing-splicing factor 8	PRP8_HUMAN
_VMQQNLVYYQYHR_	O75718	0.304158	1.47371e-07	Cartilage-associated protein	CRTAP_HUMAN
_GTSSFGK_	P61927	-0.290581	1.47371e-07	60S ribosomal protein L37	RL37_HUMAN
_LMEDLDR_	P06703	0.334807	1.54889e-07	Protein S100-A6	S10A6_HUMAN
_GISQEQMQEFR_	O43707	-0.123686	1.57844e-07	Alpha-actinin-4	ACTN4_HUMAN
_AGVVGPELHEQLLSAEK_	Q15149	-0.167463	1.5895e-07	Plectin	PLEC_HUMAN
_WGDAGAEYVVESTGVFTTMEK_	P04406	0.352486	1.5895e-07	Glyceraldehyde-3-phosphate dehydrogenase	G3P_HUMAN
_HIADLAGNSEVILPVPAFNVINGGSHAGNKL_	P06733	-0.239693	1.5895e-07	Alpha-enolase	ENOA_HUMAN
_LYKEELEQTYHAK_	P20700	-0.273515	1.59093e-07	Lamin-B1	LMNB1_HUMAN
_VM[+O]LGETNPADSKPGTIR_	P22392	-0.184386	1.59093e-07	Nucleoside diphosphate kinase B	NDKB_HUMAN
_LEGDLSLADK_	Q8IVF2	-0.171083	1.61101e-07	Protein AHNAK2	AHNK2_HUMAN
_NSSLIGLGYTQTLKPGIK_	P21796	-0.941276	1.61956e-07	Voltage-dependent anion-selective channel protein 1	VDAC1_HUMAN
_ANPIIGNGGAPDTTALDELGLSK_	P31327	-0.801989	1.6326e-07	Carbamoyl-phosphate synthase [ammonia], mitochondrial	CPSM_HUMAN
_GKKPDIDITGPK_	Q09666	-0.190069	1.6375e-07	Neuroblast differentiation-associated protein AHNAK	AHNK_HUMAN
_AKFENLC[+C2+H3+N+O]K_	P08238	-0.175666	1.68609e-07	Heat shock protein HSP 90-beta	HS90B_HUMAN
_VAHALAEGLGVIA_	P60174	-0.549124	1.69466e-07	Triosephosphate isomerase	TPIS_HUMAN
_LGSAGGLGSTLGGSSYSSC[+C2+H3+N+O]_	Q04695	-0.556689	1.69466e-07	Keratin, type I cytoskeletal 17	K1C17_HUMAN
_IQEGVFDINNEANGIK_	P61019	-0.146667	1.69466e-07	Ras-related protein Rab-2A	RAB2A_HUMAN
_SQTQPVSLANTQPR_	Q15942	-0.750332	1.70531e-07	Zyxin	ZYX_HUMAN
_AQYEDIANRS_	P05787	0.211668	1.77558e-07	Keratin, type II cytoskeletal 8	K2C8_HUMAN
_FLEGTSC[+C2+H3+N+O]IAGVFVDATK_	Q15149	-0.128155	1.77558e-07	Plectin	PLEC_HUMAN
_SLLSPLVLEVDPNIQAVR_	P05787	-0.718412	1.80392e-07	Keratin, type II cytoskeletal 8	K2C8_HUMAN
_YGPGGSGGSGGYGGR_	P22626	0.19985	1.81512e-07	Heterogeneous nuclear ribonucleoproteins A2/B1	ROA2_HUMAN
_VSALTQMESAC[+C2+H3+N+O]VSIHEALK_	Q9Y3B3	0.271974	1.93111e-07	Transmembrane emp24 domain-containing protein 7	TMED7_HUMAN
_GPISEVVVVK_	P98179	0.205635	2.01783e-07	RNA-binding protein 3	RBM3_HUMAN
_EC[+C2+H3+N+O]C[+C2+H3+N+O]HGDLLEC[+C2+H3+N+O]ADDR_	P02768	-0.688621	2.06973e-07	Serum albumin	ALBU_HUMAN
_EM[+O]VELPLRHPALFK_	P55072	-0.327039	2.11844e-07	Transitional endoplasmic reticulum ATPase	TERA_HUMAN
_TYGADLASVDFQHASEDAR_	P30740	0.203422	2.11844e-07	Leukocyte elastase inhibitor	ILEU_HUMAN
_DLQHGSLFLR_	P00338	-0.336269	2.26334e-07	L-lactate dehydrogenase A chain	LDHA_HUMAN
_KQPPVSPGTALVGSQKEPSEVPTPK_	P17096	-0.247937	2.26334e-07	High mobility group protein HMG-I/HMG-Y	HMGA1_HUMAN
_LTAIIEEAEEAPGARPQ_	P58107	0.217855	2.32208e-07	Epiplakin	EPIPL_HUMAN
_AEDVDLR_	P14618	-0.240887	2.35429e-07	Pyruvate kinase PKM	KPYM_HUMAN
_SIEVIENR_	P49321	0.188969	2.35429e-07	Nuclear autoantigenic sperm protein	NASP_HUMAN
_VITEYLNAQESAK_	Q7KZF4	-0.219165	2.35429e-07	Staphylococcal nuclease domain-containing protein 1	SND1_HUMAN
_AFSGYLGTDQSK_	P10768	0.155955	2.36861e-07	S-formylglutathione hydrolase	ESTD_HUMAN
_ITPENLPQIL_	P43243	0.207699	2.51465e-07	Matrin-3	MATR3_HUMAN
_DC[+C2+H3+N+O]IGGC[+C2+H3+N+O]SDLVSLQQSGELLTR_	P35754	0.250611	2.57198e-07	Glutaredoxin-1	GLRX1_HUMAN
_LVINGNPITIFQERDPSK_	P04406	-0.116223	2.57771e-07	Glyceraldehyde-3-phosphate dehydrogenase	G3P_HUMAN
_AAFNSGKVDIV_	P04406	-0.236031	2.58179e-07	Glyceraldehyde-3-phosphate dehydrogenase	G3P_HUMAN
_IVPVEITISLLKR_	P30085	-0.446903	2.6859e-07	UMP-CMP kinase	KCY_HUMAN
_LENEIQTYR_	P13645	0.823967	2.6859e-07	Keratin, type I cytoskeletal 10	K1C10_HUMAN
_TEELNREVATNSELVQSGK_	Q04695	-0.30621	2.6859e-07	Keratin, type I cytoskeletal 17	K1C17_HUMAN
_GSEVGFHGAAPDISVK_	Q09666	-0.19781	2.69757e-07	Neuroblast differentiation-associated protein AHNAK	AHNK_HUMAN
_ISNQVDLSNVC[+C2+H3+N+O]AQYR_	O75694	-0.231372	2.73896e-07	Nuclear pore complex protein Nup155	NU155_HUMAN
_GSSFGSGAGSSSFSR_	P05787	-0.516933	2.74777e-07	Keratin, type II cytoskeletal 8	K2C8_HUMAN
_FLEQQNQVLQTK_	P04264	0.585979	2.77041e-07	Keratin, type II cytoskeletal 1	K2C1_HUMAN
_FC[+C2+H3+N+O]LDNGAK_	P00558	-0.107744	2.81186e-07	Phosphoglycerate kinase 1	PGK1_HUMAN
_YTEGAELVDSVLDVVR_	P68371	0.184026	2.82117e-07	Tubulin beta-4B chain	TBB4B_HUMAN
_MDATANDVPSPYEVR_	P30101	0.663045	3.02435e-07	Protein disulfide-isomerase A3	PDIA3_HUMAN
_FGQGGAGPVGGQGPR_	P23246	-0.161644	3.08696e-07	Splicing factor, proline- and glutamine-rich	SFPQ_HUMAN
_VFGNEIK_	P19338	-0.113144	3.12646e-07	Nucleolin	NUCL_HUMAN
_NLLHVTDTGVGMTR_	P14625	0.193095	3.12646e-07	Endoplasmin	ENPL_HUMAN
_IHFPLATYAPVIS_	Q71U36	-0.269739	3.12646e-07	Tubulin alpha-1A chain	TBA1A_HUMAN
_SAYGGPVGAGIR_	P08729	-0.203222	3.28396e-07	Keratin, type II cytoskeletal 7	K2C7_HUMAN
_LGYPVTNAVITVPAYFNDSQR_	P0DMV8;P0DMV9	0.174734	3.31164e-07	Heat shock 70 kDa protein 1A;Heat shock 70 kDa protein 1B	HS71A_HUMAN;HS71B_HUMAN
_AVLLSSGQELC[+C2+H3+N+O]ER_	Q9UKX5	0.176088	3.33917e-07	Integrin alpha-11	ITA11_HUMAN
_LLLIQAFRPDR_	Q14204	-0.156786	3.40906e-07	Cytoplasmic dynein 1 heavy chain 1	DYHC1_HUMAN
_VVISLQLTAEK_	P30041	0.26013	3.44277e-07	Peroxiredoxin-6	PRDX6_HUMAN
_DVLFLK_	P00558	-0.200926	3.59076e-07	Phosphoglycerate kinase 1	PGK1_HUMAN
_NQVAMNPTNTVFDAK_	P11142	0.0634233	3.59076e-07	Heat shock cognate 71 kDa protein	HSP7C_HUMAN
_EFHTTGLAWSK_	Q01518	-0.253123	3.67408e-07	Adenylyl cyclase-associated protein 1	CAP1_HUMAN
_TVPPAVTGITFLSGGQSEEEASINLNAINK_	P04075	-0.0834192	3.67408e-07	Fructose-bisphosphate aldolase A	ALDOA_HUMAN
_EQQIVIQSSGGLSKDDIENMVK_	P38646	0.370255	3.82757e-07	Stress-70 protein, mitochondrial	GRP75_HUMAN
_SIQGQHTISPLDLAK_	Q15365	-0.821877	3.89961e-07	Poly(rC)-binding protein 1	PCBP1_HUMAN
_SVQWSDPLPEC[+C2+H3+N+O]R_	P08174	-0.0973976	3.92519e-07	Complement decay-accelerating factor	DAF_HUMAN
_EMQNLSFQDC[+C2+H3+N+O]YSSK_	P30084	0.278886	3.92519e-07	Enoyl-CoA hydratase, mitochondrial	ECHM_HUMAN
_SFGSGGGYGSSFGGVDGLLAGGEK_	Q04695	-0.543875	4.02162e-07	Keratin, type I cytoskeletal 17	K1C17_HUMAN
_KLHEEEIQELQAQIQ_	P08670	-0.651961	4.02569e-07	Vimentin	VIME_HUMAN
_AFQGHGAGNLAGLK_	P08195	-0.162126	4.08608e-07	4F2 cell-surface antigen heavy chain	4F2_HUMAN
_LVSIDSK_	P21333	-0.0498751	4.1937e-07	Filamin-A	FLNA_HUMAN
_HFSVEGQLEFR_	P08238	-0.187856	4.24511e-07	Heat shock protein HSP 90-beta	HS90B_HUMAN
_LTWHAYPEDAENK_	P45973	-0.216103	4.30783e-07	Chromobox protein homolog 5	CBX5_HUMAN
_RKEDEVEEWQHR_	P15311	-0.140106	4.33577e-07	Ezrin	EZRI_HUMAN
_IYHTIAYLTPLPQPNR_	P10620	-0.260749	4.33577e-07	Microsomal glutathione S-transferase 1	MGST1_HUMAN
_ETNISYSQEADDR_	O00116	0.190716	4.33577e-07	Alkyldihydroxyacetonephosphate synthase, peroxisomal	ADAS_HUMAN
_AVPVWDVLASGYVSR_	P58107	-0.15128	4.74728e-07	Epiplakin	EPIPL_HUMAN
_YDADLSPAGHEEAKR_	P18669	-0.143103	4.79693e-07	Phosphoglycerate mutase 1	PGAM1_HUMAN
_MVAAATNNLC[+C2+H3+N+O]EAANAAVQGHASQEK_	Q9Y490	0.44367	4.79693e-07	Talin-1	TLN1_HUMAN
_SVPLAATSMLITQGLISK_	Q9NX40	0.165086	4.82417e-07	OCIA domain-containing protein 1	OCAD1_HUMAN
_IQHSITAQDHQPTPDSC[+C2+H3+N+O]IISMVVGQLK_	P61970	0.484952	4.82417e-07	Nuclear transport factor 2	NTF2_HUMAN
_LEYESSFSNEEAQK_	Q02790	0.179227	4.8897e-07	Peptidyl-prolyl cis-trans isomerase FKBP4	FKBP4_HUMAN
_TALLDAAGVA_	P10809	-0.869981	5.16682e-07	60 kDa heat shock protein, mitochondrial	CH60_HUMAN
_DENSVELTMAEGPYK_	Q14697	0.28542	5.22541e-07	Neutral alpha-glucosidase AB	GANAB_HUMAN
_EMDEAATAEER_	Q04637	0.180589	5.42682e-07	Eukaryotic translation initiation factor 4 gamma 1	IF4G1_HUMAN
_DASIVGFFDDSFSEAHSEFLK_	P30101	0.447802	5.46468e-07	Protein disulfide-isomerase A3	PDIA3_HUMAN
_SQYEQLAEQNRK_	P13645	0.641298	5.52363e-07	Keratin, type I cytoskeletal 10	K1C10_HUMAN
_GLTEGLHGFHVHEFGDNTAGC[+C2+H3+N+O]TSAGPHFNPLSR_	P00441	-0.128933	5.66857e-07	Superoxide dismutase [Cu-Zn]	SODC_HUMAN
_SLGTIQQC[+C2+H3+N+O]C[+C2+H3+N+O]DAIDHLC[+C2+H3+N+O]R_	P78527	0.116019	5.66857e-07	DNA-dependent protein kinase catalytic subunit	PRKDC_HUMAN
_QVAPEKPVKK_	P53999	-0.807385	6.00392e-07	Activated RNA polymerase II transcriptional coactivator p15	TCP4_HUMAN
_LLHEVQELTTEVEK_	Q13561	-0.451129	6.14592e-07	Dynactin subunit 2	DCTN2_HUMAN
_ESC[+C2+H3+N+O]DSALR_	P52907	0.24454	6.21111e-07	F-actin-capping protein subunit alpha-1	CAZA1_HUMAN
_ALM[+O]LQGVDLLADAVAVTMGPKG_	P10809	0.224703	6.36908e-07	60 kDa heat shock protein, mitochondrial	CH60_HUMAN
_VVSSDFNSDTHSSTFDAGAGIALNDHFVK_	P04406	-0.645104	6.41276e-07	Glyceraldehyde-3-phosphate dehydrogenase	G3P_HUMAN
_DGENYVVLLDSTLPR_	Q5JPE7	0.137278	6.62333e-07	Nodal modulator 2	NOMO2_HUMAN
_TEESPASDEAGEK_	P05114	0.368126	6.91547e-07	Non-histone chromosomal protein HMG-14	HMGN1_HUMAN
_GINTLVTYDMVPEPK_	P20674	0.152873	7.00114e-07	Cytochrome c oxidase subunit 5A, mitochondrial	COX5A_HUMAN
_EGEEAGPGDPLLEAVPK_	Q16543	-0.0833371	7.00114e-07	Hsp90 co-chaperone Cdc37	CDC37_HUMAN
_AVTQALNR_	Q9Y490	-0.19227	7.0662e-07	Talin-1	TLN1_HUMAN
_GAAGRPLELSDFR_	P42167	-0.230521	7.25021e-07	Lamina-associated polypeptide 2, isoforms beta/gamma	LAP2B_HUMAN
_LRFPGQLNADLRK_	P68371	-0.40798	7.31334e-07	Tubulin beta-4B chain	TBB4B_HUMAN
_TLQEVTEMDSVKR_	P58107	-0.151358	7.31334e-07	Epiplakin	EPIPL_HUMAN
_C[+C2+H3+N+O]EFQDAYVLLSEK_	P10809	0.183696	7.51206e-07	60 kDa heat shock protein, mitochondrial	CH60_HUMAN
_DSPSVWAAVPGK_	P07737	-0.105455	7.84189e-07	Profilin-1	PROF1_HUMAN
_SLEGDHSTPPSAYGSVK_	P07355	-0.959521	7.94055e-07	Annexin A2	ANXA2_HUMAN
_WNTEDK_	P00558	0.196924	8.09064e-07	Phosphoglycerate kinase 1	PGK1_HUMAN
_TGVSVEIPPSDSISETVILR_	Q00341	-0.190742	8.33767e-07	Vigilin	VIGLN_HUMAN
_SLEQNIQLPAAL_	P33993	0.271326	8.51869e-07	DNA replication licensing factor MCM7	MCM7_HUMAN
_GGPYGGGNYGPGGSGGSGGYGGR_	P22626	0.191813	8.62331e-07	Heterogeneous nuclear ribonucleoproteins A2/B1	ROA2_HUMAN
_LVSNHSLHETSSVF_	P21333	0.28251	8.74392e-07	Filamin-A	FLNA_HUMAN
_EYQDLLNVK_	P08670	-0.128256	8.79307e-07	Vimentin	VIME_HUMAN
_IAPSFAVESIEDALK_	P31327	0.058308	9.27643e-07	Carbamoyl-phosphate synthase [ammonia], mitochondrial	CPSM_HUMAN
_LHFFMPGFAPLTSR_	P68371	-0.166337	9.38941e-07	Tubulin beta-4B chain	TBB4B_HUMAN
_SFSSSAGPGLLK_	P08729	-0.469777	9.44719e-07	Keratin, type II cytoskeletal 7	K2C7_HUMAN
_DLLIAYYDVDYEK_	P30101	0.229218	9.57342e-07	Protein disulfide-isomerase A3	PDIA3_HUMAN
_IGAEVYHNLK_	P06733	-0.0793387	9.85264e-07	Alpha-enolase	ENOA_HUMAN
_ETMLSDGLNSLTYQVLDVQR_	P15291	0.399299	1.00026e-06	Beta-1,4-galactosyltransferase 1	B4GT1_HUMAN
_KLVTDLTK_	P02768	-1.00868	1.03908e-06	Serum albumin	ALBU_HUMAN
_AQLGGPEAAK_	P04792	-0.202751	1.06427e-06	Heat shock protein beta-1	HSPB1_HUMAN
_YESVAAK_	P08670	0.390225	1.06539e-06	Vimentin	VIME_HUMAN
_FVDEEDGGDGQAGPDEGEVDSC[+C2+H3+N+O]LR_	O15511	0.372675	1.11002e-06	Actin-related protein 2/3 complex subunit 5	ARPC5_HUMAN
_YPIEHGIITNWDDM[+O]EK_	P62736	-0.110953	1.11557e-06	Actin, aortic smooth muscle	ACTA_HUMAN
_RQTVAVGVIK_	P68104	0.0660892	1.11825e-06	Elongation factor 1-alpha 1	EF1A1_HUMAN
_AQPYDPNFYDETYDYGGF_	P61978	0.289193	1.13851e-06	Heterogeneous nuclear ribonucleoprotein K	HNRPK_HUMAN
_SPASDTYIVFGEAK_	E9PAV3	0.104325	1.14396e-06	Nascent polypeptide-associated complex subunit alpha, muscle-specific form	NACAM_HUMAN
_SVLADQGK_	Q9NYF8	-0.207375	1.14421e-06	Bcl-2-associated transcription factor 1	BCLF1_HUMAN
_KSNFSNSADDIK_	P45973	-0.271614	1.14421e-06	Chromobox protein homolog 5	CBX5_HUMAN
_LLEGEDAHLTQYK_	Q04695	-0.300456	1.18779e-06	Keratin, type I cytoskeletal 17	K1C17_HUMAN
_VIQWC[+C2+H3+N+O]THHKDDPPPPEDDENK_	P63208	-0.25013	1.19105e-06	S-phase kinase-associated protein 1	SKP1_HUMAN
_AHVIVMAATNRPNSIDPALR_	P55072	0.210318	1.19138e-06	Transitional endoplasmic reticulum ATPase	TERA_HUMAN
_ANLGAPDINIEGLDAK_	Q09666	-0.877558	1.19138e-06	Neuroblast differentiation-associated protein AHNAK	AHNK_HUMAN
_KVELDNMPLR_	Q15233	0.181927	1.19512e-06	Non-POU domain-containing octamer-binding protein	NONO_HUMAN
_DFMIQGGDFTR_	P23284	0.199687	1.21928e-06	Peptidyl-prolyl cis-trans isomerase B	PPIB_HUMAN
_VC[+C2+H3+N+O]ENIPIVLC[+C2+H3+N+O]GNK_	P62826	0.0814716	1.22041e-06	GTP-binding nuclear protein Ran	RAN_HUMAN
_AQYEEIAQR_	P02538;P48668	0.657151	1.22041e-06	Keratin, type II cytoskeletal 6A;Keratin, type II cytoskeletal 6C	K2C6A_HUMAN;K2C6C_HUMAN
_FEYIEENK_	Q00839	0.215575	1.22782e-06	Heterogeneous nuclear ribonucleoprotein U	HNRPU_HUMAN
_NTDEMVELR_	P61978	-0.109672	1.23235e-06	Heterogeneous nuclear ribonucleoprotein K	HNRPK_HUMAN
_GFHPSDIEVDLLK_	P61769	-0.566479	1.24045e-06	Beta-2-microglobulin	B2MG_HUMAN
_KDDEVQVVR_	Q9UNX3	0.130672	1.25269e-06	60S ribosomal protein L26-like 1	RL26L_HUMAN
_SINEWAAQTTDGKLPEVTK_	P50454	-0.751984	1.27233e-06	Serpin H1	SERPH_HUMAN
_LVEALC[+C2+H3+N+O]AEHQINLIK_	P25398	-0.290658	1.27633e-06	40S ribosomal protein S12	RS12_HUMAN
_REDLVVAPAGITLK_	P12268	-0.16973	1.32475e-06	Inosine-5'-monophosphate dehydrogenase 2	IMDH2_HUMAN
_EITALAPSTM[+O]K_	P60709	-0.0974821	1.32672e-06	Actin, cytoplasmic 1	ACTB_HUMAN
_IHFISPNIYC[+C2+H3+N+O]C[+C2+H3+N+O]_	Q99436	0.169549	1.32672e-06	Proteasome subunit beta type-7	PSB7_HUMAN
_DLVDYLHRNK_	P09619	0.27387	1.32704e-06	Platelet-derived growth factor receptor beta	PGFRB_HUMAN
_M[+C2+H2+O]DPNC[+C2+H3+N+O]SC[+C2+H3+N+O]AAGDSC[+C2+H3+N+O]TC[+C2+H3+N+O]AGSC[+C2+H3+N+O]K_	P02795	0.290633	1.32704e-06	Metallothionein-2	MT2_HUMAN
_EYQELMSVK_	P08729	-0.177604	1.35501e-06	Keratin, type II cytoskeletal 7	K2C7_HUMAN
_GILIGIQQSFRPR_	P31327	0.0986306	1.35926e-06	Carbamoyl-phosphate synthase [ammonia], mitochondrial	CPSM_HUMAN
_FADLSEAANR_	P08670	-0.0986398	1.39303e-06	Vimentin	VIME_HUMAN
_DAAAAKEEAPKAEPEK_	P80723	-0.526961	1.39303e-06	Brain acid soluble protein 1	BASP1_HUMAN
_ASWSSLSMDEK_	P13073	0.308843	1.45327e-06	Cytochrome c oxidase subunit 4 isoform 1, mitochondrial	COX41_HUMAN
_VQETGDIVISNAYVDLAPTSGTSAK_	P51659	0.211594	1.48016e-06	Peroxisomal multifunctional enzyme type 2	DHB4_HUMAN
_KQDEPIDLF_	P40227	0.194957	1.48071e-06	T-complex protein 1 subunit zeta	TCPZ_HUMAN
_AHLDATTVLSR_	P06576	-1.09746	1.49544e-06	ATP synthase subunit beta, mitochondrial	ATPB_HUMAN
_ALAAFLKK_	P39019	-0.356847	1.49544e-06	40S ribosomal protein S19	RS19_HUMAN
_QGFNVVVESGAGEASK_	Q13423	0.143613	1.51946e-06	NAD(P) transhydrogenase, mitochondrial	NNTM_HUMAN
_VTSLTAC[+C2+H3+N+O]LVDQSLR_	P04216	0.160654	1.54146e-06	Thy-1 membrane glycoprotein	THY1_HUMAN
_GAQAAIVVYDITNTDTFAR_	P51148	0.155056	1.55356e-06	Ras-related protein Rab-5C	RAB5C_HUMAN
_VLDELTLTK_	P13645	0.612424	1.59986e-06	Keratin, type I cytoskeletal 10	K1C10_HUMAN
_IYEGQVEVTGDEYNVE_	P46777	0.426557	1.60718e-06	60S ribosomal protein L5	RL5_HUMAN
_DKPLPPLLAR_	Q14839	-0.18846	1.61386e-06	Chromodomain-helicase-DNA-binding protein 4	CHD4_HUMAN
_EC[+C2+H3+N+O]HNAGGNQEWALTK_	Q10471	-1.11571	1.61386e-06	Polypeptide N-acetylgalactosaminyltransferase 2	GALT2_HUMAN
_MDPNC[+C2+H3+N+O]SC[+C2+H3+N+O]AAGDSC[+C2+H3+N+O]TC[+C2+H3+N+O]AGSC[+C2+H3+N+O]K_	P02795	0.427535	1.67222e-06	Metallothionein-2	MT2_HUMAN
_QYDADLEQILIQ_	P37802	0.191919	1.75298e-06	Transgelin-2	TAGL2_HUMAN
_LLEAQIATGGIIDPVHSHR_	Q15149	-0.288502	1.81353e-06	Plectin	PLEC_HUMAN
_VGPDTER_	P22314	0.21546	1.82478e-06	Ubiquitin-like modifier-activating enzyme 1	UBA1_HUMAN
_LTDYISK_	O75915	-0.168409	1.86983e-06	PRA1 family protein 3	PRAF3_HUMAN
_RNIPPYFVA_	P12956	1.08907	1.86983e-06	X-ray repair cross-complementing protein 6	XRCC6_HUMAN
_ESYPVFYLFR_	P30040	0.23086	1.86983e-06	Endoplasmic reticulum resident protein 29	ERP29_HUMAN
_YHTSQSGDEMTSLSEYVSR_	P08238	0.158831	1.89309e-06	Heat shock protein HSP 90-beta	HS90B_HUMAN
_ITLQDVVSHSK_	P46940	-0.131064	1.99186e-06	Ras GTPase-activating-like protein IQGAP1	IQGA1_HUMAN
_GNLGAGNGNLQGPR_	P43243	-0.2265	2.00533e-06	Matrin-3	MATR3_HUMAN
_WVVLGHSER_	P60174	0.168689	2.00916e-06	Triosephosphate isomerase	TPIS_HUMAN
_IMGTSPLQIDR_	P31327	0.259006	2.01897e-06	Carbamoyl-phosphate synthase [ammonia], mitochondrial	CPSM_HUMAN
_IVSRPEELREDDVGTGAGLLEIK_	P49368	-0.218617	2.04669e-06	T-complex protein 1 subunit gamma	TCPG_HUMAN
_VAELLLLHGAEPNC[+C2+H3+N+O]ADPATLTRPVHDAAR_	P42771	-0.27714	2.12048e-06	Cyclin-dependent kinase inhibitor 2A	CDN2A_HUMAN
_GMSLNLEPDNVGVVVFGNDK_	P25705	0.3078	2.13021e-06	ATP synthase subunit alpha, mitochondrial	ATPA_HUMAN
_SLNLEPDNVGVVVFGNDK_	P25705	-0.546957	2.13516e-06	ATP synthase subunit alpha, mitochondrial	ATPA_HUMAN
_SHC[+C2+H3+N+O]LEVTVQ_	Q9UBC5	-0.906733	2.14199e-06	Unconventional myosin-Ia	MYO1A_HUMAN
_PLEAEVAPVK_	P27816	-0.392384	2.14909e-06	Microtubule-associated protein 4	MAP4_HUMAN
_KVVVSPTKK_	P19338	-0.270079	2.18572e-06	Nucleolin	NUCL_HUMAN
_SLGSVQAPSYGARPVSSAA_	P05783	-0.95814	2.18572e-06	Keratin, type I cytoskeletal 18	K1C18_HUMAN
_YGGELVPHFPAR_	O75369	-0.10363	2.2443e-06	Filamin-B	FLNB_HUMAN
_YSELTTLTSQYIK_	Q15149	-0.314696	2.25264e-06	Plectin	PLEC_HUMAN
_FAAYFQQGDMESNGK_	P06744	0.153908	2.26151e-06	Glucose-6-phosphate isomerase	G6PI_HUMAN
_GLDLWQVK_	P27797	-0.516276	2.31261e-06	Calreticulin	CALR_HUMAN
_IQDIVGILR_	P46087	-0.138912	2.34215e-06	Probable 28S rRNA (cytosine(4447)-C(5))-methyltransferase	NOP2_HUMAN
_FLSQPFQVAEVFTGHMGK_	P06576	0.205757	2.34215e-06	ATP synthase subunit beta, mitochondrial	ATPB_HUMAN
_WNTDNTLGTEIAIEDQIC[+C2+H3+N+O]QGLK_	P45880	0.205918	2.34215e-06	Voltage-dependent anion-selective channel protein 2	VDAC2_HUMAN
_GIQAEEILQTYLK_	P32455	-0.120625	2.37627e-06	Guanylate-binding protein 1	GBP1_HUMAN
_SVC[+C2+H3+N+O]SETSQELAEGQR_	Q96HC4	-0.810901	2.37627e-06	PDZ and LIM domain protein 5	PDLI5_HUMAN
_VIHQLGPGLR_	O96008	-1.08162	2.4534e-06	Mitochondrial import receptor subunit TOM40 homolog	TOM40_HUMAN
_GIVEFASKPAAR_	P23246	-0.201272	2.47574e-06	Splicing factor, proline- and glutamine-rich	SFPQ_HUMAN
_KAAAPAPEEEMDEC[+C2+H3+N+O]EQALAAEPK_	P26641	-0.216271	2.47574e-06	Elongation factor 1-gamma	EF1G_HUMAN
_TAEVLELAGNASK_	P0C0S5;Q71UI9	0.354584	2.48085e-06	Histone H2A.Z;Histone H2A.V	H2AZ_HUMAN;H2AV_HUMAN
_GHVFEESQVAGTPM_	P13639	0.326363	2.52895e-06	Elongation factor 2	EF2_HUMAN
_RISGLIYEETR_	P62805	-0.17603	2.53112e-06	Histone H4	H4_HUMAN
_DKLDGNELDLSLSDLNEVPVK_	Q96AG4	-0.160672	2.57312e-06	Leucine-rich repeat-containing protein 59	LRC59_HUMAN
_VSLDVNHFAPDELTVK_	P04792	-0.143785	2.58173e-06	Heat shock protein beta-1	HSPB1_HUMAN
_AKPDPGSGGQPAGPGAAGEALAVLTSFGR_	Q9BSJ8	0.42832	2.67735e-06	Extended synaptotagmin-1	ESYT1_HUMAN
_QFGFIVLTTSAGIMDHEEAR_	P62244	0.27838	2.68234e-06	40S ribosomal protein S15a	RS15A_HUMAN
_RVQPEAQAK_	Q06323	0.204263	2.75101e-06	Proteasome activator complex subunit 1	PSME1_HUMAN
_IEPGVDPDDTYNETPYEK_	Q9H4A4	0.400793	2.75101e-06	Aminopeptidase B	AMPB_HUMAN
_GEHSIVYLKPSYAFGSVGK_	Q02790	-0.14891	2.75621e-06	Peptidyl-prolyl cis-trans isomerase FKBP4	FKBP4_HUMAN
_YLEGTSC[+C2+H3+N+O]IAGVLVPAK_	P58107	-0.309116	2.75951e-06	Epiplakin	EPIPL_HUMAN
_DMFQETMEAMR_	P35579	0.343077	2.75951e-06	Myosin-9	MYH9_HUMAN
_SDLQLDR_	Q9Y446	0.322726	2.77982e-06	Plakophilin-3	PKP3_HUMAN
_LLQIDPNFGSK_	P08195	-0.30258	2.77982e-06	4F2 cell-surface antigen heavy chain	4F2_HUMAN
_MDSTANEVEAVK_	P07237	0.544769	2.78395e-06	Protein disulfide-isomerase	PDIA1_HUMAN
_TNISDEESEQATEMLVHNAQNLMQSVK_	P18206	0.174065	2.78694e-06	Vinculin	VINC_HUMAN
_SEIDLFNIR_	P08758	0.0792782	2.80585e-06	Annexin A5	ANXA5_HUMAN
_TNTPLEDQLR_	P22314	0.0976001	2.80585e-06	Ubiquitin-like modifier-activating enzyme 1	UBA1_HUMAN
_KIEPELDGSAQVT_	P06744	0.110816	2.82782e-06	Glucose-6-phosphate isomerase	G6PI_HUMAN
_VGVNGFGR_	P04406	-0.0576253	2.87479e-06	Glyceraldehyde-3-phosphate dehydrogenase	G3P_HUMAN
_YHTINGHNAEVR_	P22626	-0.258572	2.95612e-06	Heterogeneous nuclear ribonucleoproteins A2/B1	ROA2_HUMAN
_HSQFIGYPITLF_	P07900	0.160187	2.95612e-06	Heat shock protein HSP 90-alpha	HS90A_HUMAN
_LTPVSPESSSTEEK_	Q13501	-0.216727	2.95612e-06	Sequestosome-1	SQSTM_HUMAN
_DLEALMFDR_	P36871	0.216378	3.01402e-06	Phosphoglucomutase-1	PGM1_HUMAN
_SLSHGIK_	Q9Y2K6	-0.507393	3.04073e-06	Ubiquitin carboxyl-terminal hydrolase 20	UBP20_HUMAN
_SVGEVMAIGR_	P31327	0.19336	3.09675e-06	Carbamoyl-phosphate synthase [ammonia], mitochondrial	CPSM_HUMAN
_AYHEQLSVAEITNA_	Q71U36	-0.387969	3.21208e-06	Tubulin alpha-1A chain	TBA1A_HUMAN
_SSNAETLY_	P61289	-0.201119	3.23629e-06	Proteasome activator complex subunit 3	PSME3_HUMAN
_KLGGTIDDC[+C2+H3+N+O]ELVEGLVLTQK_	P50991	-0.135073	3.3465e-06	T-complex protein 1 subunit delta	TCPD_HUMAN
_DTDSEEEIREAF_	P0DP23;P0DP24;P0DP25	0.564997	3.40335e-06	Calmodulin-1;Calmodulin-2;Calmodulin-3	CALM1_HUMAN;CALM2_HUMAN;CALM3_HUMAN
_ILVELATFLEK_	Q9NZM1	-0.217896	3.53059e-06	Myoferlin	MYOF_HUMAN
_GTAYVVYEDIFDAK_	Q9Y3B4	0.175991	3.57879e-06	Splicing factor 3B subunit 6	SF3B6_HUMAN
_FLSQPFQVA_	P06576	-0.877017	3.73522e-06	ATP synthase subunit beta, mitochondrial	ATPB_HUMAN
_ALDVMVSTFHK_	P26447	-0.177656	3.73931e-06	Protein S100-A4	S10A4_HUMAN
_LTVEEAVR_	Q15149	-0.155155	3.77843e-06	Plectin	PLEC_HUMAN
_KPIDYTVLDDVGHGVK_	Q8IZP0	0.130197	3.79084e-06	Abl interactor 1	ABI1_HUMAN
_VHGPGIQSGTTNKPNK_	P21333	-0.241214	3.87569e-06	Filamin-A	FLNA_HUMAN
_YYGGAEVVDEIELLC[+C2+H3+N+O]QR_	P34897	0.167954	3.88623e-06	Serine hydroxymethyltransferase, mitochondrial	GLYM_HUMAN
_ANPQVGVAFPHIK_	P13010	-0.092113	3.89087e-06	X-ray repair cross-complementing protein 5	XRCC5_HUMAN
_TRPAANPIQFTLNK_	P23921	-0.257688	3.89087e-06	Ribonucleoside-diphosphate reductase large subunit	RIR1_HUMAN
_GGTSELSSEGTQHSYSEEEK_	P13797	-0.702876	4.01992e-06	Plastin-3	PLST_HUMAN
_EEEQATETQPIVY_	Q00610	0.321906	4.12067e-06	Clathrin heavy chain 1	CLH1_HUMAN
_DLGGHEQAR_	Q9NR31	-0.323625	4.20137e-06	GTP-binding protein SAR1a	SAR1A_HUMAN
_MSINAEEVVVGDLVEVK_	P05023	0.386982	4.20137e-06	Sodium/potassium-transporting ATPase subunit alpha-1	AT1A1_HUMAN
_NVTEETPEGEEHHPVADTENKENEVEEVKEEGPK_	Q8NC51	0.212597	4.20137e-06	Plasminogen activator inhibitor 1 RNA-binding protein	PAIRB_HUMAN
_PFLWLAR_	P62826	0.105881	4.25273e-06	GTP-binding nuclear protein Ran	RAN_HUMAN
_EFDPTITDASLSLPSR_	Q05682	-0.211589	4.2809e-06	Caldesmon	CALD1_HUMAN
_SMAASGNLGHTPFVDEL_	P22695	0.202918	4.35749e-06	Cytochrome b-c1 complex subunit 2, mitochondrial	QCR2_HUMAN
_PAKYDDIK_	P04406	-0.064166	4.37509e-06	Glyceraldehyde-3-phosphate dehydrogenase	G3P_HUMAN
_IDDIRKPGESEE_	P48643	-0.295302	4.41416e-06	T-complex protein 1 subunit epsilon	TCPE_HUMAN
_VNPDTGYINYDQLEENAR_	P34896	0.375439	4.41416e-06	Serine hydroxymethyltransferase, cytosolic	GLYC_HUMAN
_AGIIASAR_	P13639	-0.161882	4.42561e-06	Elongation factor 2	EF2_HUMAN
_HGEVC[+C2+H3+N+O]PAGWKPGSDTIKPDVQ_	Q06830	0.64376	4.44604e-06	Peroxiredoxin-1	PRDX1_HUMAN
_VDINAPDVDVHGPDWHLK_	Q09666	-0.506931	4.53243e-06	Neuroblast differentiation-associated protein AHNAK	AHNK_HUMAN
_VPMASC[+C2+H3+N+O]DFSIR_	P04062	0.204074	4.53243e-06	Lysosomal acid glucosylceramidase	GLCM_HUMAN
_SAEVGAAETTLTELR_	P05783	-0.544737	4.53243e-06	Keratin, type I cytoskeletal 18	K1C18_HUMAN
_DVHNIYGLYVHMATADGLR_	Q14697	0.213216	4.6349e-06	Neutral alpha-glucosidase AB	GANAB_HUMAN
_TVPPAVTGITF_	P04075	0.0662376	4.6976e-06	Fructose-bisphosphate aldolase A	ALDOA_HUMAN
_NVFIIGATNRPDIIDPAILRPGR_	P55072	-0.123826	4.73617e-06	Transitional endoplasmic reticulum ATPase	TERA_HUMAN
_KAQPAQPADEPAEK_	P25786	-0.251878	4.79001e-06	Proteasome subunit alpha type-1	PSA1_HUMAN
_DFNSDTHSSTFDAGAGIALNDHFVK_	P04406	-0.438601	4.89553e-06	Glyceraldehyde-3-phosphate dehydrogenase	G3P_HUMAN
_LHPVILASIVDSYER_	O00303	-0.139898	4.98534e-06	Eukaryotic translation initiation factor 3 subunit F	EIF3F_HUMAN
_GLAPDLPEDLYHLIKK_	P62277	-0.15767	4.99157e-06	40S ribosomal protein S13	RS13_HUMAN
_NVTLPAVFK_	P36578	-0.163589	5.00637e-06	60S ribosomal protein L4	RL4_HUMAN
_ILAAALTQHNGDAAASLTVAEQYVSAFSK_	Q9UJZ1	0.152187	5.12218e-06	Stomatin-like protein 2, mitochondrial	STML2_HUMAN
_GVIINTASVAAFEGQVGQAAYSASK_	Q99714	0.194735	5.16489e-06	3-hydroxyacyl-CoA dehydrogenase type-2	HCD2_HUMAN
_SPVESTTEPPAVR_	P53992	0.150608	5.17539e-06	Protein transport protein Sec24C	SC24C_HUMAN
_YVMSWIKPGMTM[+O]IEIC[+C2+H3+N+O]EK_	P50579	-0.110297	5.24017e-06	Methionine aminopeptidase 2	MAP2_HUMAN
_HAAGALGLPDLVAVLTR_	P58107	-1.17185	5.2713e-06	Epiplakin	EPIPL_HUMAN
_KHLEINPDHSIIETLR_	P07900	-0.138324	5.28144e-06	Heat shock protein HSP 90-alpha	HS90A_HUMAN
_NVNVQNFHISWK_	O43707	0.132291	5.28144e-06	Alpha-actinin-4	ACTN4_HUMAN
_LSTQPGREEGSPLELER_	P08195	-0.132929	5.28144e-06	4F2 cell-surface antigen heavy chain	4F2_HUMAN
_AYGPGIEPTGNMVK_	P21333	0.322824	5.42036e-06	Filamin-A	FLNA_HUMAN
_LNLSTRPEK_	P26639	-0.35203	5.44779e-06	Threonine--tRNA ligase, cytoplasmic	SYTC_HUMAN
_PIYEGYALPHAILR_	P60709	-0.600269	5.44779e-06	Actin, cytoplasmic 1	ACTB_HUMAN
_REPAEQPGDGERTDC[+C2+H3+N+O]EPVGLEPAVEQS_	Q14151	0.280342	5.44779e-06	Scaffold attachment factor B2	SAFB2_HUMAN
_GGGGGQDNGLEGLGNDSR_	P08621	-0.166115	5.53016e-06	U1 small nuclear ribonucleoprotein 70 kDa	RU17_HUMAN
_IAQGGVLPNIQAVLLPK_	P0C0S8;P20671;Q96KK5;Q99878	-0.170511	5.53816e-06	Histone H2A type 1;Histone H2A type 1-D;Histone H2A type 1-H;Histone H2A type 1-J	H2A1_HUMAN;H2A1D_HUMAN;H2A1H_HUMAN;H2A1J_HUMAN
_NVTEETPEGEEHHPVADTENK_	Q8NC51	0.29907	5.5396e-06	Plasminogen activator inhibitor 1 RNA-binding protein	PAIRB_HUMAN
_AQVEEFLAQHGSEYQSVK_	Q02809	0.277832	5.58592e-06	Procollagen-lysine,2-oxoglutarate 5-dioxygenase 1	PLOD1_HUMAN
_GDVEEDETIPDSEQDIRPR_	Q92973	0.268156	5.61294e-06	Transportin-1	TNPO1_HUMAN
_LGDVYVNDAFGTAHR_	P00558	-0.0817577	5.70466e-06	Phosphoglycerate kinase 1	PGK1_HUMAN
_NFSDNQLQEGK_	P37802	-0.0804617	5.76193e-06	Transgelin-2	TAGL2_HUMAN
_HGDLLFLFPS_	Q8TAT6	0.296275	5.78478e-06	Nuclear protein localization protein 4 homolog	NPL4_HUMAN
_VVC[+C2+H3+N+O]DENGSK_	P11940	0.261749	5.80813e-06	Polyadenylate-binding protein 1	PABP1_HUMAN
_LNEAQPSTIATSMR_	P56537	-0.312704	5.8572e-06	Eukaryotic translation initiation factor 6	IF6_HUMAN
_SGLEEAVYR_	P50990	0.241649	5.92771e-06	T-complex protein 1 subunit theta	TCPQ_HUMAN
_VVDLMAHMASKE_	P04406	0.199891	5.967e-06	Glyceraldehyde-3-phosphate dehydrogenase	G3P_HUMAN
_AAFDDAIAELDTLSEESYK_	P62258	0.275844	6.06279e-06	14-3-3 protein epsilon	1433E_HUMAN
_GGAEVQIFAPDVPQMHVIDHTK_	A0A0B4J2D5;P0DPI2	0.27613	6.26044e-06	Glutamine amidotransferase-like class 1 domain-containing protein 3B, mitochondrial;Glutamine amidotransferase-like class 1 domain-containing protein 3A, mitochondrial	GAL3B_HUMAN;GAL3A_HUMAN
_SLAEGSVTSVGSVNPAENFR_	P13010	-0.639458	6.26044e-06	X-ray repair cross-complementing protein 5	XRCC5_HUMAN
_LSTAC[+C2+H3+N+O]PGR_	P55060	-0.295204	6.3315e-06	Exportin-2	XPO2_HUMAN
_QSLEASLAETEGR_	P13645	0.727289	6.3315e-06	Keratin, type I cytoskeletal 10	K1C10_HUMAN
_HATAEEVEEEERDRIPGPVC[+C2+H3+N+O]K_	Q8TDN6	-0.184673	6.42929e-06	Ribosome biogenesis protein BRX1 homolog	BRX1_HUMAN
_IM[+O]DPNIVGSEHYDVAR_	P06576	-0.159517	6.63617e-06	ATP synthase subunit beta, mitochondrial	ATPB_HUMAN
_AGPTALLAHEIGFGSK_	Q99497	-0.305567	6.88356e-06	Protein/nucleic acid deglycase DJ-1	PARK7_HUMAN
_GLIGDLC[+C2+H3+N+O]TAFGK_	Q14974	-0.747996	6.92752e-06	Importin subunit beta-1	IMB1_HUMAN
_KVDATEESDLAQQYGVR_	P07237	-0.381035	6.94175e-06	Protein disulfide-isomerase	PDIA1_HUMAN
_TVIIEQSWGSPK_	P10809	0.166683	6.94175e-06	60 kDa heat shock protein, mitochondrial	CH60_HUMAN
_AASILGKPADR_	P30046	-0.392918	7.05164e-06	D-dopachrome decarboxylase	DOPD_HUMAN
_EM[+O]VELPLR_	P55072	-0.492523	7.41669e-06	Transitional endoplasmic reticulum ATPase	TERA_HUMAN
_VAYC[+C2+H3+N+O]FEVAAQR_	Q9H488	0.259549	7.41669e-06	GDP-fucose protein O-fucosyltransferase 1	OFUT1_HUMAN
_IVGSKPLYVALAQR_	Q13310	-0.242847	7.73007e-06	Polyadenylate-binding protein 4	PABP4_HUMAN
_EEFASTC[+C2+H3+N+O]PDDEEIELAYEQVAK_	O00299	0.210953	7.73007e-06	Chloride intracellular channel protein 1	CLIC1_HUMAN
_AFLWAGGR_	Q00839	0.159408	7.98763e-06	Heterogeneous nuclear ribonucleoprotein U	HNRPU_HUMAN
_GGLGPMNIPLVSDPK_	Q06830	0.342064	7.98763e-06	Peroxiredoxin-1	PRDX1_HUMAN
_LSVDYGKK_	Q71U36	-0.159558	8.00348e-06	Tubulin alpha-1A chain	TBA1A_HUMAN
_ALGDLISATK_	Q9Y490	-0.148149	8.00348e-06	Talin-1	TLN1_HUMAN
_ALTGHLEEVVLA_	P04083	0.179514	8.35027e-06	Annexin A1	ANXA1_HUMAN
_EAILAIHK_	O43707	-0.106535	8.41337e-06	Alpha-actinin-4	ACTN4_HUMAN
_NAGPNTNGSQFFIC[+C2+H3+N+O]TAK_	P62937	-0.60242	8.41337e-06	Peptidyl-prolyl cis-trans isomerase A	PPIA_HUMAN
_DIISDTSGDFR_	P07355	0.214948	8.56426e-06	Annexin A2	ANXA2_HUMAN
_AALEALGSC[+C2+H3+N+O]LNNK_	P34897	0.162538	8.64689e-06	Serine hydroxymethyltransferase, mitochondrial	GLYM_HUMAN
_KLEAAEER_	P16949	-0.182402	8.64689e-06	Stathmin	STMN1_HUMAN
_TPVIDADKPVSSQLR_	Q14204	-0.296601	8.65414e-06	Cytoplasmic dynein 1 heavy chain 1	DYHC1_HUMAN
_VVIVDPETGK_	Q15149	0.148301	8.72081e-06	Plectin	PLEC_HUMAN
_FISVGYVDDTQFVR_	P01889	0.24612	8.80641e-06	HLA class I histocompatibility antigen, B-7 alpha chain	1B07_HUMAN
_VGLIGSC[+C2+H3+N+O]TNSSYEDMGR_	Q99798	0.369546	8.91284e-06	Aconitate hydratase, mitochondrial	ACON_HUMAN
_GGAGVGSMTK_	P39019	0.379099	8.98557e-06	40S ribosomal protein S19	RS19_HUMAN
_NPADLPK_	P13639	-0.121661	9.03388e-06	Elongation factor 2	EF2_HUMAN
_EGALC[+C2+H3+N+O]EENMR_	P13639	0.367292	9.03388e-06	Elongation factor 2	EF2_HUMAN
_TC[+C2+H3+N+O]PAAC[+C2+H3+N+O]HC[+C2+H3+N+O]PLEAPK_	O00622	-0.31746	9.06163e-06	CCN family member 1	CCN1_HUMAN
_ATQALVLAPTR_	P60842	-0.182288	9.15337e-06	Eukaryotic initiation factor 4A-I	IF4A1_HUMAN
_EVIETLLSLEK_	O00232	0.177378	9.15337e-06	26S proteasome non-ATPase regulatory subunit 12	PSD12_HUMAN
_GAEIEYAMAYSK_	Q969H8	0.213304	9.15337e-06	Myeloid-derived growth factor	MYDGF_HUMAN
_LPSRPPLPGSGGSQ_	Q9Y570	0.140106	9.15337e-06	Protein phosphatase methylesterase 1	PPME1_HUMAN
_AEISFEDRK_	P21333	0.110139	9.21514e-06	Filamin-A	FLNA_HUMAN
_EGFLDTLVVLHR_	P42771	-0.229238	9.3423e-06	Cyclin-dependent kinase inhibitor 2A	CDN2A_HUMAN
_KPADDQDPIDAL_	P20810	0.101381	9.3423e-06	Calpastatin	ICAL_HUMAN
_EWTQK_	P62837	-0.281108	9.3423e-06	Ubiquitin-conjugating enzyme E2 D2	UB2D2_HUMAN
_AIVHAVGQELQVTGPFNLQLIAK_	P27708	-0.396914	9.3423e-06	CAD protein	PYR1_HUMAN
_KHEAFESDLAAHQDR_	O43707	-0.0561776	9.35935e-06	Alpha-actinin-4	ACTN4_HUMAN
_VSDYEMK_	P12004	0.281897	9.36212e-06	Proliferating cell nuclear antigen	PCNA_HUMAN
_SWVNQMESQTGEASK_	P46940	0.172763	9.39512e-06	Ras GTPase-activating-like protein IQGAP1	IQGA1_HUMAN
_LKPGAPLRPK_	P21333	-0.0874665	9.40121e-06	Filamin-A	FLNA_HUMAN
_TLVLLMGK_	P07737	-0.110064	9.42698e-06	Profilin-1	PROF1_HUMAN
_QSLLSPLVLEVDPNIQAVR_	P05787	-0.342538	9.42698e-06	Keratin, type II cytoskeletal 8	K2C8_HUMAN
_LLEAQIATGGVIDPVHSHRVPVDVAYR_	Q15149	-0.304206	9.61187e-06	Plectin	PLEC_HUMAN
_SLELLEGK_	P00558	-0.194882	9.62192e-06	Phosphoglycerate kinase 1	PGK1_HUMAN
_AEDDEDDDVDTK_	P06454	0.299328	9.68964e-06	Prothymosin alpha	PTMA_HUMAN
_SALALAIK_	P25789	-0.175599	9.69405e-06	Proteasome subunit alpha type-4	PSA4_HUMAN
_HFVEGGDAGNREDQINR_	P18124	-0.5677	9.69405e-06	60S ribosomal protein L7	RL7_HUMAN
_ILTVEDHYYEGGIGEAVSS_	P29401	0.244901	9.73676e-06	Transketolase	TKT_HUMAN
_AQTAHIVLEDGTK_	P31327	-0.956664	9.76979e-06	Carbamoyl-phosphate synthase [ammonia], mitochondrial	CPSM_HUMAN
_ISIGNVVK_	Q9Y490	-0.303333	1.01096e-05	Talin-1	TLN1_HUMAN
_DLEALLNSK_	P02545	-0.149733	1.02976e-05	Prelamin-A/C	LMNA_HUMAN
_LRSEIDNVKK_	P04264	0.387004	1.02977e-05	Keratin, type II cytoskeletal 1	K2C1_HUMAN
_EAHKPPVFIEK_	Q8WX93	-0.147679	1.03376e-05	Palladin	PALLD_HUMAN
_LVLPAPQISDAELQEVVK_	Q99459	-0.178175	1.05747e-05	Cell division cycle 5-like protein	CDC5L_HUMAN
_VDINAPDVEVHGPDWHLK_	Q09666	-0.201107	1.06952e-05	Neuroblast differentiation-associated protein AHNAK	AHNK_HUMAN
_HILANFK_	P13693	-0.164243	1.07101e-05	Translationally-controlled tumor protein	TCTP_HUMAN
_AWNAYPYC[+C2+H3+N+O]R_	Q00169	0.19939	1.0838e-05	Phosphatidylinositol transfer protein alpha isoform	PIPNA_HUMAN
_ALQFVPETQVSLLDNGLR_	P31930	-0.660725	1.0838e-05	Cytochrome b-c1 complex subunit 1, mitochondrial	QCR1_HUMAN
_VLDELTLAR_	Q04695	-0.147274	1.11021e-05	Keratin, type I cytoskeletal 17	K1C17_HUMAN
_KESTLHLVLR_	P62979	-0.887412	1.12041e-05	Ubiquitin-40S ribosomal protein S27a	RS27A_HUMAN
_LASPEYVNLPINGNGK_	P09211	-0.16082	1.12254e-05	Glutathione S-transferase P	GSTP1_HUMAN
_IHNAENIQPGEQK_	Q04637	-0.228535	1.13181e-05	Eukaryotic translation initiation factor 4 gamma 1	IF4G1_HUMAN
_AEGYAEGDLTLYHR_	Q8IY81	-0.353899	1.13181e-05	pre-rRNA 2'-O-ribose RNA methyltransferase FTSJ3	SPB1_HUMAN
_GFETAYC[+C2+H3+N+O]IDSMGK_	Q86SF2	0.264733	1.13181e-05	N-acetylgalactosaminyltransferase 7	GALT7_HUMAN
_IEEVLSGVLDTELR_	P18583	-0.225468	1.13181e-05	Protein SON	SON_HUMAN
_ILGGSVLHLVLALR_	Q15843	-0.28263	1.13715e-05	NEDD8	NEDD8_HUMAN
_C[+C2+H3+N+O]ELLYEGPPDDEAAMGIK_	P13639	0.224502	1.13715e-05	Elongation factor 2	EF2_HUMAN
_VNPC[+C2+H3+N+O]IGGVILFHETLYQK_	P04075	-0.126544	1.13715e-05	Fructose-bisphosphate aldolase A	ALDOA_HUMAN
_VC[+C2+H3+N+O]EDLDTSVNLAWTSGTNC[+C2+H3+N+O]TR_	P45880	0.364769	1.13715e-05	Voltage-dependent anion-selective channel protein 2	VDAC2_HUMAN
_SLLDIISDPDAGTPEDK_	Q8WVM8	0.355595	1.14423e-05	Sec1 family domain-containing protein 1	SCFD1_HUMAN
_VEEQEPELTSTPNFVVEVIK_	Q07021	0.116059	1.14766e-05	Complement component 1 Q subcomponent-binding protein, mitochondrial	C1QBP_HUMAN
_AHEDFC[+C2+H3+N+O]GHTGK_	O00625	-0.437066	1.15253e-05	Pirin	PIR_HUMAN
_ITPENLPQILLQLKR_	P43243	-0.205125	1.17025e-05	Matrin-3	MATR3_HUMAN
_GVM[+O]LAVDAVIAELKK_	P10809	-0.163113	1.17269e-05	60 kDa heat shock protein, mitochondrial	CH60_HUMAN
_KQSKPVTTPEEIAQVA_	P10809	-1.15453	1.17816e-05	60 kDa heat shock protein, mitochondrial	CH60_HUMAN
_TYFPHFDLSHGSAQ_	P69905	-0.17164	1.20812e-05	Hemoglobin subunit alpha	HBA_HUMAN
_ILQELPSVSQETLK_	Q96ST2	-0.257467	1.22068e-05	Protein IWS1 homolog	IWS1_HUMAN
_LYELEENTDK_	P49792	0.298289	1.25729e-05	E3 SUMO-protein ligase RanBP2	RBP2_HUMAN
_NSDSFASHPNYPYSDEY_	P42330	0.606643	1.25729e-05	Aldo-keto reductase family 1 member C3	AK1C3_HUMAN
_ITLPVDFVTADKFDENAK_	P00558	-0.107594	1.28102e-05	Phosphoglycerate kinase 1	PGK1_HUMAN
_KVEDLFLTF_	Q13813	0.15204	1.30352e-05	Spectrin alpha chain, non-erythrocytic 1	SPTN1_HUMAN
_NVDLLSDMVQEHDEPILK_	P55209	-0.135808	1.30352e-05	Nucleosome assembly protein 1-like 1	NP1L1_HUMAN
_SLTNDWEDHLAVK_	P08238	-0.0951134	1.30832e-05	Heat shock protein HSP 90-beta	HS90B_HUMAN
_LNC[+C2+H3+N+O]QVIGASVDSHFC[+C2+H3+N+O]HLAWVNTPK_	Q06830	-0.190921	1.34272e-05	Peroxiredoxin-1	PRDX1_HUMAN
_THLPGFVEQAEAL_	P30044	0.154699	1.34702e-05	Peroxiredoxin-5, mitochondrial	PRDX5_HUMAN
_SDALETLGFLNHYQMK_	P14866	-0.156378	1.38144e-05	Heterogeneous nuclear ribonucleoprotein L	HNRPL_HUMAN
_NTTAAEEAR_	O00410	0.28884	1.38573e-05	Importin-5	IPO5_HUMAN
_IEISELNR_	P04264	0.651478	1.38573e-05	Keratin, type II cytoskeletal 1	K2C1_HUMAN
_TTGIVM[+O]DSGDGVTH_	P60709	-0.400944	1.38573e-05	Actin, cytoplasmic 1	ACTB_HUMAN
_GHHLPSENLGKEPLDPDPSHSPSDK_	Q8NFQ8	-0.228115	1.38828e-05	Torsin-1A-interacting protein 2	TOIP2_HUMAN
_RAPFDLFENR_	P07900	-0.119707	1.4093e-05	Heat shock protein HSP 90-alpha	HS90A_HUMAN
_KC[+C2+H3+N+O]EESFVK_	P08174	-0.396145	1.4093e-05	Complement decay-accelerating factor	DAF_HUMAN
_YEELQSLAGK_	P05787	-0.114206	1.4093e-05	Keratin, type II cytoskeletal 8	K2C8_HUMAN
_KFLDGNELTLADC[+C2+H3+N+O]NLLPK_	O00299	-0.102317	1.4093e-05	Chloride intracellular channel protein 1	CLIC1_HUMAN
_VSC[+C2+H3+N+O]LGVTDDGMAVATGSWDSFLK_	P62873	0.263856	1.4093e-05	Guanine nucleotide-binding protein G(I)/G(S)/G(T) subunit beta-1	GBB1_HUMAN
_GFGDGYNGY_	P22626	0.194976	1.4093e-05	Heterogeneous nuclear ribonucleoproteins A2/B1	ROA2_HUMAN
_GYHQYAYDGK_	P30447	0.364441	1.42649e-05	HLA class I histocompatibility antigen, A-23 alpha chain	1A23_HUMAN
_SVFALTNGIYPHK_	Q02878	-0.216765	1.42649e-05	60S ribosomal protein L6	RL6_HUMAN
_ALEESNYELEGK_	P13645	0.671507	1.43939e-05	Keratin, type I cytoskeletal 10	K1C10_HUMAN
_VGLQVVAVK_	P10809	-0.107142	1.44212e-05	60 kDa heat shock protein, mitochondrial	CH60_HUMAN
_GIIRPGTAFELL_	Q15149	0.122286	1.44783e-05	Plectin	PLEC_HUMAN
_LFVGSIPK_	O43390	-0.0676122	1.45063e-05	Heterogeneous nuclear ribonucleoprotein R	HNRPR_HUMAN
_VSPAAPERQEGSSL_	P43121	-0.195825	1.46466e-05	Cell surface glycoprotein MUC18	MUC18_HUMAN
_FRDQDLASC[+C2+H3+N+O]_	Q9Y383	0.297945	1.47888e-05	Putative RNA-binding protein Luc7-like 2	LC7L2_HUMAN
_VLQATVVAVGSGSK_	P61604	0.480014	1.51267e-05	10 kDa heat shock protein, mitochondrial	CH10_HUMAN
_NGVILSK_	Q01995	-0.35195	1.53228e-05	Transgelin	TAGL_HUMAN
_GDLDLELVLLC[+C2+H3+N+O]K_	Q12906	-0.349075	1.53248e-05	Interleukin enhancer-binding factor 3	ILF3_HUMAN
_KGENYVYINEATR_	P58107	-0.197091	1.56054e-05	Epiplakin	EPIPL_HUMAN
_MIKPFFHSLSEK_	P10599	0.1708	1.57064e-05	Thioredoxin	THIO_HUMAN
_GVSGGEEGAR_	P52209	0.294933	1.57064e-05	6-phosphogluconate dehydrogenase, decarboxylating	6PGD_HUMAN
_LPPPPPPPLPR_	Q96T37	-0.482147	1.57064e-05	RNA-binding protein 15	RBM15_HUMAN
_ETTDTDTADQVIAS_	O43707	0.204377	1.57064e-05	Alpha-actinin-4	ACTN4_HUMAN
_GTWIHPEIDNPEYSPDPSIY_	P27797	-0.26946	1.57064e-05	Calreticulin	CALR_HUMAN
_QQVVQLEGLENATAR_	O94876	-0.289264	1.57064e-05	Transmembrane and coiled-coil domains protein 1	TMCC1_HUMAN
_NINDAWVC[+C2+H3+N+O]TNDMFR_	P61970	0.296486	1.57064e-05	Nuclear transport factor 2	NTF2_HUMAN
_FQVAYEDSDC[+C2+H3+N+O]GNR_	P17342	0.385218	1.58044e-05	Atrial natriuretic peptide receptor 3	ANPRC_HUMAN
_SVTVVEDDEDEDGDDLLHHH_	P02545	0.434951	1.58223e-05	Prelamin-A/C	LMNA_HUMAN
_ISNLIVLHLR_	Q14566	-0.203396	1.58235e-05	DNA replication licensing factor MCM6	MCM6_HUMAN
_VIPELNGK_	P04406	-0.040951	1.58235e-05	Glyceraldehyde-3-phosphate dehydrogenase	G3P_HUMAN
_EC[+C2+H3+N+O]VQC[+C2+H3+N+O]R_	P05556	0.144056	1.60568e-05	Integrin beta-1	ITB1_HUMAN
_ALTVPELTQQMFDAR_	Q9BUF5	0.140705	1.60568e-05	Tubulin beta-6 chain	TBB6_HUMAN
_LSSGNEENKKEEDNDEIK_	Q9UHD1	-0.337506	1.60745e-05	Cysteine and histidine-rich domain-containing protein 1	CHRD1_HUMAN
_EIAEAYLGK_	P11142	-0.130119	1.62565e-05	Heat shock cognate 71 kDa protein	HSP7C_HUMAN
_VPTANVSVVDLTC[+C2+H3+N+O]_	P04406	0.306256	1.62565e-05	Glyceraldehyde-3-phosphate dehydrogenase	G3P_HUMAN
_FDDHDSVDK_	P09651	0.27216	1.63783e-05	Heterogeneous nuclear ribonucleoprotein A1	ROA1_HUMAN
_TAGPLESSETEEASQLK_	Q9P2E9	-0.213156	1.6487e-05	Ribosome-binding protein 1	RRBP1_HUMAN
_NKYEDEINKR_	P02538;P48668	-0.0866962	1.65103e-05	Keratin, type II cytoskeletal 6A;Keratin, type II cytoskeletal 6C	K2C6A_HUMAN;K2C6C_HUMAN
_TEM[+O]ENEFVLIKK_	P05787	-0.313057	1.65103e-05	Keratin, type II cytoskeletal 8	K2C8_HUMAN
_VQEQVHTLLSQDQAQAAR_	Q07065	0.301653	1.65103e-05	Cytoskeleton-associated protein 4	CKAP4_HUMAN
_LIPDVDIDSDGVFK_	Q9NRX4	0.827115	1.66733e-05	14 kDa phosphohistidine phosphatase	PHP14_HUMAN
_IINEPTAAAIAYGLDKR_	P11021	0.340781	1.6685e-05	Endoplasmic reticulum chaperone BiP	BIP_HUMAN
_ALTENNFDDTIAEGITFIK_	Q8NBS9	-0.474566	1.6685e-05	Thioredoxin domain-containing protein 5	TXND5_HUMAN
_HHVLHDQNVDKR_	Q02218	-1.20641	1.70133e-05	2-oxoglutarate dehydrogenase, mitochondrial	ODO1_HUMAN
_AVEATGEK_	Q9UBK9	0.347229	1.70133e-05	Protein UXT	UXT_HUMAN
_KNIILEEGK_	P23528	-0.157404	1.70133e-05	Cofilin-1	COF1_HUMAN
_LTRDETNYGIPQR_	P63244	-0.0641222	1.70133e-05	Receptor of activated protein C kinase 1	RACK1_HUMAN
_LVNHFVEEFKR_	P0DMV8;P0DMV9	0.176006	1.72007e-05	Heat shock 70 kDa protein 1A;Heat shock 70 kDa protein 1B	HS71A_HUMAN;HS71B_HUMAN
_TAAENEFVVLKK_	P08729	-0.188266	1.72343e-05	Keratin, type II cytoskeletal 7	K2C7_HUMAN
_DIVVQETMEDIDK_	O43852	0.286536	1.72343e-05	Calumenin	CALU_HUMAN
_GAVVGIDLGTTNSC[+C2+H3+N+O]VAVMEGK_	P38646	0.196742	1.81757e-05	Stress-70 protein, mitochondrial	GRP75_HUMAN
_YIQQTKPLTLER_	O43809	-0.224571	1.81857e-05	Cleavage and polyadenylation specificity factor subunit 5	CPSF5_HUMAN
_TLMALGSLAVTK_	Q01995	-0.113065	1.83441e-05	Transgelin	TAGL_HUMAN
_ALFEEVPELLTEAEKK_	P31939	-0.0665681	1.84659e-05	Bifunctional purine biosynthesis protein PURH	PUR9_HUMAN
_DFPEYTFAIADEEDYAGEVK_	P13667	0.281251	1.87277e-05	Protein disulfide-isomerase A4	PDIA4_HUMAN
_ETNLDSLPLVDTHSKR_	P08670	-0.193697	1.88474e-05	Vimentin	VIME_HUMAN
_KMVGDVTGAQAYASTAK_	Q01628	0.29037	1.88474e-05	Interferon-induced transmembrane protein 3	IFM3_HUMAN
_NPVTIFSLATNEMWR_	Q04837	0.377053	1.88983e-05	Single-stranded DNA-binding protein, mitochondrial	SSBP_HUMAN
_NALNIGMVEEVLQSSDETK_	Q9NTX5	0.243597	1.92192e-05	Ethylmalonyl-CoA decarboxylase	ECHD1_HUMAN
_LSVDYGK_	Q71U36	-0.111786	1.93202e-05	Tubulin alpha-1A chain	TBA1A_HUMAN
_AVLLAGPPGTGK_	Q9Y265	-0.12102	1.93716e-05	RuvB-like 1	RUVB1_HUMAN
_SC[+C2+H3+N+O]VGVFQHGK_	P0DMV8;P0DMV9	-0.426889	1.97095e-05	Heat shock 70 kDa protein 1A;Heat shock 70 kDa protein 1B	HS71A_HUMAN;HS71B_HUMAN
_VDISAPDVDVHGPDWHLK_	Q09666	-0.305296	1.97095e-05	Neuroblast differentiation-associated protein AHNAK	AHNK_HUMAN
_EAASGTTPQK_	Q13428	0.249661	1.97095e-05	Treacle protein	TCOF_HUMAN
_IHPVSTMVK_	P07195	0.137979	1.97095e-05	L-lactate dehydrogenase B chain	LDHB_HUMAN
_VDLPATSVVITFHNEAR_	Q10471	-0.250338	1.97095e-05	Polypeptide N-acetylgalactosaminyltransferase 2	GALT2_HUMAN
_MVGDVTGAQAYASTAK_	Q01628	0.522288	1.97342e-05	Interferon-induced transmembrane protein 3	IFM3_HUMAN
_SASFEPFSNK_	P27797	-0.674822	1.99197e-05	Calreticulin	CALR_HUMAN
_NWTPDSPTIKPSPAASK_	P30048	-0.681736	1.99197e-05	Thioredoxin-dependent peroxide reductase, mitochondrial	PRDX3_HUMAN
_YIEIFK_	P31943	-0.250534	2.00255e-05	Heterogeneous nuclear ribonucleoprotein H	HNRH1_HUMAN
_AEFLNK_	Q05682	-0.198231	2.01419e-05	Caldesmon	CALD1_HUMAN
_VLAMSGDPNYLHR_	P30153	0.112591	2.01419e-05	Serine/threonine-protein phosphatase 2A 65 kDa regulatory subunit A alpha isoform	2AAA_HUMAN
_TSYGWIEIVGC[+C2+H3+N+O]ADR_	P41250	0.163554	2.01419e-05	Glycine--tRNA ligase	GARS_HUMAN
_QEILAALEK_	P07602	0.250385	2.02448e-05	Prosaposin	SAP_HUMAN
_QEASEAYLVGLFEDTNLC[+C2+H3+N+O]AIHAK_	P84243	-0.628854	2.02448e-05	Histone H3.3	H33_HUMAN
_SVGGSGGGSFGDNLVTR_	P02545	-0.306434	2.03085e-05	Prelamin-A/C	LMNA_HUMAN
_LETFIQEHLR_	P48509	-0.300004	2.03829e-05	CD151 antigen	CD151_HUMAN
_LETAVNLAWTAGNSNTR_	P21796	0.115788	2.03829e-05	Voltage-dependent anion-selective channel protein 1	VDAC1_HUMAN
_IC[+C2+H3+N+O]GDIHGQYTDLLR_	P62140	0.27822	2.11001e-05	Serine/threonine-protein phosphatase PP1-beta catalytic subunit	PP1B_HUMAN
_KLGGSLADSYLDEGFLLDKK_	P78371	-0.16561	2.15463e-05	T-complex protein 1 subunit beta	TCPB_HUMAN
_HSQFIGYPITLFVEK_	P07900	-0.141212	2.20399e-05	Heat shock protein HSP 90-alpha	HS90A_HUMAN
_WAAVVVPSGEEQR_	P30464	0.16423	2.20437e-05	HLA class I histocompatibility antigen, B-15 alpha chain	1B15_HUMAN
_NC[+C2+H3+N+O]AAYLK_	P35579	-0.0562038	2.21166e-05	Myosin-9	MYH9_HUMAN
_VMLGETNPADSKPGTIR_	P22392	0.247201	2.2401e-05	Nucleoside diphosphate kinase B	NDKB_HUMAN
_IIVDELKQEVIST_	P63244	0.103434	2.24662e-05	Receptor of activated protein C kinase 1	RACK1_HUMAN
_LTTPTYGDLNHLVSAT_	P68371	-0.598602	2.25616e-05	Tubulin beta-4B chain	TBB4B_HUMAN
_DIC[+C2+H3+N+O]NDVLELLDK_	P31946	0.190156	2.25891e-05	14-3-3 protein beta/alpha	1433B_HUMAN
_SLEDQVEMLR_	P14314	0.428189	2.28638e-05	Glucosidase 2 subunit beta	GLU2B_HUMAN
_GQGSSPVAMQK_	P18206	0.259751	2.28683e-05	Vinculin	VINC_HUMAN
_EGQHYPER_	Q15424	-0.191586	2.28792e-05	Scaffold attachment factor B1	SAFB1_HUMAN
_LC[+C2+H3+N+O]WFLDEAAAR_	O95336	0.160812	2.28792e-05	6-phosphogluconolactonase	6PGL_HUMAN
_VIRPLDQPSSFDATPYIK_	Q86VP6	-0.105625	2.28792e-05	Cullin-associated NEDD8-dissociated protein 1	CAND1_HUMAN
_SLGSSFGSGAGSSSFSR_	P05787	-0.423994	2.30174e-05	Keratin, type II cytoskeletal 8	K2C8_HUMAN
_DNFQDTLQVVTAHYR_	P42892	0.242297	2.30418e-05	Endothelin-converting enzyme 1	ECE1_HUMAN
_EVVKPVPITSPAVSK_	Q96HC4	-0.165051	2.30771e-05	PDZ and LIM domain protein 5	PDLI5_HUMAN
_VGDIDIEGPEGK_	Q09666	0.280577	2.30771e-05	Neuroblast differentiation-associated protein AHNAK	AHNK_HUMAN
_GGGGNFGPGPGSNF_	P22626	0.248894	2.32819e-05	Heterogeneous nuclear ribonucleoproteins A2/B1	ROA2_HUMAN
_ALAAPAAEEKEEAR_	Q01650	-0.114286	2.34616e-05	Large neutral amino acids transporter small subunit 1	LAT1_HUMAN
_EFSGNPIK_	P35637	-0.0735531	2.35645e-05	RNA-binding protein FUS	FUS_HUMAN
_GKDWHRPC[+C2+H3+N+O]LK_	P50238	-0.54467	2.35682e-05	Cysteine-rich protein 1	CRIP1_HUMAN
_EDTVQVSTLLRPPHC[+C2+H3+N+O]PR_	Q96AY3	0.233959	2.38741e-05	Peptidyl-prolyl cis-trans isomerase FKBP10	FKB10_HUMAN
_EHEVTIF_	P53396	-0.346401	2.41182e-05	ATP-citrate synthase	ACLY_HUMAN
_LAQANGWGVM[+O]VSHR_	P06733	-0.28183	2.45093e-05	Alpha-enolase	ENOA_HUMAN
_ADLGVSGPK_	Q09666	-0.0775064	2.45218e-05	Neuroblast differentiation-associated protein AHNAK	AHNK_HUMAN
_SHPTTAPTETNIPQRPTPEGVPAPAPTPVPATPTTS_	Q96KG9	0.480276	2.47174e-05	N-terminal kinase-like protein	SCYL1_HUMAN
_VVFRDPYR_	P62917	0.153413	2.48268e-05	60S ribosomal protein L8	RL8_HUMAN
_VPELFANR_	P18754	-0.0745886	2.48268e-05	Regulator of chromosome condensation	RCC1_HUMAN
_NEFFEGFPDK_	P26447	0.158843	2.49534e-05	Protein S100-A4	S10A4_HUMAN
_ALLDLC[+C2+H3+N+O]AAPGGWLQVAAK_	Q8IY81	-0.169095	2.49534e-05	pre-rRNA 2'-O-ribose RNA methyltransferase FTSJ3	SPB1_HUMAN
_GSTHPQPGVSPPAAPAAPGPK_	O94925	-0.0566735	2.51916e-05	Glutaminase kidney isoform, mitochondrial	GLSK_HUMAN
_VPTLAVPAISLPDDVR_	P26358	-0.13443	2.53556e-05	DNA (cytosine-5)-methyltransferase 1	DNMT1_HUMAN
_GVQGIIVVNTEGIPIK_	Q9NP97	0.157976	2.55067e-05	Dynein light chain roadblock-type 1	DLRB1_HUMAN
_VEAKPEVQ_	Q9UN86	0.17244	2.55138e-05	Ras GTPase-activating protein-binding protein 2	G3BP2_HUMAN
_ADGYVLEGK_	P62241	-0.0996229	2.56585e-05	40S ribosomal protein S8	RS8_HUMAN
_C[+C2+H3+N+O]DSSPDSAEDVR_	P02765	-0.362246	2.56585e-05	Alpha-2-HS-glycoprotein	FETUA_HUMAN
_LIEVANLAC[+C2+H3+N+O]SISNNEEGVK_	P35221	0.220871	2.56799e-05	Catenin alpha-1	CTNA1_HUMAN
_LATNAAVTVLR_	P50990	-0.137852	2.57364e-05	T-complex protein 1 subunit theta	TCPQ_HUMAN
_ATFNPAQDK_	O00592	-0.207799	2.57771e-05	Podocalyxin	PODXL_HUMAN
_GGLGPMNIPLVSDPKR_	Q06830	0.316061	2.58909e-05	Peroxiredoxin-1	PRDX1_HUMAN
_TAEELMNFSK_	P50990	-0.219236	2.58947e-05	T-complex protein 1 subunit theta	TCPQ_HUMAN
_VELSDVQNPAISITENVLHFK_	Q9P035	-0.16576	2.58947e-05	Very-long-chain (3R)-3-hydroxyacyl-CoA dehydratase 3	HACD3_HUMAN
_GTYAPAEVPK_	Q04828	0.215007	2.60976e-05	Aldo-keto reductase family 1 member C1	AK1C1_HUMAN
_DGEDQTQDTELVETRPAGDGTFQK_	P01891	-1.08777	2.61051e-05	HLA class I histocompatibility antigen, A-68 alpha chain	1A68_HUMAN
_EIVVLETLEDIDK_	Q15293	0.230546	2.64335e-05	Reticulocalbin-1	RCN1_HUMAN
_IEDVGSDEEDDSGK_	P08238	0.25504	2.69141e-05	Heat shock protein HSP 90-beta	HS90B_HUMAN
_VLELVSITANK_	P34897	0.237325	2.70596e-05	Serine hydroxymethyltransferase, mitochondrial	GLYM_HUMAN
_ETPAATEAPSSTPK_	P80723	-0.0855487	2.74453e-05	Brain acid soluble protein 1	BASP1_HUMAN
_ITWSIIR_	P38606	0.140729	2.75298e-05	V-type proton ATPase catalytic subunit A	VATA_HUMAN
_DEPSVAAMVYPFTGDHK_	P53396	0.099688	2.765e-05	ATP-citrate synthase	ACLY_HUMAN
_ATLITFLC[+C2+H3+N+O]DR_	P11717	0.16305	2.78195e-05	Cation-independent mannose-6-phosphate receptor	MPRI_HUMAN
_QGHPLNPR_	Q96HA7	4.64023	2.79601e-05	Tonsoku-like protein	TONSL_HUMAN
_SHFEQWGTLTDC[+C2+H3+N+O]VVMR_	P09651	-0.154589	2.79903e-05	Heterogeneous nuclear ribonucleoprotein A1	ROA1_HUMAN
_SAEVGAAETTLTELRR_	P05783	-0.734417	2.81483e-05	Keratin, type I cytoskeletal 18	K1C18_HUMAN
_IFC[+C2+H3+N+O]C[+C2+H3+N+O]HGGLSPDLQSMEQIR_	P62136	0.157069	2.8218e-05	Serine/threonine-protein phosphatase PP1-alpha catalytic subunit	PP1A_HUMAN
_SFEPFSNK_	P27797	-0.399251	2.85097e-05	Calreticulin	CALR_HUMAN
_GELIGGLDIIK_	O76003	0.119437	2.85274e-05	Glutaredoxin-3	GLRX3_HUMAN
_EAASILQELQVETYGSMEK_	O00232	1.11321	2.85475e-05	26S proteasome non-ATPase regulatory subunit 12	PSD12_HUMAN
_IKQEPDPTW_	P78347	0.366739	2.85906e-05	General transcription factor II-I	GTF2I_HUMAN
_ALSDHHIYLEGTLLKPN_	P04075	-0.395389	2.89836e-05	Fructose-bisphosphate aldolase A	ALDOA_HUMAN
_WSPALQIR_	P61088	0.132574	2.90619e-05	Ubiquitin-conjugating enzyme E2 N	UBE2N_HUMAN
_NINADEAAAMGAVYQAAALSK_	Q9Y4L1	0.312191	2.93331e-05	Hypoxia up-regulated protein 1	HYOU1_HUMAN
_FSSPVFTSR_	P08729	0.147329	2.96622e-05	Keratin, type II cytoskeletal 7	K2C7_HUMAN
_LGSAGGLGSTL_	Q04695	-0.891808	2.97368e-05	Keratin, type I cytoskeletal 17	K1C17_HUMAN
_NVC[+C2+H3+N+O]LPPEMEVALTEDQVPALK_	P27816	-0.160671	2.97847e-05	Microtubule-associated protein 4	MAP4_HUMAN
_YFYVSAEQVVQGMK_	O95881	0.29364	2.98433e-05	Thioredoxin domain-containing protein 12	TXD12_HUMAN
_EAPAPQNK_	Q99848	0.406502	3.0182e-05	Probable rRNA-processing protein EBP2	EBP2_HUMAN
_DPVQEAWAEDVDLR_	P14618	0.0609808	3.0182e-05	Pyruvate kinase PKM	KPYM_HUMAN
_FGGNPGGFGNQGGFGNSR_	Q13148	-0.202525	3.07282e-05	TAR DNA-binding protein 43	TADBP_HUMAN
_AREHFGTVK_	Q15631	-0.349373	3.10556e-05	Translin	TSN_HUMAN
_GHVEIPNLSDENSVDEVEISVS_	O95433	0.426832	3.13124e-05	Activator of 90 kDa heat shock protein ATPase homolog 1	AHSA1_HUMAN
_VQHQDALQISDVVM[+O]ASLLR_	Q14974	-0.248773	3.13575e-05	Importin subunit beta-1	IMB1_HUMAN
_M[+O]C[+C2+H3+N+O]HPSIEGFTPR_	P31327	-0.198879	3.14417e-05	Carbamoyl-phosphate synthase [ammonia], mitochondrial	CPSM_HUMAN
_FQEHIIQAPKPVEAIK_	Q9UHD1	-0.123528	3.24141e-05	Cysteine and histidine-rich domain-containing protein 1	CHRD1_HUMAN
_AEDDEDDDVDTKK_	P06454	0.281225	3.24141e-05	Prothymosin alpha	PTMA_HUMAN
_ELVSVEDLLK_	Q9Y3D6	-0.404089	3.24209e-05	Mitochondrial fission 1 protein	FIS1_HUMAN
_APRPTRPDK_	P61313	-0.334738	3.26531e-05	60S ribosomal protein L15	RL15_HUMAN
_TNEEAGDGTTTATVLAR_	P10809	0.163391	3.26897e-05	60 kDa heat shock protein, mitochondrial	CH60_HUMAN
_LVTLEEFLASTQR_	Q02818	0.206637	3.28011e-05	Nucleobindin-1	NUCB1_HUMAN
_ISVAGVTSSNVGYLAHAIHQVTK_	P00505	0.278141	3.28863e-05	Aspartate aminotransferase, mitochondrial	AATM_HUMAN
_IGTNQMAVC[+C2+H3+N+O]AK_	Q14232	0.167631	3.28953e-05	Translation initiation factor eIF-2B subunit alpha	EI2BA_HUMAN
_ALGVLAQLIWSR_	O75390	-0.195404	3.28953e-05	Citrate synthase, mitochondrial	CISY_HUMAN
_LALDIEIATYRK_	P08729	-0.407286	3.30799e-05	Keratin, type II cytoskeletal 7	K2C7_HUMAN
_TGVHHYSGNNIELGTAC[+C2+H3+N+O]GK_	P62888	0.200075	3.3091e-05	60S ribosomal protein L30	RL30_HUMAN
_TDEAAFQKL_	P26447	0.186463	3.34431e-05	Protein S100-A4	S10A4_HUMAN
_LLLLAGVDR_	Q9Y570	-0.159679	3.36589e-05	Protein phosphatase methylesterase 1	PPME1_HUMAN
_LQSLPFALTHLNLK_	Q14160	-0.234775	3.37318e-05	Protein scribble homolog	SCRIB_HUMAN
_NMGGPYGGGNYGPGGSGGSGGYGGR_	P22626	-0.108748	3.37318e-05	Heterogeneous nuclear ribonucleoproteins A2/B1	ROA2_HUMAN
_VALRGEDVPLTEQTVSQVLQSAK_	P61923	-0.23287	3.37318e-05	Coatomer subunit zeta-1	COPZ1_HUMAN
_NVEAMNFADIER_	P36957	0.306828	3.37394e-05	Dihydrolipoyllysine-residue succinyltransferase component of 2-oxoglutarate dehydrogenase complex, mitochondrial	ODO2_HUMAN
_VEPTPEDEDDDIELR_	Q86TG7	0.212862	3.37791e-05	Retrotransposon-derived protein PEG10	PEG10_HUMAN
_LMIEMDGTENK_	P06733	0.213057	3.40781e-05	Alpha-enolase	ENOA_HUMAN
_M[+C2+H2+O]EEVVIAGMSGK_	P49327	0.318206	3.40781e-05	Fatty acid synthase	FAS_HUMAN
_LALQALTEK_	Q07065	0.343567	3.41396e-05	Cytoskeleton-associated protein 4	CKAP4_HUMAN
_IYQNGESFQPNC[+C2+H3+N+O]K_	O00622	-0.23266	3.41744e-05	CCN family member 1	CCN1_HUMAN
_RFDDAVVQ_	P11142	0.153561	3.41814e-05	Heat shock cognate 71 kDa protein	HSP7C_HUMAN
_LGGPEAAK_	P04792	-0.286292	3.41814e-05	Heat shock protein beta-1	HSPB1_HUMAN
_TATAVAH_	P62249	-0.28516	3.48041e-05	40S ribosomal protein S16	RS16_HUMAN
_SNM[+O]GHPEPASGLAALAK_	P49327	-0.400539	3.49473e-05	Fatty acid synthase	FAS_HUMAN
_VDC[+C2+H3+N+O]DQHSDIAQR_	Q9BS26	0.304861	3.49649e-05	Endoplasmic reticulum resident protein 44	ERP44_HUMAN
_YSHLQPGDHLTDITLK_	Q15046	-0.176465	3.50121e-05	Lysine--tRNA ligase	SYK_HUMAN
_FYALSASFEPFSNK_	P27797	0.284631	3.50988e-05	Calreticulin	CALR_HUMAN
_SGVGNIFIK_	P11940	-0.0992837	3.51085e-05	Polyadenylate-binding protein 1	PABP1_HUMAN
_VGMGSGSIC[+C2+H3+N+O]ITQEVLAC[+C2+H3+N+O]GRPQATAVYK_	P12268	0.204349	3.54415e-05	Inosine-5'-monophosphate dehydrogenase 2	IMDH2_HUMAN
_SQIFSTASDNQPTVTIK_	P11021	0.393005	3.54451e-05	Endoplasmic reticulum chaperone BiP	BIP_HUMAN
_PNIQAVLLPK_	P0C0S8;P20671;Q96KK5;Q99878	-0.482163	3.56089e-05	Histone H2A type 1;Histone H2A type 1-D;Histone H2A type 1-H;Histone H2A type 1-J	H2A1_HUMAN;H2A1D_HUMAN;H2A1H_HUMAN;H2A1J_HUMAN
_GTEDELDK_	P09493	-0.244093	3.57462e-05	Tropomyosin alpha-1 chain	TPM1_HUMAN
_HIADLAGNSEVILPVPAFNVINGGSHA_	P06733	-0.282641	3.57462e-05	Alpha-enolase	ENOA_HUMAN
_DVNHFAPDELTVK_	P04792	-0.144579	3.58717e-05	Heat shock protein beta-1	HSPB1_HUMAN
_SPAISWVNNLEVDSR_	Q9NYU2	0.191374	3.59038e-05	UDP-glucose:glycoprotein glucosyltransferase 1	UGGG1_HUMAN
_HHSLGGQYGVQGFPTIK_	Q15084	0.349677	3.61977e-05	Protein disulfide-isomerase A6	PDIA6_HUMAN
_LMALLGQALK_	Q2TAY7	-0.123199	3.64294e-05	WD40 repeat-containing protein SMU1	SMU1_HUMAN
_DSLIFLVDASK_	P12956	0.0555498	3.70342e-05	X-ray repair cross-complementing protein 6	XRCC6_HUMAN
_TAFDDAIAELDTLNEDSYK_	P61981	0.116336	3.74329e-05	14-3-3 protein gamma	1433G_HUMAN
_AELNDPQSILLR_	P17813	-0.142	3.76023e-05	Endoglin	EGLN_HUMAN
_SGYITIGYR_	Q96CX2	0.0765273	3.77258e-05	BTB/POZ domain-containing protein KCTD12	KCD12_HUMAN
_EVDVNLPK_	Q09666	-0.107199	3.7963e-05	Neuroblast differentiation-associated protein AHNAK	AHNK_HUMAN
_LVNELTEK_	Q86UP2	-0.158322	3.82919e-05	Kinectin	KTN1_HUMAN
_DVPFGFQTVTSDVNK_	P36952	-0.249652	3.87759e-05	Serpin B5	SPB5_HUMAN
_QREFESR_	P02545	-0.159487	3.9145e-05	Prelamin-A/C	LMNA_HUMAN
_NRPPFGQGYTQPGPGYR_	Q92734	-0.219075	3.91686e-05	Protein TFG	TFG_HUMAN
_GMAQEER_	O00148	0.379567	3.9193e-05	ATP-dependent RNA helicase DDX39A	DX39A_HUMAN
_IVLQIDNAR_	P05783	0.157107	3.9193e-05	Keratin, type I cytoskeletal 18	K1C18_HUMAN
_FAQHGTFEYEYSQR_	P23246	-0.128985	3.9193e-05	Splicing factor, proline- and glutamine-rich	SFPQ_HUMAN
_LLEDGEDFNLGDAL_	P05783	0.165688	3.9193e-05	Keratin, type I cytoskeletal 18	K1C18_HUMAN
_ASGPPVSELITK_	P10412	-0.0420647	3.92815e-05	Histone H1.4	H14_HUMAN
_NNNEDFQVGQAK_	P29401	-0.192329	3.95354e-05	Transketolase	TKT_HUMAN
_RLLEGEDAHLTQYK_	Q04695	-0.318033	4.0029e-05	Keratin, type I cytoskeletal 17	K1C17_HUMAN
_KIVDQIRPDR_	Q92841	-0.0797637	4.03979e-05	Probable ATP-dependent RNA helicase DDX17	DDX17_HUMAN
_KGLDPYNVLAPK_	P10606	0.149227	4.03979e-05	Cytochrome c oxidase subunit 5B, mitochondrial	COX5B_HUMAN
_RPQYSNPPVQGE_	P67809	0.203548	4.04504e-05	Nuclease-sensitive element-binding protein 1	YBOX1_HUMAN
_VALRGEDVPLTEQ_	P61923	0.144875	4.05509e-05	Coatomer subunit zeta-1	COPZ1_HUMAN
_LYDATYETK_	P23528	0.132357	4.06269e-05	Cofilin-1	COF1_HUMAN
_ELVSC[+C2+H3+N+O]SNC[+C2+H3+N+O]TDYQAR_	P49591	0.100378	4.06269e-05	Serine--tRNA ligase, cytoplasmic	SYSC_HUMAN
_C[+C2+H3+N+O]YEC[+C2+H3+N+O]GEK_	Q16629	0.374213	4.07715e-05	Serine/arginine-rich splicing factor 7	SRSF7_HUMAN
_GLVDRPLALR_	P58107	-0.150886	4.09435e-05	Epiplakin	EPIPL_HUMAN
_TQDQISNIK_	Q14847	-0.193379	4.12423e-05	LIM and SH3 domain protein 1	LASP1_HUMAN
_APFDLFENR_	P07900	-0.105975	4.13045e-05	Heat shock protein HSP 90-alpha	HS90A_HUMAN
_IEVEKPFAIA_	P23284	-0.50266	4.13045e-05	Peptidyl-prolyl cis-trans isomerase B	PPIB_HUMAN
_TPSNELYKPL_	Q8WUM4	0.156336	4.13045e-05	Programmed cell death 6-interacting protein	PDC6I_HUMAN
_EEIVYLPC[+C2+H3+N+O]IYR_	Q13228	0.217604	4.13045e-05	Methanethiol oxidase	SBP1_HUMAN
_TKEEALELINGYIQK_	Q13526	-0.307781	4.17202e-05	Peptidyl-prolyl cis-trans isomerase NIMA-interacting 1	PIN1_HUMAN
_SVDSQFTHLAWINTPR_	P32119	-0.53834	4.17202e-05	Peroxiredoxin-2	PRDX2_HUMAN
_ADMGGAATIC[+C2+H3+N+O]SAIVSAAK_	P28838	0.285425	4.18209e-05	Cytosol aminopeptidase	AMPL_HUMAN
_IAVDGEPLGR_	P62937	0.139924	4.18329e-05	Peptidyl-prolyl cis-trans isomerase A	PPIA_HUMAN
_AAPEASSPPASPLQHLLPGK_	Q96TA1	-0.106778	4.20735e-05	Niban-like protein 1	NIBL1_HUMAN
_LGIHEDSQNR_	P07900	-0.17479	4.21492e-05	Heat shock protein HSP 90-alpha	HS90A_HUMAN
_AWNPFR_	P22087	-0.428758	4.34857e-05	rRNA 2'-O-methyltransferase fibrillarin	FBRL_HUMAN
_FANYIDK_	P08670	-0.0713092	4.44975e-05	Vimentin	VIME_HUMAN
_TLAESDEGK_	Q09161	3.04256	4.46502e-05	Nuclear cap-binding protein subunit 1	NCBP1_HUMAN
_RRDELSEEINNL_	Q86TG7	0.385327	4.46502e-05	Retrotransposon-derived protein PEG10	PEG10_HUMAN
_ASVYAGAGGSGSR_	P05783	-0.569131	4.49942e-05	Keratin, type I cytoskeletal 18	K1C18_HUMAN
_AEPPKAPEQEQAAPGPAAGGEAPK_	P80723	-0.0372799	4.49942e-05	Brain acid soluble protein 1	BASP1_HUMAN
_AYTNFDAERDALNIETAIK_	P07355	-0.0867056	4.49942e-05	Annexin A2	ANXA2_HUMAN
_DAVLLVFANK_	P84077	0.318253	4.52403e-05	ADP-ribosylation factor 1	ARF1_HUMAN
_FEAPEALFQPHLINVE_	P61160	-0.477646	4.52403e-05	Actin-related protein 2	ARP2_HUMAN
_AYEPQGGSGYDYSYAGGR_	P61978	-0.234775	4.52403e-05	Heterogeneous nuclear ribonucleoprotein K	HNRPK_HUMAN
_ETPHSPGVEDAPIAK_	Q9UHB6	-0.223998	4.55824e-05	LIM domain and actin-binding protein 1	LIMA1_HUMAN
_AIYVPADDLTDPAPATTFAHLDATTVLSR_	P06576	-0.234216	4.56638e-05	ATP synthase subunit beta, mitochondrial	ATPB_HUMAN
_KGQGGAGAGDDEEED_	P46781	0.240349	4.67198e-05	40S ribosomal protein S9	RS9_HUMAN
_LKLPSIPLVPVSAQK_	Q15785	-0.151361	4.70186e-05	Mitochondrial import receptor subunit TOM34	TOM34_HUMAN
_VGQAC[+C2+H3+N+O]NPSAC[+C2+H3+N+O]R_	P21333	0.349939	4.71544e-05	Filamin-A	FLNA_HUMAN
_VAEIEHAEK_	P78371	-0.261104	4.78255e-05	T-complex protein 1 subunit beta	TCPB_HUMAN
_SIAFHSAVSLDPIK_	Q9Y3F4	-0.130891	4.79588e-05	Serine-threonine kinase receptor-associated protein	STRAP_HUMAN
_FASFIDK_	P02538;P48668	-0.08364	4.79819e-05	Keratin, type II cytoskeletal 6A;Keratin, type II cytoskeletal 6C	K2C6A_HUMAN;K2C6C_HUMAN
_VVAAPQRPGTEPQPEMPDTVLQSETLK_	O95202	0.247828	4.82516e-05	Mitochondrial proton/calcium exchanger protein	LETM1_HUMAN
_KPSQTASYER_	Q8WUF5	-0.279385	4.82839e-05	RelA-associated inhibitor	IASPP_HUMAN
_SNEITIPVTFESR_	P04792	-0.445552	4.85876e-05	Heat shock protein beta-1	HSPB1_HUMAN
_SMMQDREDQSILC[+C2+H3+N+O]TGESGAGK_	P35579	0.31579	4.87124e-05	Myosin-9	MYH9_HUMAN
_QSKPVTTPEEIAQVATISANGDK_	P10809	0.326292	4.90809e-05	60 kDa heat shock protein, mitochondrial	CH60_HUMAN
_AVEQNTLQEFLK_	Q9H299	0.165717	4.9427e-05	SH3 domain-binding glutamic acid-rich-like protein 3	SH3L3_HUMAN
_FHETLYQK_	P04075	0.204949	4.94905e-05	Fructose-bisphosphate aldolase A	ALDOA_HUMAN
_SLVESSEVAVIGFFK_	P07237	-0.800496	4.98037e-05	Protein disulfide-isomerase	PDIA1_HUMAN
_GVVPLAGTDGETTTQGLDGLSER_	P09972	0.27023	4.99561e-05	Fructose-bisphosphate aldolase C	ALDOC_HUMAN
_DYAFVHFEDR_	O43390	-0.205451	5.01759e-05	Heterogeneous nuclear ribonucleoprotein R	HNRPR_HUMAN
_LSLEEFIR_	P37235	-0.0915635	5.03458e-05	Hippocalcin-like protein 1	HPCL1_HUMAN
_KQGGLGPMNIPLVSD_	Q06830	0.317619	5.09595e-05	Peroxiredoxin-1	PRDX1_HUMAN
_FQSVESGANNVVFIR_	Q9NXG2	-0.161463	5.09595e-05	THUMP domain-containing protein 1	THUM1_HUMAN
_FSQLAEAYEVLSDEVK_	Q96EY1	0.221557	5.1265e-05	DnaJ homolog subfamily A member 3, mitochondrial	DNJA3_HUMAN
_DATAEQGPILTK_	Q12906	0.123604	5.1265e-05	Interleukin enhancer-binding factor 3	ILF3_HUMAN
_ADLEM[+O]QIENLK_	Q04695	-0.518645	5.16896e-05	Keratin, type I cytoskeletal 17	K1C17_HUMAN
_KLEDGPK_	P68104	-0.028897	5.27043e-05	Elongation factor 1-alpha 1	EF1A1_HUMAN
_FHVDISLTDFIQK_	Q15046	-0.330989	5.27043e-05	Lysine--tRNA ligase	SYK_HUMAN
_VM[+O]TIAPGLFGTPLLTSLPEK_	Q99714	-0.203119	5.27043e-05	3-hydroxyacyl-CoA dehydrogenase type-2	HCD2_HUMAN
_FLEVLVR_	O75822	0.210221	5.27067e-05	Eukaryotic translation initiation factor 3 subunit J	EIF3J_HUMAN
_LADPNGGPEGEEQIR_	P18206	-0.695906	5.28974e-05	Vinculin	VINC_HUMAN
_SLLTTAEVVVTEIPK_	P10809	-0.205058	5.29781e-05	60 kDa heat shock protein, mitochondrial	CH60_HUMAN
_APGSGLALLPLK_	P58107	-0.204716	5.29781e-05	Epiplakin	EPIPL_HUMAN
_LYSSSDDVIELTPSNFNR_	Q15084	0.101175	5.40384e-05	Protein disulfide-isomerase A6	PDIA6_HUMAN
_MQQYDLQGQPYGTR_	Q969V3	0.376203	5.40711e-05	Nicalin	NCLN_HUMAN
_VTEGLTDVILYHQPDDK_	O60506	-0.0732045	5.41281e-05	Heterogeneous nuclear ribonucleoprotein Q	HNRPQ_HUMAN
_TGTAEMSSILEER_	P25705	0.345837	5.43509e-05	ATP synthase subunit alpha, mitochondrial	ATPA_HUMAN
_QATVVAVGSGSK_	P61604	-0.644732	5.46802e-05	10 kDa heat shock protein, mitochondrial	CH10_HUMAN
_AWDIAIATMK_	Q02790	-0.137924	5.46802e-05	Peptidyl-prolyl cis-trans isomerase FKBP4	FKBP4_HUMAN
_VEAAIALQVLISNQEK_	O95373	0.472643	5.46802e-05	Importin-7	IPO7_HUMAN
_EIC[+C2+H3+N+O]C[+C2+H3+N+O]YSISC[+C2+H3+N+O]K_	Q96BM9	0.369891	5.46802e-05	ADP-ribosylation factor-like protein 8A	ARL8A_HUMAN
_SDIDEIVLVGGSTR_	P11021	0.175879	5.52252e-05	Endoplasmic reticulum chaperone BiP	BIP_HUMAN
_EPEVLSTMAIIVNK_	O14980	0.112299	5.52252e-05	Exportin-1	XPO1_HUMAN
_TVLMNPNIASVQTNEVGLK_	P31327	0.259227	5.52252e-05	Carbamoyl-phosphate synthase [ammonia], mitochondrial	CPSM_HUMAN
_LKLEPHEGLLL_	P08195	-0.17457	5.65346e-05	4F2 cell-surface antigen heavy chain	4F2_HUMAN
_FENLC[+C2+H3+N+O]K_	P08238	-0.0943256	5.66202e-05	Heat shock protein HSP 90-beta	HS90B_HUMAN
_KLQAQMK_	P35579	-0.193304	5.66885e-05	Myosin-9	MYH9_HUMAN
_NITLNFGPQHPAAHGVLR_	O75306	-0.0778937	5.66885e-05	NADH dehydrogenase [ubiquinone] iron-sulfur protein 2, mitochondrial	NDUS2_HUMAN
_TREEEC[+C2+H3+N+O]HFYAGGQ_	Q13162	-0.7271	5.66885e-05	Peroxiredoxin-4	PRDX4_HUMAN
_DNLSYIEHIFEISR_	Q15121	-0.260848	5.66885e-05	Astrocytic phosphoprotein PEA-15	PEA15_HUMAN
_SEVLHQVFISNC[+C2+H3+N+O]DSSK_	Q86SF2	0.198463	5.66885e-05	N-acetylgalactosaminyltransferase 7	GALT7_HUMAN
_LLDSSTVTHLFK_	P60900	-0.104616	5.67529e-05	Proteasome subunit alpha type-6	PSA6_HUMAN
_STSSHNLQSIFNIGSR_	P43243	-0.825457	5.69985e-05	Matrin-3	MATR3_HUMAN
_DDHDSVDK_	P09651	0.307316	5.71789e-05	Heterogeneous nuclear ribonucleoprotein A1	ROA1_HUMAN
_AQLEPVASPAK_	Q15149	-0.21039	5.7554e-05	Plectin	PLEC_HUMAN
_GRGPGPLQER_	P43243	0.287882	5.79505e-05	Matrin-3	MATR3_HUMAN
_SDGAPASDSKPGSSEAAPS_	P80723	0.0579702	5.79505e-05	Brain acid soluble protein 1	BASP1_HUMAN
_KTEAPAAPAAQ_	P80723	0.185801	5.82287e-05	Brain acid soluble protein 1	BASP1_HUMAN
_M[+C2+H2+O]LQQVPENINFPAEEEK_	P41252	0.258832	5.84337e-05	Isoleucine--tRNA ligase, cytoplasmic	SYIC_HUMAN
_KGDSSAEELK_	P26373	0.0611877	5.84862e-05	60S ribosomal protein L13	RL13_HUMAN
_KYDGIILPGK_	P62913	0.0984374	5.84862e-05	60S ribosomal protein L11	RL11_HUMAN
_GAEVHLVPWNHDFTK_	P31327	-0.27523	5.84862e-05	Carbamoyl-phosphate synthase [ammonia], mitochondrial	CPSM_HUMAN
_IDIENPNR_	Q13442	0.169473	5.84862e-05	28 kDa heat- and acid-stable phosphoprotein	HAP28_HUMAN
_KIPSVEDSLGEGSR_	Q9C0C2	0.263923	5.84862e-05	182 kDa tankyrase-1-binding protein	TB182_HUMAN
_IVQMTEAEVR_	P62140	0.148798	5.84862e-05	Serine/threonine-protein phosphatase PP1-beta catalytic subunit	PP1B_HUMAN
_ITLDNAYM[+O]EK_	P14618	-0.243077	5.84862e-05	Pyruvate kinase PKM	KPYM_HUMAN
_AALPTPALSPEDK_	Q9H3S7	0.115981	5.84862e-05	Tyrosine-protein phosphatase non-receptor type 23	PTN23_HUMAN
_FFQTAC[+C2+H3+N+O]DVPELQDK_	P46940	0.0627966	5.84862e-05	Ras GTPase-activating-like protein IQGAP1	IQGA1_HUMAN
_TETVEEPMEEEEAAKEEKEESDDEAAVEEEEEEK_	P14625	0.603892	5.84862e-05	Endoplasmin	ENPL_HUMAN
_AEAAAAPAAASGPNQMSFTFASPTQVFFNGANVR_	P30049	0.177201	5.84862e-05	ATP synthase subunit delta, mitochondrial	ATPD_HUMAN
_TVLSGGTTM[+O]YPGIADR_	P60709	-0.324365	5.86312e-05	Actin, cytoplasmic 1	ACTB_HUMAN
_AVIEHNLLSASK_	Q9BT78	-0.174054	5.90777e-05	COP9 signalosome complex subunit 4	CSN4_HUMAN
_VQVMVPEAETR_	Q5JPE7	0.260279	6.00134e-05	Nodal modulator 2	NOMO2_HUMAN
_AVLGEVVLYSGARPL_	P26640	0.194927	6.03057e-05	Valine--tRNA ligase	SYVC_HUMAN
_ILLTEPPM[+O]NPTK_	P61160	0.799278	6.03057e-05	Actin-related protein 2	ARP2_HUMAN
_EC[+C2+H3+N+O]FYQPMPLK_	Q9Y3A6	0.212506	6.04729e-05	Transmembrane emp24 domain-containing protein 5	TMED5_HUMAN
_M[+C2+H2+O]ENQVLTPHVY_	Q9P035	0.415082	6.05188e-05	Very-long-chain (3R)-3-hydroxyacyl-CoA dehydratase 3	HACD3_HUMAN
_EVSSLK_	P35579	-0.252822	6.06166e-05	Myosin-9	MYH9_HUMAN
_GWKPGSDTIKPDVQK_	Q06830	-0.23978	6.06186e-05	Peroxiredoxin-1	PRDX1_HUMAN
_VDAQFGGIDQR_	P54577	-0.113876	6.06186e-05	Tyrosine--tRNA ligase, cytoplasmic	SYYC_HUMAN
_ETVFTK_	P15880	-0.216282	6.06186e-05	40S ribosomal protein S2	RS2_HUMAN
_LGSPSGK_	Q09666	-0.464143	6.11331e-05	Neuroblast differentiation-associated protein AHNAK	AHNK_HUMAN
_GC[+C2+H3+N+O]ILTLVER_	Q99613	0.133605	6.15799e-05	Eukaryotic translation initiation factor 3 subunit C	EIF3C_HUMAN
_TVNVVQFEPSK_	P41250	0.202724	6.1942e-05	Glycine--tRNA ligase	GARS_HUMAN
_AVEHINK_	P06733	-0.114183	6.26286e-05	Alpha-enolase	ENOA_HUMAN
_HYGPGWVSMANAGK_	P23284	0.170862	6.26286e-05	Peptidyl-prolyl cis-trans isomerase B	PPIB_HUMAN
_YQYGGLNSGRPVTPPR_	P62140	-0.0956306	6.26286e-05	Serine/threonine-protein phosphatase PP1-beta catalytic subunit	PP1B_HUMAN
_SQLSC[+C2+H3+N+O]VVVDDIER_	P46459	0.303011	6.26286e-05	Vesicle-fusing ATPase	NSF_HUMAN
_LQEEQR_	Q12802	0.873391	6.35449e-05	A-kinase anchor protein 13	AKP13_HUMAN
_KVGGTSDVEVNEK_	P10809	-0.535902	6.38931e-05	60 kDa heat shock protein, mitochondrial	CH60_HUMAN
_LSVEEAVAAGVVGGEIQEK_	P58107	-0.16505	6.43322e-05	Epiplakin	EPIPL_HUMAN
_NDGATILK_	P50991	-0.457103	6.46598e-05	T-complex protein 1 subunit delta	TCPD_HUMAN
_AQAELVGTADEATR_	P30049	0.157583	6.47852e-05	ATP synthase subunit delta, mitochondrial	ATPD_HUMAN
_YHQC[+C2+H3+N+O]ATIQ_	P26639	-0.57199	6.47852e-05	Threonine--tRNA ligase, cytoplasmic	SYTC_HUMAN
_DTELAEELLQ_	Q00610	0.14685	6.47852e-05	Clathrin heavy chain 1	CLH1_HUMAN
_TAEEEEDFGEEAEEEA_	P07437	0.447932	6.47852e-05	Tubulin beta chain	TBB5_HUMAN
_VMNLISK_	P50502	-0.0909589	6.48493e-05	Hsc70-interacting protein	F10A1_HUMAN
_DVTLQK_	O60437	-0.14947	6.48493e-05	Periplakin	PEPL_HUMAN
_AEEVYGPEVETIVQEEDTQPLTEPIIKPVK_	Q15029	0.437263	6.48969e-05	116 kDa U5 small nuclear ribonucleoprotein component	U5S1_HUMAN
_IHSLPPEGK_	P10176	-0.34135	6.49087e-05	Cytochrome c oxidase subunit 8A, mitochondrial	COX8A_HUMAN
_HSMNPFC[+C2+H3+N+O]EIAVEEAVR_	P38117	0.184379	6.5031e-05	Electron transfer flavoprotein subunit beta	ETFB_HUMAN
_GPITSAAELNDPQSILLR_	P17813	0.256295	6.56916e-05	Endoglin	EGLN_HUMAN
_LLVGGVDQSPR_	P33993	0.198184	6.60474e-05	DNA replication licensing factor MCM7	MCM7_HUMAN
_GAIETYQEVASLPDVPADLLK_	Q12797	0.170148	6.60612e-05	Aspartyl/asparaginyl beta-hydroxylase	ASPH_HUMAN
_TGC[+C2+H3+N+O]IGAK_	P62913	0.193944	6.6224e-05	60S ribosomal protein L11	RL11_HUMAN
_EIATVVK_	P00505	-0.175749	6.62419e-05	Aspartate aminotransferase, mitochondrial	AATM_HUMAN
_SGGVLPNIHPELLAK_	O75367	-0.592214	6.63899e-05	Core histone macro-H2A.1	H2AY_HUMAN
_FMADIDLDPGC[+C2+H3+N+O]TLNK_	P26639	0.203013	6.63899e-05	Threonine--tRNA ligase, cytoplasmic	SYTC_HUMAN
_RNDDDEEEAAR_	Q05682	0.364819	6.70984e-05	Caldesmon	CALD1_HUMAN
_ILLTEPPMNPTK_	P61160	0.145809	6.76579e-05	Actin-related protein 2	ARP2_HUMAN
_KGTVEGFEPADNK_	P37108	-0.212832	6.80435e-05	Signal recognition particle 14 kDa protein	SRP14_HUMAN
_GEAHLAVNDFELAR_	Q02790	-0.200826	6.80435e-05	Peptidyl-prolyl cis-trans isomerase FKBP4	FKBP4_HUMAN
_VEAVNMAEGIIHDTETK_	P38646	0.134274	6.88417e-05	Stress-70 protein, mitochondrial	GRP75_HUMAN
_DLTGQVPTPVVK_	P46821	-0.149727	6.88417e-05	Microtubule-associated protein 1B	MAP1B_HUMAN
_HTLGDSDNES_	P02794	0.368861	6.95261e-05	Ferritin heavy chain	FRIH_HUMAN
_LSIVPVRR_	P15880	-0.220843	6.97344e-05	40S ribosomal protein S2	RS2_HUMAN
_MSSFGDFVALSDVC[+C2+H3+N+O]DVPTAK_	P31939	0.341738	6.97344e-05	Bifunctional purine biosynthesis protein PURH	PUR9_HUMAN
_ITKPGSIDSNNQLFAPGGR_	Q04637	-0.123704	7.05813e-05	Eukaryotic translation initiation factor 4 gamma 1	IF4G1_HUMAN
_KTDEFQLHTNVNDGTEFGGSIYQK_	P21796	-0.694732	7.11408e-05	Voltage-dependent anion-selective channel protein 1	VDAC1_HUMAN
_WISIM[+O]TER_	P07355	0.66661	7.13493e-05	Annexin A2	ANXA2_HUMAN
_LSQLEEHLSQLQDNPPQEK_	Q14980	-0.212641	7.16479e-05	Nuclear mitotic apparatus protein 1	NUMA1_HUMAN
_GQHVPGSPFQFTVGPLGEGGAHK_	P21333	-0.0608287	7.16811e-05	Filamin-A	FLNA_HUMAN
_SFGFGGSNVHIILRPNTQPPPAPAPHATLPR_	P49327	-0.209287	7.17079e-05	Fatty acid synthase	FAS_HUMAN
_MAIQTQQSK_	O96008	0.509584	7.22251e-05	Mitochondrial import receptor subunit TOM40 homolog	TOM40_HUMAN
_AVEVQGPSLESGDHGK_	Q09666	-0.168073	7.22793e-05	Neuroblast differentiation-associated protein AHNAK	AHNK_HUMAN
_LSAKPAPPKPEPK_	Q15651	-0.11424	7.23209e-05	High mobility group nucleosome-binding domain-containing protein 3	HMGN3_HUMAN
_EDFVLSITGK_	P08651	0.193239	7.29685e-05	Nuclear factor 1 C-type	NFIC_HUMAN
_ALANVNIGSLIC[+C2+H3+N+O]_	P05386	-0.279057	7.29685e-05	60S acidic ribosomal protein P1	RLA1_HUMAN
_AGGAGVPAFYTPTGYGTLVQEGGSPIK_	P55809	0.186403	7.29685e-05	Succinyl-CoA:3-ketoacid coenzyme A transferase 1, mitochondrial	SCOT1_HUMAN
_VEDPEGNKEEAQVTPDSDK_	O75369	-0.143115	7.33817e-05	Filamin-B	FLNB_HUMAN
_NFIVWLEDQK_	Q9Y224	0.15047	7.35304e-05	RNA transcription, translation and transport factor protein	RTRAF_HUMAN
_QTLYTC[+C2+H3+N+O]LDVGLR_	P26640	0.19982	7.47324e-05	Valine--tRNA ligase	SYVC_HUMAN
_GPDIDIEGPEGK_	Q09666	0.315098	7.62975e-05	Neuroblast differentiation-associated protein AHNAK	AHNK_HUMAN
_WGLGGTC[+C2+H3+N+O]VNVGC[+C2+H3+N+O]IPK_	Q16881	0.1074	7.78353e-05	Thioredoxin reductase 1, cytoplasmic	TRXR1_HUMAN
_RSPIAEAVFR_	P24666	0.209391	7.9172e-05	Low molecular weight phosphotyrosine protein phosphatase	PPAC_HUMAN
_ASQDPFPAAIILK_	Q96KB5	-0.337258	7.98577e-05	Lymphokine-activated killer T-cell-originated protein kinase	TOPK_HUMAN
_YGPADVEDTTGSGATD_	P24534	0.394753	7.99023e-05	Elongation factor 1-beta	EF1B_HUMAN
_IKPHLMSQELPEDWDKQPVK_	P07237	0.21587	8.01533e-05	Protein disulfide-isomerase	PDIA1_HUMAN
_QSLLAPLRLDADPSLQR_	P08729	-0.523294	8.05981e-05	Keratin, type II cytoskeletal 7	K2C7_HUMAN
_IYEFPETDDEEENK_	Q16181	0.16928	8.06405e-05	Septin-7	SEPT7_HUMAN
_GEDDETIPSEYR_	P20810	0.134484	8.09687e-05	Calpastatin	ICAL_HUMAN
_GSGNLEAIHIIK_	P78371	-0.0317105	8.11183e-05	T-complex protein 1 subunit beta	TCPB_HUMAN
_AGLQFPVGR_	P0C0S8;P20671;Q96KK5;Q99878	0.0110178	8.11183e-05	Histone H2A type 1;Histone H2A type 1-D;Histone H2A type 1-H;Histone H2A type 1-J	H2A1_HUMAN;H2A1D_HUMAN;H2A1H_HUMAN;H2A1J_HUMAN
_TSSAQVEGGVH_	P12268	0.176381	8.17727e-05	Inosine-5'-monophosphate dehydrogenase 2	IMDH2_HUMAN
_TFAPEEISAMVLTK_	P11021	0.112334	8.20385e-05	Endoplasmic reticulum chaperone BiP	BIP_HUMAN
_SSGGREDLESSGLQR_	Q9UK76	-0.21555	8.21798e-05	Jupiter microtubule associated homolog 1	JUPI1_HUMAN
_AHFQNFPNGVTDFIK_	Q92973	-0.129138	8.21798e-05	Transportin-1	TNPO1_HUMAN
_KFGYVDFESAEDLEK_	P19338	-0.104394	8.24215e-05	Nucleolin	NUCL_HUMAN
_IIYGGSVTGATC[+C2+H3+N+O]_	P60174	0.361651	8.24215e-05	Triosephosphate isomerase	TPIS_HUMAN
_RDPPMFIPTPVDR_	Q92621	0.502387	8.29705e-05	Nuclear pore complex protein Nup205	NU205_HUMAN
_EADPEDGKPVMDK_	P20810	0.236887	8.34619e-05	Calpastatin	ICAL_HUMAN
_NDTAENETTEK_	Q05682	0.24066	8.40932e-05	Caldesmon	CALD1_HUMAN
_DGQAMLWDLNEGK_	P63244	0.152249	8.41711e-05	Receptor of activated protein C kinase 1	RACK1_HUMAN
_KIFVGTK_	P62701	-0.134008	8.4704e-05	40S ribosomal protein S4, X isoform	RS4X_HUMAN
_IEEVPELPLVVEDKVEGYKK_	P36578	-0.0206437	8.4704e-05	60S ribosomal protein L4	RL4_HUMAN
_M[+C2+H2+O]ELEAMSR_	P61165	0.43915	8.48745e-05	Transmembrane protein 258	TM258_HUMAN
_IKGGADVSGGVSAPDISLGEGHLSVK_	Q09666	-0.36304	8.48745e-05	Neuroblast differentiation-associated protein AHNAK	AHNK_HUMAN
_AITIANQTNC[+C2+H3+N+O]PLYITK_	Q16555	-0.11067	8.48745e-05	Dihydropyrimidinase-related protein 2	DPYL2_HUMAN
_LTDC[+C2+H3+N+O]VVMRDPASKR_	P22626	-0.1389	8.50198e-05	Heterogeneous nuclear ribonucleoproteins A2/B1	ROA2_HUMAN
_GIFDESTPVQTR_	Q9H910	0.138141	8.5536e-05	Jupiter microtubule associated homolog 2	JUPI2_HUMAN
_AEPELDLR_	P20810	0.135681	8.78623e-05	Calpastatin	ICAL_HUMAN
_KIM[+O]QHLEGEGLK_	Q9BT17	0.134383	8.80102e-05	Mitochondrial ribosome-associated GTPase 1	MTG1_HUMAN
_TAHEQFK_	P12814	0.301561	8.81255e-05	Alpha-actinin-1	ACTN1_HUMAN
_KTPVKEPNSENVDISSGGGVTGWK_	P61026	-0.153457	8.82394e-05	Ras-related protein Rab-10	RAB10_HUMAN
_EFGPSHFSVL_	Q8TED1	-0.492666	8.84121e-05	Probable glutathione peroxidase 8	GPX8_HUMAN
_GISDLAQHYLMR_	P49368	-0.195245	8.84595e-05	T-complex protein 1 subunit gamma	TCPG_HUMAN
_EIGLWFHPE_	P15531	0.212963	8.87777e-05	Nucleoside diphosphate kinase A	NDKA_HUMAN
_GLSNLFLSC[+C2+H3+N+O]PIPK_	Q9Y570	-0.256273	8.90937e-05	Protein phosphatase methylesterase 1	PPME1_HUMAN
_LLELDSFLK_	P61289	0.0837022	8.98069e-05	Proteasome activator complex subunit 3	PSME3_HUMAN
_KEEEQATETQPIVY_	Q00610	0.171421	8.98069e-05	Clathrin heavy chain 1	CLH1_HUMAN
_LVNSLYPDGSKPVKVPENPPSM[+O]VFK_	Q01995	-0.510325	9.05057e-05	Transgelin	TAGL_HUMAN
_KITLDNAYMEK_	P14618	0.0852581	9.05108e-05	Pyruvate kinase PKM	KPYM_HUMAN
_ETTFNSLLC[+C2+H3+N+O]PSGGEVSEELSLK_	P01023	0.732029	9.05108e-05	Alpha-2-macroglobulin	A2MG_HUMAN
_ITAQSIEELC[+C2+H3+N+O]AVNLYGPDAQVDR_	P78527	0.214321	9.05597e-05	DNA-dependent protein kinase catalytic subunit	PRKDC_HUMAN
_DALPEHSPAK_	Q8NDC0	0.134187	9.08784e-05	MAPK-interacting and spindle-stabilizing protein-like	MISSL_HUMAN
_PFRLDLLEDR_	Q14697	0.164059	9.12105e-05	Neutral alpha-glucosidase AB	GANAB_HUMAN
_SYTVGVMMMHR_	P50454	0.27445	9.17508e-05	Serpin H1	SERPH_HUMAN
_KIQNDAGVR_	Q96AE4	-0.201775	9.19662e-05	Far upstream element-binding protein 1	FUBP1_HUMAN
_ASAFALQEQPVVNAVIDDTTK_	P36957	0.256446	9.21423e-05	Dihydrolipoyllysine-residue succinyltransferase component of 2-oxoglutarate dehydrogenase complex, mitochondrial	ODO2_HUMAN
_FNDVQTLK_	Q15149	0.17982	9.21463e-05	Plectin	PLEC_HUMAN
_DQGSFTEVVSISNLGMAK_	P11717	0.266946	9.25406e-05	Cation-independent mannose-6-phosphate receptor	MPRI_HUMAN
_ARQEELYSELQAR_	Q15149	-0.0898858	9.26578e-05	Plectin	PLEC_HUMAN
_VASEQSSQPTC[+C2+H3+N+O]TVGVWIDVGSR_	P31930	0.381718	9.28719e-05	Cytochrome b-c1 complex subunit 1, mitochondrial	QCR1_HUMAN
_M[+C2+H2+O]DGIVPDIAVGTK_	P26599	-0.0944617	9.32615e-05	Polypyrimidine tract-binding protein 1	PTBP1_HUMAN
_TVGVSK_	P62269	-0.323935	9.39019e-05	40S ribosomal protein S18	RS18_HUMAN
_LAAEQELIR_	Q15149	-0.0754196	9.39438e-05	Plectin	PLEC_HUMAN
_TELISVSEVHPSR_	P42224	-0.309571	9.39704e-05	Signal transducer and activator of transcription 1-alpha/beta	STAT1_HUMAN
_IHFPLATYAPVISAEK_	Q71U36	-0.117106	9.39704e-05	Tubulin alpha-1A chain	TBA1A_HUMAN
_ILVALC[+C2+H3+N+O]GGN_	P04083	0.0800789	9.42819e-05	Annexin A1	ANXA1_HUMAN
_VVFDSIESAK_	P05455	0.131291	9.46416e-05	Lupus La protein	LA_HUMAN
_TEAVVDSILAIK_	P40227	0.198519	9.47295e-05	T-complex protein 1 subunit zeta	TCPZ_HUMAN
_FAQPGSFEYEYA_	Q15233	0.277013	9.47378e-05	Non-POU domain-containing octamer-binding protein	NONO_HUMAN
_VWQLQDLSFQTAAR_	Q9NYU2	0.315418	9.47378e-05	UDP-glucose:glycoprotein glucosyltransferase 1	UGGG1_HUMAN
_TEALTQAFR_	Q9Y230	-0.23698	9.52987e-05	RuvB-like 2	RUVB2_HUMAN
_MFQYDSTHGK_	P04406	0.25367	9.54455e-05	Glyceraldehyde-3-phosphate dehydrogenase	G3P_HUMAN
_ALIVVPYAEGVIPDEAK_	Q05519	-0.160489	9.55881e-05	Serine/arginine-rich splicing factor 11	SRS11_HUMAN
_SDSFENPVLQQHFR_	P12956	-0.0786223	9.64205e-05	X-ray repair cross-complementing protein 6	XRCC6_HUMAN
_DEEVLKK_	Q13838	0.216011	9.65323e-05	Spliceosome RNA helicase DDX39B	DX39B_HUMAN
_LFQC[+C2+H3+N+O]LLHR_	P13010	-0.173901	9.77738e-05	X-ray repair cross-complementing protein 5	XRCC5_HUMAN
_SSLTLGLFR_	P33527	0.410036	9.83449e-05	Multidrug resistance-associated protein 1	MRP1_HUMAN
_GGSGSHNWGTVKDELTESPK_	Q8NC51	-0.259321	9.83449e-05	Plasminogen activator inhibitor 1 RNA-binding protein	PAIRB_HUMAN
_IKDPDASKPEDWDER_	P27797	0.111199	9.91951e-05	Calreticulin	CALR_HUMAN
_VGQAMASTEEK_	P46977	0.411094	9.93717e-05	Dolichyl-diphosphooligosaccharide--protein glycosyltransferase subunit STT3A	STT3A_HUMAN
_AAAPASVPAQAPK_	P47914	-0.934147	9.94195e-05	60S ribosomal protein L29	RL29_HUMAN
_AAVGVK_	P36578	-0.230179	9.98897e-05	60S ribosomal protein L4	RL4_HUMAN
_TEAPLNPK_	P60709	-0.0199418	9.99658e-05	Actin, cytoplasmic 1	ACTB_HUMAN
_RGEAHLAVNDFELAR_	Q02790	-0.0976502	0.000100057	Peptidyl-prolyl cis-trans isomerase FKBP4	FKBP4_HUMAN
_DM[+O]LEAGILDTYLGK_	P50990	-0.18869	0.000100057	T-complex protein 1 subunit theta	TCPQ_HUMAN
_EALLGVQEDVDEYVK_	Q14257	0.140216	0.000100057	Reticulocalbin-2	RCN2_HUMAN
_EAVC[+C2+H3+N+O]IVLSDDTC[+C2+H3+N+O]SDEK_	P55072	0.209006	0.000100201	Transitional endoplasmic reticulum ATPase	TERA_HUMAN
_TDTGEPMGR_	P07900	0.216104	0.000100504	Heat shock protein HSP 90-alpha	HS90A_HUMAN
_DLQQYQSQAK_	O75396	0.129587	0.000100504	Vesicle-trafficking protein SEC22b	SC22B_HUMAN
_TIEEIQGLTTAHEQFK_	P12814	-0.698338	0.000100504	Alpha-actinin-1	ACTN1_HUMAN
_SLFLGQK_	O75367	-0.141352	0.000101586	Core histone macro-H2A.1	H2AY_HUMAN
_EVATNSELVQSGK_	Q04695	-0.300219	0.000101658	Keratin, type I cytoskeletal 17	K1C17_HUMAN
_LASVPAGGAVAVS_	P05387	-0.448994	0.000102181	60S acidic ribosomal protein P2	RLA2_HUMAN
_LPVVIGGLLDVDC[+C2+H3+N+O]SEDVIK_	Q00610	-0.122803	0.000102305	Clathrin heavy chain 1	CLH1_HUMAN
_GSGIFDESTPVQTR_	Q9H910	-0.184819	0.000103615	Jupiter microtubule associated homolog 2	JUPI2_HUMAN
_EVDPNIQAVR_	P05787	-0.560196	0.000104669	Keratin, type II cytoskeletal 8	K2C8_HUMAN
_TIIGSFNGALAAVPVQDLGSTVIK_	Q9BWD1	-0.504012	0.000105693	Acetyl-CoA acetyltransferase, cytosolic	THIC_HUMAN
_DALDGPAAEAEPEHSFDGL_	Q15149	0.471759	0.00010611	Plectin	PLEC_HUMAN
_SLDPADLTHDTTGLTAK_	Q9UMX5	-0.451391	0.00010667	Neudesin	NENF_HUMAN
_AEVATGDDK_	P31947	0.290791	0.000107715	14-3-3 protein sigma	1433S_HUMAN
_SDQWKPLNLEEK_	Q04637	-0.247101	0.000107992	Eukaryotic translation initiation factor 4 gamma 1	IF4G1_HUMAN
_VTGTLETK_	P45880	-0.0981954	0.000108718	Voltage-dependent anion-selective channel protein 2	VDAC2_HUMAN
_RVAPEEHPVLLTEAPLNPK_	P60709	-0.070399	0.000108718	Actin, cytoplasmic 1	ACTB_HUMAN
_ASFNDTFVHVTDLSGK_	P62263	-0.433287	0.000108718	40S ribosomal protein S14	RS14_HUMAN
_IGVPSATEIIKA_	Q9NR30	0.118113	0.000108718	Nucleolar RNA helicase 2	DDX21_HUMAN
_KGSITSVQAIYVPADDLTDPAPATTF_	P06576	-0.309276	0.000109949	ATP synthase subunit beta, mitochondrial	ATPB_HUMAN
_KPFSQHVR_	Q02878	-0.34225	0.000110453	60S ribosomal protein L6	RL6_HUMAN
_VNVTVRPGLAMAL_	P30046	-0.15674	0.000110979	D-dopachrome decarboxylase	DOPD_HUMAN
_VNKDDIQK_	P35579	-0.0991457	0.000111231	Myosin-9	MYH9_HUMAN
_AVPNPVINPYQPAPPSGY_	P11940	0.143566	0.000111231	Polyadenylate-binding protein 1	PABP1_HUMAN
_EVSDGIIAPGYEEEALTILSK_	P31939	-0.119172	0.000111231	Bifunctional purine biosynthesis protein PURH	PUR9_HUMAN
_EEPAASFSQPGSMGLDK_	Q8NI22	0.264149	0.000111791	Multiple coagulation factor deficiency protein 2	MCFD2_HUMAN
_ITPSYVAFTPEGER_	P11021	0.145096	0.000112812	Endoplasmic reticulum chaperone BiP	BIP_HUMAN
_DAGTIAGLNVMR_	P11021	0.329465	0.000113308	Endoplasmic reticulum chaperone BiP	BIP_HUMAN
_VTIAQGGVLPNIQAV_	P0C0S8;P20671;Q96KK5;Q99878	0.461918	0.000113525	Histone H2A type 1;Histone H2A type 1-D;Histone H2A type 1-H;Histone H2A type 1-J	H2A1_HUMAN;H2A1D_HUMAN;H2A1H_HUMAN;H2A1J_HUMAN
_TSPSGKPATLK_	P27695	0.218788	0.000113734	DNA-(apurinic or apyrimidinic site) lyase	APEX1_HUMAN
_GTIEILSDVQLIK_	P05388	-0.209572	0.000113734	60S acidic ribosomal protein P0	RLA0_HUMAN
_GFGHIGIAVPDVYSAC[+C2+H3+N+O]_	Q04760	0.145448	0.000114199	Lactoylglutathione lyase	LGUL_HUMAN
_M[+C2+H2+O]DPNC[+C2+H3+N+O]SC[+C2+H3+N+O]ATGGSC[+C2+H3+N+O]TC[+C2+H3+N+O]AGSC[+C2+H3+N+O]K_	P04732	0.115917	0.000114502	Metallothionein-1E	MT1E_HUMAN
_LSQTSNVDKEEEAVTIE_	P12004	0.22968	0.000114502	Proliferating cell nuclear antigen	PCNA_HUMAN
_DIDDLQSIR_	O75828	0.229867	0.000114632	Carbonyl reductase [NADPH] 3	CBR3_HUMAN
_EMQPTHPIR_	P63104	0.195642	0.000114642	14-3-3 protein zeta/delta	1433Z_HUMAN
_GFFDPNTHENLTYL_	Q15149	0.152491	0.000114698	Plectin	PLEC_HUMAN
_LWGVIDVK_	Q9UHD1	-0.154295	0.000114915	Cysteine and histidine-rich domain-containing protein 1	CHRD1_HUMAN
_LESGMQNMSIHTK_	P05787	-0.0780125	0.000114915	Keratin, type II cytoskeletal 8	K2C8_HUMAN
_IEPVFHVMGFSVTGR_	Q5JPE7	0.364957	0.00011647	Nodal modulator 2	NOMO2_HUMAN
_SELHIENLNMEADPGQYR_	P35613	0.204673	0.000116886	Basigin	BASI_HUMAN
_LGQHVPTLHPTSEELTIA_	Q9NR31	-0.227957	0.000117015	GTP-binding protein SAR1a	SAR1A_HUMAN
_DTEEDEEEDEKDK_	Q9Y266	0.499822	0.000117138	Nuclear migration protein nudC	NUDC_HUMAN
_LQEEMLQREEAENTLQ_	P08670	0.106279	0.000117655	Vimentin	VIME_HUMAN
_GTTVTPDK_	Q16186	0.317453	0.000117757	Proteasomal ubiquitin receptor ADRM1	ADRM1_HUMAN
_VTIPDDDNER_	P78347	0.207002	0.000118401	General transcription factor II-I	GTF2I_HUMAN
_DLEDLQILIK_	Q99798	0.105198	0.000118794	Aconitate hydratase, mitochondrial	ACON_HUMAN
_ALSDHHIYLEGTLLKPNMVTPGHAC[+C2+H3+N+O]TQK_	P04075	-0.0599868	0.000118794	Fructose-bisphosphate aldolase A	ALDOA_HUMAN
_TKPQDMISAGGESVAGIT_	P20810	-0.722193	0.000118794	Calpastatin	ICAL_HUMAN
_SLGAEDPETQVVLINAVK_	Q9Y490	-0.990519	0.000118794	Talin-1	TLN1_HUMAN
_AGVPLPPNLKPAPPPTIEEK_	P18583	-0.139688	0.000119745	Protein SON	SON_HUMAN
_ALEATTEHIR_	Q9Y490	-0.141647	0.000120475	Talin-1	TLN1_HUMAN
_EGMTAFVEK_	P30084	0.180257	0.000120506	Enoyl-CoA hydratase, mitochondrial	ECHM_HUMAN
_ISAVESQPSR_	Q9Y520	-0.209852	0.000120506	Protein PRRC2C	PRC2C_HUMAN
_LIVPPHLGYGSIGLA_	Q96AY3	-1.26071	0.000121005	Peptidyl-prolyl cis-trans isomerase FKBP10	FKB10_HUMAN
_TVVSGSC[+C2+H3+N+O]AAHSLLITTEGK_	Q9P258	-0.153693	0.000121264	Protein RCC2	RCC2_HUMAN
_DLFEEK_	P63096	-0.227899	0.000121264	Guanine nucleotide-binding protein G(i) subunit alpha-1	GNAI1_HUMAN
_ENPETEEDVGPVVQHIYELR_	P06756	0.131227	0.000121499	Integrin alpha-V	ITAV_HUMAN
_ELAAEVEVQDGPNEDGEMFMRPGK_	P08574	0.402055	0.000121499	Cytochrome c1, heme protein, mitochondrial	CY1_HUMAN
_ISQSGDFLR_	O95302	0.186606	0.000121662	Peptidyl-prolyl cis-trans isomerase FKBP9	FKBP9_HUMAN
_TIGTKPVAHID_	P50991	-0.211106	0.000121789	T-complex protein 1 subunit delta	TCPD_HUMAN
_KVDVTEQPGLSGR_	Q9H3N1	-0.661715	0.000122614	Thioredoxin-related transmembrane protein 1	TMX1_HUMAN
_GVEIC[+C2+H3+N+O]IATPGR_	Q92841	0.220193	0.000122614	Probable ATP-dependent RNA helicase DDX17	DDX17_HUMAN
_SFGSGAGSSSFSR_	P05787	-0.484018	0.000122861	Keratin, type II cytoskeletal 8	K2C8_HUMAN
_SYSPYDM[+O]LESIRK_	P07355	-0.281231	0.000124794	Annexin A2	ANXA2_HUMAN
_ALQTASHLSQQADLR_	P04844	-0.531593	0.000125617	Dolichyl-diphosphooligosaccharide--protein glycosyltransferase subunit 2	RPN2_HUMAN
_GYPHWPAR_	O75475	-0.120419	0.000125866	PC4 and SFRS1-interacting protein	PSIP1_HUMAN
_SEHPPLC[+C2+H3+N+O]GR_	Q15393	-0.138888	0.000126495	Splicing factor 3B subunit 3	SF3B3_HUMAN
_ADHGEPIGR_	P08238	-0.329456	0.000126537	Heat shock protein HSP 90-beta	HS90B_HUMAN
_AAAVPVEFQEHHLSEVQNMASEEK_	O43837	0.171844	0.000126565	Isocitrate dehydrogenase [NAD] subunit beta, mitochondrial	IDH3B_HUMAN
_DYELQLVTYK_	Q15149	-0.19262	0.000126735	Plectin	PLEC_HUMAN
_LREIFGLYGQTTGK_	Q9NR31	0.180009	0.000127751	GTP-binding protein SAR1a	SAR1A_HUMAN
_YGPQYGHPPPPPPPPEYGPH_	P14866	0.905359	0.000128064	Heterogeneous nuclear ribonucleoprotein L	HNRPL_HUMAN
_SDGFSIETC[+C2+H3+N+O]K_	P17655	0.111781	0.000128147	Calpain-2 catalytic subunit	CAN2_HUMAN
_GHYTEGAELVDSVLDVVRK_	P68371	-0.0703045	0.000129087	Tubulin beta-4B chain	TBB4B_HUMAN
_ISVMGGEQAANVLATITK_	Q9HCC0	0.23676	0.000129339	Methylcrotonoyl-CoA carboxylase beta chain, mitochondrial	MCCB_HUMAN
_FFSDC[+C2+H3+N+O]K_	P31943	-0.215126	0.000129377	Heterogeneous nuclear ribonucleoprotein H	HNRH1_HUMAN
_MAGAIAQGLIR_	Q53H96	0.363147	0.000129838	Pyrroline-5-carboxylate reductase 3	P5CR3_HUMAN
_KLEDVK_	P55327	0.128731	0.000129977	Tumor protein D52	TPD52_HUMAN
_QIVWNGPVGVF_	P00558	0.183602	0.000129977	Phosphoglycerate kinase 1	PGK1_HUMAN
_LLGEVAQGNENYAGIAAR_	Q9Y490	0.250847	0.000130745	Talin-1	TLN1_HUMAN
_GLVLGPIHKN_	P08195	-0.345713	0.000131102	4F2 cell-surface antigen heavy chain	4F2_HUMAN
_PGQFIHTNWTGHGGTVSSS_	P52209	-0.702378	0.000131413	6-phosphogluconate dehydrogenase, decarboxylating	6PGD_HUMAN
_LQAEIDNIK_	P08729	-0.197504	0.000131692	Keratin, type II cytoskeletal 7	K2C7_HUMAN
_NKLNDLEDALQQAK_	P04264	0.259416	0.000132035	Keratin, type II cytoskeletal 1	K2C1_HUMAN
_LTLYDIAHTPGVA_	P40926	-0.899663	0.000132035	Malate dehydrogenase, mitochondrial	MDHM_HUMAN
_LALDMEIHAYR_	P02545	-0.335772	0.000132387	Prelamin-A/C	LMNA_HUMAN
_ADFQK_	Q02790	-0.432466	0.000132387	Peptidyl-prolyl cis-trans isomerase FKBP4	FKBP4_HUMAN
_VGSHITGGDIY_	P38606	0.367225	0.000133019	V-type proton ATPase catalytic subunit A	VATA_HUMAN
_M[+O]IPC[+C2+H3+N+O]DFLIPVQTQHPIRK_	P06744	-0.352168	0.000133085	Glucose-6-phosphate isomerase	G6PI_HUMAN
_TGQAPGYSYTAANK_	P99999	0.25258	0.000134498	Cytochrome c	CYC_HUMAN
_ASGGGVPTDEEQATGLER_	P10606	0.0741494	0.000134869	Cytochrome c oxidase subunit 5B, mitochondrial	COX5B_HUMAN
_PFFHSLSEK_	P10599	0.212374	0.000135721	Thioredoxin	THIO_HUMAN
_SDPFVEAEK_	P34932	0.205035	0.000136483	Heat shock 70 kDa protein 4	HSP74_HUMAN
_DAGMQLQGYR_	P00505	0.277819	0.000136483	Aspartate aminotransferase, mitochondrial	AATM_HUMAN
_M[+O]TNGFSGADLTEIC[+C2+H3+N+O]QR_	P55072	-0.35952	0.000136483	Transitional endoplasmic reticulum ATPase	TERA_HUMAN
_SVYAGAGGSGSR_	P05783	-0.412501	0.000137096	Keratin, type I cytoskeletal 18	K1C18_HUMAN
_LQEETGAK_	Q07666	0.182206	0.000137543	KH domain-containing, RNA-binding, signal transduction-associated protein 1	KHDR1_HUMAN
_FIVC[+C2+H3+N+O]LNK_	P78527	0.134951	0.000137543	DNA-dependent protein kinase catalytic subunit	PRKDC_HUMAN
_HYGGLTGLNK_	P18669	0.196809	0.00013831	Phosphoglycerate mutase 1	PGAM1_HUMAN
_KPALVAK_	P24534	-0.152027	0.00013831	Elongation factor 1-beta	EF1B_HUMAN
_AAGAASGLPGPVAQGLK_	Q96P70	-0.58918	0.000139095	Importin-9	IPO9_HUMAN
_DC[+C2+H3+N+O]PTPAPGLL_	Q15477	0.309358	0.000139349	Helicase SKI2W	SKIV2_HUMAN
_GKLPIVNEDDELVAIIAR_	P12268	-0.218078	0.000139414	Inosine-5'-monophosphate dehydrogenase 2	IMDH2_HUMAN
_EAGGAFGK_	Q9UII2	0.279037	0.000139447	ATPase inhibitor, mitochondrial	ATIF1_HUMAN
_FPYAA_	P08195	0.150454	0.000139535	4F2 cell-surface antigen heavy chain	4F2_HUMAN
_FDPLSSHEGASAVVRPK_	Q14C86	-0.731329	0.000139997	GTPase-activating protein and VPS9 domain-containing protein 1	GAPD1_HUMAN
_AESSFSEEEEEK_	Q9Y6G5	0.2714	0.000141321	COMM domain-containing protein 10	COMDA_HUMAN
_DISTNYYASQK_	P14625	0.296022	0.00014225	Endoplasmin	ENPL_HUMAN
_ELDALDANDELTPLGR_	Q08211	0.0877348	0.000142713	ATP-dependent RNA helicase A	DHX9_HUMAN
_AKLEQLFQDEVAK_	Q15149	-0.158322	0.000143075	Plectin	PLEC_HUMAN
_LQQELDDLLVDLDHQR_	P35579	-0.0870763	0.000144025	Myosin-9	MYH9_HUMAN
_LKPVPVAQENQGVFFSGD_	P40121	0.223005	0.000144025	Macrophage-capping protein	CAPG_HUMAN
_GLHEGHTFEPAEFIIDTR_	P21333	-0.226116	0.000144613	Filamin-A	FLNA_HUMAN
_LSEGVTISYK_	P05556	0.139135	0.000144802	Integrin beta-1	ITB1_HUMAN
_PVGSLAGIGEVL_	O75531	0.177486	0.000146029	Barrier-to-autointegration factor	BAF_HUMAN
_SGEMIKK_	Q92945	0.284606	0.000146467	Far upstream element-binding protein 2	FUBP2_HUMAN
_AIAPPLLQELK_	P49327	0.123945	0.000146467	Fatty acid synthase	FAS_HUMAN
_TTEEQVQASTPC[+C2+H3+N+O]PR_	Q14137	-0.254941	0.000146467	Ribosome biogenesis protein BOP1	BOP1_HUMAN
_C[+C2+H3+N+O]DILDVLDK_	P62258	0.144645	0.000148333	14-3-3 protein epsilon	1433E_HUMAN
_VAEQTPLTALYVANLIK_	P05091	0.10701	0.000148987	Aldehyde dehydrogenase, mitochondrial	ALDH2_HUMAN
_ELTDEEAERLQLEIDQKK_	Q9Y266	-0.267527	0.000150123	Nuclear migration protein nudC	NUDC_HUMAN
_SLLAWQSLR_	Q15149	-0.158096	0.000150609	Plectin	PLEC_HUMAN
_LRPIPITASVEIQEPSSR_	P23229	0.316473	0.000150609	Integrin alpha-6	ITA6_HUMAN
_NSPGGGGGSDYNYESK_	Q12906	0.33416	0.000150609	Interleukin enhancer-binding factor 3	ILF3_HUMAN
_DVLFLKD_	P00558	-0.147686	0.000150609	Phosphoglycerate kinase 1	PGK1_HUMAN
_EM[+O]NPALGIDC[+C2+H3+N+O]LHK_	P48643	-0.23051	0.000150794	T-complex protein 1 subunit epsilon	TCPE_HUMAN
_EETIPPDYR_	P20810	0.747556	0.000150794	Calpastatin	ICAL_HUMAN
_FPTDNISSSNR_	Q70EK8	0.217508	0.000150794	Inactive ubiquitin carboxyl-terminal hydrolase 53	UBP53_HUMAN
_AVC[+C2+H3+N+O]MLSNTTAIAEAWAR_	Q71U36	-0.0875771	0.000150794	Tubulin alpha-1A chain	TBA1A_HUMAN
_LC[+C2+H3+N+O]FEGLR_	Q15149	-0.206425	0.000151313	Plectin	PLEC_HUMAN
_NAVVQGLEQPHGLVVHPLR_	Q07954	0.314521	0.000151313	Prolow-density lipoprotein receptor-related protein 1	LRP1_HUMAN
_SLQGDKLEVSLK_	Q15582	-0.19869	0.000152085	Transforming growth factor-beta-induced protein ig-h3	BGH3_HUMAN
_AVDTWSWGER_	Q08380	0.218	0.000152398	Galectin-3-binding protein	LG3BP_HUMAN
_QPAENVNQYLTDPK_	P22314	-0.0774266	0.000152398	Ubiquitin-like modifier-activating enzyme 1	UBA1_HUMAN
_STQPGREEGSPLELER_	P08195	-0.0738102	0.000152565	4F2 cell-surface antigen heavy chain	4F2_HUMAN
_GDDALEK_	Q9Y617	-0.466377	0.000152679	Phosphoserine aminotransferase	SERC_HUMAN
_SIVPALEIANAHR_	P10809	-0.93469	0.000152875	60 kDa heat shock protein, mitochondrial	CH60_HUMAN
_TVAGQDAVIVLLGTR_	P30043	-0.175747	0.000152875	Flavin reductase (NADPH)	BLVRB_HUMAN
_KLELSDNIISGGLEVLAEK_	Q9BTT0	-0.168857	0.000152875	Acidic leucine-rich nuclear phosphoprotein 32 family member E	AN32E_HUMAN
_ILSQVSYR_	Q14432	0.157799	0.000153006	cGMP-inhibited 3',5'-cyclic phosphodiesterase A	PDE3A_HUMAN
_SDNQLQEGK_	P37802	0.261124	0.000153156	Transgelin-2	TAGL2_HUMAN
_LNC[+C2+H3+N+O]QVIGASVDSHFC[+C2+H3+N+O]HLAWVNTPKK_	Q06830	-0.214189	0.000154654	Peroxiredoxin-1	PRDX1_HUMAN
_ISLPLPNFSSLNLR_	P08670	-0.308195	0.000154858	Vimentin	VIME_HUMAN
_WC[+C2+H3+N+O]SWSLSQAR_	P08195	0.254789	0.000154858	4F2 cell-surface antigen heavy chain	4F2_HUMAN
_YLPTLPGDYSILVK_	O75369	-0.769712	0.000155057	Filamin-B	FLNB_HUMAN
_KLPDTPQGLLGEAR_	P17813	-0.180394	0.000155409	Endoglin	EGLN_HUMAN
_LGQSDPAPLQHQM[+O]DIYQK_	P29401	-0.08611	0.000155896	Transketolase	TKT_HUMAN
_APPPSLTDC[+C2+H3+N+O]IGTVDSR_	Q9NZZ3	-0.131239	0.000156017	Charged multivesicular body protein 5	CHMP5_HUMAN
_NIPLVSDPKR_	Q06830	-0.247649	0.000156842	Peroxiredoxin-1	PRDX1_HUMAN
_YNLIVVGR_	Q92466	0.0928242	0.000156842	DNA damage-binding protein 2	DDB2_HUMAN
_VAEVDK_	P63220	-0.319723	0.000156842	40S ribosomal protein S21	RS21_HUMAN
_DLEKPFLLPVEAVYSVPGR_	P49411	-0.120254	0.000156842	Elongation factor Tu, mitochondrial	EFTU_HUMAN
_KKEPVGDDESVPENVLSFDDLTADAL_	P49591	0.442805	0.000156842	Serine--tRNA ligase, cytoplasmic	SYSC_HUMAN
_YSDFEWLR_	O60493	0.148879	0.000157019	Sorting nexin-3	SNX3_HUMAN
_WVQSHR_	P07814	0.234841	0.000157132	Bifunctional glutamate/proline--tRNA ligase	SYEP_HUMAN
_GATQQILDEAER_	P78371	-0.129025	0.000157748	T-complex protein 1 subunit beta	TCPB_HUMAN
_DSDLSHVQ_	O60506	0.274181	0.000157883	Heterogeneous nuclear ribonucleoprotein Q	HNRPQ_HUMAN
_ILNEMRDQYEK_	Q04695	-0.18339	0.000158679	Keratin, type I cytoskeletal 17	K1C17_HUMAN
_LSPLVLEVDPNIQAVR_	P05787	-0.400496	0.000158679	Keratin, type II cytoskeletal 8	K2C8_HUMAN
_RGAEVHLVPWNHDFTK_	P31327	-0.245341	0.000159113	Carbamoyl-phosphate synthase [ammonia], mitochondrial	CPSM_HUMAN
_SLTPVAQADPLVR_	Q14444	-0.245191	0.000159488	Caprin-1	CAPR1_HUMAN
_MATQASTLYSNNITK_	Q13423	0.277763	0.000160246	NAD(P) transhydrogenase, mitochondrial	NNTM_HUMAN
_GC[+C2+H3+N+O]NLDSAR_	P00338	-0.37401	0.000160575	L-lactate dehydrogenase A chain	LDHA_HUMAN
_NFLIEPFVPH_	P53396	-0.158495	0.000160575	ATP-citrate synthase	ACLY_HUMAN
_AASRPPVTLR_	Q15366	-0.326729	0.000162636	Poly(rC)-binding protein 2	PCBP2_HUMAN
_EFLALASSSLLK_	Q9Y2A7	0.110686	0.00016267	Nck-associated protein 1	NCKP1_HUMAN
_YNGLIHR_	P46779	-0.175764	0.00016355	60S ribosomal protein L28	RL28_HUMAN
_HAIIVDGHSVEELC[+C2+H3+N+O]K_	P29401	-0.250463	0.000163808	Transketolase	TKT_HUMAN
_LVLPAPQISDAELQ_	Q99459	0.125228	0.000163905	Cell division cycle 5-like protein	CDC5L_HUMAN
_GGADVSGGVSAPDISLGEGHLSVK_	Q09666	-0.226165	0.000164708	Neuroblast differentiation-associated protein AHNAK	AHNK_HUMAN
_SDSGSGYVPGSVSAAFVTC[+C2+H3+N+O]PNEK_	O60888	0.136522	0.000166184	Protein CutA	CUTA_HUMAN
_GEGYAKPNEGAIVEVA_	Q02790	0.158601	0.000166184	Peptidyl-prolyl cis-trans isomerase FKBP4	FKBP4_HUMAN
_SPYTVTVGQAC[+C2+H3+N+O]NPSAC[+C2+H3+N+O]R_	P21333	0.145519	0.000168074	Filamin-A	FLNA_HUMAN
_YQGVNLYVK_	P11940	-0.0745319	0.000169407	Polyadenylate-binding protein 1	PABP1_HUMAN
_GSNALSFSSSAGPGLLK_	P08729	-0.587413	0.000170629	Keratin, type II cytoskeletal 7	K2C7_HUMAN
_NFESLSEAFSVASAAAVLSHNR_	P04844	0.197838	0.000170883	Dolichyl-diphosphooligosaccharide--protein glycosyltransferase subunit 2	RPN2_HUMAN
_VANILHDDC[+C2+H3+N+O]AFLSAFGDVSKPER_	Q9BS26	0.16624	0.000171149	Endoplasmic reticulum resident protein 44	ERP44_HUMAN
_TDYMVGSYGPR_	P52565	0.176261	0.000172143	Rho GDP-dissociation inhibitor 1	GDIR1_HUMAN
_VLGPIHK_	P08195	-0.192418	0.000173441	4F2 cell-surface antigen heavy chain	4F2_HUMAN
_EEIFGPVQPLFK_	P30837	-0.192238	0.000173441	Aldehyde dehydrogenase X, mitochondrial	AL1B1_HUMAN
_APVPTGEVYFADSFDR_	P27824	0.253171	0.000173518	Calnexin	CALX_HUMAN
_SSGNSSSSGSGSGSTSAGSSSPGAR_	Q12797	-0.928023	0.00017447	Aspartyl/asparaginyl beta-hydroxylase	ASPH_HUMAN
_GVTFLFPIQAK_	Q9NR30	-0.14645	0.000175178	Nucleolar RNA helicase 2	DDX21_HUMAN
_TNAENEFVTIK_	P04264	0.537938	0.000175361	Keratin, type II cytoskeletal 1	K2C1_HUMAN
_SC[+C2+H3+N+O]NC[+C2+H3+N+O]LLLK_	P06733	-0.0813174	0.000176029	Alpha-enolase	ENOA_HUMAN
_VHVGDEDFVHLR_	P04080	-0.204809	0.000176315	Cystatin-B	CYTB_HUMAN
_TVVAVGSGSK_	P61604	-0.658691	0.000176878	10 kDa heat shock protein, mitochondrial	CH10_HUMAN
_LVNLQHLDLLNNK_	Q96AG4	-0.22619	0.000176878	Leucine-rich repeat-containing protein 59	LRC59_HUMAN
_TIGTGLVTNTLAMTEEEK_	P49411	0.139104	0.000176985	Elongation factor Tu, mitochondrial	EFTU_HUMAN
_QVAPEKPVK_	P53999	-0.377366	0.000177185	Activated RNA polymerase II transcriptional coactivator p15	TCP4_HUMAN
_AYHEQLSVA_	Q71U36	-0.159617	0.000177185	Tubulin alpha-1A chain	TBA1A_HUMAN
_VDQSVVNSGNLLNDMTPPVNPSR_	P27824	-0.714306	0.000177195	Calnexin	CALX_HUMAN
_ERVEAVNMAEGIIHDTETK_	P38646	0.343907	0.000177595	Stress-70 protein, mitochondrial	GRP75_HUMAN
_NLVVIPK_	P15121	-0.112719	0.000177809	Aldo-keto reductase family 1 member B1	ALDR_HUMAN
_VVDALGNAIDGK_	P25705	0.139068	0.000178182	ATP synthase subunit alpha, mitochondrial	ATPA_HUMAN
_NNASTDYDLSDK_	P39023	0.217074	0.000178309	60S ribosomal protein L3	RL3_HUMAN
_AVELLGDIVQNC[+C2+H3+N+O]SLEDSQIEK_	P31930	0.383851	0.000178663	Cytochrome b-c1 complex subunit 1, mitochondrial	QCR1_HUMAN
_AC[+C2+H3+N+O]NPSAC[+C2+H3+N+O]R_	P21333	0.350633	0.00017966	Filamin-A	FLNA_HUMAN
_AVNPDEAVAIGAAIQ_	P38646	-0.380813	0.000179966	Stress-70 protein, mitochondrial	GRP75_HUMAN
_AFQYVETHGEVC[+C2+H3+N+O]PA_	P30048	-0.447581	0.000179966	Thioredoxin-dependent peroxide reductase, mitochondrial	PRDX3_HUMAN
_SQVISNAK_	P34932	-0.106423	0.000181032	Heat shock 70 kDa protein 4	HSP74_HUMAN
_ALPLEAEVAPVK_	P27816	-0.181045	0.000181982	Microtubule-associated protein 4	MAP4_HUMAN
_EILVGDVGQTVDDPYATF_	P23528	0.174963	0.000182739	Cofilin-1	COF1_HUMAN
_LLQDHPWLLSQNLVVKPDQLIK_	P53396	-0.168826	0.000183259	ATP-citrate synthase	ACLY_HUMAN
_VGVEAK_	P62266	-0.247208	0.00018506	40S ribosomal protein S23	RS23_HUMAN
_FQGQTC[+C2+H3+N+O]EM[+O]C[+C2+H3+N+O]QTC[+C2+H3+N+O]LGVC[+C2+H3+N+O]AEHK_	P05556	-0.142323	0.00018506	Integrin beta-1	ITB1_HUMAN
_LGGSLADSYLDEGFLLDKK_	P78371	-0.151299	0.000185444	T-complex protein 1 subunit beta	TCPB_HUMAN
_VLQHYQESDKGEELGPGNVQ_	Q9Y6C9	0.316878	0.000185444	Mitochondrial carrier homolog 2	MTCH2_HUMAN
_SC[+C2+H3+N+O]PEDEAQ_	Q13185	0.125259	0.000185444	Chromobox protein homolog 3	CBX3_HUMAN
_LMSNLDSNRDNEVDFQEY_	P26447	0.519483	0.000185444	Protein S100-A4	S10A4_HUMAN
_FPAMSDAYDR_	P00491	0.16111	0.000185687	Purine nucleoside phosphorylase	PNPH_HUMAN
_GTDEC[+C2+H3+N+O]AIESIAVAATPIPK_	P53634	0.229216	0.00018694	Dipeptidyl peptidase 1	CATC_HUMAN
_EVLELAGNASK_	P0C0S5;Q71UI9	0.308126	0.000187192	Histone H2A.Z;Histone H2A.V	H2AZ_HUMAN;H2AV_HUMAN
_GQTLVVQFTVK_	P27797	0.235727	0.000187561	Calreticulin	CALR_HUMAN
_EETQPPVAL_	Q8NC51	0.292212	0.000188262	Plasminogen activator inhibitor 1 RNA-binding protein	PAIRB_HUMAN
_SLGGGTGS_	Q8WTV0	0.410408	0.000188262	Scavenger receptor class B member 1	SCRB1_HUMAN
_TETAPLVVVVSTTGTGDPPDTAR_	Q9UBK8	0.32913	0.000190457	Methionine synthase reductase	MTRR_HUMAN
_TEMQDNTYPEILR_	O43143	0.154632	0.000191347	Pre-mRNA-splicing factor ATP-dependent RNA helicase DHX15	DHX15_HUMAN
_KC[+C2+H3+N+O]LELFSELAEDK_	P08238	-0.506613	0.000191711	Heat shock protein HSP 90-beta	HS90B_HUMAN
_VVPC[+C2+H3+N+O]FDASK_	P21333	0.200793	0.000191757	Filamin-A	FLNA_HUMAN
_LTQAQIFDYGEIPNFPR_	P00491	0.16161	0.000192514	Purine nucleoside phosphorylase	PNPH_HUMAN
_ETTLTELR_	P05783	0.161621	0.000193405	Keratin, type I cytoskeletal 18	K1C18_HUMAN
_IHFPLATYAPVISA_	Q71U36	-0.199187	0.00019369	Tubulin alpha-1A chain	TBA1A_HUMAN
_DYFLFRDGDILGK_	P61604	0.143025	0.000196892	10 kDa heat shock protein, mitochondrial	CH10_HUMAN
_IINEPTAAAIAYGLDR_	P0DMV8;P0DMV9	0.122443	0.000197424	Heat shock 70 kDa protein 1A;Heat shock 70 kDa protein 1B	HS71A_HUMAN;HS71B_HUMAN
_TVIVAALDGTFQR_	P04183	0.194493	0.000197542	Thymidine kinase, cytosolic	KITH_HUMAN
_M[+O]EEFKDQLPADEC[+C2+H3+N+O]NK_	P38646	-0.428561	0.000197851	Stress-70 protein, mitochondrial	GRP75_HUMAN
_VIRPLDQPSSF_	Q86VP6	-0.412416	0.000198345	Cullin-associated NEDD8-dissociated protein 1	CAND1_HUMAN
_NDIASHPPVEGSYAPR_	Q7KZF4	-0.101138	0.000201103	Staphylococcal nuclease domain-containing protein 1	SND1_HUMAN
_KGADIMYTGTVDC[+C2+H3+N+O]WR_	P12235	0.275766	0.000201259	ADP/ATP translocase 1	ADT1_HUMAN
_HGSYEDAVHSGALND_	P17987	-0.172773	0.000201414	T-complex protein 1 subunit alpha	TCPA_HUMAN
_LEGVLAEVAQHYQDTLIR_	P46940	-0.225224	0.000203057	Ras GTPase-activating-like protein IQGAP1	IQGA1_HUMAN
_VPPFTFH_	Q6NZI2	0.39022	0.000204172	Caveolae-associated protein 1	CAVN1_HUMAN
_SHC[+C2+H3+N+O]DLSLK_	P21333	-0.139635	0.000204172	Filamin-A	FLNA_HUMAN
_ISNASDALDK_	P08238	0.112146	0.000204172	Heat shock protein HSP 90-beta	HS90B_HUMAN
_ISANENSLAVR_	Q9UHB6	-0.268765	0.000204317	LIM domain and actin-binding protein 1	LIMA1_HUMAN
_WIYEDVER_	O43852	0.133634	0.000204812	Calumenin	CALU_HUMAN
_KYGGPPPDSVYSGVQPGIGTEVFVGK_	O43390	-0.092423	0.000206899	Heterogeneous nuclear ribonucleoprotein R	HNRPR_HUMAN
_KLNC[+C2+H3+N+O]QVIGASVDSHFC[+C2+H3+N+O]HLA_	Q06830	0.591557	0.000207128	Peroxiredoxin-1	PRDX1_HUMAN
_KPGINVASDWSIHLR_	Q14697	0.269731	0.000207163	Neutral alpha-glucosidase AB	GANAB_HUMAN
_SSPVFTSR_	P08729	0.222668	0.000207616	Keratin, type II cytoskeletal 7	K2C7_HUMAN
_SHDASTNGLINFIK_	P06744	-0.579355	0.000207616	Glucose-6-phosphate isomerase	G6PI_HUMAN
_DVGVQGPDWHLK_	Q09666	1.41937	0.000207616	Neuroblast differentiation-associated protein AHNAK	AHNK_HUMAN
_SFETTDESLR_	P09651	0.13169	0.000208081	Heterogeneous nuclear ribonucleoprotein A1	ROA1_HUMAN
_YLQTLTTIAAEK_	P27105	-0.193338	0.000208854	Erythrocyte band 7 integral membrane protein	STOM_HUMAN
_RLLEDGEDFNLGDALDSSNSMQTIQK_	P05783	-0.442247	0.000209636	Keratin, type I cytoskeletal 18	K1C18_HUMAN
_LAPGGHVGR_	P36578	-0.477144	0.000209681	60S ribosomal protein L4	RL4_HUMAN
_GC[+C2+H3+N+O]QIDWK_	P55209	0.397438	0.000209898	Nucleosome assembly protein 1-like 1	NP1L1_HUMAN
_IIGVDPEGSIL_	P0DN79;P35520	-0.253361	0.000209914	Cystathionine beta-synthase-like protein;Cystathionine beta-synthase	CBSL_HUMAN;CBS_HUMAN
_RLFQVK_	P06396	0.0884949	0.00021201	Gelsolin	GELS_HUMAN
_ESEDFIVEQYK_	Q14566	0.204627	0.000212661	DNA replication licensing factor MCM6	MCM6_HUMAN
_GLIVLEGLK_	Q9UBT2	0.260417	0.000214466	SUMO-activating enzyme subunit 2	SAE2_HUMAN
_FIIPNVVK_	P00338	-0.0420116	0.000214923	L-lactate dehydrogenase A chain	LDHA_HUMAN
_VINEPTAAALAYGLDK_	P38646	0.232571	0.000214923	Stress-70 protein, mitochondrial	GRP75_HUMAN
_SGYYK_	P46776	-0.165927	0.000214923	60S ribosomal protein L27a	RL27A_HUMAN
_AFTHTAQYDEAISDYFR_	P31939	0.177598	0.000214923	Bifunctional purine biosynthesis protein PURH	PUR9_HUMAN
_GTEAGQVGEPGIPTGEAGPS_	O15355	0.177644	0.000214923	Protein phosphatase 1G	PPM1G_HUMAN
_GEPQVQFK_	P62826	0.135228	0.000215254	GTP-binding nuclear protein Ran	RAN_HUMAN
_ALTGIPLPLIK_	P24941	-0.447252	0.000215254	Cyclin-dependent kinase 2	CDK2_HUMAN
_LNGTDPEDVIR_	O14950	-0.0842315	0.000215254	Myosin regulatory light chain 12B	ML12B_HUMAN
_EVDEQMLAIQSK_	Q9BUF5	0.175246	0.000216134	Tubulin beta-6 chain	TBB6_HUMAN
_APGPLSK_	Q13263	-0.184808	0.000217728	Transcription intermediary factor 1-beta	TIF1B_HUMAN
_AEVATGEK_	P61981	0.354191	0.000218612	14-3-3 protein gamma	1433G_HUMAN
_ELNYFAK_	P00558	0.0622044	0.000218612	Phosphoglycerate kinase 1	PGK1_HUMAN
_AALQELLSK_	P62851	-0.0108761	0.000218612	40S ribosomal protein S25	RS25_HUMAN
_HLVPGAGGEAGEGAPGGAGDY_	Q86U42	0.237386	0.000218612	Polyadenylate-binding protein 2	PABP2_HUMAN
_LVTMQIWDTAGQER_	P51149	0.168071	0.000219629	Ras-related protein Rab-7a	RAB7A_HUMAN
_GPPQEEEEEEDEEEEATKE_	P51858	0.295784	0.000219801	Hepatoma-derived growth factor	HDGF_HUMAN
_ETLDHKPR_	Q8TCJ2	-0.222105	0.000220437	Dolichyl-diphosphooligosaccharide--protein glycosyltransferase subunit STT3B	STT3B_HUMAN
_KYEQGTGC[+C2+H3+N+O]WQGPNR_	P14314	-0.600787	0.000220437	Glucosidase 2 subunit beta	GLU2B_HUMAN
_AIITPPPAK_	O75367	0.243897	0.000221009	Core histone macro-H2A.1	H2AY_HUMAN
_TDLEDKNEWK_	Q12907	-0.744289	0.000223109	Vesicular integral-membrane protein VIP36	LMAN2_HUMAN
_EELISEGK_	Q9UKK9	0.512902	0.000224253	ADP-sugar pyrophosphatase	NUDT5_HUMAN
_SGDHC[+C2+H3+N+O]IIGR_	P00441	-0.224668	0.000224253	Superoxide dismutase [Cu-Zn]	SODC_HUMAN
_VEPHATIAEIK_	Q9NZ01	-0.148508	0.000226744	Very-long-chain enoyl-CoA reductase	TECR_HUMAN
_WDYLTQVEK_	Q9HB71	0.191458	0.000227363	Calcyclin-binding protein	CYBP_HUMAN
_GWRPGSGFTNTMR_	P14618	0.338489	0.000228438	Pyruvate kinase PKM	KPYM_HUMAN
_AFEESLSTLK_	P42892	0.185765	0.000228438	Endothelin-converting enzyme 1	ECE1_HUMAN
_KQITMEELVR_	Q15149	-0.189881	0.000229643	Plectin	PLEC_HUMAN
_SGQKPVLDVHAELDR_	Q9Y6G9	-0.118525	0.000232716	Cytoplasmic dynein 1 light intermediate chain 1	DC1L1_HUMAN
_LLLPHWAK_	P04062	-0.173099	0.000233563	Lysosomal acid glucosylceramidase	GLCM_HUMAN
_GPVGLEGLLTTK_	P54886	-0.205654	0.000233563	Delta-1-pyrroline-5-carboxylate synthase	P5CS_HUMAN
_IGLIQFC[+C2+H3+N+O]LSAPK_	P50991	-0.167911	0.000233833	T-complex protein 1 subunit delta	TCPD_HUMAN
_FQDLGAAYEVLSDSEK_	Q9UBS4	0.2527	0.000234458	DnaJ homolog subfamily B member 11	DJB11_HUMAN
_NMGMDFC[+C2+H3+N+O]R_	O00469	0.368395	0.000234638	Procollagen-lysine,2-oxoglutarate 5-dioxygenase 2	PLOD2_HUMAN
_VEEEAAQK_	P35579	0.307705	0.000235542	Myosin-9	MYH9_HUMAN
_SPLVMDVLNIQGVQR_	Q14204	0.0783301	0.000235542	Cytoplasmic dynein 1 heavy chain 1	DYHC1_HUMAN
_VTGADVPMPYAK_	P11177	0.155303	0.000236428	Pyruvate dehydrogenase E1 component subunit beta, mitochondrial	ODPB_HUMAN
_KSDVEAIFSK_	P07910	-0.167803	0.000237169	Heterogeneous nuclear ribonucleoproteins C1/C2	HNRPC_HUMAN
_IAVMELFRPK_	Q16531	0.0693449	0.000237169	DNA damage-binding protein 1	DDB1_HUMAN
_MVVNDAGRPK_	P11142	0.209128	0.000237572	Heat shock cognate 71 kDa protein	HSP7C_HUMAN
_LPEGHVPEGAGLK_	Q8IVF2	-0.136238	0.000237979	Protein AHNAK2	AHNK2_HUMAN
_IYDDFLK_	Q9NWS1	0.17061	0.000237979	PCNA-interacting partner	PARI_HUMAN
_SANSELGGIWSVGQR_	Q99627	0.197513	0.000237979	COP9 signalosome complex subunit 8	CSN8_HUMAN
_LEFSIYPAPQVSTA_	Q71U36	-0.146569	0.000238265	Tubulin alpha-1A chain	TBA1A_HUMAN
_ANAGPNTNGSQFFIC[+C2+H3+N+O]TAK_	P62937	-0.498995	0.000240716	Peptidyl-prolyl cis-trans isomerase A	PPIA_HUMAN
_AGEGALK_	Q8TD26	-0.286516	0.000240716	Chromodomain-helicase-DNA-binding protein 6	CHD6_HUMAN
_SLVLQRPQTW_	P22314	0.388489	0.000240899	Ubiquitin-like modifier-activating enzyme 1	UBA1_HUMAN
_KNAGVEGSLIVEK_	P10809	-0.80323	0.000241818	60 kDa heat shock protein, mitochondrial	CH60_HUMAN
_EAEVVLC[+C2+H3+N+O]GGTESMSQAPYC[+C2+H3+N+O]VR_	P42765	0.34349	0.000244043	3-ketoacyl-CoA thiolase, mitochondrial	THIM_HUMAN
_SPLLAGGSPPQPVVPAHK_	Q8NFH5	-0.166453	0.000246594	Nucleoporin NUP35	NUP35_HUMAN
_YAVGEEC[+C2+H3+N+O]DFEVGK_	Q9UIG0	-0.148414	0.000246594	Tyrosine-protein kinase BAZ1B	BAZ1B_HUMAN
_SSEAPPLINEDVKR_	P04843	-0.0606824	0.000247612	Dolichyl-diphosphooligosaccharide--protein glycosyltransferase subunit 1	RPN1_HUMAN
_EQLMASDDFGR_	Q13813	0.16114	0.000247999	Spectrin alpha chain, non-erythrocytic 1	SPTN1_HUMAN
_VDTSSEITTK_	P06454	0.27177	0.000248478	Prothymosin alpha	PTMA_HUMAN
_ASADLMSYC[+C2+H3+N+O]EEHAR_	Q9UBI6	0.220307	0.000249048	Guanine nucleotide-binding protein G(I)/G(S)/G(O) subunit gamma-12	GBG12_HUMAN
_KIENVPTGPNNKPK_	O43447	-0.134939	0.000250308	Peptidyl-prolyl cis-trans isomerase H	PPIH_HUMAN
_EGDLLFTVAK_	Q13347	-0.165945	0.000250308	Eukaryotic translation initiation factor 3 subunit I	EIF3I_HUMAN
_LLLDIPLQTPHK_	P49792	-0.171409	0.000250385	E3 SUMO-protein ligase RanBP2	RBP2_HUMAN
_DVVYALKR_	P62805	-1.08323	0.000250385	Histone H4	H4_HUMAN
_PIFPPWDR_	Q9BZE1	1.29805	0.000250385	39S ribosomal protein L37, mitochondrial	RM37_HUMAN
_GLFDEEMNEILTDPSDDTK_	Q15149	0.182598	0.000250385	Plectin	PLEC_HUMAN
_FAEEDK_	P11021	-0.179854	0.000251795	Endoplasmic reticulum chaperone BiP	BIP_HUMAN
_LQIVEM[+O]PLAHK_	P50454	-0.235013	0.000252921	Serpin H1	SERPH_HUMAN
_KEDLVFIFWAPESAPLK_	P23528	-0.368784	0.000254635	Cofilin-1	COF1_HUMAN
_TVNLNLWDTAGQEEYDR_	P84095	0.359906	0.000255059	Rho-related GTP-binding protein RhoG	RHOG_HUMAN
_ESLQQMAEVTR_	P14314	0.213344	0.000258119	Glucosidase 2 subunit beta	GLU2B_HUMAN
_TENNFDDTIAEGITFIK_	Q8NBS9	-0.466118	0.000258119	Thioredoxin domain-containing protein 5	TXND5_HUMAN
_SSLVPALTDFVR_	O60888	-0.573508	0.000259293	Protein CutA	CUTA_HUMAN
_DYTRPDLPSGDSQPSLDQT_	P26599	0.158408	0.000259293	Polypyrimidine tract-binding protein 1	PTBP1_HUMAN
_KIGDEYFTFITDC[+C2+H3+N+O]K_	P49368	-0.285728	0.000259454	T-complex protein 1 subunit gamma	TCPG_HUMAN
_FFKPHWDEK_	P50454	-0.651733	0.00025997	Serpin H1	SERPH_HUMAN
_AEPSEAGDAPPDDGPPGELGPDGPDGPEEK_	P08621	0.483981	0.00026091	U1 small nuclear ribonucleoprotein 70 kDa	RU17_HUMAN
_EYEAPGGVQDPAAAGPR_	Q8IWX8	0.17205	0.000262609	Calcium homeostasis endoplasmic reticulum protein	CHERP_HUMAN
_NKYDDNVK_	O00170	0.277131	0.000263285	AH receptor-interacting protein	AIP_HUMAN
_VEAQVYILSK_	P49411	0.167585	0.000263649	Elongation factor Tu, mitochondrial	EFTU_HUMAN
_IFVTTK_	P18206	-0.14552	0.00026438	Vinculin	VINC_HUMAN
_IQC[+C2+H3+N+O]EENLTPVIGGYPVEK_	O75718	0.346757	0.00026438	Cartilage-associated protein	CRTAP_HUMAN
_GIVMDSGDGVTHTVPIYEGYALPHAILR_	P60709	-1.13517	0.00026438	Actin, cytoplasmic 1	ACTB_HUMAN
_MINLSVPDTIDER_	P13797	0.29187	0.000264767	Plastin-3	PLST_HUMAN
_TGFVIDPVR_	P58107	0.186132	0.000268299	Epiplakin	EPIPL_HUMAN
_YGVSGYPTLK_	P30101	0.191397	0.00027048	Protein disulfide-isomerase A3	PDIA3_HUMAN
_SREIQTAVR_	P62807	-0.390263	0.000271473	Histone H2B type 1-C/E/F/G/I	H2B1C_HUMAN
_SFASHPNYPYSDEY_	P42330	0.225778	0.000271702	Aldo-keto reductase family 1 member C3	AK1C3_HUMAN
_FSPNSSNPIIVSC[+C2+H3+N+O]GWDK_	P63244	-0.0672252	0.000273301	Receptor of activated protein C kinase 1	RACK1_HUMAN
_FEDC[+C2+H3+N+O]SSAK_	O43143	-0.341285	0.000274007	Pre-mRNA-splicing factor ATP-dependent RNA helicase DHX15	DHX15_HUMAN
_GLDISHISQR_	Q8N1F7	-0.207791	0.000274304	Nuclear pore complex protein Nup93	NUP93_HUMAN
_SLVLQRPQTWAD_	P22314	0.164298	0.000275802	Ubiquitin-like modifier-activating enzyme 1	UBA1_HUMAN
_DEITYVELQK_	Q00839	0.239451	0.000277417	Heterogeneous nuclear ribonucleoprotein U	HNRPU_HUMAN
_SGSGTMNLGGSLTR_	P47756	0.16474	0.000277894	F-actin-capping protein subunit beta	CAPZB_HUMAN
_VAPDEHPILLTEAPLNPK_	Q562R1	-2.30555	0.000279375	Beta-actin-like protein 2	ACTBL_HUMAN
_LDPHLVLDQLR_	P35579	-0.120384	0.000279403	Myosin-9	MYH9_HUMAN
_QEYDEAGPSIVHR_	P62736	-0.190188	0.000279403	Actin, aortic smooth muscle	ACTA_HUMAN
_AEGLGDGYR_	Q9BX68	0.172931	0.000279725	Histidine triad nucleotide-binding protein 2, mitochondrial	HINT2_HUMAN
_VVVQK_	P01023	-0.341051	0.000280482	Alpha-2-macroglobulin	A2MG_HUMAN
_YFDEPVELR_	Q9NP61	0.199694	0.000281556	ADP-ribosylation factor GTPase-activating protein 3	ARFG3_HUMAN
_VFFVHEGYQGLVDGGDHIK_	P08237	-0.50406	0.00028163	ATP-dependent 6-phosphofructokinase, muscle type	PFKAM_HUMAN
_GAVSAEQVIAGFNR_	Q9UHV9	-0.140815	0.000282783	Prefoldin subunit 2	PFD2_HUMAN
_FTISDHPQPIDPLLK_	Q86VP6	-0.167784	0.000282783	Cullin-associated NEDD8-dissociated protein 1	CAND1_HUMAN
_IIPGFMC[+C2+H3+N+O]Q_	P62937	0.165342	0.000283203	Peptidyl-prolyl cis-trans isomerase A	PPIA_HUMAN
_YYGYTGAFR_	P02788	-0.397451	0.000283904	Lactotransferrin	TRFL_HUMAN
_LWSNSHRPELVRPALER_	P52895	-0.0867773	0.00028408	Aldo-keto reductase family 1 member C2	AK1C2_HUMAN
_YNSQLLSFVR_	P02786	-0.13499	0.00028408	Transferrin receptor protein 1	TFR1_HUMAN
_QPGNETADTVLK_	P61758	0.0838921	0.00028408	Prefoldin subunit 3	PFD3_HUMAN
_VNPTVFFD_	P62937	0.201205	0.000286978	Peptidyl-prolyl cis-trans isomerase A	PPIA_HUMAN
_SKLEFSIYPAPQVSTA_	Q71U36	-0.178401	0.000287816	Tubulin alpha-1A chain	TBA1A_HUMAN
_YLDTTTLIEPVSR_	P46108	0.185111	0.000287816	Adapter molecule crk	CRK_HUMAN
_HIADLAGNPDLILPVPAFNVINGGSHAGNK_	P13929	-0.154102	0.000289681	Beta-enolase	ENOB_HUMAN
_GLGVEIAK_	P22314	-0.0612242	0.000290037	Ubiquitin-like modifier-activating enzyme 1	UBA1_HUMAN
_AVSILPLLGHGVPR_	Q9Y2W2	-0.209842	0.000290037	WW domain-binding protein 11	WBP11_HUMAN
_VVSEDFLQDVSAS_	P09874	0.45801	0.000290737	Poly [ADP-ribose] polymerase 1	PARP1_HUMAN
_RLDEC[+C2+H3+N+O]EEAFQGT_	P61289	0.149431	0.000290923	Proteasome activator complex subunit 3	PSME3_HUMAN
_C[+C2+H3+N+O]PEALFQPSFLGM[+O]ESC[+C2+H3+N+O]_	P60709	-0.48188	0.000293118	Actin, cytoplasmic 1	ACTB_HUMAN
_KADIDLTK_	P62269	-0.0800476	0.000293252	40S ribosomal protein S18	RS18_HUMAN
_NDLDAVALMHPDGSAVVVVLNR_	P04062	0.165548	0.000293252	Lysosomal acid glucosylceramidase	GLCM_HUMAN
_HTQLEQMFR_	Q9Y3A5	0.175593	0.000293356	Ribosome maturation protein SBDS	SBDS_HUMAN
_TALAMGADR_	P38117	0.196968	0.000293356	Electron transfer flavoprotein subunit beta	ETFB_HUMAN
_EVLPHVPLGVIQR_	Q9Y679	-0.310812	0.000293619	Ancient ubiquitous protein 1	AUP1_HUMAN
_DMVVDIQR_	Q9Y266	0.135793	0.000296079	Nuclear migration protein nudC	NUDC_HUMAN
_EQGVEEHETLLLR_	Q9Y490	-0.0924334	0.000297047	Talin-1	TLN1_HUMAN
_IYFMAGSSR_	P14625	0.31695	0.000299797	Endoplasmin	ENPL_HUMAN
_LTVNEAVK_	Q15149	-0.118744	0.000302632	Plectin	PLEC_HUMAN
_LLLETHLPSKK_	O00567	-0.0712065	0.000303253	Nucleolar protein 56	NOP56_HUMAN
_C[+C2+H3+N+O]C[+C2+H3+N+O]TESLVNR_	P02768	-0.811434	0.0003048	Serum albumin	ALBU_HUMAN
_IC[+C2+H3+N+O]GDIHGQYYDLLR_	P62136	0.230987	0.000306464	Serine/threonine-protein phosphatase PP1-alpha catalytic subunit	PP1A_HUMAN
_GLDVTSPEPLPTNHPLLTLK_	Q9UBQ7	-0.221986	0.000307474	Glyoxylate reductase/hydroxypyruvate reductase	GRHPR_HUMAN
_DFVSEQLTSL_	P54136	0.228841	0.0003076	Arginine--tRNA ligase, cytoplasmic	SYRC_HUMAN
_LAVEAVLR_	P78371	-0.159965	0.000308958	T-complex protein 1 subunit beta	TCPB_HUMAN
_VKVEPSHDASK_	P21333	-0.085104	0.000309395	Filamin-A	FLNA_HUMAN
_TSFLPAQLLR_	P08195	-0.128297	0.000309395	4F2 cell-surface antigen heavy chain	4F2_HUMAN
_IFC[+C2+H3+N+O]C[+C2+H3+N+O]HGGLSPDLQSMEQIRR_	P62136	0.180267	0.000309675	Serine/threonine-protein phosphatase PP1-alpha catalytic subunit	PP1A_HUMAN
_GFSVEGPSQAK_	P21333	-0.0885489	0.000310914	Filamin-A	FLNA_HUMAN
_LISLTDENALSGNEELTVK_	P14625	0.0731214	0.000311046	Endoplasmin	ENPL_HUMAN
_LLTHNLLSSHVR_	Q9UI30	-0.141367	0.000311843	Multifunctional methyltransferase subunit TRM112-like protein	TR112_HUMAN
_FENAFLSHVVSQHQALLGTIR_	P25705	-0.066667	0.000311843	ATP synthase subunit alpha, mitochondrial	ATPA_HUMAN
_GMLPHK_	P40429	-0.398911	0.000311843	60S ribosomal protein L13a	RL13A_HUMAN
_ASILGKPADR_	P30046	-0.788461	0.000312214	D-dopachrome decarboxylase	DOPD_HUMAN
_YVDDIEK_	Q63ZY3	0.524428	0.000312472	KN motif and ankyrin repeat domain-containing protein 2	KANK2_HUMAN
_ANIDLALEQGDALALFR_	P46940	-0.594343	0.000312472	Ras GTPase-activating-like protein IQGAP1	IQGA1_HUMAN
_LIYTC[+C2+H3+N+O]TVC[+C2+H3+N+O]R_	Q9Y5V0	0.375987	0.000313129	Zinc finger protein 706	ZN706_HUMAN
_APIQWEER_	P50213	0.0921155	0.000314588	Isocitrate dehydrogenase [NAD] subunit alpha, mitochondrial	IDH3A_HUMAN
_GNNVYC[+C2+H3+N+O]LDR_	P53621	0.173069	0.000316498	Coatomer subunit alpha	COPA_HUMAN
_GFFDPNTHENL_	Q15149	0.267081	0.000316841	Plectin	PLEC_HUMAN
_YHIGDEILVSGGIGALVR_	Q15582	-0.20108	0.000317935	Transforming growth factor-beta-induced protein ig-h3	BGH3_HUMAN
_FVSGQK_	P22695	-0.65812	0.000321285	Cytochrome b-c1 complex subunit 2, mitochondrial	QCR2_HUMAN
_LLGASELPIVTPALR_	P52292	-0.0589164	0.000322012	Importin subunit alpha-1	IMA1_HUMAN
_SALSHPYFQDLER_	Q00534	-0.370084	0.000322012	Cyclin-dependent kinase 6	CDK6_HUMAN
_QSKPVTTPEEIAQVA_	P10809	-0.988384	0.000322432	60 kDa heat shock protein, mitochondrial	CH60_HUMAN
_IAAAILNTPDLRK_	P00505	0.0882789	0.000323757	Aspartate aminotransferase, mitochondrial	AATM_HUMAN
_TRLEQEIATYR_	Q04695	-0.0387794	0.000323757	Keratin, type I cytoskeletal 17	K1C17_HUMAN
_TDGALLVNAMFFKPHWDEK_	P50454	0.24332	0.000323757	Serpin H1	SERPH_HUMAN
_GSDVIIMLVGNK_	P20340	0.222965	0.000323757	Ras-related protein Rab-6A	RAB6A_HUMAN
_PVTALEYTFSR_	P54709	0.342189	0.000323757	Sodium/potassium-transporting ATPase subunit beta-3	AT1B3_HUMAN
_LPEWAADEPVEK_	P30838	0.0813758	0.000323757	Aldehyde dehydrogenase, dimeric NADP-preferring	AL3A1_HUMAN
_EAGLAPVPMIIFAK_	P06132	0.185448	0.000323757	Uroporphyrinogen decarboxylase	DCUP_HUMAN
_GPAVGIDLGTTYSC[+C2+H3+N+O]VGVFQHGK_	P11142	-0.188895	0.000323757	Heat shock cognate 71 kDa protein	HSP7C_HUMAN
_SMDPSGAHPSVR_	Q07666	0.307779	0.000323792	KH domain-containing, RNA-binding, signal transduction-associated protein 1	KHDR1_HUMAN
_SFDELGEIIQS_	P53396	0.157387	0.000324549	ATP-citrate synthase	ACLY_HUMAN
_AEIELFVNR_	Q99805	0.26742	0.000325538	Transmembrane 9 superfamily member 2	TM9S2_HUMAN
_ARFEELNAD_	P54652	0.213842	0.000328435	Heat shock-related 70 kDa protein 2	HSP72_HUMAN
_KQAPLVH_	P09496	-0.915856	0.000328697	Clathrin light chain A	CLCA_HUMAN
_GKFPVQLENVDSFVELGQVALR_	Q92542	-0.311253	0.000329172	Nicastrin	NICA_HUMAN
_ILIIGGSIA_	P53396	0.113084	0.000329356	ATP-citrate synthase	ACLY_HUMAN
_STASDNQPTVTIK_	P11021	-0.465358	0.00033081	Endoplasmic reticulum chaperone BiP	BIP_HUMAN
_AVGIWHC[+C2+H3+N+O]GSC[+C2+H3+N+O]MK_	P61513	0.106577	0.000331155	60S ribosomal protein L37a	RL37A_HUMAN
_AEGSEIR_	P07237	0.297179	0.000331799	Protein disulfide-isomerase	PDIA1_HUMAN
_VTTVASHTSDSDVPSGVTEVVVK_	P10909	0.377533	0.000331799	Clusterin	CLUS_HUMAN
_KSDYIK_	P14625	0.174623	0.000332304	Endoplasmin	ENPL_HUMAN
_VDDESMQR_	Q6P2Q9	0.450881	0.00033258	Pre-mRNA-processing-splicing factor 8	PRP8_HUMAN
_SLDMDSIIAEVK_	P05787	-0.141259	0.000334803	Keratin, type II cytoskeletal 8	K2C8_HUMAN
_TIVEEVQDGK_	Q04695	0.0107721	0.000334803	Keratin, type I cytoskeletal 17	K1C17_HUMAN
_AANSLEAFIFETQDK_	Q9Y4L1	0.421324	0.000334834	Hypoxia up-regulated protein 1	HYOU1_HUMAN
_DFVTEALQSR_	Q15126	-0.123099	0.000335729	Phosphomevalonate kinase	PMVK_HUMAN
_GLQLPDGQR_	O15067	0.306806	0.000335934	Phosphoribosylformylglycinamidine synthase	PUR4_HUMAN
_GYFSEEMNR_	Q15149	0.23767	0.000336679	Plectin	PLEC_HUMAN
_GVDEPLSETGFK_	Q9NQ88	0.254044	0.000337477	Fructose-2,6-bisphosphatase TIGAR	TIGAR_HUMAN
_LQSEPESIRK_	P09496	-0.164376	0.000338061	Clathrin light chain A	CLCA_HUMAN
_ELPPDQAEYC[+C2+H3+N+O]_	O43707	0.467368	0.000338061	Alpha-actinin-4	ACTN4_HUMAN
_C[+C2+H3+N+O]PLLKPW_	P04075	0.324925	0.000339535	Fructose-bisphosphate aldolase A	ALDOA_HUMAN
_ERDDILR_	P18206	-0.0805107	0.000339647	Vinculin	VINC_HUMAN
_TMLELLNQLDGFEATK_	P62195	0.468865	0.00034033	26S proteasome regulatory subunit 8	PRS8_HUMAN
_DLDDALDKL_	P20810	0.587471	0.000343143	Calpastatin	ICAL_HUMAN
_LKVPPAIN_	P62424	-1.056	0.000343526	60S ribosomal protein L7a	RL7A_HUMAN
_ADIDLDPGC[+C2+H3+N+O]TLNKK_	P26639	-0.682965	0.00034367	Threonine--tRNA ligase, cytoplasmic	SYTC_HUMAN
_SNLAYDIVQLPTGLTGIK_	P34932	-0.141282	0.00034367	Heat shock 70 kDa protein 4	HSP74_HUMAN
_LASYLDK_	Q04695	-0.0379424	0.000345009	Keratin, type I cytoskeletal 17	K1C17_HUMAN
_SEISELRR_	Q04695	-0.114733	0.000345009	Keratin, type I cytoskeletal 17	K1C17_HUMAN
_YGGQPLFSEK_	Q1KMD3	0.102403	0.000348892	Heterogeneous nuclear ribonucleoprotein U-like protein 2	HNRL2_HUMAN
_NADMSEEMQQDSVEC[+C2+H3+N+O]ATQALEK_	P63167	0.22362	0.000348892	Dynein light chain 1, cytoplasmic	DYL1_HUMAN
_DKLEETK_	P36952	0.151186	0.000350709	Serpin B5	SPB5_HUMAN
_IITEGFEAA_	P40227	0.125689	0.000352677	T-complex protein 1 subunit zeta	TCPZ_HUMAN
_LYDIDVAK_	P62750	-0.140582	0.000352739	60S ribosomal protein L23a	RL23A_HUMAN
_SQVFSTAADGQTQVEIK_	P38646	0.34269	0.000352797	Stress-70 protein, mitochondrial	GRP75_HUMAN
_GVSKPEAVLFPVSDWHPR_	P08648	-0.664162	0.000353554	Integrin alpha-5	ITA5_HUMAN
_LAC[+C2+H3+N+O]GVIGIAQ_	P00441	-0.180375	0.000357054	Superoxide dismutase [Cu-Zn]	SODC_HUMAN
_DLTEYLSRF_	O14979	0.110257	0.000357519	Heterogeneous nuclear ribonucleoprotein D-like	HNRDL_HUMAN
_GLQQQNSDWYLK_	P46940	0.181623	0.000357519	Ras GTPase-activating-like protein IQGAP1	IQGA1_HUMAN
_WDTGENPIYK_	P05556	0.0736564	0.000358036	Integrin beta-1	ITB1_HUMAN
_VPEWC[+C2+H3+N+O]LDDWHPSEK_	Q9Y6M9	0.233649	0.000358468	NADH dehydrogenase [ubiquinone] 1 beta subcomplex subunit 9	NDUB9_HUMAN
_ITDC[+C2+H3+N+O]KDPK_	P49368	0.187757	0.000359287	T-complex protein 1 subunit gamma	TCPG_HUMAN
_VYEGERPLTK_	P11021	0.133534	0.000359652	Endoplasmic reticulum chaperone BiP	BIP_HUMAN
_FLKPYTLEEQK_	P54709	0.144161	0.000360418	Sodium/potassium-transporting ATPase subunit beta-3	AT1B3_HUMAN
_KTPAQFDADELR_	P04083	0.184203	0.000362338	Annexin A1	ANXA1_HUMAN
_GEDFPANNIVK_	P43307	0.145303	0.000362338	Translocon-associated protein subunit alpha	SSRA_HUMAN
_YNQATPNFHQWR_	P50552	-0.230435	0.000362815	Vasodilator-stimulated phosphoprotein	VASP_HUMAN
_PSLVIAFGR_	P11279	0.149262	0.000363152	Lysosome-associated membrane glycoprotein 1	LAMP1_HUMAN
_ILAIGLINEALDEGDAQK_	P46940	-0.137842	0.000363152	Ras GTPase-activating-like protein IQGAP1	IQGA1_HUMAN
_ELGSEC[+C2+H3+N+O]GIEFDEEK_	P39656	0.211607	0.00036545	Dolichyl-diphosphooligosaccharide--protein glycosyltransferase 48 kDa subunit	OST48_HUMAN
_IWDLEGK_	P63244	-0.0603759	0.000366713	Receptor of activated protein C kinase 1	RACK1_HUMAN
_LSSARPGGLGSSSLYGL_	P08729	-0.487524	0.000366713	Keratin, type II cytoskeletal 7	K2C7_HUMAN
_AVPGGAGDASVLPSLPR_	Q96TC7	-0.276548	0.000368055	Regulator of microtubule dynamics protein 3	RMD3_HUMAN
_VKETADFK_	P21333	-0.230623	0.000368118	Filamin-A	FLNA_HUMAN
_VAALFPALRPGGFQAH_	Q13501	-0.566611	0.000368118	Sequestosome-1	SQSTM_HUMAN
_YEDFSNLGTTHLLR_	P22695	-0.0907425	0.000368118	Cytochrome b-c1 complex subunit 2, mitochondrial	QCR2_HUMAN
_TLLEALDC[+C2+H3+N+O]ILPPTRPTDKPLR_	P68104	-0.406898	0.000368118	Elongation factor 1-alpha 1	EF1A1_HUMAN
_GGIM[+O]LPEK_	P61604	-0.122876	0.000368121	10 kDa heat shock protein, mitochondrial	CH10_HUMAN
_KEDLRPSAPQQEGEAS_	O76070	0.212279	0.000368475	Gamma-synuclein	SYUG_HUMAN
_AATGTSTSTPAAPTAR_	O76021	-0.489283	0.000369217	Ribosomal L1 domain-containing protein 1	RL1D1_HUMAN
_DALNIETAIK_	P07355	-0.0378914	0.000371463	Annexin A2	ANXA2_HUMAN
_DIPVVHQLLTR_	P30419	-0.0973083	0.000372375	Glycylpeptide N-tetradecanoyltransferase 1	NMT1_HUMAN
_DNLWDLTDASVVC[+C2+H3+N+O]R_	Q08380	-0.472884	0.000372375	Galectin-3-binding protein	LG3BP_HUMAN
_HLEINPDHPIVETLR_	P08238	0.000450072	0.000373218	Heat shock protein HSP 90-beta	HS90B_HUMAN
_DSSPDSAEDVRK_	P02765	-0.265886	0.000373451	Alpha-2-HS-glycoprotein	FETUA_HUMAN
_QLFDQVVK_	P35241	-0.0582022	0.000375234	Radixin	RADI_HUMAN
_AIPLDFDVSSPLTYGTPSSR_	P33991	-0.560021	0.000375234	DNA replication licensing factor MCM4	MCM4_HUMAN
_SLSGTQEDGLDDPRLEK_	P30533	-0.485966	0.000375829	Alpha-2-macroglobulin receptor-associated protein	AMRP_HUMAN
_LVMAAANR_	P55084	0.335983	0.00037629	Trifunctional enzyme subunit beta, mitochondrial	ECHB_HUMAN
_IDKTDYMVGSYGPR_	P52565	0.17336	0.00037629	Rho GDP-dissociation inhibitor 1	GDIR1_HUMAN
_LQEVFGHAIK_	P54136	-0.151407	0.000377581	Arginine--tRNA ligase, cytoplasmic	SYRC_HUMAN
_NGLSLAALK_	P16401	-0.305234	0.000378574	Histone H1.5	H15_HUMAN
_PMFIVNTNVPR_	P14174	0.18821	0.000379328	Macrophage migration inhibitory factor	MIF_HUMAN
_ASDNQPTVTIK_	P11021	-0.447303	0.000379703	Endoplasmic reticulum chaperone BiP	BIP_HUMAN
_LKGPQITGPSLEGDLGLK_	Q09666	-0.0616539	0.000379733	Neuroblast differentiation-associated protein AHNAK	AHNK_HUMAN
_KASFEEASNQLIN_	P13010	0.248166	0.000380196	X-ray repair cross-complementing protein 5	XRCC5_HUMAN
_HEELQQSR_	P02545	0.136172	0.000380241	Prelamin-A/C	LMNA_HUMAN
_AC[+C2+H3+N+O]GVSRPVIAC[+C2+H3+N+O]_	P55769	-0.146285	0.000380779	NHP2-like protein 1	NH2L1_HUMAN
_SVGNTIDPVILFQK_	P46821	-0.0915841	0.000393666	Microtubule-associated protein 1B	MAP1B_HUMAN
_ANVPNK_	Q00610	-0.346307	0.000393666	Clathrin heavy chain 1	CLH1_HUMAN
_AFIEFASFEDAK_	P19338	-1.08326	0.000394907	Nucleolin	NUCL_HUMAN
_STGEALVQGLMGAAVTLK_	O75208	0.0849914	0.000397198	Ubiquinone biosynthesis protein COQ9, mitochondrial	COQ9_HUMAN
_EPVIC[+C2+H3+N+O]TPVSSGFEK_	Q8TEQ6	-0.198038	0.000397624	Gem-associated protein 5	GEMI5_HUMAN
_DVVTAAGDMLK_	P07602	0.191552	0.000399885	Prosaposin	SAP_HUMAN
_DFEQEMATAASSSSLEK_	P60709	-0.384558	0.000400304	Actin, cytoplasmic 1	ACTB_HUMAN
_AEHDSILAEK_	P26639	-0.181686	0.000401368	Threonine--tRNA ligase, cytoplasmic	SYTC_HUMAN
_SHIMPAEFSSC[+C2+H3+N+O]PLNSDEEVNK_	Q9H0W9	0.183895	0.000401368	Ester hydrolase C11orf54	CK054_HUMAN
_YTAQVDAEEK_	O75947	0.360149	0.00040194	ATP synthase subunit d, mitochondrial	ATP5H_HUMAN
_FDNLYC[+C2+H3+N+O]C[+C2+H3+N+O]R_	O43865	0.206267	0.00040723	S-adenosylhomocysteine hydrolase-like protein 1	SAHH2_HUMAN
_VILHLKEDQTEYLEER_	P08238	-0.152969	0.00040787	Heat shock protein HSP 90-beta	HS90B_HUMAN
_DADLWSSHDK_	P34896	0.256626	0.000408294	Serine hydroxymethyltransferase, cytosolic	GLYC_HUMAN
_ASLEGNLAETENR_	Q04695	-0.0778249	0.000410095	Keratin, type I cytoskeletal 17	K1C17_HUMAN
_YEGPPDDEAAM[+O]GIK_	P13639	-0.440143	0.00041105	Elongation factor 2	EF2_HUMAN
_FIITALPTIYHC[+C2+H3+N+O]K_	Q9H3N1	0.177945	0.000411278	Thioredoxin-related transmembrane protein 1	TMX1_HUMAN
_LDNNWGR_	P17931	0.278853	0.000411553	Galectin-3	LEG3_HUMAN
_GAEEM[+O]ETVIPVDVMR_	Q99497	-0.110453	0.000412484	Protein/nucleic acid deglycase DJ-1	PARK7_HUMAN
_GEMSRPGEVC[+C2+H3+N+O]SALNLC[+C2+H3+N+O]ES_	P07602	0.273062	0.000417035	Prosaposin	SAP_HUMAN
_LFDYFPKPYPNSEAAR_	P08574	-0.163686	0.0004172	Cytochrome c1, heme protein, mitochondrial	CY1_HUMAN
_SEEGHPFK_	O95197	-0.220026	0.000417951	Reticulon-3	RTN3_HUMAN
_VSSSSTASASAK_	Q16836	0.240255	0.000418167	Hydroxyacyl-coenzyme A dehydrogenase, mitochondrial	HCDH_HUMAN
_HPVC[+C2+H3+N+O]LLVLGMAGSGK_	Q9HCN4	1.15632	0.000418553	GPN-loop GTPase 1	GPN1_HUMAN
_GIVPIVEPEILPDGDHDLKR_	P04075	-0.127205	0.000420102	Fructose-bisphosphate aldolase A	ALDOA_HUMAN
_ITLTGVHQVPTENVQVHFTER_	Q9HB71	0.349136	0.000421991	Calcyclin-binding protein	CYBP_HUMAN
_IQLVEEELDR_	P67936	-0.0975525	0.000422244	Tropomyosin alpha-4 chain	TPM4_HUMAN
_STESLQANVQ_	P26373	0.515107	0.000422897	60S ribosomal protein L13	RL13_HUMAN
_VIVPNM[+O]EFR_	P55060	0.665736	0.000423981	Exportin-2	XPO2_HUMAN
_EEHGGLIR_	P26368	-0.247578	0.0004247	Splicing factor U2AF 65 kDa subunit	U2AF2_HUMAN
_VLQHAASNK_	Q13576	5.86785	0.000427422	Ras GTPase-activating-like protein IQGAP2	IQGA2_HUMAN
_IGAEVYHNL_	P06733	0.41208	0.000428184	Alpha-enolase	ENOA_HUMAN
_LASGETVAAFC[+C2+H3+N+O]LTEPSSGSDAASIR_	P49748	0.354961	0.000429714	Very long-chain specific acyl-CoA dehydrogenase, mitochondrial	ACADV_HUMAN
_DFGSAAVSLQVAAPYSK_	Q5ZPR3	0.299449	0.000430267	CD276 antigen	CD276_HUMAN
_LLDMDGIIVEK_	Q14152	-0.0978521	0.000430356	Eukaryotic translation initiation factor 3 subunit A	EIF3A_HUMAN
_TVLSANADHMAQIEGLMDDVDFK_	Q9Y4L1	0.453054	0.000430598	Hypoxia up-regulated protein 1	HYOU1_HUMAN
_SPGAPGPLTLK_	Q15942	-0.163884	0.000430815	Zyxin	ZYX_HUMAN
_KVPQVSTPTLVEVS_	P02768	-0.943279	0.000430815	Serum albumin	ALBU_HUMAN
_AAPSFSNSFPQIFR_	P23381	-0.633477	0.000430815	Tryptophan--tRNA ligase, cytoplasmic	SYWC_HUMAN
_SAAPPQEK_	P20810	0.162006	0.000431491	Calpastatin	ICAL_HUMAN
_LGFHLPLEVAYQR_	Q15149	-0.128862	0.000431491	Plectin	PLEC_HUMAN
_FGPYYTEPVIAGLDPK_	P49720	0.106638	0.000431491	Proteasome subunit beta type-3	PSB3_HUMAN
_IVQVALNGLENILR_	P52294	-0.119604	0.000431561	Importin subunit alpha-5	IMA5_HUMAN
_MIAAVDTDSPR_	Q07812	0.619519	0.000431953	Apoptosis regulator BAX	BAX_HUMAN
_EFTVNIMDTC[+C2+H3+N+O]ER_	Q96EY1	0.317379	0.000431953	DnaJ homolog subfamily A member 3, mitochondrial	DNJA3_HUMAN
_NIPLVSDPK_	Q06830	-0.120323	0.000432655	Peroxiredoxin-1	PRDX1_HUMAN
_EKPSYDTETDPSEGLMN_	Q9HB71	0.299714	0.000433598	Calcyclin-binding protein	CYBP_HUMAN
_LLTSYGFIQC[+C2+H3+N+O]SER_	O75534	-0.209069	0.000435541	Cold shock domain-containing protein E1	CSDE1_HUMAN
_FSKF_	Q5W0V3	0.378476	0.00043557	Protein FAM160B1	F16B1_HUMAN
_KEEITGTLRK_	Q9Y490	-0.325279	0.000436804	Talin-1	TLN1_HUMAN
_ISYSGQFLVK_	Q9NZI8	-0.296569	0.000436804	Insulin-like growth factor 2 mRNA-binding protein 1	IF2B1_HUMAN
_TSSAEVTIQNVIK_	P48960	0.398187	0.000438282	CD97 antigen	CD97_HUMAN
_SINTEVVAC[+C2+H3+N+O]SVDSQFTHLAWINTPR_	Q13162	0.239275	0.000440321	Peroxiredoxin-4	PRDX4_HUMAN
_DNHLLGTFDLT_	P11021	-0.436755	0.000441532	Endoplasmic reticulum chaperone BiP	BIP_HUMAN
_RIVEQDTMPPK_	O00571	-1.32114	0.000442131	ATP-dependent RNA helicase DDX3X	DDX3X_HUMAN
_EEQHQLAVTAYLK_	Q14152	-0.187563	0.000443009	Eukaryotic translation initiation factor 3 subunit A	EIF3A_HUMAN
_HLNEIDLFHC[+C2+H3+N+O]IDPNDSK_	Q15185	-0.164673	0.000445015	Prostaglandin E synthase 3	TEBP_HUMAN
_AAVEEGIVLGGGC[+C2+H3+N+O]ALLR_	P10809	0.089678	0.000445015	60 kDa heat shock protein, mitochondrial	CH60_HUMAN
_LIPDGC[+C2+H3+N+O]GVK_	P27635	0.0745563	0.000446057	60S ribosomal protein L10	RL10_HUMAN
_QVAQQEAQR_	Q99623	0.235031	0.000446057	Prohibitin-2	PHB2_HUMAN
_DLSHIGDAVVIS_	P12004	-0.323977	0.000446618	Proliferating cell nuclear antigen	PCNA_HUMAN
_VC[+C2+H3+N+O]THLDALK_	P00568	0.195744	0.000446855	Adenylate kinase isoenzyme 1	KAD1_HUMAN
_AVELAANTK_	P29401	0.130759	0.000448307	Transketolase	TKT_HUMAN
_DAGEGLLAVQ_	P21333	-1.48966	0.000448653	Filamin-A	FLNA_HUMAN
_IC[+C2+H3+N+O]EVRPC[+C2+H3+N+O]GQPVYSSLK_	O00622	-0.346011	0.000450228	CCN family member 1	CCN1_HUMAN
_APGPAAGGEAPK_	P80723	0.281805	0.000451206	Brain acid soluble protein 1	BASP1_HUMAN
_VKYETELAMR_	P05783	0.0428	0.000451799	Keratin, type I cytoskeletal 18	K1C18_HUMAN
_SLGETQLVLYGDVEELKR_	Q07065	0.302276	0.000453235	Cytoskeleton-associated protein 4	CKAP4_HUMAN
_DVFIDSGGVR_	Q5T6V5	0.112279	0.00045361	Queuosine salvage protein	QSPP_HUMAN
_LLTWVIGTGSPR_	Q92616	0.0861018	0.000456216	eIF-2-alpha kinase activator GCN1	GCN1_HUMAN
_DITGTLSNPEVFNY_	P16083	0.450607	0.000458482	Ribosyldihydronicotinamide dehydrogenase [quinone]	NQO2_HUMAN
_GMTTLLSSLGAQC[+C2+H3+N+O]VIASR_	Q16698	0.150016	0.000458662	2,4-dienoyl-CoA reductase, mitochondrial	DECR_HUMAN
_AVEEGIVLGGGC[+C2+H3+N+O]ALLR_	P10809	-1.28065	0.000460145	60 kDa heat shock protein, mitochondrial	CH60_HUMAN
_LAAVDVSAR_	P58107	-0.373307	0.000460323	Epiplakin	EPIPL_HUMAN
_TAEEEGEFEEEAEEEVA_	P68371	0.903771	0.000460682	Tubulin beta-4B chain	TBB4B_HUMAN
_GPSWDPFRDWYPHSR_	P04792	-0.211812	0.000462313	Heat shock protein beta-1	HSPB1_HUMAN
_RTHSQGGYGSQGYK_	Q9Y285	0.334218	0.000462313	Phenylalanine--tRNA ligase alpha subunit	SYFA_HUMAN
_ALYPEGQAPVK_	P37802	0.142493	0.000462313	Transgelin-2	TAGL2_HUMAN
_LAEQAERYDEM_	P62258	0.97787	0.000462313	14-3-3 protein epsilon	1433E_HUMAN
_TVEDYFC[+C2+H3+N+O]FC[+C2+H3+N+O]YGK_	P78347	-0.242137	0.000462369	General transcription factor II-I	GTF2I_HUMAN
_AALRDYETVVK_	P53041	-0.415466	0.000463318	Serine/threonine-protein phosphatase 5	PPP5_HUMAN
_LLEM[+O]ILNKPGLK_	P52895	-0.181571	0.000463318	Aldo-keto reductase family 1 member C2	AK1C2_HUMAN
_EGEIAQFLC[+C2+H3+N+O]DIK_	O00170	-0.109916	0.000468142	AH receptor-interacting protein	AIP_HUMAN
_LC[+C2+H3+N+O]VLHEK_	P02768	-0.888181	0.000468398	Serum albumin	ALBU_HUMAN
_LNNLVLFDK_	P62851	-0.00063631	0.000471186	40S ribosomal protein S25	RS25_HUMAN
_NLDIERPTYTNLN_	Q71U36	0.168765	0.000474667	Tubulin alpha-1A chain	TBA1A_HUMAN
_GWDQGLLGMC[+C2+H3+N+O]EGEK_	P26885	0.187795	0.000475689	Peptidyl-prolyl cis-trans isomerase FKBP2	FKBP2_HUMAN
_ELVDSVLDVVR_	P68371	0.186291	0.000476113	Tubulin beta-4B chain	TBB4B_HUMAN
_FEETTADGRK_	Q01469	0.386722	0.000477218	Fatty acid-binding protein 5	FABP5_HUMAN
_DVFHTTVNFINQNLR_	P55957	0.436725	0.00047786	BH3-interacting domain death agonist	BID_HUMAN
_KLDEAVAEAHLGK_	P23526	-0.095641	0.000479863	Adenosylhomocysteinase	SAHH_HUMAN
_ILATPPQEDAPSVDIA_	P29401	-0.340501	0.000480011	Transketolase	TKT_HUMAN
_VAQLEQVYIR_	P62318	0.11905	0.000480573	Small nuclear ribonucleoprotein Sm D3	SMD3_HUMAN
_WEQIEGNSK_	Q10471	0.241034	0.000481966	Polypeptide N-acetylgalactosaminyltransferase 2	GALT2_HUMAN
_VSGFHPSDIEVDLLK_	P61769	-0.306624	0.000485585	Beta-2-microglobulin	B2MG_HUMAN
_SDPGLPAEEPK_	P27708	0.251006	0.000485585	CAD protein	PYR1_HUMAN
_DRGFELTFK_	P39656	-0.215069	0.000487378	Dolichyl-diphosphooligosaccharide--protein glycosyltransferase 48 kDa subunit	OST48_HUMAN
_LRDLEDSLAR_	P02545	-0.0566469	0.000490458	Prelamin-A/C	LMNA_HUMAN
_GPGASVHDR_	P46379	-0.26245	0.00049059	Large proline-rich protein BAG6	BAG6_HUMAN
_NLDSLPLVDTHSK_	P08670	0.107783	0.00049059	Vimentin	VIME_HUMAN
_TAPVQAPPAPVIVT_	Q9UKY7	0.172087	0.000492079	Protein CDV3 homolog	CDV3_HUMAN
_PYC[+C2+H3+N+O]NHPC[+C2+H3+N+O]YAAMFGPK_	P50238	0.240772	0.000492776	Cysteine-rich protein 1	CRIP1_HUMAN
_SIFSAVLDELK_	P31327	0.250583	0.00049378	Carbamoyl-phosphate synthase [ammonia], mitochondrial	CPSM_HUMAN
_LESENDEYER_	O94906	0.232628	0.000494666	Pre-mRNA-processing factor 6	PRP6_HUMAN
_GGLNTPLHESDFSGVTPQR_	Q99459	-0.226353	0.00049487	Cell division cycle 5-like protein	CDC5L_HUMAN
_DDANNDPQWSEEQLIAAK_	P22234	0.271001	0.000494977	Multifunctional protein ADE2	PUR6_HUMAN
_IEVEKPFAIAKE_	P23284	0.158113	0.000495849	Peptidyl-prolyl cis-trans isomerase B	PPIB_HUMAN
_ELLQESALIR_	Q12931	0.0693105	0.000497336	Heat shock protein 75 kDa, mitochondrial	TRAP1_HUMAN
_ANPDPNC[+C2+H3+N+O]C[+C2+H3+N+O]LGVF_	P62995	0.320723	0.000497336	Transformer-2 protein homolog beta	TRA2B_HUMAN
_ENPYYDSR_	Q00610	0.11909	0.000497605	Clathrin heavy chain 1	CLH1_HUMAN
_APQC[+C2+H3+N+O]LGK_	Q00839	-0.0176282	0.00049795	Heterogeneous nuclear ribonucleoprotein U	HNRPU_HUMAN
_VETELQGVC[+C2+H3+N+O]DTVLGL_	P31947	0.178445	0.00049795	14-3-3 protein sigma	1433S_HUMAN
_RTIAQDYGVL_	Q06830	0.288301	0.000507031	Peroxiredoxin-1	PRDX1_HUMAN
_NLLSEHEQLVVTLEDHK_	O00461	0.252209	0.000508263	Golgi integral membrane protein 4	GOLI4_HUMAN
_RTLEGELHDLR_	P02545	0.206217	0.000509672	Prelamin-A/C	LMNA_HUMAN
_LTEVPVEPVLTVHPESK_	Q9H307	-0.173249	0.000510114	Pinin	PININ_HUMAN
_TTAAPAAAAAPAK_	P05388	-0.500562	0.000510577	60S acidic ribosomal protein P0	RLA0_HUMAN
_IGASFLQR_	P00505	-0.12546	0.000513032	Aspartate aminotransferase, mitochondrial	AATM_HUMAN
_SSLPNFK_	Q9UNH7	0.228582	0.000514053	Sorting nexin-6	SNX6_HUMAN
_KESPLLFK_	P26038	-0.0413356	0.000515217	Moesin	MOES_HUMAN
_IGDEDVGR_	P23284	-0.289846	0.000515217	Peptidyl-prolyl cis-trans isomerase B	PPIB_HUMAN
_VVPENC[+C2+H3+N+O]ER_	O95302	0.331422	0.00051705	Peptidyl-prolyl cis-trans isomerase FKBP9	FKBP9_HUMAN
_AALQEELQLC[+C2+H3+N+O]K_	P49327	-0.139219	0.00051705	Fatty acid synthase	FAS_HUMAN
_AVAGDASESALLK_	P05023	-0.0718701	0.000518493	Sodium/potassium-transporting ATPase subunit alpha-1	AT1A1_HUMAN
_TAVETAVLLLR_	P49368	-0.102317	0.000522017	T-complex protein 1 subunit gamma	TCPG_HUMAN
_VVGFHVLGPNAGEVTQGFAAALK_	Q16881	-0.126263	0.000522017	Thioredoxin reductase 1, cytoplasmic	TRXR1_HUMAN
_TC[+C2+H3+N+O]DISFSDPDDLLNFK_	P61081	0.861053	0.000526947	NEDD8-conjugating enzyme Ubc12	UBC12_HUMAN
_NKDQEVNFQEYVTF_	P06703	0.158844	0.000527143	Protein S100-A6	S10A6_HUMAN
_TPQSVTAK_	Q86UE4	-0.79399	0.000531106	Protein LYRIC	LYRIC_HUMAN
_QAFTDVATGSLGQGLGAAC[+C2+H3+N+O]_	P29401	0.0982697	0.000531106	Transketolase	TKT_HUMAN
_VIEGLDTGLQGMC[+C2+H3+N+O]VGER_	Q96AY3	0.247499	0.000531224	Peptidyl-prolyl cis-trans isomerase FKBP10	FKB10_HUMAN
_M[+O]VVPAALK_	P40429	-0.244044	0.000531424	60S ribosomal protein L13a	RL13A_HUMAN
_ASNLENSTYDLYTIPK_	P53621	0.0671969	0.000531424	Coatomer subunit alpha	COPA_HUMAN
_ESPERPFLAILGGAK_	P00558	-0.504634	0.000531843	Phosphoglycerate kinase 1	PGK1_HUMAN
_ATLPSPDKLPGFK_	P22314	-0.0765393	0.000531878	Ubiquitin-like modifier-activating enzyme 1	UBA1_HUMAN
_KKDEDLFR_	O75531	0.122043	0.000534227	Barrier-to-autointegration factor	BAF_HUMAN
_STLNEIYFGK_	P47756	0.0783119	0.000534227	F-actin-capping protein subunit beta	CAPZB_HUMAN
_HPDSHQLFIGNLPHEVDKSELK_	Q13283	-0.114644	0.000536511	Ras GTPase-activating protein-binding protein 1	G3BP1_HUMAN
_RVPPPPPIAR_	P07910	0.512232	0.000537967	Heterogeneous nuclear ribonucleoproteins C1/C2	HNRPC_HUMAN
_TAEILELAGNAAR_	P0C0S8;P20671;Q96KK5;Q99878	0.262518	0.000537967	Histone H2A type 1;Histone H2A type 1-D;Histone H2A type 1-H;Histone H2A type 1-J	H2A1_HUMAN;H2A1D_HUMAN;H2A1H_HUMAN;H2A1J_HUMAN
_NELESYAYSLK_	P11021	0.34427	0.000538685	Endoplasmic reticulum chaperone BiP	BIP_HUMAN
_HGGGGGGFGGGGFGSR_	P35908	1.10357	0.000541316	Keratin, type II cytoskeletal 2 epidermal	K22E_HUMAN
_KVDC[+C2+H3+N+O]TAHSDVC[+C2+H3+N+O]SAQGVR_	Q8NBS9	-0.710088	0.000541542	Thioredoxin domain-containing protein 5	TXND5_HUMAN
_LVSGMQHPGSAGGVYETTQHFIDIK_	P49257	0.240167	0.00054187	Protein ERGIC-53	LMAN1_HUMAN
_TFNTSTGGLLLPSDTKR_	P12956	-0.0535199	0.000543182	X-ray repair cross-complementing protein 6	XRCC6_HUMAN
_EITALAPSTMK_	P60709	0.0828661	0.000543205	Actin, cytoplasmic 1	ACTB_HUMAN
_YNIPHGPVVGSTR_	P50402	-0.0688744	0.00054509	Emerin	EMD_HUMAN
_VASQYGWSGNMER_	P14625	-0.647862	0.000545299	Endoplasmin	ENPL_HUMAN
_LLHYLGHVMVNGPTTPIPVK_	P11498	-0.262887	0.000546513	Pyruvate carboxylase, mitochondrial	PYC_HUMAN
_IGAFGYMEC[+C2+H3+N+O]SAK_	P61586	0.338527	0.000546513	Transforming protein RhoA	RHOA_HUMAN
_SDLAVPSELALLK_	Q08380	0.0509361	0.000546513	Galectin-3-binding protein	LG3BP_HUMAN
_LAQEGSEVNVIGIGTSVVTC[+C2+H3+N+O]PQQPSLGGVYK_	Q6XQN6	0.31665	0.000546513	Nicotinate phosphoribosyltransferase	PNCB_HUMAN
_DTDSEEEIREA_	P0DP23;P0DP24;P0DP25	0.632916	0.000546691	Calmodulin-1;Calmodulin-2;Calmodulin-3	CALM1_HUMAN;CALM2_HUMAN;CALM3_HUMAN
_VLAAVYK_	P04075	-0.131466	0.000548753	Fructose-bisphosphate aldolase A	ALDOA_HUMAN
_FHPEQLITGKEDAANNYAR_	Q71U36	-0.165321	0.000550375	Tubulin alpha-1A chain	TBA1A_HUMAN
_HALIIYDDLSK_	P25705	-0.0596543	0.00055122	ATP synthase subunit alpha, mitochondrial	ATPA_HUMAN
_YHVPVVVVPEGSASDTHEQAILR_	P04844	-0.177449	0.000552247	Dolichyl-diphosphooligosaccharide--protein glycosyltransferase subunit 2	RPN2_HUMAN
_LLEFNQGKLPFAAA_	P41250	-0.784009	0.000554247	Glycine--tRNA ligase	GARS_HUMAN
_ANLSADQSPSALSAGK_	Q96HC4	-0.510925	0.00055558	PDZ and LIM domain protein 5	PDLI5_HUMAN
_GSVQAPSYGAR_	P05783	0.2077	0.000555924	Keratin, type I cytoskeletal 18	K1C18_HUMAN
_VGNLPFNTVQGDIDAIFK_	Q15056	0.722039	0.000557553	Eukaryotic translation initiation factor 4H	IF4H_HUMAN
_DGGFC[+C2+H3+N+O]EVC[+C2+H3+N+O]K_	P07602	0.319885	0.000560812	Prosaposin	SAP_HUMAN
_AMQDAEVSK_	P38646	0.494955	0.000560989	Stress-70 protein, mitochondrial	GRP75_HUMAN
_IVASTLSNPELFEEWTGNVK_	P17174	0.273705	0.00056231	Aspartate aminotransferase, cytoplasmic	AATC_HUMAN
_QPSWDPSPVSSTVPAPSPLSAA_	Q9NQC3	-0.303887	0.00056231	Reticulon-4	RTN4_HUMAN
_DFSARPSDSSPPFK_	P47712	-0.336912	0.00056439	Cytosolic phospholipase A2	PA24A_HUMAN
_TFEINPR_	P14625	-0.0623369	0.000565303	Endoplasmin	ENPL_HUMAN
_VETGVLKPGMVVTFAPVNVTTEVK_	P68104	-0.0958301	0.000565303	Elongation factor 1-alpha 1	EF1A1_HUMAN
_LQLEAC[+C2+H3+N+O]ETR_	Q15149	-0.244329	0.000565387	Plectin	PLEC_HUMAN
_SISQQSGAR_	Q96AE4	0.349036	0.00056588	Far upstream element-binding protein 1	FUBP1_HUMAN
_ADKIPGLLGVFQK_	P55060	-0.320339	0.000569726	Exportin-2	XPO2_HUMAN
_LDHKFDLMYAK_	Q71U36	-0.162437	0.000569726	Tubulin alpha-1A chain	TBA1A_HUMAN
_GEIAGPPDTPYEGGR_	P61086	0.0825921	0.000569726	Ubiquitin-conjugating enzyme E2 K	UBE2K_HUMAN
_VAPEEHPVLLTEAPLNPK_	P60709	-0.0480472	0.000572452	Actin, cytoplasmic 1	ACTB_HUMAN
_MEHFIK_	P11021	0.184535	0.000572794	Endoplasmic reticulum chaperone BiP	BIP_HUMAN
_QGESEVSR_	Q07065	0.431677	0.000574573	Cytoskeleton-associated protein 4	CKAP4_HUMAN
_IIEDLRAQIFANTVDNAR_	P05783	-0.3275	0.000575202	Keratin, type I cytoskeletal 18	K1C18_HUMAN
_C[+C2+H3+N+O]TLPLTGK_	P55809	-0.106898	0.000576728	Succinyl-CoA:3-ketoacid coenzyme A transferase 1, mitochondrial	SCOT1_HUMAN
_ETC[+C2+H3+N+O]PYIRDPLNGQ_	P15529	-0.250813	0.000576728	Membrane cofactor protein	MCP_HUMAN
_DKLPQPVQPDPVSHC[+C2+H3+N+O]K_	P05556	-0.0901227	0.000578105	Integrin beta-1	ITB1_HUMAN
_AYVVLGQFLVLK_	O75531	-0.228318	0.000578703	Barrier-to-autointegration factor	BAF_HUMAN
_DKPLPPLLA_	Q14839	0.167996	0.000578931	Chromodomain-helicase-DNA-binding protein 4	CHD4_HUMAN
_LPTGYYFGASAGTGDLSDNHDIISMK_	Q12907	0.290785	0.000581214	Vesicular integral-membrane protein VIP36	LMAN2_HUMAN
_QGQETAVAPSLVAPALNKPK_	Q15691	-0.116965	0.000583261	Microtubule-associated protein RP/EB family member 1	MARE1_HUMAN
_C[+C2+H3+N+O]AQGC[+C2+H3+N+O]IC[+C2+H3+N+O]K_	P02795	0.285628	0.000583286	Metallothionein-2	MT2_HUMAN
_GSGAGSSSFSR_	P05787	-0.579791	0.000586172	Keratin, type II cytoskeletal 8	K2C8_HUMAN
_LLC[+C2+H3+N+O]NFMR_	P25786	0.0751341	0.000587134	Proteasome subunit alpha type-1	PSA1_HUMAN
_TVHAITATQK_	P04406	0.162195	0.000588399	Glyceraldehyde-3-phosphate dehydrogenase	G3P_HUMAN
_FSPGAPGGSGSQPNQK_	Q15942	-0.188512	0.000588434	Zyxin	ZYX_HUMAN
_LLAALLEDEGGSGRPLLQAAK_	Q9Y490	-0.108114	0.000590867	Talin-1	TLN1_HUMAN
_MKQEPVKPEEGR_	P61586	0.228229	0.000593471	Transforming protein RhoA	RHOA_HUMAN
_GLLQSGQIPGR_	P09661	-0.230511	0.000593471	U2 small nuclear ribonucleoprotein A'	RU2A_HUMAN
_MAEIGEHVAPSEAANSLEQAQAAAER_	P27708	0.353421	0.000593471	CAD protein	PYR1_HUMAN
_LAPALATGNTVVMK_	P30837	0.107786	0.000595068	Aldehyde dehydrogenase X, mitochondrial	AL1B1_HUMAN
_TAWLDGK_	P23284	-0.182198	0.000595714	Peptidyl-prolyl cis-trans isomerase B	PPIB_HUMAN
_SC[+C2+H3+N+O]TTNC[+C2+H3+N+O]LAPLAK_	P04406	-0.329312	0.000596103	Glyceraldehyde-3-phosphate dehydrogenase	G3P_HUMAN
_IDLGVHVDGF_	Q9UQ80	2.34933	0.000596256	Proliferation-associated protein 2G4	PA2G4_HUMAN
_SAYALGGLGSGIC[+C2+H3+N+O]PNR_	P31327	0.164749	0.00059804	Carbamoyl-phosphate synthase [ammonia], mitochondrial	CPSM_HUMAN
_HSEAFEALQQK_	Q07065	0.304907	0.000598302	Cytoskeleton-associated protein 4	CKAP4_HUMAN
_ELTAVVQK_	P23396	-0.0918645	0.000598302	40S ribosomal protein S3	RS3_HUMAN
_IPEISIQDMTAQVTSPSGK_	P21333	0.199409	0.000598302	Filamin-A	FLNA_HUMAN
_ETNEPVK_	P12956	0.214811	0.000600959	X-ray repair cross-complementing protein 6	XRCC6_HUMAN
_QAC[+C2+H3+N+O]VLMIK_	P35579	0.148987	0.000600959	Myosin-9	MYH9_HUMAN
_KSHEAEVLK_	P16949	-0.553737	0.000600959	Stathmin	STMN1_HUMAN
_IDYPPEFHQRPGYLK_	Q96MU7	-1.02911	0.000605188	YTH domain-containing protein 1	YTDC1_HUMAN
_ITLESFLAWK_	Q8WU90	-0.154215	0.000605561	Zinc finger CCCH domain-containing protein 15	ZC3HF_HUMAN
_HVDWVK_	Q01518	0.0920174	0.000610825	Adenylyl cyclase-associated protein 1	CAP1_HUMAN
_SLEYC[+C2+H3+N+O]STASIDSENPPDLNK_	P78527	0.24251	0.000610825	DNA-dependent protein kinase catalytic subunit	PRKDC_HUMAN
_KGGSYSQAASSDSAQGSDVSLTAC[+C2+H3+N+O]KV_	P01891	0.51207	0.000611133	HLA class I histocompatibility antigen, A-68 alpha chain	1A68_HUMAN
_GPVTDVAYSHDGAFLAVC[+C2+H3+N+O]DASK_	O75083	-0.0710381	0.000612709	WD repeat-containing protein 1	WDR1_HUMAN
_ADTSQEIC[+C2+H3+N+O]SPR_	P52948	-0.179517	0.000612856	Nuclear pore complex protein Nup98-Nup96	NUP98_HUMAN
_SHEAEVLK_	P16949	-0.415755	0.00061439	Stathmin	STMN1_HUMAN
_YSGGNYR_	P98179	-0.126058	0.000617113	RNA-binding protein 3	RBM3_HUMAN
_VPGIDATTK_	Q09666	-0.144733	0.000617132	Neuroblast differentiation-associated protein AHNAK	AHNK_HUMAN
_SQELPEDWDKQPVK_	P07237	-0.507149	0.000618347	Protein disulfide-isomerase	PDIA1_HUMAN
_EEETLDTIK_	Q9NUU7	0.643335	0.000621887	ATP-dependent RNA helicase DDX19A	DD19A_HUMAN
_SAPGC[+C2+H3+N+O]WAAC[+C2+H3+N+O]TNFSR_	Q04941	0.331912	0.000622124	Proteolipid protein 2	PLP2_HUMAN
_VAC[+C2+H3+N+O]ITEQVLTLVNKR_	P04843	-0.204598	0.000624918	Dolichyl-diphosphooligosaccharide--protein glycosyltransferase subunit 1	RPN1_HUMAN
_IEINFPAEYPFKPPK_	P68036	-0.117912	0.000626322	Ubiquitin-conjugating enzyme E2 L3	UB2L3_HUMAN
_LLMLDDQR_	P04062	0.188429	0.000627191	Lysosomal acid glucosylceramidase	GLCM_HUMAN
_ILSISADIETIGEILKK_	P61978	-0.328993	0.000627191	Heterogeneous nuclear ribonucleoprotein K	HNRPK_HUMAN
_KAQQEQELAADAFK_	P14314	-0.67866	0.000630857	Glucosidase 2 subunit beta	GLU2B_HUMAN
_ASQC[+C2+H3+N+O]QQPAENK_	Q01518	0.245494	0.000632174	Adenylyl cyclase-associated protein 1	CAP1_HUMAN
_LGSAGGLGSTLGGSSYSSC[+C2+H3+N+O]Y_	Q04695	-0.480309	0.000632174	Keratin, type I cytoskeletal 17	K1C17_HUMAN
_ESDPQQVVHR_	P61923	-0.28663	0.000633686	Coatomer subunit zeta-1	COPZ1_HUMAN
_RNLGSINTELQDVQR_	O75396	-0.11768	0.000634375	Vesicle-trafficking protein SEC22b	SC22B_HUMAN
_DSGRGDSVSDSGSDALR_	Q53EL6	-0.122824	0.000634812	Programmed cell death protein 4	PDCD4_HUMAN
_MQTNQTPPTYNK_	Q93050	0.471698	0.000635466	V-type proton ATPase 116 kDa subunit a isoform 1	VPP1_HUMAN
_NNQESDC[+C2+H3+N+O]VSK_	A6NDG6	0.181644	0.000636445	Glycerol-3-phosphate phosphatase	PGP_HUMAN
_FAAEHTIFASNTSSLQITSIANATTR_	Q16836	0.214595	0.000636445	Hydroxyacyl-coenzyme A dehydrogenase, mitochondrial	HCDH_HUMAN
_YESSALPSGQLTSLSEYASR_	Q12931	0.28923	0.000636598	Heat shock protein 75 kDa, mitochondrial	TRAP1_HUMAN
_MVRPNQDGTLIASC[+C2+H3+N+O]SNDQTVR_	P43034	0.250203	0.000638127	Platelet-activating factor acetylhydrolase IB subunit alpha	LIS1_HUMAN
_FKLQDVADSFKK_	P49792	-0.266818	0.000641753	E3 SUMO-protein ligase RanBP2	RBP2_HUMAN
_DFTPVC[+C2+H3+N+O]TTELGR_	P30041	0.132114	0.000641753	Peroxiredoxin-6	PRDX6_HUMAN
_GC[+C2+H3+N+O]QLTITFSVPNK_	Q16719	0.112531	0.000641753	Kynureninase	KYNU_HUMAN
_HGGTIPIVPTAEFQDR_	P00367	-0.101354	0.000643635	Glutamate dehydrogenase 1, mitochondrial	DHE3_HUMAN
_TNHIGHTGYLNTVTVSPDGSLC[+C2+H3+N+O]ASGGK_	P63244	0.145618	0.000643932	Receptor of activated protein C kinase 1	RACK1_HUMAN
_PLPPAAIESPAVAAPAYSR_	P04792	-0.280354	0.000649939	Heat shock protein beta-1	HSPB1_HUMAN
_ETIIAFAWEPNGSK_	P55884	0.0896532	0.000650334	Eukaryotic translation initiation factor 3 subunit B	EIF3B_HUMAN
_GLQVYNK_	P13987	-0.423214	0.000655964	CD59 glycoprotein	CD59_HUMAN
_GLNTETNEK_	P38159	0.449566	0.000656914	RNA-binding motif protein, X chromosome	RBMX_HUMAN
_MKDTDSEEEIREAF_	P0DP23;P0DP24;P0DP25	0.647295	0.000657128	Calmodulin-1;Calmodulin-2;Calmodulin-3	CALM1_HUMAN;CALM2_HUMAN;CALM3_HUMAN
_NNQITNNQR_	P00558	0.12271	0.000657244	Phosphoglycerate kinase 1	PGK1_HUMAN
_ASGPGLNTT_	P21333	-0.438749	0.000660112	Filamin-A	FLNA_HUMAN
_ETGEHLVHVKK_	P21333	-0.585184	0.00066421	Filamin-A	FLNA_HUMAN
_SLRDNDLISLPK_	Q15404	-0.323362	0.000667155	Ras suppressor protein 1	RSU1_HUMAN
_LHELNQK_	Q13813	-0.111002	0.000667628	Spectrin alpha chain, non-erythrocytic 1	SPTN1_HUMAN
_HLTPVTLELGGK_	P43353	0.0484267	0.000670041	Aldehyde dehydrogenase family 3 member B1	AL3B1_HUMAN
_SPLYGVPETNSPLGGK_	P49023	0.178664	0.000673163	Paxillin	PAXI_HUMAN
_NAQLAQYNFILVVGEK_	P26639	-0.183577	0.000673732	Threonine--tRNA ligase, cytoplasmic	SYTC_HUMAN
_SKTPELNLDQFHDK_	P27824	-0.864313	0.000674955	Calnexin	CALX_HUMAN
_FDTQYPYGEK_	P30040	0.182502	0.000675972	Endoplasmic reticulum resident protein 29	ERP29_HUMAN
_IHQSLAGGIIGVK_	P61978	0.162492	0.000676052	Heterogeneous nuclear ribonucleoprotein K	HNRPK_HUMAN
_GLAGAVSELLR_	Q9Y490	0.347383	0.000677086	Talin-1	TLN1_HUMAN
_M[+O]LVDLAK_	P06744	-0.242739	0.000677384	Glucose-6-phosphate isomerase	G6PI_HUMAN
_AVVYSNTIQSIMAIVK_	P04899	-0.194228	0.000678493	Guanine nucleotide-binding protein G(i) subunit alpha-2	GNAI2_HUMAN
_LQFTPQHK_	Q96AC1	-0.12005	0.000679284	Fermitin family homolog 2	FERM2_HUMAN
_ETNLDSLPLVD_	P08670	0.299316	0.000679385	Vimentin	VIME_HUMAN
_AILDETKGDYEK_	P04083	-0.134544	0.000679682	Annexin A1	ANXA1_HUMAN
_VAASNIVQMK_	P49721	0.223727	0.000679682	Proteasome subunit beta type-2	PSB2_HUMAN
_TVSNNDINEAGVR_	P13489	0.190865	0.000680158	Ribonuclease inhibitor	RINI_HUMAN
_YIYDQC[+C2+H3+N+O]PAVAGYGPIEQLPDYNR_	P31930	0.154163	0.000681082	Cytochrome b-c1 complex subunit 1, mitochondrial	QCR1_HUMAN
_ATVGFESLEEC[+C2+H3+N+O]YMAK_	P10515	0.592426	0.000682999	Dihydrolipoyllysine-residue acetyltransferase component of pyruvate dehydrogenase complex, mitochondrial	ODP2_HUMAN
_VETGVLKPGM[+O]VVT_	P68104	-0.181606	0.000683353	Elongation factor 1-alpha 1	EF1A1_HUMAN
_AVLAVLPR_	Q99848	0.0809715	0.000685214	Probable rRNA-processing protein EBP2	EBP2_HUMAN
_DQLPADEC[+C2+H3+N+O]NK_	P38646	0.144879	0.000685214	Stress-70 protein, mitochondrial	GRP75_HUMAN
_RVIISAPSADAPM[+O]FVM[+O]_	P04406	-0.958877	0.000685214	Glyceraldehyde-3-phosphate dehydrogenase	G3P_HUMAN
_KLYDIDVA_	P62750	-0.326313	0.000685551	60S ribosomal protein L23a	RL23A_HUMAN
_AGEVFIHK_	Q15233	-0.168621	0.000685979	Non-POU domain-containing octamer-binding protein	NONO_HUMAN
_ESPEVAER_	P52272	0.162395	0.000688803	Heterogeneous nuclear ribonucleoprotein M	HNRPM_HUMAN
_TPAQYDASELK_	P07355	0.0233397	0.000689426	Annexin A2	ANXA2_HUMAN
_STAADGQTQVEIK_	P38646	-0.675436	0.000689426	Stress-70 protein, mitochondrial	GRP75_HUMAN
_VLVPGIPGHHAAIKPAPPQTEQVESK_	Q15061	-0.189033	0.00069071	WD repeat-containing protein 43	WDR43_HUMAN
_ELASQPDVDGFLVGGAS_	P60174	0.115889	0.000691747	Triosephosphate isomerase	TPIS_HUMAN
_TGAHLELSLAK_	Q00341	-0.18842	0.000692667	Vigilin	VIGLN_HUMAN
_LIEAEDNMNC[+C2+H3+N+O]QMSNITVTYR_	P62318	0.183236	0.00069349	Small nuclear ribonucleoprotein Sm D3	SMD3_HUMAN
_SHFEQWGTLTDC[+C2+H3+N+O]VVMRDPNTKR_	P09651	-0.230602	0.000699088	Heterogeneous nuclear ribonucleoprotein A1	ROA1_HUMAN
_RLQSIGTENTEENRR_	P04075	-0.0978026	0.000703452	Fructose-bisphosphate aldolase A	ALDOA_HUMAN
_LHVGYLQPLVAVQ_	P54709	-0.310201	0.00070418	Sodium/potassium-transporting ATPase subunit beta-3	AT1B3_HUMAN
_KVTAAMGK_	P61353	0.146972	0.000709588	60S ribosomal protein L27	RL27_HUMAN
_FILIQNR_	P53680	0.165587	0.000709588	AP-2 complex subunit sigma	AP2S1_HUMAN
_LVGPEGFVVTEA_	P11586	-0.763241	0.000709588	C-1-tetrahydrofolate synthase, cytoplasmic	C1TC_HUMAN
_EGQGTAGEEEEK_	O43583	0.229949	0.000713717	Density-regulated protein	DENR_HUMAN
_NPQQHLNAQPQVTMQQPAVHVQ_	P11940	-0.588181	0.000714578	Polyadenylate-binding protein 1	PABP1_HUMAN
_DGPSGK_	P04406	0.208803	0.000716039	Glyceraldehyde-3-phosphate dehydrogenase	G3P_HUMAN
_NTAHLDQFER_	P17612	-0.183228	0.000716811	cAMP-dependent protein kinase catalytic subunit alpha	KAPCA_HUMAN
_GTQHSYSEEEK_	P13797	0.28536	0.00071693	Plastin-3	PLST_HUMAN
_VSEGYFPDGVYC[+C2+H3+N+O]R_	O95400	0.206438	0.000717715	CD2 antigen cytoplasmic tail-binding protein 2	CD2B2_HUMAN
_AALLELWELRR_	Q13813	-0.159657	0.000719262	Spectrin alpha chain, non-erythrocytic 1	SPTN1_HUMAN
_GIFPVLC[+C2+H3+N+O]KDPVQEA_	P14618	-0.679078	0.000720472	Pyruvate kinase PKM	KPYM_HUMAN
_STQFEYAWC[+C2+H3+N+O]LVR_	Q9Y3D6	0.13319	0.000720472	Mitochondrial fission 1 protein	FIS1_HUMAN
_LLFNDVQTLK_	Q15149	-0.143441	0.000720967	Plectin	PLEC_HUMAN
_QC[+C2+H3+N+O]TDDVR_	Q14019	-0.395939	0.000721819	Coactosin-like protein	COTL1_HUMAN
_YGGPPPDSVYSGVQPGIGTE_	O43390	0.133386	0.000721914	Heterogeneous nuclear ribonucleoprotein R	HNRPR_HUMAN
_FPGQLNADLRK_	P68371	-0.131686	0.000723281	Tubulin beta-4B chain	TBB4B_HUMAN
_GNEEAQIFRPLK_	Q15029	-0.123005	0.000723281	116 kDa U5 small nuclear ribonucleoprotein component	U5S1_HUMAN
_TLFGFLGK_	Q05519	-1.21293	0.000723954	Serine/arginine-rich splicing factor 11	SRS11_HUMAN
_TILPDARDPAFK_	P11279	-0.221041	0.000724589	Lysosome-associated membrane glycoprotein 1	LAMP1_HUMAN
_YLM[+O]GER_	P00338	0.593139	0.000726523	L-lactate dehydrogenase A chain	LDHA_HUMAN
_APEKPVKK_	P53999	-1.27294	0.000731753	Activated RNA polymerase II transcriptional coactivator p15	TCP4_HUMAN
_IAQFLSDIPETVPLSTVNR_	P09110	0.130468	0.000734513	3-ketoacyl-CoA thiolase, peroxisomal	THIK_HUMAN
_QVYDAHTK_	Q03135	-0.22418	0.000734835	Caveolin-1	CAV1_HUMAN
_INLIAPPR_	P05198	0.0747359	0.000734848	Eukaryotic translation initiation factor 2 subunit 1	IF2A_HUMAN
_AKQEELEAALQR_	P08729	-0.153088	0.000735894	Keratin, type II cytoskeletal 7	K2C7_HUMAN
_YVSNIDGTHIAK_	P06744	-0.143041	0.000737176	Glucose-6-phosphate isomerase	G6PI_HUMAN
_ILVVNAAYFVGK_	P36952	-0.203093	0.000737663	Serpin B5	SPB5_HUMAN
_M[+O]IKPFFHSLSEK_	P10599	-0.472082	0.000737899	Thioredoxin	THIO_HUMAN
_WQFDIEC[+C2+H3+N+O]DK_	Q13257	0.181852	0.000739363	Mitotic spindle assembly checkpoint protein MAD2A	MD2L1_HUMAN
_VEAMNK_	P12956	-0.559409	0.000740861	X-ray repair cross-complementing protein 6	XRCC6_HUMAN
_SDQSENVDR_	Q9UII2	0.460839	0.000742895	ATPase inhibitor, mitochondrial	ATIF1_HUMAN
_SYTSGPGSR_	P05787	0.137591	0.000743413	Keratin, type II cytoskeletal 8	K2C8_HUMAN
_MDC[+C2+H3+N+O]QEC[+C2+H3+N+O]PEGYR_	P21333	0.400452	0.000744603	Filamin-A	FLNA_HUMAN
_KIFQAHK_	Q9Y490	-0.160645	0.000745527	Talin-1	TLN1_HUMAN
_KPLPDHVSIVEPKDEILPTTPISEQK_	P23396	-0.0222163	0.000748129	40S ribosomal protein S3	RS3_HUMAN
_ADIDVSGPKVDIEGPDVNIEGPEGK_	Q09666	-0.979445	0.000748129	Neuroblast differentiation-associated protein AHNAK	AHNK_HUMAN
_VLQLMNLTDSR_	Q9UIA9	0.123393	0.000749482	Exportin-7	XPO7_HUMAN
_MVNSNLASVEELK_	P08559	0.298242	0.000749482	Pyruvate dehydrogenase E1 component subunit alpha, somatic form, mitochondrial	ODPA_HUMAN
_DAASVDK_	O14979	-0.216279	0.000749759	Heterogeneous nuclear ribonucleoprotein D-like	HNRDL_HUMAN
_AAVVPLGTWR_	Q15125	-0.256414	0.000750878	3-beta-hydroxysteroid-Delta(8),Delta(7)-isomerase	EBP_HUMAN
_PDGQVITIGNER_	P60709	-6.36532	0.000750878	Actin, cytoplasmic 1	ACTB_HUMAN
_ALNVIVDLLEK_	Q0VDG4	-0.158773	0.000751596	Secernin-3	SCRN3_HUMAN
_KVDQPPEAK_	Q92598	-0.339784	0.000753203	Heat shock protein 105 kDa	HS105_HUMAN
_LGEWVGLC[+C2+H3+N+O]K_	P25398	-0.155023	0.000755645	40S ribosomal protein S12	RS12_HUMAN
_GELFLDDGHTFNYQTR_	Q14697	-0.771951	0.000761636	Neutral alpha-glucosidase AB	GANAB_HUMAN
_VWLDPNETNEIANAN_	P84098	0.0579981	0.00076176	60S ribosomal protein L19	RL19_HUMAN
_FIAVGYVDDTQFVR_	P01891	0.324608	0.000763023	HLA class I histocompatibility antigen, A-68 alpha chain	1A68_HUMAN
_IKDIAWTEDSKR_	O75083	-0.0938611	0.000765844	WD repeat-containing protein 1	WDR1_HUMAN
_LQSGIC[+C2+H3+N+O]HLFR_	P14868	-0.220142	0.000768872	Aspartate--tRNA ligase, cytoplasmic	SYDC_HUMAN
_HGPVYEDDC[+C2+H3+N+O]FGC[+C2+H3+N+O]L_	P13798	0.112405	0.000769593	Acylamino-acid-releasing enzyme	ACPH_HUMAN
_TNC[+C2+H3+N+O]NVAVINVGAPAAGMNAAVR_	Q01813	0.17052	0.000772247	ATP-dependent 6-phosphofructokinase, platelet type	PFKAP_HUMAN
_ASVPDGFLSELTQQ_	P14174	-0.276726	0.000773334	Macrophage migration inhibitory factor	MIF_HUMAN
_SLQAVPGAK_	P58107	-0.479406	0.00077462	Epiplakin	EPIPL_HUMAN
_AVSELELLGFIKPTK_	Q9UBD5	-0.284151	0.00077462	Origin recognition complex subunit 3	ORC3_HUMAN
_FQAVVALAVGR_	Q15021	0.105818	0.00077462	Condensin complex subunit 1	CND1_HUMAN
_LVQAFQYTDK_	Q13162	0.197053	0.00077462	Peroxiredoxin-4	PRDX4_HUMAN
_EDLDKVEPAVIEAQ_	Q14204	0.212102	0.000774809	Cytoplasmic dynein 1 heavy chain 1	DYHC1_HUMAN
_NLIEM[+O]SELEIK_	Q9Y5X3	0.141492	0.000775637	Sorting nexin-5	SNX5_HUMAN
_GLPFGC[+C2+H3+N+O]SK_	P31943	1.49528	0.000776595	Heterogeneous nuclear ribonucleoprotein H	HNRH1_HUMAN
_NLVHSGATK_	Q13867	-0.10793	0.000776653	Bleomycin hydrolase	BLMH_HUMAN
_EVLTGNDEVIGQVLSTLK_	Q15904	0.318702	0.000777304	V-type proton ATPase subunit S1	VAS1_HUMAN
_VLGTSVESIMATEDR_	P31327	0.179552	0.000777836	Carbamoyl-phosphate synthase [ammonia], mitochondrial	CPSM_HUMAN
_DSSNSMQTIQK_	P05783	-0.552825	0.000779586	Keratin, type I cytoskeletal 18	K1C18_HUMAN
_LHPFHVIR_	P27635	-0.0878973	0.000783164	60S ribosomal protein L10	RL10_HUMAN
_ADRDTYR_	P46783	0.210038	0.000786819	40S ribosomal protein S10	RS10_HUMAN
_NSSTYWEGK_	P26639	0.219809	0.000786819	Threonine--tRNA ligase, cytoplasmic	SYTC_HUMAN
_AVNSATGVPTV_	P11940	-0.319606	0.000786819	Polyadenylate-binding protein 1	PABP1_HUMAN
_ELTIGSKL_	P06703	-0.252752	0.000788381	Protein S100-A6	S10A6_HUMAN
_SVQATTENK_	Q13011	0.261054	0.000788381	Delta(3,5)-Delta(2,4)-dienoyl-CoA isomerase, mitochondrial	ECH1_HUMAN
_VVSETNDTK_	P05783	0.122491	0.000788381	Keratin, type I cytoskeletal 18	K1C18_HUMAN
_LAPEYEAAATR_	P30101	0.25989	0.000788381	Protein disulfide-isomerase A3	PDIA3_HUMAN
_FDQSQIQEFK_	O14950	-0.482762	0.000788381	Myosin regulatory light chain 12B	ML12B_HUMAN
_DAESIHQYLLQ_	P55786	0.197193	0.000788381	Puromycin-sensitive aminopeptidase	PSA_HUMAN
_DGSLIVSSSYDGLC[+C2+H3+N+O]R_	P61964	0.226692	0.000791891	WD repeat-containing protein 5	WDR5_HUMAN
_RASAILR_	P46779	-0.15456	0.000792024	60S ribosomal protein L28	RL28_HUMAN
_SYLGDEFK_	Q92900	0.319778	0.000792024	Regulator of nonsense transcripts 1	RENT1_HUMAN
_LEVELDQAR_	Q14980	0.162883	0.000792024	Nuclear mitotic apparatus protein 1	NUMA1_HUMAN
_SLETENRR_	P05783	-0.263373	0.000795996	Keratin, type I cytoskeletal 18	K1C18_HUMAN
_YAC[+C2+H3+N+O]LPNLDHVGHPTER_	P00387	-0.279067	0.000799933	NADH-cytochrome b5 reductase 3	NB5R3_HUMAN
_FDVSIGGQEVGR_	O43447	0.113944	0.000799933	Peptidyl-prolyl cis-trans isomerase H	PPIH_HUMAN
_LFDLTNEQSFLNVR_	P51159	0.202195	0.00080002	Ras-related protein Rab-27A	RB27A_HUMAN
_IADSGLK_	Q9P2R7	-0.140488	0.000800489	Succinate--CoA ligase [ADP-forming] subunit beta, mitochondrial	SUCB1_HUMAN
_ENTQTTIK_	P61978	-0.0213461	0.000800544	Heterogeneous nuclear ribonucleoprotein K	HNRPK_HUMAN
_ISATSIFFESMPYK_	P34897	0.20494	0.000800544	Serine hydroxymethyltransferase, mitochondrial	GLYM_HUMAN
_LLDAQLATGGLVC[+C2+H3+N+O]PAR_	P58107	-0.183951	0.000800948	Epiplakin	EPIPL_HUMAN
_SHFEQWGTLTDC[+C2+H3+N+O]VVMRDPNTK_	P09651	-0.285381	0.000801794	Heterogeneous nuclear ribonucleoprotein A1	ROA1_HUMAN
_GGYGGGGPGYGNQGGGY_	P22626	0.22046	0.000803454	Heterogeneous nuclear ribonucleoproteins A2/B1	ROA2_HUMAN
_TMSEVGGSVEDLIAK_	P07339	0.1941	0.000803454	Cathepsin D	CATD_HUMAN
_DGQAM[+O]LWDLNEGK_	P63244	-0.466144	0.000803519	Receptor of activated protein C kinase 1	RACK1_HUMAN
_QVVQGLLSETYLEAHR_	P33993	-0.100814	0.000803623	DNA replication licensing factor MCM7	MCM7_HUMAN
_GDIHGQYTDLLR_	P62140	-0.883219	0.000804065	Serine/threonine-protein phosphatase PP1-beta catalytic subunit	PP1B_HUMAN
_IHYLDTTTLIEPVSR_	P46108	-0.300835	0.000804065	Adapter molecule crk	CRK_HUMAN
_VDINTPDVDVHGPDWHLK_	Q09666	-0.0873438	0.000804422	Neuroblast differentiation-associated protein AHNAK	AHNK_HUMAN
_LVLVNAIYFK_	P50452	0.254552	0.000804422	Serpin B8	SPB8_HUMAN
_EIEIDIEPTDK_	Q15843	0.124272	0.000804658	NEDD8	NEDD8_HUMAN
_SSILLDVKPWDDETDMAQLEAC[+C2+H3+N+O]VR_	P29692	-0.275487	0.000804658	Elongation factor 1-delta	EF1D_HUMAN
_ALEEANTELEVK_	Q04695	-0.251183	0.000806268	Keratin, type I cytoskeletal 17	K1C17_HUMAN
_VHAIQC[+C2+H3+N+O]DVRDPDMVQNTVSELIK_	Q16698	0.485555	0.000806842	2,4-dienoyl-CoA reductase, mitochondrial	DECR_HUMAN
_TEERAELA_	P06753	0.147311	0.000807781	Tropomyosin alpha-3 chain	TPM3_HUMAN
_IGLFGGAGVGK_	P06576	-0.0946618	0.000807781	ATP synthase subunit beta, mitochondrial	ATPB_HUMAN
_RLSEDYGVL_	P32119	0.0810751	0.000807781	Peroxiredoxin-2	PRDX2_HUMAN
_M[+O]MIPDC[+C2+H3+N+O]QR_	O75347	-0.519901	0.000807781	Tubulin-specific chaperone A	TBCA_HUMAN
_QPYAVSELAGHQT_	P36578	0.200415	0.000807781	60S ribosomal protein L4	RL4_HUMAN
_ADAEGESDLENSR_	Q9Y490	0.122545	0.000807781	Talin-1	TLN1_HUMAN
_LLEVQVATGGVIDPQHHHR_	P58107	-0.161942	0.000809706	Epiplakin	EPIPL_HUMAN
_VSLLDDTVYEC[+C2+H3+N+O]VVEK_	P11171	0.151946	0.000811975	Protein 4.1	41_HUMAN
_NKPYPVR_	P49257	-0.424279	0.00081551	Protein ERGIC-53	LMAN1_HUMAN
_SVQAIYVPADDLTDPAPATTFAHLDATTVLSR_	P06576	-0.38421	0.000817064	ATP synthase subunit beta, mitochondrial	ATPB_HUMAN
_VFIGNLNTLVVKK_	P07910	-0.247519	0.000817396	Heterogeneous nuclear ribonucleoproteins C1/C2	HNRPC_HUMAN
_DLGIEIPAEK_	P14618	0.217375	0.000817652	Pyruvate kinase PKM	KPYM_HUMAN
_AKDEQGPIR_	Q96KG9	-0.25945	0.000817818	N-terminal kinase-like protein	SCYL1_HUMAN
_LTTPTYGDLNHLVSA_	P68371	-0.296038	0.000817818	Tubulin beta-4B chain	TBB4B_HUMAN
_EEASNFR_	P25788	0.160061	0.000819576	Proteasome subunit alpha type-3	PSA3_HUMAN
_AKTPSTNVK_	Q8WX93	0.215272	0.000820145	Palladin	PALLD_HUMAN
_IIALDGDTK_	P29401	0.196626	0.00082017	Transketolase	TKT_HUMAN
_LDADPSLQR_	P08729	-0.169691	0.000823529	Keratin, type II cytoskeletal 7	K2C7_HUMAN
_EALAFIIR_	O00541	-0.20989	0.000823631	Pescadillo homolog	PESC_HUMAN
_NRPGSALEK_	P31930	-0.169849	0.000823676	Cytochrome b-c1 complex subunit 1, mitochondrial	QCR1_HUMAN
_TAHLDEEVNKGDIL_	P11586	0.0494612	0.000823698	C-1-tetrahydrofolate synthase, cytoplasmic	C1TC_HUMAN
_MDATANDVPSDR_	P13667	0.690132	0.000824488	Protein disulfide-isomerase A4	PDIA4_HUMAN
_TSQSGDEMTSLSEYVSR_	P08238	0.251267	0.000834388	Heat shock protein HSP 90-beta	HS90B_HUMAN
_AQPYDPNFYDETYDYGGFT_	P61978	0.33135	0.000834388	Heterogeneous nuclear ribonucleoprotein K	HNRPK_HUMAN
_SHTSDSDVPSGVTEVVVK_	P10909	-0.539891	0.000837295	Clusterin	CLUS_HUMAN
_LVTSQIDAQR_	Q86V81	-0.352159	0.00083771	THO complex subunit 4	THOC4_HUMAN
_SHTVAAQGGINAALGNMEEDNWR_	P31040	0.305381	0.000838392	Succinate dehydrogenase [ubiquinone] flavoprotein subunit, mitochondrial	SDHA_HUMAN
_LAEEMR_	P18084	1.02537	0.000839803	Integrin beta-5	ITB5_HUMAN
_HTNYTMEHIR_	O43707	-0.0791643	0.000842345	Alpha-actinin-4	ACTN4_HUMAN
_LQEDKPTFK_	Q05682	-0.0662012	0.00084275	Caldesmon	CALD1_HUMAN
_NLVQVGDSLR_	Q9BRX2	0.242	0.000849633	Protein pelota homolog	PELO_HUMAN
_AVTGYTDPYTGQQISLFQAMQK_	P58107	-0.150557	0.000851603	Epiplakin	EPIPL_HUMAN
_VGRPSNIGQAQPIIDQLAEEAR_	Q9UHX1	-0.0843122	0.00085484	Poly(U)-binding-splicing factor PUF60	PUF60_HUMAN
_ILGADTSVDLEETGR_	P25705	0.132106	0.000859673	ATP synthase subunit alpha, mitochondrial	ATPA_HUMAN
_HILIDLR_	P09758	-0.147623	0.000859833	Tumor-associated calcium signal transducer 2	TACD2_HUMAN
_TPDTIRR_	Q00610	-0.337957	0.000860726	Clathrin heavy chain 1	CLH1_HUMAN
_AFPQLGGRPGPEGEGSLE_	O94992	0.116473	0.000860726	Protein HEXIM1	HEXI1_HUMAN
_IIETLTQQLQAK_	Q9UHV9	-0.077332	0.00086136	Prefoldin subunit 2	PFD2_HUMAN
_SLFYTNEEVAK_	P43243	0.246399	0.000862737	Matrin-3	MATR3_HUMAN
_FNVLYDR_	Q7L5N1	-0.21165	0.000863624	COP9 signalosome complex subunit 6	CSN6_HUMAN
_LGGLTQAPGNPVLAVQ_	P26368	0.169097	0.000865235	Splicing factor U2AF 65 kDa subunit	U2AF2_HUMAN
_LHFFM[+O]PGFAPLTSR_	P68371	-0.187625	0.000868048	Tubulin beta-4B chain	TBB4B_HUMAN
_TGVVTDGVK_	P38117	0.153121	0.000870369	Electron transfer flavoprotein subunit beta	ETFB_HUMAN
_LAVEETKGELLLQLC[+C2+H3+N+O]R_	Q9BXJ9	0.237531	0.000870438	N-alpha-acetyltransferase 15, NatA auxiliary subunit	NAA15_HUMAN
_AALAHSEEVTAS_	Q15149	-0.556544	0.000872568	Plectin	PLEC_HUMAN
_SWTAADMAAQTTK_	P01891	0.309875	0.000872568	HLA class I histocompatibility antigen, A-68 alpha chain	1A68_HUMAN
_TWNDPSVQQDIK_	P11021	0.137167	0.000872568	Endoplasmic reticulum chaperone BiP	BIP_HUMAN
_ILLIFEGTNEILR_	Q9H845	-0.235758	0.000872902	Acyl-CoA dehydrogenase family member 9, mitochondrial	ACAD9_HUMAN
_AENDVVIPLK_	Q96DG6	-0.169696	0.000873485	Carboxymethylenebutenolidase homolog	CMBL_HUMAN
_VPEDPTQC[+C2+H3+N+O]FLLFANQTEK_	Q9UHQ9	0.11878	0.00087635	NADH-cytochrome b5 reductase 1	NB5R1_HUMAN
_DMFEEALR_	P33991	0.150007	0.000876826	DNA replication licensing factor MCM4	MCM4_HUMAN
_EILIPVFK_	P53396	-0.0904826	0.000877268	ATP-citrate synthase	ACLY_HUMAN
_SVPLIIDIK_	P27708	0.260419	0.000877268	CAD protein	PYR1_HUMAN
_HAESVGDGER_	P30533	0.176472	0.000877268	Alpha-2-macroglobulin receptor-associated protein	AMRP_HUMAN
_WFLTC[+C2+H3+N+O]INQPQFR_	P26641	0.114358	0.000877268	Elongation factor 1-gamma	EF1G_HUMAN
_GNFNYVEFTR_	P24844	-0.206469	0.000877268	Myosin regulatory light polypeptide 9	MYL9_HUMAN
_FGIQAQMVTTDFQK_	P49720	0.201849	0.000877268	Proteasome subunit beta type-3	PSB3_HUMAN
_QNDAGEFVDLYVPR_	P63220	0.168986	0.000877268	40S ribosomal protein S21	RS21_HUMAN
_AENIYNDEDPEGSVDPEGQGS_	Q09028	0.270787	0.000884254	Histone-binding protein RBBP4	RBBP4_HUMAN
_LVSGWVKPIIIGR_	O75874	-0.0406097	0.000885407	Isocitrate dehydrogenase [NADP] cytoplasmic	IDHC_HUMAN
_GM[+O]LREDAVLEYLK_	P26038	-0.188855	0.000885407	Moesin	MOES_HUMAN
_DSTANEVEAVK_	P07237	-0.459125	0.000885407	Protein disulfide-isomerase	PDIA1_HUMAN
_GVEEEEEDGEM[+O]RE_	P62306	-0.959672	0.000885407	Small nuclear ribonucleoprotein F	RUXF_HUMAN
_LFNLSKEDDVR_	P62753	-0.127082	0.000885746	40S ribosomal protein S6	RS6_HUMAN
_ASADSTTEGTPADGFTVLSTK_	O75367	-0.72979	0.00088847	Core histone macro-H2A.1	H2AY_HUMAN
_VEAKPEVQSQPPR_	Q9UN86	-0.146841	0.000890927	Ras GTPase-activating protein-binding protein 2	G3BP2_HUMAN
_AFC[+C2+H3+N+O]GFEDPR_	Q15149	-0.0787371	0.000891716	Plectin	PLEC_HUMAN
_LHEEEIQELQAQIQ_	P08670	-0.581875	0.000891716	Vimentin	VIME_HUMAN
_VQENC[+C2+H3+N+O]IDLVGR_	O75533	0.092463	0.000891997	Splicing factor 3B subunit 1	SF3B1_HUMAN
_KVGDDIAK_	P30050	0.201481	0.000894132	60S ribosomal protein L12	RL12_HUMAN
_SVQDISFDHSGK_	P43034	-0.38428	0.000894132	Platelet-activating factor acetylhydrolase IB subunit alpha	LIS1_HUMAN
_NRTPAAVR_	Q92688	-0.192607	0.000894132	Acidic leucine-rich nuclear phosphoprotein 32 family member B	AN32B_HUMAN
_RVENQENVSNLVIEDTELK_	Q01518	0.32913	0.000894132	Adenylyl cyclase-associated protein 1	CAP1_HUMAN
_TISANGDK_	P10809	-0.822489	0.000896702	60 kDa heat shock protein, mitochondrial	CH60_HUMAN
_SKTEDHEEAGPLPTK_	Q9BXS4	-0.265594	0.000896702	Transmembrane protein 59	TMM59_HUMAN
_PVTTPEEIAQVATISANGDK_	P10809	0.23577	0.000896702	60 kDa heat shock protein, mitochondrial	CH60_HUMAN
_VNVGAGSHPNK_	P21333	-0.0244721	0.00089751	Filamin-A	FLNA_HUMAN
_ESVHGTAPDIAGK_	P50213	-0.741902	0.000898233	Isocitrate dehydrogenase [NAD] subunit alpha, mitochondrial	IDH3A_HUMAN
_FPEVEDVVMVNVR_	P05198	0.127703	0.000898233	Eukaryotic translation initiation factor 2 subunit 1	IF2A_HUMAN
_VVVVVPNEEDWKK_	Q1KMD3	0.163313	0.000898233	Heterogeneous nuclear ribonucleoprotein U-like protein 2	HNRL2_HUMAN
_DNFHGLAIFLDTYPNDETTER_	Q12907	0.243077	0.000898233	Vesicular integral-membrane protein VIP36	LMAN2_HUMAN
_VVAC[+C2+H3+N+O]NLYPFVK_	P31939	-0.129587	0.000898687	Bifunctional purine biosynthesis protein PURH	PUR9_HUMAN
_VVYIFGPPVK_	P49915	0.111949	0.000900401	GMP synthase [glutamine-hydrolyzing]	GUAA_HUMAN
_TVAAENQVPLAK_	P19022	-0.157924	0.000900401	Cadherin-2	CADH2_HUMAN
_FC[+C2+H3+N+O]LIC[+C2+H3+N+O]NYLSK_	P40937	0.127951	0.000900401	Replication factor C subunit 5	RFC5_HUMAN
_FDDSFSEAHSEFLK_	P30101	-0.61919	0.000902158	Protein disulfide-isomerase A3	PDIA3_HUMAN
_HVVFGK_	P62937	-0.187136	0.000902158	Peptidyl-prolyl cis-trans isomerase A	PPIA_HUMAN
_LQALIPYVLNPSK_	Q6DD88	0.128254	0.000903546	Atlastin-3	ATLA3_HUMAN
_ALQEASEAYLVGLFEDTNLC[+C2+H3+N+O]AIHAK_	P84243	-0.393464	0.000903707	Histone H3.3	H33_HUMAN
_TFNPGAGLPTDKK_	P09661	-0.115141	0.00090371	U2 small nuclear ribonucleoprotein A'	RU2A_HUMAN
_LVFHDGDSVVFAGPAGNSVETR_	P13798	0.149953	0.00090371	Acylamino-acid-releasing enzyme	ACPH_HUMAN
_GDYDVTVPK_	Q09666	-1.3946	0.000904891	Neuroblast differentiation-associated protein AHNAK	AHNK_HUMAN
_TATPEIVDNKDGTVTVR_	O75369	-0.0661714	0.000905354	Filamin-B	FLNB_HUMAN
_GC[+C2+H3+N+O]NIENAC[+C2+H3+N+O]YPLGIC[+C2+H3+N+O]AER_	P32320	0.164745	0.000906898	Cytidine deaminase	CDD_HUMAN
_GQINNSIK_	P36952	-0.185538	0.000908937	Serpin B5	SPB5_HUMAN
_AYC[+C2+H3+N+O]EGC[+C2+H3+N+O]YVATLEK_	Q15654	0.149867	0.000908937	Thyroid receptor-interacting protein 6	TRIP6_HUMAN
_LLIIASIGQLK_	Q15813	-0.121651	0.000909195	Tubulin-specific chaperone E	TBCE_HUMAN
_YNRVAVQGDVVR_	P07814	-0.153058	0.000910389	Bifunctional glutamate/proline--tRNA ligase	SYEP_HUMAN
_NENNF_	Q12796	0.271986	0.000912318	Proline-rich nuclear receptor coactivator 1	PNRC1_HUMAN
_DNHLLGTF_	P11021	-0.637057	0.000914858	Endoplasmic reticulum chaperone BiP	BIP_HUMAN
_VIGAGK_	P21291	-0.193719	0.000914858	Cysteine and glycine-rich protein 1	CSRP1_HUMAN
_SAGEGEVEK_	Q6UX04	2.2291	0.000918702	Spliceosome-associated protein CWC27 homolog	CWC27_HUMAN
_SSSQELGAALAQLVAQR_	O95336	-0.330234	0.000918702	6-phosphogluconolactonase	6PGL_HUMAN
_GISQEQMQEF_	O43707	0.245027	0.000921398	Alpha-actinin-4	ACTN4_HUMAN
_APPVDDAEVDELVLQTK_	Q9UIG0	-0.209669	0.000922746	Tyrosine-protein kinase BAZ1B	BAZ1B_HUMAN
_LPVALDPGAK_	P04843	-0.272899	0.000923508	Dolichyl-diphosphooligosaccharide--protein glycosyltransferase subunit 1	RPN1_HUMAN
_IGASTLLSDIER_	Q9Y315	0.16569	0.000923508	Deoxyribose-phosphate aldolase	DEOC_HUMAN
_AYAAGAWAPAVALLR_	Q8IVL6	0.275921	0.000923647	Prolyl 3-hydroxylase 3	P3H3_HUMAN
_GNDIIAAAK_	P18206	-0.0543879	0.000926016	Vinculin	VINC_HUMAN
_YGIVDYMIEQSGPPSK_	P13667	0.0709667	0.000927147	Protein disulfide-isomerase A4	PDIA4_HUMAN
_LASHLNLAMC[+C2+H3+N+O]HLK_	Q02790	-0.180221	0.000927431	Peptidyl-prolyl cis-trans isomerase FKBP4	FKBP4_HUMAN
_DADAVLTNLQTLR_	O60568	-1.47478	0.000928794	Multifunctional procollagen lysine hydroxylase and glycosyltransferase LH3	PLOD3_HUMAN
_VQNMALYADVGGK_	P51571	0.170727	0.00093844	Translocon-associated protein subunit delta	SSRD_HUMAN
_GPMVSAQESQAQAILQQAR_	P20908	0.477164	0.000942973	Collagen alpha-1(V) chain	CO5A1_HUMAN
_SNVTEETPEGEEHHPVADTENKENEVEEVKEEGPK_	Q8NC51	0.256737	0.000943048	Plasminogen activator inhibitor 1 RNA-binding protein	PAIRB_HUMAN
_GVAINMVTEEDKR_	P60842	0.175202	0.000944061	Eukaryotic initiation factor 4A-I	IF4A1_HUMAN
_AHEIGFGSK_	Q99497	0.252616	0.000944761	Protein/nucleic acid deglycase DJ-1	PARK7_HUMAN
_IVATKPLYVALAQR_	P11940	-0.190169	0.000944761	Polyadenylate-binding protein 1	PABP1_HUMAN
_HIISSNLEK_	Q9UL46	0.230941	0.000944761	Proteasome activator complex subunit 2	PSME2_HUMAN
_M[+O]NEVISLWK_	Q13813	-0.584248	0.000946247	Spectrin alpha chain, non-erythrocytic 1	SPTN1_HUMAN
_TNAENEFVTIKK_	P04264	0.247698	0.000946853	Keratin, type II cytoskeletal 1	K2C1_HUMAN
_VISELNGK_	P05387	-0.0146924	0.000951169	60S acidic ribosomal protein P2	RLA2_HUMAN
_LQQVLQMESHIQSTSDR_	Q14974	-0.137903	0.000951169	Importin subunit beta-1	IMB1_HUMAN
_DVQEIATVVVPKPK_	Q9BRT6	-0.39669	0.000951839	Protein LLP homolog	LLPH_HUMAN
_ISALQSAGVVVSMSPAQLGTTIYK_	P53597	0.118762	0.000954066	Succinate--CoA ligase [ADP/GDP-forming] subunit alpha, mitochondrial	SUCA_HUMAN
_HVINFDLPSDIEEYVHR_	O00571	-0.0923789	0.000954713	ATP-dependent RNA helicase DDX3X	DDX3X_HUMAN
_SRAEAESMYQIK_	P05787	-0.188226	0.000956606	Keratin, type II cytoskeletal 8	K2C8_HUMAN
_IKFPLPHR_	Q02543	-0.277245	0.000959826	60S ribosomal protein L18a	RL18A_HUMAN
_LSELEAALQR_	P05787	-0.235542	0.000962158	Keratin, type II cytoskeletal 8	K2C8_HUMAN
_ATDFGEALVR_	O43852	-0.457231	0.000962158	Calumenin	CALU_HUMAN
_RAPQC[+C2+H3+N+O]LGK_	Q00839	0.213409	0.000966518	Heterogeneous nuclear ribonucleoprotein U	HNRPU_HUMAN
_TPHTATLR_	P41250	-0.37596	0.000966774	Glycine--tRNA ligase	GARS_HUMAN
_EFNPTKPLLSVNK_	Q8WWM7	-0.319211	0.000967453	Ataxin-2-like protein	ATX2L_HUMAN
_NTAELQPESGKR_	O15355	0.116668	0.000971682	Protein phosphatase 1G	PPM1G_HUMAN
_GQSEEIQK_	P83731	0.18583	0.000972555	60S ribosomal protein L24	RL24_HUMAN
_ENLISALEEAKK_	P22102	-0.167441	0.000977787	Trifunctional purine biosynthetic protein adenosine-3	PUR2_HUMAN
_RMYEQQR_	Q9NZZ3	0.360798	0.000978272	Charged multivesicular body protein 5	CHMP5_HUMAN
_TNTQTYR_	P30464	0.446967	0.000978992	HLA class I histocompatibility antigen, B-15 alpha chain	1B15_HUMAN
_VLSIGDGIAR_	P25705	0.403893	0.000978992	ATP synthase subunit alpha, mitochondrial	ATPA_HUMAN
_NVIALAFDYR_	Q07954	0.352937	0.000978992	Prolow-density lipoprotein receptor-related protein 1	LRP1_HUMAN
_DGQVINETSQHHDDLE_	P08670	-1.03231	0.000978992	Vimentin	VIME_HUMAN
_SLPLVDTHSK_	P08670	0.164687	0.000979871	Vimentin	VIME_HUMAN
_VLTDPDAPSRK_	P30086	0.135018	0.000980136	Phosphatidylethanolamine-binding protein 1	PEBP1_HUMAN
_KTFPTVNPSTGEVIC[+C2+H3+N+O]QVAEGDKEDVDK_	P05091	0.30353	0.000980136	Aldehyde dehydrogenase, mitochondrial	ALDH2_HUMAN
_EHPVLALPGAPAQFPVLEEHRPLQK_	Q9H488	-0.151379	0.00098231	GDP-fucose protein O-fucosyltransferase 1	OFUT1_HUMAN
[truncated: 148,033 more rows]
