# Supplementary material for: A machine learning-based chemoproteomic approach to identify drug targets and binding sites in complex proteomes
Source: Nat Commun. 2020 Aug 21;11:4200. doi: 10.1038/s41467-020-18071-x (PMC7442650; doi:10.1038/s41467-020-18071-x)
Supplement: Supplementary file 6 — Supplementary Data 3 [file 41467_2020_18071_MOESM6_ESM.xlsx]

## Sheet: Supplementary Table 3
Supplementary Data 3. Compiled LiP-Quant analysis results for HeLa lysate experiments
Stripped Sequence	Genes	Compound	DRC	EC50 (nM)	LiP Score	Target
YSFLQFDPAPR	PPP2CA	Calyculin A	0.990929	18.2297	5.38541	Yes
GWEEGVAQMSVGQR	FKBP1A	Rapamycin	0.982284	1971.71	4.91026	Yes
NVVTIFSAPNYCYR	PPP2CA	Calyculin A	0.984113	19.2822	4.81985	Yes
AHQLVMEGYNWCHDR	PPP2CA	Calyculin A	0.979134	11.3853	4.61281	Yes
RGQTCVVHYTGMLEDGK	FKBP1A	Rapamycin	0.974471	1147.08	4.49006	Yes
IKYPENFFLLR	PPP1CA	Calyculin A	0.951448	663.02	3.90735	Yes
GWEEGVAQMSVGQR	FKBP1A	FK506	0.980543	9911.97	3.8185	Yes
RGQTCVVH	FKBP1A	Rapamycin	0.960296	4999.35	3.77452	Yes
EIFLSQPILLELEAPLK	PPP1CA	Calyculin A	0.945695	55.4681	3.76046	Yes
ICGDIHGQYTDLLR	PPP1CB	Calyculin A	0.960318	76.5384	3.73346	Yes
GVQVETISPGDGR	FKBP1A	FK506	0.967636	3745.75	3.7263	Yes
IYGFYDECKR	PPP1CA	Calyculin A	0.952516	63.2635	3.67189	Yes
GAGYTFGQDISETFNHANGLTLVSR	PPP2CA	Calyculin A	0.949062	16.1039	3.62389	Yes
RGQTCVVHYTGMLEDGK	FKBP1A	FK506	0.98373	6120.28	3.48773	Yes
IYGFYDECK	PPP1CA	Calyculin A	0.941505	71.7474	3.45407	Yes
SPDTNYLFMGDYVDR	PPP2CA	Calyculin A	0.93664	18.114	3.35076	Yes
VFDVELLKLE	FKBP1A	Rapamycin	0.949847	1343.77	3.33766	Yes
QRAEAER	PLEC	Selumetinib	0.99908	372838	3.31593	No
GNHECASINR	PPP1CA	Calyculin A	0.921791	48.9092	3.20585	Yes
IFCCHGGLSPDLQSMEQIRR	PPP1CA	Calyculin A	0.921742	24.3054	3.14883	Yes
STAGNFLVNPLEPK	SRPK1	Staurosporine	0.952501	44.6542	3.11316	Yes
LTISPDYAYGAT	FKBP1A	Rapamycin	0.926605	811.883	3.10002	Yes
EEPIPCTAHWHFGQ	NQO2	Selumetinib	0.966609	13622.8	3.06974	No
EEDEEEDVPGQAKDEL	CALR	Rapamycin	0.946242	574.006	3.06869	No
YTGMLEDGK	FKBP1A	Rapamycin	0.928095	1960.82	3.06654	Yes
LVFDVELLK	FKBP1A	Rapamycin	0.895781	1445.64	3.01419	Yes
YTGMLEDGK	FKBP1A	FK506	0.947411	3246.85	3.00743	Yes
LQEVPHEGPMCDLLWSDPDDR	PPP2CA	Calyculin A	0.90434	11.4309	3.00185	Yes
QITQVYGFYDECLR	PPP2CA	Calyculin A	0.909816	15.0622	2.98454	Yes
AHQVVEDGYEFFAK	PPP1CA	Calyculin A	0.905497	13.9063	2.9254	Yes
LVFDVELLKLE	FKBP1A	Rapamycin	0.886644	2103.32	2.89311	Yes
DYPGLPVFLLGH	MGLL	Rapamycin	0.918584	11107.3	2.8751	No
IVQMTEAEVR	PPP1CB	Calyculin A	0.918728	30.6498	2.84991	Yes
VVHYTGMLEDGK	FKBP1A	Rapamycin	0.891461	7212.21	2.82493	Yes
LPSGVFSL	MAP2K1	Staurosporine	0.936638	40.6001	2.82168	Yes
TISPGDGR	FKBP1A	FK506	0.936816	206.797	2.81317	Yes
RNPPGFAFVEFEDPRDAEDAVR	SRSF7	Fostriecin	0.937055	55.2312	2.81078	No
ADPSQFELLK	RPS6KA2	Staurosporine	0.932839	42.3255	2.77704	Yes
NVVTIFSAPNYCYR	PPP2CA	Fostriecin	0.922188	20.4332	2.76354	Yes
AVHNVPLSVLIRPLPSVLDPAK	SRXN1	Calyculin A	0.912573	3.34912	2.73933	No
QSLETICLLLAYK	PPP1CA	Calyculin A	0.877449	32.0153	2.69947	Yes
CGNQAAIMELDDTLK	PPP2CA	Calyculin A	0.870147	11.9853	2.69051	Yes
VLGQGSFGK	RPS6KA3	Staurosporine	0.926199	54.3358	2.66461	Yes
NLINQMLTINPAK	CAMK2G	Staurosporine	0.933282	11.2915	2.65512	Yes
AGNILFTLDGDIK	SLK	Staurosporine	0.921547	1.29516	2.63959	Yes
IGDFGLVTSLK	EIF2AK2	Staurosporine	0.914613	229935	2.62984	Yes
TAVTTVPSMGIGLVK	TMEM263	Rapamycin	0.906178	8579.33	2.62088	No
VSIAVIK	MAP2K1	Selumetinib	0.910297	100.965	2.61687	Yes
AHQLVMEGYNWCHDR	PPP2CA	Fostriecin	0.882463	18.8693	2.59003	Yes
AASEGHSHPR	LIN7C	Selumetinib	0.99744	149466	2.58489	No
FAGLHFFNPVPVMK	HADH	Calyculin A	0.90196	3.13645	2.57518	No
EEPIPCTAHWHFGQ	NQO2	Staurosporine	0.911714	2600	2.51793	No
NQCEGIKK	XPO1	Selumetinib	0.999612	365087	2.50403	No
SREIFLSQPILLELEAPLK	PPP1CA	Calyculin A	0.848486	17070.7	2.4036	Yes
GAFGEATLYR	NEK9	Staurosporine	0.921999	1367.47	2.38938	Yes
HDLDLICR	PPP1CA	Calyculin A	0.827362	56.9475	2.38711	Yes
KIDEDGKK	EIF3G	Selumetinib	0.999839	180567	2.36468	No
GTTPVLQGLNGAVFRPEVPLRR	PHGDH	Calyculin A	0.873158	2.1972	2.3516	No
VFDVELLK	FKBP1A	Rapamycin	0.856046	1675.89	2.35145	Yes
AKWPDRITLLR	PPP6C	Fostriecin	0.932749	8.77695	2.34067	Yes
TISPGDGR	FKBP1A	Rapamycin	0.880338	648.243	2.30508	Yes
GGPPFAFVEFEDPRDAEDAVYGR	SRSF1	Fostriecin	0.8776	430.767	2.28127	No
RNPPGFAFVEFEDPRDAEDAVR	SRSF7	Calyculin A	0.865672	1299.6	2.27959	No
ICGDIHGQYYDLLR	PPP1CA	Calyculin A	0.794377	36.7222	2.27438	Yes
GYSLVSGGTDNHLVLVDLRPK	SHMT2	Calyculin A	0.869685	41.3125	2.27036	No
LGAGPGDAGEVQAHPFFR	RPS6KB1	Staurosporine	0.883308	282.821	2.25165	Yes
KNVVGGQR	SFN	Selumetinib	0.999754	196887	2.25156	No
KPEDRPNTSEILR	EIF2AK2	Staurosporine	0.871789	47042.7	2.23075	Yes
FLNRHDLDLICR	PPP1CB	Calyculin A	0.842575	35.8122	2.22441	Yes
AAVEEGIVLGGGCALLR	HSPD1	Rapamycin	0.825519	4032.8	2.22289	No
VSHKPSGLVMAR	MAP2K1	Selumetinib	0.857864	48.5013	2.22198	Yes
SHSSAQFLIGDQEPWAFR	MGEA5	Staurosporine	0.913493	90827.3	2.20823	No
ARPDAEKK	ARPC2	Selumetinib	0.997439	152571	2.19789	No
TRINVLAAQYQSLLNSYGEPVDDK	DNM1L	Rapamycin	0.933593	54548.5	2.18612	No
LLQDHPWLLSQNLVVKPDQLIK	ACLY	Calyculin A	0.886237	3.07297	2.18349	No
YMSPEQISSQDYGK	EIF2AK2	Staurosporine	0.883602	9141.32	2.17615	Yes
DITGTLSNPEVFNYGVETHEAYK	NQO2	Staurosporine	0.872824	926.294	2.15669	No
VPIIVPIMMLAIK	AP3B1	Calyculin A	0.843043	9.01072	2.15007	No
TLMEALVASYLIKPEVQVR	ECPAS	Calyculin A	0.870608	26.9683	2.14841	No
AITVFSPDGHLFQVEYAQEAVKK	PSMA7	Calyculin A	0.838851	1536.46	2.14798	No
QLDSTIGIHPVCAEVF	TXNRD1	Rapamycin	0.74655	0.0981335	2.14625	No
VQDVFSSTHSLLHYFDR	ANAPC5	Fostriecin	0.90552	79.2084	2.1316	No
TLTSGGHAEHEGKPYCNHPCYAAMFGPK	CRIP1	Calyculin A	0.809124	4.01737	2.13109	No
SDEVEPATPEEGEPATQR	GAGE7;GAGE12F;GAGE12G;GAGE12I	Calyculin A	0.863893	0.00222862	2.10871	No
AGAYDFPSPEWDTVTPEAK	CAMK2G	Staurosporine	0.858148	17.5744	2.09577	Yes
IFCVHGGLSPSIQTLDQIR	PPP4C	Fostriecin	0.895498	21.5254	2.08972	Yes
AGNFLVNPLEPK	SRPK1	Staurosporine	0.869248	26.1497	2.08647	Yes
HGNSHQGEPR	KRT10	Selumetinib	0.99678	120259	2.07395	No
TPFLLVGTQIDLRDDPSTIEK	CDC42	Fostriecin	0.783101	18.3536	2.07336	No
DRYDDR	EIF4B	Staurosporine	0.881856	48.2583	2.07249	No
THEVVTLWYR	CDK2	Staurosporine	0.867025	39.6086	2.07246	Yes
AVTTVPSMGIGLVK	TMEM263	Rapamycin	0.826062	1057.1	2.05971	No
WIAIESLADR	AXL	Staurosporine	0.864472	85.6087	2.05676	Yes
SPDTNYLFMGDYVDR	PPP2CA	Fostriecin	0.872095	60.25	2.05212	Yes
HTAMVSWGGVSIPNSPFR	FLNA	Calyculin A	0.850218	5.19636	2.05198	No
YPENFFLLR	PPP1CA	Calyculin A	0.834613	71.6954	2.02834	Yes
DEDEEDEEDKEEDEEEDVPGQAK	CALR	Rapamycin	0.883976	1167.6	2.02602	No
CDYENVPTTVFTPL	TXNRD1	Rapamycin	0.734185	0.122881	2.02105	No
NVFIIGATNRPDIIDPAILRPGR	VCP	Calyculin A	0.818642	5.50772	2.00294	No
FLTLPPVLHLQLMR	USP7	Calyculin A	0.825502	2.83313	2.0025	No
EHPVLALPGAPAQFPVLEEHRPLQK	POFUT1	Calyculin A	0.808483	3.23782	1.98341	No
VIFSIPCEPNLDALIQNQHK	XRN1	Rapamycin	0.874479	5567.59	1.97901	No
SAPNYCDQMGNK	PPP5C	Calyculin A	0.828332	8.65035	1.97729	No
LQVEPAVDTSGVQ	FLNA	Calyculin A	0.835726	0.00279123	1.97726	No
CDYENVPTTVFTPLEYGAC	TXNRD1	Rapamycin	0.745011	0.6558	1.97604	No
TGPLPPGPPPEIVIYQELR	PTGR1	Staurosporine	0.820614	13066.4	1.97214	No
YMEAFKPFLGIGLK	KPNB1	Rapamycin	0.844789	247043	1.97034	No
EEDEEEDVPGQAKDEL	CALR	FK506	0.820182	152.408	1.95388	No
LSSLIILMPHHVEPLER	SERPINH1	Calyculin A	0.813695	5.38781	1.95316	No
GWEEGVAQ	FKBP1A	FK506	0.825431	22617.1	1.93895	Yes
SVVLMSHLGRPDGVPMPDKYSLEPVAVELK	PGK1	Calyculin A	0.812341	7.18988	1.93012	No
RLEAFLTQK	MAP2K2	Staurosporine	0.819527	653.221	1.92999	Yes
ALLGQALQDSR	TXNRD1	Rapamycin	0.695671	0.198259	1.92935	No
AADAEPLEIILHLPLLCEDK	SNU13	Rapamycin	0.813486	120.461	1.92533	No
SLPTTVPESPNYR	LARP1	Fostriecin	0.856507	48.5578	1.91739	No
LADQCTGL	TUBA1A	Calyculin A	0.763647	0.0046968	1.90276	No
TVPPAVTGITFLSGGQSEEEASINLNAINK	ALDOA	Fostriecin	0.740352	18.3969	1.89936	No
CPVTVC	PPP2CA	Calyculin A	0.782213	5.95099	1.8983	Yes
GAVGATIGGVAWIGGK	TMEM263	Rapamycin	0.824566	3595.32	1.89763	No
GLSLVELAVGR	MAP2K2	Staurosporine	0.817388	37.3423	1.89418	Yes
YVWLVYEQDRPLK	PEBP1	Calyculin A	0.807291	4.53096	1.89186	No
KGDVVIVLTGWRPGSGFTNTMR	PKM	Calyculin A	0.796907	412.218	1.88905	No
VVVHPLVLLSVVDHFNR	PSMD7	Calyculin A	0.769959	1.08791	1.88697	No
DYDLIIIGGGSGGLAAAK	TXNRD1	Rapamycin	0.770437	3.6944	1.88654	No
NAGNAEDPHTETQQPEAT	BAG3	Calyculin A	0.814778	1.082	1.88492	No
GDVVIVLTGWRPGSGFTNTMR	PKM	Calyculin A	0.809704	4.49801	1.88205	No
LTAEQALQHPFFER	PHKG2	Staurosporine	0.825471	152.529	1.87606	Yes
EDKSPSEESAPTTSPESVSGSVPSSGSSGR	RAD23A	Calyculin A	0.797793	0.00196141	1.87496	No
HVEDEGESR	ACACA	Staurosporine	0.853601	98.6002	1.87463	No
GGVSAVAGGVTAVGSAVVNK	TMEM263	Rapamycin	0.814544	3565.26	1.87226	No
LTISPDYAYGATGHPGIIPPHAT	FKBP1A	Rapamycin	0.84917	2326.1	1.87023	Yes
EGNASGVSLLEALDTILPPTRPTDKPLR	EEF1A2	Selumetinib	0.783998	521.368	1.86404	No
YGNANVWK	PPP2CA	Calyculin A	0.73768	199.981	1.8564	Yes
NYQNSESGEK	YBX1	Staurosporine	0.847954	98.3726	1.85632	No
LVFDVELLK	FKBP1A	FK506	0.786385	3155.34	1.85562	Yes
FFEVILIDPFHK	RPL15	Selumetinib	0.700609	2.03557	1.85242	No
EFIEGVSQFSVK	PPP3R1	FK506	0.823217	3.5166	1.85118	No
EISLWFKPEELVDYK	NME2	Calyculin A	0.781198	4243.82	1.84666	No
LCDFGVSGQLIDSMANSFVGTR	MAP2K2	Selumetinib	0.784581	53.2468	1.845	Yes
GSYGDLGGPIITTQ	HNRNPK	Calyculin A	0.799764	1.66371	1.8411	No
TFLVWVNEEDHLR	CKB	Fostriecin	0.560628	110.838	1.83907	No
LLSPSILKPFPLWTGK	POLR1A	Calyculin A	0.795763	3.85154	1.8377	No
EETKEDAEEKQ	RANBP1	Staurosporine	0.800187	61.5997	1.83691	No
LTTPTYGDLNHLVSA	TUBB4B	Rapamycin	0.822381	11455.2	1.83372	No
LEAFLTQK	MAP2K2	Selumetinib	0.818314	31.5657	1.83311	Yes
GPHLVQSDGTVPFWAHAGNAIPSSDQIR	LMAN1	Calyculin A	0.797938	80.6874	1.83171	No
FKGPGDTSNFDDYEEEEIR	PRKACA	Staurosporine	0.825354	14.2465	1.82148	Yes
HVYLVTELMR	RPS6KA1	Staurosporine	0.83034	982.85	1.82133	Yes
ALKDPNAFLFDHLLTLKPVK	EIF3M	Rapamycin	0.81808	0.146706	1.8177	No
GVTHTVPIYEGYALPHAILR	ACTG1	Staurosporine	0.770943	0.172817	1.81067	No
RFPVAPLIPYPLITKE	RBM25	Rapamycin	0.789706	228.553	1.81055	No
AVLGEVVLYSGARPLSHQPGPEAPALPK	VARS	Rapamycin	0.790118	1400.46	1.80512	No
RDGIISDIFDKK	EIF2AK2	Staurosporine	0.871518	2581.82	1.80439	Yes
VVGFHVLGPNAGEVTQGFAAALK	TXNRD1	Rapamycin	0.662702	3095	1.79447	No
YYASQK	HSP90B1	Staurosporine	0.823568	509.696	1.78971	No
GFKDQIYDIFQK	EIF4A1	Rapamycin	0.742119	0.383678	1.78744	No
DEDEEDEEDKEEDEEEDVPGQAKDEL	CALR	Rapamycin	0.803593	594.208	1.78723	No
SGPFGQIFRPDNFVF	TUBB4B	Rapamycin	0.80697	232832	1.78616	No
NFQSLHNIGSVVQHSEGKPLNVTVIR	PSMD9	Calyculin A	0.796077	31.8368	1.78458	No
SDCGVDCCCDPTK	KIF4A	Calyculin A	0.784166	0.0387241	1.77718	No
SGDLDSCPSTTETSQNTAK	CAST	Calyculin A	0.770585	0.00247559	1.77691	No
SDDLFSLPYCPGK	TXNRD1	Rapamycin	0.619132	0.610238	1.77561	No
WIGSETDLEPPVVK	PPP1R12A	Selumetinib	0.802924	5819.1	1.77191	No
IPTHLFTFIQFKK	TROVE2	Calyculin A	0.757019	0.37534	1.76488	No
VNDGVCDCCDGTDEYNSGVICENTCK	PRKCSH	Calyculin A	0.762719	0.000892898	1.762	No
KPEDRPNTSEIL	EIF2AK2	Staurosporine	0.806811	3420.97	1.76123	Yes
TLSEAGK	PLS3	Staurosporine	0.748996	3.05424	1.75858	No
GSTIETEQKEDKGEDSEPVTSK	ENAH	Calyculin A	0.752234	0.0298731	1.75511	No
KELEEQTRK	RDX	Staurosporine	0.7807	6.08381	1.75335	No
DLFEEK	GNAI1	Calyculin A	0.793147	0.00131944	1.75163	No
NADDDRGPR	EIF3A	Staurosporine	0.827568	11.4018	1.75009	No
LTWFLLQKPGGR	AKAP13	Calyculin A	0.779518	132.727	1.74864	No
IPVTDEEQTNVPYIY	TXNRD1	Rapamycin	0.62547	0.365515	1.74615	No
ELIASENFCSR	SHMT2	Calyculin A	0.786637	0.171693	1.73927	No
SSGGGYSGDR	TAF15	Staurosporine	0.797172	81.5361	1.7392	No
IPAMTIAK	HSPD1	Rapamycin	0.777769	13060.5	1.73842	No
WKDSDEADLVLAK	CBX3	Selumetinib	0.77552	4234.06	1.73274	No
GLTEGLHGFHVHEFGDNTAGCTSAGPHFNPLSR	SOD1	Rapamycin	0.794343	0.113256	1.73239	No
VFDVELLK	FKBP1A	FK506	0.822482	6465.19	1.73076	Yes
GKQSLETICLLLAYK	PPP1CA	Calyculin A	0.601294	454.564	1.73075	Yes
TGEAIVDAALSAL	PDIA6	Calyculin A	0.757142	1.67716	1.72599	No
SYENVSNEAER	GOLGB1	Calyculin A	0.784726	0.000288065	1.72598	No
NLGHWLGMITLAK	CNOT1	Calyculin A	0.756248	1.44125	1.72592	No
DLEKPFLLPVEAVYSVPGR	TUFM	Rapamycin	0.748621	33.4299	1.72576	No
LTISPDYAYGAT	FKBP1A	FK506	0.761007	7245.94	1.72405	Yes
GDTSGDYRK	ANXA11	Staurosporine	0.814692	37.013	1.71911	No
MAVTFIGNSTAIQELFKR	TUBB	Rapamycin	0.785623	170633	1.71562	No
VLTELLEQER	TCOF1	Rapamycin	0.792175	1325.95	1.71288	No
VAPAFAHTSQVLVDK	CAD	FK506	0.91674	352.207	1.71162	No
DFNTNK	ELAVL1	Staurosporine	0.78691	11.66	1.71057	No
AEGSDVANAVLDGADCIMLS	PKM	Calyculin A	0.758744	5.87502	1.70994	No
VDALNDEINFL	KRT7	Calyculin A	0.872723	4.30332	1.70941	No
LGEIVTTIPTIGFNVETVEYK	ARF3;ARF1	Fostriecin	0.691156	17.7366	1.70835	No
RSDAEEVDFAGWLC	MAP2K1	Staurosporine	0.837901	60.2454	1.70592	Yes
LFDIFSQQVATVIQSR	VPS35	Fostriecin	0.565938	18.8722	1.70577	No
IDVPANRYDLLCLEGLVR	FARSB	Fostriecin	0.775642	3714.86	1.70566	No
LADDVDLEQVANETHGHVGADLAALCSEAALQAIR	VCP	Calyculin A	0.788551	38396.7	1.70551	No
SEQSESETAGSTK	USP9X	Staurosporine	0.828902	177.397	1.7053	No
LFVGEPVWTAYNRPADHFEAR	ADI1	Calyculin A	0.76011	7.21286	1.70502	No
AKEILTK	PPP2CA	Calyculin A	0.667785	270.941	1.7025	Yes
ATFIGNSTAIQELFKR	TUBB4B	Rapamycin	0.794715	8575.46	1.69722	No
AADAEPLEIILHLPLLCEDK	SNU13	Calyculin A	0.765119	1.19182	1.69649	No
SALSGHLETVILGLLK	ANXA2	Selumetinib	0.737802	265.596	1.69594	No
TIGYDPIISPEVSAS	PHGDH	Calyculin A	0.746282	3.18143	1.69169	No
YTEGAELVDSVLDVVR	TUBB4B	Staurosporine	0.719603	1.15097	1.68784	No
TTGIVMDSGDGVTHTVPIYEGYALPHAILR	ACTG1	Fostriecin	0.722116	8.04373	1.6864	No
ISDFGLATVFR	CHEK1	Staurosporine	0.793447	14.2504	1.68629	Yes
IETWHKPDLGTLENVHGLDPNTWK	PITPNB	Rapamycin	0.804828	473.07	1.68542	No
VTLLNAPTK	NEK9	Staurosporine	0.830266	13017.8	1.67727	Yes
WEDAIPLALK	LTA4H	Selumetinib	0.771049	4439.33	1.67722	No
AAAPAPEEEMDECEQA	EEF1G	Calyculin A	0.71237	0.000436601	1.67375	No
ILHLPTSWDWR	CTSC	Staurosporine	0.789276	0.214766	1.67195	No
TDSTSDGRPAWMR	DYNC1H1	Calyculin A	0.781516	75.2954	1.67155	No
HVGDLGNVTADKDGVADVSIEDSVISLSGDHCIIGR	SOD1	Calyculin A	0.724219	1.4663	1.6694	No
AIFMIPTNPPPTFR	STK3	Staurosporine	0.800767	696.885	1.66862	Yes
VDHQTGPIVWGEPGTNGQHAFYQLIHQGTK	GPI	Rapamycin	0.795655	0.359634	1.66672	No
FAPRDPIPYLPPLEK	SNRNP70	Rapamycin	0.757183	2468.56	1.66655	No
LPLFPEPLHVFAPR	DNMT1	Calyculin A	0.755544	0.215929	1.66397	No
VATAQDDITGDGTTSNVLIIGELLK	CCT6A	Rapamycin	0.732892	883.758	1.66361	No
PSNLLLGDDGHVK	CAMKK1	Staurosporine	0.790855	0.924225	1.66266	Yes
VDNSSLTGESEPQTR	ATP1A1	Calyculin A	0.723582	0.00826701	1.66242	No
PNIVIAK	PDIA3	Rapamycin	0.797512	12091.2	1.66048	No
ALVDGPCTQ	RPL14	Calyculin A	0.758542	0.00861579	1.65899	No
AIDLEIK	NEXN	Calyculin A	0.842751	0.000110673	1.65767	No
SWGTGWGENGYFR	CTSC	Calyculin A	0.9062	7.80653e+11	1.65637	No
LLREELQLLQEQGSYVGEVVR	PSMC5	Calyculin A	0.752444	1011.48	1.65436	No
LVHNAQNLMQSVK	VCL	Calyculin A	0.818132	174.967	1.65227	No
LKTDNAGDQHGGGGGGGGGAGAA	HNRNPL	Calyculin A	0.678746	0.0033031	1.64887	No
DAYWIAMNSSLK	CDC123	Calyculin A	0.969923	0.260458	1.64545	No
IPGGATLVFEVELLK	FKBP2	Rapamycin	0.719959	2178.99	1.64172	No
TSIEDQDELSSLL	EIF6	Calyculin A	0.760892	6.14634	1.64082	No
ALTGHLEEVVLALLK	ANXA1	Selumetinib	0.724697	1216.13	1.63889	No
GWEEGVAQM	FKBP1A	Rapamycin	0.742561	150.902	1.63705	Yes
GYEVIYLTEPVDEYCIQ	HSP90B1	Calyculin A	0.779398	0.199617	1.63643	No
VETGILRPGMVVTFAPVNITTEVK	EEF1A2	Fostriecin	0.644612	2187.56	1.63549	No
RGDDSFGDK	EIF4B	Staurosporine	0.712808	0.322716	1.63189	No
EHPVIESHPDNALEDLRLDKPFPELR	NAE1	Rapamycin	0.809946	1095.28	1.63038	No
MSATFIGNSTAIQELFKR	TUBB4B	Rapamycin	0.782777	836562	1.62871	No
WCGVELDEPLGK	CLIP1	Selumetinib	0.793957	4183.57	1.62816	No
RNPPGFAFVEFEDPRDAADAVR	SRSF3	Calyculin A	0.745436	28033.4	1.62415	No
VLALELFEQITK	EIF2AK2	Staurosporine	0.723209	1929.65	1.62353	Yes
HADDDRPPR	EIF3A	Staurosporine	0.794031	0.529527	1.62273	No
NKPGPNIESGNEDDDASFK	EIF5B	Fostriecin	0.813864	54.3839	1.62223	No
RLEAFLTQK	MAP2K2	Selumetinib	0.724333	144.417	1.62062	Yes
VLDFEHFLPMLQTVAK	MYL6	Calyculin A	0.740268	10.215	1.61957	No
EAGEGGEAEAPAAEGGKDEAAGGAA	MARCKS	Calyculin A	0.702222	1.33923	1.61902	No
SIEEMPLNVADLI	EIF4A1	Staurosporine	0.736937	6.38636	1.61875	No
LMQITSLHSLNAFLLPIK	GMPS	Calyculin A	0.787256	6.22977	1.61725	No
LNNDDNVDGLLVQLPLPEHIDER	MTHFD2	Fostriecin	0.755674	524.26	1.61515	No
SGGGYGGDR	TAF15	Staurosporine	0.769128	113.774	1.61479	No
SLVHAGVPASYLLIPAASYVLPEVSK	EIF2B4	Calyculin A	0.988449	0.793256	1.61408	No
SSIIVAADESTISWGPSPTFGELGYGDHKPK	RCC2	Staurosporine	0.795609	672.6	1.61408	No
TLVTQNSGVEALIHAILR	JUP	Selumetinib	0.79717	33690.5	1.61322	No
APPSVFAEVPQAQPVLVFK	GOT1	Fostriecin	0.4953	0.0521474	1.60983	No
LAVVDPLFGMQPIR	ASNS	Staurosporine	0.738952	0.357296	1.60901	No
GAGYTFGQDISETFNHANGLTLVSR	PPP2CA	Fostriecin	0.652726	16.4664	1.60721	Yes
AEPDESNAR	UBE2N	Staurosporine	0.749359	82.8088	1.60664	No
SGDGVTHTVPIYEGYALPHAILR	ACTG1	Staurosporine	0.7367	0.763735	1.60524	No
TDSTSDGRPAWMR	DYNC1H1	Fostriecin	0.772835	823.185	1.60464	No
NVFDEAILAALEPPEPK	CDC42	Fostriecin	0.622002	16083	1.6036	No
EGQGTAGEEEEK	DENR	Staurosporine	0.766334	34.4114	1.60281	No
SLDPENPTK	RPL17	Calyculin A	0.834212	0.383078	1.60221	No
SHNVGPGDK	MYDGF	Staurosporine	0.783389	3.83094	1.6013	No
DRVTDALNATR	HSPD1	Rapamycin	0.731722	5261.96	1.60089	No
EEGTEETSETLEK	GOLGA3	Calyculin A	0.739911	0.0167175	1.59908	No
IQFHNVKPEYLDAYNSLTEAVLPK	NIPSNAP1	Rapamycin	0.734941	0.151604	1.59889	No
DMIILPEMVGS	RPS15	Calyculin A	0.735042	0.0689251	1.59833	No
SVSRPQTGLSFLGPEPEDLEDLYSR	PSMC4	Rapamycin	0.707482	2626.43	1.59788	No
VVELLAEGIPAHVIQLGKPVR	SMOX	Calyculin A	0.788706	4.90191	1.59754	No
HVIPMNPNTDDLFK	PLS3	Staurosporine	-0.689414	2.03636e+32	1.59726	No
EYGVPVTLIGEAVFAR	PGD	Fostriecin	0.510194	24598.3	1.59703	No
LPAAGVGDMVMATVK	RPL23	Fostriecin	0.744381	18628.1	1.59667	No
TFCQLILDPIFK	EEF2	Fostriecin	0.539143	1374.13	1.59365	No
KVLTPELYAELR	CKB	Fostriecin	0.704138	10.1575	1.59133	No
FRLEAPDADELPKGEFDPGQDTYQHPPK	ACO2	Rapamycin	0.720681	24.0583	1.58722	No
AALLGQALQDSR	TXNRD1	Rapamycin	0.571342	7.01085	1.58716	No
LFYLALPPTVYEAVTK	G6PD	Fostriecin	0.631303	313.103	1.58682	No
GSDQSENVDR	ATPIF1	Staurosporine	0.745891	37.3007	1.58674	No
YLPDTLLLEECGLLRK	COMT	Rapamycin	0.749083	42.9541	1.58578	No
VDNAYWLWTFQGR	EIF3B	Staurosporine	0.737874	16.1559	1.58525	No
SSEITTK	PTMA	Staurosporine	0.748921	0.749376	1.58389	No
LTENLVALK	CDK18	Staurosporine	0.762005	146.259	1.58373	Yes
RKPADLQNLAPGTHPPFITFNSEVK	CLIC4	Rapamycin	0.712328	81.7751	1.58095	No
AEVATGDDKK	SFN	Staurosporine	0.827383	7.66564	1.5809	No
GHNGWVTQIATTPQFPDMILSASR	RACK1	Calyculin A	0.761296	5.36391	1.57763	No
DFKGEDLFEDGGIIR	FKBP5	Rapamycin	0.729851	7104.62	1.57537	No
FWEVISDEHGIDPTGTYHGDSDLQLER	TUBB4B	Staurosporine	0.788805	65558.4	1.57531	No
RFDEILEASDGIMVA	PKM	Staurosporine	0.729941	0.165401	1.5727	Yes
IHTEPQLSAA	QARS	FK506	0.930733	3.95176e+32	1.56951	No
MGGDIANR	PA2G4	Staurosporine	0.738261	0.131148	1.56902	No
YISEVALALDYLHR	MASTL	Staurosporine	0.832122	16880.2	1.5689	Yes
LCDFGVSGQLIDSMANSFVGTR	MAP2K2	Staurosporine	0.719487	3.88428	1.56793	Yes
LNPNFLVDFGKEPLGPALAHELR	SELENBP1	Rapamycin	0.702453	0.127179	1.56727	No
WLPAGDALLQ	EEF2	Selumetinib	0.701016	4426.44	1.56642	No
YKVPDGKPENEFAFNAEFK	PPA1	Calyculin A	0.707685	6.09956	1.56565	No
VQEAPIDEHWIIECNDGVFQR	GAMT	Calyculin A	0.728802	9.27732	1.56538	No
ENDIYNFFSPLNPVR	HNRNPH1	Fostriecin	0.543197	196.072	1.56528	No
SRFWYFVSQLK	RPL18A	FK506	0.724755	294.95	1.56481	No
RASYNNPHR	RAD23A	Staurosporine	0.763104	6.16078	1.56481	No
LVESECL	TXNDC17	Calyculin A	0.714855	0.0815822	1.5641	No
ISLPLPNFSSLNLR	VIM	Rapamycin	0.77426	4363.59	1.56367	No
DNPGVVTCL	UBA1	Calyculin A	0.793855	0.000409135	1.56182	No
KLEEVVQILGDKFPCTLVAQ	ITPA	Calyculin A	0.72216	6.43774	1.56088	No
WNLDELPK	DDX5	Selumetinib	0.791853	4335.65	1.56012	No
IVLLSANSIR	UBR5	Calyculin A	0.759066	0.0111549	1.55885	No
DTEEARPAK	PNO1	Staurosporine	0.78877	82.0972	1.55857	No
SPDTNYLFMGDYVDR	PPP2CA	Fostriecin	0.753127	20.9423	1.55674	Yes
SPSQDFSFIEDTEILDSA	TNKS1BP1	Calyculin A	0.845979	1.94204	1.55598	No
NEAGIVSCTAR	MYPN	Selumetinib	0.914876	6568348624533540	1.55076	No
HVDNPNGDGR	EGLN1	Staurosporine	0.757633	42.413	1.55033	No
GLLPEPNIL	RAVER1	Calyculin A	0.69203	56.463	1.54774	No
DVTLQK	RPL17	Calyculin A	0.696884	31.207	1.54629	No
DEDEEDEEDKEEDEEEDVPGQAKDEL	CALR	FK506	0.733497	255.103	1.54609	No
GGVSAVAGGVTAVGSAVVNK	TMEM263	FK506	0.760055	17652.6	1.54499	No
GGSDGYGSGR	HNRNPA2B1	Staurosporine	0.764408	89.0454	1.54438	No
VDSTTCLFPVEEK	GFPT1	Fostriecin	0.74276	102.273	1.54429	No
LTGPALQWVIPYIKK	RTL8C	Calyculin A	0.83622	73.9464	1.54343	No
VVVHPLVLLSVVDHFNR	PSMD7	Selumetinib	0.696358	288.165	1.54308	No
DAEPRPPHGELQYLGQIQHILR	TYMS	Rapamycin	0.723065	40.6141	1.54121	No
ELDDTLK	PPP2CA	Fostriecin	0.774216	51.3386	1.54096	Yes
EAVFPFQPGSVAEVCIT	LGALS1	Calyculin A	0.737207	5.92146	1.5399	No
ELASQPDVDGFLVGGASLKPEFVDIINAK	TPI1	Fostriecin	0.555819	53841.3	1.53984	No
GVTHTVPIYEGYALPHAILR	ACTG1	Rapamycin	0.744869	15315.9	1.53852	No
LPSGVFSL	MAP2K1	Selumetinib	0.739277	213.927	1.53827	Yes
HPVLCQSLLPILVQHITGPVRPR	MYBBP1A	Calyculin A	0.787593	107.045	1.53472	No
YKETDLLILFK	SSB	Fostriecin	0.473305	91.1396	1.53425	No
SQDAEVGDGTTSVTLLAAEFLK	CCT7	Fostriecin	0.349128	6.88977	1.5342	No
AAFNSGK	GAPDH	Staurosporine	0.723031	0.457505	1.53358	No
RTCEEHQLCVVAVLPHILDTGAAGR	PDIA6	Calyculin A	0.727034	282.659	1.53322	No
WQYIRLMDSVALKGGR	C1orf123	Calyculin A	0.694417	99.9667	1.53143	No
KGQGGAGAGDDEEED	RPS9	Staurosporine	0.769363	93.3762	1.53079	No
RSVPSEK	MLKL	Staurosporine	0.82977	1.50853	1.52994	Yes
VEGTEPTTAFNL	NCL	Calyculin A	0.771707	0.122641	1.52932	No
LTSFIGAIAIGDLVK	CCT2	Rapamycin	0.749039	1408	1.52905	No
IKYPENFFLLR	PPP1CA	Fostriecin	0.577872	23.6671	1.52837	No
AIVDCGFEHPSEVQHECIPQAILGMDVLCQAK	DDX39B	Fostriecin	0.745124	210.916	1.52834	No
DVDTPSGTNSGAGK	RBX1	Calyculin A	0.68133	29.217	1.52821	No
LPIGDVATQYFADRDMFCAGR	CCT7	Fostriecin	0.681942	482.807	1.5279	No
LKEAETR	TPM3	Selumetinib	0.999515	69439.4	1.52684	No
SSEAVIWEVLR	MAGED2	Fostriecin	0.69979	0.00857756	1.52668	No
WLGLDPTQFR	POLA1	Selumetinib	0.781157	1712.08	1.5265	No
AEVLISTVGPEDCVVPFLTRPK	MARS	Calyculin A	0.75114	1620.71	1.52614	No
NTTAAEEAR	IPO5	Staurosporine	0.745354	22.6003	1.52336	No
VTYHPDGPEGQAYDVDFTPPFR	KARS	Calyculin A	0.745159	3.3764	1.52063	No
SFGFGGSNVHIILRPNTQPPPAPAPHATLPR	FASN	Rapamycin	0.788932	1.73138	1.52027	No
EIELIGSGGFGQ	EIF2AK2	Staurosporine	0.714492	12796.6	1.51991	Yes
DRYDSDR	EIF4B	Staurosporine	0.761037	30.0259	1.5195	No
IQHSITAQDHQPTPDSCIISMVVGQLK	NUTF2	Fostriecin	0.554918	18.0708	1.5189	No
AALLELWELRR	SPTAN1	Calyculin A	0.653178	4.29509	1.51886	No
IPGGATL	FKBP2	Rapamycin	0.665467	5904.16	1.51802	No
SIADLLPALQG	PGP	Calyculin A	0.727064	4.50817	1.51778	No
LAVHPSGVALQDRVPLASQGLGPGSTVLLVVDK	ISG15	Fostriecin	0.719962	14.8378	1.51734	No
AIWNVINWENVTER	SOD2	Fostriecin	0.642994	20.0707	1.51676	No
RILGLLDAYLK	EEF1G	Fostriecin	0.482223	16.1664	1.51541	No
EAGEGGEAEAPAAEGGKDEAAGG	MARCKS	Calyculin A	0.694838	207.7	1.51447	No
SGPPAPEEEEEEERQSGNTEQK	PDS5B	Calyculin A	0.698321	0.280379	1.51445	No
YEWDVAEARK	EEF2	Fostriecin	0.71435	5.72451	1.5143	No
LTTPTYGDLNHLVSATMSGVTTCLR	TUBB4B	Fostriecin	0.682214	7.70144	1.51365	No
ELDDTLK	PPP2CA	Calyculin A	0.636772	6.10019	1.51121	Yes
YDPGALVIPFSGALELK	OLA1	Fostriecin	0.612885	135.576	1.51035	No
MIKPFFHSLSEK	TXN	Rapamycin	0.775329	9133.16	1.50964	No
MLDDRGNTAAYLLYAFTR	RARS	Rapamycin	0.734383	1403.45	1.50921	No
SEEEQSSSSVK	HNRNPC	Staurosporine	0.731588	99.6526	1.50867	No
KFSNQYK	RAB7A	Staurosporine	0.772685	1.18496e+144	1.5049	No
VSVGIHKEDIDAAIETYNLLSER	RRM1	Fostriecin	0.771859	209.87	1.5048	No
LNEQYEHA	CAPRIN1	Calyculin A	0.703574	0.0679523	1.50394	No
SEDPGSLLSLFR	SLC3A2	Fostriecin	0.556118	357604414	1.50343	No
KKEDELGDR	IL18	Staurosporine	0.740234	0.237772	1.50146	No
ALEVAEYLTPVLK	ATG3	Rapamycin	0.733574	3522.07	1.49925	No
LHFFMPGFAPLTSR	TUBB4B	Calyculin A	0.719918	296.334	1.49652	No
FLNSGGFIGFATTIHQIVR	PLOD3	Selumetinib	0.73548	166.24	1.49305	No
LHVWAGGPWPQGATLR	CSPG4	Calyculin A	0.720608	16.299	1.49268	No
QQLSAEELDAQ	ALYREF	Calyculin A	0.68831	0.00888196	1.49211	No
VVPLADIITPNQFEAELLSGRK	PDXK	Fostriecin	0.638954	104.134	1.49191	No
DTVATQLSEAVDATR	PLIN3	Rapamycin	0.723671	6437.64	1.4909	No
WSEPNEEELIKF	FEN1	Selumetinib	0.790538	1742.93	1.49034	No
GFKDQIYEIFQK	EIF4A2	Rapamycin	0.684478	1.22007	1.49009	No
AANVGWNNSTFA	MIF	Calyculin A	0.724459	1.79273	1.48951	No
YVEPIEDVPCGNIVGLVGVDQFLVK	EEF2	Fostriecin	0.647536	187.9	1.48851	No
IISYAQGFMLLR	PGD	Rapamycin	0.775417	32833.1	1.48835	No
GQVTSSCSSQR	PGM2L1	Staurosporine	0.775522	63.8599	1.48752	No
FWPLEWTIPSR	TXNRD1	Rapamycin	0.536007	3.00223	1.48748	No
GIVMDSGDGVTHTVPIYEGYALPHAILR	ACTG1	Calyculin A	0.684732	5.71762	1.48709	No
EEAPDILCL	APEX1	Calyculin A	0.757949	164.128	1.487	No
EWSGLLEELAR	PFKP	Fostriecin	0.515173	20.8326	1.48695	No
KSEDGTPAEDGTPAAT	MYBBP1A	Calyculin A	0.686697	0.0652462	1.4867	No
WVPENSEIVWSIK	AP1M1	Selumetinib	0.758221	2053.61	1.48655	No
AVPLALALISVSNPR	PSMD2	Fostriecin	0.468606	258.61	1.48496	No
KLADQCTGL	TUBA1A	Calyculin A	0.643427	0.00750734	1.48379	No
RTIQFVDWCPTGFK	TUBA1A	Staurosporine	0.694407	789.52	1.48339	No
VSQMLILTPFQGQGHGAQLLETVHR	HAT1	Staurosporine	0.690905	105.374	1.48332	No
RQDLLSR	EPPK1	Calyculin A	0.788007	0.00117603	1.4825	No
GWLTINNISLMK	DNM2	Staurosporine	0.748863	57.5986	1.48228	No
WLPLEANPEVTNQFLK	UCHL3	Selumetinib	0.752512	4766.15	1.4821	No
AFIHWVSQPLMCEVR	QARS	Staurosporine	0.730706	200.358	1.48163	No
TFVNHPQVSALLGEEDEEALHYLTR	SET	Calyculin A	0.678058	22.584	1.48	No
VLVDVER	SNRNP70	Calyculin A	0.650302	0.102004	1.47974	No
DGQWFTDWDAVPHSR	NSUN2	Staurosporine	0.652249	0.0347256	1.47852	No
GNFTLPEVAECF	HNRNPU	Calyculin A	0.723837	3.78293	1.47783	No
ACDDLDEAAR	SUCLA2	Calyculin A	0.706721	0.00265275	1.47724	No
HGGYKPSDEHKTDLNPDNLQGGDDLDPNYVLSSR	CKB	Calyculin A	0.651733	100.988	1.47593	No
GLQVRPAPLSAELQAALAMEPTPGGVK	MVD	Fostriecin	0.700225	6.72729	1.47536	No
GGGGPGGGGPGGGSAGGPSQPPGGGGPGIR	KHSRP	Calyculin A	0.701587	0.00173009	1.47348	No
HHEEEIVHHK	ATPIF1	Staurosporine	0.765402	4.59123	1.47278	No
VIHDNFGIVEGLMTTVHAITATQK	GAPDH	Selumetinib	0.629889	977415	1.47196	No
LVINTEEVFRPY	PRKDC	Selumetinib	-0.854251	1.20268e+125	1.4719	No
EFLPEGQDIGAF	EIF4G1	Calyculin A	0.725422	616.133	1.47107	No
EVKNEEEDQKEDEEDQNEEK	HMGN5	Staurosporine	0.70319	5.93957e+16	1.47106	No
LLNNAFEELVAFQR	MCM3	Fostriecin	0.498785	88.7528	1.47078	No
LVLLTASK	FLYWCH2	Rapamycin	0.741865	7679.08	1.47073	No
NTPVYVSSPTWENHNAVFSAAGFK	GOT1	Rapamycin	0.671862	138.12	1.47064	No
LPNFGFVVFDDSEPVQR	G3BP2	Fostriecin	0.541391	25.6264	1.47021	No
MLVIEQCK	CCT5	Rapamycin	0.782357	12055.6	1.47001	No
LLLSTLTLLSK	GNPNAT1	Fostriecin	0.529662	94.826	1.46925	No
DSGDGVTHTVPIYEGYALPHAILR	ACTG1	Rapamycin	0.70565	17653.8	1.46922	No
TDDRVER	MGST1	Staurosporine	0.744287	4.04386	1.46891	No
ILVNQLSVDDVNVLTCATGTLSNLTCNNSK	JUP	Calyculin A	0.790276	0.00625892	1.46862	No
LSSIIDCTGTASYHGFLPVLVR	HUWE1	Fostriecin	0.703672	23.941	1.46847	No
VSHKPSGLVMAR	MAP2K1	Staurosporine	0.701986	927.898	1.46846	Yes
WSDSPAPPGPQAGPPSRPPR	PPP1R13L	Selumetinib	0.694268	1930.37	1.4669	No
EQEAGLLQFLR	HSPBP1	Fostriecin	0.564807	1.23e+90	1.46626	No
HQGVMVGM	ACTG1	Staurosporine	0.638281	3.81843e+08	1.46596	No
STGLILDSGATHTTAIPVHDGYVLQQGIVK	ACTL6A	Rapamycin	0.691495	1337.04	1.4652	No
MFHGIPATPGIGAPGNKPELYEEVK	VPS28	Fostriecin	0.710748	7.74201	1.4651	No
KISELDAFLK	PSME1	Calyculin A	0.726579	0.00856715	1.46473	No
SVEGEGEEEGEEY	TUBA1B	FK506	0.48102	579.854	1.46406	No
VTWYCCGPTVYDASHMGHAR	CARS	Calyculin A	0.709171	11.3168	1.46314	No
LNDHFPLVVW	FH	Selumetinib	0.716524	1598.53	1.46304	No
AAVTPGKK	NCL	Selumetinib	0.9714	335471	1.46296	No
MRGQAFVIFK	SNRPB2	Rapamycin	0.698419	11687.4	1.46222	No
DWSDHALWWEK	FERMT2	Rapamycin	0.680362	0.400331	1.46167	No
NMDPLNDNIATLL	MYH9	Staurosporine	0.706198	0.185537	1.46016	No
GPLVLTEVLFNEK	EIF5	Fostriecin	0.449727	308.941	1.45917	No
WDICAGNAILK	IMPAD1	Selumetinib	0.733997	5255.55	1.4585	No
PGAAEK	2002-09-01	Staurosporine	0.830804	1.88784e+11	1.4584	No
YLEVVLNTLQQASQA	KPNB1	Rapamycin	0.701125	63.5623	1.45778	No
ITPENLPQILLQLK	MATR3	Rapamycin	0.705446	3082.75	1.45766	No
FMDASALTGIPLPLIK	CDK2	Fostriecin	0.579545	108.234	1.45741	No
HWNQQQAEQEER	UPF2	Calyculin A	0.73257	0.825066	1.45696	No
MVSVLPIFR	NHLRC2	Selumetinib	0.71413	6107.38	1.45656	No
AYLPVNESFGFTADLR	EEF2	Fostriecin	0.636755	71.0231	1.45606	No
GIDPFSLDAL	CCT6A	Fostriecin	0.441381	0.0182886	1.4558	No
LAEDAPNFDGPAAEGQPGQK	EIF4G2	Calyculin A	0.711836	0.116254	1.45252	No
SSGFRDFLLKPELLR	DDX39B	Calyculin A	0.672217	1949.49	1.45208	No
GPQLAAQNLGISLANLLLSK	HMBS	Calyculin A	0.651885	0.0451959	1.45147	No
DSQDGSSYR	LASP1	Staurosporine	0.722828	93.9681	1.45136	No
NKPYPK	RPL10	Selumetinib	0.940398	52830	1.45076	No
SILLDVKPWDDETDMAKLEECVR	EEF1B2	Calyculin A	0.722841	9.37533	1.45045	No
RFILNLPTFSVR	PSMB2	Fostriecin	0.694283	17.495	1.45019	No
IISSDRDLLAVVFYGTEK	XRCC6	Fostriecin	0.524223	21.579	1.45007	No
EGGLGPLNIPLLADVTR	PRDX2	Fostriecin	0.521585	10198.5	1.44974	No
AIKPGHPLQPDFFLDEYPEAVSK	HSDL2	Calyculin A	0.694963	122.57	1.44935	No
YCNTWPVAISMLASK	SORD	Staurosporine	0.718787	107.381	1.44927	No
EEIFGPVMSIL	ALDH9A1	Staurosporine	0.715103	17.701	1.44856	No
EHGQCADVDECSLAEK	CRELD2	Calyculin A	0.686284	227.12	1.44835	No
SRQEQEEEGRK	ACOT7	Staurosporine	0.885495	65.398	1.44734	No
LVQNEGSSTK	RANBP2	Calyculin A	0.674609	0.4057	1.44689	No
VQIFDLMDAK	NEK7	Calyculin A	0.656094	3.51405	1.44685	No
RFLIATGERPR	TXNRD1	Rapamycin	0.519189	0.665086	1.44636	No
FLFSLFGQK	AIMP2	Fostriecin	0.518408	174.092	1.44583	No
ENQGDEGDAGEGEN	YWHAB	Calyculin A	0.640995	0.00576153	1.44504	No
DYLLMEEEFIR	PSMC1	Staurosporine	0.702451	4.49496	1.44476	No
EFGFLPNPVAVKPLTESPFK	NUP98	Calyculin A	0.69101	70.6089	1.44396	No
SGGGTGEEPGSQGLNGEAGPEDSTR	PPM1G	Calyculin A	0.732822	0.000141045	1.44271	No
LVQIEYALAAVAGGAPSVGIK	PSMA2	Fostriecin	0.513268	8.24357	1.44123	No
QRIDEFEAM	RDX	Staurosporine	0.676244	1.32377e+06	1.44033	No
YCADQQPENHEVDTS	C5orf51	Calyculin A	0.755871	0.0110018	1.44016	No
ISFDLAEYTADVDGVGTLR	GMDS	Fostriecin	0.642409	83.8515	1.43895	No
SLRPFDLVIPFTIK	FLNA	Calyculin A	0.725438	1001.06	1.43865	No
SDLEEDNEREGTENGAID	ZC3H15	Calyculin A	0.734269	0.000841984	1.43853	No
WTNIPLLVK	IPO9	Selumetinib	0.754601	1682.94	1.43625	No
EGPQQSLSGSPLQPIPASPPPQIPPGLRPR	CD3EAP	Rapamycin	0.655901	27.4756	1.4361	No
LPEDPLLSGLLDSPALK	FASN	Fostriecin	0.496897	250.505	1.43602	No
EFVSPSLTPPPAIAHPALPTIPERK	URI1	Rapamycin	0.665362	44.1548	1.43561	No
SSDTEQQSPTSGGGK	EIF4B	Staurosporine	0.682278	173.721	1.43541	No
SLNLPAAIEDVSGDTVPQSILTK	PDCD6IP	Calyculin A	0.677496	45.8606	1.43538	No
GFVHPDPLWIPFK	NCAPD2	Staurosporine	0.736444	0.112289	1.43482	No
TLGDVLIEDQFPSPVVVESDFVK	GSDME	Fostriecin	0.812692	5679.21	1.43472	No
IISYAQGFMLLR	PGD	Fostriecin	0.612186	14.9343	1.43343	No
SPYLYPLYGLGELPQGFAR	GDI1	Fostriecin	0.567631	5.35593	1.43323	No
QLASGLLLVTGPLVLNR	RPL6	Fostriecin	0.388611	3573.61	1.43265	No
HYGFQLYQSDPSGNYGGWK	PSMA4	Staurosporine	0.672516	18.4404	1.43191	No
DLFEDELVPLFEK	SYNCRIP	Fostriecin	0.668007	352.143	1.43141	No
GTEVVVCAVNALAHHVLNK	ENOSF1	Fostriecin	0.469791	4162380000000	1.43116	No
MSATFIGNSTAIQELFKR	TUBB4B	Fostriecin	0.721589	42.1534	1.43089	No
ETQENIK	THOP1	Selumetinib	0.812344	90.3609	1.43035	No
LDNAYMEK	PKM	Staurosporine	0.702472	5562334771928990	1.43026	Yes
HFGLQILEHVVK	XPO5	Calyculin A	0.689924	19.3346	1.43019	No
WTDLFDNK	TPP2	Selumetinib	0.744309	4928.82	1.42987	No
RDFNHINVELSLLGKK	RPL9	Rapamycin	0.663448	0.366127	1.42974	No
SLMPYFLLTQAVR	PSMD3	Fostriecin	0.584018	2684.67	1.42954	No
IFRQPQGHLLLIGVSGAGK	DYNC1H1	Fostriecin	0.771719	8.1439	1.42754	No
VCEVCSAYLGLHDNDRR	LUC7L2	Fostriecin	0.646914	85.705	1.42635	No
EISLWFKPEELVDYK	NME2	Fostriecin	0.626775	81.4043	1.42522	No
SEAPSGESRK	EIF3C	Selumetinib	0.987853	6.09113e+10	1.42505	No
THNLEPYFESFINNLRR	KRT1	FK506	0.65759	2.03446e+08	1.42469	No
GHYASDEVR	SPTAN1	Staurosporine	0.725319	2.1329	1.42431	No
TDNAGDQHGGGGGGGGGAGAA	HNRNPL	Staurosporine	0.726634	301.994	1.42404	No
KNNSNDIVNAIMELTM	NACA	Staurosporine	0.781497	0.535533	1.42316	No
ACSLAK	YWHAZ	Staurosporine	0.700351	0.690933	1.42276	No
APQLLIAPFKEEDEWDSPHIVR	P4HA2	Rapamycin	0.685798	13.4652	1.42125	No
NAEQYK	MYH9	Staurosporine	0.752079	3742.05	1.42122	No
AGQPLQLLDASWYLPK	MPST	Staurosporine	0.726315	688.845	1.42072	No
DKDDDGGEDDDANCN	DHX9	Calyculin A	0.818263	2.47888e-05	1.41994	No
AFIHWVSQPLMCEVR	QARS	Calyculin A	0.679212	12.6535	1.41971	No
HDNEEAMK	PFKFB2	Staurosporine	0.740731	84.665	1.41969	Yes
EWGAEALTSLIK	MON2	Fostriecin	0.689082	0.0484939	1.41924	No
VMPAPPPK	EIF4B	Staurosporine	0.685458	273357306339114	1.41914	No
NCEEPTEKLPFPIIDDR	PRDX6	Rapamycin	0.709941	0.122896	1.41901	No
STATPDQDRDK	SLK	Staurosporine	0.730912	2.72237	1.41898	Yes
TEHQVVSSDFNSDTHSSTFDAGAGIALNDHFVK	GAPDH	Fostriecin	0.588408	6336.86	1.41864	No
VEWSAFLEAADNLR	TRMT112	Fostriecin	0.488974	91.4477	1.41855	No
AIAHPYSQALIQYVCGLGPR	SUPT6H	Rapamycin	0.7195	1.36286	1.4182	No
NVLIIGELLK	CCT6A	Fostriecin	0.447925	76291428285	1.418	No
GESADAVKK	FXR1	Staurosporine	0.741444	8.24331	1.41765	No
AAQAPSSFQLL	MTHFD1	Calyculin A	0.698926	3.47279	1.41764	No
LLSYNLPLELENLR	CHKA	Fostriecin	0.642461	18.2432	1.4175	No
GDTANEIGQVL	SERPINB5	Calyculin A	0.761475	0.101133	1.41737	No
CIALAQLLVEQNFPAIAIHR	DDX39B	Selumetinib	0.717526	32.0333	1.41689	No
QISNLQQSISDAEQR	KRT1	FK506	0.446021	1.18836e+08	1.41671	No
LDYFLLSHSLLPALCDSK	APEX1	Fostriecin	0.556047	1964.83	1.41561	No
DNLLLDMYLAPHVR	GPS1	Fostriecin	0.655723	18.6775	1.41545	No
LRSEIDNVKK	KRT1	FK506	0.49669	6.65552e+07	1.4153	No
PFLLPVEAVYSVPGR	TUFM	Fostriecin	0.559442	18.0645	1.41482	No
EETDKEEPASK	SSB	Staurosporine	0.684643	132.977	1.41468	No
SHFTPNSR	HGD	Fostriecin	0.622999	384435	1.41456	No
IVQQIAILMGCAILPHLR	SF3B1	Calyculin A	0.732728	381.713	1.41415	No
TLDGGLNVIQLETAVGAAIK	UGP2	Fostriecin	0.15189	1.95409	1.41352	No
NIIHGSDSVESAEKEIGLW	NME1	Selumetinib	0.668855	1739.45	1.41342	No
AQDIINFFAPLKPVR	GRSF1	Calyculin A	0.671523	14.8188	1.41284	No
SSNFGPMK	HNRNPA1	Staurosporine	-0.69823	5.37581e+51	1.41271	No
ELGLGLGLGLK	RBM42	Rapamycin	0.718097	7156.12	1.41214	No
APKPDGPGGGPGGSHM	FUS	Staurosporine	0.671828	1.28902e+44	1.41193	No
IAQPGDHVSVTGIFLPILR	MCM7	Fostriecin	0.518043	824.113	1.41183	No
TNAENEFVTIKK	KRT1	FK506	0.477962	9.843e+07	1.41153	No
IRNPWGEVEWTGR	CAPN2	Rapamycin	0.639484	1.39637	1.41123	No
AAVENLPTFLVELSR	KPNB1	Fostriecin	0.593192	39714.5	1.41094	No
TLGFNLESGWGSGR	HLTF	Staurosporine	0.855103	199521	1.41035	No
NFGEDMDDER	PABPC1	Staurosporine	0.657319	1.59671e+20	1.40973	No
VVHYTGMLEDGK	FKBP1A	FK506	0.613032	8.04337	1.4097	Yes
LDDDSERK	CAND1	Staurosporine	0.772951	28.0009	1.40967	No
FGEENIEVYHSY	TXNRD1	Rapamycin	0.349695	-46586.2	1.40943	No
ETAEEVK	MYH9	Staurosporine	0.716873	3.59647	1.40913	No
GGGYGSGGGSGGYGSR	HNRNPA3	Calyculin A	0.717713	6.77774	1.40904	No
DTVLGLLDSHLIK	SFN	Fostriecin	0.533168	5.57361e+06	1.40893	No
AGLESGAEPGDGDSDTTK	DKC1	Calyculin A	0.700129	0.106642	1.40821	No
TGSESSQTGTSTTSSR	EIF4B	Staurosporine	0.732841	31.3731	1.40798	No
LLANQQVFHISCFR	LIMA1	Calyculin A	0.666789	19.3529	1.40719	No
AGNEKEEGETADTVGCC	TOP1	Calyculin A	0.674121	0.116793	1.40702	No
VMQEEIFGPILPIVPVK	ALDH3A2	Calyculin A	0.768258	7.27818	1.40615	No
HVSSETDESCKK	RPRD1A	Selumetinib	0.99143	3.53388e+47	1.40602	No
YVQELPLEADGALR	VWA5A	Calyculin A	0.800717	12.6197	1.40587	No
VRALEESNYELEGK	KRT10	FK506	0.619837	2.03934e+16	1.40569	No
MQLLEIITTEK	HADHA	Rapamycin	0.723906	3.47012e+07	1.40538	No
SEIDNVKK	KRT1	FK506	0.551284	4.29393e+07	1.40462	No
VDLGGFAGLFDLK	GART	Fostriecin	0.664837	257793	1.40423	No
GSLAADK	HSD17B4	Staurosporine	0.655795	0.2922	1.40296	No
ERVLIPVK	KHDRBS1	Fostriecin	0.690297	2.33982	1.40287	No
LHPVILASIVDSYERR	EIF3F	Fostriecin	0.603813	8.70838	1.40236	No
TAFDEAIAELDTLSEESYK	YWHAZ	Fostriecin	0.501921	839259	1.40214	No
LPLGLLLHPFR	SEC24B	Calyculin A	0.647779	0.0318224	1.40097	No
IYQVYDSILKN	AP2B1	Calyculin A	0.754897	0.00616314	1.40092	No
QQDVFMFLTNR	PLOD1	Staurosporine	0.704004	143714	1.40001	No
HHGPQTLYLPVTLSSIPVFQR	GANAB	Staurosporine	0.756234	0.232472	1.39976	No
FQELIFEDFAR	FAM129B	Fostriecin	0.475241	26.6407	1.39937	No
AFTKPEEACSFILSADFPALVVK	GART	Calyculin A	0.679181	1.80638	1.39918	No
QVASHVGLHSASIPGIL	PRPF19	Calyculin A	0.634843	1.00452	1.39915	No
ADQDSEAMK	TLN1	Staurosporine	0.765595	64.6287	1.39858	No
FELFVM	KARS	Rapamycin	0.670484	1.74772	1.39845	No
IDLAVLLGK	UBAP2L	Rapamycin	0.644417	2046.3	1.39811	No
VTGGIFSVTK	TMEM263	Rapamycin	0.740326	8039.52	1.39808	No
ECLQALEFLHANQVIHR	PAK2	Staurosporine	0.673492	69.061	1.39616	Yes
TFFSFPAVVAPFK	GARS	Fostriecin	0.559967	3080.68	1.39553	No
TSDTQGDEAEAGEGGEN	YWHAZ	Calyculin A	0.840265	0.00096269	1.3953	No
SDSPVPTAPTSGGPKPSTAS	METTL3	Calyculin A	0.663352	3.51299	1.39519	No
NAYAVLYDIILK	PSME1	Fostriecin	0.668338	78022.2	1.39458	No
AIIPDPVVAPSIVPVLK	CSTF3	Fostriecin	0.367406	0.0445078	1.39326	No
DEPTGEVL	SNRNP200	Calyculin A	0.731773	0.00144403	1.39274	No
SPDATIR	PRPF19	Staurosporine	0.752375	2.03117	1.39152	No
FYTLIPHDF	PARP1	Fostriecin	0.646409	1530380000000	1.39049	No
EGGLGPLNIPLLADVTRR	PRDX2	Fostriecin	0.513886	18.3538	1.39035	No
DLYANTVLSGGTTMYPGIADR	ACTG1	Staurosporine	0.514952	58927.3	1.38951	No
VNILFDFVK	EIF5	Fostriecin	0.311556	117.56	1.3895	No
AEEPDPK	NAP1L4	Staurosporine	0.700687	0.685812	1.3884	No
ALKDPNAFLFDHLLTLKPVK	EIF3M	Fostriecin	0.607531	18.8332	1.38831	No
DNSHPFVGLAFK	GFM1	Staurosporine	0.690801	5.66841e+10	1.38731	No
DLQEFIPLINQITAK	XPOT	Fostriecin	0.472109	2251.12	1.38698	No
GHIISDGGCSCPGDVAK	GMPR2	Calyculin A	0.634095	0.231428	1.38681	No
NVSEHEDTDK	COPB1	Staurosporine	0.726761	82.2937	1.38678	No
AYEDDEHHPR	DNAJA1	Staurosporine	0.674054	0.200917	1.38617	No
AVTTVPSMGIGLVK	TMEM263	FK506	0.73295	3080.01	1.38555	No
NADMSEEMQQDSVECATQ	DYNLL1	Calyculin A	0.664203	0.00735529	1.38546	No
DNERVVGFHVLGPNAGEVTQGFAAALK	TXNRD1	Rapamycin	0.421777	1.38285e+08	1.38535	No
DGLEMEK	TPT1	Staurosporine	0.64659	1.46676e+16	1.3852	No
EQGYDVIAYLANIGQKEDFEEARK	ASS1	Fostriecin	0.785916	18.5384	1.38504	No
WSDPLPECR	CD55	Selumetinib	0.691914	7352.65	1.38499	No
CPEALFQPSFLGM	ACTG1	Staurosporine	0.618673	1.98249	1.38466	No
IDYGTGHEAAFAAFLCCLCK	PTPA	Calyculin A	0.665812	68.4715	1.38466	No
ALDDILNLK	IKBKB	Staurosporine	0.700075	5183.85	1.38456	No
NPHPSSAFLNLIGFVSR	BLVRA	Rapamycin	0.625161	317.053	1.38423	No
FYPEDVSEELIQDITQR	MSN	Fostriecin	0.498041	1126.48	1.3841	No
LNDLEDALQQAK	KRT1	FK506	0.482142	4.52669e+07	1.38347	No
MVSSYVGENAEFER	OXCT1	Rapamycin	0.569634	1.48849	1.38341	No
EISLWFKPEELVDYK	NME2	Staurosporine	0.641016	9.53688	1.38335	Yes
KVDVDEYDENKFVDEEDGGDGQAGPDEGEVDSCLR	ARPC5	Calyculin A	0.639414	6.86198e+54	1.38298	No
SVSIPAPAYYAHLVAFR	AGO3	Rapamycin	0.684631	86.469	1.38246	No
ATFHTPFSHLGQSPEGCSSYTFPK	ECI2	Rapamycin	0.740377	71944.1	1.38119	No
FMITGGNLQDSKDALH	TATDN1	Staurosporine	0.684806	3.35613e+46	1.38107	No
ASILWLIGENCER	AP3B1	Fostriecin	0.583128	33.6935	1.38101	No
QSLLQPLNVEIDPEIQK	KRT1	FK506	0.461358	2.07743e+08	1.38087	No
VYSASQWDCPLGLIPHPHR	DDB2	Staurosporine	0.670181	41.5348	1.38042	No
EITALAPSTM	ACTG1	Calyculin A	0.673678	0.404462	1.38027	No
DAEVGDGTTSVTLLAAEFLK	CCT7	Fostriecin	0.432876	213.319	1.3799	No
SKAEAESLYQSK	KRT1	FK506	0.465298	3.54883e+07	1.37972	No
IAIPGLAGAGNSVLLVSNLNPER	PTBP1	Fostriecin	0.50885	0.200295	1.37877	No
AEVAAGDDKK	YWHAZ	Staurosporine	0.740271	5.40663	1.37843	No
RQHEEPESFFTW	SET	FK506	0.652349	268.596	1.37792	No
TIAECLADELINAAK	RPS5	Fostriecin	0.393723	285546	1.37784	No
QLSFISPPTPQPK	PRPF3	Calyculin A	0.763558	34.8219	1.37777	No
VREMEEEAEK	PABPN1	Staurosporine	0.743734	1.11353e+10	1.3774	No
NHSDSSTSESEVS	PPP4R2	Calyculin A	0.646966	4.8385	1.37681	No
AGQLTSEEDTLSLVTADHSHVFSFGGYPLR	ALPP	Staurosporine	0.710167	0.333294	1.37626	No
ASDEQDSVR	PPP2R1A	Staurosporine	0.66272	40.614	1.37622	No
FLEQQNQVLQTK	KRT1	FK506	0.461712	8.13453e+07	1.3762	No
TALLDAAGVASLL	HSPD1	Rapamycin	0.659329	1904.42	1.37619	No
DVDGAYMTK	KRT1	FK506	0.475526	1.30942e+09	1.37574	No
EMETPLSAL	BAG1	Calyculin A	0.776825	2.41576	1.37526	No
CLIATGGTPR	AIFM1	Rapamycin	0.668068	9563.17	1.37423	No
KVEDMMK	EEF2	Staurosporine	0.681246	8.73039e+19	1.37394	No
FHDLMELFR	PPP2CA	Calyculin A	0.749892	1.82824	1.37368	Yes
IANDNSLNHEYLPILGLAEFR	GOT1	Fostriecin	0.60875	11711	1.37353	No
TPEDFVFPLLPNEELREK	ARIH2	Fostriecin	0.661948	23.1785	1.37348	No
LKEGDTIIVPGVEGPIVTQIR	EIF5B	Rapamycin	0.687947	0.120855	1.37343	No
VNNVVWDLDRPLEEDCTLELLK	TARS	Fostriecin	0.682921	2666.28	1.37188	No
EAATQAQQTLGSTIDK	QARS	Calyculin A	0.644005	0.0176656	1.37118	No
ATGHREEGGENLDQAR	ANXA6	Fostriecin	0.674112	0.0701017	1.37111	No
TLTAVHDAILEDLVFPSEIVGK	RPS7	Fostriecin	0.669721	49142.9	1.37102	No
LNEDMACSVAGITSDANVLTNELR	PSMA4	Rapamycin	0.601373	8.8781	1.37078	No
FPYDSWGTPFQQLK	MAP2K6	Staurosporine	0.68423	46.0134	1.3707	Yes
GQQPDLAANEAQLLR	PSMD13	Fostriecin	0.880264	222.951	1.37036	No
FFLQGIQLNTILPDAR	LAMP1	Calyculin A	0.63615	5670.5	1.3702	No
MEALILEPSLYTVK	COPZ1	Fostriecin	0.662978	5112.83	1.36995	No
RPVVLFGPIADIA	TJP2	Fostriecin	0.492256	704.398	1.36992	No
KHELLQPFNVLYEK	PA2G4	Rapamycin	0.642211	325.328	1.36973	No
RASPSKPASAPASR	MAP4	Staurosporine	0.661037	1.18631	1.3697	No
GSGGGSSGGSIGGR	KRT1	FK506	0.478919	1.13723e+09	1.3694	No
AVTDKFLSAIVSSVDKIPYGMR	IQGAP1	Calyculin A	0.711786	5.37855	1.36912	No
QITQVYGFYDECLRK	PPP2CA	Calyculin A	0.518285	6.22281	1.36896	Yes
LGFAGLVQEISFGTTK	CCT5	Fostriecin	0.473818	244.986	1.36818	No
EQRGEPETFLPLDYLEVKPTDEK	SMC1A	Rapamycin	0.679982	0.11179	1.36784	No
VTMLFLGLHNVR	DARS	Fostriecin	0.511779	19.0497	1.36783	No
VNHPQVSALLGEEDEEALHYLTR	SET	Calyculin A	0.634777	11.2231	1.36738	No
VNNVVWDLDRPLEEDCTLELLK	TARS	Staurosporine	0.665184	3608.83	1.36723	No
ITTQLDQVTAK	EEA1	Calyculin A	0.640127	0.00066436	1.36722	No
CPEALFQPSFLGME	ACTG1	Staurosporine	0.631597	1.14663	1.36717	No
KPPPVPALPSKLPTFGAPEQLVDLK	TRIM25	Fostriecin	0.662441	4905.16	1.36691	No
SKAEAESLYQSK	KRT1	Staurosporine	0.393591	379476	1.36681	No
ELASSEQNK	RAD50	Staurosporine	0.721724	48.4088	1.36655	No
EAGITEK	TPI1	Staurosporine	0.656563	0.0579318	1.36653	No
CINQPQFR	EEF1G	Calyculin A	0.693335	0.154775	1.36569	No
MYGISLCQAILDETKGDYEK	ANXA1	Rapamycin	0.654547	2490.62	1.36564	No
LMQVVPQET	SLC7A5	Calyculin A	0.657536	0.0975193	1.36485	No
DYQELMNTK	KRT1	FK506	0.479535	3.0888e+07	1.36473	No
YGQFSGLNPGGRPITPPR	PPP1CA	Calyculin A	0.702523	8.24805	1.36426	Yes
EQVTNVGGAVVTGVTAVAQK	SNCA	Rapamycin	0.721772	1551.85	1.36423	No
KIIVDTYGGWGAHGGGAFSGK	MAT2A	Calyculin A	0.68837	2.79383	1.36358	No
TIISYIDEQFER	2002-09-01	Fostriecin	0.475403	25952537854	1.36353	No
TDSSEKELEPEAAEEALENGPK	ACBD3	Calyculin A	0.63199	0.403157	1.36324	No
ALSPLEEWLR	VARS	FK506	0.621149	440.901	1.36316	No
LKDPEKGPVPTFQPF	NELFE	Calyculin A	0.670114	1715.94	1.36285	No
QHHPPYHQQ	SFPQ	Staurosporine	0.705736	6.67933	1.36234	No
LKLPSIPLVPVSAQ	TOMM34	FK506	0.633243	571.26	1.36225	No
RVIISAPSADAPMFVMGVNHEK	GAPDH	Fostriecin	0.385865	904667	1.36214	No
IFNTNNLWISLAAVK	UGP2	Staurosporine	0.665616	118.024	1.36203	No
ALPAQPESLCIVEMGGTEK	SF3B3	Rapamycin	0.660065	6.40521e+19	1.36192	No
HYEDGYPGGSDNYGSLS	CTNND1	Calyculin A	0.764705	0.00099319	1.36189	No
VGKDHTLEDEDVIQIVK	DRG1	Calyculin A	0.62749	48.6598	1.36167	No
RGLPQLGTLGAGNHYAEIQ	RTCB	FK506	0.697163	6232.99	1.36146	No
IIRYPDSHQLFVGNLPHDIDENELK	G3BP2	Fostriecin	0.573494	20.5652	1.36123	No
VLWLADCDVSDSSCSSLAATLLANHSLR	RNH1	Calyculin A	0.700497	1.72321	1.36056	No
ELASQPDVDGFLVGGASLKPEFVDIINAK	TPI1	Calyculin A	0.64535	174.575	1.36002	No
SAAETVTK	HSPE1	Staurosporine	0.631291	1.08994	1.35978	No
DLNCVPEIADTLGAVAK	PRMT5	Fostriecin	0.300744	1.01298	1.35953	No
LLRDYQELMNTK	KRT1	FK506	0.45912	1.8608e+08	1.35952	No
EGTDSSQGIPQLVSNISACQVIAEAVR	CCT7	Fostriecin	0.213328	1753.54	1.35949	No
TLLEGEESR	KRT1	FK506	0.472474	5.37194e+07	1.359	No
DLSSPSQYDTGVALTGLSCFVTPDLAR	AP3D1	Fostriecin	0.616591	513.013	1.35821	No
DTTPLNVLCSPGIQVVSVGIK	COL6A1	Fostriecin	0.534605	0.00384941	1.35734	No
ICVIANPVNSTIPITAEVFKK	MDH2	FK506	0.600347	3185.59	1.35665	No
IWHHTFYNELR	ACTG1	Calyculin A	0.640932	159.619	1.3558	No
HSQFIGYPITLFVEK	HSP90AA1	Fostriecin	0.459334	3066.32	1.35536	No
SISISVAR	KRT1	FK506	0.472149	1.37376e+07	1.35532	No
FSSCGGGGGSFGAGGGFGSR	KRT1	FK506	0.474147	3.77738e+08	1.35456	No
LTISPDYAYGATGHPGIIPPHAT	FKBP1A	FK506	0.618416	12.1316	1.35365	Yes
IYALPDDLVEVKPK	PLS1	Calyculin A	0.610177	2.5028	1.35342	No
YMHSGPVVAMVWEGLNVVK	NME1	Staurosporine	0.670767	327.178	1.353	Yes
TTHVVNLGSNQYLF	NUDCD1	Calyculin A	0.807684	6.18331	1.35247	No
MVWEGLNVVK	NME2	Selumetinib	0.652595	1126.06	1.35215	No
LYIGLAGLATDVQTVAQR	PSMB3	Fostriecin	0.405862	10.5923	1.35183	No
AISVLAK	UBE2V1	Rapamycin	0.735165	5943.96	1.3518	No
ALSDHHVYLEGTLLKPNMVTPGHACPIK	ALDOC	Fostriecin	0.620881	6.35707	1.35154	No
TDLNPDNLQGGDDLDPNYVLSSR	CKB	Calyculin A	0.61249	0.274837	1.35086	No
TAFDEAIAELDTLNEE	YWHAB	Calyculin A	0.611219	1.44248	1.3508	No
LLSSAFDEVYPALPSDVQTAIK	IPO5	Fostriecin	0.491863	0.00305371	1.35066	No
SGGKLPNFGFVVFDDSEPVQK	G3BP1	Rapamycin	0.676114	1.22802	1.35039	No
GPVSGTEPEPVYSME	CTTN	Calyculin A	0.616673	0.0291312	1.35037	No
EGGQTAPASTR	GSN	Staurosporine	0.738599	53.2309	1.34985	No
TTFTGEPNTCPR	CRIP2	Calyculin A	0.566593	234.151	1.34955	No
GVDEATIIDIL	ANXA1	Calyculin A	0.599	1.49603	1.34922	No
TPSSSQPER	PRPF3	Staurosporine	0.692828	72.9697	1.34882	No
FAGGDYTTTIEAFISASGR	EPRS	Fostriecin	0.696315	24.3185	1.34817	No
MEELIVELR	AFAP1	Selumetinib	0.659818	1150.62	1.34816	No
LMCPQEIVDYIADKK	NDUFAB1	Staurosporine	0.651677	100.117	1.34792	No
GYGNDGFDDR	HNRNPH3	Calyculin A	0.624552	1.8514	1.34776	No
YEELQITAGR	KRT1	FK506	0.465802	4.47938e+07	1.34764	No
LCDCPGLIFPSLLPR	GNL1	Fostriecin	0.371151	50.3345	1.34645	No
QIESTETSCHGCR	RNF114	Rapamycin	0.601018	8.62545	1.34639	No
DSPDLLLLLR	NELFB	Fostriecin	0.619746	3.84e+91	1.34635	No
SLEEIYLFSLPIK	RPS2	Fostriecin	0.630848	958.62	1.346	No
AKLPLGLLLHPFK	SEC24A	Fostriecin	0.515801	20.4129	1.34503	No
MLFNQFPGFK	SNRPB2	Selumetinib	0.637041	2138.89	1.34448	No
RTNAENEFVTIKK	KRT1	Staurosporine	0.517323	110.511	1.34403	No
LHFFMPGFAPL	TUBB4B	Rapamycin	0.802265	1.12658e+06	1.34393	No
EASFVLHTIGK	RPS6KA1	Staurosporine	0.677238	1055.97	1.34376	Yes
FLEQQNQVLQTK	KRT1	Staurosporine	0.437659	180573	1.34304	No
RLEEEGDRVITYLDHSTQK	CUL4A	Fostriecin	0.649718	162.409	1.34268	No
DTGIFLDLMHLK	XRCC6	Fostriecin	0.498879	16.0666	1.34261	No
STPKEDDSSASTSQ	EIF4B	Calyculin A	0.5864	15.5537	1.34208	No
MVVPAAL	RPL13A	FK506	0.790717	288.833	1.34205	No
VYSPHVLNLTLIDLPGITK	DNM2	Fostriecin	0.638294	18.7838	1.3419	No
GLGTDEDTLIEILASR	ANXA1	Fostriecin	0.321787	5858.8	1.34184	No
WIDFDNDYK	IARS	Selumetinib	0.677234	2624.41	1.34154	No
THNGESVSY	PRPS2	Staurosporine	0.692905	4.45538e+09	1.34152	Yes
AFIPAIDSFGFETDLR	EFTUD2	Fostriecin	0.515813	4189.21	1.34122	No
ANFWYQPSFHGVDLSALR	CARM1	Staurosporine	0.673592	4149.35	1.34077	No
DEDEEDEEDKEEDEEEDVPGQAKDEL	CALR	Fostriecin	0.757983	7755.71	1.34024	No
LEDTENWLYEDGEDQPK	HSPA4	Calyculin A	0.580103	2.55779	1.33991	No
KSPEEGAETPVYLALLPPDAEGPHGQFVSEK	CBR1	Rapamycin	0.710896	266.015	1.33938	No
SLVNLGGSK	KRT1	FK506	0.458264	7.29631e+08	1.33884	No
KLPAIALDLLR	MYBBP1A	Fostriecin	0.552576	11603508822	1.33809	No
DYDHLFK	RAB35	Calyculin A	0.64355	10.137	1.33808	No
LAMQEFMILPVGAANFR	ENO1	Fostriecin	0.591903	625.511	1.33775	No
RDFNHINVELSLLGKK	RPL9	Calyculin A	0.686564	12.4739	1.33748	No
LAMQEFMILPVGAANFR	ENO1	Fostriecin	0.635021	41539.4	1.33746	No
SLPDLDSENWIEVK	LARP1	Fostriecin	0.706715	253.308	1.3372	No
TLGVDLVAL	CAD	Rapamycin	0.619371	5.65901	1.33712	No
DYDRGYDS	EIF4B	Calyculin A	0.741727	1.25536	1.33694	No
WDTCAPEVILH	BPNT1	Selumetinib	0.731911	6708.48	1.33594	No
AAQTELGQQILADFEEAFPSQGTK	VPS53	Staurosporine	0.730954	0.391319	1.33582	No
SIGQWYGPNTVAQVLK	ATG4B	Staurosporine	0.658089	1.08425	1.33578	No
SLLEAVSFLHANNIVHR	PHKG2	Staurosporine	0.639938	4.10969	1.33541	Yes
SLDLDSIIAEVK	KRT1	Staurosporine	0.288707	11938.3	1.33517	No
WMDEAQALDTADR	NAA15	Selumetinib	0.671108	2979.79	1.33477	No
DRPCETCGK	POLR3A	Staurosporine	0.686241	21.3159	1.33426	No
TDMSRPVELSDR	CCT4	Staurosporine	0.675294	957945806961845	1.33376	No
AYVGQK	FLNA	Staurosporine	0.734234	0.881108	1.33302	No
SLNNQFASFIDK	KRT1	FK506	0.451114	3.8052e+08	1.33296	No
RATVAPEDVSEVIFGHVL	ACAT2	Fostriecin	0.445936	124.091	1.33282	No
NYQNSESGEKNEGSESAPEGQAQQR	YBX1	Calyculin A	0.692421	0.000827435	1.33268	No
TPMTSQK	HADH	Staurosporine	0.668724	108.854	1.33236	No
AEAESLYQSK	KRT1	FK506	0.453602	1.7524e+08	1.33222	No
DVNFEFPEFQL	RPS7	Fostriecin	0.614644	85328.1	1.33217	No
SPHLEK	NSUN2	Staurosporine	0.675626	1.25199	1.33217	No
SLSGGASYVDFLCHMHK	SEC24C	Calyculin A	0.648521	1.55581	1.33203	No
GHGFITPADGGPDIFLHIS	CARHSP1	Fostriecin	0.654285	17.3939	1.33176	No
RVIISAPSADAPMFVM	GAPDH	Staurosporine	0.647413	30.6469	1.33158	No
SGGQPADTQTR	KNSTRN	Staurosporine	0.717619	134.363	1.33114	No
TVEYLHSQGVVHR	RPS6KA1	Staurosporine	0.671885	593032	1.33108	Yes
ASLHALVGSPIIWGGEPR	ACOT1	Calyculin A	0.638472	0.199113	1.33059	No
NHSGNDERDEEDEERESK	PHF6	Calyculin A	0.633049	0.00551949	1.3302	No
DGNASGTTLLEALDCILPPTRPTDKPLR	EEF1A1	Fostriecin	0.450222	144.016	1.33016	No
WEETSFQLDR	PFAS	Selumetinib	0.734489	6901.54	1.33004	No
IEISELNR	KRT1	FK506	0.451112	8.76211e+08	1.32998	No
AAVESLGFILFR	PSMD1	Fostriecin	0.639024	30845.8	1.32973	No
AFRVPTANVSVVDLTCRLEK	GAPDH	Fostriecin	0.605054	3.45591	1.32964	No
VIISAPSADAPMFVM	GAPDH	Selumetinib	0.513332	2088.72	1.32964	No
EPVLLLGK	RPS16	Fostriecin	0.646035	0.0244261	1.32946	No
QGGAPDAGQE	CCT3	Staurosporine	0.656539	183.241	1.32937	No
GNQDQSGGGGSGGYGQQDR	FUS	Calyculin A	0.60321	0.426871	1.32928	No
ELDLSNNCLGDAGIL	RNH1	Calyculin A	0.650882	8.42935	1.32922	No
NPGFEIIHGLLDR	FARSB	Fostriecin	0.421253	4.19e+73	1.32909	No
SGDETPGSEVPGDKAAEEQGDDQDSEK	HNRNPUL2	Calyculin A	0.609859	0.0141198	1.32904	No
ESSKDPAEQQGK	EIF4G1	Staurosporine	0.700036	20.9911	1.32895	No
MSGECAPNVSVSVSTSHTTISGGGSR	KRT1	FK506	0.453637	3.0483e+09	1.32863	No
GFGFVTFENEDVVEK	MSI2	Rapamycin	0.657938	1.41135e+06	1.32856	No
KVAPQNDSFGT	FUBP1	Calyculin A	0.79796	0.000942443	1.32785	No
ALKDPNAFLFDHLLTLKPVK	EIF3M	Calyculin A	0.652439	2596.5	1.32676	No
EFPGFLENQKD	S100A10	Calyculin A	0.970475	209.059	1.3265	No
ESGLQAAHPNSIFLIDHAWTCR	TTLL12	Calyculin A	0.641345	54823.4	1.32634	No
GWAPTFLGYSMQGLCK	SLC25A3	Staurosporine	0.666953	102.879	1.32592	No
RSIQFVDWCPTGFK	TUBA4A	Staurosporine	0.48786	793.823	1.32589	No
TVEEMPMNVADLI	EIF4A2	Rapamycin	0.610379	2251.94	1.32517	No
IIDKEGDDYEVIPNSNFYVSR	SMC4	Rapamycin	0.633539	0.13347	1.32488	No
RHGVQECILLVTQR	ARHGEF2	Staurosporine	0.668316	1.33616	1.32402	No
VKEEIIEAFVQELR	VASP	Fostriecin	0.384027	214.908	1.32378	No
VTGEVHIGGVMLK	FERMT2	Staurosporine	0.639787	5.74543e+16	1.32373	No
TWYVQAT	ARF4	Calyculin A	0.726493	35.9221	1.32366	No
YSDVAK	CLIC4	Staurosporine	0.75189	60.6635	1.32359	No
WQQQAPPDPAK	FUBP1	Calyculin A	0.55225	0.0036641	1.32333	No
TFPAHDYFK	RABGAP1	Calyculin A	0.883452	0.000325751	1.32246	No
TLVDMALTSPLQDDSINQAPLEIVSK	CMIP	Fostriecin	0.625225	0.00911208	1.32243	No
NDRGPGGPR	G3BP2	Staurosporine	0.716666	0.353304	1.32235	No
LESENDEYER	PRPF6	Calyculin A	0.632616	1.02863	1.32213	No
TAAFVLAMLSR	DDX19A	Fostriecin	0.435415	10.9499	1.32181	No
FFPLESWQIGK	DDT	Fostriecin	0.440432	3.57682e+07	1.32051	No
SHVECAR	SMU1	Staurosporine	0.810323	60.4828	1.32043	No
WLDDLLASPPPSGGGAR	TNKS1BP1	Selumetinib	0.690311	3330.25	1.32039	No
WNSPAEEGSSDCEVF	HSPA4	Staurosporine	0.612609	0.397357	1.31917	No
HKPAFTEEDVLNIFPVVK	CLUH	Fostriecin	0.562671	125.007	1.31905	No
DSAATTDEER	DDB1	Staurosporine	0.76647	15185.9	1.31901	No
WELLQQVDTSTR	KRT1	FK506	0.417643	4.69778e+10	1.31868	No
SLQDGLALHIR	ACACA	Fostriecin	0.621968	28.7527	1.31837	No
VNQQPNTSDK	USP14	Staurosporine	0.723912	52.4478	1.31782	No
LILPVGPAGGNQMLEQYDK	PCMT1	Staurosporine	0.687246	6.98892e+37	1.31736	No
SLLLTTIPQIGSTEWSETLHNLK	MTAP	Staurosporine	0.616464	16.406	1.31697	No
GDNVAVIGEIDEETDSALDLGNIR	LSM8	Calyculin A	0.587523	1556.85	1.31655	No
EQGFITDPVVLSPK	IMPDH2	Staurosporine	0.773193	1.1618e+133	1.31627	No
QDLEAEVS	DIAPH1	Fostriecin	0.649365	0.0334572	1.31578	No
YRGQHVTGSPFQFTVGPLGEGGAHK	FLNB	Rapamycin	0.655626	0.783586	1.31507	No
SAGTGTTEDTEAK	SARNP	Staurosporine	0.682263	1.73879	1.31452	No
TLTPGGHAEHDGQPYCHKPCYGILFGPK	CRIP2	Calyculin A	0.532619	28579.6	1.31448	No
ALEFAPACHR	DNAJC7	Calyculin A	0.6492	4.08089	1.31426	No
YLSFTPPEKDGFPSGTPALNAK	PAK2	Calyculin A	0.738569	147.786	1.31391	No
SIFSAVLDELK	CPS1	Rapamycin	0.306241	990.846	1.31382	No
AFQGLLDTYSVWR	NAPRT	FK506	0.633838	284.311	1.31307	No
GAPSQDDESGGIEDSPDR	EPB41L1	Calyculin A	0.727086	0.00420141	1.31294	No
MFQYDSTHGK	GAPDH	Selumetinib	0.428224	10.7344	1.31255	No
DAEPRPPHGELQYLGQIQHILR	TYMS	Calyculin A	0.61402	5.32966	1.31221	No
ALPTAPPPPPLPGLGAM	INF2	Rapamycin	0.63961	112.722	1.31215	No
RIEGLDSNVWIEFTK	KYAT3	Rapamycin	0.664695	0.0415729	1.31185	No
KHEFQAETK	TRAP1	Staurosporine	0.674626	1.54144	1.31179	No
TVLSGGTTMYPGIADR	ACTG1	Staurosporine	0.464245	2.03668	1.31176	No
TLGHNLLVSELYNQLK	CUL4A	Fostriecin	0.521707	507.34	1.31152	No
HNLITEMVALNPDFKPPADYKPPATR	SF1	Calyculin A	0.690487	4.64185	1.3114	No
VEFETSEEVDVTPTFDTM	EIF4A3	Rapamycin	0.645311	0.0960133	1.31117	No
HEEEAVQK	RAB3GAP2	Staurosporine	0.748723	9.59186	1.31105	No
SLAPNIISQL	PRDX5	Fostriecin	0.390499	1547.02	1.31103	No
VIISAPSADAPMFVMGVNHEK	GAPDH	Selumetinib	0.391025	1.05758e+24	1.3108	No
GILGYTEHQVVSSDFNSDTHSSTFDAGAGIALNDHFVK	GAPDH	Staurosporine	0.609761	11740.1	1.3107	No
DIDTHTHR	DDX42	Staurosporine	0.644888	4.69687	1.3105	No
GLAAHYFFPR	AP3B1	Staurosporine	0.627546	278.446	1.31009	No
VLDLVEVLVTK	MYBBP1A	Fostriecin	0.420555	13494.7	1.30947	No
ALEVTKL	AKR1C3	Fostriecin	0.661333	0.0159131	1.30925	No
WSVDDIVK	KPNA2	Selumetinib	0.685135	12731.9	1.30904	No
KPLLPYTPGSDVAGVIEAVGDNASAFK	CRYZ	Fostriecin	0.476859	147.234	1.30891	No
DSLLQDGEFSMDL	PFN1	Calyculin A	0.619005	1.46799	1.3088	No
TIAECLADELINAA	RPS5	Rapamycin	0.635712	22.6872	1.30809	No
SDGAPASDSKPGSSEAAPS	BASP1	Calyculin A	0.590345	0.190541	1.30776	No
LMEPIYLVEIQ	EEF2	Staurosporine	0.644666	0.0345063	1.30766	No
ALLGLVQDVIGDLHQCQR	UNC13D	Selumetinib	0.638989	25113.9	1.30715	No
LSPEQQAAIQELLNSA	IPO5	Fostriecin	0.375946	0.654204	1.307	No
YLDLILNDFVR	KARS	Fostriecin	0.544683	209.949	1.30612	No
ALENDPDCR	PLS3	Staurosporine	0.546072	9.28835e+11	1.30599	No
SINPDEAVAYGAAVQAAILMGDK	HSPA1A;HSPA1B	Fostriecin	0.52995	13.5234	1.30561	No
MAVTFIGNSTAIQELFKR	TUBB	Fostriecin	0.68573	20.6426	1.30541	No
RGMDDDRGPR	EIF3A	Staurosporine	0.70256	2.89112e+56	1.30528	No
EDPDGEHAR	HNRNPM	Staurosporine	0.900921	1960.96	1.30499	No
VSQMLILTPFQGQGHGAQLLETVHR	HAT1	Fostriecin	0.597988	54142.8	1.30497	No
GKLPGPTLWASYSLEYGK	APRT	Rapamycin	0.732368	499.454	1.30497	No
SLPFLTAPGSQLPGFVPVAPICTDK	ABHD14B	Fostriecin	0.611679	82.2836	1.30489	No
GFLSGLLDNVK	TIMM44	Rapamycin	0.60678	22262.3	1.30469	No
IGCLLSGGLDSSLVAATLLK	ASNS	Fostriecin	0.519067	4787.61	1.30424	No
RKPADLQNLAPGTHPPFITF	CLIC4	Fostriecin	0.686864	67.2004	1.30409	No
LHGKPIR	PTBP1	Calyculin A	0.577634	0.0010476	1.30407	No
YTEGAELVDSVLDVVRK	TUBB4B	Fostriecin	0.269999	256546	1.30385	No
ALFPGDSEIDQLFR	CDK2	Fostriecin	0.515316	22.2612	1.30344	No
WILENDPTELDLR	NEDD4	Selumetinib	0.697925	1841.89	1.30344	No
YGGDNYRPFCTEALPLLVR	IPO5	Fostriecin	0.678214	125.773	1.30341	No
VMVQPINLIFR	SNRPE	Fostriecin	0.277743	9.33713	1.30339	No
TVEGAGSIAAATGFVK	SNCA	Rapamycin	0.654518	151.895	1.30328	No
SVREDGVFNISVDNTCSLFR	GMPS	Calyculin A	0.916204	145.265	1.3028	No
EQSEGVGAR	PIR	Staurosporine	0.646919	8.12631	1.3028	No
VNVGCIPK	TXNRD1	Rapamycin	0.394078	1.42967e+61	1.3028	No
APAALPALCDLLASAADPQIR	IPO4	Fostriecin	0.555522	6938.17	1.30275	No
QEALAK	EIF5B	Staurosporine	0.663672	0.460051	1.30267	No
VGTDLLEEEITKF	EEF1D	Fostriecin	0.62951	2.43e+54	1.30262	No
TTSDYFLLQVLLK	SAE1	Rapamycin	0.696691	151.194	1.30234	No
QINVSTDDSEVK	PRPF4	Calyculin A	0.571517	0.0539433	1.30229	No
IYCVACQELDSDVDKDNPALNAQ	SSSCA1	Staurosporine	0.65299	2.27013e+40	1.30195	No
KDDEENYLDLF	KHDRBS1	Staurosporine	0.581446	824.318	1.30183	No
AIMTYVSSFYHAFSGAQK	ACTN4	Calyculin A	0.690429	23.6929	1.30168	No
LPHVLLLQLGTTFFK	NUDT21	Selumetinib	0.683268	1.57038	1.30161	No
SAIGEGMTR	ATP6V1B2	Rapamycin	0.639406	1.28274e+11	1.301	No
FQDTDGK	PGD	Staurosporine	0.64341	106.61	1.30068	No
WDTCAPEVILHAVGGK	BPNT1	Selumetinib	0.685818	3408.39	1.30004	No
TNLVDLDLGGK	NCAPD2	Calyculin A	0.645865	0.00382373	1.29976	No
AFHQSDTHIFIIMGASGDLAK	G6PD	Rapamycin	0.607098	1286.61	1.29949	No
SICTTVLELLDK	YWHAQ	Fostriecin	0.392098	1.4507e+06	1.29869	No
TNAENEFVTIKK	KRT1	Staurosporine	0.384461	287205	1.29861	No
AEYEGDGIPTVFVA	PAICS	Calyculin A	0.623774	5.08346	1.29857	No
IEVPLYSLLEQTHLK	HSPH1	Fostriecin	0.334019	4.66208	1.29851	No
ISLGLPVGAVINC	RPL23	Fostriecin	0.474012	18.0667	1.2984	No
AKDPFAHLPK	EEF1G	FK506	0.539278	289.579	1.29822	No
VHDAILEDLVFPSEIVGK	RPS7	Fostriecin	0.342232	2.83216	1.2982	No
QIILEKEETEELK	XRCC6	Fostriecin	0.690237	7.44214	1.29805	No
SNQGEEETTR	TXNL1	Staurosporine	0.691505	5778.41	1.29801	No
PIKPSPPYFGLLLASVGR	CTPS1	Calyculin A	0.616144	362.021	1.29751	No
SLAGAEK	SLC3A2	Staurosporine	0.615524	0.150063	1.29739	No
WVTTASLLDYDTVAGADK	SF3B3	FK506	0.6857	143.875	1.29734	No
VQHRPSGLIMAR	MAP2K2	Staurosporine	0.6741	8011.78	1.29695	Yes
DGNASGTTLLEALDCILPPTRPTDK	EEF1A1	Fostriecin	0.419043	19.9425	1.29667	No
QPRPEEAAEFQAE	GRHPR	Calyculin A	0.703966	0.0255661	1.29655	No
ILVTLLHTLER	ACAT2	Fostriecin	0.38863	22.3217	1.29599	No
IANDNSLNHEYLPILGLA	GOT1	Selumetinib	0.630605	2.46188e+24	1.2955	No
VLADTK	PLIN3	Staurosporine	0.682554	0.0418088	1.29527	No
VVILADPDGHEICFVGDEAFR	GLOD4	Fostriecin	0.619676	2290.74	1.29519	No
VMVQPINLIFR	SNRPE	FK506	0.586818	101.677	1.29512	No
NSNILEDLETLR	ARCN1	Fostriecin	0.476976	0.0480638	1.29471	No
RFPGQLNADLRK	TUBB4B	Rapamycin	0.720907	324388	1.29445	No
STLLLLLTGK	ABCF1	Fostriecin	0.384363	235.696	1.29431	No
IITGPAPVLPPAAL	QKI	Fostriecin	0.492699	16.4694	1.29425	No
LASDLLEWIR	ACTN4	FK506	0.68549	151.67	1.29346	No
DKGDEEEEGEEK	CANX	Staurosporine	0.804032	103.708	1.29341	No
TTSDYFLLQVLLK	SAE1	Calyculin A	0.642373	863.025	1.2931	No
YADFAPSLLQVWK	UPF2	FK506	0.727151	147.861	1.29304	No
TVGVSK	RPS18	Staurosporine	0.624162	0.277521	1.29276	No
WGGVSIPNSPFR	FLNA	Selumetinib	0.753023	6352.71	1.29252	No
ELVDGAPLWLLK	FBXO2	Fostriecin	0.341538	0.748901	1.29206	No
AYPDVAALSDGYWVVSNR	TPP1	Staurosporine	0.683839	6099.36	1.29198	No
GHNGWVTQIATTPQFPDMILSASR	RACK1	Staurosporine	0.673374	109.494	1.29183	Yes
LNDLEDALQQAK	KRT1	Staurosporine	0.320147	1.67185e+06	1.2906	No
HELQAN	CFL1	Staurosporine	0.690134	868.475	1.29018	No
DTSISCY	FERMT2	Calyculin A	0.640542	0.0180735	1.28954	No
IFVGGIPHNCGETELREYFK	DAZAP1	Fostriecin	0.620594	16.4569	1.28922	No
WDPTGNLL	TBL1XR1	Selumetinib	0.672313	3055.16	1.28915	No
IPPLFPQKPLSLF	CCAR2	Rapamycin	0.58492	24.0242	1.28888	No
AVCMLSNTTAIAEAWAR	TUBA1A	Staurosporine	0.62045	88.8672	1.28837	No
DALSDLALHFLNK	CCT4	Fostriecin	0.366502	12.9028	1.28819	No
LCTLDESVSLATMIDR	NIF3L1	Rapamycin	0.597582	6.71266	1.28816	No
SLDLFNCEVTNLNDYRENVFK	ANP32A	Fostriecin	0.622811	20.1	1.28767	No
RLYAGSTVK	TXNRD1	Rapamycin	0.307503	-72663.8	1.28759	No
AFEGTPEQK	HEXA	Staurosporine	0.691152	349.286	1.28739	No
YFVQLCSALEHMHSR	NEK7	Calyculin A	0.586403	0.201948	1.28725	No
SDADLADGVSGGEGK	CD99	Calyculin A	0.641456	0.00621282	1.28705	No
YLSDNVHLVCEETANYL	CDC37	Selumetinib	0.705755	5.28959e+08	1.28666	No
LSYPTFFPR	HLTF	Rapamycin	0.742394	19904.1	1.28657	No
RFDDAVVQSDMK	HSPA8	Staurosporine	0.660076	4.09727e+12	1.28642	No
MNPDAVLR	BPNT1	Selumetinib	0.692548	4856.61	1.2864	No
GNVVSAK	CELF1	Staurosporine	0.646391	0.2851	1.28616	No
GSSGTNSQGQTPQR	SP1	Staurosporine	0.664144	901.846	1.28585	No
RCEAFGWHAIIVDGHSVEELCK	TKT	Staurosporine	0.656139	12.0584	1.28565	No
LPTGINPLTL	WDR44	Calyculin A	0.75671	0.000111614	1.28545	No
VAGQDGSVVQF	SUMO3	Calyculin A	0.616976	7.63127	1.28507	No
STSAPQMSPGSSDNQSSSPQPAQQK	UBAP2L	Calyculin A	0.652521	0.0572149	1.28502	No
HGEVCPAGWKPGSDTIKPDVQK	PRDX1	FK506	0.298538	1.49304e+09	1.28477	No
LFYADHPFIFLVR	SERPINH1	Selumetinib	0.687762	24.6657	1.28465	No
AWCVNCFACSTCNTK	LIMS1	FK506	0.666752	328.497	1.28447	No
LKGEMMDLQHGSLFLR	LDHA	Rapamycin	0.721989	3327.84	1.28427	No
DNYVPEVSAL	RPS17	Calyculin A	0.648876	393.024	1.28416	No
SFLLLAASTLLK	USP34	Selumetinib	0.599586	0.0727219	1.2841	No
HNMCGETEEEK	GSTM3	Staurosporine	0.604879	0.41173	1.28404	No
DTDLSK	KDM3B	Staurosporine	0.684023	7280.56	1.28357	No
DDNMFQIGK	SUB1	Staurosporine	0.632098	4.88791	1.28311	No
MCHPSIEGFTPR	CPS1	Rapamycin	0.366806	21.5198	1.28284	No
IFELLDYIVNEPPPK	MAP2K2	Staurosporine	0.603117	408.28	1.28284	Yes
MLTPEPVLK	GARS	Selumetinib	0.62201	6211.59	1.28239	No
KLDFPSASFDVVLEK	EEF1AKMT4	Fostriecin	0.642265	8.23481	1.2821	No
FALITWIGENVSGLQR	COTL1	Selumetinib	0.614984	4.41876	1.28205	No
TTLEHSDCAFMVDNEAIYDICRR	TUBA1A	Fostriecin	0.548752	7.45799	1.28202	No
QLDSTIGIHPVCAEVFTTL	TXNRD1	Rapamycin	0.349229	3.76054e+07	1.28121	No
LLSLISIALPENK	HUWE1	Fostriecin	0.40637	11584.8	1.28118	No
FLEFQYLTGGLVDPEVHGR	DSP	Fostriecin	0.621971	19.4884	1.28106	No
ALQLLHCFPLDIR	UBA6	Fostriecin	0.483467	98.4401	1.28098	No
GFHQVPFAPIVFIER	QARS	Calyculin A	0.59784	968.532	1.28029	No
LQDREWLTELFQQSK	EIF4G2	FK506	0.640265	486.629	1.2802	No
NKPYISWPSSGGSEPSVTVPLR	CDC42BPB	Rapamycin	0.61501	7.751	1.28004	No
QEKPAEKPAETPVATSPTATDSTSGDSSR	RAD23B	Calyculin A	0.621213	0.00619566	1.27947	No
VDNAYWLWTFQGR	EIF3B	Fostriecin	0.656123	17.987	1.27923	No
DSEEPFSSVEIQ	MCM3	Calyculin A	0.607644	568.869	1.27911	No
ILGLLDAYLK	EEF1G	Fostriecin	0.414215	23251	1.27901	No
FTARPLVQTIFEGGK	KIF2C	Rapamycin	0.595604	0.504147	1.27896	No
DVLILGGGDGGILCEIVK	SMS	Fostriecin	0.4979	12.7766	1.27876	No
RVVPSDLYPLVLGF	NOLC1	Calyculin A	0.604039	0.0424086	1.2785	No
DPFDTLATMTDQQR	ZFR	Rapamycin	0.624751	46.1996	1.27846	No
NLDDTIDDEK	PABPC4	Calyculin A	0.650978	0.255535	1.27836	No
SYVEVLVPLPQ	SH3GL1	Calyculin A	0.580744	166.598	1.27832	No
DNFHGLAIFLDTYPNDETTER	LMAN2	Rapamycin	0.643903	0.178656	1.27831	No
RGSNTTSHLHQA	UQCRC2	Staurosporine	0.676682	28.615	1.27817	No
GTPNYIAPEILR	PRKCI	Staurosporine	0.683235	940.878	1.27812	Yes
IGPSILNSDLANLGAE	RPE	Fostriecin	0.610412	8.21715	1.27809	No
ATEEEGTPKESEPQAAAEPAEAK	BASP1	Calyculin A	0.63556	0.00245648	1.27805	No
VGVEAK	RPS23	Staurosporine	0.612634	0.117842	1.27799	No
AVLGEVVLYSGARPLSHQPGPEAPALPK	VARS	Fostriecin	0.61961	104.995	1.27768	No
MTHNLLLNYGLYR	HDAC2	Rapamycin	0.650476	918551	1.27762	No
PAKYDDIKK	GAPDH	Fostriecin	0.60946	3.46208	1.27726	No
GQVQEVGWHDVAGWLGR	PFKL	Rapamycin	0.645442	0.297172	1.27723	No
TAGGVFQSITPIEIDMIVGK	PFN2	Calyculin A	0.575753	34.9956	1.27674	No
EEAATGGGSTGEADGK	PSMD3	Staurosporine	0.642543	0.340623	1.27671	No
GVPDDLLYSFPVVIK	MDH1	Fostriecin	0.312671	18.2168	1.27643	No
RVIISAPSADAPMFVMGVNHEK	GAPDH	Staurosporine	0.567878	97.9722	1.27635	No
GALVDSCAPGLCPDWDSWDASKPVTNAR	FLNA	Rapamycin	0.68673	0.105246	1.27624	No
YPHVEDYR	PSME3	Calyculin A	0.765573	5565.71	1.27623	No
DSLLQDGEFSMDL	PFN1	Rapamycin	0.649851	0.0743801	1.27615	No
EQLSGSPWILLR	MLKL	FK506	0.619033	184.48	1.27578	No
LGEDLNKWQALLVQIR	DYNC1H1	Calyculin A	0.678165	2171.97	1.27567	No
ILITIVEEVETLR	PLEC	Rapamycin	0.585925	18.6466	1.27543	No
SQFIGYPITLFVEK	HSP90AA1	Fostriecin	0.547717	199.62	1.27513	No
ETCLITFLLAGIECPR	SND1	Selumetinib	0.646999	277.646	1.27493	No
VSQMLILTPFQGQGHGAQLLETVHR	HAT1	Fostriecin	0.731175	0.0291902	1.27486	No
LLPDITLLEPVEGEAAEELSR	POLR1C	Fostriecin	0.404426	241966462	1.27468	No
DISPVLKDPASFR	APRT	Fostriecin	0.713336	7.9697	1.27405	No
LEIYVVTAEGLRPVK	DDB1	Calyculin A	0.549716	807.685	1.27369	No
LPPYLIFCIK	USP39	Fostriecin	0.604468	18.3891	1.27353	No
RTGYESGEYEML	DCTN2	Calyculin A	0.641152	0.0459277	1.27219	No
DLYANTVLSGGTT	ACTG1	Calyculin A	0.651861	0.00443913	1.27187	No
GPSWDPFRDWYPHSR	HSPB1	Rapamycin	0.689868	6294.59	1.27128	No
STDDVQINDISLQDYIAVK	RPS5	Calyculin A	0.635445	11.1358	1.27126	No
AGKPVICATQMLESMIK	PKM	FK506	0.26609	4.36708e+07	1.27114	No
VVVHPLVLLSVVDHFNR	PSMD7	Rapamycin	0.564293	4865.18	1.27109	No
PTFLFFK	GLRX3	Fostriecin	0.565212	112.309	1.27101	No
VIYVLPMLTIK	LARS	Fostriecin	0.564971	1354.91	1.27094	No
FLREWVESMGGK	ST13	Fostriecin	0.885486	3.93209	1.27083	No
YKEYAEDDNIYQQK	OTUB1	Calyculin A	0.563629	0.00304697	1.2707	No
GCITIIGGGDTATCC	PGK1	Calyculin A	0.627429	0.00586942	1.27052	No
RILGLLDAYLK	EEF1G	FK506	0.362796	499.008	1.27028	No
YCALLLPLLK	EIF2B5	Fostriecin	0.421768	719.99	1.27003	No
HEIADEEK	ECPAS	Staurosporine	0.699491	4.2548	1.26907	No
SMGSQEDDSGNKPSSYS	COPS3	Calyculin A	0.700828	0.000319326	1.269	No
STGPAPMAPPR	TRIM28	Staurosporine	0.62518	750.786	1.26887	No
IPIHNEDITYDELVLMMQR	TFG	Fostriecin	0.610763	1057.93	1.26876	No
HVLSCLGGGLALWR	IRF3	Staurosporine	0.638515	14.9383	1.2683	No
WCELIPGAEFR	CDC123	Selumetinib	0.703194	1950.71	1.26827	No
STLINSLFLTDLYPER	2002-09-01	Fostriecin	0.566725	27557	1.26799	No
NPPPPINFQEWDGLVR	DIMT1	Rapamycin	0.600464	0.147922	1.26795	No
SGGTEGLLAEKL	SRP68	Calyculin A	0.603705	3.93894	1.26771	No
GGVMDVNTALQEVLK	RPS12	Rapamycin	0.623347	1163.49	1.26767	No
KFTTDDSICVLGISK	PFKP	Calyculin A	0.644295	0.0152108	1.26766	No
AALSAGK	ACAA2	Staurosporine	0.629301	0.187104	1.26749	No
GAGIALNDHFVK	GAPDH	Fostriecin	0.61644	65.0554	1.2674	No
DYQELMNTK	KRT1	Staurosporine	0.383175	4.1745e+06	1.26716	No
DRENYDR	DDX5	Staurosporine	0.74323	2.43073	1.2669	No
HGVQELEIELQSQLSK	KRT9	FK506	0.446593	8.20782e+08	1.26686	No
NNQESDCVSK	PGP	Staurosporine	0.690233	77.6103	1.26686	No
YLEVSEPQDIECC	EIF3D	Calyculin A	0.631849	7.59639	1.26676	No
FLEQQNQVLQTK	KRT1	Calyculin A	-0.0116225	144113	1.26654	No
RPLILQLIFSK	DNM2	Selumetinib	0.630954	5.00105	1.26636	No
LYPWGVVEVENPEHNDFLK	2002-09-01	Calyculin A	0.584543	3.31382	1.26617	No
TTGIVM	ACTG1	Staurosporine	0.574107	335.502	1.26561	No
EMACTTGVLQTLTLFK	DNPEP	Fostriecin	0.475713	7.33854	1.26558	No
KGDVVIVLTGWRPGSGFTNTMR	PKM	Fostriecin	0.691007	100.73	1.2648	No
DNYTCPTEEEYK	GGPS1	Calyculin A	0.612042	0.00104676	1.26469	No
SLDPENSETEL	SHTN1	Calyculin A	0.637809	1.39553	1.26463	No
RLDEEEEDNEGGEWER	EIF3C	Calyculin A	0.606213	0.000612719	1.26459	No
SGPFGQIFRPDNFVFGQSGAGNNWAK	TUBB4B	Staurosporine	0.705381	7297.72	1.26444	No
EDAANNY	TUBA1A	Staurosporine	0.652562	0.479423	1.26333	No
AGTGTTEDTEAK	SARNP	Staurosporine	0.674052	43.1139	1.2633	No
CPLLKPWALTFSYGR	ALDOA	Calyculin A	0.570039	237.557	1.26322	No
IIPTLEEGLQLPSPTAT	HNRNPK	Fostriecin	0.412285	0.0570197	1.26246	No
SLLEGEGSSGGGGR	KRT10	FK506	0.478472	2.84864e+07	1.26242	No
LALDMEIHAYR	LMNA	Rapamycin	0.704726	5638.82	1.26221	No
AVAHHTTAAFIR	PSMC4	FK506	0.663307	6351.96	1.26217	No
AKEEELRK	KHDRBS1	Staurosporine	0.601536	9.58674	1.26179	No
MKVELC	RPL24	Selumetinib	0.474504	2837.55	1.26154	No
DTFNHLTTWLEDAR	RAB2A	Calyculin A	0.606727	0.206008	1.2614	No
QGGLGPMNIPLVSDPK	PRDX1	Staurosporine	0.587526	7.03941e+08	1.26115	No
ELLFHPALFEVPSLK	NRBP1	Fostriecin	0.564746	20.0759	1.26089	No
PNLGKHEK	CKB	Fostriecin	0.581218	10.0422	1.2608	No
HEIEGTGLPQAQLLWR	FAM129B	Calyculin A	0.612814	3.67244	1.26063	No
SNAHYNLQNAFNLAEQHLGLTK	SPTBN1	Selumetinib	0.690634	2087.74	1.26053	No
LGIHPSSCHGWIL	LDHB	Fostriecin	0.43689	1162.48	1.26033	No
ELLPLIYHHLLR	TCOF1	Calyculin A	0.630102	98.5625	1.26008	No
LVHLWSSDSHQPLWSR	EML2	Staurosporine	0.605545	328.792	1.26001	No
GLPDNISSVLNKL	UGP2	Fostriecin	0.570756	46.722	1.25995	No
NAGVDNFGLGLLLR	OXCT1	Fostriecin	0.739735	6288.58	1.25988	No
SESNRFPLPFPFPSK	INTS14	Rapamycin	0.607346	3.362	1.25974	No
HDSTNIDK	ARHGAP5	Staurosporine	0.697548	6.5767	1.25962	No
YRDLLFGSGS	HEXA	Calyculin A	0.745496	1.53904e+11	1.25953	No
ILVLPVVFETEK	TOMM22	FK506	0.653315	258.347	1.25894	No
ETVSQRPGATVPTDFATFPSSAFLR	DCTN1	Rapamycin	0.61103	3164.89	1.25849	No
RYTCGEAPDYDR	GSTM3	Staurosporine	0.523571	42744.3	1.25848	No
IITLTGPTNAIF	PCBP1	Calyculin A	0.551291	0.133422	1.25843	No
RVFSWGFGGYGR	RCC2	Staurosporine	0.643041	2.10246	1.25827	No
LNPNFLVDFGKEPLGPALAHELR	SELENBP1	Calyculin A	0.609184	19.1372	1.25802	No
LEIYVVTAEGLRPVK	DDB1	Rapamycin	0.636024	14600.1	1.25799	No
DKDDESLRK	ARHGDIA	Staurosporine	0.627224	22.6056	1.25792	No
SNYNFEKPFLWLAR	RAN	Rapamycin	0.716042	0.505761	1.25771	No
EIETYHNLLEGGQEDFESSGAGK	KRT9	FK506	0.473148	1.13332e+08	1.2576	No
FFEDYGLFMR	TRAP1	Fostriecin	0.559819	9.61322	1.25757	No
MELQPPEASIAVVSIPR	SLC3A2	Fostriecin	0.348532	3.24589	1.25705	No
SELLFPSDVQTL	NCAPH	Fostriecin	0.59363	4.98156	1.25695	No
AIGDILEDKVELTPVAIQAGR	TXNRD1	Rapamycin	0.286798	-57513.5	1.2568	No
VPADTEVVCAPPTAYIDF	TPI1	Staurosporine	0.638935	10.0073	1.2565	No
GASIAHCPNSNLSLSSGFLNVLEVLK	GDA	Selumetinib	0.663733	139.715	1.25631	No
DVAQIFNNILR	CAB39	Fostriecin	0.384959	0.193572	1.25613	No
EYWMDPEGEMK	SUB1	Rapamycin	0.566685	0.695372	1.25598	No
WDLSPEQIK	NLN	Selumetinib	0.625891	1679.87	1.25592	No
MDLNSEQAEQLER	FAM98B	Selumetinib	0.59276	2215.09	1.25567	No
NVVWDLDRPLEEDCTLELLK	TARS	Staurosporine	0.687714	62254.7	1.25537	No
MIGGPILPSER	ALDH7A1	Rapamycin	0.765639	9615.68	1.25531	No
DWSDHALWWEK	FERMT2	Staurosporine	0.556163	59.9108	1.25519	No
MQDPNADTEWNDILR	PDCL3	FK506	0.747622	10179.4	1.25513	No
AAPLPPAVFLGLAR	FDPS	Fostriecin	0.525059	4.88107e+18	1.25503	No
QYDADLEQILIQ	TAGLN2	Rapamycin	0.634227	1.51737	1.25429	No
VLPGVDAL	PGK1	Calyculin A	0.648064	0.546713	1.2542	No
LLLEYTDSSYEEK	GSTM1	Calyculin A	0.537654	0.0983976	1.25401	No
KKEDELGDR	IL18	Calyculin A	0.607695	1.36349	1.25371	No
TLNDMRQEYEQLIAK	KRT9	FK506	0.457818	1.15608e+11	1.25358	No
ASFITPVPGGVGPM	MTHFD1	Staurosporine	0.661396	383809	1.25323	No
MKDTDSEEEIREAFR	CALM1;CALM2;CALM3	FK506	0.58299	201.757	1.25316	No
VIDIFDTDGNGEVDFK	PPP3R1	FK506	0.66254	15.7403	1.25286	No
GCITIIGGGDTATC	PGK1	Calyculin A	0.640185	0.0213414	1.25273	No
VTYHPDGPEGQAYDVDFTPPFRR	KARS	Fostriecin	0.638773	154.119	1.25263	No
MNVAEVDK	RPS21	Selumetinib	0.554829	1928.3	1.25256	No
EVIRNDGVLLLQALTR	USO1	Fostriecin	0.408575	20.444	1.25236	No
AKVDEFPLCGHMVSDEYEQLSSEALEAAR	RPL10	Fostriecin	0.603557	17.2872	1.25179	No
KSPNLSK	CPNE8	Fostriecin	0.788153	38.0093	1.25162	No
LGDPLEAFPVFK	NAA40	Fostriecin	0.461882	2252384145	1.25141	No
EQESSGEEDSDLSPEER	PPP1R2	Calyculin A	0.607793	0.837323	1.251	No
ASDALDK	HSP90AB1	Staurosporine	0.697423	8.80426	1.25098	No
TAGYPNVNIHNFTTSWR	SPTBN1	Rapamycin	0.610687	78.0406	1.25072	No
EELEDTWLPYLTPK	FTO	Fostriecin	0.64464	14.0402	1.25071	No
TLQALEFHTVPFQLLAR	LGALS3BP	Fostriecin	0.57866	25.0118	1.25062	No
AALAHPFFQDVTKPVPHLR	CDK2	Staurosporine	0.580503	16192.4	1.25052	Yes
PLALALISVSNPR	PSMD2	Fostriecin	0.466932	219.085	1.25026	No
SRFWYFVSQLK	RPL18A	Staurosporine	0.638107	384.888	1.25009	No
VPFCPMVGSEVYST	RUVBL1	Staurosporine	0.661046	1329.31	1.24977	No
IPELLASGMVDNMTK	SERPINB1	Rapamycin	0.604472	0.269469	1.24964	No
DQDAIETDAMIK	RFC1	Fostriecin	0.641354	0.0594413	1.24919	No
FLMANGQLVK	GDI1	Staurosporine	0.639998	4.73239e+09	1.24877	No
GFFDPNTHENLTYLQLLER	PLEC	Calyculin A	0.68607	17581.8	1.24866	No
MLGEFVDDYTVR	PSMD14	Staurosporine	0.608355	67.6435	1.24852	No
SCVEEPEPEPEAAEGDGDKKGNAEGS	HDGF	Calyculin A	0.624276	0.0827131	1.24829	No
TTLSVTK	TXNRD1	Rapamycin	0.295715	-38375.1	1.24807	No
GVEIEGPLSTETNWDIAHM	PSMB4	Selumetinib	0.617437	953.218	1.24781	No
GSLGGGFSSGGFSGGSFSR	KRT10	FK506	0.452077	3.06306e+06	1.24776	No
LNCQVIGASVDSHFCHLAWVNTPK	PRDX1	FK506	0.548087	724.632	1.24762	No
THNGESVSY	PRPS1	Calyculin A	0.586908	13.4571	1.2476	No
FVTHVSDWGALATISTLEAVR	CREG1	Staurosporine	0.598899	19.2961	1.2476	No
GIDQCIPLFVEAALER	IPO7	Fostriecin	0.63278	7070.31	1.24749	No
LREELKPIAFAR	DBT	Calyculin A	0.610961	4.11336	1.24702	No
WVGEDSTYK	RPL15	Selumetinib	0.549158	125768	1.24699	No
WDGVPFILR	G6PD	Selumetinib	0.555762	1621.74	1.24684	No
TFLVWVNEEDHLR	CKB	FK506	0.396463	1.44181e+11	1.2466	No
QVLDNLTMEK	KRT9	FK506	0.494779	3.0269e+07	1.2464	No
AAGGGAGSSEDDAQSR	GOLPH3	Staurosporine	0.694842	3720.99	1.24629	No
WLPAGTGPQAF	VASP	Selumetinib	0.710725	2775.75	1.24627	No
LPIGDVATQY	CCT7	Calyculin A	0.628755	1.41663	1.24618	No
LLAEMSSFCGDMEK	API5	Rapamycin	0.654617	9.05716	1.24572	No
AANDAGYFNDEMAPIEVK	ACAA2	Staurosporine	0.660728	3.22314e+20	1.2456	No
STMQELNSR	KRT9	FK506	0.444204	1.30293e+11	1.24544	No
LGLNCAIYATIPVYK	CPSF2	Calyculin A	0.721162	0.0922754	1.24489	No
VSLLNEQFLPLIR	HEATR1	Fostriecin	0.489863	19.2326	1.24476	No
GGIQELIGLIK	RFC1	Fostriecin	0.442085	0.0148671	1.2447	No
SMLALLLGR	DCUN1D5	Fostriecin	0.489196	6022.07	1.24469	No
DIENQYETQITQIEHEVSSSGQEVQSSAK	KRT9	FK506	0.460533	1.20775e+09	1.24467	No
DTQYPYGEK	ERP29	Calyculin A	0.529419	1.81474	1.24434	No
WLLDGISSGK	PALMD	Selumetinib	0.619032	18003.6	1.24415	No
GIIPETATLFK	PIK3C3	Rapamycin	0.561428	3739.11	1.24384	No
GDVLTIVAVTK	CSK	Staurosporine	0.618209	633.943	1.24364	Yes
TGPAATTLPDGAAAESLVESSEVAVIG	P4HB	Calyculin A	0.625581	0.998311	1.24363	No
IAIYELLFK	RPS10	Fostriecin	0.563509	31819	1.24363	No
VFIWTCDDASSNTWSPK	SEC13	Staurosporine	0.62582	2027.64	1.24347	No
VLDGYVISQK	CEP97	Calyculin A	0.600655	0.121859	1.24342	No
LSLEPLPCYQLELDAAVAEVK	NUDCD1	Staurosporine	0.667676	421418	1.2434	No
EGNASGVSLLEALDTILPPTRPTDKPLR	EEF1A2	Rapamycin	0.556123	7983.8	1.24335	No
IGNVEISQVTIVGIIR	RPA2	Fostriecin	0.563084	18.2265	1.24332	No
GGGGGGGGGAPR	SRSF1	FK506	0.903339	88.9442	1.24328	No
DNLSYIEHIFEIS	PEA15	Fostriecin	0.565752	1593.5	1.24316	No
QGFGELLQAVPLADSFR	APEX1	Fostriecin	0.366362	33.6504	1.24311	No
MLAEDELR	ARF1	Selumetinib	0.515708	968.53	1.2422	No
GAEILEVLHSLPAVR	PSMD6	Fostriecin	0.356602	1125.07	1.24218	No
NDTSDQIISGGIDNDIK	SNRNP40	Staurosporine	0.636358	11.896	1.24197	No
LISDLSNMEGK	NRDC	Staurosporine	0.631511	75338.5	1.24194	No
VADPVVTFCETVVETSSLK	EFTUD2	Fostriecin	0.359954	199.321	1.24194	No
FQDVTKPVPHLR	CDK2	Staurosporine	0.624076	445.746	1.24168	Yes
DVFIDSGGVR	C9orf64	Calyculin A	0.637832	0.94336	1.24166	No
NLDFGIDMDSR	ABCF1	Staurosporine	0.832632	49.4627	1.24151	No
SFDPFTEVIVDGIVANALR	PLCB3	Calyculin A	0.583182	264.735	1.24128	No
SWYPEELAWHTNLSR	NSUN2	Staurosporine	0.633383	0.0174193	1.24123	No
LVLVNAVYFR	SERPINB6	Selumetinib	0.529495	0.0775512	1.24113	No
TLVAHYPPVQVLFEK	MSH6	Selumetinib	0.684247	809966	1.241	No
KGEFETGFEK	GSPT1	Calyculin A	0.601914	0.00626794	1.24098	No
LWALQDFSCLK	TBL3	Staurosporine	0.623185	0.108368	1.24094	No
VRELELELDR	HEXIM1	Calyculin A	0.565909	0.000758448	1.24069	No
CTEAGEGDVSVGIK	FLNB	Calyculin A	0.696122	1.9575	1.24045	No
WIVNLIR	EIF3E	FK506	0.677764	172.599	1.24016	No
AQYEDIAQK	KRT1	Staurosporine	-0.350581	1.15048e+06	1.23996	No
EHFQQEEK	TRIP11	Fostriecin	0.538192	47179200000000	1.23977	No
SNYNFEKPFLWLAR	RAN	Calyculin A	0.688262	1731.51	1.23909	No
LLTSFLPAQLLR	SLC3A2	Fostriecin	0.396416	292.135	1.23873	No
RYCHDLGER	MYBBP1A	Staurosporine	0.611432	1.28863e+120	1.23867	No
VLSNTT	NBAS	Staurosporine	0.575562	0.621541	1.23861	No
IQLLDLPGIIEGAK	DRG1	Fostriecin	0.356101	2.57924e+07	1.23859	No
NYSPYYNTIDDLK	KRT9	FK506	0.453759	1.68247e+10	1.23846	No
LFIFETFCR	EIF3E	Fostriecin	0.521357	21.8362	1.23838	No
SDLDQSNVTEETPEGEEHHPVADTENKENEVEEVKEEGPK	SERBP1	Calyculin A	0.636533	5.85992e+45	1.23823	No
GTINFLHADCDKFR	ERP44	Calyculin A	0.603756	4.4423	1.23788	No
ITSEAEDLVANFFPK	PSME3	Rapamycin	0.603915	6321.85	1.2378	No
ISLGLPVGAVIN	RPL23	Fostriecin	0.215415	0.188212	1.23739	No
DAVAHCHEAER	RANBP2	Staurosporine	0.608738	5507.39	1.2373	No
VEQEQEAK	RANBP3	Calyculin A	0.725243	5.672e+06	1.23716	No
AHDGGIYAISWSPDSTHLLSASGDK	WDR1	Staurosporine	0.648296	0.4593	1.23676	No
NMQDMVEDYR	KRT1	Staurosporine	0.417928	1.14126e+07	1.23669	No
ENAGEDPGLAR	DCD	FK506	0.443377	1822582711447580	1.23668	No
IGLFYMDNDLITR	PSMD6	Staurosporine	0.565119	115158027599330	1.2366	No
WQDVLPVAR	TTC38	Selumetinib	0.587283	69893.6	1.23613	No
VYFLPITPHYVTQVIR	CAD	Rapamycin	0.558149	85.5694	1.23607	No
IGLVRPGTALELL	DSP	Fostriecin	0.432395	1759411992	1.23601	No
SQENLEDNDVSDILK	RWDD1	Calyculin A	0.568322	22.6893	1.23601	No
KFIAYQFTDTPLQIK	SUPT5H	Calyculin A	0.601092	34.3367	1.236	No
TLQALEFHTVPFQLLAR	LGALS3BP	Rapamycin	0.641919	0.0772901	1.23591	No
AEDEVQR	HSPA1A;HSPA1B	Staurosporine	0.667302	19.4779	1.23583	No
YEELQITAGR	KRT1	Staurosporine	0.3486	113120	1.23582	No
ADPSHFELL	RPS6KA1	Staurosporine	0.764869	10.7305	1.23567	Yes
STSQEQVYNDCAK	KIF5B	Calyculin A	0.511639	7.83081	1.23559	No
YGLLQVSEGLSFLHSSVK	SCYL2	Rapamycin	0.601083	244.103	1.23529	No
KFVVYEVLREDEFSPLK	UAP1	Fostriecin	0.653032	184.061	1.23499	No
DSDENEQEQQSDTEEGSNKK	PPP1R12A	Calyculin A	0.604642	0.00070098	1.23457	No
MSADVPLVVEYK	PCNA	Selumetinib	0.653306	1766.6	1.23453	No
MVDVVEKEDVNEAIR	MCM7	Selumetinib	0.646067	9298.67	1.23442	No
LSDETLLEISKR	HK2	Staurosporine	0.682726	275.335	1.23372	Yes
DFIDLTLSK	GTPBP4	Calyculin A	0.607353	2860.21	1.23369	No
TFEGNLTTKPINGAIFIFNPR	PRPF8	Rapamycin	0.644837	0.456073	1.23336	No
KYGETANEC	NASP	Staurosporine	0.705736	1.27123e+08	1.23314	No
ILPDILKK	CBSL;CBS	Staurosporine	0.62023	351.389	1.23289	No
MWDPHNDPNAQGDAFK	SNRNP70	Staurosporine	0.771069	100402	1.23278	No
HSGNITFDEIVNIAR	RPL12	Calyculin A	0.419766	3.35467	1.23261	No
VSQGSKDPAEGDGAQPEETPR	GANAB	Calyculin A	0.745544	0.000639478	1.23253	No
IVFVPGCSIPLTIVK	RARS	FK506	0.42386	2106.12	1.23245	No
KGDVVIVLTGWRPGSGFTNTMR	PKM	Staurosporine	0.571449	113.59	1.23244	Yes
GLGTDEDTIIDIITHR	ANXA6	Fostriecin	0.291988	1.30223	1.23237	No
SLNNQFASFIDK	KRT1	Staurosporine	-0.363721	2.81629e+06	1.23183	No
MVNDAEK	HSPA5	Staurosporine	0.639368	63.6672	1.23172	No
SSYYMIGEQK	NNMT	Staurosporine	0.606804	1.08225e+06	1.2316	No
WEVLDSL	IGF2BP1	Selumetinib	0.683892	2321.05	1.23142	No
LYPWGVVEVENPEHNDFLK	2002-09-01	Fostriecin	0.582414	10663	1.23138	No
YSEKEDKYEEEIK	TPM4	Fostriecin	0.64036	3.67784	1.23136	No
PSGEEVLQDIQVM	MCM5	Rapamycin	0.659096	2131.21	1.23132	No
VYTHEVVTLWYR	CDK1	Rapamycin	0.617743	85.7629	1.23103	No
FLLDAVFAK	USP47	Fostriecin	0.398315	0.0653803	1.23072	No
VVIGMDVAASEFFR	ENO1	Fostriecin	0.543396	16.0588	1.23064	No
KPPMLQPLALPPGLSVHQALER	PFAS	Calyculin A	0.561555	2.90738	1.23034	No
AILEDLVFPSEIVGK	RPS7	Fostriecin	0.38863	0.0404915	1.23021	No
KLPAIALDLLR	MYBBP1A	FK506	0.413941	340.934	1.23009	No
EITALAPSTM	ACTG1	Staurosporine	0.476293	3.56112e+07	1.22999	No
FCTGLTQIETLFK	CKB	FK506	0.508107	15.3108	1.22981	No
VEIQCPEQVVGGIYGVLNR	EEF2	Calyculin A	0.95625	4532.63	1.22949	No
SAFLLQNLLVGHPEHK	HSPBP1	Fostriecin	0.336649	0.0611854	1.22938	No
QIVLTGILEQVVNCR	VPS35	Fostriecin	0.341073	0.676739	1.22896	No
HESGASIKIDEPLEGSEDR	HNRNPK	Fostriecin	0.608431	2.93342	1.22891	No
FMNVLGAYDGEEHLIYGEPR	MAGEB1	Fostriecin	0.604367	15.0455	1.22885	No
AQDYGVLK	PRDX1	Calyculin A	0.627926	0.00470658	1.2288	No
KVGTGEPCCDWVGDEGAGHFVK	PGD	FK506	0.628109	89.8541	1.22867	No
GQSEEIQKK	RPL24	Staurosporine	0.583662	0.0380174	1.22864	No
ATHPIPAACGIYYFEVK	RANBP9	Calyculin A	0.595869	0.186212	1.22859	No
GENPIPIFFNQ	UBR1	Fostriecin	0.537915	17.5727	1.22832	No
VIDLDMFK	PREPL	Staurosporine	0.634341	2.03832e+09	1.2283	No
TNAENEFVTIKK	KRT1	Calyculin A	0.0250267	-12526.3	1.22808	No
DVLLPWYNAYR	IARS	FK506	0.590225	8103.82	1.22793	No
IKFEMEQNLR	KRT9	FK506	0.460372	7.65955e+08	1.22737	No
GLLPEPNIL	RAVER1	Fostriecin	0.585245	10.9076	1.2268	No
DMQGDGEEQNK	YWHAE	Staurosporine	0.759739	50.4288	1.22643	No
VLELLLPIR	TTC38	Fostriecin	0.494513	4.42289e+08	1.22637	No
KIPNPDFFEDLEPFR	CANX	Rapamycin	0.647466	0.883746	1.22632	No
TDSEIALLEGLTVVYK	COPZ1	Fostriecin	0.569372	99.8293	1.22632	No
MVIDVLHPGK	RPS24	Staurosporine	0.644393	8.25587	1.22628	No
TKNETDEDGWTT	EIF3A	Calyculin A	0.62435	0.277328	1.22594	No
KEGGLGPLNIPLLADVTR	PRDX2	Fostriecin	0.403755	9.46e+24	1.22578	No
KLGVNNISGIEEVNMFTNQGTVIHFNNPK	BTF3	Rapamycin	0.542971	28.1972	1.2256	No
VADFGLVRPLGGAR	TNK1	Staurosporine	0.648129	30.6828	1.22522	Yes
TAVHDAILEDLVFPSEIVGK	RPS7	Fostriecin	0.295374	5.36215	1.22513	No
IRPIFVFDGDAPLLK	ERCC5	Fostriecin	0.512623	63.8678	1.22476	No
SEGIRDDRNEEK	EZR	Staurosporine	0.640585	91.0378	1.22412	No
RAAEEEDEADPKR	PTMS	Staurosporine	0.620742	356.144	1.22411	No
MTQLVLPGMVER	HSD17B12	Staurosporine	0.736858	3.08521e+148	1.22409	No
MILLEVNNR	ARPC2	Selumetinib	0.497697	2080.28	1.22387	No
VNVTVRPGLAM	DDT	Rapamycin	0.626886	373681804343969	1.22369	No
NLSDLIDLVPSLCEDLLSSVDQPLK	CAPZB	Calyculin A	0.618656	4917.76	1.22345	No
AECSAEQCYK	ME1	Calyculin A	0.588389	640.637	1.22333	No
GQEEISGALPVASPA	MTRR	Calyculin A	0.739043	0.0217557	1.2233	No
FSSSSGYGGGSSR	KRT9	FK506	0.429815	1.13518e+10	1.22329	No
GDVVIVLTGWRPGSGFTNTMR	PKM	FK506	0.580307	1.84027e+23	1.22324	No
EVENSEDPK	VCL	Staurosporine	0.6302	3.79647	1.2232	No
NVEPDGTGLTCSLAPNIISQL	PRDX5	Fostriecin	0.480858	8.29647	1.22298	No
HEERQDEHGYISR	HSPB1	FK506	0.703733	1.96206	1.22286	No
VWDAVSGDELMTL	STRAP	Selumetinib	0.582276	14341.1	1.22275	No
ESGEKNEGSESAPEGQAQQR	YBX1	Calyculin A	0.639464	0.0187227	1.22271	No
QIPVLQTNNGPSLTGLTTIAAHLVK	EEF1E1	Fostriecin	0.303134	8.7515	1.22262	No
VTGGIFSVTK	TMEM263	FK506	0.703485	10170.8	1.22259	No
IEISELNR	KRT1	Staurosporine	0.298569	1.45067e+06	1.22227	No
ELQAAGK	GPI	Staurosporine	0.712451	5.39661	1.22213	No
IDLESTIDMSCAK	OGFOD1	Fostriecin	0.640655	14.7129	1.22211	No
KKPALVSIPEDVVQAEAGGMH	RCC1	FK506	0.660561	352.075	1.22202	No
MGPGAASGGERPNLK	RAB1B	Selumetinib	0.549337	1684.53	1.22199	No
AYGGSMCAK	RPL34	Staurosporine	0.593655	275193	1.22185	No
GSTPEAAAQ	EEF1G	Staurosporine	0.545972	0.364568	1.22184	No
LPTGINPLTL	WDR44	Fostriecin	0.5793	10.645	1.22158	No
ILLLEAGPK	COQ6	Staurosporine	0.521855	0.297121	1.22141	No
VDLPLIDSLIR	SAAL1	Fostriecin	0.384477	131.199	1.22138	No
AVTPPMPLLTPATPGGLPPAAA	PUF60	Fostriecin	0.24943	0.335487	1.22128	No
IFNTNNLWISLAAVK	UGP2	Fostriecin	0.550907	18.1706	1.22122	No
KQGGLGPMNIPLVSDPK	PRDX1	Staurosporine	0.588231	4.36644e+07	1.22112	No
TLLDIVSSYGK	HEXA	Staurosporine	0.591891	19.6708	1.22083	No
VSLVLAPALAAC	TYMP	Fostriecin	0.514669	17.9257	1.22075	No
ALEEAANSGGLNLSAR	LRCH1	FK506	0.942581	9.24806	1.22073	No
AIWNVINWENVTER	SOD2	Staurosporine	0.557079	13.2467	1.2207	No
SVQATTENK	ECH1	Staurosporine	0.568089	7.93985	1.22045	No
APLHYLAPLLSNLSQRPAAR	HGH1	Calyculin A	0.63921	0.230622	1.22032	No
RSEDEPPAASAS	PAWR	Calyculin A	0.554866	0.203086	1.22024	No
SFNFGGPAPGMN	IPO7	Calyculin A	0.638174	0.281243	1.22015	No
QAGVAIGR	PHF5A	Calyculin A	0.720709	0.00101108	1.21933	No
RMQNDTAENETTEKEEK	CALD1	Calyculin A	0.514286	0.108074	1.2189	No
GPGLNLPPPIGGAGPPLGLPK	PRCC	Fostriecin	0.359847	0.0543487	1.21829	No
SQYEQLAEQNRK	KRT10	FK506	0.388757	3.3268e+08	1.21767	No
DFEQEMATAASSSSLEK	ACTG1	FK506	0.380756	35663.8	1.21751	No
MDPLTGLNR	SYNCRIP	Selumetinib	0.641514	1691.44	1.21716	No
GEERPYCEIC	CLIP1	Calyculin A	0.540844	0.00406162	1.21712	No
TGFFSSPHLVQVR	FPGS	Calyculin A	0.594873	0.0124178	1.21695	No
INDRFEFPEQLPLDEFLQK	USP7	Fostriecin	0.619278	157.234	1.21694	No
GYPTLLLFR	TXNDC5	FK506	0.434318	1345.89	1.21673	No
GLTEGLHGFHVHEFGDNTAGCTSAGPHFNPLSR	SOD1	Calyculin A	0.632731	1694.99	1.21668	No
LDEGWVPLEIMIK	SSB	Fostriecin	0.598959	1366.24	1.21651	No
VLIAAHGNSLR	PGAM1	Selumetinib	0.52783	162.949	1.2164	No
VSNTSSGEGSQPSR	UBQLN1	Staurosporine	0.6451	45.4114	1.21632	No
HQQLLGEVLTQLSSR	CUL1	Fostriecin	0.404997	1.52094e+19	1.21603	No
VQALEEANNDLENK	KRT9	FK506	0.424207	1.23304e+11	1.21595	No
FSDPGQPMSFVL	NAP1L4	Calyculin A	0.560361	131.824	1.21579	No
RISEQFTAM	TUBB4B	Staurosporine	0.683854	2.09305e+20	1.21549	No
ITPENLPQILLQ	MATR3	Fostriecin	0.591802	27.4207	1.21546	No
DVAWAPSIGLPTSTIA	SEC13	Fostriecin	0.417912	12.9185	1.21541	No
EPLPPIQQHIWNMLNPPAEVTTK	XRCC5	Calyculin A	0.66646	2.14711	1.21519	No
VIANPVNSTIPITAEVFKK	MDH2	FK506	0.44133	1416.09	1.21518	No
DQIVDLTVGNNK	KRT9	FK506	0.441753	9.17587e+11	1.21496	No
LVEMLFSED	TXNDC17	Calyculin A	0.56222	0.0328122	1.21496	No
TLTAVHDAILEDLVFPSEIVGKR	RPS7	Calyculin A	0.616458	47.9282	1.21492	No
IPDWFLNR	RPS18	FK506	0.569983	3269.33	1.21488	No
SRGPATVEDLPSAFEEK	GIPC1	Calyculin A	0.591216	0.0579377	1.21461	No
EIAVGDSEGQIVIYDVGEQIAVPR	DYNC1I2	Fostriecin	0.799342	24.7259	1.21436	No
AINDNTNSR	TMED2	Staurosporine	0.583933	56.6036	1.21428	No
SGEHDFGAAFDGDGDRNMILGK	PGM1	Fostriecin	0.610876	2.10557	1.21397	No
AAEEQGDDQDSEK	HNRNPUL2	Calyculin A	0.54201	0.0120938	1.21375	No
VLDELTLTK	KRT10	FK506	0.398923	8.868e+08	1.21368	No
LNCQVIGASVDSHFCHLAWVNTPK	PRDX1	Calyculin A	0.606708	5.31946	1.21361	No
FSWAQGTDTILADEMGLGK	CHD3	Staurosporine	0.643071	26.827	1.21332	No
EALTYDGA	EIF4H	Calyculin A	0.705987	0.0970363	1.21318	No
LPIPESQVITINPELPVEEAAEDYAK	PGLS	Fostriecin	0.40324	0.0224149	1.21299	No
SIFDIATELNR	DBT	Staurosporine	0.62662	115.996	1.21298	No
TSSSIPPIILLQ	USP14	Calyculin A	0.627606	2.11538	1.21297	No
ENFTTVKPEDAYEDFIVKPPVR	DYNC1LI2	Fostriecin	0.61805	543.671	1.21292	No
KTFSHELSDFGLESTAGEIPVVAIR	PDIA3	Calyculin A	0.570359	6.91706	1.21288	No
WIDFVR	SSB	Selumetinib	0.637277	3330.82	1.21281	No
GVSGGEEGAR	PGD	Staurosporine	0.613132	16.4994	1.21274	No
QEYEQLIAK	KRT9	FK506	0.437674	3.10979e+10	1.21265	No
ATGAAAAEAK	ABCF1	Fostriecin	0.783529	0.0165895	1.21221	No
MYEEFLSK	PRKAR1A	Staurosporine	0.600211	5.23107e+07	1.21216	Yes
NILIDFTK	HK1	Calyculin A	0.558664	0.186053	1.21216	No
GVHDDVDIILLQD	ABRACL	Staurosporine	0.579128	3.52621	1.21211	No
EAVFPFQPGSVA	LGALS1	Calyculin A	0.63817	1193.05	1.212	No
EPLPPIQQHIWNMLNPPAEVTTK	XRCC5	Staurosporine	0.696539	68.2328	1.21169	No
ALAPTWEQLALGLEHSETVK	TXNDC5	Staurosporine	0.609788	0.528565	1.2115	No
ELLFHPALFEVPSLK	NRBP1	Calyculin A	0.553833	45.9619	1.21149	No
GGSGGSYGGGGSGGGYGGGSGSR	KRT9	FK506	0.409061	6.18275e+11	1.21147	No
VPGLYVIDSIVR	SCAF8	Fostriecin	0.445049	2.59e+24	1.21105	No
HLEEHVDVL	PSMD14	Fostriecin	0.582047	2.24379	1.21084	No
SGGGGGGGLGSGGSIR	KRT9	FK506	0.418876	3.96748e+11	1.21083	No
GGFCNFMHLKPISR	U2AF1L5;U2AF1	Calyculin A	0.574461	2.49141	1.21065	No
KNEESQEIQKK	ROCK2	Staurosporine	0.635289	2930.69	1.21057	Yes
CPEALFQPSFLGM	ACTG1	Selumetinib	0.582005	0.927036	1.21047	No
WGDAGAE	GAPDH	Selumetinib	0.422684	0.189209	1.21042	No
KPEEEEEEELEETAQEK	RRP9	Calyculin A	0.743077	0.990436	1.21037	No
GIQPDGQMPSDK	TUBA1B	Rapamycin	0.573852	1.90896e+34	1.21037	No
HQAFEAEVQAN	SPTAN1	Calyculin A	0.670908	0.0401135	1.21011	No
AEGSDVANAVLDGADCIML	PKM	FK506	0.49559	4.42494	1.21007	No
CELLYEGPPDDEAAMGIK	EEF2	Staurosporine	0.599122	9240.15	1.21005	No
MDLSELER	RNASEH2A	Staurosporine	0.613955	3.15186e+08	1.21001	No
AGLGLGGRPPPQPPREER	C1orf122	Calyculin A	0.860113	62.49	1.20991	No
TIIGSFNGALAAVPVQDLGSTVIK	ACAT2	Fostriecin	0.0808887	10637	1.20958	No
ASPNTPPGRVDENGPELLPR	GCN1	Rapamycin	0.573402	0.111591	1.20943	No
GDENGTVSLVDTK	WDR77	Calyculin A	0.555578	1.77085	1.20937	No
WGTDEEKFITIFGTR	ANXA5	Selumetinib	0.696074	4436.38	1.20935	No
DYDRDKDDK	RCN1	Staurosporine	0.788608	39.2765	1.20921	No
SIEEMPLNVADLI	EIF4A1	Fostriecin	0.470993	19894	1.2086	No
THPVEIFYTPEPERDYLEAAIR	DHX15	Fostriecin	0.622003	79.5009	1.20845	No
AFGFSHLEALLDDSK	OTUB1	Fostriecin	0.159943	7.69604	1.20831	No
DFVTPTPLGTR	TXNRD1	Rapamycin	0.207238	-130306	1.2081	No
NEPLTFAWLR	SUPV3L1	FK506	0.565056	0.600791	1.20808	No
DVDGAYMTK	KRT1	Staurosporine	0.359397	2.18643e+06	1.20786	No
QISNLQQSISDAEQR	KRT1	Staurosporine	0.344462	307939	1.20723	No
TASDMVSTSR	PSMD12	Rapamycin	0.549771	6.15888e+48	1.2069	No
HDADGQATLLNLLLR	PSMD3	Fostriecin	0.513733	8524.1	1.20687	No
HQEWDGK	FABP5	Fostriecin	0.533657	4972.27	1.20686	No
MLFKDDYPSSPPK	UBE2I	Selumetinib	0.668782	6724.89	1.20669	No
IQSQFTDAQK	DSP	Calyculin A	0.813454	0.0210756	1.20629	No
LTMVPPNIAELK	RSU1	Calyculin A	0.626265	0.0600077	1.20605	No
VREVSQPDWTPPPEVTLVLTKE	PDIA4	Rapamycin	0.577299	0.370104	1.20603	No
TSDPENFQSEER	USP47	Calyculin A	0.530185	0.0134082	1.2051	No
DEAEVRK	VCL	Staurosporine	0.698118	20.5887	1.20508	No
RDLKPENILLDEEGHIK	RPS6KA2	Staurosporine	0.737016	50.117	1.205	Yes
MTEEYRVPDGMVGLIIGR	KHSRP	Rapamycin	0.679861	381.424	1.20497	No
QVIQQNPALLPALLQ	RAD23A	Fostriecin	0.560451	9.81374	1.20492	No
TFHETLDCCGSSTLTALTTSVLK	CD81	FK506	0.618528	2643.35	1.20488	No
LLYSLAFNAR	UBE3C	FK506	0.565612	1227.35	1.20483	No
TNAENEFVTIK	KRT1	Staurosporine	0.2846	447024	1.20464	No
PLGTQVAVAVHQWLDIPEK	SEPHS1	Staurosporine	0.557338	114.246	1.20442	Yes
ELTTEIDNNIEQISSYK	KRT10	FK506	0.391518	1.07326e+07	1.20431	No
VLDFVTPTPLGTR	TXNRD1	Rapamycin	0.166885	-61551	1.20415	No
PGGLGSSSLYGLGASRPR	KRT7	Rapamycin	0.687235	7410.68	1.2038	No
DQDQDEDEEEK	GTF2F1	Fostriecin	0.51757	290.735	1.20378	No
VDHQTGPIVWGEPGTNGQHAFYQLIHQGTK	GPI	Staurosporine	0.675687	440.432	1.20377	No
SGMYVVIEVK	GGCT	Staurosporine	0.654737	2.36639e+12	1.20376	No
SSEVVDSNPYSR	UBA5	Calyculin A	0.554721	41.7007	1.20376	No
DNAGEEGGEAPQEPQS	SFN	Calyculin A	0.590605	19.1382	1.20353	No
AILDETKGDYEK	ANXA1	Selumetinib	0.462431	1.8788e+12	1.20351	No
TSSTDLSDIPALPANPIPVIK	PAPOLA	Fostriecin	0.285915	0.0027739	1.2034	No
LVDLPLGLPFYK	TRIP12	Fostriecin	0.417157	161.877	1.20339	No
GDFILVGDLMR	DDB1	Staurosporine	0.61099	29.7594	1.20328	No
SETQYESK	YWHAG	Staurosporine	0.667929	26.5794	1.20324	No
ATENDIYNFFSPLNPVR	HNRNPH1	Fostriecin	0.198228	101.949	1.20312	No
YIESPVLFLR	TTLL12	Fostriecin	0.39721	9559.46	1.20311	No
SHLPLALLPQTLLDQK	SULT1A3;SULT1A4	Fostriecin	0.291129	2479420000000	1.20278	No
ETTFNSIMK	ACTG1	Staurosporine	0.534238	15.0669	1.2023	No
ETQENIK	THOP1	Staurosporine	0.619037	7.25736	1.20224	No
RSQYPEIIFLGTGSAIPMK	ELAC2	Rapamycin	0.611451	12.1638	1.20206	No
TAGYPNVNIHNFTTSWR	SPTBN1	Staurosporine	0.6436	3.45685	1.20206	No
KLESFYIQK	HEXB	Fostriecin	0.587752	5749130000000000	1.20203	No
SVRPGVAIADFVIFPPR	HGD	Fostriecin	0.296076	9.90477	1.202	No
VTSLGK	CRIP2	Staurosporine	0.558663	4756.06	1.20192	No
SVLLLAYKPMEGNFEEIAR	DDB1	Fostriecin	0.618165	7.1187	1.20191	No
KVIEGLDTGLQGMCVGER	FKBP10	Calyculin A	0.531891	21872.5	1.2019	No
CSVLPLSQNQEFMPFVK	GARS	Calyculin A	0.610183	2.83307	1.20173	No
FYNELTEILVR	PDCD6IP	Fostriecin	0.3516	1.10347	1.20166	No
WGDAGAEYVVEST	GAPDH	Selumetinib	0.411808	37.4025	1.20159	No
LQLQGLVDPAR	VARS	Calyculin A	0.933753	0.709691	1.2015	No
AFELDTDGNPFDQDIYGREELR	SERPINH1	Fostriecin	0.656067	125.841	1.20147	No
VPTLAVPAISLPDDVR	DNMT1	Fostriecin	0.369602	0.0660564	1.20142	No
GHLEIGEK	SARS2	Calyculin A	0.630306	0.0078396	1.20141	No
ALVLELCCNDESGEDVEVPYVR	UBA1	Fostriecin	0.691485	15.1573	1.20131	No
YALPLVGHRK	PDIA4	Rapamycin	0.621615	1.26416	1.20129	No
YDDIKK	GAPDH	Fostriecin	0.362456	225.788	1.20126	No
LKYENEVALR	KRT10	FK506	0.367234	3.31307e+07	1.20123	No
VGAVAGNDWLIWDITR	NUP37	Staurosporine	0.584636	0.0836393	1.20116	No
GGSGGSHGGGSGFGGESGGSYGGGEEASGSGGGYGGGSGK	KRT9	FK506	0.515206	3.9392e+08	1.20062	No
YGPADVEDTTGSGATD	EEF1B2	Calyculin A	0.615123	297.264	1.20041	No
KAILCLLLGGVER	MCM3	Selumetinib	0.644406	0.0981237	1.2004	No
MGFNIGVR	TRAPPC3	Selumetinib	0.592107	1230.18	1.19994	No
FSPNTSQFLLVSSWDTSVR	BUB3	Staurosporine	0.528334	21.9268	1.19971	No
EMEENFAVEAA	VIM	Calyculin A	0.592	905.873	1.1994	No
VYIGSFWAQPLQNTDNRR	EHD4	Rapamycin	0.58379	121.951	1.19923	No
WTCCALLAGSEYLK	EIF3D	Selumetinib	0.658207	2114.26	1.19914	No
SCDGPFKPDHYR	AHCY	Fostriecin	0.571487	0.0108111	1.19902	No
IAQPGDHVSVTGIFLPILR	MCM7	Selumetinib	0.643144	333.044	1.19887	No
SKITVTSEVPFSK	RPL22	Fostriecin	0.611953	2.99898	1.19853	No
YVNLPTIALCNTDSPLR	RPSA	Calyculin A	0.580063	263773	1.19829	No
DLEIMQILTR	CASP7	Fostriecin	0.375529	1.74094	1.19809	No
LPFAAAQIGNSFR	GARS	Selumetinib	0.541259	477.116	1.19787	No
ELDNFCNPIIYKPKPK	HSPA4L	Fostriecin	0.605699	3.04662	1.19779	No
ELLIIGGVA	DDX1	Rapamycin	0.552089	0.860148	1.19757	No
IVGGLIELVDQLAK	IFT20	Staurosporine	0.661913	34.2798	1.19743	No
SIATLAITTLLK	COPG2	Fostriecin	0.591054	143084	1.19729	No
ETIEDVEEMLNNLPGVTSVHSR	PSMD13	Fostriecin	0.519618	55729.1	1.19722	No
NFQSLHNIGSVVQHSEGKPLNVTVIR	PSMD9	Rapamycin	0.609441	9.13771	1.19712	No
IRVDIIENQVMDFR	GSTM3	Staurosporine	0.552518	4.78553	1.1971	No
SKAEAESLYQSK	KRT1	Calyculin A	0.0627126	-3193.56	1.19693	No
FQWDLNAWTK	TRIM28	Staurosporine	0.569882	37.7443	1.19684	No
KLSSETYSQAK	NSUN2	FK506	0.655332	27906.3	1.19667	No
HQPPQPK	PAIP1	Fostriecin	0.585097	1770.51	1.19662	No
VFLALVEEVEDR	UNC45A	Fostriecin	0.377376	21.9377	1.19632	No
YEELQITAGR	KRT1	Calyculin A	0.0887887	-1743.86	1.19602	No
QQPNPGNELCYK	TTLL12	Staurosporine	0.612347	1.57058e+08	1.19596	No
LMSNLDSNRDNEVDFQEY	S100A4	Calyculin A	0.544315	0.502547	1.19588	No
AAGVNVEPFWPGLFAK	RPLP1	Fostriecin	0.493114	18.9605	1.19581	No
DIILQSNPLLEAFGNAK	MYO1E	Fostriecin	0.274464	0.62129	1.19574	No
DPTSLLGVLQ	INF2	Fostriecin	0.564061	22.7983	1.1955	No
MDASLGNLFAR	FAM3C	Staurosporine	0.613809	394828	1.19547	No
STLTIGTIDEIQK	DDB1	Calyculin A	0.927578	0.221476	1.19543	No
SFKPDFGAESIYGGFLLGVR	COPB2	Rapamycin	0.574427	103.132	1.19503	No
LLDLENIQIPEAPPPIPK	ELMO2	Fostriecin	0.19023	-1587.64	1.19485	No
GTVEGGDQSNPK	TCOF1	Staurosporine	0.678336	6.52654	1.1945	No
KVMVQPINLIFR	SNRPE	Fostriecin	0.542843	27.1824	1.19439	No
EIQGFFSFPVDNLR	PRPSAP1	Fostriecin	0.498033	90.7508	1.19411	No
TLLDIDNTR	KRT9	FK506	0.42067	7.79936e+10	1.19397	No
GALQYLVPILTQ	KPNB1	Fostriecin	0.389132	539.059	1.19393	No
ALPDQSFLWNVFQR	PDCD6	Staurosporine	0.531278	0.0566417	1.19369	No
GINLPTPPGLSPGDLDVFVR	CC2D1A	Rapamycin	0.597529	0.0556975	1.19349	No
TSACFEPSLDYMVTK	CPS1	Rapamycin	0.369957	3.54509e+36	1.19341	No
NMAEQIIQEIYSQ	TKT	Selumetinib	0.589104	9.03611	1.19337	No
EGHPVYPQLRPGYIPIPVLHEGAENR	BAG3	Fostriecin	0.653807	3.31343	1.19327	No
YCYLQNEVFGLFQK	DSP	Fostriecin	0.597255	18.7766	1.19315	No
DATNVGDEGGFAPNILENKEGLELLK	ENO1	Rapamycin	0.690532	1.18658	1.19314	No
LRSEIDNVKK	KRT1	Staurosporine	0.31623	3.14412e+06	1.19311	No
NTEEYIDGALSGHLGEVLIR	SNRPF	Selumetinib	0.560191	8.46018e+63	1.19303	No
SLADELALVDVLEDK	LDHB	Fostriecin	0.251648	7.28118	1.19252	No
ILFIFIDSDHTDNQR	P4HB	Fostriecin	0.63656	21.1109	1.19236	No
AEAESLYQSK	KRT1	Staurosporine	0.306222	348211	1.19227	No
DEDEEDEEDKEEDEEEDVPGQAK	CALR	FK506	0.740525	164.674	1.1921	No
EDLENNGSKK	NSUN2	Staurosporine	0.603285	0.385282	1.19198	No
IIGATDSSGELMFL	CBX3	FK506	0.689547	19.8432	1.19183	No
AILVDLEPGTM	TUBB2A	Staurosporine	0.524182	139649396197526	1.19171	No
IYQNIQDGSLDLNAAESGVQHKPSAPQGGRL	RAB14	Rapamycin	0.760715	1468.91	1.19165	No
NNQSSNFGPMK	HNRNPA1	Staurosporine	0.691053	1.44666e+12	1.19158	No
IGYPKPALLHSTFFPALQGAQTK	WARS	Selumetinib	0.610812	2220.1	1.19154	No
VRPVALIPSSIPHEVPQILINR	SIRT1	Rapamycin	0.550093	753.712	1.19108	No
LKNDIEEQETLLGTIMPEEESAK	RAD50	Selumetinib	0.679438	586.299	1.19101	No
DATNVGDEGGFAPNILENSEALELVK	ENO2	Fostriecin	0.411465	0.00353833	1.19099	No
TLPGWPVTLPDPGMSLTDR	IRF3	FK506	0.812994	1253.58	1.19081	No
GMAFLHTLEPLIPR	ILK	Fostriecin	0.443971	247.281	1.19075	No
GAEEMETVIPVDVMR	PARK7	Staurosporine	0.533065	2.56348e+13	1.19067	No
SEDSTKDDIDLDAL	EIF5B	Calyculin A	0.633827	0.052419	1.19057	No
TIPAIDPALFNTISQGDVR	VTA1	Fostriecin	0.420798	0.00336469	1.19055	No
YSDFEWLR	SNX3	FK506	0.605275	453.517	1.19045	No
YSNDPVVASLAQDIFK	IPO9	Fostriecin	0.482063	237.229	1.19037	No
LQHPNVVCLLGVVTK	ROR2	Staurosporine	0.747915	2924.11	1.19011	Yes
WVEQHLGPQFVER	NT5C	Selumetinib	0.587692	156439	1.19001	No
LKYENEVALR	KRT10	Calyculin A	0.0998563	-3276.53	1.18999	No
CPLLKPWALTFSYGR	ALDOA	Rapamycin	0.621835	85.6409	1.18993	No
SFDSMISTNCTEELENAGVEVLK	GSR	Calyculin A	0.562156	4.4544	1.18987	No
RRPGGEGPQCEK	HPF1	FK506	0.668618	1.71268e+10	1.1898	No
KIEDNNTLVFIVDVK	RPL23A	Fostriecin	0.604411	19.1832	1.18976	No
TLHPDLGTDKDKEQWK	LDHA	FK506	0.584436	21662.3	1.18952	No
AMHPTLAGK	PABPC1	FK506	0.95393	333.29	1.18903	No
DQLSVLENGVDIVVGTPGRLDDLVSTGK	DDX1	Rapamycin	0.577078	2.89569	1.18893	No
VSPEVPLQNILPVICAK	COBL	Rapamycin	0.589502	906.615	1.1889	No
GHYTEGAELVDSVLDVVRK	TUBB4B	Fostriecin	0.390162	19.0963	1.18878	No
DKEGKPLLK	EEF2	Fostriecin	0.598028	5.88973	1.18876	No
SEITELRR	KRT10	FK506	0.392524	1.16458e+07	1.18841	No
FTNMLGQPGSTALDLFK	PRPF40A	FK506	0.578588	1.75251	1.18815	No
YYMNQVEETR	THOP1	Staurosporine	0.594803	47339.8	1.188	No
DTGKTPVEPEVAIH	RPS20	FK506	0.591008	3170.19	1.18784	No
NTLQLH	RPL15	Calyculin A	0.683481	0.00527527	1.18771	No
SFDDLSPDCLGHAGLVYEYTLGEEK	CCT6A	Fostriecin	0.51655	827.635	1.18757	No
AGALLEEAEQLLDR	CCT5	Fostriecin	0.42879	89.3288	1.18735	No
SDDNSYDEK	SARS	Staurosporine	0.739122	74.5557	1.18717	No
EEIDSILNKVEER	SMS	FK506	0.602339	849.348	1.18705	No
AMAAEAEASR	STOM	Staurosporine	0.662474	4.14407	1.18705	No
QKPITPETAEKL	CDC42	Fostriecin	0.500098	0.482396	1.18692	No
TGFINLDKPSNPSSHEVVAWIR	DKC1	Rapamycin	0.609036	0.988913	1.18673	No
ITVLQLSALLK	UBR4	Fostriecin	0.385809	58.0571	1.1867	No
NLVPLLLAPENLVEK	ATL2	Fostriecin	0.393383	47.048	1.1867	No
CELLYEGPPDDEAAMGIK	EEF2	Staurosporine	0.588596	4.30011e+06	1.1864	No
NDKFASFIDK	KRT74	Calyculin A	0.572678	20.5387	1.1864	No
GSIFVVFDSIESAK	SSB	Fostriecin	0.342419	2.61881	1.18636	No
FFLDYFSCGK	GART	Staurosporine	0.555787	38.3499	1.18572	No
AGDWQCPNPGCGNQNFAWR	EWSR1	FK506	0.562857	191.331	1.18556	No
TLLWPLRDLDTGEEVTR	TTLL12	Fostriecin	0.576704	16980.2	1.18516	No
ILNIFGVIK	TFRC	Fostriecin	0.412524	40.8199	1.18491	No
FYEQMNGPVAGAS	EEF1D	Calyculin A	0.611808	0.498747	1.18491	No
VLPTEQFHLGK	DDX56	Staurosporine	0.663959	4.2367	1.18486	No
LAGVTALSCWLPLR	LYPLA1	Staurosporine	0.560025	83.0148	1.18465	No
SLDLDSIIAEVK	KRT1	Calyculin A	0.080234	-3410.67	1.18451	No
APGPGLAQGLPQLHSLVLR	LRRC47	Selumetinib	0.571055	297.717	1.18433	No
YDLGGLVMVK	QPRT	Staurosporine	0.62602	8.04254e+11	1.18411	No
DGTGSHLVTVPPGPSLADALIS	PSMD4	Fostriecin	0.534114	22.9876	1.18381	No
MNVSPDVNYEELAR	PSMC3	Selumetinib	0.65178	7325.02	1.18354	No
NRELAILLGMLDPAEKDEK	PRDX6	Calyculin A	0.646514	55.3895	1.18345	No
AVPLALALISVSNPR	PSMD2	FK506	0.41006	7.24595e+06	1.18331	No
IDEGETDWK	PPA2	Calyculin A	0.539202	0.00199363	1.18322	No
MQVDQEEPHVEEQ	HSPA4	Calyculin A	0.581981	9.01183e+63	1.18297	No
LLDLPPTPVGPAL	SMYD4	Fostriecin	0.555665	21.7973	1.18287	No
SLSNVIAHEISHSWTGNLVTNK	LTA4H	FK506	0.482532	359.419	1.1828	No
TLWGDYYINMK	EFL1	Calyculin A	0.789156	5.22686	1.18277	No
DLPTVLPPGFTIGAICK	HMBS	Fostriecin	0.378009	14069259780	1.18219	No
HQGVMVGMGQK	ACTG1	Staurosporine	0.526522	286371	1.18215	No
VLFFDELDSIAK	VCP	Fostriecin	0.516573	3444.66	1.18211	No
GVTSDNCR	RNH1	Staurosporine	0.583813	56.5022	1.18204	No
DILLLPLQLPR	RIN1	Fostriecin	0.494109	2447.68	1.18183	No
GQLVPLETVLDMLR	AK1	Staurosporine	0.592811	46.4035	1.18167	Yes
VPAATSAIITNDGIGINPAQTAGNVFLK	UFM1	Fostriecin	0.433395	0.00161062	1.18163	No
KHFVGYPTNSDFELK	PTGR1	Rapamycin	0.567311	23364.8	1.18152	No
KFVIHPESNNLIIIETDHNAYTEATK	SF3B3	Calyculin A	0.558972	2.3895	1.18151	No
MTSSDKDFR	CAND1	Calyculin A	0.664876	2.31607e+29	1.18142	No
LLLQQLEATLETGKR	NAA25	Fostriecin	0.384098	4622.18	1.18126	No
ALVENCLVPDLWIR	SART3	Fostriecin	0.48359	20.4017	1.18119	No
LLPPLLQIVCK	IPO4	Fostriecin	0.463967	134.763	1.18091	No
LLTQYILNLGK	AP3B1	Fostriecin	0.504889	1425.75	1.18091	No
MTGAAEQIK	TPT1	Selumetinib	0.54651	1962.36	1.18075	No
TVQVVPHITDAVQEWVMNQAK	CTPS2	Fostriecin	0.552658	1.13522	1.1807	No
KGDVVIVLTGWRPGSGFTNTMR	PKM	FK506	0.437499	2332.38	1.18066	No
LVEGESDNRNQQK	MTA2	Calyculin A	0.505058	26.3092	1.18033	No
YVVTSVSWWSHK	EIF3B	Staurosporine	0.560597	126.422	1.18007	No
ENAGEDPGLAR	DCD	Rapamycin	0.566063	2.25099	1.18003	No
SLPDLDSENWIEVK	LARP1	Calyculin A	0.70727	115.734	1.18002	No
TTAEKTDEEEKEDR	DDX19A	Calyculin A	0.502656	0.000740972	1.18001	No
AFLDVVIGGR	GAPVD1	Rapamycin	0.70109	3311.32	1.18001	No
YYGLQILENVIK	XPO1	Fostriecin	0.539607	2709.02	1.17997	No
WGDAGAEYVVE	GAPDH	Selumetinib	0.395662	232.225	1.17988	No
WELLQQVDTSTR	KRT1	Staurosporine	0.247385	380824	1.17983	No
SAAETVTKG	HSPE1	Calyculin A	0.717864	0.116919	1.17977	No
DVCTELLPLIKPQ	CBR1	FK506	0.413021	81129.9	1.17966	No
AVDLVEEESGAPGEEQR	DHX16	Calyculin A	0.557645	0.281711	1.17872	No
ALEESNYELEGK	KRT10	FK506	0.374818	1.36619e+06	1.17866	No
QSLEASLAETEGR	KRT10	FK506	0.3421	7.88218e+08	1.17864	No
DSTLDPSLMEMTEAALR	ALPP	Staurosporine	0.722	0.243405	1.17856	No
LLQDHPWLLSQNLVVKPDQLIK	ACLY	Rapamycin	0.734793	1.1275	1.17855	No
DTPLEHHLYVVSYEAAGEIVR	DPP9	FK506	0.707554	3942.75	1.17843	No
VFSNSK	UBAP2L	Staurosporine	0.695334	3.11367	1.17843	No
LEFSIYPAPQVSTA	TUBA1A	Fostriecin	0.302804	0.00253922	1.17815	No
FCIWTESAFRK	RPL4	Rapamycin	0.622098	0.360878	1.17811	No
AQDIEAGDGTTSVVIIAGSLLDSCTK	CCT4	Rapamycin	0.572524	119.27	1.17807	No
MNVAEVDKVTGR	RPS21	Selumetinib	0.394944	2428.28	1.17798	No
CSVCPDYDLCSVCEGK	SQSTM1	Staurosporine	0.626753	5.6401e+07	1.17791	No
MSGECAPNVSVSVSTSHTTISGGGSR	KRT1	FK506	0.438436	1.71498e+06	1.17784	No
AILVDLEPGTMD	TUBB2A	Calyculin A	0.601122	5.38408	1.1777	No
RLVLDSVKLEA	TBCA	Rapamycin	0.519405	37.5221	1.17756	No
TDQDEEHCRK	ADRM1	FK506	0.800906	1.82134e+13	1.17756	No
WMGGAELSDDGR	PREP	Selumetinib	0.608889	4452.48	1.17751	No
VTNPNSTEHMK	KPNB1	Staurosporine	0.58811	2.01504e+07	1.17748	No
HGVQELEIELQSQLSKK	KRT9	FK506	0.472903	6.28721e+07	1.17744	No
WSDLLSDLQK	PFKM	Selumetinib	0.659492	2430.97	1.17717	No
EGSRGEEDTGQEEGGSR	HUWE1	Fostriecin	0.466341	144.6	1.1771	No
AIGMEDSPDLLAAR	ASNS	Staurosporine	0.51474	211.199	1.17706	No
DAPPLLPSDTGQGYR	DMAP1	Rapamycin	0.82249	3862472853198590	1.17703	No
PSTVNK	UBAP2	Staurosporine	0.606424	0.323631	1.17694	No
FKGPGDTSNFDDYEEEEIRVS	PRKACA	Staurosporine	0.58617	494.931	1.17692	Yes
GITGQDGSYLAEFLLEK	GMDS	Fostriecin	0.274285	0.283259	1.17691	No
DQANLTVK	LGALS1	Calyculin A	0.571409	2636.07	1.17682	No
WSSLACNIALDAVK	CCT3	Selumetinib	0.560446	1751.05	1.17669	No
WFVLDAETR	EML4	Selumetinib	0.614241	5728.47	1.17664	No
PLPPIDHSEIDYPPFEK	DDX42	Staurosporine	0.594441	0.430145	1.17663	No
DIVVDVGGEYDPR	C12orf10	Staurosporine	0.556698	2.57817	1.17659	No
NLQEFLGGLSPGVLDR	GTF2H4	Fostriecin	0.561565	23.644	1.17658	No
NAGNCLSPAVIVGL	PHGDH	Fostriecin	0.667363	16.5264	1.17631	No
IRLENEIQTYR	KRT10	FK506	0.328866	7.19846e+07	1.17626	No
KLAPPLVTLLSGEPEVQYVALR	AP2B1	Rapamycin	0.636801	1678.26	1.17606	No
TCFVDCLIEQTHPEIRK	EFTUD2	Fostriecin	0.567554	5.70267	1.1759	No
KGHAVGDIPGVR	RPS23	FK506	0.54957	4.31049e+42	1.17583	No
GGPYGGGNYGPGGSGGSGGYGGR	HNRNPA2B1	Calyculin A	0.588831	0.00122638	1.17562	No
MVVPLACLLTPLK	SEC23B	Selumetinib	0.630414	4528.31	1.17557	No
IANDNSLNHEYLPILGLA	GOT1	Fostriecin	0.513886	475.553	1.17555	No
IQNNDNVGKPK	SRSF4	Fostriecin	0.594528	7.38e+22	1.17541	No
DSEQVTVSLQNLGIHAGAY	RECQL	Calyculin A	0.739888	3196.89	1.17525	No
ANVPTEGFQF	KPNA4	Calyculin A	0.647877	1.32631	1.17507	No
HTLADNFNPVSEER	M6PR	Calyculin A	0.568655	0.846135	1.17507	No
SINTEVVACSVDSQFTHLAWINTPR	PRDX4	Staurosporine	0.590517	14.1651	1.17499	No
DECNVVEVVAR	NPM3	Staurosporine	0.559148	7.32094e+51	1.17493	No
TAVSEKDDQDGAFTK	BLMH	Fostriecin	0.594537	0.0428937	1.17487	No
ALLQEMPLTALLR	TROVE2	Fostriecin	0.578797	13766.1	1.17476	No
DVDGAYMTK	KRT1	Staurosporine	0.230959	3.55097e+07	1.1747	No
KKDEEFQR	TMEM165	Staurosporine	0.560774	0.322005	1.17451	No
FNDLVISDGSSLEDLVVK	PAIP2	Calyculin A	0.666976	2.85225	1.17442	No
TDYMVGSYGPR	ARHGDIA	Staurosporine	-0.504084	1.42528e+07	1.17434	No
DCMLTNPELLK	TUBGCP2	Staurosporine	0.605649	118773	1.17408	No
VGWIFTDLVSEDTRK	NPLOC4	Staurosporine	0.599549	86.3438	1.17376	No
WDYQPDICK	RNF113A	Selumetinib	0.588475	55260.4	1.17366	No
LDCSQGYTEENTIFAPR	PBDC1	Calyculin A	0.724204	101.165	1.17361	No
MGFAVLLVNYR	APEH	Rapamycin	0.548194	31670.1	1.17352	No
NGGLGHMNIALLSDLTK	PRDX3	Staurosporine	0.559124	386.252	1.17351	No
SPDDPAR	ENO3	Staurosporine	0.59804	82.478	1.17339	No
IGYPKPALLHSTFFPALQGAQTK	WARS	Calyculin A	0.620128	4.95197	1.17311	No
IHCETDEK	DDX24	Staurosporine	0.629186	0.0495459	1.17288	No
LPAYLTIQMVR	USP14	Staurosporine	-0.621205	7.61664e+176	1.17282	No
QDDAGADDWETDPDFVNDVSEKEQR	CTTN	Calyculin A	0.603058	138.644	1.17279	No
AITSGGITYQDQPWHADCFVCVTCSK	FHL1	FK506	0.702486	449.389	1.17261	No
FAIGSQVSEHSIIK	MCM5	FK506	0.287098	1329927487688090	1.17246	No
EEGDLGPVYGF	TYMS	Fostriecin	0.51206	2107.52	1.17204	No
LEVIIPERYPFEPPQIR	UBE2T	Rapamycin	0.565506	3.22976	1.17171	No
AQQEAEAAQR	TBCB	Staurosporine	0.557324	647.558	1.1717	No
HFNALGGWGELQNSVK	LTA4H	Staurosporine	0.568271	115.379	1.17166	No
NVDMLSELVQEYDEPILK	NAP1L4	Calyculin A	0.554601	0.00709446	1.17165	No
GKEENISCDNLVLEINSLK	EIF2B5	Staurosporine	0.564405	334.043	1.1716	No
SLEELPVDIILA	COPG1	Fostriecin	0.556245	83871.5	1.17158	No
NKDQEVNFQEYVTFL	S100A6	Fostriecin	0.561795	40.4967	1.17153	No
MSEQLDLPVR	IPO7	Selumetinib	0.66567	2348.34	1.17146	No
VAHPIRPKPPSATSIPAILK	PRPF19	Calyculin A	0.487441	0.00256449	1.1714	No
MNVAEVDK	RPS21	Selumetinib	0.542087	0.491352	1.17127	No
LGPLFSLLNENHR	PSMD5	Fostriecin	0.362531	0.346078	1.17111	No
AGAHLQGGAKR	GAPDH	Fostriecin	0.444961	-212.734	1.171	No
MALVLER	TKFC	Selumetinib	0.627919	2200.63	1.17088	No
LIDLAYTPFHAVLK	INTS14	Rapamycin	0.558303	41.0014	1.17073	No
RISEQFTAMFR	TUBB4B	Fostriecin	0.552979	5.98342	1.17062	No
RAHCAICTDR	PRKCI	Fostriecin	0.571812	0.892151	1.1706	No
VIAAATQCALSTSQLVACAK	TLN2	FK506	0.629135	3214.2	1.1706	No
IIVLGLLPR	PAFAH1B2	Fostriecin	0.393999	69569.1	1.17054	No
DSSKGEDSAEETEAKPA	ILF3	Calyculin A	0.502773	18.0873	1.17041	No
LAMQEFMILPVGAA	ENO1	Fostriecin	0.572401	1689.45	1.17035	No
THNLEPYFESFINNLR	KRT1	Staurosporine	0.228675	4086.64	1.17028	No
LHFFMPGFAPLTSR	TUBB4B	Fostriecin	0.160555	0.179573	1.17014	No
GLLPEHFLFLAQK	STAT6	Fostriecin	0.545247	22.5904	1.17013	No
LPAAGVGDMVMA	RPL23	Staurosporine	0.692837	1.00931e+13	1.17007	No
GFFNIYHPLDPVAYR	SEC23IP	Fostriecin	0.541973	213.548	1.17003	No
ISDSLDPCCR	PHGDH	Calyculin A	0.559879	25.6035	1.16991	No
MESQEPTESSQNGK	NUDT5	Calyculin A	0.568885	45.3011	1.1697	No
RGQTCVVH	FKBP1A	FK506	0.456513	-15577.9	1.16959	Yes
KVQESLK	PDCD6IP	Staurosporine	0.572702	33.0593	1.16955	No
VFKDDDDVVIGK	ARPC2	Selumetinib	0.374234	3.37101e+16	1.16953	No
PLCDLLTVMDSK	KPNA1	Rapamycin	0.533289	30.8111	1.16944	No
LVVLDEELEGISPDELKDELPER	GMFB	Calyculin A	0.559676	1.79258	1.16928	No
WAEFEWENK	COPB1	Selumetinib	0.622322	8721.26	1.16924	No
TVVVNCNPETVSTDFDECDK	CPS1	Rapamycin	0.256501	2.01351	1.1691	No
MLLCEAVAAVMAK	RARS	Selumetinib	0.566793	1225.35	1.16894	No
LLQPPAPIMPL	COPA	Calyculin A	0.494267	260.647	1.16866	No
AIGDILEDK	TXNRD1	Rapamycin	0.192899	-123591	1.1686	No
MDVNVGDIDIEGPEGK	AHNAK	Staurosporine	0.675184	3.45818e+09	1.16828	No
SSVLEAK	TRAF2	Calyculin A	0.595711	0.0133381	1.16824	No
YLLNLNLEPFSEK	TGM2	Fostriecin	0.365184	53.1437	1.16823	No
MLDAEDIVGTARPDEK	ACTN1	Selumetinib	0.601425	2516.45	1.16821	No
VNTAQCPLPLFTCL	PLA2G4A	Selumetinib	0.777949	311799	1.16781	No
NQSFCPTVNLDK	RPL27A	FK506	0.601001	1.0722e+121	1.16763	No
YLDGYDRDDK	ANP32A	Staurosporine	0.518497	1.48233e+09	1.16728	No
SLRPDPNFDAL	RNF2	Staurosporine	0.617508	4.50539e+69	1.16706	No
GLYGGSSYVDFLCCVHK	SEC24D	Staurosporine	0.588606	4075.83	1.16694	No
GVNVEPFWPGLFAK	RPLP1	Fostriecin	0.337107	17.1994	1.16691	No
FLSQIESDRLALLQVR	HK1	Rapamycin	0.537021	4.16985	1.16669	No
FRPDMEEEEAKNLVSEAIAA	PSMB7	Calyculin A	0.551164	14.4173	1.16649	No
QTYFLPVIGLVDAEK	PSMC3	Fostriecin	0.465285	786.832	1.16635	No
PLPPLPAQFK	VTA1	Fostriecin	0.385477	-562.864	1.16633	No
GTMVTIEGPR	MTAP	Staurosporine	0.531081	10322.5	1.16632	No
GGVSAVAGGVTAVGSAVVNKVPLTGK	TMEM263	FK506	0.675738	12901.4	1.16622	No
PILYRPVAVALDTK	PKM	Fostriecin	0.474733	19.9772	1.166	No
NMAEQIIQEIYSQIQSK	TKT	Selumetinib	0.623205	4098.97	1.166	No
VLDGLHNELQTIGFQIETIGK	UGDH	Fostriecin	0.611501	97.7039	1.16597	No
SFLSGLYEFPLNK	TRMT6	Fostriecin	0.501643	21.2857	1.16591	No
TEGNIDDSLIGGN	TPT1	Staurosporine	0.535831	0.115374	1.16583	No
KDDESNLVEEK	KLC1	Calyculin A	0.56698	0.00454003	1.16581	No
SISVNQWGSQLGLSVLSK	HUWE1	Staurosporine	0.580442	116.714	1.16571	No
PGPALWPLPLSVK	HEXB	Fostriecin	0.464256	7042315264	1.16552	No
LVINGNPITIFQERD	GAPDH	Fostriecin	0.269923	30.742	1.16538	No
EAILNDEIYCPPETAVLLASYAVQAK	RDX	Staurosporine	0.522614	1.06627	1.16516	No
MIPCDFLIPVQTQHPIRK	GPI	Rapamycin	0.682323	38348.9	1.16497	No
LILDVFCGSQMHFVR	G6PD	FK506	0.517087	3.75157e+23	1.16492	No
YTEGAELVDSVLDVVR	TUBB4B	Fostriecin	0.360182	692.584	1.16492	No
VLGLVLLR	SNRPB	Fostriecin	0.461238	0.0560059	1.16491	No
AVCMLSNTTAVAEAWAR	TUBA1C	Staurosporine	0.576617	92.9998	1.16489	No
AFDEVK	TMPO	Staurosporine	0.713909	0.86227	1.16486	No
ASSPVPLPPVTHLDLTPSPDVPLTIMK	LGMN	Fostriecin	0.613768	2.38093	1.16452	No
MDQVMQFVEPSR	SEC61G	Staurosporine	0.492767	1.32821e+08	1.16428	No
SFEVEEVETPNSTPPR	2009-09-01	Calyculin A	0.541326	74.0633	1.16426	No
GVNCIDYYSGGDKPYLISGADDR	COPB2	Calyculin A	0.546476	0.00162478	1.16403	No
NKDGVLVDEFGLPQIPAS	CHMP5	Fostriecin	0.554282	-115.07	1.16399	No
MQTPVNIPVPVLR	GEMIN7	Fostriecin	0.374366	164.832	1.16395	No
KFAETQPK	EEF1G	Staurosporine	0.52486	5.0172e+06	1.16391	No
QVLIRPC	RPS15A	FK506	0.606424	5.46671	1.16354	No
AMTTGAIAAMLSTILYSR	PSMB1	Selumetinib	0.529128	96.7685	1.16334	No
LNDLEDALQQAK	KRT1	Calyculin A	0.14219	-305.307	1.16316	No
LAQMFSDMVLK	TFRC	Rapamycin	0.566014	240.563	1.16312	No
LPAAGVGDMVMATVK	RPL23	Rapamycin	0.468073	364.935	1.16282	No
ALFEEVPELLTEAEKK	ATIC	Fostriecin	0.241812	26154.2	1.16263	No
LAEQAERYDDMATCM	YWHAQ	Calyculin A	0.563161	0.000834592	1.16242	No
EHQVVSSDFNSDTHSSTFDAGAGIALNDHFVK	GAPDH	Fostriecin	0.58506	112.173	1.16212	No
SGLLVLTTPLASLAPR	COASY	Fostriecin	0.424532	35.5447	1.16197	No
APGEQDGDAMPLGSAVDIL	MCM3	Rapamycin	0.59874	51570.2	1.16193	No
MLLVDELR	ARF4	Selumetinib	0.487095	1650.16	1.16181	No
GRVFEVSLADLQNDEVAFRK	RPS3A	Rapamycin	0.635093	5.00899	1.1618	No
RIYIPLPEPHAR	VPS4B	Rapamycin	0.549275	2.7338	1.16168	No
IETWHKPDLGTLENVHGLDPNTWK	PITPNB	Staurosporine	0.687012	413.288	1.16163	No
ACVSMLGVPVDPDTLHATLR	HUWE1	Staurosporine	0.667778	122.068	1.16161	No
DGEDQTQDTELVETRPAGDR	HLA-B	Calyculin A	0.550243	0.202515	1.16146	No
GSFGEVFK	STK26	Calyculin A	0.57106	32.4261	1.16109	No
GIVMDSGDGVTHTVPIYEGYALPHAILR	ACTG1	Fostriecin	0.664779	682.966	1.16078	No
MEAFVVYR	PTGR1	Selumetinib	0.574883	1414.34	1.16069	No
GEADRDTYR	RPS10	Staurosporine	0.57063	0.529445	1.16068	No
WLPDVTRPEGK	RBBP4	Selumetinib	0.365153	1.79704e+08	1.16042	No
AETELKA	EPB41	Rapamycin	0.571901	8.90505e+61	1.16039	No
GHYTEGAELVDSVLDVVR	TUBB4B	Fostriecin	0.452328	4.31137	1.16014	No
ELLQLADALGPSICMLK	UMPS	Staurosporine	0.576787	34.6866	1.15994	No
ETTDTDTADQVIAS	ACTN4	Calyculin A	0.647013	0.000258256	1.15992	No
GGFDWNLVFK	GALNT2	FK506	0.559171	548.559	1.15991	No
RQHLYVDK	SUCLG1	Staurosporine	0.596329	2.69e+21	1.15987	No
TGGLADK	KIF11	Staurosporine	0.593288	0.236596	1.15977	No
ETETVFVPVIQAGMEALK	SEC24C	Fostriecin	0.365616	2.30939	1.15963	No
ITVVGVGQVGMACAISILGK	LDHB	Fostriecin	0.229715	316.114	1.15959	No
MVNDAEK	HSPA5	Selumetinib	0.539019	730.998	1.15957	No
IGVGAMTWSPLACGIVSGK	KCNAB2	Staurosporine	0.556792	73.3964	1.15942	No
HHTGNNTFR	ENAH	Staurosporine	0.675545	1.19081	1.15931	No
SIIMLEALER	SNRPG	Staurosporine	0.52194	1.88925e+09	1.15908	No
ALPLALVLHELGAGR	TYMP	Calyculin A	0.573996	0.627059	1.15908	No
EGGSIPVTLTF	CNDP2	Calyculin A	0.485873	-48.5496	1.15887	No
YGINTTDIFQTVDLWEGK	TAGLN2	Staurosporine	0.669451	0.193494	1.15883	No
TDLNPDNLQGGDDLDPNYVLS	CKB	Fostriecin	0.454465	374.763	1.15873	No
AKVDEFPLCGHMVSDEYEQLSSEALEAAR	RPL10	Calyculin A	0.608888	69.6652	1.15819	No
DQECDKFNQCGTCNEFK	CTSZ	Calyculin A	0.510686	0.000232235	1.15816	No
LHGKPIR	PTBP1	Staurosporine	0.904361	9.96134	1.15807	No
TVQVVPHITDAIQEWVMR	CTPS1	Fostriecin	0.561859	15.4312	1.15774	No
MDNLSSEEIQQR	SNAP23	Calyculin A	0.528481	0.00825816	1.15764	No
QFGFIVLTTSAGIMDHEEAR	RPS15A	Calyculin A	0.602362	11.9153	1.15744	No
GGTEGGSAESEGAK	HNRNPD	Staurosporine	0.617327	7671.3	1.157	No
WMAPEVVTR	PAK1	Selumetinib	0.646204	7235.71	1.15693	No
KEEEDLEAL	KLHDC4	Staurosporine	0.708346	1.03871	1.15686	No
ATSFLLALEPELEAR	RPN1	Fostriecin	0.556145	18.5952	1.15681	No
TTDGVYEGVAIGGDRYPGSTFMDHVLR	ACLY	Fostriecin	0.681254	18.7558	1.15663	No
AVFVDLEPTVIDEVRTG	TUBA1A	Fostriecin	0.474533	-109.609	1.15655	No
SESVPPVTDWAWYK	BSG	Staurosporine	0.564618	239.471	1.15653	No
FPLFGGWK	RPN1	Fostriecin	0.454503	59892.4	1.15642	No
WELLQQVDTSTR	KRT1	Calyculin A	0.0930136	-1712.17	1.15641	No
GGAGGGPGGAGGGSGQR	PACS1	Staurosporine	0.663295	3948.38	1.15626	No
NFIVWLEDQK	RTRAF	FK506	0.487915	24.0059	1.15623	No
QTTQDAPEEVR	CWC15	Fostriecin	0.656954	4227202978	1.15609	No
LAMLEEDLLALK	HIBCH	Staurosporine	0.538035	2827.85	1.15603	No
YENEVALR	KRT10	FK506	0.376333	3.57117e+08	1.15602	No
FLIPVLNGLEK	SYMPK	Fostriecin	0.46259	19.3815	1.15556	No
TRNEELAQTWK	NPLOC4	Fostriecin	0.568843	1.46e+35	1.15541	No
VCDSCHTLLLQR	RUFY1	Calyculin A	0.556191	0.0456882	1.15525	No
EPLFGISTGNLITGLAAGAK	CPS1	Rapamycin	0.251578	1050094749681570	1.15518	No
DSLVDIIGIC	RPA1	Fostriecin	0.493769	278.321	1.15508	No
GQVCLPVISAENWKPATK	UBE2L3	Staurosporine	0.498217	931.488	1.15481	No
SWLQQEGHLSEEEMAR	GART	Selumetinib	0.582515	147.059	1.15473	No
IIHDFPQFYPL	RPA3	FK506	0.52014	37.3387	1.15462	No
LNCQVIGASVDSHFCHLAWVNTPK	PRDX1	Staurosporine	0.571949	0.423679	1.15373	No
LWLFGYDEQR	ATG3	Fostriecin	0.530005	2069.28	1.15363	No
LLELIEGF	ASMTL	Rapamycin	0.504904	9.42126	1.15344	No
VIILNHPGQISAGYSPVIDCHTAHIACK	EEF1A2	Fostriecin	0.619699	20.539	1.15344	No
KLDLEAWFPGSGAFR	SARS	FK506	0.586644	232.623	1.15343	No
MRECISIHVGQAGVQ	TUBA1A	Calyculin A	0.501762	285932	1.15318	No
YMEAFKPFLGIGLK	KPNB1	FK506	0.446197	88.0661	1.15317	No
MVQDGDFVR	FKBP10	Selumetinib	0.546098	1484.36	1.15314	No
LLPPPICFQGPFVQ	CSTF3	FK506	0.655036	173.487	1.15284	No
QSVEADINGLR	KRT10	FK506	0.320993	1.40628e+10	1.15272	No
GLLPEELTPLILATQK	ETFA	Fostriecin	0.258647	0.0254025	1.15265	No
AELNPWPEYIYTRL	TARS	Rapamycin	0.618321	0.18925	1.15239	No
HWDQNER	SLC3A2	Staurosporine	0.511901	0.962508	1.15236	No
NHTTDNGVGPEEESVDPNQYYK	KARS	Fostriecin	0.656234	5.56e+20	1.15207	No
YFLWVVK	GRB2	Fostriecin	0.366621	0.767559	1.15188	No
SADPLGAWLQDAR	PLEC	Calyculin A	0.623538	39.1928	1.1518	No
SAGEEEDGPVLTDEQK	ARL6IP4	Calyculin A	0.520931	6.75092	1.15156	No
FTDTRKDEQER	EEF2	Fostriecin	0.565153	6.56486	1.15121	No
LLPGIEVLWTGPK	OGA	Fostriecin	0.460563	19.5352	1.15119	No
GPGLNLPPPIGGAGPPLGLPK	PRCC	FK506	0.474849	722.297	1.15116	No
LEHDVNIQFPDKDDGNQPQDQITIT	HDLBP	Calyculin A	0.556372	135.249	1.15115	No
LDYNNIPTVVFSHPPIGTVGLTEDEAIHK	GSR	Fostriecin	0.529076	161139	1.15076	No
SMLAALIAAQATALNR	RAVER1	FK506	0.670877	3.36044e+08	1.15053	No
QISNLQQSISDAEQR	KRT1	Calyculin A	0.0525988	-7613.29	1.15046	No
MSGECAPNVSVSVSTSHTTISGGGSR	KRT1	Staurosporine	0.362222	987123	1.15045	No
LVEVEELAEEVLADKR	PDRG1	Fostriecin	0.56796	0.053986	1.15035	No
MIEAVQNHIGSLNWGYR	TXNRD1	Rapamycin	0.0133621	7.80711e+115	1.15027	No
KIESDVQEPTEPEDDLDIMLGNK	EIF2S2	Staurosporine	0.588848	1.34726e+17	1.14988	No
PMILGYWDIR	GSTM1	FK506	0.533826	0.143567	1.14984	No
VHVQFFDDSPTR	MSH6	Calyculin A	0.585265	1.0105	1.14984	No
MHGGGPTVTAGLPLPK	MTHFD1	Selumetinib	0.595275	1521.11	1.14981	No
SWLSYSYQSR	SF3B3	FK506	0.572308	282.908	1.14981	No
VAEQVLNAVNK	SCPEP1	Calyculin A	0.62811	0.136001	1.14965	No
FSSCGGGGGSFGAGGGFGSR	KRT1	Calyculin A	0.205835	-1120.4	1.14947	No
NKLNDLEDALQQAK	KRT1	Calyculin A	0.0112022	-7021.2	1.1494	No
SIWAFGPDATGPNILVDDTLPSEVDK	EFTUD2	Fostriecin	0.548916	31.0864	1.14936	No
TTTPLPAVSGSPGAAITPLPSTQNGPVFAK	CRKL	FK506	0.580066	3203.72	1.14933	No
VDEFPLCGHM	RPL10	Staurosporine	0.649496	1023.31	1.14919	No
NTLAMTEEEK	TUFM	Rapamycin	0.557598	2.06071e+33	1.14914	No
TLSTIATSTDAASVVHSTDLVVEAIVENLK	HADH	Calyculin A	0.527229	86.2407	1.14911	No
GAGYTFGQDISETFNHANGLTLVSR	PPP2CA	FK506	0.609437	1085.87	1.1491	No
FVDILTNWYVR	IARS	FK506	0.501495	103.131	1.1491	No
IMGIPEEEQMGLLR	MYH9	Staurosporine	0.580573	2763.19	1.14904	No
WQETCVDAIKVPEK	BAIAP2L1	Selumetinib	0.590094	30984	1.14893	No
MNVDHEVNLLVEEIHR	ABRACL	Fostriecin	0.306797	29.6421	1.14891	No
GVTDHTQR	DYNC1H1	Staurosporine	0.659592	1.92213	1.1488	No
FPNLVDPWTPHLYAR	NCAPD2	FK506	0.839284	6.52345	1.14872	No
IQLLDLPGIIEGAKDGK	DRG1	Fostriecin	0.576788	8.99145	1.1487	No
DGTGSHLVTVPPGPSLADAL	PSMD4	Calyculin A	0.638297	5.55206	1.14861	No
LMEPIYLVEIQ	EEF2	Selumetinib	0.428613	3031.92	1.14854	No
WIVGDFDSPSGR	UGGT1	Selumetinib	0.610336	89630.7	1.14852	No
LELPLWLAK	GINS3	Fostriecin	0.439526	22543.8	1.14826	No
TSSSIPPIILLQ	USP14	Fostriecin	0.530008	3.91303	1.14822	No
AQYEDIAQK	KRT1	Calyculin A	0.00673535	-3782.18	1.14815	No
KSADTLWDIQK	LDHB	Fostriecin	0.645157	4.52398	1.14785	No
INQYPESNAEYLAHLVPGAHVVK	STEAP4	Rapamycin	0.553144	5.12359	1.14781	No
EVCQLLPFLVR	NCDN	Fostriecin	0.479292	7055.68	1.14758	No
SWGIDCLFEK	TPMT	Fostriecin	0.530407	123.321	1.14745	No
MDLVTYFGK	CNP	Staurosporine	0.749595	11563.6	1.14717	No
IRLENEIQTYR	KRT10	Calyculin A	-0.0196491	78793.6	1.1471	No
LRPPGAEKPSWLEEQ	ARFIP2	FK506	0.914609	31.5839	1.14701	No
NQHFEVPFIAFYR	SUPT6H	Rapamycin	0.621455	584.162	1.147	No
DANDVPIQCEISPLISY	UAP1	Fostriecin	0.491069	17.7595	1.14698	No
TQPILDILLK	CAB39	Fostriecin	0.35884	1.78728	1.14697	No
LVKEEVFWR	SYAP1	Calyculin A	0.514562	461.144	1.14691	No
VAGFNPALQLILTR	TOR1AIP2	Fostriecin	0.38997	19.1977	1.14682	No
SLVNLGGSK	KRT1	Staurosporine	0.300467	5.95164e+08	1.14653	No
AMEGIFMKPSELLK	SDF2	Selumetinib	0.587443	18152.6	1.14636	No
GVVPLAGTDGETTTQGLDGLSER	ALDOC	Staurosporine	0.474825	27.4817	1.14625	No
DVFSKPVNIF	PTGFRN	Staurosporine	0.614616	349.518	1.14622	No
NEQINK	DZIP3	Staurosporine	0.528938	3.41385	1.14619	No
EGCEAIVDTGTSLMVGPVDEVR	CTSD	Fostriecin	0.524722	0.0106211	1.14616	No
HGGPQYCR	PTGES	Staurosporine	0.543973	27597.5	1.14608	No
VHAALVYHK	PPP1R8	Staurosporine	0.652124	63.5867	1.14603	No
GTGAPVIESPYGETISPEDAPESISK	CSTF2	Staurosporine	0.537046	1.2103e+08	1.14603	No
SHLGNVHDQDN	PCNP	Staurosporine	0.575524	0.230064	1.14602	No
TVWDWELMNDIK	HSP90B1	Staurosporine	0.621921	316.43	1.14595	No
MALLATVLGR	CAD	Rapamycin	0.447283	158.239	1.14576	No
MQNDTAENETTEKEEK	CALD1	Calyculin A	0.439051	155.245	1.14572	No
WGEPEPFLR	POLD1	FK506	0.635355	997.737	1.14538	No
IFCCHGGLSPDLQSMEQIR	PPP1CA	Selumetinib	0.579138	10146.3	1.14521	No
TVEEVDAAMNAR	HNRNPA1	Rapamycin	0.491698	4269.32	1.14516	No
LQIIPTLCHLLR	GSDME	Fostriecin	0.295286	58.5235	1.14515	No
DVSALFPDVVNCM	AP1B1	Rapamycin	0.515331	508196	1.14508	No
MAQFDAK	EEF1G	Selumetinib	0.433267	660.252	1.14501	No
TGQVPSAEDEPAPK	DIDO1	Calyculin A	0.666584	3.85223	1.14498	No
AILVDLEPGTMD	TUBB2A	FK506	0.577613	308.837	1.14492	No
DLFTASNDPLLWR	FBXO7	FK506	0.618906	994.957	1.14464	No
LGPLFSLLNENHR	PSMD5	FK506	0.283779	5.01348	1.14462	No
TFVVQGFGNVGLHSMR	GLUD1	Staurosporine	0.576675	144.654	1.14448	No
IPGLLSPHPLLQL	FASN	Fostriecin	0.476348	87.2844	1.14423	No
ASGPGLNTTGVPASLPVEFTIDAK	FLNA	Fostriecin	0.495004	0.00470303	1.14399	No
HHPQVLSMK	ATIC	Staurosporine	0.722245	90.4403	1.14395	No
WFKEEQLPLR	SH2D4A	Selumetinib	0.500655	6587.33	1.14388	No
ALASLGKPLHPLLVVAPNQLK	ELAC2	Selumetinib	0.550625	29934	1.14371	No
LPDGSEIPLPPILLGR	CNDP2	Fostriecin	0.383164	11.6762	1.14357	No
TLWSLVAFPK	CUL5	Fostriecin	0.450044	33.4003	1.14352	No
LLLDPEFTLLQR	WDR11	Fostriecin	0.350729	0.177328	1.14342	No
NNQFQALLQYADPVSAQ	PTBP1	Selumetinib	0.43636	168680810161523	1.14341	No
LEEEGDRVITY	CUL4A	Calyculin A	0.893394	251.12	1.14338	No
ALKDPNAFLFDHLLTLKPVK	EIF3M	Selumetinib	0.604324	7.64973	1.14312	No
IFSPNVVNLTLVDLPGMTK	DNM1L	Fostriecin	0.553419	320.547	1.14302	No
GNFYEASDWFK	CTR9	FK506	0.598969	7094	1.14275	No
AVFVDLEPTVIDEVR	TUBA1B	FK506	0.378237	17001.1	1.1427	No
YKETDLLILFK	SSB	FK506	0.333203	0.486642	1.1425	No
TLVLLMGK	PFN1	Rapamycin	0.680521	50976.7	1.14247	No
VAIFTLINEINKK	TRIM33	Fostriecin	0.440756	437.839	1.14233	No
ELTHIYRGE	OSBP	Rapamycin	0.719734	6.37101e+10	1.142	No
AEPGQQQPAAEPPPAEGLLRPAGPGAPEAAGT	EIF3B	Calyculin A	0.596989	0.00229579	1.14199	No
SDCLGEHLYVM	CLNS1A	Staurosporine	0.543091	3.14067e+08	1.14196	No
YSLEPVAVEL	PGK1	Calyculin A	0.608786	6.03428	1.14183	No
IIHTDIKPENILLSVNEQYIR	SRPK1	Fostriecin	0.538579	90.0403	1.14175	No
RPLFLAPDFDR	HACD3	Calyculin A	0.801496	0.000874884	1.14157	No
TLATDILMGVLK	DHX15	Fostriecin	0.572372	273454	1.14156	No
GGDSGNVDDDCER	USP47	Fostriecin	0.504136	37389.4	1.14154	No
HGDLLFLFPS	NPLOC4	Fostriecin	0.465817	1844.33	1.14149	No
KPYCNAHYPK	LASP1	Staurosporine	0.597595	2.45158e+77	1.14144	No
NMQDMVEDYR	KRT1	Staurosporine	-0.260613	880242	1.14143	No
AFLQGGQEATDIALLLR	DCTN1	Fostriecin	0.518208	109.949	1.14134	No
TAVSEKDDQDGAFTK	BLMH	Calyculin A	0.444057	221.12	1.1413	No
GLTEGLHGFHVHEFGDNTAGCTSAGPHFNPLSR	SOD1	Staurosporine	0.587531	0.134631	1.14124	No
TQPHHSTPTK	GTF3C1	Staurosporine	0.779294	67.4978	1.14109	No
YPIPPPDAK	MAP2K1	Calyculin A	0.593122	0.0104089	1.14107	No
MVQEAEKY	HSPA1A;HSPA1B	Selumetinib	0.628275	3187.92	1.14104	No
METEQPEETFPNTETNGEFGK	HNRNPK	Calyculin A	0.569542	0.541773	1.14102	No
ACTTEEDQEK	GMPS	Staurosporine	0.674709	121328	1.14099	No
GNAGGIQPDLLISLTAPKK	NAXE	Rapamycin	0.532282	0.163994	1.14094	No
GLEDDEDMTLTR	UBE2V1	Selumetinib	0.667506	5853.79	1.14089	No
GIFPSGLFQGDTFR	CBL	Fostriecin	0.561424	25.32	1.14088	No
VGINYQPPTVVPGGDLA	TUBA1A	Fostriecin	0.238207	0.528856	1.14083	No
AKPPPGGGEQEPPPPPAPQDVEMKEE	PSMD3	Rapamycin	0.526629	3059.14	1.14079	No
EVALPAEEDYLPLKPR	MTREX	Calyculin A	0.567351	2.53067	1.14075	No
SNEVMGAPDDR	LRRFIP1	Staurosporine	0.719185	7.18547	1.14056	No
KFHHTIGGSR	RPL15	Selumetinib	0.508345	8.85695e+06	1.14037	No
QDLASK	SNX4	Staurosporine	0.604855	4.6187	1.14036	No
VELFFKDDANNDPQWSEEQLIAAK	PAICS	Staurosporine	0.607947	1106.34	1.14028	No
AGKPVICATQMLESMIK	PKM	Fostriecin	0.355606	-81.0363	1.14028	No
TLLEALDCILPPTRPTDK	EEF1A1	Fostriecin	0.447254	6931.81	1.14022	No
SVETVEGCTHEVALPAEEDYLPLKPR	MTREX	Calyculin A	0.57443	24.7364	1.14019	No
AEGSDVANAVLDGADCIMLSGETAKGDYPLEAVR	PKM	Fostriecin	0.477865	6.65555	1.14016	No
VLVLNQTGITWAEVLR	TBCE	Calyculin A	0.583555	614.93	1.14015	No
TLAGLPLLVAYKEDEIPVLK	EIF5B	Fostriecin	0.595719	348.343	1.14011	No
AVVVGFDPHFSYMK	PGP	Fostriecin	0.626044	770525	1.14007	No
NELHNLLDKPQLQGIPVLVLGNKR	ARL8A	Rapamycin	0.565664	2.64311	1.13995	No
ALESPERPFLAIL	PGK1	Fostriecin	0.396458	2426.23	1.13988	No
FHGTVK	GAPDH	Fostriecin	0.342864	177511	1.1398	No
DMIILPEMVGS	RPS15	Rapamycin	0.558665	907.167	1.13977	No
RVIISAPSADAPMFVMGVNHEK	GAPDH	Selumetinib	0.426884	3.78244e+06	1.13972	No
TTVEDFCMK	DRG1	Selumetinib	0.557011	7680.19	1.13967	No
WADPIEDPDPEVMAK	SYNCRIP	Selumetinib	0.619844	3307.25	1.13942	No
SFWELIGEAAK	S100A14	Fostriecin	0.437407	4.14457e+07	1.13931	No
DSALEFLTQLSR	BRAT1	Fostriecin	0.488914	42.9193	1.13919	No
ATVAPEDVSEVIFGHVLAAGCGQNPVR	ACAT2	Fostriecin	0.0805905	1.02067e+06	1.13903	No
PLLEAVPK	CDC37	Selumetinib	0.508071	13.3368	1.13867	No
ELAPAVSVLQLFCSSPK	COPG2	Fostriecin	0.486261	6058.6	1.13864	No
MSVIWDK	DPYSL2	Selumetinib	0.566569	1808.9	1.1386	No
LVEIVHPSQEEDRHSNASQSLCEIVR	PPP6R3	Calyculin A	0.541131	1.01184	1.1386	No
FFVGGNWK	TPI1	FK506	0.459915	193426	1.13853	No
SIIMLEALERV	SNRPG	Fostriecin	0.432006	10.4925	1.13838	No
GYGNDGFDDR	HNRNPH3	Staurosporine	0.537651	794.66	1.13819	No
LLPALASVPALPSDS	ACY1	Fostriecin	0.449724	16.6737	1.13818	No
KAAAPAPEEEMDECEQA	EEF1G	Calyculin A	0.362302	2.48461e+16	1.13815	No
SFLAMVVDIVQELK	PDXK	Rapamycin	0.574353	150697	1.1381	No
EVWYFGLHYVDNK	EZR	FK506	0.526671	26870.4	1.13793	No
QVLGQMVIDEELLGDGHSYSPR	PSMB4	Staurosporine	0.57024	91.842	1.13779	No
TLSFYFPPCGK	ABCF2	Fostriecin	0.555847	97.4105	1.13767	No
WMQSELNVEEVVNDR	CCDC58	Rapamycin	0.530251	62.9914	1.13767	No
MISDAIPELK	MDH2	Selumetinib	0.58778	2196.31	1.13763	No
TLLEGEESR	KRT1	Calyculin A	0.0545194	-13518.6	1.13751	No
LDFYQHSWLPAR	C12orf10	FK506	0.571063	436.681	1.13723	No
DVYIVQDLMETDLYK	MAPK1	Selumetinib	0.507359	9745.14	1.13701	No
DSLPVCPVDASGCFTTEVTDFAGQYVK	IARS	Fostriecin	0.537992	603.686	1.137	No
NTEWSELENLVLK	P4HA1	FK506	0.511129	12.9684	1.13673	No
DFSELEPDKFQNK	PYGL	Staurosporine	0.650305	1.11216	1.13665	No
SLSNVIAHEISHSWTGNLVTNK	LTA4H	Calyculin A	0.499532	1.42603	1.13648	No
DTIGYPVMIR	CPS1	Staurosporine	0.510596	9.34984e+08	1.13641	No
DWPVVTLIAEDDRHYNIPVR	OTULIN	Rapamycin	0.822126	3983.46	1.13641	No
ILQAVNFPFLVR	PRKACB	Fostriecin	0.52928	113.2	1.1364	No
VLQHEK	AGPS	Staurosporine	0.64225	1.2534	1.13632	No
MMLDDIVSR	KHSRP	Calyculin A	0.881527	2.56698e+06	1.13626	No
GAPAGPLIVPYNLPLPGGVVPR	LGALS3	FK506	0.620495	273.605	1.13618	No
DLLQQLLPK	GTF2H1	Fostriecin	0.454019	1.29e+101	1.13604	No
FVMKPPQVVR	EIF2S2	Staurosporine	0.53282	10.285	1.13601	No
IKVVNVELPIEAN	HSPH1	Selumetinib	0.539039	114924	1.1358	No
NKSEDDESGAGELTREELR	MCM7	Calyculin A	0.393652	0.00161903	1.13574	No
RQDPGDNWEEGGGGGGGM	CDV3	Rapamycin	0.576005	3.18926	1.13554	No
WTEYGLTFTEK	VDAC1	Selumetinib	0.605005	5959.74	1.13535	No
MQHEQLEESFQELVEDYRR	HAT1	Fostriecin	0.473644	78606.6	1.13534	No
NMGYVQQR	BUB3	Staurosporine	0.510425	0.544002	1.13529	No
DFPELTMEVDGK	ATP6V1A	Rapamycin	0.550013	4480.87	1.13527	No
VWNLANCK	RACK1	FK506	0.346258	1.16107e+06	1.13516	No
AWRDPDEPVLLEEPVVLALAEK	AKR1A1	Fostriecin	0.520305	1050.08	1.1349	No
ALIEVLQPLIA	WARS	Selumetinib	0.54219	24.3868	1.13485	No
SVPTTPLQVAAPVTVF	TPR	Fostriecin	0.474651	4.06293	1.13485	No
RPDLYGNLGHPLS	NIT1	Calyculin A	0.544177	0.00491448	1.13483	No
QLEKDFSSMK	RPL3	Calyculin A	0.931299	0.500987	1.13468	No
SADEPMTTFVVCNECGNR	TCEA1	Calyculin A	0.569309	32.113	1.13461	No
LVVPGLLGSM	FBXO3	Selumetinib	0.564754	2797.53	1.13452	No
MLISILTER	ANXA3	Selumetinib	0.61717	2924.82	1.13443	No
AALGPLVTGLYDVQAFK	UMPS	Fostriecin	0.179917	0.0216152	1.13422	No
VKPYLPQICGTVLWR	SF3B1	Staurosporine	0.686926	2.13794	1.1342	No
SGQGAFGNMCR	RPL4	Staurosporine	0.549294	7.78002e+23	1.13415	No
FNFLNPNDPYHAYYR	SF3A1	FK506	0.59478	11291.4	1.13401	No
DGDKPEETQGK	GANAB	Staurosporine	0.676367	1001.5	1.13395	No
AILVDLEPGTM	TUBB2A	Staurosporine	0.352084	-5393.62	1.1339	No
DNLPDLPPALVPSPPK	RPAP1	Staurosporine	0.585303	960.835	1.13367	No
PVICATQMLESMIK	PKM	FK506	0.499369	103635	1.13367	No
TGFINLDKPSNPSSHEVVAWIR	DKC1	Staurosporine	0.592616	0.308097	1.13358	No
WLQLQIPR	PSME1	Selumetinib	0.479258	154992	1.13324	No
VTDAETKPK	BUB3	Staurosporine	0.489023	0.237381	1.13294	No
TNAENEFVTIK	KRT1	Calyculin A	0.0600653	-3534.03	1.13281	No
NCLVYSIPTNSSK	ZW10	Calyculin A	0.660844	0.0019815	1.13276	No
[truncated: 24,024 more rows]
