# Supplementary material for: A machine learning-based chemoproteomic approach to identify drug targets and binding sites in complex proteomes
Source: Nat Commun. 2020 Aug 21;11:4200. doi: 10.1038/s41467-020-18071-x (PMC7442650; doi:10.1038/s41467-020-18071-x)
Supplement: Supplementary file 7 — Supplementary Data 4 [file 41467_2020_18071_MOESM7_ESM.xlsx]

## Sheet: Supplementary Table 4
Supplementary Data 4. Common peptides of FKBP1A for two compounds (rapamycin and FK506)
Directionality	Stripped Sequence	Score	LiP Rank	Compound	Log2 Fold Change
Increasing	GWEEGVAQMSVGQR	4.91	1	Rapamycin	2.754
		3.82	1	FK506	4.046
	RGQTCVVHYTGMLEDGK	4.49	2	Rapamycin	2.715
		3.49	3	FK506	4.679
Decreasing	LTISPDYAYGAT	3.1	5	Rapamycin	-2.13
		1.72	11	FK506	-0.73
	YTGMLEDGK	3.07	7	Rapamycin	-2.25
		3.01	4	FK506	-1.27
	LVFDVELLK	3.01	8	Rapamycin	-2.145
		1.86	8	FK506	-1.489
	VFDVELLK	2.35	13	Rapamycin	-2.122
		1.73	10	FK506	-0.969
