# Supplementary material for: A machine learning-based chemoproteomic approach to identify drug targets and binding sites in complex proteomes
Source: Nat Commun. 2020 Aug 21;11:4200. doi: 10.1038/s41467-020-18071-x (PMC7442650; doi:10.1038/s41467-020-18071-x)
Supplement: Supplementary file 8 — Supplementary Data 5 [file 41467_2020_18071_MOESM8_ESM.xlsx]

## Sheet: Supplementary Table 5
Supplementary Data 5. LiP-Quant analysis results for rapamycin treated yeast
Stripped Sequence	UniProtIds	Genes	Protein Description	R2	EC50 (nM)	LiP Score	LiP Rank	Compound
_GSPFQCNIGVGQVIK_	P20081	FPR1	FK506-binding protein 1	0.955821	211.363	3.22833	1	Rapamycin Yeast WT
_GWDVGIPK_	P20081	FPR1	FK506-binding protein 1	0.961517	144.371	3.11084	2	Rapamycin Yeast WT
_TGDLVTIH_	P20081	FPR1	FK506-binding protein 1	0.955217	619.246	3.0695	3	Rapamycin Yeast WT
_RISPGDGATFPK_	P20081	FPR1	FK506-binding protein 1	0.953289	66.8607	2.97439	4	Rapamycin Yeast WT
_TGDLVTIHYTGTLENGQK_	P20081	FPR1	FK506-binding protein 1	0.952178	877.262	2.77081	5	Rapamycin Yeast WT
_AHLVAIEKPECTGQR_	P53111	ARI1	NADPH-dependent aldehyde reductase ARI1	0.968978	42958.2	2.71062	6	Rapamycin Yeast WT
_YTGTLENGQK_	P20081	FPR1	FK506-binding protein 1	0.942936	1724.39	2.69031	7	Rapamycin Yeast WT
_GDLVITEESWNK_	P53111	ARI1	NADPH-dependent aldehyde reductase ARI1	0.951251	47799.5	2.58125	8	Rapamycin Yeast WT
_GFPGLIPPNSTLVF_	P20081	FPR1	FK506-binding protein 1	0.938045	131.358	2.56929	9	Rapamycin Yeast WT
_APIVAYAELIAAR_	P46655	GUS1	Glutamate--tRNA ligase, cytoplasmic	0.937119	1689.06	2.51045	10	Rapamycin Yeast WT
_ERHDGGFDLVHIK_	P0CX35;P0CX36	RPS4A;RPS4B	40S ribosomal protein S4-A;40S ribosomal protein S4-B	0.932584	1194.57	2.47313	11	Rapamycin Yeast WT
_LFTAIMNFKK_	P32324	EFT1	Elongation factor 2	0.912888	914.989	2.44146	12	Rapamycin Yeast WT
_HHEQLEQGVPGDNVGFNVK_	P02994	TEF1	Elongation factor 1-alpha	0.877426	1029.54	2.42363	13	Rapamycin Yeast WT
_VVDPETTLFLIASK_	P12709	PGI1	Glucose-6-phosphate isomerase	0.879099	1800.78	2.19734	14	Rapamycin Yeast WT
_PQVIAPFLGK_	P16521	YEF3	Elongation factor 3A	0.819612	179871	2.14908	15	Rapamycin Yeast WT
_AKYETSILEHSGIR_	P19097	FAS2	Fatty acid synthase subunit alpha	0.905262	1370.74	2.13293	16	Rapamycin Yeast WT
_GIRPAINVGLSVSR_	P07251	ATP1	ATP synthase subunit alpha, mitochondrial	0.921986	987.188	2.11174	17	Rapamycin Yeast WT
_VFDVELLK_	P20081	FPR1	FK506-binding protein 1	0.896682	133.091	2.07066	18	Rapamycin Yeast WT
_GSPFQCNIGVGQ_	P20081	FPR1	FK506-binding protein 1	0.896976	554.006	2.05167	19	Rapamycin Yeast WT
_GNYPINAV_	P00549	CDC19	Pyruvate kinase 1	0.869702	2115.53	2.03201	20	Rapamycin Yeast WT
_VHYTGSLLESGTVFDSSYSR_	P32472	FPR2	Peptidyl-prolyl cis-trans isomerase FPR2	0.91131	332.151	2.02953	21	Rapamycin Yeast WT
_TRIPDIDLIVIR_	P28834	IDH1	Isocitrate dehydrogenase [NAD] subunit 1, mitochondrial	0.905393	783.178	2.02145	22	Rapamycin Yeast WT
_AEHVGVLHVVGVPSISAQAK_	P06169	PDC1	Pyruvate decarboxylase isozyme 1	0.869088	622.105	2.00523	23	Rapamycin Yeast WT
_TMKPDQHLVINISGR_	P00931	TRP5	Tryptophan synthase	0.895094	1232.21	2.00218	24	Rapamycin Yeast WT
_QQAHFWKPVLNLDK_	P02406	RPL28	60S ribosomal protein L28	0.858675	1017.59	1.99994	25	Rapamycin Yeast WT
_RAHSSMVGFDLPQR_	P00560	PGK1	Phosphoglycerate kinase	0.834311	1313.73	1.99579	26	Rapamycin Yeast WT
_PGILIAK_	Q01448	HPC2	Histone promoter control protein 2	0.911055	1871.29	1.98161	27	Rapamycin Yeast WT
_QLLLHHTLGNGDFTVFHR_	P06169	PDC1	Pyruvate decarboxylase isozyme 1	0.831026	966.804	1.92643	28	Rapamycin Yeast WT
_SEAILKPVIEK_	Q12019	MDN1	Midasin	0.905946	1652.2	1.91676	29	Rapamycin Yeast WT
_TLLEAIDAIEQPSRPTD_	P02994	TEF1	Elongation factor 1-alpha	0.826675	47862.2	1.91002	30	Rapamycin Yeast WT
_GLGVHISFVR_	P35197	GCS1	ADP-ribosylation factor GTPase-activating protein GCS1	0.898794	766.775	1.8977	31	Rapamycin Yeast WT
_PEVQGDMK_	P10592	SSA2	Heat shock protein SSA2	0.826575	70641.6	1.89375	32	Rapamycin Yeast WT
_GWDIGVAGMSVGGER_	P38911	FPR3	FK506-binding nuclear protein	0.904945	2858.01	1.88977	33	Rapamycin Yeast WT
_RQNTLSLWR_	P54780	RPL15B	60S ribosomal protein L15-B	0.899386	1793.62	1.87216	34	Rapamycin Yeast WT
_KYAADTVEK_	P53111	ARI1	NADPH-dependent aldehyde reductase ARI1	0.891105	1336	1.86538	35	Rapamycin Yeast WT
_ATVIVLNHPGQISAGYSPVLDCHTAHIACR_	P02994	TEF1	Elongation factor 1-alpha	0.806793	1104.1	1.86155	36	Rapamycin Yeast WT
_GSPIAFELGVGR_	P32472	FPR2	Peptidyl-prolyl cis-trans isomerase FPR2	0.894748	1709.36	1.85562	37	Rapamycin Yeast WT
_TFVIHIQEK_	P20434	RPB5	DNA-directed RNA polymerases I, II, and III subunit RPABC1	0.895656	1284.61	1.84117	38	Rapamycin Yeast WT
_HIPASINVPYR_	Q12305	RDL1	Thiosulfate sulfurtransferase RDL1, mitochondrial	0.899393	2379.94	1.82581	39	Rapamycin Yeast WT
_NYPNHIGLGLFDIHSPR_	P05694	MET6	5-methyltetrahydropteroyltriglutamate--homocysteine methyltransferase	0.867575	1187	1.81902	40	Rapamycin Yeast WT
_FHDHVDEDGEPIDIKPVK_	Q06440	CRN1	Coronin-like protein	0.896295	1136.51	1.81548	41	Rapamycin Yeast WT
_VHACIGGTSFVEDAEGLRDAQIVVGTPGR_	P10081	TIF1	ATP-dependent RNA helicase eIF4A	0.842332	1195.3	1.81427	42	Rapamycin Yeast WT
_RVPTVDVSVVDLTVK_	P00358	TDH2	Glyceraldehyde-3-phosphate dehydrogenase 2	0.72805	84.2735	1.80386	43	Rapamycin Yeast WT
_YKWEAWENLK_	P31787	ACB1	Acyl-CoA-binding protein	0.896965	704.714	1.80152	44	Rapamycin Yeast WT
_DPIHHLFDVYVR_	Q05506	YDR341C	Arginine--tRNA ligase, cytoplasmic	0.871184	1141.34	1.79644	45	Rapamycin Yeast WT
_RLSHQVGEASR_	Q00955	ACC1	Acetyl-CoA carboxylase	0.870579	1752.02	1.79082	46	Rapamycin Yeast WT
_EHGEPLFSSHMLDLSEETDEENISTCVK_	P14540	FBA1	Fructose-bisphosphate aldolase	0.77349	1122.36	1.77427	47	Rapamycin Yeast WT
_CHGLYAGDIALRPEILAEHQK_	P14540	FBA1	Fructose-bisphosphate aldolase	0.829113	1636.42	1.77282	48	Rapamycin Yeast WT
_ALLELQVSKEDLYQTFAR_	P32324	EFT1	Elongation factor 2	0.806697	23.923	1.77132	49	Rapamycin Yeast WT
_PHLIVLDEPTNYLDRDSLGALSK_	P16521	YEF3	Elongation factor 3A	0.782014	915.273	1.76636	50	Rapamycin Yeast WT
_RKQEQIFNQK_	P32074	SEC21	Coatomer subunit gamma	0.890962	1470.18	1.76321	51	Rapamycin Yeast WT
_EHALLAFTLGVR_	P02994	TEF1	Elongation factor 1-alpha	0.744295	26.8226	1.74825	52	Rapamycin Yeast WT
_KATDGGAHGVINVSVSEAAIEASTR_	P00330	ADH1	Alcohol dehydrogenase 1	0.840488	1191.54	1.74112	53	Rapamycin Yeast WT
_YDSTHGR_	P00358	TDH2	Glyceraldehyde-3-phosphate dehydrogenase 2	0.755828	1817.41	1.73594	54	Rapamycin Yeast WT
_KRGQVVSEEQRPGTPLFTVK_	P32324	EFT1	Elongation factor 2	0.788462	1241.67	1.72957	55	Rapamycin Yeast WT
_AGYTVIGSGR_	P53111	ARI1	NADPH-dependent aldehyde reductase ARI1	0.864095	39414.6	1.7271	56	Rapamycin Yeast WT
_NIHPVIIIQALKK_	P39077	CCT3	T-complex protein 1 subunit gamma	0.879773	719.937	1.71782	57	Rapamycin Yeast WT
_SFLKPGHICPLR_	Q99258	RIB3	3,4-dihydroxy-2-butanone 4-phosphate synthase	0.882124	1313.04	1.70369	58	Rapamycin Yeast WT
_NVQAIDLGDIEPTSAVATGIETK_	P18759	SEC18	Vesicular-fusion protein SEC18	0.886545	662.306	1.69552	59	Rapamycin Yeast WT
_KTITPMGGFVHYGEIK_	P14126	RPL3	60S ribosomal protein L3	0.849971	1442.62	1.68828	60	Rapamycin Yeast WT
_AIDAIEQPSRPTDKPLR_	P02994	TEF1	Elongation factor 1-alpha	0.737955	108.866	1.68272	61	Rapamycin Yeast WT
_PRPLDLLRPVVR_	P40212	RPL13B	60S ribosomal protein L13-B	0.874031	857.112	1.66925	62	Rapamycin Yeast WT
_GTVAFGSGLHGWAFTIR_	P32324	EFT1	Elongation factor 2	0.774945	1110.57	1.66696	63	Rapamycin Yeast WT
_VTHCGVHINAGPEIGVASTK_	P14742	GFA1	Glutamine--fructose-6-phosphate aminotransferase [isomerizing]	0.890445	1805.39	1.66371	64	Rapamycin Yeast WT
_VHAILYFLQPNGK_	P25342	CDC10	Cell division control protein 10	0.8767	610.727	1.64561	65	Rapamycin Yeast WT
_KLDDKPSLVDVHLLESK_	Q12377	RPN6	26S proteasome regulatory subunit RPN6	0.880488	1453.64	1.6449	66	Rapamycin Yeast WT
_YKPIWEQR_	P25293	NAP1	Nucleosome assembly protein	0.871544	1891.86	1.63777	67	Rapamycin Yeast WT
_RLAAPHHWLLDK_	P0CX35;P0CX36	RPS4A;RPS4B	40S ribosomal protein S4-A;40S ribosomal protein S4-B	0.821837	1272.47	1.63732	68	Rapamycin Yeast WT
_GNIIEHDVPEHFFGELAK_	P16521	YEF3	Elongation factor 3A	0.746676	1064.6	1.62449	69	Rapamycin Yeast WT
_QNTVIADTLIFPTNQASPHHIFR_	Q05016	YMR226C	NADP-dependent 3-hydroxy acid dehydrogenase	0.873264	1038.91	1.61678	70	Rapamycin Yeast WT
_HFEDVGLDSEIANHTPLGSLSGGQLVK_	Q08972	NEW1	[NU+] prion formation protein 1	0.85602	953.217	1.61133	71	Rapamycin Yeast WT
_TAVAHVK_	P0CX51;P0CX52	RPS16A;RPS16B	40S ribosomal protein S16-A;40S ribosomal protein S16-B	0.866639	1653.13	1.60286	72	Rapamycin Yeast WT
_RGNVCGDAK_	P02994	TEF1	Elongation factor 1-alpha	0.722711	1824.31	1.60001	73	Rapamycin Yeast WT
_YGLNHVVALIENKK_	P17076	RPL8A	60S ribosomal protein L8-A	0.815562	1011.92	1.59373	74	Rapamycin Yeast WT
_NMGVHITFVK_	P38682	GLO3	ADP-ribosylation factor GTPase-activating protein GLO3	0.868107	1547.46	1.58808	75	Rapamycin Yeast WT
_KPTDGKPVVVAYDELVPLIK_	Q03690	CLU1	Clustered mitochondria protein 1	0.84099	1620.1	1.58201	76	Rapamycin Yeast WT
_VGGEFYNYCGPFIDVR_	P53111	ARI1	NADPH-dependent aldehyde reductase ARI1	0.850104	16193.7	1.57577	77	Rapamycin Yeast WT
_KVVITAPSSSAPMFVVGVNHTK_	P00360	TDH1	Glyceraldehyde-3-phosphate dehydrogenase 1	0.851537	1135.31	1.57095	78	Rapamycin Yeast WT
_GVETLAEAVAA_	P19882	HSP60	Heat shock protein 60, mitochondrial	0.847208	2065.6	1.56374	79	Rapamycin Yeast WT
_RLAFVHLVEPR_	Q03558	OYE2	NADPH dehydrogenase 2	0.802965	1090.13	1.55343	80	Rapamycin Yeast WT
_PNVLPETESLALVIDR_	P00950	GPM1	Phosphoglycerate mutase 1	0.770644	42023.2	1.55238	81	Rapamycin Yeast WT
_KVPQFSFPR_	P07259	URA2	Protein URA2	0.875467	1126.73	1.54126	82	Rapamycin Yeast WT
_RHLTGEFEK_	P32835	GSP1	GTP-binding nuclear protein GSP1/CNR1	0.859555	1719.64	1.54042	83	Rapamycin Yeast WT
_HRYEINPK_	P38627	URA8	CTP synthase 2	0.869171	1135.86	1.53329	84	Rapamycin Yeast WT
_SRYWYFLQK_	P0CX23;P0CX24	RPL20A;RPL20B	60S ribosomal protein L20-A;60S ribosomal protein L20-B	0.859985	919.033	1.5241	85	Rapamycin Yeast WT
_AHLVFDFHQVTDK_	P80210	ADE12	Adenylosuccinate synthetase	0.84093	1255.36	1.52212	86	Rapamycin Yeast WT
_SHGGAPDVKPGQPLPSAYTEENIEFVEK_	P07245	ADE3	C-1-tetrahydrofolate synthase, cytoplasmic	0.801773	1386.55	1.51821	87	Rapamycin Yeast WT
_KIPAYDSVTGK_	P43123	QRI1	UDP-N-acetylglucosamine pyrophosphorylase	0.863502	2058.39	1.51071	88	Rapamycin Yeast WT
_AHNELIHDAVLDYYGK_	Q04491	SEC13	Protein transport protein SEC13	0.853112	1070.24	1.50823	89	Rapamycin Yeast WT
_HLDSLPFAPLRK_	P38081	YBR056W	Uncharacterized glycosyl hydrolase YBR056W	0.861748	1705.56	1.5067	90	Rapamycin Yeast WT
_SVEMHHEQLEQGVPGDNVGF_	P02994	TEF1	Elongation factor 1-alpha	0.665149	100.82	1.50558	91	Rapamycin Yeast WT
_PETTLFLIASK_	P12709	PGI1	Glucose-6-phosphate isomerase	0.757906	35657.2	1.50483	92	Rapamycin Yeast WT
_RYHIEEEGSR_	P00560	PGK1	Phosphoglycerate kinase	0.709047	930.398	1.50288	93	Rapamycin Yeast WT
_TVDGPSHK_	P00358	TDH2	Glyceraldehyde-3-phosphate dehydrogenase 2	0.704056	1878.89	1.50036	94	Rapamycin Yeast WT
_AVLSFSAVGSLQPHIKPR_	Q07938	MEU1	S-methyl-5'-thioadenosine phosphorylase	0.855056	1101.9	1.49939	95	Rapamycin Yeast WT
_SATPVPIVVVA_	P38708	YHR020W	Putative proline--tRNA ligase YHR020W	0.833647	2190.88	1.49822	96	Rapamycin Yeast WT
_IINEPTAAA_	P10592	SSA2	Heat shock protein SSA2	0.740956	2043.3	1.49435	97	Rapamycin Yeast WT
_LRESLPLIVFLR_	P0CX35;P0CX36	RPS4A;RPS4B	40S ribosomal protein S4-A;40S ribosomal protein S4-B	0.794676	1605.35	1.49312	98	Rapamycin Yeast WT
_GSGLHGWAFTIR_	P32324	EFT1	Elongation factor 2	0.766821	676.814	1.48701	99	Rapamycin Yeast WT
_RIGFPVMIK_	Q00955	ACC1	Acetyl-CoA carboxylase	0.82721	2068	1.48199	100	Rapamycin Yeast WT
_ASDIMVFAHGHALR_	P36136	SHB17	Sedoheptulose 1,7-bisphosphatase	0.864945	2335.42	1.47648	101	Rapamycin Yeast WT
_GENFHHGDKL_	P00924	ENO1	Enolase 1	0.637566	495.499	1.4756	102	Rapamycin Yeast WT
_RVSGMFLGEVLR_	P17709	GLK1	Glucokinase-1	0.84591	825.283	1.47553	103	Rapamycin Yeast WT
_LPAEVVELLPHYKPR_	P32914	SPT4	Transcription elongation factor SPT4	0.852513	786.56	1.47173	104	Rapamycin Yeast WT
_TLTEILHYFK_	Q12532	RQC2	Ribosome quality control complex subunit 2	0.853904	1881.81	1.47104	105	Rapamycin Yeast WT
_VKPVGIVVPNLGHLSK_	P47912	FAA4	Long-chain-fatty-acid--CoA ligase 4	0.840728	1109.16	1.4707	106	Rapamycin Yeast WT
_RLLFQVGPHPNER_	Q05905	HRI1	Protein HRI1	0.837283	1365.26	1.46959	107	Rapamycin Yeast WT
_LAAVPAAGPA_	P05319	RPP2A	60S acidic ribosomal protein P2-alpha	0.848548	2202.58	1.46807	108	Rapamycin Yeast WT
_EHGLIDDNVTITHR_	P46959	GCD14	tRNA (adenine(58)-N(1))-methyltransferase catalytic subunit TRM61	0.855882	1879.47	1.46569	109	Rapamycin Yeast WT
_LVDDVIYEAD_	P35691	TMA19	Translationally-controlled tumor protein homolog	0.831999	1197.81	1.45794	110	Rapamycin Yeast WT
_LLTSGAQSLVSKPVSEGDPEMFDILQQER_	P37292	SHM1	Serine hydroxymethyltransferase, mitochondrial	0.847669	152.417	1.45785	111	Rapamycin Yeast WT
_LHYCVSCAIHAR_	P39938	RPS26A	40S ribosomal protein S26-A	0.751869	1086.75	1.44286	112	Rapamycin Yeast WT
_AYLPVNESF_	P32324	EFT1	Elongation factor 2	0.748463	1031.72	1.43656	113	Rapamycin Yeast WT
_FHLAILEGHNINK_	P00958	MES1	Methionine--tRNA ligase, cytoplasmic	0.838841	1237.29	1.43572	114	Rapamycin Yeast WT
_KYESSPSHIELVVTEK_	P46990	RPL17B	60S ribosomal protein L17-B	0.802002	979.504	1.42749	115	Rapamycin Yeast WT
_RAPFDLFESKK_	P15108	HSC82	ATP-dependent molecular chaperone HSC82	0.81384	1061.72	1.42077	116	Rapamycin Yeast WT
_AGIQLSPK_	P00358	TDH2	Glyceraldehyde-3-phosphate dehydrogenase 2	0.658616	108.589	1.41554	117	Rapamycin Yeast WT
_TVPFVPISGW_	P02994	TEF1	Elongation factor 1-alpha	0.668085	1328.32	1.41101	118	Rapamycin Yeast WT
_KAVDDFLISLDGTANK_	P00924	ENO1	Enolase 1	0.604903	594.697	1.40811	119	Rapamycin Yeast WT
_VVLVQVAVPSRGDVEEYQYLR_	Q00764	TPS1	Alpha,alpha-trehalose-phosphate synthase [UDP-forming] 56 kDa subunit	0.836738	1970.91	1.40499	120	Rapamycin Yeast WT
_SLGKPGSMHLRPIATPYPVK_	Q00955	ACC1	Acetyl-CoA carboxylase	0.810699	1015.17	1.40487	121	Rapamycin Yeast WT
_LTVAYGNLATVEPTLR_	P36037	DOA1	Protein DOA1	0.852943	83.3775	1.39921	122	Rapamycin Yeast WT
_SHLGRPNGER_	P00560	PGK1	Phosphoglycerate kinase	0.682083	602.706	1.39898	123	Rapamycin Yeast WT
_AINIDLSPILTPAHVIRPGVPTK_	Q12680	GLT1	Glutamate synthase [NADH]	0.819395	1347.99	1.39808	124	Rapamycin Yeast WT
_GRVVEVCLADLQGSEDHSFR_	P23248	RPS1B	40S ribosomal protein S1-B	0.792098	1796.7	1.39624	125	Rapamycin Yeast WT
_QLLLHHTLGNGDFTVF_	P06169	PDC1	Pyruvate decarboxylase isozyme 1	0.729665	218.099	1.3895	126	Rapamycin Yeast WT
_LNAPVFTLL_	P49435	APT1	Adenine phosphoribosyltransferase 1	0.839673	1184.24	1.38509	127	Rapamycin Yeast WT
_KFADGFLIHSGQPVNDFIDTATR_	P05750	RPS3	40S ribosomal protein S3	0.817935	1615.65	1.37567	128	Rapamycin Yeast WT
_EQLQAHILELVAK_	P32626	UTR4	Enolase-phosphatase E1	0.824662	1500.32	1.36919	129	Rapamycin Yeast WT
_FREFSIEK_	Q05506	YDR341C	Arginine--tRNA ligase, cytoplasmic	0.80644	1101.13	1.36452	130	Rapamycin Yeast WT
_SAHHSCPAWDDDVNDDILK_	P35842	PHO11	Acid phosphatase PHO11	0.818149	1352.48	1.36352	131	Rapamycin Yeast WT
_KWGFTNLDRPEYLK_	P41805	RPL10	60S ribosomal protein L10	0.787887	1351.32	1.36206	132	Rapamycin Yeast WT
_RTMFNEGFLGDLHK_	P13188	GLN4	Glutamine--tRNA ligase	0.820081	1850.74	1.35934	133	Rapamycin Yeast WT
_GKPASLSHHEILLR_	P07284	SES1	Serine--tRNA ligase, cytoplasmic	0.828169	1220.62	1.3502	134	Rapamycin Yeast WT
_YSGVCHTDLHAWHGDWPLPVK_	P00330	ADH1	Alcohol dehydrogenase 1	0.751808	1338.53	1.34795	135	Rapamycin Yeast WT
_YLIDHIKVE_	P05749	RPL22A	60S ribosomal protein L22-A	0.835668	144.217	1.34368	136	Rapamycin Yeast WT
_VPTVDVSVVDL_	P00358	TDH2	Glyceraldehyde-3-phosphate dehydrogenase 2	0.623452	372.878	1.34326	137	Rapamycin Yeast WT
_NIDIAIDSTGVFK_	P00358	TDH2	Glyceraldehyde-3-phosphate dehydrogenase 2	0.620712	54.5237	1.33419	138	Rapamycin Yeast WT
_GKIDPFISFNLK_	P32857	PTM1	Membrane protein PTM1	0.84305	1345.45	1.32782	139	Rapamycin Yeast WT
_SQEIFENQDSSVFQLVGK_	P17967	PDI1	Protein disulfide-isomerase	0.839574	360.762	1.32355	140	Rapamycin Yeast WT
_ILLRPDEK_	P16862	PFK2	ATP-dependent 6-phosphofructokinase subunit beta	0.77544	3533.53	1.32242	141	Rapamycin Yeast WT
_EFGILKK_	P00549	CDC19	Pyruvate kinase 1	0.839773	37757.7	1.32031	142	Rapamycin Yeast WT
_NFSHGSYEYHK_	P00549	CDC19	Pyruvate kinase 1	0.673242	75.5605	1.31982	143	Rapamycin Yeast WT
_KSQIDEVVLVGGSTR_	P11484	SSB1	Heat shock protein SSB1	0.691147	365.178	1.31925	144	Rapamycin Yeast WT
_KRVDEGGAQ_	P15108	HSC82	ATP-dependent molecular chaperone HSC82	0.79241	1912.76	1.31787	145	Rapamycin Yeast WT
_ELDNSSTISTHD_	P12709	PGI1	Glucose-6-phosphate isomerase	0.888812	81020.5	1.30863	146	Rapamycin Yeast WT
_FGPDGNGPNLVIDQTK_	P32324	EFT1	Elongation factor 2	0.714138	57558.3	1.30467	147	Rapamycin Yeast WT
_AAQDSFAANWGVM_	P00925	ENO2	Enolase 2	0.661274	2880.21	1.30425	148	Rapamycin Yeast WT
_HFASYANLPGTITHGMFSSASVR_	P07149	FAS1	Fatty acid synthase subunit beta	0.777475	1587.41	1.30234	149	Rapamycin Yeast WT
_YIQTEQQIEVPEGVTVSIK_	P05738	RPL9A	60S ribosomal protein L9-A	0.775075	1181.69	1.30009	150	Rapamycin Yeast WT
_GKHPSIVCEFPK_	Q06706	IKI3	Elongator complex protein 1	0.847024	1774.5	1.2975	151	Rapamycin Yeast WT
_KVVITAPSSTAPMF_	P00358	TDH2	Glyceraldehyde-3-phosphate dehydrogenase 2	0.576571	93.419	1.29726	152	Rapamycin Yeast WT
_PNETSEIAQANSR_	P0CX82;P0CX83	RPL19A;RPL19B	60S ribosomal protein L19-A;60S ribosomal protein L19-B	0.779874	29570.3	1.29393	153	Rapamycin Yeast WT
_SKLIIIAANTPVLR_	P14120	RPL30	60S ribosomal protein L30	0.80975	841.902	1.29226	154	Rapamycin Yeast WT
_HIPQGTDLAQVAPILCAGITVYK_	P00330	ADH1	Alcohol dehydrogenase 1	0.741947	648.411	1.29159	155	Rapamycin Yeast WT
_KQNRPLPQWIR_	P04650	RPL39	60S ribosomal protein L39	0.80529	484.059	1.28689	156	Rapamycin Yeast WT
_NVWYIDGAHTK_	Q08645	MET7	Folylpolyglutamate synthase	0.821784	23406.9	1.28339	157	Rapamycin Yeast WT
_FAIPAINVTSSSTAVAAL_	P14540	FBA1	Fructose-bisphosphate aldolase	0.655699	232.319	1.27898	158	Rapamycin Yeast WT
_NIHPVIIIQALK_	P39077	CCT3	T-complex protein 1 subunit gamma	0.791107	695.059	1.27857	159	Rapamycin Yeast WT
_LVTQHK_	P26321	RPL5	60S ribosomal protein L5	0.779032	31233.1	1.27523	160	Rapamycin Yeast WT
_RIIGLDYHHPDFEQESK_	P32589	SSE1	Heat shock protein homolog SSE1	0.7534	1125.13	1.27458	161	Rapamycin Yeast WT
_SDSYMLHK_	Q01939	RPT6	26S protease regulatory subunit 8 homolog	0.81927	1944.1	1.2737	162	Rapamycin Yeast WT
_APADAEK_	Q02642	EGD1	Nascent polypeptide-associated complex subunit beta-1	0.783434	1769.43	1.27334	163	Rapamycin Yeast WT
_LVEELNASLL_	P08524	ERG20	Farnesyl pyrophosphate synthase	0.817659	1607.68	1.27048	164	Rapamycin Yeast WT
_SSAAGNTVIIGGGDTATVAK_	P00560	PGK1	Phosphoglycerate kinase	0.583642	81.6408	1.26955	165	Rapamycin Yeast WT
_MIEIMLPVFDAPQNLVEQAK_	P06169	PDC1	Pyruvate decarboxylase isozyme 1	0.681731	457.936	1.26923	166	Rapamycin Yeast WT
_NADILLLDEPTNHLDTVNVA_	P16521	YEF3	Elongation factor 3A	0.628563	127.208	1.26433	167	Rapamycin Yeast WT
_RDNHDPFYR_	P38431	TIF5	Eukaryotic translation initiation factor 5	0.815349	1308.13	1.26417	168	Rapamycin Yeast WT
_YESHGKLEYK_	P00330	ADH1	Alcohol dehydrogenase 1	0.638118	1241.27	1.26292	169	Rapamycin Yeast WT
_AIMSVLLHEALTK_	P35194	UTP20	U3 small nucleolar RNA-associated protein 20	0.813113	2035.73	1.2594	170	Rapamycin Yeast WT
_AAQDSFAANWGVMVSH_	P00925	ENO2	Enolase 2	0.604289	278.483	1.25874	171	Rapamycin Yeast WT
_NTYEYECSFLLGENIGMK_	P16521	YEF3	Elongation factor 3A	0.606442	67.0108	1.2571	172	Rapamycin Yeast WT
_GKLEDVHLPFPK_	P38074	HMT1	Protein arginine N-methyltransferase 1	0.80797	1440.06	1.25623	173	Rapamycin Yeast WT
_DLGVHLPLTK_	P17883	SKI3	Superkiller protein 3	0.826838	2373.68	1.25597	174	Rapamycin Yeast WT
_YGLNHVVSLIENKK_	P29453	RPL8B	60S ribosomal protein L8-B	0.753498	1359.75	1.25588	175	Rapamycin Yeast WT
_HLIQDLSGLLPHSR_	Q08235	BRX1	Ribosome biogenesis protein BRX1	0.799422	767.853	1.25556	176	Rapamycin Yeast WT
_HLEGISDADIAKL_	P00950	GPM1	Phosphoglycerate mutase 1	0.661971	64.0239	1.24989	177	Rapamycin Yeast WT
_SFDEIIEIGKK_	P47912	FAA4	Long-chain-fatty-acid--CoA ligase 4	0.795823	1473.85	1.24768	178	Rapamycin Yeast WT
_VLENTEIGDSIFDKA_	P00560	PGK1	Phosphoglycerate kinase	0.62292	70.7706	1.24737	179	Rapamycin Yeast WT
_KAVDDFLLSLDGTANK_	P00925	ENO2	Enolase 2	0.60165	825.543	1.24733	180	Rapamycin Yeast WT
_AAQLHLGFQALHQFAVR_	P22515	UBA1	Ubiquitin-activating enzyme E1 1	0.75313	1215.1	1.24692	181	Rapamycin Yeast WT
_AAQDSFAANWGVMVSH_	P00925	ENO2	Enolase 2	0.656755	69.8412	1.24632	182	Rapamycin Yeast WT
_SADIVTLFDLIEK_	P15019	TAL1	Transaldolase	0.78488	1474.65	1.24539	183	Rapamycin Yeast WT
_TRVVDLVEHVAK_	P00358	TDH2	Glyceraldehyde-3-phosphate dehydrogenase 2	0.608583	1004.08	1.24487	184	Rapamycin Yeast WT
_HGAVHMSTYLK_	Q12672	RPL21B	60S ribosomal protein L21-B	0.777403	1278.23	1.24352	185	Rapamycin Yeast WT
_RINELTLLVQKR_	P05750	RPS3	40S ribosomal protein S3	0.781576	1079.68	1.23696	186	Rapamycin Yeast WT
_HWGGGILGNK_	P17076	RPL8A	60S ribosomal protein L8-A	0.742264	109.16	1.23637	187	Rapamycin Yeast WT
_LNLILDDGGDLTTLVHEK_	P39954	SAH1	Adenosylhomocysteinase	0.805666	26.3695	1.2354	188	Rapamycin Yeast WT
_LGANAILGVSMA_	P00925	ENO2	Enolase 2	0.603512	258.048	1.23524	189	Rapamycin Yeast WT
_LGANAILGVSMAAAR_	P00925	ENO2	Enolase 2	0.532276	79.4918	1.23329	190	Rapamycin Yeast WT
_KSDFTLYHTWPVR_	P17255	VMA1	V-type proton ATPase catalytic subunit A	0.78376	929.542	1.23077	191	Rapamycin Yeast WT
_VINDAFGIEEGLMTT_	P00358	TDH2	Glyceraldehyde-3-phosphate dehydrogenase 2	0.546362	1306.77	1.22823	192	Rapamycin Yeast WT
_ALQPSQFGMLCTADTPEGEACGLVK_	P22276	RET1	DNA-directed RNA polymerase III subunit RPC2	0.810826	346.51	1.22816	193	Rapamycin Yeast WT
_LGKPLDVVIPIGVLIK_	P50861	RIB4	6,7-dimethyl-8-ribityllumazine synthase	0.777777	1550.27	1.22594	194	Rapamycin Yeast WT
_KVFLDIGLQR_	P26321	RPL5	60S ribosomal protein L5	0.818767	1527.09	1.22251	195	Rapamycin Yeast WT
_SSAAGNTVIIGGGDTATVAKK_	P00560	PGK1	Phosphoglycerate kinase	0.590622	129.908	1.22016	196	Rapamycin Yeast WT
_ICTYIDHLFQTIKPK_	P22147	XRN1	5'-3' exoribonuclease 1	0.790321	1431.29	1.21615	197	Rapamycin Yeast WT
_LLNASNFPAITVHGHMK_	Q07478	SUB2	ATP-dependent RNA helicase SUB2	0.736802	1473.27	1.21499	198	Rapamycin Yeast WT
_GLNTGGMGAYAPAPVATPSLLK_	P07244	ADE5,7	Bifunctional purine biosynthetic protein ADE5,7	0.820458	65.8685	1.21252	199	Rapamycin Yeast WT
_IAILAAISAMVDAAK_	P16521	YEF3	Elongation factor 3A	0.57391	557.62	1.21161	200	Rapamycin Yeast WT
_ELPGVAFLSEK_	P00560	PGK1	Phosphoglycerate kinase	0.589424	119.733	1.20988	201	Rapamycin Yeast WT
_HGHLGFLPR_	P14126	RPL3	60S ribosomal protein L3	0.763757	771.221	1.20876	202	Rapamycin Yeast WT
_LKPASDIQILYDHGVR_	P38197	YBL036C	UPF0001 protein YBL036C	0.814575	1049.82	1.20418	203	Rapamycin Yeast WT
_ERHLPNLTNVEFEGEK_	P38205	NCL1	Multisite-specific tRNA:(cytosine-C(5))-methyltransferase	0.792822	825.125	1.20267	204	Rapamycin Yeast WT
_VTGGGHVSQVY_	P0CX51;P0CX52	RPS16A;RPS16B	40S ribosomal protein S16-A;40S ribosomal protein S16-B	0.777065	181.035	1.20132	205	Rapamycin Yeast WT
_DFIHFTLHK_	Q08647	PUS7	Multisubstrate pseudouridine synthase 7	0.803169	1393.91	1.19703	206	Rapamycin Yeast WT
_LGANAILGVSMAA_	P00925	ENO2	Enolase 2	0.614975	95.5178	1.19641	207	Rapamycin Yeast WT
_KEIEEHCSMLGLDPEIVSHSR_	P16521	YEF3	Elongation factor 3A	0.585344	170.053	1.19617	208	Rapamycin Yeast WT
_MIAPTGAK_	P00924	ENO1	Enolase 1	0.570181	60.5556	1.19554	209	Rapamycin Yeast WT
_VDWAHPK_	Q04491	SEC13	Protein transport protein SEC13	0.817154	38201.5	1.19463	210	Rapamycin Yeast WT
_AVQAAILTGDESSK_	P10592	SSA2	Heat shock protein SSA2	0.605177	93.994	1.19273	211	Rapamycin Yeast WT
_ELPGVAFLSEKK_	P00560	PGK1	Phosphoglycerate kinase	0.548077	133.038	1.19219	212	Rapamycin Yeast WT
_FLEIGVELK_	P38249	RPG1	Eukaryotic translation initiation factor 3 subunit A	0.79234	27.1495	1.19198	213	Rapamycin Yeast WT
_AVGIDLGTTYSCVAHFSNDRVDIIANDQGNR_	P10592	SSA2	Heat shock protein SSA2	0.634414	312.148	1.19064	214	Rapamycin Yeast WT
_TLLEAIDAIEQPSRPTDKPLRLPLQDVYK_	P02994	TEF1	Elongation factor 1-alpha	0.574018	430.467	1.19049	215	Rapamycin Yeast WT
_RLEETHAVYLVASGR_	P23542	AAT2	Aspartate aminotransferase, cytoplasmic	0.784373	1095.57	1.18948	216	Rapamycin Yeast WT
_HHDRPGLLSMA_	P14832	CPR1	Peptidyl-prolyl cis-trans isomerase	0.765631	1850.26	1.18869	217	Rapamycin Yeast WT
_GDEGTLDSFFSPSEEEASK_	P38205	NCL1	Multisite-specific tRNA:(cytosine-C(5))-methyltransferase	0.791564	56.7092	1.18846	218	Rapamycin Yeast WT
_NMITGTSQADCAILIIAGGVGEFEAGISK_	P02994	TEF1	Elongation factor 1-alpha	0.486341	199.317	1.18833	219	Rapamycin Yeast WT
_VDSIIIGGGMAFTFK_	P00560	PGK1	Phosphoglycerate kinase	0.673894	7341.13	1.1859	220	Rapamycin Yeast WT
_LGANAILGVSMAAAR_	P00925	ENO2	Enolase 2	0.529782	78.3465	1.18574	221	Rapamycin Yeast WT
_RLVELLSHESTLVQTPALR_	Q02821	SRP1	Importin subunit alpha	0.774811	1301.81	1.18356	222	Rapamycin Yeast WT
_ETVESESSQTALSK_	P32324	EFT1	Elongation factor 2	0.595765	72.3688	1.18347	223	Rapamycin Yeast WT
_LIEPLRELFKDEVR_	P38625	GUA1	GMP synthase [glutamine-hydrolyzing]	0.809082	1099.54	1.18271	224	Rapamycin Yeast WT
_GNFGFGIDEHIDLGIK_	P0C0W9;Q3E757	RPL11A;RPL11B	60S ribosomal protein L11-A;60S ribosomal protein L11-B	0.789815	30.645	1.18258	225	Rapamycin Yeast WT
_KIELSLRPATAK_	Q05022	RRP5	rRNA biogenesis protein RRP5	0.787993	1663.35	1.18032	226	Rapamycin Yeast WT
_PGCAFTK_	P38013	AHP1	Peroxiredoxin type-2	0.760923	28214	1.17383	227	Rapamycin Yeast WT
_VNVIGGHSGITIIPLISQTNHK_	P17505	MDH1	Malate dehydrogenase, mitochondrial	0.802128	1175.49	1.17011	228	Rapamycin Yeast WT
_FVQGLLQNAAANAEAK_	P46990	RPL17B	60S ribosomal protein L17-B	0.655063	117.154	1.1694	229	Rapamycin Yeast WT
_FQTECDVCHGTGDIID_	P25491	YDJ1	Mitochondrial protein import protein MAS5	0.809931	26304.8	1.16152	230	Rapamycin Yeast WT
_DGLRYDSASDNVYMNAEQEEK_	Q03558	OYE2	NADPH dehydrogenase 2	0.807247	664.32	1.16086	231	Rapamycin Yeast WT
_IAGVLGATGSVGQR_	P13663	HOM2	Aspartate-semialdehyde dehydrogenase	0.805831	3037.35	1.15944	232	Rapamycin Yeast WT
_EQLEGVPDSILTQFETIK_	P25375	PRD1	Saccharolysin	0.793037	38129.3	1.15939	233	Rapamycin Yeast WT
_AVGIDLGTTYSC_	P10592	SSA2	Heat shock protein SSA2	0.604261	99.3691	1.15714	234	Rapamycin Yeast WT
_GTVIIVCSDGHK_	P32861	UGP1	UTP--glucose-1-phosphate uridylyltransferase	0.785838	2013.04	1.15711	235	Rapamycin Yeast WT
_QIEDPSADELR_	P11484	SSB1	Heat shock protein SSB1	0.803498	1226.52	1.15475	236	Rapamycin Yeast WT
_GFLLADPK_	P32324	EFT1	Elongation factor 2	0.606806	116.188	1.15369	237	Rapamycin Yeast WT
_KRPNIIPIIEDAR_	P15646	NOP1	rRNA 2'-O-methyltransferase fibrillarin	0.787077	1319.11	1.15219	238	Rapamycin Yeast WT
_LKTDLELLVER_	P38764	RPN1	26S proteasome regulatory subunit RPN1	0.767334	1256.05	1.14888	239	Rapamycin Yeast WT
_HAGEVLNLFK_	P38205	NCL1	Multisite-specific tRNA:(cytosine-C(5))-methyltransferase	0.803931	1111.08	1.14853	240	Rapamycin Yeast WT
_RINELTLLVQK_	P05750	RPS3	40S ribosomal protein S3	0.740716	775.829	1.14815	241	Rapamycin Yeast WT
_AQIRPSDVVLEVGPGTGNLTVR_	P41819	DIM1	Dimethyladenosine transferase	0.801258	885.683	1.14806	242	Rapamycin Yeast WT
_KLLSDFFDGK_	P11484	SSB1	Heat shock protein SSB1	0.574886	92.7361	1.14763	243	Rapamycin Yeast WT
_KIHEASFVLPTWAAK_	Q12074	SPE3	Spermidine synthase	0.786383	1535.77	1.14529	244	Rapamycin Yeast WT
_KIDLASIREDITLLK_	P16861	PFK1	ATP-dependent 6-phosphofructokinase subunit alpha	0.728058	729.691	1.14432	245	Rapamycin Yeast WT
_APAYGIPVVLHSDHCAK_	P14540	FBA1	Fructose-bisphosphate aldolase	0.603171	108.975	1.14421	246	Rapamycin Yeast WT
_KPVLTYGLR_	P43616	DUG1	Cys-Gly metallodipeptidase DUG1	0.760709	267.148	1.14413	247	Rapamycin Yeast WT
_EIEEHCSMLGLDPEIVSHSR_	P16521	YEF3	Elongation factor 3A	0.569525	3180.22	1.14323	248	Rapamycin Yeast WT
_KISPPVVAYR_	P32324	EFT1	Elongation factor 2	0.599988	376.798	1.14103	249	Rapamycin Yeast WT
_SIAPAYGIPVVL_	P14540	FBA1	Fructose-bisphosphate aldolase	0.596757	1534.84	1.14025	250	Rapamycin Yeast WT
_FAIPAINVTSSSTAVAA_	P14540	FBA1	Fructose-bisphosphate aldolase	0.614238	86.6198	1.13829	251	Rapamycin Yeast WT
_YISPEHLSSK_	P40032	TPA1	Prolyl 3,4-dihydroxylase TPA1	0.799366	1484.45	1.13637	252	Rapamycin Yeast WT
_TSMPYLISHMPSLIEKPER_	P16550	APA1	Protein APA1	0.777796	982.202	1.13606	253	Rapamycin Yeast WT
_AKFEELNLDLFK_	P16474	KAR2	78 kDa glucose-regulated protein homolog	0.779054	1308.27	1.13542	254	Rapamycin Yeast WT
_STLGSDPLDPTSK_	P32324	EFT1	Elongation factor 2	0.596041	108.13	1.13538	255	Rapamycin Yeast WT
_DVGNAILDGADCVMLSGETAK_	P00549	CDC19	Pyruvate kinase 1	0.632166	67.2369	1.13394	256	Rapamycin Yeast WT
_VVVQLGLSAFK_	P32497	NIP1	Eukaryotic translation initiation factor 3 subunit C	0.781542	106.359	1.13308	257	Rapamycin Yeast WT
_LRDPNVISTINVMSLAAVGKPK_	P07702	LYS2	L-2-aminoadipate reductase	0.804028	1695.43	1.1301	258	Rapamycin Yeast WT
_KVVITAPSSTAPMFVMGVNEEK_	P00358	TDH2	Glyceraldehyde-3-phosphate dehydrogenase 2	0.449587	62.0869	1.12645	259	Rapamycin Yeast WT
_NQLESIAYSLK_	P10592	SSA2	Heat shock protein SSA2	0.579291	326.395	1.12079	260	Rapamycin Yeast WT
_GYSLYIRPTLIGTTAGLGVSTPDR_	P47176	BAT2	Branched-chain-amino-acid aminotransferase, cytosolic	0.771729	2369.13	1.11972	261	Rapamycin Yeast WT
_GIDEHIDLGIK_	P0C0W9;Q3E757	RPL11A;RPL11B	60S ribosomal protein L11-A;60S ribosomal protein L11-B	0.799326	309.521	1.11923	262	Rapamycin Yeast WT
_EFLQLCMNIDPNEK_	P49089	ASN1	Asparagine synthetase [glutamine-hydrolyzing] 1	0.771317	23.2335	1.11525	263	Rapamycin Yeast WT
_VTSSSTAVAALEAAR_	P14540	FBA1	Fructose-bisphosphate aldolase	0.579802	8752.31	1.11316	264	Rapamycin Yeast WT
_IINEPTAAAIAY_	P10592	SSA2	Heat shock protein SSA2	0.577091	66.6089	1.11276	265	Rapamycin Yeast WT
_RVINSMFIFNK_	P0C2I7	TY1B-LR4	Transposon Ty1-LR4 Gag-Pol polyprotein	0.794736	1262.74	1.11113	266	Rapamycin Yeast WT
_LNIPTGIPLVFELDENLKPSKPS_	P00950	GPM1	Phosphoglycerate mutase 1	0.639682	83.0642	1.10385	267	Rapamycin Yeast WT
_HELSSLADVYINDAFGTAHR_	P00560	PGK1	Phosphoglycerate kinase	0.510518	2155.5	1.10382	268	Rapamycin Yeast WT
_STAVAALEAAR_	P14540	FBA1	Fructose-bisphosphate aldolase	0.559013	98.6114	1.10283	269	Rapamycin Yeast WT
_YPDPHQLEFK_	P07172	HIS5	Histidinol-phosphate aminotransferase	0.795648	68.5672	1.10245	270	Rapamycin Yeast WT
_VETGVIKPGMVVTFAPAGVTTEVK_	P02994	TEF1	Elongation factor 1-alpha	0.485635	67.6503	1.10155	271	Rapamycin Yeast WT
_RIAWTVLFR_	P04449	RPL24A	60S ribosomal protein L24-A	0.734794	1580.54	1.0999	272	Rapamycin Yeast WT
_DSHLIPSATTGESK_	P29311	BMH1	Protein BMH1	0.674232	65.4202	1.09915	273	Rapamycin Yeast WT
_ADDLTVTNPAR_	P00925	ENO2	Enolase 2	0.544917	60.9042	1.09896	274	Rapamycin Yeast WT
_NFLETVELQVGLK_	P0CX43;P0CX44	RPL1A;RPL1B	60S ribosomal protein L1-A;60S ribosomal protein L1-B	0.75311	28.805	1.09591	275	Rapamycin Yeast WT
_SNLAGKPVICATQMLESMTYNPRPTR_	P00549	CDC19	Pyruvate kinase 1	0.594085	85.7154	1.09081	276	Rapamycin Yeast WT
_ICSNLNAVVFQDHHLR_	Q08208	NOP12	Nucleolar protein 12	0.760356	755.766	1.09054	277	Rapamycin Yeast WT
_RTFEFLDEDVPDDSSNRDHK_	P32527	ZUO1	Zuotin	0.757449	2028.81	1.089	278	Rapamycin Yeast WT
_DKETVNVVLK_	P31539	HSP104	Heat shock protein 104	0.80083	300.693	1.08737	279	Rapamycin Yeast WT
_GSDPLDPTSK_	P32324	EFT1	Elongation factor 2	0.568326	179.99	1.08573	280	Rapamycin Yeast WT
_DLENAQVEMK_	P32908	SMC1	Structural maintenance of chromosomes protein 1	0.791225	89.2881	1.08554	281	Rapamycin Yeast WT
_IAWTVLFRK_	P04449	RPL24A	60S ribosomal protein L24-A	0.741329	957.368	1.08464	282	Rapamycin Yeast WT
_INVTSSSTAVAALEAAR_	P14540	FBA1	Fructose-bisphosphate aldolase	0.521276	76.618	1.08053	283	Rapamycin Yeast WT
_VHLVAIDIFTGK_	P23301	HYP2	Eukaryotic translation initiation factor 5A-1	0.707559	498.582	1.07933	284	Rapamycin Yeast WT
_LGANAILGVSMA_	P00925	ENO2	Enolase 2	0.545696	68.4479	1.07909	285	Rapamycin Yeast WT
_NMITGTSQADCAILIIAGGVGEFEAGISK_	P02994	TEF1	Elongation factor 1-alpha	0.436647	1670.17	1.07888	286	Rapamycin Yeast WT
_MPEHQK_	P15108	HSC82	ATP-dependent molecular chaperone HSC82	0.832326	2004.37	1.07619	287	Rapamycin Yeast WT
_NPVLVDIKK_	P36145	TFA2	Transcription initiation factor IIE subunit beta	0.787553	553.605	1.0749	288	Rapamycin Yeast WT
_RLDLILNATK_	P38795	QNS1	Glutamine-dependent NAD(+) synthetase	0.760836	987.6	1.06869	289	Rapamycin Yeast WT
_FDEPIECFNESDLGK_	P40202	CCS1	Superoxide dismutase 1 copper chaperone	0.747903	317.224	1.06659	290	Rapamycin Yeast WT
_ALPGIPANSELTFDVK_	Q06205	FPR4	FK506-binding protein 4	0.785837	412.876	1.06372	291	Rapamycin Yeast WT
_KISSIQDILPALEISNQSR_	P19882	HSP60	Heat shock protein 60, mitochondrial	0.786666	1746.11	1.06237	292	Rapamycin Yeast WT
_ADEAYFK_	P14540	FBA1	Fructose-bisphosphate aldolase	0.537785	94.2986	1.0598	293	Rapamycin Yeast WT
_DGLEVIFKDEEEK_	P46672	ARC1	tRNA-aminoacylation cofactor ARC1	0.782836	1295.1	1.05916	294	Rapamycin Yeast WT
_EFPLAHR_	P09950	HEM1	5-aminolevulinate synthase, mitochondrial	0.764691	69.2023	1.05874	295	Rapamycin Yeast WT
_RAYLHYIPK_	P0CX47;P0CX48	RPS11A;RPS11B	40S ribosomal protein S11-A;40S ribosomal protein S11-B	0.765203	604.601	1.05854	296	Rapamycin Yeast WT
_DGNVEVQKR_	P41921;P41921-2	GLR1	Glutathione reductase;Isoform 2 of Glutathione reductase	0.784554	72210.3	1.05811	297	Rapamycin Yeast WT
_KYLEQVLDHQR_	P05740	RPL17A	60S ribosomal protein L17-A	0.783847	757.504	1.05681	298	Rapamycin Yeast WT
_HDLHLRPETY_	O74302;P0CX59;P0CX60;P0CX65;P0CX66;P0CX67;P0CX68;P0CX69;Q12217	TY1A-DR4;TY1A-OR;TY1A-PR2;TY1A-DR5;TY1A-ER2;TY1A-GR3;TY1A-LR1;TY1A-MR2;TY1A-BR	Transposon Ty1-DR4 Gag polyprotein;Transposon Ty1-OR Gag polyprotein;Transposon Ty1-PR2 Gag polyprotein;Transposon Ty1-DR5 Gag polyprotein;Transposon Ty1-ER2 Gag polyprotein;Transposon Ty1-GR3 Gag polyprotein;Transposon Ty1-LR1 Gag polyprotein;Transposon Ty1-MR2 Gag polyprotein;Transposon Ty1-BR Gag polyprotein	0.763267	1370.1	1.05555	299	Rapamycin Yeast WT
_LEVPGYVDIV_	P07280;P07281	RPS19A;RPS19B	40S ribosomal protein S19-A;40S ribosomal protein S19-B	0.731006	2418.52	1.0536	300	Rapamycin Yeast WT
_VSVVDLTVK_	P00358	TDH2	Glyceraldehyde-3-phosphate dehydrogenase 2	0.462351	3.49016e+06	1.05155	301	Rapamycin Yeast WT
_TGTLTTSETAHNM_	P32324	EFT1	Elongation factor 2	0.560144	60.4351	1.05098	302	Rapamycin Yeast WT
_QVDDEDRLEVFPANSSYPSTK_	P32590	SSE2	Heat shock protein homolog SSE2	0.780887	115.24	1.04953	303	Rapamycin Yeast WT
_SGNTHLGGQDFDTNLLEHFK_	P11484	SSB1	Heat shock protein SSB1	0.779824	1577.91	1.04774	304	Rapamycin Yeast WT
_NAVNNVNNVIAAAFVK_	P00925	ENO2	Enolase 2	0.513084	66.139	1.04765	305	Rapamycin Yeast WT
_HFHIEDSPR_	P32614	FRD1	Fumarate reductase 1	0.774144	876.722	1.04757	306	Rapamycin Yeast WT
_NILPDLSSN_	P38934	BFR1	Nuclear segregation protein BFR1	0.792077	2526.78	1.04586	307	Rapamycin Yeast WT
_WQDVIAK_	P00950	GPM1	Phosphoglycerate mutase 1	0.622347	85.0086	1.04583	308	Rapamycin Yeast WT
_AFRVPTVDVSVVDLTVK_	P00358	TDH2	Glyceraldehyde-3-phosphate dehydrogenase 2	0.481094	478.223	1.04561	309	Rapamycin Yeast WT
_GVINVSVSEAAIEASTR_	P00330	ADH1	Alcohol dehydrogenase 1	0.637047	470.491	1.04435	310	Rapamycin Yeast WT
_VADLSDCSLFIMDEADK_	P39517	DHH1	ATP-dependent RNA helicase DHH1	0.767356	98.9898	1.04267	311	Rapamycin Yeast WT
_KITDVVNIGIGGSDLGPVMVTEALK_	P12709	PGI1	Glucose-6-phosphate isomerase	0.605608	395.727	1.03985	312	Rapamycin Yeast WT
_ELPPTHPIR_	P29311	BMH1	Protein BMH1	0.70471	116.445	1.03899	313	Rapamycin Yeast WT
_ESEGDSKTEGSEQEGENEKDEEIK_	P38351	PAF1	RNA polymerase II-associated protein 1	0.78165	3520.32	1.03805	314	Rapamycin Yeast WT
_GQLVELYVPRK_	Q3E754	RPS21B	40S ribosomal protein S21-B	0.684158	235.924	1.03751	315	Rapamycin Yeast WT
_HLVPQGNGYSLYIRPTMIGTSK_	P38891	BAT1	Branched-chain-amino-acid aminotransferase, mitochondrial	0.778697	1560.71	1.03478	316	Rapamycin Yeast WT
_AQETGEVELEITGSR_	P06105	SCP160	Protein SCP160	0.774409	67.5664	1.03473	317	Rapamycin Yeast WT
_ESGDFLAIDLGGTNLR_	P04807	HXK2	Hexokinase-2	0.638374	21.114	1.03295	318	Rapamycin Yeast WT
_SIVPSGASTGVHEALEMRDEDK_	P00925	ENO2	Enolase 2	0.460166	45.0402	1.03208	319	Rapamycin Yeast WT
_GQQEAAR_	P00950	GPM1	Phosphoglycerate mutase 1	0.66068	219802	1.03062	320	Rapamycin Yeast WT
_FGTNHFEFFIDRPEK_	P36421	TYS1	Tyrosine--tRNA ligase, cytoplasmic	0.773027	1208.68	1.03048	321	Rapamycin Yeast WT
_AILGVSMAAAR_	P00925	ENO2	Enolase 2	0.487719	89.2028	1.02811	322	Rapamycin Yeast WT
_VHPFHVLR_	P41805	RPL10	60S ribosomal protein L10	0.711929	894.663	1.02386	323	Rapamycin Yeast WT
_FLLQFGAQGSPLFK_	iRT	NaN	Kit Fusion	0.668333	22132	1.02322	324	Rapamycin Yeast WT
_VINDAFGIEEGLMTTVHSMTATQK_	P00358	TDH2	Glyceraldehyde-3-phosphate dehydrogenase 2	0.375592	2337.89	1.02248	325	Rapamycin Yeast WT
_ETITNANTAK_	P12709	PGI1	Glucose-6-phosphate isomerase	0.593433	60.3838	1.0223	326	Rapamycin Yeast WT
_TIVWNGPPGVF_	P00560	PGK1	Phosphoglycerate kinase	0.510273	1044.68	1.01746	327	Rapamycin Yeast WT
_ILNHMIETGAEYIMELTDK_	P32861	UGP1	UTP--glucose-1-phosphate uridylyltransferase	0.741519	130.698	1.0168	328	Rapamycin Yeast WT
_PGMVVTFAPAGVTTEVK_	P02994	TEF1	Elongation factor 1-alpha	0.386361	34.0336	1.01672	329	Rapamycin Yeast WT
_FLLSLDGTANK_	P00925	ENO2	Enolase 2	0.764093	49454.1	1.01429	330	Rapamycin Yeast WT
_TSKPAGFMK_	Q01855	RPS15	40S ribosomal protein S15	0.725274	113.734	1.01305	331	Rapamycin Yeast WT
_TLAILEGHK_	Q12024	YTM1	Ribosome biogenesis protein YTM1	0.770416	289.436	1.00859	332	Rapamycin Yeast WT
_NFTPEQISSMVLGK_	P10592	SSA2	Heat shock protein SSA2	0.495684	88.8354	1.00644	333	Rapamycin Yeast WT
_HIDAGAK_	P00358	TDH2	Glyceraldehyde-3-phosphate dehydrogenase 2	0.440174	2743.52	1.00539	334	Rapamycin Yeast WT
_SINPDEAVAYGAAVQGAILTGQSTSDETK_	P11484	SSB1	Heat shock protein SSB1	0.559237	65.8514	1.00454	335	Rapamycin Yeast WT
_QHAFAHIESHLDK_	P16521	YEF3	Elongation factor 3A	0.441682	2800.31	1.004	336	Rapamycin Yeast WT
_LREEIFIANEGVHTGQFIYAGK_	P0CX45;P0CX46	RPL2A;RPL2B	60S ribosomal protein L2-A;60S ribosomal protein L2-B	0.665394	1889.67	1.00375	337	Rapamycin Yeast WT
_AVNTGMEPGKT_	P05317	RPP0	60S acidic ribosomal protein P0	0.681311	61.3591	1.00342	338	Rapamycin Yeast WT
_LGVDIIRK_	P19882	HSP60	Heat shock protein 60, mitochondrial	0.69627	148.233	1.00283	339	Rapamycin Yeast WT
_TSNEEAAGK_	P04147	PAB1	Polyadenylate-binding protein, cytoplasmic and nuclear	0.684477	41540.8	1.00194	340	Rapamycin Yeast WT
_NFTPEQISSM_	P10592	SSA2	Heat shock protein SSA2	0.508701	118.77	1.00138	341	Rapamycin Yeast WT
_SADEPLTTFCTCEACGNR_	P07273	DST1	Transcription elongation factor S-II	0.758801	66.1529	1.00077	342	Rapamycin Yeast WT
_FPHLNIQVDGGLGK_	P46969	RPE1	Ribulose-phosphate 3-epimerase	0.729173	1032.43	0.996875	343	Rapamycin Yeast WT
_KSEVFSTYADNQPGVLIQ_	P10592	SSA2	Heat shock protein SSA2	0.519457	120.507	0.996867	344	Rapamycin Yeast WT
_TGLVISCGHEDTNVIPVVDGAGILTDAK_	P53946	ARP5	Actin-related protein 5	0.770512	74895.5	0.996539	345	Rapamycin Yeast WT
_KFAASIPSVVNVLDAVIK_	P40069	KAP123	Importin subunit beta-4	0.760476	401.973	0.99395	346	Rapamycin Yeast WT
_TSPYVLPVPFLNVLN_	P00924	ENO1	Enolase 1	0.45452	758.312	0.99322	347	Rapamycin Yeast WT
_NLDDSVDDEKLEEEFAPYGTIT_	P04147	PAB1	Polyadenylate-binding protein, cytoplasmic and nuclear	0.708416	102.425	0.992941	348	Rapamycin Yeast WT
_MVAEVDMK_	P16521	YEF3	Elongation factor 3A	0.433921	270.756	0.99117	349	Rapamycin Yeast WT
_HQQEVQAK_	P47124	HOC1	Putative glycosyltransferase HOC1	0.75573	81497.7	0.990976	350	Rapamycin Yeast WT
_GEADQAPDVIPGDVVFIVSERPHK_	P25491	YDJ1	Mitochondrial protein import protein MAS5	0.76496	2218.49	0.988693	351	Rapamycin Yeast WT
_VACIGAWHPAHVMW_	P14126	RPL3	60S ribosomal protein L3	0.695909	63.4005	0.988155	352	Rapamycin Yeast WT
_VKLLEVLGQGDFK_	Q12451	OSH2	Oxysterol-binding protein homolog 2	0.750258	394.836	0.988079	353	Rapamycin Yeast WT
_VGNVGEDDAIPEVSHAGDVSTTLQVVNELLK_	P16521	YEF3	Elongation factor 3A	0.318248	3388.19	0.986428	354	Rapamycin Yeast WT
_LEDHPK_	P02994	TEF1	Elongation factor 1-alpha	0.439128	1470.9	0.983152	355	Rapamycin Yeast WT
_GVVLDELKR_	P00498	HIS1	ATP phosphoribosyltransferase	0.766237	54674.9	0.982787	356	Rapamycin Yeast WT
_GFGHICFSVSDINK_	P50107	GLO1	Lactoylglutathione lyase	0.761261	780.896	0.982483	357	Rapamycin Yeast WT
_KLGGEVFIDFTK_	P07246	ADH3	Alcohol dehydrogenase 3, mitochondrial	0.725318	963.651	0.979456	358	Rapamycin Yeast WT
_SLDEIIGSN_	Q12159	YRA1	RNA annealing protein YRA1	0.75429	1420.73	0.977608	359	Rapamycin Yeast WT
_GAILTGQSTSDETK_	P11484	SSB1	Heat shock protein SSB1	0.56505	68.5613	0.975433	360	Rapamycin Yeast WT
_RLPLQDVYK_	P02994	TEF1	Elongation factor 1-alpha	0.446513	417342	0.974809	361	Rapamycin Yeast WT
_ELDNSSTISTH_	P12709	PGI1	Glucose-6-phosphate isomerase	0.551428	85.451	0.972919	362	Rapamycin Yeast WT
_LDPNETSEIAQANSR_	P0CX82;P0CX83	RPL19A;RPL19B	60S ribosomal protein L19-A;60S ribosomal protein L19-B	0.670913	388.357	0.969102	363	Rapamycin Yeast WT
_AIEMEGLTWGAHQ_	P32471	EFB1	Elongation factor 1-beta	0.655898	962.816	0.968921	364	Rapamycin Yeast WT
_TSPYVLPVPFLN_	P00924	ENO1	Enolase 1	0.360799	3971.61	0.968846	365	Rapamycin Yeast WT
_KLNLILDDGGDLTTLVHEK_	P39954	SAH1	Adenosylhomocysteinase	0.697188	284.766	0.968404	366	Rapamycin Yeast WT
_ELITLNAHQNTETGDILGAQRPVR_	Q12019	MDN1	Midasin	0.761399	485.156	0.968381	367	Rapamycin Yeast WT
_DNNLLGKFELSGIPPAPR_	P10592	SSA2	Heat shock protein SSA2	0.511539	8540.88	0.96722	368	Rapamycin Yeast WT
_VGGNALSQLLPSLEESLIETSNSDSR_	P33892	GCN1	eIF-2-alpha kinase activator GCN1	0.712402	23.0288	0.96479	369	Rapamycin Yeast WT
_GEYETAISTLNDAVEQGR_	P15705	STI1	Heat shock protein STI1	0.644865	69.0467	0.96312	370	Rapamycin Yeast WT
_VWLDPNETSEIAQANSR_	P0CX82;P0CX83	RPL19A;RPL19B	60S ribosomal protein L19-A;60S ribosomal protein L19-B	0.60257	102.074	0.962224	371	Rapamycin Yeast WT
_ALGVDQLDTASIHPSRPLFEACLK_	P12904	SNF4	5'-AMP-activated protein kinase subunit gamma	0.741049	1355.83	0.961091	372	Rapamycin Yeast WT
_KTSTSVDGK_	P02294	HTB2	Histone H2B.2	0.722126	1829.54	0.957881	373	Rapamycin Yeast WT
_SSDNSASSGPK_	P13188	GLN4	Glutamine--tRNA ligase	0.720417	1753.78	0.957679	374	Rapamycin Yeast WT
_ADEFDSFPAASAA_	P32471	EFB1	Elongation factor 1-beta	0.64476	79.1891	0.954996	375	Rapamycin Yeast WT
_EDDVRDFVIRR_	P0CX37;P0CX38	RPS6A;RPS6B	40S ribosomal protein S6-A;40S ribosomal protein S6-B	0.658182	173.743	0.954296	376	Rapamycin Yeast WT
_TFTTCADNQTTVQFPVYQGER_	P11484	SSB1	Heat shock protein SSB1	0.568569	64.73	0.953163	377	Rapamycin Yeast WT
_VFSGNRPTTSILAQ_	P12709	PGI1	Glucose-6-phosphate isomerase	0.519938	81.1282	0.953082	378	Rapamycin Yeast WT
_HRDQSIEQNLQEFR_	P13188	GLN4	Glutamine--tRNA ligase	0.709599	1676.96	0.951323	379	Rapamycin Yeast WT
_VHEALEMRDEDK_	P00925	ENO2	Enolase 2	0.471141	1400.69	0.950717	380	Rapamycin Yeast WT
_NVDIAIDSTGVFK_	P00359	TDH3	Glyceraldehyde-3-phosphate dehydrogenase 3	0.694568	78.7705	0.950471	381	Rapamycin Yeast WT
_VALNDITHVVELLPESIDVLDK_	P41807	VMA13	V-type proton ATPase subunit H	0.71923	23.0959	0.949774	382	Rapamycin Yeast WT
_ENLFVTGFSTGVIK_	Q12206	WTM2	Transcriptional modulator WTM2	0.744787	30.0402	0.947808	383	Rapamycin Yeast WT
_KLATELPAWSK_	P12709	PGI1	Glucose-6-phosphate isomerase	0.499875	1074.54	0.947511	384	Rapamycin Yeast WT
_GVIGVIAGGGRVDKPLLK_	P0CX45;P0CX46	RPL2A;RPL2B	60S ribosomal protein L2-A;60S ribosomal protein L2-B	0.604725	208.068	0.946423	385	Rapamycin Yeast WT
_TTLQVVNELLK_	P16521	YEF3	Elongation factor 3A	0.374974	1023.64	0.946154	386	Rapamycin Yeast WT
_KPVLYVGAGILNHADGPR_	P07342	ILV2	Acetolactate synthase catalytic subunit, mitochondrial	0.714886	1816.94	0.941968	387	Rapamycin Yeast WT
_QLNDAVANNLPSSALGEDTYLIR_	P38972	ADE6	Phosphoribosylformylglycinamidine synthase	0.670976	90.6774	0.941114	388	Rapamycin Yeast WT
_EQYQQYIYGCIRPEDGHTTR_	P10964	RPA190	DNA-directed RNA polymerase I subunit RPA190	0.727394	2670.8	0.935945	389	Rapamycin Yeast WT
_GGKPYVFSQLEAIHAR_	Q10740	LAP2	Leukotriene A-4 hydrolase homolog	0.725986	1445.81	0.935686	390	Rapamycin Yeast WT
_MPELIPVLSET_	P16521	YEF3	Elongation factor 3A	0.347561	3203.66	0.935424	391	Rapamycin Yeast WT
_PAGSDALNVLK_	P54839	ERG13	Hydroxymethylglutaryl-CoA synthase	0.71747	32230	0.934034	392	Rapamycin Yeast WT
_HIDAGAKK_	P00358	TDH2	Glyceraldehyde-3-phosphate dehydrogenase 2	0.329235	198558	0.932362	393	Rapamycin Yeast WT
_EFLGREPSK_	P25375	PRD1	Saccharolysin	0.746351	55122.5	0.928636	394	Rapamycin Yeast WT
_GVLTVAHSIFKR_	P33307	CSE1	Importin alpha re-exporter	0.749656	1005.46	0.926097	395	Rapamycin Yeast WT
_SGSELETVK_	P25386	USO1	Intracellular protein transport protein USO1	0.713359	62.7933	0.925929	396	Rapamycin Yeast WT
_HPLNTK_	P07260	CDC33	Eukaryotic translation initiation factor 4E	0.715159	1492.14	0.924941	397	Rapamycin Yeast WT
_GIETRPAQVILPMSPNHGTFGGDGMYSESK_	P19097	FAS2	Fatty acid synthase subunit alpha	0.634265	1416.95	0.921444	398	Rapamycin Yeast WT
_KVVITAPSSTAPMFVM_	P00358	TDH2	Glyceraldehyde-3-phosphate dehydrogenase 2	0.187865	-1170.46	0.917972	399	Rapamycin Yeast WT
_MSANISETTAMITDIATAPAEIDR_	P06169	PDC1	Pyruvate decarboxylase isozyme 1	0.380646	4881.26	0.917207	400	Rapamycin Yeast WT
_RLDHIYYK_	P32497	NIP1	Eukaryotic translation initiation factor 3 subunit C	0.746202	1282.22	0.913192	401	Rapamycin Yeast WT
_LVLNISVGESGDR_	P0C0W9;Q3E757	RPL11A;RPL11B	60S ribosomal protein L11-A;60S ribosomal protein L11-B	0.71011	22.5937	0.912874	402	Rapamycin Yeast WT
_NRPLPQWIR_	P04650	RPL39	60S ribosomal protein L39	0.692267	180.894	0.912593	403	Rapamycin Yeast WT
_NDIFVINIHSNK_	P10869	HOM3	Aspartokinase	0.749972	1942.2	0.911331	404	Rapamycin Yeast WT
_AVDDFLISLDGTAN_	P00924	ENO1	Enolase 1	0.274299	5171.17	0.91015	405	Rapamycin Yeast WT
_AAFGNCHGLYAGDIALRPEILAEHQK_	P14540	FBA1	Fructose-bisphosphate aldolase	0.450374	3871.84	0.90712	406	Rapamycin Yeast WT
_VTGHPLVLK_	P39958	GDI1	Rab GDP-dissociation inhibitor	0.71073	925.037	0.906926	407	Rapamycin Yeast WT
_NVGVLAGNSVHMDR_	P54964	REX2	Oligoribonuclease, mitochondrial	0.736607	10707.1	0.905888	408	Rapamycin Yeast WT
_TLNFTVALTAGR_	P53914	NAT10	RNA cytidine acetyltransferase	0.728442	982.711	0.904718	409	Rapamycin Yeast WT
_YGASAGNVGDEGGVAPN_	P00924	ENO1	Enolase 1	0.379621	26767.4	0.904545	410	Rapamycin Yeast WT
_EFQIIDTLLPGLQDEVMNIKPVQK_	P25443	RPS2	40S ribosomal protein S2	0.679844	29.6603	0.904514	411	Rapamycin Yeast WT
_DFSLAISDFGISNDTETIVK_	Q12363	WTM1	Transcriptional modulator WTM1	0.697723	144.364	0.903837	412	Rapamycin Yeast WT
_KIDIDVLAPLSSFAATAHK_	Q05911	ADE13	Adenylosuccinate lyase	0.651248	1153.22	0.902314	413	Rapamycin Yeast WT
_AAVEEGILPGGGTALVK_	P19882	HSP60	Heat shock protein 60, mitochondrial	0.656072	507.596	0.901514	414	Rapamycin Yeast WT
_FRDSFAVKPDMK_	P38777	FSH1	Family of serine hydrolases 1	0.703465	2800.42	0.90137	415	Rapamycin Yeast WT
_TGVIVGEDVHNL_	P14540	FBA1	Fructose-bisphosphate aldolase	0.43515	892.028	0.901061	416	Rapamycin Yeast WT
_SHMLVHQLK_	P38205	NCL1	Multisite-specific tRNA:(cytosine-C(5))-methyltransferase	0.741106	2596.36	0.900267	417	Rapamycin Yeast WT
_EVEGDEDDLMR_	P38805	RPF1	Ribosome production factor 1	0.726788	61.1531	0.900236	418	Rapamycin Yeast WT
_NAAASDIFTAVIR_	P41811	SEC27	Coatomer subunit beta'	0.691709	140.543	0.899664	419	Rapamycin Yeast WT
_PMYVDGVNVAPEVDSVLK_	P12709	PGI1	Glucose-6-phosphate isomerase	0.54199	61.2961	0.898454	420	Rapamycin Yeast WT
_NAPLADYLSVHFR_	P46992	YJL171C	Cell wall protein YJL171C	0.713659	1215.41	0.896998	421	Rapamycin Yeast WT
_NESMLTFETSQLQGAK_	P33331	NTF2	Nuclear transport factor 2	0.732983	64.5109	0.896111	422	Rapamycin Yeast WT
_KYEDVVAK_	P26785	RPL16B	60S ribosomal protein L16-B	0.660898	96.356	0.895603	423	Rapamycin Yeast WT
_LDTDCQYAYLTGIRDYVLNKK_	P14540	FBA1	Fructose-bisphosphate aldolase	0.456082	114.956	0.895092	424	Rapamycin Yeast WT
_AFQSAYPEFSR_	P32471	EFB1	Elongation factor 1-beta	0.608988	64.7323	0.894884	425	Rapamycin Yeast WT
_FSSEHPDPVETSIPEQAAEIA_	P53131	PRP43	Pre-mRNA-splicing factor ATP-dependent RNA helicase PRP43	0.70855	494.949	0.892677	426	Rapamycin Yeast WT
_RTIGIAVDHR_	P40212	RPL13B	60S ribosomal protein L13-B	0.684644	1420.75	0.891009	427	Rapamycin Yeast WT
_KNVIAETGAGQHGVATATACAK_	P00931	TRP5	Tryptophan synthase	0.729909	1907.59	0.89072	428	Rapamycin Yeast WT
_KKTDLFADLDPSQYFETR_	P15180	KRS1	Lysine--tRNA ligase, cytoplasmic	0.698691	1819.92	0.889477	429	Rapamycin Yeast WT
_KITSNQR_	P00560	PGK1	Phosphoglycerate kinase	0.392113	33821.4	0.887993	430	Rapamycin Yeast WT
_KIGDIIQFER_	P46655	GUS1	Glutamate--tRNA ligase, cytoplasmic	0.646998	335.977	0.887505	431	Rapamycin Yeast WT
_PLSVELGPGLMETIYDGIQRPLK_	P17255	VMA1	V-type proton ATPase catalytic subunit A	0.684848	119.386	0.882248	432	Rapamycin Yeast WT
_LAEFSSGDAR_	P29311	BMH1	Protein BMH1	0.632247	82.6784	0.882058	433	Rapamycin Yeast WT
_ADDDSVTIISA_	P38011	ASC1	Guanine nucleotide-binding protein subunit beta-like protein	0.733497	442.4	0.881397	434	Rapamycin Yeast WT
_TYPVEDPSTENTVCEVSSATTEDVEYAIECADR_	P54115	ALD6	Magnesium-activated aldehyde dehydrogenase, cytosolic	0.656247	67.2272	0.880359	435	Rapamycin Yeast WT
_SFDVPPPPID_	P00950	GPM1	Phosphoglycerate mutase 1	0.558359	163.321	0.879371	436	Rapamycin Yeast WT
_WFEAHYGQTLGK_	P0CX39;P0CX40	RPS8A;RPS8B	40S ribosomal protein S8-A;40S ribosomal protein S8-B	0.726301	157.752	0.878462	437	Rapamycin Yeast WT
_SCVAHFSNDRVDIIANDQGNR_	P10592	SSA2	Heat shock protein SSA2	0.334509	63.8538	0.876137	438	Rapamycin Yeast WT
_SEYVDLLQPLLSLTK_	Q03771	ACL4	Assembly chaperone of RPL4	0.705435	26.8899	0.873771	439	Rapamycin Yeast WT
_TVMIAAHGNSLR_	P00950	GPM1	Phosphoglycerate mutase 1	0.548624	63.915	0.873598	440	Rapamycin Yeast WT
_QDASPKPY_	P17076	RPL8A	60S ribosomal protein L8-A	0.731891	60.6666	0.871567	441	Rapamycin Yeast WT
_QMEESSKPLQIPPLPLK_	P07245	ADE3	C-1-tetrahydrofolate synthase, cytoplasmic	0.627691	17.018	0.871194	442	Rapamycin Yeast WT
_NHIQQGTSLLLDALK_	P22137	CHC1	Clathrin heavy chain	0.716915	78.5318	0.870311	443	Rapamycin Yeast WT
_TPSNAAPIQVSLGILATQAAK_	Q07896	NOC3	Nucleolar complex-associated protein 3	0.72829	13862	0.869691	444	Rapamycin Yeast WT
_ELFVVGKPIGHSR_	P08566	ARO1	Pentafunctional AROM polypeptide	0.675354	1936.75	0.867959	445	Rapamycin Yeast WT
_FQPQDSTTNPSLILAAAK_	P15019	TAL1	Transaldolase	0.63811	277.506	0.867726	446	Rapamycin Yeast WT
_DRDYSTPEDEEELIRK_	P40343	VPS27	Vacuolar protein sorting-associated protein 27	0.731795	123.592	0.867719	447	Rapamycin Yeast WT
_AEVSDVGNAILD_	P00549	CDC19	Pyruvate kinase 1	0.460926	3337.3	0.867147	448	Rapamycin Yeast WT
_FATFEDEEDDKYIEK_	P40991	NOP2	25S rRNA (cytosine(2870)-C(5))-methyltransferase	0.724432	158.28	0.866244	449	Rapamycin Yeast WT
_AQDVQQK_	Q08245	ZEO1	Protein ZEO1	0.684533	68192.1	0.863721	450	Rapamycin Yeast WT
_VYFACDK_	P32628	RAD23	UV excision repair protein RAD23	0.677234	66.4045	0.86354	451	Rapamycin Yeast WT
_RAALTDFERF_	P38754	RPL14B	60S ribosomal protein L14-B	0.662109	79.3102	0.862418	452	Rapamycin Yeast WT
_RGPMIIGVDVLEGTLR_	P39730	FUN12	Eukaryotic translation initiation factor 5B	0.67085	1436.76	0.860578	453	Rapamycin Yeast WT
_SFDVPPPPIDASSPFSQKGDER_	P00950	GPM1	Phosphoglycerate mutase 1	0.513982	31392.5	0.859637	454	Rapamycin Yeast WT
_ALQEFMIAPTGAK_	P00924	ENO1	Enolase 1	0.0312544	-6200.89	0.859328	455	Rapamycin Yeast WT
_VLPILPLIDDLASWNSKK_	P00815	HIS4	Histidine biosynthesis trifunctional protein	0.686599	29.3629	0.858954	456	Rapamycin Yeast WT
_DAFDHVFQK_	Q12068	GRE2	NADPH-dependent methylglyoxal reductase GRE2	0.724203	1564.15	0.858329	457	Rapamycin Yeast WT
_EGDDAPESPDIHFEPVVHLE_	P41920	YRB1	Ran-specific GTPase-activating protein 1	0.732632	17193.8	0.858076	458	Rapamycin Yeast WT
_LSAEEVDFVEIIGGTT_	P32589	SSE1	Heat shock protein homolog SSE1	0.641266	3908.41	0.857254	459	Rapamycin Yeast WT
_DVAAQDFINAYASFLQR_	P07280;P07281	RPS19A;RPS19B	40S ribosomal protein S19-A;40S ribosomal protein S19-B	0.619795	58.4735	0.857205	460	Rapamycin Yeast WT
_TLDPLGNVVGVTSTK_	P16862	PFK2	ATP-dependent 6-phosphofructokinase subunit beta	0.594867	106.523	0.856388	461	Rapamycin Yeast WT
_NNNARPTVSVVIR_	P39078	CCT4	T-complex protein 1 subunit delta	0.721742	1931.32	0.855246	462	Rapamycin Yeast WT
_EGKPILPEGMLDLIKK_	Q12314	SFM1	Protein arginine N-methyltransferase SFM1	0.704819	1900.02	0.855073	463	Rapamycin Yeast WT
_DFETEEIDPELLR_	P26321	RPL5	60S ribosomal protein L5	0.721242	298.07	0.855023	464	Rapamycin Yeast WT
_VAVETGVDGVDVVIGTSK_	Q12122	LYS21	Homocitrate synthase, mitochondrial	0.715833	22.82	0.85429	465	Rapamycin Yeast WT
_AIEMEGLTWGAH_	P32471	EFB1	Elongation factor 1-beta	0.590689	241.857	0.853941	466	Rapamycin Yeast WT
_LFADPNLIENLKK_	P15705	STI1	Heat shock protein STI1	0.616453	65.4217	0.853937	467	Rapamycin Yeast WT
_PHVESEK_	P37302	APE3	Aminopeptidase Y	0.755724	165551	0.850676	468	Rapamycin Yeast WT
_GDVSTTLQVVNELLK_	P16521	YEF3	Elongation factor 3A	0.256975	-1082.44	0.849201	469	Rapamycin Yeast WT
_RLLPYWQDVIAK_	P00950	GPM1	Phosphoglycerate mutase 1	0.7242	227.277	0.848041	470	Rapamycin Yeast WT
_SDLLSILIK_	P32864	MRS6	Rab proteins geranylgeranyltransferase component A	0.694579	887.022	0.847593	471	Rapamycin Yeast WT
_DVAAQDFINAY_	P07280;P07281	RPS19A;RPS19B	40S ribosomal protein S19-A;40S ribosomal protein S19-B	0.718536	100.068	0.847412	472	Rapamycin Yeast WT
_AVQGAILTGQSTSDETK_	P11484	SSB1	Heat shock protein SSB1	0.492015	101.119	0.846924	473	Rapamycin Yeast WT
_VNNEMLTIVSAK_	Q07953	SDO1	Ribosome maturation protein SDO1	0.707733	118.333	0.84608	474	Rapamycin Yeast WT
_AKVEEMNNIIAASR_	P05745	RPL36A	60S ribosomal protein L36-A	0.64681	93.8694	0.845995	475	Rapamycin Yeast WT
_VVVNLNDAGLALQLFK_	P32565	RPN2	26S proteasome regulatory subunit RPN2	0.695142	85.1618	0.843775	476	Rapamycin Yeast WT
_YFADLTQSITK_	P38331	YBR242W	HD domain-containing protein YBR242W	0.720479	124.22	0.842576	477	Rapamycin Yeast WT
_YVDPNVLPETESLAL_	P00950	GPM1	Phosphoglycerate mutase 1	0.45017	126.008	0.838086	478	Rapamycin Yeast WT
_AKVEEMNNIIAASR_	P05745	RPL36A	60S ribosomal protein L36-A	0.564399	64.4449	0.836952	479	Rapamycin Yeast WT
_GDKFEVMLQGIK_	P54885	PRO2	Gamma-glutamyl phosphate reductase	0.647238	1720.43	0.836849	480	Rapamycin Yeast WT
_VINDAFGIEEGLMTTVHSMTATQK_	P00358	TDH2	Glyceraldehyde-3-phosphate dehydrogenase 2	0.0361282	46587.5	0.834006	481	Rapamycin Yeast WT
_EVSSATTEDVEYAIECADR_	P54115	ALD6	Magnesium-activated aldehyde dehydrogenase, cytosolic	0.719947	845.69	0.833779	482	Rapamycin Yeast WT
_GLEYNLTHAK_	P06105	SCP160	Protein SCP160	0.714215	2739.93	0.832802	483	Rapamycin Yeast WT
_DVSVFILYPTGR_	P16120	THR4	Threonine synthase	0.63586	98.5279	0.832291	484	Rapamycin Yeast WT
_VDSIIIGGGM_	P00560	PGK1	Phosphoglycerate kinase	0.707469	62.7813	0.831172	485	Rapamycin Yeast WT
_NSIAAGADGVEIHSANGYLLNQFLDPHSNNR_	Q03558	OYE2	NADPH dehydrogenase 2	0.621783	1602.31	0.830604	486	Rapamycin Yeast WT
_TAEEALDLIVDAIK_	P00924	ENO1	Enolase 1	0.275744	2116.09	0.82858	487	Rapamycin Yeast WT
_GFPNINDVHPFHR_	Q02892	NOG1	Nucleolar GTP-binding protein 1	0.716962	1116.7	0.827402	488	Rapamycin Yeast WT
_NEEFPQLK_	P53111	ARI1	NADPH-dependent aldehyde reductase ARI1	0.715308	1889.74	0.825308	489	Rapamycin Yeast WT
_KYDSTHGR_	P00358	TDH2	Glyceraldehyde-3-phosphate dehydrogenase 2	0.218981	81231.3	0.822796	490	Rapamycin Yeast WT
_ADACCSR_	P06169	PDC1	Pyruvate decarboxylase isozyme 1	0.497656	15064.3	0.822303	491	Rapamycin Yeast WT
_KVEFKK_	P38911	FPR3	FK506-binding nuclear protein	0.703677	194477	0.822282	492	Rapamycin Yeast WT
_ISAVTLLIQDSPLHNTK_	Q12176	MAK21	Ribosome biogenesis protein MAK21	0.699182	461.341	0.8169	493	Rapamycin Yeast WT
_EEALDLIVDAIK_	P00924	ENO1	Enolase 1	-0.10653	10051.9	0.81563	494	Rapamycin Yeast WT
_MPELIPVLSETM_	P16521	YEF3	Elongation factor 3A	0.168606	22880.8	0.815429	495	Rapamycin Yeast WT
_SGETEDTFIADLVVGLR_	P00924	ENO1	Enolase 1	0.161277	9922.76	0.814983	496	Rapamycin Yeast WT
_SIAPAYGIPVVLHSDHC_	P14540	FBA1	Fructose-bisphosphate aldolase	0.398678	5206.52	0.812934	497	Rapamycin Yeast WT
_HPAHLQLANNLK_	P00958	MES1	Methionine--tRNA ligase, cytoplasmic	0.708043	1349.94	0.812351	498	Rapamycin Yeast WT
_NLPEANLSEIPSLQDAIQR_	P38972	ADE6	Phosphoribosylformylglycinamidine synthase	0.620566	1127.53	0.811673	499	Rapamycin Yeast WT
_GAVVIDQGAYAALTR_	P32264	PRO1	Glutamate 5-kinase	0.684317	61.2761	0.809957	500	Rapamycin Yeast WT
_IDGIDEMVAPLTEK_	P43616	DUG1	Cys-Gly metallodipeptidase DUG1	0.709819	60.6658	0.809174	501	Rapamycin Yeast WT
_FLISLDGTANK_	P00924	ENO1	Enolase 1	0.705463	27082.3	0.808599	502	Rapamycin Yeast WT
_NLSIVGLVGSIDNDMSGTDSTIGAYSALER_	P16861	PFK1	ATP-dependent 6-phosphofructokinase subunit alpha	0.709699	30.6817	0.807932	503	Rapamycin Yeast WT
_GVFGYGFEEPSAIQQR_	P10081	TIF1	ATP-dependent RNA helicase eIF4A	0.548838	92.7308	0.807365	504	Rapamycin Yeast WT
_VVITAPSSTAPMFVM_	P00358	TDH2	Glyceraldehyde-3-phosphate dehydrogenase 2	0.136623	1.633e+07	0.803229	505	Rapamycin Yeast WT
_IGLDCASSEFFK_	P00924	ENO1	Enolase 1	0.263238	56.6161	0.801462	506	Rapamycin Yeast WT
_EAGFPVDDVSSITHAPEMLGGR_	P54113	ADE16	Bifunctional purine biosynthesis protein ADE16	0.70541	88.545	0.800862	507	Rapamycin Yeast WT
_KAADALLLK_	P00924	ENO1	Enolase 1	0.18792	1010.89	0.800485	508	Rapamycin Yeast WT
_NVPVRDGVTIEFSTNVK_	P05738	RPL9A	60S ribosomal protein L9-A	0.637752	1946.05	0.799823	509	Rapamycin Yeast WT
_KLEDHPK_	P02994	TEF1	Elongation factor 1-alpha	0.215977	76.5529	0.799422	510	Rapamycin Yeast WT
_HGAVHLSTYLK_	Q02753	RPL21A	60S ribosomal protein L21-A	0.590532	3018.44	0.797752	511	Rapamycin Yeast WT
_QLNASLADK_	P32471	EFB1	Elongation factor 1-beta	0.556149	79.3519	0.796789	512	Rapamycin Yeast WT
_EAAAEYAQLLAK_	P0CX37;P0CX38	RPS6A;RPS6B	40S ribosomal protein S6-A;40S ribosomal protein S6-B	0.609913	85.4504	0.796658	513	Rapamycin Yeast WT
_VIIVSSGGIAVGLR_	P32264	PRO1	Glutamate 5-kinase	0.666832	26.5318	0.796371	514	Rapamycin Yeast WT
_KIDELEDALSELKK_	Q02455	MLP1	Protein MLP1	0.670996	2991.66	0.791242	515	Rapamycin Yeast WT
_GVPEAGNYHASIHEK_	P40202	CCS1	Superoxide dismutase 1 copper chaperone	0.695545	128.699	0.790587	516	Rapamycin Yeast WT
_THEEPKPLVHVPLTPK_	P38972	ADE6	Phosphoribosylformylglycinamidine synthase	0.59311	2314.72	0.790461	517	Rapamycin Yeast WT
_VVGIYNGK_	Q01855	RPS15	40S ribosomal protein S15	0.622438	103.149	0.790021	518	Rapamycin Yeast WT
_TFAEAMR_	P00925	ENO2	Enolase 2	0.290018	5207.11	0.788774	519	Rapamycin Yeast WT
_EAEEIPSEDQNEFLLER_	P19097	FAS2	Fatty acid synthase subunit alpha	0.700056	1883.79	0.788525	520	Rapamycin Yeast WT
_LNTASIPENVEVVICPPATYLDYSVSLVK_	P00942	TPI1	Triosephosphate isomerase	0.568988	61.6592	0.786722	521	Rapamycin Yeast WT
_FFAVDEVSCQINQEGAPK_	P25655	CDC39	General negative regulator of transcription subunit 1	0.651171	38214.2	0.786362	522	Rapamycin Yeast WT
_HVINYDLPSDVDDYVHR_	P06634	DED1	ATP-dependent RNA helicase DED1	0.690901	79.2324	0.786018	523	Rapamycin Yeast WT
_DQVWGSETVASSK_	P49626	RPL4B	60S ribosomal protein L4-B	0.601741	71.8144	0.783959	524	Rapamycin Yeast WT
_ASAPGSVILLENL_	P00560	PGK1	Phosphoglycerate kinase	0.240394	4425.54	0.783549	525	Rapamycin Yeast WT
_LYVSHIQVNQAPK_	P46990	RPL17B	60S ribosomal protein L17-B	0.498799	67.2743	0.782834	526	Rapamycin Yeast WT
_FSGGSHGFLIGH_	P39522	ILV3	Dihydroxy-acid dehydratase, mitochondrial	0.660257	708.028	0.780078	527	Rapamycin Yeast WT
_TPEDISDKPLPLLS_	P14743	NMT1	Glycylpeptide N-tetradecanoyltransferase	0.692742	118.439	0.778847	528	Rapamycin Yeast WT
_SFEVTDPVNSSLK_	P54838	DAK1	Dihydroxyacetone kinase 1	0.699244	93.4038	0.777982	529	Rapamycin Yeast WT
_TSHIQLIFK_	Q05029	BCH1	Protein BCH1	0.679218	1136.84	0.777207	530	Rapamycin Yeast WT
_GVEQILKR_	P14540	FBA1	Fructose-bisphosphate aldolase	0.700363	84995.6	0.776753	531	Rapamycin Yeast WT
_HVDLTIQDLLDAIPDISK_	P38986	ASP1	L-asparaginase 1	0.696578	183.671	0.775533	532	Rapamycin Yeast WT
_AGCHIAVILGKEEYLEGK_	P07263;P07263-2	HTS1	Histidine--tRNA ligase, mitochondrial;Isoform Cytoplasmic of Histidine--tRNA ligase, mitochondrial	0.673147	2677.2	0.774394	533	Rapamycin Yeast WT
_TNEAAGDGTTSATVLGR_	P19882	HSP60	Heat shock protein 60, mitochondrial	0.564826	84.3242	0.774305	534	Rapamycin Yeast WT
_YIQTEQQIEIPEGVTVSIK_	P51401	RPL9B	60S ribosomal protein L9-B	0.63633	235.466	0.774169	535	Rapamycin Yeast WT
_VEEMNNIIAASR_	P05745	RPL36A	60S ribosomal protein L36-A	0.618218	453.576	0.772077	536	Rapamycin Yeast WT
_GQTYSPAQIGGFVLNK_	P0CS90	SSC1	Heat shock protein SSC1, mitochondrial	0.625507	99.5974	0.77198	537	Rapamycin Yeast WT
_KFTEVHTPK_	P04802	DPS1	Aspartate--tRNA ligase, cytoplasmic	0.693717	2126.97	0.771432	538	Rapamycin Yeast WT
_SVQEDDHTNVVSEVNK_	P53331	RNH70	RNA exonuclease 1	0.684022	88.7092	0.7712	539	Rapamycin Yeast WT
_AQNFTQFYYNQFDTDR_	P33331	NTF2	Nuclear transport factor 2	0.696575	64.0557	0.768669	540	Rapamycin Yeast WT
_APTASQLQNPPPPPSTTK_	P53252	PIL1	Sphingolipid long chain base-responsive protein PIL1	0.696081	30.1524	0.768516	541	Rapamycin Yeast WT
_LETDLTSDMVSTNAYK_	P15625	FRS2	Phenylalanine--tRNA ligase alpha subunit	0.64862	76.6605	0.767645	542	Rapamycin Yeast WT
_TGQSTSDETK_	P11484	SSB1	Heat shock protein SSB1	0.462013	28401.5	0.766335	543	Rapamycin Yeast WT
_MVGFDLPQR_	P00560	PGK1	Phosphoglycerate kinase	0.195186	22252.3	0.764953	544	Rapamycin Yeast WT
_VAIHPTSAEELVTMR_	P41921;P41921-2	GLR1	Glutathione reductase;Isoform 2 of Glutathione reductase	0.694879	63.461	0.764911	545	Rapamycin Yeast WT
_ASGTVVVADTGDFGSIA_	P15019	TAL1	Transaldolase	0.609668	104.882	0.763542	546	Rapamycin Yeast WT
_ITDFIKF_	P0CX35;P0CX36	RPS4A;RPS4B	40S ribosomal protein S4-A;40S ribosomal protein S4-B	0.593384	62.2389	0.763451	547	Rapamycin Yeast WT
_NLLQLAPGAHLGR_	P49626	RPL4B	60S ribosomal protein L4-B	0.567024	64.1314	0.763379	548	Rapamycin Yeast WT
_ADRDESSPYAAMLAAQDVAAK_	P39516	RPS14B	40S ribosomal protein S14-B	0.637329	129.895	0.762137	549	Rapamycin Yeast WT
_LHMATALQIAQLTLK_	P38886	RPN10	26S proteasome regulatory subunit RPN10	0.683831	874.815	0.761938	550	Rapamycin Yeast WT
_GMGEEDFHR_	P37291	SHM2	Serine hydroxymethyltransferase, cytosolic	0.642548	217.639	0.761775	551	Rapamycin Yeast WT
_INRPPVSVS_	P0CX49;P0CX50	RPL18A;RPL18B	60S ribosomal protein L18-A;60S ribosomal protein L18-B	0.646002	88.2737	0.761542	552	Rapamycin Yeast WT
_VSVEGVNVEKF_	Q02326	RPL6A	60S ribosomal protein L6-A	0.584413	73.5719	0.760212	553	Rapamycin Yeast WT
_STTTMGLVQALTAHLGKPAIANVR_	P07245	ADE3	C-1-tetrahydrofolate synthase, cytoplasmic	0.530788	2226.46	0.758015	554	Rapamycin Yeast WT
_FMTNNLEANPGLLTEYAK_	P53008	CWH41	Mannosyl-oligosaccharide glucosidase	0.663398	23802.6	0.757437	555	Rapamycin Yeast WT
_GGNNELGTAVGK_	P14120	RPL30	60S ribosomal protein L30	0.639796	79.5741	0.757249	556	Rapamycin Yeast WT
_AAAALAGGKK_	P0C0T4;Q3E792	RPS25B;RPS25A	40S ribosomal protein S25-B;40S ribosomal protein S25-A	0.657847	1855.46	0.755894	557	Rapamycin Yeast WT
_PAFSGSNGPSNLPPPPQYK_	Q06449	PIN3	[PSI+] inducibility protein 3	0.689972	28578	0.755082	558	Rapamycin Yeast WT
_KPILISAAEEDHIFPANLR_	P39721	AIM2	Protein AIM2	0.653506	1138.4	0.751776	559	Rapamycin Yeast WT
_TSPYVLPVPFLNVL_	P00924	ENO1	Enolase 1	0.166725	-752.283	0.751612	560	Rapamycin Yeast WT
_NGDKPHML_	Q02326	RPL6A	60S ribosomal protein L6-A	0.598282	75.2533	0.751259	561	Rapamycin Yeast WT
_TTVEVDSLFDGEDFESSLTR_	P11484	SSB1	Heat shock protein SSB1	0.453375	3014.44	0.749976	562	Rapamycin Yeast WT
_LHLTGYDLSIEDLK_	P23254	TKL1	Transketolase 1	0.61926	401.658	0.749957	563	Rapamycin Yeast WT
_HPEMLEDCFGLSEETTTGVHHLYR_	P39954	SAH1	Adenosylhomocysteinase	0.707821	1074.97	0.749806	564	Rapamycin Yeast WT
_TPLAQKK_	P14126	RPL3	60S ribosomal protein L3	0.67624	1502.92	0.749494	565	Rapamycin Yeast WT
_KLTKPINAVIEVPSK_	P06105	SCP160	Protein SCP160	0.654455	1148.62	0.749302	566	Rapamycin Yeast WT
_SEELYPGRPLAIALDTKGPEIR_	P00549	CDC19	Pyruvate kinase 1	0.209675	445463	0.745294	567	Rapamycin Yeast WT
_AIMPIIEGHDVLAQAQSGTGK_	P10081	TIF1	ATP-dependent RNA helicase eIF4A	0.535509	63.2996	0.74488	568	Rapamycin Yeast WT
_AQIYDDQLQNYR_	Q05359	ERP1	Protein ERP1	0.685898	105.291	0.744154	569	Rapamycin Yeast WT
_KHWGGGILGNK_	P17076	RPL8A	60S ribosomal protein L8-A	0.511954	588.842	0.743132	570	Rapamycin Yeast WT
_TFVAEVTPATLSIMVPLLSR_	P16521	YEF3	Elongation factor 3A	0.146374	-283.63	0.743029	571	Rapamycin Yeast WT
_YGASAGNVGDEGGVAPNIQTAEEALDLIVDAIK_	P00924	ENO1	Enolase 1	0.155082	-8999.1	0.741376	572	Rapamycin Yeast WT
_HNVIDLVGNTPLIALK_	P32582	CYS4	Cystathionine beta-synthase	0.658606	435.909	0.740902	573	Rapamycin Yeast WT
_TGEDRETMDR_	P16521	YEF3	Elongation factor 3A	0.168941	19890.4	0.740111	574	Rapamycin Yeast WT
_HHIANACLMR_	P38791	DYS1	Deoxyhypusine synthase	0.63579	1829.16	0.739873	575	Rapamycin Yeast WT
_CDGYILEGEELAF_	P0CX39;P0CX40	RPS8A;RPS8B	40S ribosomal protein S8-A;40S ribosomal protein S8-B	0.680561	249.345	0.73843	576	Rapamycin Yeast WT
_NVGDEGGVAPNIQTAEEALDLIVDAIK_	P00924	ENO1	Enolase 1	0.154993	-4082.24	0.738022	577	Rapamycin Yeast WT
_IVLVHLGK_	P22138	RPA135	DNA-directed RNA polymerase I subunit RPA135	0.674779	49957	0.73775	578	Rapamycin Yeast WT
_DIQEEQVDITA_	P25043	PUP1	Proteasome subunit beta type-2	0.679259	242.419	0.737571	579	Rapamycin Yeast WT
_EVIAIVTHGIFSGSAR_	P38063	PRS4	Ribose-phosphate pyrophosphokinase 4	0.677619	677.649	0.737325	580	Rapamycin Yeast WT
_KSEELYPGRPLAIALDTKGPEIR_	P00549	CDC19	Pyruvate kinase 1	0.684424	1801.92	0.737191	581	Rapamycin Yeast WT
_FKRPDVSVR_	P38934	BFR1	Nuclear segregation protein BFR1	0.655828	4938.91	0.736806	582	Rapamycin Yeast WT
_KQTHPDTGISQK_	P02294	HTB2	Histone H2B.2	0.627606	1313.36	0.736527	583	Rapamycin Yeast WT
_YSGVCHTDLHAW_	P00330	ADH1	Alcohol dehydrogenase 1	0.286363	4925.45	0.736111	584	Rapamycin Yeast WT
_GCLMGGIHGM_	P06168	ILV5	Ketol-acid reductoisomerase, mitochondrial	0.674587	51829.8	0.733285	585	Rapamycin Yeast WT
_EIQSVASETLISIVNAVNPVAIK_	P16521	YEF3	Elongation factor 3A	0.107106	39166.4	0.732832	586	Rapamycin Yeast WT
_QTVAVGVIK_	P02994	TEF1	Elongation factor 1-alpha	-0.0792364	8.38963e+10	0.731932	587	Rapamycin Yeast WT
_AEEALDLIVDAIK_	P00924	ENO1	Enolase 1	0.0328785	1368.98	0.731889	588	Rapamycin Yeast WT
_VDSIIIGGGMA_	P00560	PGK1	Phosphoglycerate kinase	0.682163	1194.08	0.731045	589	Rapamycin Yeast WT
_AQRPITGASLDLIK_	P04449	RPL24A	60S ribosomal protein L24-A	0.512363	68.6807	0.729484	590	Rapamycin Yeast WT
_HFNDYDFVSAENADDDFK_	P17967	PDI1	Protein disulfide-isomerase	0.646099	82.9009	0.729091	591	Rapamycin Yeast WT
_KTGVIVGEDVHNLFTYAK_	P14540	FBA1	Fructose-bisphosphate aldolase	0.280455	2486.34	0.728261	592	Rapamycin Yeast WT
_VGDPFDEEVFQGAQTSDK_	P40047	ALD5	Aldehyde dehydrogenase 5, mitochondrial	0.670832	109.093	0.72814	593	Rapamycin Yeast WT
_FDVGALMALHGEGSGEEK_	P23248	RPS1B	40S ribosomal protein S1-B	0.56561	76.0686	0.727066	594	Rapamycin Yeast WT
_GFTLAEVK_	P40212	RPL13B	60S ribosomal protein L13-B	0.579499	90.8556	0.727016	595	Rapamycin Yeast WT
_ATYSLNVEPYSPTPALNFK_	Q06205	FPR4	FK506-binding protein 4	0.67852	80.0344	0.726745	596	Rapamycin Yeast WT
_AQYNEIQGWDHLSLLPTFGAK_	P06169	PDC1	Pyruvate decarboxylase isozyme 1	0.454886	2962.14	0.726297	597	Rapamycin Yeast WT
_AALTDFERF_	P38754	RPL14B	60S ribosomal protein L14-B	0.616548	95.3147	0.725377	598	Rapamycin Yeast WT
_EASGVMHK_	P26637	CDC60	Leucine--tRNA ligase, cytoplasmic	0.598923	93777.2	0.724731	599	Rapamycin Yeast WT
_QQGNAAFTAK_	P15705	STI1	Heat shock protein STI1	0.553905	87.1782	0.724715	600	Rapamycin Yeast WT
_ISNPDLVDR_	Q03558	OYE2	NADPH dehydrogenase 2	0.562172	118.913	0.724559	601	Rapamycin Yeast WT
_SVEMHHEQLEQGVPGD_	P02994	TEF1	Elongation factor 1-alpha	0.66478	18049.9	0.724226	602	Rapamycin Yeast WT
_ASYHYPEIEDLVDR_	P05317	RPP0	60S acidic ribosomal protein P0	0.566402	819.41	0.724203	603	Rapamycin Yeast WT
_NFFVYQEGK_	P39111	VMA7	V-type proton ATPase subunit F	0.639936	86.1455	0.723585	604	Rapamycin Yeast WT
_KNEETDLPVSGLFYAIGHTPATK_	P29509	TRR1	Thioredoxin reductase 1	0.592662	2067.72	0.722567	605	Rapamycin Yeast WT
_PAAVFAETLK_	P49626	RPL4B	60S ribosomal protein L4-B	0.53304	77.9721	0.720891	606	Rapamycin Yeast WT
_IVDSPHPLIVK_	P40339	RFC4	Replication factor C subunit 4	0.646006	87.1929	0.718818	607	Rapamycin Yeast WT
_LENGSAVYLALGLK_	P11745	RNA1	Ran GTPase-activating protein 1	0.681089	84.5135	0.716922	608	Rapamycin Yeast WT
_TSFFQALGVPTK_	P05317	RPP0	60S acidic ribosomal protein P0	0.54024	78.1346	0.716754	609	Rapamycin Yeast WT
_HLDETTITNAVDFKK_	P09440	MIS1	C-1-tetrahydrofolate synthase, mitochondrial	0.64263	930.187	0.716269	610	Rapamycin Yeast WT
_LYVSHIQ_	P46990	RPL17B	60S ribosomal protein L17-B	0.569017	78.8675	0.715863	611	Rapamycin Yeast WT
_LQIGEVVTTKPTIGFNVETLSYK_	P38116	ARL1	ADP-ribosylation factor-like protein 1	0.671848	1385.37	0.714683	612	Rapamycin Yeast WT
_GHNDWVSQVR_	P38011	ASC1	Guanine nucleotide-binding protein subunit beta-like protein	0.579919	55.998	0.714222	613	Rapamycin Yeast WT
_DTTPLMADDVADLIVYATSR_	Q05016	YMR226C	NADP-dependent 3-hydroxy acid dehydrogenase	0.638183	30.299	0.713765	614	Rapamycin Yeast WT
_VFVNGVWHGVHR_	P08518	RPB2	DNA-directed RNA polymerase II subunit RPB2	0.665295	2127.33	0.713721	615	Rapamycin Yeast WT
_QIPGCLVSTGTDGLNVWK_	Q04225	RRB1	Ribosome assembly protein RRB1	0.676626	237.825	0.713345	616	Rapamycin Yeast WT
_AEVSDVGNAILDGADCVMLS_	P00549	CDC19	Pyruvate kinase 1	0.284799	-390.727	0.71323	617	Rapamycin Yeast WT
_KITDVVNIGIGGSDLGPVMVTEALK_	P12709	PGI1	Glucose-6-phosphate isomerase	0.369194	1975.89	0.712284	618	Rapamycin Yeast WT
_NMFGFESWVGGR_	P12709	PGI1	Glucose-6-phosphate isomerase	0.367223	3822.49	0.711449	619	Rapamycin Yeast WT
_VADLVNLPDYISR_	P29366	BEM1	Bud emergence protein 1	0.659306	36.9876	0.710513	620	Rapamycin Yeast WT
_QDSFAANWGVMVSHR_	P00925	ENO2	Enolase 2	0.128031	5767.77	0.710149	621	Rapamycin Yeast WT
_GNVCGDAK_	P02994	TEF1	Elongation factor 1-alpha	0.0695958	-42.508	0.709966	622	Rapamycin Yeast WT
_IQLELAEQGLNSELYFQNK_	P39730	FUN12	Eukaryotic translation initiation factor 5B	0.573982	780.68	0.70981	623	Rapamycin Yeast WT
_AEPIDEEVSLAIEN_	P32324	EFT1	Elongation factor 2	0.664056	46.0967	0.708811	624	Rapamycin Yeast WT
_FVHDINLYLSTK_	Q06053	DUS3	tRNA-dihydrouridine(47) synthase [NAD(P)(+)]	0.662674	2547.8	0.708097	625	Rapamycin Yeast WT
_RSIFPAGTVSGAPK_	P00899	TRP2	Anthranilate synthase component 1	0.668243	3319.01	0.705924	626	Rapamycin Yeast WT
_SNLAGKPVICATQMLESMTYNPRPTR_	P00549	CDC19	Pyruvate kinase 1	0.29695	299.556	0.705242	627	Rapamycin Yeast WT
_KLFDDVIALINSAGK_	P32558	SPT16	FACT complex subunit SPT16	0.655112	693.497	0.703703	628	Rapamycin Yeast WT
_VLVQDLLHPTAASEARK_	P38711	RPS27B	40S ribosomal protein S27-B	0.612459	146.102	0.703479	629	Rapamycin Yeast WT
_GSSNVDIAIDSTGVFK_	P00359	TDH3	Glyceraldehyde-3-phosphate dehydrogenase 3	0.570316	348.52	0.701837	630	Rapamycin Yeast WT
_LMSFPEAIADCNK_	P15705	STI1	Heat shock protein STI1	0.664188	527.797	0.701409	631	Rapamycin Yeast WT
_IPEIPLVVST_	P49626	RPL4B	60S ribosomal protein L4-B	0.530871	1155.93	0.699764	632	Rapamycin Yeast WT
_SIIAPSYGDIFYNNSFK_	P07264	LEU1	3-isopropylmalate dehydratase	0.660823	166.727	0.697934	633	Rapamycin Yeast WT
_TSPYVLPVPFLNV_	P00924	ENO1	Enolase 1	0.0754687	8.91277e+10	0.697486	634	Rapamycin Yeast WT
_YNLDEAR_	P38912	TIF11	Eukaryotic translation initiation factor 1A	0.595321	102.14	0.69692	635	Rapamycin Yeast WT
_GVEVVLPVDFIIADAF_	P00560	PGK1	Phosphoglycerate kinase	0.173453	408.967	0.696653	636	Rapamycin Yeast WT
_SMVEEAEASGR_	P32582	CYS4	Cystathionine beta-synthase	0.658985	62.6823	0.69633	637	Rapamycin Yeast WT
_KDDGEEFEEDDKAPSMGAK_	P38708	YHR020W	Putative proline--tRNA ligase YHR020W	0.58029	3009.34	0.696163	638	Rapamycin Yeast WT
_MVGKDEEQVK_	P12709	PGI1	Glucose-6-phosphate isomerase	0.217918	13317.1	0.695638	639	Rapamycin Yeast WT
_GLTAAYAR_	P40212	RPL13B	60S ribosomal protein L13-B	0.578122	64.129	0.695014	640	Rapamycin Yeast WT
_VFSGNRPTTSIL_	P12709	PGI1	Glucose-6-phosphate isomerase	0.335231	2885.69	0.694751	641	Rapamycin Yeast WT
_TRSSVLADALNAINNAEK_	P0C0W1	RPS22A	40S ribosomal protein S22-A	0.592329	982.706	0.692735	642	Rapamycin Yeast WT
_SKEDDVR_	P0CX37;P0CX38	RPS6A;RPS6B	40S ribosomal protein S6-A;40S ribosomal protein S6-B	0.594407	1885.14	0.692717	643	Rapamycin Yeast WT
_LDYENVPSVIFSHPEAGSIGISEK_	P41921;P41921-2	GLR1	Glutathione reductase;Isoform 2 of Glutathione reductase	0.633614	198.798	0.692414	644	Rapamycin Yeast WT
_NAVLEEVK_	P00942	TPI1	Triosephosphate isomerase	0.541492	58.7318	0.691596	645	Rapamycin Yeast WT
_LFNVNFLDTSGEIR_	P22336	RFA1	Replication factor A protein 1	0.660757	70.7112	0.691301	646	Rapamycin Yeast WT
_KVSSASAAASESDVAK_	P26785	RPL16B	60S ribosomal protein L16-B	0.495758	115.022	0.690267	647	Rapamycin Yeast WT
_SANLMAGH_	P00330	ADH1	Alcohol dehydrogenase 1	0.401601	9670.72	0.689572	648	Rapamycin Yeast WT
_VSSASAAASESDVAK_	P26785	RPL16B	60S ribosomal protein L16-B	0.512003	64.7007	0.689141	649	Rapamycin Yeast WT
_VDDELLVAR_	P07170	ADK1	Adenylate kinase	0.583147	88.1129	0.688802	650	Rapamycin Yeast WT
_TIEEFETWLSNADTETLK_	P53852	YNL247W	Cysteine--tRNA ligase	0.638657	2631.83	0.68874	651	Rapamycin Yeast WT
_YVGTLSKPEVK_	P06169	PDC1	Pyruvate decarboxylase isozyme 1	0.44944	2801.03	0.687384	652	Rapamycin Yeast WT
_EWLSNSLK_	P11076	ARF1	ADP-ribosylation factor 1	0.648272	74.9264	0.686773	653	Rapamycin Yeast WT
_NMSVIAHVDHGK_	P32324	EFT1	Elongation factor 2	0.169767	9844.12	0.685665	654	Rapamycin Yeast WT
_VVQTQIAVEGDATTNLGK_	P07342	ILV2	Acetolactate synthase catalytic subunit, mitochondrial	0.603748	60.5254	0.684316	655	Rapamycin Yeast WT
_FNDHEAGRK_	P04147	PAB1	Polyadenylate-binding protein, cytoplasmic and nuclear	0.559646	32.4996	0.684089	656	Rapamycin Yeast WT
_ILRDNIQGITK_	P02309	HHF1	Histone H4	0.660595	256.1	0.683454	657	Rapamycin Yeast WT
_GRLTQEEIDR_	P16474	KAR2	78 kDa glucose-regulated protein homolog	0.592455	37.129	0.682471	658	Rapamycin Yeast WT
_SLVITALK_	P0CX53;P0CX54	RPL12A;RPL12B	60S ribosomal protein L12-A;60S ribosomal protein L12-B	0.57373	99.1261	0.682406	659	Rapamycin Yeast WT
_GVEVVLPVDFIIADAFSA_	P00560	PGK1	Phosphoglycerate kinase	0.151823	42447.1	0.68185	660	Rapamycin Yeast WT
_TGTTTNDVDYPIPPNHEM_	P00549	CDC19	Pyruvate kinase 1	0.290204	2712.34	0.680929	661	Rapamycin Yeast WT
_LSETVLEDVYNQLPELIGGSADLTPSNLTR_	P23254	TKL1	Transketolase 1	0.595681	20.9398	0.680598	662	Rapamycin Yeast WT
_EEGQEYAQITK_	P38912	TIF11	Eukaryotic translation initiation factor 1A	0.566505	89.7868	0.68057	663	Rapamycin Yeast WT
_ILADAGLEITSDNLLTITK_	P10622	RPP1B	60S acidic ribosomal protein P1-beta	-0.631005	48492.6	0.679566	664	Rapamycin Yeast WT
_WATHGRPEQVNCHPQR_	P14742	GFA1	Glutamine--fructose-6-phosphate aminotransferase [isomerizing]	0.63966	1856.23	0.679433	665	Rapamycin Yeast WT
_DNIYHELEK_	P38822	BZZ1	Protein BZZ1	0.624348	120.155	0.679022	666	Rapamycin Yeast WT
_SIAGDGNIEDFR_	P54861	DNM1	Dynamin-related protein DNM1	0.640886	82.3679	0.678741	667	Rapamycin Yeast WT
_DDLTIVAHTF_	P32589	SSE1	Heat shock protein homolog SSE1	0.519588	108.175	0.677159	668	Rapamycin Yeast WT
_SIQDILPALEISNQSR_	P19882	HSP60	Heat shock protein 60, mitochondrial	0.568399	7397.61	0.677	669	Rapamycin Yeast WT
_HEAAEALGALGDK_	P47120	LIA1	Deoxyhypusine hydroxylase	0.65611	99.1659	0.675904	670	Rapamycin Yeast WT
_TVIDPEDTIFIGN_	P10080	SBP1	Single-stranded nucleic acid-binding protein	0.623876	100.96	0.675735	671	Rapamycin Yeast WT
_QKLDNPIEVTK_	P38088;P38088-2	GRS1	Glycine--tRNA ligase 1, mitochondrial;Isoform Cytoplasmic of Glycine--tRNA ligase 1, mitochondrial	0.655779	35942.6	0.675572	672	Rapamycin Yeast WT
_FPPEPSGYLHIGHAK_	P46655	GUS1	Glutamate--tRNA ligase, cytoplasmic	0.572205	19.7475	0.674799	673	Rapamycin Yeast WT
_LADELESQIDLVS_	P54115	ALD6	Magnesium-activated aldehyde dehydrogenase, cytosolic	0.650158	64.9392	0.674226	674	Rapamycin Yeast WT
_GPNYVPGK_	P32324	EFT1	Elongation factor 2	0.649026	63.5061	0.674022	675	Rapamycin Yeast WT
_ASGTVVVADTGDFGSIAK_	P15019	TAL1	Transaldolase	0.544457	111.555	0.674012	676	Rapamycin Yeast WT
_LWLNLAIAEK_	Q05911	ADE13	Adenylosuccinate lyase	0.58669	195.425	0.673442	677	Rapamycin Yeast WT
_NSKPNYR_	P0C2I7	TY1B-LR4	Transposon Ty1-LR4 Gag-Pol polyprotein	0.499765	35590.3	0.672503	678	Rapamycin Yeast WT
_LAQSISCEESQIK_	P32628	RAD23	UV excision repair protein RAD23	0.553105	66.778	0.672024	679	Rapamycin Yeast WT
_DSFLTDRLELLLR_	P22138	RPA135	DNA-directed RNA polymerase I subunit RPA135	0.616954	2336.6	0.671682	680	Rapamycin Yeast WT
_EAQADAAAEIAEDAAEAEDAGKPK_	P39015	STM1	Suppressor protein STM1	0.614926	62.9127	0.671615	681	Rapamycin Yeast WT
_GQIGSPAAVPSLIEVLGR_	P47120	LIA1	Deoxyhypusine hydroxylase	0.550712	1182.95	0.670549	682	Rapamycin Yeast WT
_NLYVGQEDNEMTIPTCSR_	P07806;P07806-2	VAS1	Valine--tRNA ligase, mitochondrial;Isoform Cytoplasmic of Valine--tRNA ligase, mitochondrial	0.593949	67.7874	0.669866	683	Rapamycin Yeast WT
_IIELGHDKDEHTIVIK_	P40005	GIM4	Prefoldin subunit 2	0.610786	1080.36	0.669387	684	Rapamycin Yeast WT
_ACGLFSGYPDTFK_	P37254	ABZ1	Aminodeoxychorismate synthase	0.617587	137.522	0.668739	685	Rapamycin Yeast WT
_VINPQVAWAQR_	P28707	SBA1	Co-chaperone protein SBA1	0.580124	294.595	0.668358	686	Rapamycin Yeast WT
_NIVEAAAVR_	P39938	RPS26A	40S ribosomal protein S26-A	0.5569	114.453	0.667318	687	Rapamycin Yeast WT
_SEGNPVIGVF_	P19097	FAS2	Fatty acid synthase subunit alpha	0.48092	1003.97	0.667318	688	Rapamycin Yeast WT
_DRQEVVSTDDK_	P13298	URA5	Orotate phosphoribosyltransferase 1	0.637317	65.3157	0.665546	689	Rapamycin Yeast WT
_VNSPSDEVK_	Q12339	UTP23	rRNA-processing protein UTP23	0.622302	314.669	0.665453	690	Rapamycin Yeast WT
_TTPSFVAFTDTER_	P10591	SSA1	Heat shock protein SSA1	0.563276	86.3555	0.663354	691	Rapamycin Yeast WT
_DYSHPFASLK_	P31116	HOM6	Homoserine dehydrogenase	0.596357	62.8232	0.662517	692	Rapamycin Yeast WT
_QYLSASFSLK_	Q02326	RPL6A	60S ribosomal protein L6-A	0.497846	62.8829	0.660896	693	Rapamycin Yeast WT
_TDDVEAR_	P00549	CDC19	Pyruvate kinase 1	0.208388	9.67964	0.660517	694	Rapamycin Yeast WT
_PFHAGHLR_	Q05506	YDR341C	Arginine--tRNA ligase, cytoplasmic	0.536214	5101.56	0.66026	695	Rapamycin Yeast WT
_NFYDAEEYHQLYLDK_	P40029	MXR1	Peptide methionine sulfoxide reductase	0.65094	1450.36	0.659377	696	Rapamycin Yeast WT
_LTEHTELLNIFNR_	P39676	YHB1	Flavohemoprotein	0.639849	93.1401	0.659314	697	Rapamycin Yeast WT
_YNHQLVIGNLLQTR_	P40506	CAB2	Phosphopantothenate--cysteine ligase CAB2	0.647384	187.439	0.658932	698	Rapamycin Yeast WT
_SIQYISLSTAHPAK_	P16120	THR4	Threonine synthase	0.512292	290.957	0.658384	699	Rapamycin Yeast WT
_VVDGYDIVK_	P14832	CPR1	Peptidyl-prolyl cis-trans isomerase	0.641522	71.9264	0.657946	700	Rapamycin Yeast WT
_ALQIKPEHYPIVGEYLLK_	P39676	YHB1	Flavohemoprotein	0.550292	2326.9	0.657723	701	Rapamycin Yeast WT
_DAAQGGPPGSIGLTVEDLLSLR_	P32628	RAD23	UV excision repair protein RAD23	0.547696	731.272	0.656179	702	Rapamycin Yeast WT
_ADDLTVTNPK_	P00924	ENO1	Enolase 1	0.636424	58.2724	0.655766	703	Rapamycin Yeast WT
_KLIQSLPPTLK_	P49167	RPL38	60S ribosomal protein L38	0.58973	234.782	0.655603	704	Rapamycin Yeast WT
_GLPSSIVNEGAAGR_	P50278	SOL1	6-phosphogluconolactonase-like protein 1	0.627621	69.0922	0.655399	705	Rapamycin Yeast WT
_QVSLVINYDLPANK_	P10081	TIF1	ATP-dependent RNA helicase eIF4A	0.637648	64.7163	0.655151	706	Rapamycin Yeast WT
_HVPFMENTFHR_	P35842	PHO11	Acid phosphatase PHO11	0.637995	1920.36	0.654851	707	Rapamycin Yeast WT
_QGGNFPDEEFK_	P08566	ARO1	Pentafunctional AROM polypeptide	0.595349	166.756	0.653877	708	Rapamycin Yeast WT
_HELITNIGETAGVVQDIGSDPTLPR_	P27999	RPB9	DNA-directed RNA polymerase II subunit RPB9	0.631654	118.514	0.653618	709	Rapamycin Yeast WT
_VGYPVLVRPS_	P07259	URA2	Protein URA2	0.589314	66.8021	0.653254	710	Rapamycin Yeast WT
_LTLEGISAPLDK_	P07264	LEU1	3-isopropylmalate dehydratase	0.569262	99.7478	0.653106	711	Rapamycin Yeast WT
_IVSVDLQPMSPIPHVTTLQADITHPK_	P38238	TRM7	tRNA (cytidine(32)/guanosine(34)-2'-O)-methyltransferase	0.660849	716.595	0.65158	712	Rapamycin Yeast WT
_IENWAADSVSSR_	P07149	FAS1	Fatty acid synthase subunit beta	0.640617	62.6633	0.651142	713	Rapamycin Yeast WT
_WQFTPGKF_	P17255	VMA1	V-type proton ATPase catalytic subunit A	0.642432	65.115	0.650552	714	Rapamycin Yeast WT
_VDLVEHVAK_	P00358	TDH2	Glyceraldehyde-3-phosphate dehydrogenase 2	0.642297	26821.6	0.649777	715	Rapamycin Yeast WT
_IIGLDYHHPDFEQESK_	P32589	SSE1	Heat shock protein homolog SSE1	0.644011	12996.3	0.648986	716	Rapamycin Yeast WT
_DECIQNTITDHYVK_	P41921;P41921-2	GLR1	Glutathione reductase;Isoform 2 of Glutathione reductase	0.64692	59.7427	0.648928	717	Rapamycin Yeast WT
_SGETEDTFIAD_	P00924	ENO1	Enolase 1	0.637353	1410.73	0.648395	718	Rapamycin Yeast WT
_KTNPDDLTPEEINK_	P07245	ADE3	C-1-tetrahydrofolate synthase, cytoplasmic	0.461871	857.985	0.64828	719	Rapamycin Yeast WT
_AIEYIAESFVNDK_	P47120	LIA1	Deoxyhypusine hydroxylase	0.539484	64.0706	0.648146	720	Rapamycin Yeast WT
_LSDDIPPSAPMAINCEYGSFDNEHVVLPR_	P04807	HXK2	Hexokinase-2	0.49314	51.2731	0.647936	721	Rapamycin Yeast WT
_FYDILGVPVTAT_	P25491	YDJ1	Mitochondrial protein import protein MAS5	0.644924	31.6146	0.647792	722	Rapamycin Yeast WT
_KYQANPR_	P38788	SSZ1	Ribosome-associated complex subunit SSZ1	0.493822	122.659	0.647778	723	Rapamycin Yeast WT
_LIQSLPPTLK_	P49167	RPL38	60S ribosomal protein L38	0.643755	65.0388	0.6467	724	Rapamycin Yeast WT
_SKIEAALSDALAAL_	P11484	SSB1	Heat shock protein SSB1	0.376329	625.095	0.646605	725	Rapamycin Yeast WT
_ARGDVTIAINCLR_	P54115	ALD6	Magnesium-activated aldehyde dehydrogenase, cytosolic	0.645574	636.045	0.64597	726	Rapamycin Yeast WT
_ENLQQSLYSSIDPAPPLPLEK_	P47120	LIA1	Deoxyhypusine hydroxylase	0.563682	58.1644	0.644874	727	Rapamycin Yeast WT
_TIESAPNVSSAK_	P36046	MIA40	Mitochondrial intermembrane space import and assembly protein 40	0.629818	35.8537	0.642991	728	Rapamycin Yeast WT
_NVIDENYQLASTQQR_	P33327	GDH2	NAD-specific glutamate dehydrogenase	0.642784	81.6838	0.6421	729	Rapamycin Yeast WT
_FIVFVGSLPR_	Q07623	NOP6	Nucleolar protein 6	0.625594	63.5221	0.64158	730	Rapamycin Yeast WT
_IAAYNAK_	P32471	EFB1	Elongation factor 1-beta	0.4777	64.0974	0.641144	731	Rapamycin Yeast WT
_DYSFLGVIAR_	P40202	CCS1	Superoxide dismutase 1 copper chaperone	0.573213	89.4449	0.640312	732	Rapamycin Yeast WT
_RVVDFQIKPR_	P42940	CIR1	Probable electron transfer flavoprotein subunit beta	0.640647	1261.6	0.638825	733	Rapamycin Yeast WT
_FEASQVTEK_	P0CX84;P0CX85	RPL35A;RPL35B	60S ribosomal protein L35-A;60S ribosomal protein L35-B	0.558938	93.7574	0.638511	734	Rapamycin Yeast WT
_LATSVARPNLMSLGICLGK_	Q08962	NIP7	60S ribosome subunit biogenesis protein NIP7	0.618817	756.812	0.637147	735	Rapamycin Yeast WT
_ILDLYEQGKPF_	Q12109	WRS1	Tryptophan--tRNA ligase, cytoplasmic	0.641376	98.9285	0.636555	736	Rapamycin Yeast WT
_TVFIGNILSTVITSK_	Q08208	NOP12	Nucleolar protein 12	0.573469	19497.5	0.635999	737	Rapamycin Yeast WT
_LFTPMMLFVAR_	P25087	ERG6	Sterol 24-C-methyltransferase	0.635604	178.324	0.635948	738	Rapamycin Yeast WT
_MKPEVEQELAHIL_	P19097	FAS2	Fatty acid synthase subunit alpha	0.443389	1622.74	0.635806	739	Rapamycin Yeast WT
_SVEGPILVSMR_	Q06440	CRN1	Coronin-like protein	0.636971	166.019	0.635241	740	Rapamycin Yeast WT
_EYIALVDQLIAK_	P31787	ACB1	Acyl-CoA-binding protein	0.571098	70.5979	0.634278	741	Rapamycin Yeast WT
_NSTLVMSTGVIGQR_	Q04728	ARG7	Arginine biosynthesis bifunctional protein ArgJ, mitochondrial	0.639703	111.235	0.633679	742	Rapamycin Yeast WT
_FAFACNQSNK_	P40339	RFC4	Replication factor C subunit 4	0.604945	30.2196	0.63283	743	Rapamycin Yeast WT
_ATAGDTHLGGEDFDNR_	P10592	SSA2	Heat shock protein SSA2	0.149946	-6796.28	0.631774	744	Rapamycin Yeast WT
_SHDVVIIGGGPAGYVAAIK_	P09624	LPD1	Dihydrolipoyl dehydrogenase, mitochondrial	0.637012	2841.64	0.631415	745	Rapamycin Yeast WT
_ISETTAMITDIATAPAEIDR_	P06169	PDC1	Pyruvate decarboxylase isozyme 1	0.379321	63.2277	0.630234	746	Rapamycin Yeast WT
_ALHGEGSGEEK_	P23248	RPS1B	40S ribosomal protein S1-B	0.528085	18217.6	0.629764	747	Rapamycin Yeast WT
_FEQGEVIKK_	Q04371	YMR027W	Protein-glutamate O-methyltransferase	0.599207	2058.96	0.629753	748	Rapamycin Yeast WT
_IYHPNINANGNICLDILK_	P15731	UBC4	Ubiquitin-conjugating enzyme E2 4	0.614106	787.096	0.62963	749	Rapamycin Yeast WT
_VTTTIILHLDK_	P13517	CAP2	F-actin-capping protein subunit beta	0.625262	1037.54	0.629428	750	Rapamycin Yeast WT
_AEELINAAK_	P26783	RPS5	40S ribosomal protein S5	0.594813	108.636	0.628344	751	Rapamycin Yeast WT
_IIPSLEK_	P43583	BLM10	Proteasome activator BLM10	0.5746	88.8391	0.627882	752	Rapamycin Yeast WT
_SMTVGDDGSVVFYQGPPFK_	P46680	AIP1	Actin-interacting protein 1	0.604719	34.3946	0.627694	753	Rapamycin Yeast WT
_DILHVDIPVTRPDILHAC_	P15624	FRS1	Phenylalanine--tRNA ligase beta subunit	0.547239	309.762	0.627211	754	Rapamycin Yeast WT
_NFNDPEVQGD_	P10592	SSA2	Heat shock protein SSA2	0.151098	3.1049e+06	0.624517	755	Rapamycin Yeast WT
_AMLINLILR_	P40016	RPN3	26S proteasome regulatory subunit RPN3	0.558578	485.988	0.623327	756	Rapamycin Yeast WT
_SEIATTELPPTHPIR_	P29311	BMH1	Protein BMH1	0.464659	3759.78	0.623221	757	Rapamycin Yeast WT
_LTCLCEDR_	P35197	GCS1	ADP-ribosylation factor GTPase-activating protein GCS1	0.631117	116.944	0.623151	758	Rapamycin Yeast WT
_RITDEEASYK_	P0CX35;P0CX36	RPS4A;RPS4B	40S ribosomal protein S4-A;40S ribosomal protein S4-B	0.486684	749.481	0.623111	759	Rapamycin Yeast WT
_LPAASLGDMVMA_	P0CX41;P0CX42	RPL23A;RPL23B	60S ribosomal protein L23-A;60S ribosomal protein L23-B	0.497167	69.3064	0.622906	760	Rapamycin Yeast WT
_SQSNGDEEDSILK_	Q12363	WTM1	Transcriptional modulator WTM1	0.617198	82.5664	0.622482	761	Rapamycin Yeast WT
_SDLPQQER_	P10081	TIF1	ATP-dependent RNA helicase eIF4A	0.616531	61.6957	0.622387	762	Rapamycin Yeast WT
_AALECIYNNATLSVR_	P40157	VID27	Vacuolar import and degradation protein 27	0.631191	241.2	0.620851	763	Rapamycin Yeast WT
_DDALAHSSIR_	P25374	NFS1	Cysteine desulfurase, mitochondrial	0.620055	11536.8	0.620795	764	Rapamycin Yeast WT
_TDPTVIIALTNSDYSK_	P53164	NPY1	NADH pyrophosphatase	0.680406	74.7893	0.619865	765	Rapamycin Yeast WT
_SSSTAVAALEAAR_	P14540	FBA1	Fructose-bisphosphate aldolase	0.621296	116.35	0.619839	766	Rapamycin Yeast WT
_RNIPIEVVALINDTTGTLVAS_	P04807	HXK2	Hexokinase-2	0.408747	1106.95	0.619511	767	Rapamycin Yeast WT
_PSADELR_	P11484	SSB1	Heat shock protein SSB1	0.211206	1573.46	0.61883	768	Rapamycin Yeast WT
_AGAVAPEDIWVR_	P05317	RPP0	60S acidic ribosomal protein P0	0.492745	18040.6	0.618731	769	Rapamycin Yeast WT
_FEGIAIQSHEDWK_	Q04894	ADH6	NADP-dependent alcohol dehydrogenase 6	0.613645	1271.7	0.618406	770	Rapamycin Yeast WT
_FLGDSHSSIFDASAGIQLSPK_	P00359	TDH3	Glyceraldehyde-3-phosphate dehydrogenase 3	0.620476	259.644	0.617634	771	Rapamycin Yeast WT
_KNPNWLEEYHPK_	P07149	FAS1	Fatty acid synthase subunit beta	0.475466	2213.51	0.615597	772	Rapamycin Yeast WT
_RQMEESSKPLQIPPLPLK_	P07245	ADE3	C-1-tetrahydrofolate synthase, cytoplasmic	0.506138	1391.65	0.61493	773	Rapamycin Yeast WT
_NYREDGTTPFVAIWK_	P35691	TMA19	Translationally-controlled tumor protein homolog	0.509101	121.119	0.613394	774	Rapamycin Yeast WT
_QITVVGATSGDTGSAAIYGLR_	P16120	THR4	Threonine synthase	0.536249	279.533	0.612359	775	Rapamycin Yeast WT
_IIYVDDGVLSFQVL_	P00549	CDC19	Pyruvate kinase 1	0.243085	218.15	0.611786	776	Rapamycin Yeast WT
_NFALHPEVVR_	Q03558	OYE2	NADPH dehydrogenase 2	0.616124	243.464	0.610857	777	Rapamycin Yeast WT
_LTLDFQTNK_	P02407;P14127	RPS17A;RPS17B	40S ribosomal protein S17-A;40S ribosomal protein S17-B	0.455602	60.6671	0.610852	778	Rapamycin Yeast WT
_AIAYGLDKK_	P10592	SSA2	Heat shock protein SSA2	0.0753066	-102.286	0.610567	779	Rapamycin Yeast WT
_FAIPAINVTSSSTAVA_	P14540	FBA1	Fructose-bisphosphate aldolase	0.62919	252.27	0.610198	780	Rapamycin Yeast WT
_DRLWGDSFFNPK_	P32324	EFT1	Elongation factor 2	0.636671	774.077	0.610182	781	Rapamycin Yeast WT
_TTTNDVDYPIPPNHEMIFTTDDK_	P00549	CDC19	Pyruvate kinase 1	-0.0599713	10618	0.60934	782	Rapamycin Yeast WT
_ERPWNIWR_	P36136	SHB17	Sedoheptulose 1,7-bisphosphatase	0.606003	722.297	0.608632	783	Rapamycin Yeast WT
_YDSASDNVYMNAEQEEK_	Q03558	OYE2	NADPH dehydrogenase 2	0.614305	61.3997	0.608402	784	Rapamycin Yeast WT
_LLSEEALPAIR_	P22203	VMA4	V-type proton ATPase subunit E	0.533758	96.7028	0.608175	785	Rapamycin Yeast WT
_KTEDNEYQEISASALK_	P38707	DED81	Asparagine--tRNA ligase, cytoplasmic	0.520406	70.1708	0.60704	786	Rapamycin Yeast WT
_IDIAIDSTGVFK_	P00358	TDH2	Glyceraldehyde-3-phosphate dehydrogenase 2	0.611817	118.991	0.606848	787	Rapamycin Yeast WT
_NSIANLTK_	P48582	BRO1	Vacuolar-sorting protein BRO1	0.606657	480.466	0.603419	788	Rapamycin Yeast WT
_SIIVDLLETVDK_	P47123	MOG1	Nuclear import protein MOG1	0.609079	27.4125	0.601809	789	Rapamycin Yeast WT
_HIEPALAFQLELGR_	Q00955	ACC1	Acetyl-CoA carboxylase	0.612631	899.527	0.601109	790	Rapamycin Yeast WT
_KAEAEAYVNPEK_	P15705	STI1	Heat shock protein STI1	0.448746	61.4129	0.601013	791	Rapamycin Yeast WT
_NEVCGMDPDK_	P39079	CCT6	T-complex protein 1 subunit zeta	0.57195	31.6213	0.59786	792	Rapamycin Yeast WT
_NCTPKPTSTTETV_	P00549	CDC19	Pyruvate kinase 1	0.162455	14173.9	0.597783	793	Rapamycin Yeast WT
_EEPAKEEAPAPTPAASAPAPAAAAPAPVAAAAPAAAAAEIADEPVK_	P19097	FAS2	Fatty acid synthase subunit alpha	0.602027	66.7078	0.597067	794	Rapamycin Yeast WT
_DLLDLTVK_	P30822	CRM1	Exportin-1	0.617842	23.238	0.596932	795	Rapamycin Yeast WT
_SNTMDKLELFR_	P25694	CDC48	Cell division control protein 48	0.615962	67.5849	0.595567	796	Rapamycin Yeast WT
_ANAHAIEEANK_	P54885	PRO2	Gamma-glutamyl phosphate reductase	0.523237	872.604	0.594324	797	Rapamycin Yeast WT
_FPSGDQLHTA_	P15180	KRS1	Lysine--tRNA ligase, cytoplasmic	0.492702	1093.95	0.594102	798	Rapamycin Yeast WT
_RFYHPDVR_	P06103	PRT1	Eukaryotic translation initiation factor 3 subunit B	0.585564	1424.68	0.592961	799	Rapamycin Yeast WT
_TVLVGMPAGAK_	P00330	ADH1	Alcohol dehydrogenase 1	0.266816	8861.5	0.592703	800	Rapamycin Yeast WT
_EAQFYLGK_	P41056	RPL33B	60S ribosomal protein L33-B	0.605871	82.8559	0.592517	801	Rapamycin Yeast WT
_VASANATAAESDVAK_	P26784	RPL16A	60S ribosomal protein L16-A	0.526943	88.1408	0.59133	802	Rapamycin Yeast WT
_NAAANAEAK_	P46990	RPL17B	60S ribosomal protein L17-B	0.511177	19169.8	0.591221	803	Rapamycin Yeast WT
_TGTTTNDVDYPIPPNHEMIFTT_	P00549	CDC19	Pyruvate kinase 1	0.142524	37178.8	0.589572	804	Rapamycin Yeast WT
_RINWTHGGAK_	P47120	LIA1	Deoxyhypusine hydroxylase	0.614898	1872.84	0.589441	805	Rapamycin Yeast WT
_LMFPEGSGYR_	Q12496	YOL098C	Uncharacterized protein YOL098C	0.553698	100.635	0.589312	806	Rapamycin Yeast WT
_DFLQLCMNIDPNEK_	P49090	ASN2	Asparagine synthetase [glutamine-hydrolyzing] 2	0.551574	171.202	0.58922	807	Rapamycin Yeast WT
_FGPIVSASLEK_	P04147	PAB1	Polyadenylate-binding protein, cytoplasmic and nuclear	0.494847	64.8504	0.588214	808	Rapamycin Yeast WT
_VEASCFDGNK_	P38912	TIF11	Eukaryotic translation initiation factor 1A	0.529987	96.699	0.587758	809	Rapamycin Yeast WT
_SADEFLEKL_	P31116	HOM6	Homoserine dehydrogenase	0.610412	60.1019	0.586622	810	Rapamycin Yeast WT
_LGWANELSAGGHTVSK_	Q06010	STE23	A-factor-processing enzyme	0.598624	88.2008	0.586219	811	Rapamycin Yeast WT
_AHQEGVEALWNWVK_	P32454	APE2	Aminopeptidase 2, mitochondrial	0.557206	1922.3	0.586087	812	Rapamycin Yeast WT
_YLDLIMNK_	P15180	KRS1	Lysine--tRNA ligase, cytoplasmic	0.552685	265.231	0.586004	813	Rapamycin Yeast WT
_TGIEASHPEFEGR_	P06873	PROK	Proteinase K	0.550252	1067.74	0.584917	814	Rapamycin Yeast WT
_MNPSNTVFDAK_	P10591	SSA1	Heat shock protein SSA1	0.595543	56.8796	0.582823	815	Rapamycin Yeast WT
_DALIELGLDTK_	P16861	PFK1	ATP-dependent 6-phosphofructokinase subunit alpha	0.593088	22.684	0.581634	816	Rapamycin Yeast WT
_ATLSTLFQELNVPK_	P17695	GRX2	Glutaredoxin-2, mitochondrial	0.59318	244.164	0.581121	817	Rapamycin Yeast WT
_EFPEYFAAQA_	P41805	RPL10	60S ribosomal protein L10	0.596809	63.3265	0.580781	818	Rapamycin Yeast WT
_LIPYTFHPNVVK_	P38999	LYS9	Saccharopine dehydrogenase [NADP(+), L-glutamate-forming]	0.608782	249.258	0.580317	819	Rapamycin Yeast WT
_KDDLTIVAHTF_	P32589	SSE1	Heat shock protein homolog SSE1	0.4456	103.057	0.579512	820	Rapamycin Yeast WT
_IEVQTLQNLTNTLDEQETETK_	P38968	SEC31	Protein transport protein SEC31	0.602179	23034.3	0.579174	821	Rapamycin Yeast WT
_VIPDFMLQGGDFTAGNGTGGK_	P14832	CPR1	Peptidyl-prolyl cis-trans isomerase	0.511423	69.0926	0.578787	822	Rapamycin Yeast WT
_NANQFNNYNFR_	Q6Q560	ISD11	Protein ISD11	0.592428	509.909	0.578096	823	Rapamycin Yeast WT
_LHAVTIDNVAEAN_	Q02642	EGD1	Nascent polypeptide-associated complex subunit beta-1	0.530852	72.4503	0.577704	824	Rapamycin Yeast WT
_FGELPEIK_	P22023	KRE5	Killer toxin-resistance protein 5	0.592716	126.558	0.577605	825	Rapamycin Yeast WT
_LVPGTVLILLAGR_	Q02326	RPL6A	60S ribosomal protein L6-A	0.608225	81.4039	0.575572	826	Rapamycin Yeast WT
_GVGMQGDIFGIVVPR_	P40150	SSB2	Heat shock protein SSB2	0.611811	17989.2	0.575493	827	Rapamycin Yeast WT
_EEVFGPIVTVSK_	P40047	ALD5	Aldehyde dehydrogenase 5, mitochondrial	0.579921	67.155	0.575236	828	Rapamycin Yeast WT
_IAVMTSGGDSPGMNAAVR_	P16861	PFK1	ATP-dependent 6-phosphofructokinase subunit alpha	0.424602	305.941	0.574522	829	Rapamycin Yeast WT
_NLFTVEDAIKR_	P06168	ILV5	Ketol-acid reductoisomerase, mitochondrial	0.606858	65029.5	0.574497	830	Rapamycin Yeast WT
_ITQGSGTR_	Q12207	NCE102	Non-classical export protein 2	0.608593	30.3748	0.57295	831	Rapamycin Yeast WT
_ELLEVQVDDLAERL_	P11745	RNA1	Ran GTPase-activating protein 1	0.615059	20.3865	0.572058	832	Rapamycin Yeast WT
_GAKPINFGYLIK_	Q06697	CDC73	Cell division control protein 73	0.60624	2087.54	0.571726	833	Rapamycin Yeast WT
_LAEVYKAEK_	P0CX31;P0CX32	RPS24A;RPS24B	40S ribosomal protein S24-A;40S ribosomal protein S24-B	0.603393	32762.1	0.571696	834	Rapamycin Yeast WT
_ILGTGGTIASK_	P38986	ASP1	L-asparaginase 1	0.54624	63.641	0.571566	835	Rapamycin Yeast WT
_AKLEQEHER_	P47068	BBC1	Myosin tail region-interacting protein MTI1	0.610983	48.7631	0.57086	836	Rapamycin Yeast WT
_SGLHHVDVLQAIER_	Q02793	SKI8	Antiviral protein SKI8	0.606943	1846.69	0.570838	837	Rapamycin Yeast WT
_QIEELPSDIATLLN_	P10081	TIF1	ATP-dependent RNA helicase eIF4A	0.392424	196.844	0.570671	838	Rapamycin Yeast WT
_NDGNPQTHAFVA_	P19414	ACO1	Aconitate hydratase, mitochondrial	0.593408	87.7224	0.570564	839	Rapamycin Yeast WT
_YNFIFIVGEQEMNEK_	P04801	THS1	Threonine--tRNA ligase, cytoplasmic	0.608636	33.4186	0.570354	840	Rapamycin Yeast WT
_IVELDHLTITGNVFLGK_	P32861	UGP1	UTP--glucose-1-phosphate uridylyltransferase	0.599023	611.129	0.570293	841	Rapamycin Yeast WT
_IVPAEDGSGAGAA_	P04807	HXK2	Hexokinase-2	0.428385	2141.8	0.570215	842	Rapamycin Yeast WT
_FELSGIPPAPR_	P10592	SSA2	Heat shock protein SSA2	0.607238	117.487	0.569118	843	Rapamycin Yeast WT
_DDIELVVQQTNVSK_	P38879	EGD2	Nascent polypeptide-associated complex subunit alpha	0.559416	86.9192	0.569072	844	Rapamycin Yeast WT
_LLSQLEGIIPALESSHAVYGACELAK_	P00931	TRP5	Tryptophan synthase	0.521994	334.718	0.569032	845	Rapamycin Yeast WT
_ASAPGSVILLE_	P00560	PGK1	Phosphoglycerate kinase	0.599384	150.741	0.568567	846	Rapamycin Yeast WT
_AFGIEEGLMTTVHSLTATQK_	P00359	TDH3	Glyceraldehyde-3-phosphate dehydrogenase 3	0.60164	33692.5	0.567338	847	Rapamycin Yeast WT
_TPLSSQEQAFYNQK_	P34216	EDE1	EH domain-containing and endocytosis protein 1	0.541373	799.452	0.56614	848	Rapamycin Yeast WT
_LLGHNDWVSQVR_	P38011	ASC1	Guanine nucleotide-binding protein subunit beta-like protein	0.598359	64.7481	0.56603	849	Rapamycin Yeast WT
_WQSEAEDQTEAEIIADR_	P03871	REP1	Partitioning protein REP1	0.622298	23464.2	0.564149	850	Rapamycin Yeast WT
_AVGDNDPIDVLEIGETIAYTGQVK_	P00817	IPP1	Inorganic pyrophosphatase	0.376366	31.5753	0.563762	851	Rapamycin Yeast WT
_NTILPSLQTLCQDEDVDVK_	P31383	TPD3	Protein phosphatase PP2A regulatory subunit A	0.548049	59.004	0.561699	852	Rapamycin Yeast WT
_EECEEFNK_	P53145	LSG1	Large subunit GTPase 1	0.581715	2.19048	0.561201	853	Rapamycin Yeast WT
_DGEIMLWNLAAK_	P38011	ASC1	Guanine nucleotide-binding protein subunit beta-like protein	0.462233	546.332	0.560558	854	Rapamycin Yeast WT
_NCADNSGAR_	P0CX41;P0CX42	RPL23A;RPL23B	60S ribosomal protein L23-A;60S ribosomal protein L23-B	0.451942	38494.9	0.559288	855	Rapamycin Yeast WT
_LPLVGGHEGAGVVVGMGENVKG_	P00330	ADH1	Alcohol dehydrogenase 1	0.320235	113.155	0.558561	856	Rapamycin Yeast WT
_IQRPLHEGTYTFVSGPTFETR_	Q05788	PNP1	Purine nucleoside phosphorylase	0.513659	36229.8	0.557519	857	Rapamycin Yeast WT
_EQLSGQTPVQSK_	P0C0W9;Q3E757	RPL11A;RPL11B	60S ribosomal protein L11-A;60S ribosomal protein L11-B	0.585415	59.2333	0.557387	858	Rapamycin Yeast WT
_SIMTTWYK_	P35842	PHO11	Acid phosphatase PHO11	0.597717	90.8701	0.557017	859	Rapamycin Yeast WT
_TTPSVVAFTK_	P39987	ECM10	Heat shock protein SSC3, mitochondrial	0.51907	64.2912	0.556502	860	Rapamycin Yeast WT
_LLSTMQER_	P17255	VMA1	V-type proton ATPase catalytic subunit A	0.490918	64.0732	0.555978	861	Rapamycin Yeast WT
_YHDFLRK_	P26785	RPL16B	60S ribosomal protein L16-B	0.49701	3271.08	0.555944	862	Rapamycin Yeast WT
_SSSLIQDLDSSDK_	Q12499	NOP58	Nucleolar protein 58	0.591274	112.591	0.555784	863	Rapamycin Yeast WT
_RTLSSVTQTTVEVD_	P11484	SSB1	Heat shock protein SSB1	0.601058	1542.82	0.555568	864	Rapamycin Yeast WT
_TEQQIEIPEGVTVSIK_	P51401	RPL9B	60S ribosomal protein L9-B	0.607021	49.1821	0.554653	865	Rapamycin Yeast WT
_VVNQLLTEMDGMNAK_	P25694	CDC48	Cell division control protein 48	0.534392	54.9611	0.552884	866	Rapamycin Yeast WT
_SISYSALGSIK_	Q04894	ADH6	NADP-dependent alcohol dehydrogenase 6	0.56502	108.816	0.552857	867	Rapamycin Yeast WT
_DIEISASESK_	Q05636	RRP45	Exosome complex component RRP45	0.575968	430.21	0.55181	868	Rapamycin Yeast WT
_SAGGNYVVFGEAK_	P38879	EGD2	Nascent polypeptide-associated complex subunit alpha	0.519004	63.532	0.551621	869	Rapamycin Yeast WT
_AGAFITK_	P28272	URA1	Dihydroorotate dehydrogenase (fumarate)	0.596263	68.6189	0.55106	870	Rapamycin Yeast WT
_GPSSITDFLNLK_	P36041	EAP1	Protein EAP1	0.578027	481.283	0.549713	871	Rapamycin Yeast WT
_ATETETSSK_	P29547	CAM1	Elongation factor 1-gamma 1	0.544492	32761	0.549415	872	Rapamycin Yeast WT
_STAISLYSEMSDEDVK_	P32324	EFT1	Elongation factor 2	0.578849	60.5562	0.549398	873	Rapamycin Yeast WT
_TYQERDPANLPWGSSNVDIAIDSTGVFK_	P00359	TDH3	Glyceraldehyde-3-phosphate dehydrogenase 3	0.615185	60.8408	0.548737	874	Rapamycin Yeast WT
_YGGSANGSNAVTFK_	P00942	TPI1	Triosephosphate isomerase	0.409601	2284.14	0.547886	875	Rapamycin Yeast WT
_TLGTPIAMMIK_	P28777	ARO2	Chorismate synthase	0.593617	67.5679	0.54664	876	Rapamycin Yeast WT
_GQHLADILNSASR_	Q12118	SGT2	Small glutamine-rich tetratricopeptide repeat-containing protein 2	0.448183	62.7112	0.546007	877	Rapamycin Yeast WT
_KPSDKPLCAIELLQK_	Q12271	INP53	Polyphosphatidylinositol phosphatase INP53	0.572606	586.696	0.545857	878	Rapamycin Yeast WT
_SFDVPPPPIDASSPFSQKG_	P00950	GPM1	Phosphoglycerate mutase 1	0.202979	1.04909e+12	0.545479	879	Rapamycin Yeast WT
_VLLTVDLTK_	P53081	NIF3	NGG1-interacting factor 3	0.538761	233.768	0.545064	880	Rapamycin Yeast WT
_FGGHYVQGHVDTVANIVSR_	P38145	RIB5	Riboflavin synthase	0.557873	1304.87	0.544407	881	Rapamycin Yeast WT
_EVVDAVVDAIGPEK_	Q03558	OYE2	NADPH dehydrogenase 2	0.388268	1021.21	0.543049	882	Rapamycin Yeast WT
_AEDGHDSMAVQ_	P32377	MVD1	Diphosphomevalonate decarboxylase	0.574693	1462.15	0.541891	883	Rapamycin Yeast WT
_GNAFVTLK_	P34167	TIF3	Eukaryotic translation initiation factor 4B	0.573794	98.2855	0.541065	884	Rapamycin Yeast WT
_KVASANATAAESDVAK_	P26784	RPL16A	60S ribosomal protein L16-A	0.495256	104.687	0.540017	885	Rapamycin Yeast WT
_LGAAHLGLGDLDEAESNYKK_	P15705	STI1	Heat shock protein STI1	0.344959	61.3577	0.539208	886	Rapamycin Yeast WT
_VYEGDHHIEEK_	P38788	SSZ1	Ribosome-associated complex subunit SSZ1	0.485224	84.7779	0.538791	887	Rapamycin Yeast WT
_HGVAAITTTK_	P32449	ARO4	Phospho-2-dehydro-3-deoxyheptonate aldolase, tyrosine-inhibited	0.53357	130.182	0.538124	888	Rapamycin Yeast WT
_QCGMEEVR_	P0C2I7	TY1B-LR4	Transposon Ty1-LR4 Gag-Pol polyprotein	0.465325	3665.95	0.537704	889	Rapamycin Yeast WT
_KSEIFSTYADNQPGVLIQ_	P10591	SSA1	Heat shock protein SSA1	0.52962	78.2836	0.537572	890	Rapamycin Yeast WT
_IGAPAMTTR_	P37291	SHM2	Serine hydroxymethyltransferase, cytosolic	0.536805	342.374	0.536753	891	Rapamycin Yeast WT
_ATLLGHNDWVSQVR_	P38011	ASC1	Guanine nucleotide-binding protein subunit beta-like protein	0.570603	59.0278	0.53606	892	Rapamycin Yeast WT
_ILDEADEMLSSGFK_	P10081	TIF1	ATP-dependent RNA helicase eIF4A	0.358998	3161.39	0.535656	893	Rapamycin Yeast WT
_AEHDRGPEHQQDDEDNDDADIDLKK_	P17106	CBF1	Centromere-binding protein 1	0.581854	2029.98	0.535542	894	Rapamycin Yeast WT
_SVQNLIAELLSSDK_	P41807	VMA13	V-type proton ATPase subunit H	0.495433	1759.55	0.534695	895	Rapamycin Yeast WT
_NPVLAANSTQFRDPK_	P00724;P00724-2	SUC2	Invertase 2;Isoform Intracellular of Invertase 2	0.586164	248.235	0.534585	896	Rapamycin Yeast WT
_VILNIQLVK_	P40517	YRB2	Ran-specific GTPase-activating protein 2	0.56562	392.071	0.533247	897	Rapamycin Yeast WT
_FGSDFNSWLNVAK_	Q04728	ARG7	Arginine biosynthesis bifunctional protein ArgJ, mitochondrial	0.569107	131.525	0.532626	898	Rapamycin Yeast WT
_VGQSLSIVSNDELSK_	P38248	ECM33	Cell wall protein ECM33	0.537351	217.402	0.5321	899	Rapamycin Yeast WT
_TLEDLK_	P09880	TRL1	tRNA ligase	0.562832	3120.2	0.531994	900	Rapamycin Yeast WT
_TVEEAHDFNMK_	P08518	RPB2	DNA-directed RNA polymerase II subunit RPB2	0.54868	44090.3	0.530115	901	Rapamycin Yeast WT
_KANEDGEVIEDK_	P20448	HCA4	ATP-dependent RNA helicase HCA4	0.553749	11168.5	0.52824	902	Rapamycin Yeast WT
_LEVVDAVVDAIGPEK_	Q03558	OYE2	NADPH dehydrogenase 2	0.436527	73.2631	0.528195	903	Rapamycin Yeast WT
_FTLEVVDAVVDAIGPEK_	Q03558	OYE2	NADPH dehydrogenase 2	0.424444	201.855	0.527878	904	Rapamycin Yeast WT
_GHVKPVR_	P39938	RPS26A	40S ribosomal protein S26-A	0.504453	36243.3	0.525794	905	Rapamycin Yeast WT
_GAAAVANQGKK_	P00950	GPM1	Phosphoglycerate mutase 1	0.20282	216004	0.524472	906	Rapamycin Yeast WT
_FLLDPK_	Q06107	YPR114W	Uncharacterized TLC domain-containing protein YPR114W	0.547567	252.278	0.524156	907	Rapamycin Yeast WT
_VVSVGKPIEELLANPANEEWTK_	P40825;P40825-2	ALA1	Alanine--tRNA ligase, mitochondrial;Isoform Cytoplasmic of Alanine--tRNA ligase, mitochondrial	0.582164	20657	0.523018	908	Rapamycin Yeast WT
_TIVDSGKLPSSLLSYFV_	P32527	ZUO1	Zuotin	0.57555	61.3559	0.522869	909	Rapamycin Yeast WT
_TEQQIEVPEGVTVSIK_	P05738	RPL9A	60S ribosomal protein L9-A	0.572526	131.704	0.522144	910	Rapamycin Yeast WT
_ASEIATTELPPTHPIR_	P29311	BMH1	Protein BMH1	0.37785	2350.09	0.522127	911	Rapamycin Yeast WT
_NQQLEDEIEK_	P17536	TPM1	Tropomyosin-1	0.518664	60.4026	0.521842	912	Rapamycin Yeast WT
_LLTGELVPNEGKVEK_	Q08972	NEW1	[NU+] prion formation protein 1	0.461	1584.84	0.519669	913	Rapamycin Yeast WT
_TLCGGIHPGR_	P36013	MAE1	NAD-dependent malic enzyme, mitochondrial	0.572058	1753.5	0.518508	914	Rapamycin Yeast WT
_VDNMITGVTK_	P05738	RPL9A	60S ribosomal protein L9-A	0.563491	58.3192	0.517984	915	Rapamycin Yeast WT
_FAIPAINVTSSSTAVAALEAA_	P14540	FBA1	Fructose-bisphosphate aldolase	0.557279	81.8041	0.517867	916	Rapamycin Yeast WT
_LCYVALDFEQEMQTAAQSS_	P60010	ACT1	Actin	0.512165	24.0197	0.517613	917	Rapamycin Yeast WT
_TEGDNNNNTAAGDK_	Q07478	SUB2	ATP-dependent RNA helicase SUB2	0.48463	202.097	0.517436	918	Rapamycin Yeast WT
_DYGVLIEEEGVAL_	P34760	TSA1	Peroxiredoxin TSA1	0.545705	98.5414	0.517096	919	Rapamycin Yeast WT
_LNSNNDAAESLK_	Q12033	RIM20	pH-response regulator protein palA/RIM20	0.575483	70.5797	0.516507	920	Rapamycin Yeast WT
_SIGLGPVYK_	P39730	FUN12	Eukaryotic translation initiation factor 5B	0.505147	16.2566	0.516484	921	Rapamycin Yeast WT
_VLPTNAIYYANR_	Q12118	SGT2	Small glutamine-rich tetratricopeptide repeat-containing protein 2	0.504649	92.6058	0.515422	922	Rapamycin Yeast WT
_IVPLTEGDIQVLK_	P33299	RPT1	26S protease regulatory subunit 7 homolog	0.539242	67.7318	0.514975	923	Rapamycin Yeast WT
_GGEVGASAALAPK_	P0CX53;P0CX54	RPL12A;RPL12B	60S ribosomal protein L12-A;60S ribosomal protein L12-B	0.560802	101.367	0.514953	924	Rapamycin Yeast WT
_TNSASDLDSVSPVEQLR_	P38758	TDA3	Putative oxidoreductase TDA3	0.543982	32.5069	0.514862	925	Rapamycin Yeast WT
_LVSGGTDNHLIVIDLSGTQVDGAR_	P37292	SHM1	Serine hydroxymethyltransferase, mitochondrial	0.507437	436.135	0.514765	926	Rapamycin Yeast WT
_ANSGHPGAPLGMAPA_	P23254	TKL1	Transketolase 1	0.565358	56.6261	0.513163	927	Rapamycin Yeast WT
_CIAIIPQFELSTADSR_	P17423	THR1	Homoserine kinase	0.55329	1420.67	0.512725	928	Rapamycin Yeast WT
_HEGYLGAMGAFLSASR_	Q04430	CAB1	Pantothenate kinase CAB1	0.584086	2982.56	0.512279	929	Rapamycin Yeast WT
_TSEIMHL_	P00815	HIS4	Histidine biosynthesis trifunctional protein	0.571246	84.7248	0.512009	930	Rapamycin Yeast WT
_NEETEEPATIFVGR_	P27476	NSR1	Nuclear localization sequence-binding protein	0.556381	84.348	0.51113	931	Rapamycin Yeast WT
_TQLIAQYESVR_	P38197	YBL036C	UPF0001 protein YBL036C	0.523563	62.5106	0.510747	932	Rapamycin Yeast WT
_DSENYSGRPDKDDLVAMSK_	P53883	NOP13	Nucleolar protein 13	0.575661	8340.59	0.510401	933	Rapamycin Yeast WT
_NIFEDAYQEIMR_	P39940	RSP5	E3 ubiquitin-protein ligase RSP5	0.547415	11.2031	0.510053	934	Rapamycin Yeast WT
_ENVLAADPLSNDALFK_	Q08235	BRX1	Ribosome biogenesis protein BRX1	0.527236	1803.03	0.509929	935	Rapamycin Yeast WT
_KLNIYQQSEGDLK_	P40007	NOP16	Nucleolar protein 16	0.523433	230.594	0.509429	936	Rapamycin Yeast WT
_RAPSDTTFDLYKK_	Q01080	RPA49	DNA-directed RNA polymerase I subunit RPA49	0.575086	1756.51	0.50937	937	Rapamycin Yeast WT
_NAITGATGIASNLLLCDELLR_	P39079	CCT6	T-complex protein 1 subunit zeta	0.584058	2069.59	0.509127	938	Rapamycin Yeast WT
_NAPGDCVSPVQQK_	P21339	MSB1	Morphogenesis-related protein MSB1	0.538289	0.388858	0.508078	939	Rapamycin Yeast WT
_STLATFPQHGSQDVLSAL_	P15625	FRS2	Phenylalanine--tRNA ligase alpha subunit	0.570303	58.2662	0.507895	940	Rapamycin Yeast WT
_IDREGNARK_	P48589	RPS12	40S ribosomal protein S12	0.566165	48256.3	0.507413	941	Rapamycin Yeast WT
_GRVDDVVNVSGHR_	P52910	ACS2	Acetyl-coenzyme A synthetase 2	0.549966	61.8583	0.505808	942	Rapamycin Yeast WT
_SAITSAQELLDSK_	P48606	RBL2	Tubulin-specific chaperone A	0.526905	2494.15	0.505017	943	Rapamycin Yeast WT
_IEEELGDKA_	P00925	ENO2	Enolase 2	0.54676	112.895	0.5049	944	Rapamycin Yeast WT
_SVQELMDSK_	P38697	IMD2	Inosine-5'-monophosphate dehydrogenase 2	0.522599	59.7873	0.503834	945	Rapamycin Yeast WT
_APLQTTDLMER_	P32599	SAC6	Fimbrin	0.568669	262.638	0.503675	946	Rapamycin Yeast WT
_VVTTTADDAFPSSLR_	P32529	RPA12	DNA-directed RNA polymerase I subunit RPA12	0.523651	62.7882	0.503566	947	Rapamycin Yeast WT
_DGDEDDEDEENKEEEMRK_	P35178	RRP1	Ribosomal RNA-processing protein 1	0.568986	185.683	0.502925	948	Rapamycin Yeast WT
_VIGVMVMIHSDNK_	P38708	YHR020W	Putative proline--tRNA ligase YHR020W	0.469313	4072.05	0.502414	949	Rapamycin Yeast WT
_LCELGFER_	P32628	RAD23	UV excision repair protein RAD23	0.402804	62.8598	0.501498	950	Rapamycin Yeast WT
_GALATYGLTIDDLGVASFHGTSTK_	P19097	FAS2	Fatty acid synthase subunit alpha	0.561936	1880.36	0.50146	951	Rapamycin Yeast WT
_GRVVEVCLADLQGSEDHSFRK_	P23248	RPS1B	40S ribosomal protein S1-B	0.568212	1116.56	0.501112	952	Rapamycin Yeast WT
_ALYDTFSVFGDILSSK_	P04147	PAB1	Polyadenylate-binding protein, cytoplasmic and nuclear	0.552712	66.1175	0.500782	953	Rapamycin Yeast WT
_TVYTASVTAPVNIATLK_	P32377	MVD1	Diphosphomevalonate decarboxylase	0.545941	87.9359	0.500448	954	Rapamycin Yeast WT
_EQYAAESKK_	P26321	RPL5	60S ribosomal protein L5	0.421532	5737.03	0.500156	955	Rapamycin Yeast WT
_RASGNYVIIIGHNPDENK_	P0CX45;P0CX46	RPL2A;RPL2B	60S ribosomal protein L2-A;60S ribosomal protein L2-B	0.556633	1366.78	0.500155	956	Rapamycin Yeast WT
_TNDGLEVIFKDEEEK_	P46672	ARC1	tRNA-aminoacylation cofactor ARC1	0.559628	145.365	0.500104	957	Rapamycin Yeast WT
_KSPPLNLNISLPTDLTSTDPAK_	P53617	NRD1	Protein NRD1	0.567272	2368.77	0.499713	958	Rapamycin Yeast WT
_KVTLPDLK_	P00447	SOD2	Superoxide dismutase [Mn], mitochondrial	0.537854	88.0921	0.499342	959	Rapamycin Yeast WT
_SIYLLAGNDPEGR_	P40825;P40825-2	ALA1	Alanine--tRNA ligase, mitochondrial;Isoform Cytoplasmic of Alanine--tRNA ligase, mitochondrial	0.55625	62.6086	0.4982	960	Rapamycin Yeast WT
_RNLDIPRPSFANLN_	P09733	TUB1	Tubulin alpha-1 chain	0.52295	5066.71	0.497975	961	Rapamycin Yeast WT
_GEGFMVVTATGDNTFVGR_	P05030	PMA1	Plasma membrane ATPase 1	0.595613	30.9392	0.497636	962	Rapamycin Yeast WT
_FSVSPVVQVAVEVK_	P32324	EFT1	Elongation factor 2	0.556056	64.5845	0.496119	963	Rapamycin Yeast WT
_HEFALK_	P48015	GCV1	Aminomethyltransferase, mitochondrial	0.562189	83.3671	0.496005	964	Rapamycin Yeast WT
_LPLVGGHEGAGVVVG_	P00330	ADH1	Alcohol dehydrogenase 1	0.551914	78.6013	0.495319	965	Rapamycin Yeast WT
_RTNANLPEGEKK_	P16120	THR4	Threonine synthase	0.559373	75.0973	0.495202	966	Rapamycin Yeast WT
_ESKVEVPEVPAPTK_	P21524	RNR1	Ribonucleoside-diphosphate reductase large chain 1	0.526599	2533.22	0.494452	967	Rapamycin Yeast WT
_SHATQSLVFNTSDIL_	P16862	PFK2	ATP-dependent 6-phosphofructokinase subunit beta	0.358954	68.5067	0.494442	968	Rapamycin Yeast WT
_KDFELEETDEEK_	P15108	HSC82	ATP-dependent molecular chaperone HSC82	0.542302	967.347	0.494108	969	Rapamycin Yeast WT
_FLTTNFLK_	P53738	TRM112	Multifunctional methyltransferase subunit TRM112	0.509919	81.9626	0.493327	970	Rapamycin Yeast WT
_AVTPLNALYFASLCK_	P54115	ALD6	Magnesium-activated aldehyde dehydrogenase, cytosolic	0.554055	49371.7	0.493004	971	Rapamycin Yeast WT
_ICAVVEGPLNNLVER_	Q05515	SVF1	Survival factor 1	0.547674	60.8303	0.492888	972	Rapamycin Yeast WT
_TQTSQQAENSEVIK_	P25651	CSM1	Monopolin complex subunit CSM1	0.563423	142.864	0.492752	973	Rapamycin Yeast WT
_GVLGYTEDAVVSSDFLGDSHSSIFDASAGIQ_	P00359	TDH3	Glyceraldehyde-3-phosphate dehydrogenase 3	0.400135	3832.49	0.492277	974	Rapamycin Yeast WT
_DLVSGGVVVSNASDK_	P22203	VMA4	V-type proton ATPase subunit E	0.500767	67.5521	0.492221	975	Rapamycin Yeast WT
_ILLESLIK_	P09436	ILS1	Isoleucine--tRNA ligase, cytoplasmic	0.492528	42.7102	0.491501	976	Rapamycin Yeast WT
_LENYAHSLK_	P16474	KAR2	78 kDa glucose-regulated protein homolog	0.564898	111.028	0.490889	977	Rapamycin Yeast WT
_YGLPPHFNIK_	P31412	VMA5	V-type proton ATPase subunit C	0.476989	2005.82	0.490468	978	Rapamycin Yeast WT
_LKVPPTIAQFQYTLDR_	P17076	RPL8A	60S ribosomal protein L8-A	0.357543	293322	0.489578	979	Rapamycin Yeast WT
_AAAYISAILEPHFK_	Q05788	PNP1	Purine nucleoside phosphorylase	0.481457	866.323	0.48883	980	Rapamycin Yeast WT
_ADAEWVQSTASK_	P39935	TIF4631	Eukaryotic initiation factor 4F subunit p150	0.518804	67.6129	0.488542	981	Rapamycin Yeast WT
_VKYDNPVAEDYK_	P35197	GCS1	ADP-ribosylation factor GTPase-activating protein GCS1	0.509345	2041.49	0.487957	982	Rapamycin Yeast WT
_ALGIMALLDEGETDWK_	P00817	IPP1	Inorganic pyrophosphatase	0.38592	265.86	0.487271	983	Rapamycin Yeast WT
_KLNLILDDGGDLTTL_	P39954	SAH1	Adenosylhomocysteinase	0.558577	30.6788	0.487081	984	Rapamycin Yeast WT
_LDQLNLVLR_	P46672	ARC1	tRNA-aminoacylation cofactor ARC1	0.561119	64.2483	0.486944	985	Rapamycin Yeast WT
_DFEQEMQTAAQSSSIEK_	P60010	ACT1	Actin	0.564519	10765.1	0.486611	986	Rapamycin Yeast WT
_QAQPDLGLTQLFADPNLIENLKK_	P15705	STI1	Heat shock protein STI1	0.383639	2897.88	0.485823	987	Rapamycin Yeast WT
_LVADGVFYAELNEFFTR_	P05750	RPS3	40S ribosomal protein S3	0.386444	29279.6	0.48549	988	Rapamycin Yeast WT
_NIVSQNDAK_	P36421	TYS1	Tyrosine--tRNA ligase, cytoplasmic	0.568677	2172.01	0.485013	989	Rapamycin Yeast WT
_RHSYAQSSHIR_	P23248	RPS1B	40S ribosomal protein S1-B	0.425013	10231.2	0.484841	990	Rapamycin Yeast WT
_ESLGTHGYFK_	Q07381	TSR1	Ribosome biogenesis protein TSR1	0.537846	2431.61	0.483566	991	Rapamycin Yeast WT
_NESATINEMMK_	P19097	FAS2	Fatty acid synthase subunit alpha	0.336184	80.9923	0.481834	992	Rapamycin Yeast WT
_LISWYDNEYGYSAR_	P00360	TDH1	Glyceraldehyde-3-phosphate dehydrogenase 1	0.504683	934.635	0.481748	993	Rapamycin Yeast WT
_VDEGGAQDK_	P15108	HSC82	ATP-dependent molecular chaperone HSC82	0.37197	2378.41	0.481142	994	Rapamycin Yeast WT
_QAAGNLISQGIDALVVCGGDGSLTGADLFR_	P16861	PFK1	ATP-dependent 6-phosphofructokinase subunit alpha	0.343085	26.6834	0.480606	995	Rapamycin Yeast WT
_EGIFQAGNYASMFWLTDKK_	P49723	RNR4	Ribonucleoside-diphosphate reductase small chain 2	0.519262	2587.61	0.480591	996	Rapamycin Yeast WT
_TDYTAAYDAFQQAVNR_	P14922	CYC8	General transcriptional corepressor CYC8	0.55076	65.3726	0.480344	997	Rapamycin Yeast WT
_EVDDLVENLDVSQWK_	P38968	SEC31	Protein transport protein SEC31	0.54895	32905.8	0.478846	998	Rapamycin Yeast WT
_ESSPYLLR_	P38628	PCM1	Phosphoacetylglucosamine mutase	0.547306	119.103	0.478181	999	Rapamycin Yeast WT
_GIDHTSK_	P0CX49;P0CX50	RPL18A;RPL18B	60S ribosomal protein L18-A;60S ribosomal protein L18-B	0.577903	1443.01	0.478041	1000	Rapamycin Yeast WT
_VTILSDPNDYSIFLQDLSK_	P54113	ADE16	Bifunctional purine biosynthesis protein ADE16	0.561091	29.2277	0.477718	1001	Rapamycin Yeast WT
_ENDILVLMESER_	P0C0X0;Q3E7X9	RPS28B;RPS28A	40S ribosomal protein S28-B;40S ribosomal protein S28-A	0.480696	65.6987	0.477096	1002	Rapamycin Yeast WT
_NMIIVPEMIGSVV_	Q01855	RPS15	40S ribosomal protein S15	0.356019	3329.49	0.47609	1003	Rapamycin Yeast WT
_MTTTIGYGSLHAGSHSVHGAPLK_	P23254	TKL1	Transketolase 1	0.396256	9400.21	0.475042	1004	Rapamycin Yeast WT
_KIIEEEQEDDALVQDLLK_	P38817	GGA2	ADP-ribosylation factor-binding protein GGA2	0.541843	109.245	0.474436	1005	Rapamycin Yeast WT
_DQYVPEVSALDLSR_	P02407;P14127	RPS17A;RPS17B	40S ribosomal protein S17-A;40S ribosomal protein S17-B	0.534948	222.893	0.4743	1006	Rapamycin Yeast WT
_APTAAELQAPPPPPSSTK_	Q12230	LSP1	Sphingolipid long chain base-responsive protein LSP1	0.549752	30.9348	0.474117	1007	Rapamycin Yeast WT
_KVGESQDSYDK_	P27616	ADE1	Phosphoribosylaminoimidazole-succinocarboxamide synthase	0.546095	1594	0.472264	1008	Rapamycin Yeast WT
_DNTTEVYSANHILVATGGK_	P41921;P41921-2	GLR1	Glutathione reductase;Isoform 2 of Glutathione reductase	0.552206	73.1679	0.472084	1009	Rapamycin Yeast WT
_SIKPQLQSLLFK_	P20448	HCA4	ATP-dependent RNA helicase HCA4	0.560939	3383.49	0.470641	1010	Rapamycin Yeast WT
_NWGAETDELSMIMEHF_	P48589	RPS12	40S ribosomal protein S12	0.493129	1210.3	0.469782	1011	Rapamycin Yeast WT
_TVFDPEPVQLADLSTQFFLTEK_	P22515	UBA1	Ubiquitin-activating enzyme E1 1	0.455621	34.4624	0.468604	1012	Rapamycin Yeast WT
_IIEVTLDALENILK_	Q02821	SRP1	Importin subunit alpha	0.460638	7.26866	0.467888	1013	Rapamycin Yeast WT
_LHTPEENQLTVRGDEK_	P06105	SCP160	Protein SCP160	0.546687	325.474	0.466023	1014	Rapamycin Yeast WT
_TAFVGITK_	P39726	GCV3	Glycine cleavage system H protein, mitochondrial	0.540977	101.335	0.463672	1015	Rapamycin Yeast WT
_DGVTIEFSTNVK_	P05738	RPL9A	60S ribosomal protein L9-A	0.541042	3026.81	0.4635	1016	Rapamycin Yeast WT
_LPNCPRPNMSICIFGDAFDVDR_	P0CX43;P0CX44	RPL1A;RPL1B	60S ribosomal protein L1-A;60S ribosomal protein L1-B	0.542575	150.858	0.462915	1017	Rapamycin Yeast WT
_LCDEIATIQSK_	P02407;P14127	RPS17A;RPS17B	40S ribosomal protein S17-A;40S ribosomal protein S17-B	0.392864	60.6423	0.462635	1018	Rapamycin Yeast WT
_RQVLIRPSSK_	P0C0W1	RPS22A	40S ribosomal protein S22-A	0.46812	38.8092	0.462301	1019	Rapamycin Yeast WT
_LVDFVHEHK_	P11491	PHO8	Repressible alkaline phosphatase	0.542384	3427.55	0.461677	1020	Rapamycin Yeast WT
_RTLSSVTQTTVEVDSLFDGEDFESSLTR_	P11484	SSB1	Heat shock protein SSB1	0.0850618	-10314.8	0.46166	1021	Rapamycin Yeast WT
_VWLDPNETSEIAQA_	P0CX82;P0CX83	RPL19A;RPL19B	60S ribosomal protein L19-A;60S ribosomal protein L19-B	0.539976	243.403	0.461316	1022	Rapamycin Yeast WT
_AAEAATTDLTYR_	Q12363	WTM1	Transcriptional modulator WTM1	0.447219	119.589	0.461061	1023	Rapamycin Yeast WT
_AVTIDNVAEANFFK_	Q02642	EGD1	Nascent polypeptide-associated complex subunit beta-1	0.448552	63.7936	0.460264	1024	Rapamycin Yeast WT
_KLATGANIVGNAL_	P41940	PSA1	Mannose-1-phosphate guanyltransferase	0.463358	963.2	0.459867	1025	Rapamycin Yeast WT
_HFTFACHLK_	P14164	ABF1	ARS-binding factor 1	0.534449	1655.73	0.459433	1026	Rapamycin Yeast WT
_GIPGLTDAPESNKK_	Q12211	PUS1	tRNA pseudouridine synthase 1	0.536233	176.967	0.458959	1027	Rapamycin Yeast WT
_NLVNDEIIAA_	P12709	PGI1	Glucose-6-phosphate isomerase	0.527229	858.837	0.458048	1028	Rapamycin Yeast WT
_IGNLQSGSR_	P06245	TPK2	cAMP-dependent protein kinase type 2	0.548535	3166.07	0.457753	1029	Rapamycin Yeast WT
_SKLDNTVAEIEGLEATIENLK_	P07806;P07806-2	VAS1	Valine--tRNA ligase, mitochondrial;Isoform Cytoplasmic of Valine--tRNA ligase, mitochondrial	0.439604	1181.66	0.457034	1030	Rapamycin Yeast WT
_LWNLAAK_	P38011	ASC1	Guanine nucleotide-binding protein subunit beta-like protein	0.537366	63.4345	0.456793	1031	Rapamycin Yeast WT
_SNVVVPDK_	Q12363	WTM1	Transcriptional modulator WTM1	0.528419	2312.54	0.453832	1032	Rapamycin Yeast WT
_AKADEDVSKK_	P46672	ARC1	tRNA-aminoacylation cofactor ARC1	0.458115	11677.2	0.453811	1033	Rapamycin Yeast WT
_NATFPGVQMK_	P06169	PDC1	Pyruvate decarboxylase isozyme 1	0.0750944	17472.1	0.453724	1034	Rapamycin Yeast WT
_GNYPINAVTTMAETAVIAEQA_	P00549	CDC19	Pyruvate kinase 1	0.566158	151116	0.45328	1035	Rapamycin Yeast WT
_KNEASPNTDAK_	P16861	PFK1	ATP-dependent 6-phosphofructokinase subunit alpha	-0.291808	203857	0.451645	1036	Rapamycin Yeast WT
_VWLDPNETSEIA_	P0CX82;P0CX83	RPL19A;RPL19B	60S ribosomal protein L19-A;60S ribosomal protein L19-B	0.346696	3615.93	0.451075	1037	Rapamycin Yeast WT
_LITLNR_	P32589	SSE1	Heat shock protein homolog SSE1	0.522751	77.4975	0.450404	1038	Rapamycin Yeast WT
_TLNDAVEQGR_	P15705	STI1	Heat shock protein STI1	0.529874	352.276	0.450067	1039	Rapamycin Yeast WT
_PFLTLEGISAPLDK_	P07264	LEU1	3-isopropylmalate dehydratase	0.513398	29590.1	0.449661	1040	Rapamycin Yeast WT
_KVDEEGR_	Q3E754	RPS21B	40S ribosomal protein S21-B	0.459246	59.8947	0.449095	1041	Rapamycin Yeast WT
_LFSLDLAALTAGAK_	P31539	HSP104	Heat shock protein 104	0.446133	38939	0.447124	1042	Rapamycin Yeast WT
_SCGVDAMSVDDLKK_	P0CX43;P0CX44	RPL1A;RPL1B	60S ribosomal protein L1-A;60S ribosomal protein L1-B	0.401199	2700.74	0.446195	1043	Rapamycin Yeast WT
_GVETSFTNDLLNDLPQLIK_	P31373	CYS3	Cystathionine gamma-lyase	0.404371	387.385	0.446086	1044	Rapamycin Yeast WT
_DIIRPIVEQITSSLQEASE_	P38777	FSH1	Family of serine hydrolases 1	0.43766	7.03575e+21	0.445817	1045	Rapamycin Yeast WT
_VTESVDVLMPNVGEIT_	P38707	DED81	Asparagine--tRNA ligase, cytoplasmic	0.421524	182.99	0.445461	1046	Rapamycin Yeast WT
_TVQQDGIMTK_	P21954	IDP1	Isocitrate dehydrogenase [NADP], mitochondrial	0.43312	1705.21	0.443679	1047	Rapamycin Yeast WT
_PDTTWLIISPNAK_	P15891	ABP1	Actin-binding protein	0.577167	31463.4	0.44292	1048	Rapamycin Yeast WT
_DELTNNPACKN_	P07170	ADK1	Adenylate kinase	0.529854	1515.37	0.442877	1049	Rapamycin Yeast WT
_AFETLTDSNKR_	P32527	ZUO1	Zuotin	0.523525	28829.3	0.442832	1050	Rapamycin Yeast WT
_SDAEVVNMDQEMGTSIK_	P43621	RET2	Coatomer subunit delta	0.524084	128.673	0.44254	1051	Rapamycin Yeast WT
_VETYYQESAGVADLITTCSGGR_	P41911	GPD2	Glycerol-3-phosphate dehydrogenase [NAD(+)] 2, mitochondrial	0.526424	37.5262	0.441948	1052	Rapamycin Yeast WT
_LYSDLMK_	P19097	FAS2	Fatty acid synthase subunit alpha	0.290511	345.32	0.44129	1053	Rapamycin Yeast WT
_IMLPVFDAPQNLVEQAK_	P06169	PDC1	Pyruvate decarboxylase isozyme 1	0.520269	42020.7	0.441283	1054	Rapamycin Yeast WT
_DDDVFLK_	Q12109	WRS1	Tryptophan--tRNA ligase, cytoplasmic	0.477692	3669.88	0.44039	1055	Rapamycin Yeast WT
_SANISETTAMITDIATAPAEIDR_	P06169	PDC1	Pyruvate decarboxylase isozyme 1	0.515617	61.4369	0.439641	1056	Rapamycin Yeast WT
_VELDALFNIAELK_	P20606	SAR1	Small COPII coat GTPase SAR1	0.52642	2762.81	0.439627	1057	Rapamycin Yeast WT
_DKDGNEFMLKPPHGDGLPQR_	P19414	ACO1	Aconitate hydratase, mitochondrial	0.467719	616.083	0.439071	1058	Rapamycin Yeast WT
_SNDWEDPLYVK_	P15108	HSC82	ATP-dependent molecular chaperone HSC82	0.546805	1397.69	0.438881	1059	Rapamycin Yeast WT
_LPAASLGDMVMAT_	P0CX41;P0CX42	RPL23A;RPL23B	60S ribosomal protein L23-A;60S ribosomal protein L23-B	0.380269	2586.06	0.437931	1060	Rapamycin Yeast WT
_HHNQTLSPEISK_	P11075	SEC7	Protein transport protein SEC7	0.45614	33985.6	0.437884	1061	Rapamycin Yeast WT
_HEILTEANQEVPSFLK_	P06634	DED1	ATP-dependent RNA helicase DED1	0.512609	1748.88	0.437324	1062	Rapamycin Yeast WT
_SYTTNTWR_	P38861	NMD3	60S ribosomal export protein NMD3	0.496759	82.9004	0.43682	1063	Rapamycin Yeast WT
_TGDLAGTATTSSFTEAVIK_	P28241	IDH2	Isocitrate dehydrogenase [NAD] subunit 2, mitochondrial	0.491406	61.0588	0.436712	1064	Rapamycin Yeast WT
_YFEDSDNEVDTEEK_	P32567	PAH1	Phosphatidic acid phosphohydrolase 1	0.503173	9120.83	0.434361	1065	Rapamycin Yeast WT
_WFDSNYHYVRPTFSK_	P05694	MET6	5-methyltetrahydropteroyltriglutamate--homocysteine methyltransferase	0.513263	1047.81	0.433942	1066	Rapamycin Yeast WT
_KVGITGK_	P0CX25;P0CX26	RPL43A;RPL43B	60S ribosomal protein L43-A;60S ribosomal protein L43-B	0.394332	159.485	0.433491	1067	Rapamycin Yeast WT
_LTDPSEDVDEDVDEDVLK_	P38112	MAK5	ATP-dependent RNA helicase MAK5	0.525826	12624.2	0.433125	1068	Rapamycin Yeast WT
_VLLSYNER_	Q12159	YRA1	RNA annealing protein YRA1	0.52127	131.33	0.432769	1069	Rapamycin Yeast WT
_THGLTDGTECLQHLIQTAK_	P19524	MYO2	Myosin-2	0.499897	2111.56	0.431837	1070	Rapamycin Yeast WT
_EIQIVLEHK_	P31380	FUN30	ATP-dependent helicase FUN30	0.480351	29.5453	0.431124	1071	Rapamycin Yeast WT
_HLNICGTVGSIDNDMSTTDATIGAYSALDR_	P16862	PFK2	ATP-dependent 6-phosphofructokinase subunit beta	0.319667	-1829.24	0.430481	1072	Rapamycin Yeast WT
_ATPEDAQDIHASIR_	P00942	TPI1	Triosephosphate isomerase	0.311126	2872.75	0.430301	1073	Rapamycin Yeast WT
_VVPSASSLVITALK_	P0CX53;P0CX54	RPL12A;RPL12B	60S ribosomal protein L12-A;60S ribosomal protein L12-B	0.4462	600.406	0.429535	1074	Rapamycin Yeast WT
_LSDDIPPSAPMAIN_	P04807	HXK2	Hexokinase-2	0.262623	16.9421	0.429214	1075	Rapamycin Yeast WT
_SLNVGNVLPLGSVPEGTIVSNVEEKPGDR_	P0CX45;P0CX46	RPL2A;RPL2B	60S ribosomal protein L2-A;60S ribosomal protein L2-B	0.357566	9.82647	0.428579	1076	Rapamycin Yeast WT
_AELDPLDIDAVLLTGGVSFTPK_	P38788	SSZ1	Ribosome-associated complex subunit SSZ1	0.419028	1554.24	0.428422	1077	Rapamycin Yeast WT
_YPSLSIHGVEGAFSAQ_	P43616	DUG1	Cys-Gly metallodipeptidase DUG1	0.510263	125.892	0.428374	1078	Rapamycin Yeast WT
_LGANAILGVSMAAA_	P00925	ENO2	Enolase 2	0.499412	66.9014	0.427259	1079	Rapamycin Yeast WT
_KLHDGTNFVDEITEPGK_	P40825;P40825-2	ALA1	Alanine--tRNA ligase, mitochondrial;Isoform Cytoplasmic of Alanine--tRNA ligase, mitochondrial	0.521832	1991.49	0.426997	1080	Rapamycin Yeast WT
_THHNVGGLLENMK_	P38625	GUA1	GMP synthase [glutamine-hydrolyzing]	0.484003	3754.86	0.426761	1081	Rapamycin Yeast WT
_VPPTTLPFQK_	P15790	CKA1	Casein kinase II subunit alpha	0.442423	99.8045	0.42675	1082	Rapamycin Yeast WT
_VQGGEEVNAEELK_	P0CS90	SSC1	Heat shock protein SSC1, mitochondrial	0.51238	289.901	0.425927	1083	Rapamycin Yeast WT
_YPYPFIHR_	P0C2I7	TY1B-LR4	Transposon Ty1-LR4 Gag-Pol polyprotein	0.368136	4625.9	0.425621	1084	Rapamycin Yeast WT
_YATMTGHHVER_	P09436	ILS1	Isoleucine--tRNA ligase, cytoplasmic	0.518156	54.2445	0.42551	1085	Rapamycin Yeast WT
_AWTSTLPAHLLNLIK_	Q06608	YPR172W	Pyridoxamine 5'-phosphate oxidase homolog	0.485208	5080.45	0.425437	1086	Rapamycin Yeast WT
_RVLGIDGGEGK_	P00330	ADH1	Alcohol dehydrogenase 1	0.103723	0.170367	0.425125	1087	Rapamycin Yeast WT
_NGPVYGVPPQGGFPR_	P04147	PAB1	Polyadenylate-binding protein, cytoplasmic and nuclear	0.349809	561.824	0.424628	1088	Rapamycin Yeast WT
_YGSANVEGTILK_	P40825;P40825-2	ALA1	Alanine--tRNA ligase, mitochondrial;Isoform Cytoplasmic of Alanine--tRNA ligase, mitochondrial	0.419103	67.7048	0.424502	1089	Rapamycin Yeast WT
_ATTIDEQVGLIVDSLNDEELVSTADK_	P32527	ZUO1	Zuotin	0.363347	23133.1	0.424446	1090	Rapamycin Yeast WT
_SIVTLDVKPWDDETNLEEMVANVK_	P32471	EFB1	Elongation factor 1-beta	0.258656	147.049	0.420672	1091	Rapamycin Yeast WT
_GFGFVHFEEEGAAK_	P04147	PAB1	Polyadenylate-binding protein, cytoplasmic and nuclear	0.515387	57.7539	0.420135	1092	Rapamycin Yeast WT
_EPVALIETVR_	P32565	RPN2	26S proteasome regulatory subunit RPN2	0.499612	120.886	0.419834	1093	Rapamycin Yeast WT
_KAGQTHLGQPVFASVK_	P53598	LSC1	Succinate--CoA ligase [ADP-forming] subunit alpha, mitochondrial	0.467621	2739.7	0.419523	1094	Rapamycin Yeast WT
_VHVAQLDITQAEK_	Q05016	YMR226C	NADP-dependent 3-hydroxy acid dehydrogenase	0.494768	63.9137	0.419254	1095	Rapamycin Yeast WT
_YMLTGLGEK_	P53141	MLC1	Myosin light chain 1	0.506137	112.05	0.418448	1096	Rapamycin Yeast WT
_LHQYYGDDESK_	P07149	FAS1	Fatty acid synthase subunit beta	0.335571	5004.99	0.417571	1097	Rapamycin Yeast WT
_EIAEDSEQFDK_	P15108	HSC82	ATP-dependent molecular chaperone HSC82	0.513341	1905.22	0.415428	1098	Rapamycin Yeast WT
_GFSSEFPEK_	P21304	PWP1	Periodic tryptophan protein 1	0.503862	65.3572	0.415351	1099	Rapamycin Yeast WT
_ENYDTK_	P10080	SBP1	Single-stranded nucleic acid-binding protein	0.453394	383.409	0.414607	1100	Rapamycin Yeast WT
_TAAKPNPYAAKPGDYLSNVNNFQLIDSTLR_	P48570	LYS20	Homocitrate synthase, cytosolic isozyme	0.56059	45.2888	0.413444	1101	Rapamycin Yeast WT
_FICGTDEYGTATETK_	P00958	MES1	Methionine--tRNA ligase, cytoplasmic	0.458056	233.016	0.413323	1102	Rapamycin Yeast WT
_NESATINEMMK_	P19097	FAS2	Fatty acid synthase subunit alpha	0.26043	4975.81	0.413017	1103	Rapamycin Yeast WT
_QENSPVITNETPR_	P40069	KAP123	Importin subunit beta-4	0.440962	1975.83	0.412742	1104	Rapamycin Yeast WT
_TTQNPDELWEFIADSLK_	P04807	HXK2	Hexokinase-2	0.265542	5.93384e+31	0.412593	1105	Rapamycin Yeast WT
_EASYVNIPVIALTDLDSPSEFVDVAIPCNNR_	P46654	RPS0B	40S ribosomal protein S0-B	0.385809	89.1706	0.412491	1106	Rapamycin Yeast WT
_SLVSTLENILK_	Q00955	ACC1	Acetyl-CoA carboxylase	0.285476	6116.77	0.412443	1107	Rapamycin Yeast WT
_EEQQWQAIRR_	P11353	HEM13	Oxygen-dependent coproporphyrinogen-III oxidase	0.537213	166.372	0.412193	1108	Rapamycin Yeast WT
_AIMPIIEGHDVLAQAQ_	P10081	TIF1	ATP-dependent RNA helicase eIF4A	0.496994	60.3838	0.411873	1109	Rapamycin Yeast WT
_ETAPVIDTLAAGY_	P02406	RPL28	60S ribosomal protein L28	0.434741	1077.06	0.411869	1110	Rapamycin Yeast WT
_KAEELIFTSVNLLGK_	P36114	YKR018C	Mitochondrial outer membrane protein YKR018C	0.499515	3012.52	0.40978	1111	Rapamycin Yeast WT
_SDDTPAKPSSSGMKPF_	P07264	LEU1	3-isopropylmalate dehydratase	0.369544	1963.73	0.409769	1112	Rapamycin Yeast WT
_KGESQTNIEIEKEEDWNR_	P39077	CCT3	T-complex protein 1 subunit gamma	0.417213	1547.07	0.40972	1113	Rapamycin Yeast WT
_LAQGLLHLGK_	P38764	RPN1	26S proteasome regulatory subunit RPN1	0.429647	-1706.72	0.408494	1114	Rapamycin Yeast WT
_GTNVLMADGSIECIENIEVGNK_	P17255	VMA1	V-type proton ATPase catalytic subunit A	0.489827	63.9551	0.408486	1115	Rapamycin Yeast WT
_AWDNLYGEECGQK_	P15565;P15565-2	TRM1	tRNA (guanine(26)-N(2))-dimethyltransferase, mitochondrial;Isoform 2 of tRNA (guanine(26)-N(2))-dimethyltransferase, mitochondrial	0.503046	1449.19	0.408394	1116	Rapamycin Yeast WT
_QLAPIQR_	Q12389	DBP10	ATP-dependent RNA helicase DBP10	0.428923	2187.65	0.408256	1117	Rapamycin Yeast WT
_MGVIFGTGVNGAYYDVCSDIEK_	P04807	HXK2	Hexokinase-2	0.263167	1.83099	0.408066	1118	Rapamycin Yeast WT
_NSANTVQK_	P39015	STM1	Suppressor protein STM1	0.50466	878.314	0.408047	1119	Rapamycin Yeast WT
_QWFEAHYGQTL_	P0CX39;P0CX40	RPS8A;RPS8B	40S ribosomal protein S8-A;40S ribosomal protein S8-B	0.50182	2329.55	0.405445	1120	Rapamycin Yeast WT
_EANQNIPPELLK_	P24783	DBP2	ATP-dependent RNA helicase DBP2	0.431093	847538	0.405399	1121	Rapamycin Yeast WT
_KLIDLTQFPAFVTPMGKG_	P06169	PDC1	Pyruvate decarboxylase isozyme 1	0.504961	7752.83	0.404916	1122	Rapamycin Yeast WT
_ITSNQR_	P00560	PGK1	Phosphoglycerate kinase	0.500324	1960.74	0.404855	1123	Rapamycin Yeast WT
_AASDAIPPASPK_	P00817	IPP1	Inorganic pyrophosphatase	0.241065	30302.8	0.404207	1124	Rapamycin Yeast WT
_MTDTIGVPIFLTR_	P38707	DED81	Asparagine--tRNA ligase, cytoplasmic	0.313027	521.888	0.403381	1125	Rapamycin Yeast WT
_SIITYK_	Q04067	TIF35	Eukaryotic translation initiation factor 3 subunit G	0.504125	113.194	0.403084	1126	Rapamycin Yeast WT
_AAFNNPDR_	P32628	RAD23	UV excision repair protein RAD23	0.492646	60.5798	0.402501	1127	Rapamycin Yeast WT
_IFQELLVINPVLQPDPR_	P89105	CTR9	RNA polymerase-associated protein CTR9	0.478294	65930.2	0.401854	1128	Rapamycin Yeast WT
_ELSWIDVENWHNLGGSEIGTNR_	P16861	PFK1	ATP-dependent 6-phosphofructokinase subunit alpha	0.208549	7249.17	0.399731	1129	Rapamycin Yeast WT
_NDFIMVK_	P14126	RPL3	60S ribosomal protein L3	0.310068	1116.53	0.399202	1130	Rapamycin Yeast WT
_AETITNANTAK_	P12709	PGI1	Glucose-6-phosphate isomerase	0.480235	102.565	0.399179	1131	Rapamycin Yeast WT
_RVHGDQLPLIK_	P24276	SSD1	Protein SSD1	0.445348	1926.49	0.39746	1132	Rapamycin Yeast WT
_EDDSSLYEASLNALK_	P38764	RPN1	26S proteasome regulatory subunit RPN1	0.504052	336.54	0.39707	1133	Rapamycin Yeast WT
_LSANWMSPASHQGEGSK_	P38972	ADE6	Phosphoribosylformylglycinamidine synthase	0.215202	16706.2	0.396902	1134	Rapamycin Yeast WT
_AIEMEGLTWGAH_	P32471	EFB1	Elongation factor 1-beta	0.490521	88.4786	0.396696	1135	Rapamycin Yeast WT
_TIVDGYSHFNLPVAQDHK_	P07244	ADE5,7	Bifunctional purine biosynthetic protein ADE5,7	0.502631	1521.56	0.396438	1136	Rapamycin Yeast WT
_TISDTAAVVGVKG_	P16862	PFK2	ATP-dependent 6-phosphofructokinase subunit beta	0.288869	-874.906	0.394562	1137	Rapamycin Yeast WT
_FRPDPAWVEAVSSK_	P39936	TIF4632	Eukaryotic initiation factor 4F subunit p130	0.500136	2191.25	0.392803	1138	Rapamycin Yeast WT
_SSAVFMPQK_	P24276	SSD1	Protein SSD1	0.426203	1425.22	0.392458	1139	Rapamycin Yeast WT
_SAFDVPEWVDPNVQNLVSK_	P07259	URA2	Protein URA2	0.483397	2239.2	0.391897	1140	Rapamycin Yeast WT
_LLVPASASLYIPGK_	Q04493	GIM5	Prefoldin subunit 5	0.439346	54.8819	0.3917	1141	Rapamycin Yeast WT
_KAEAGVQGELAEIKK_	P48836	VMA10	V-type proton ATPase subunit G	0.428761	57.7466	0.391129	1142	Rapamycin Yeast WT
_NNILVK_	P29496	MCM5	Minichromosome maintenance protein 5	0.496185	2193.54	0.391066	1143	Rapamycin Yeast WT
_IEGQRPVEVF_	P20606	SAR1	Small COPII coat GTPase SAR1	0.453733	1370.4	0.39092	1144	Rapamycin Yeast WT
_EVTAPLSLNITAFAPVFNTSK_	P38972	ADE6	Phosphoribosylformylglycinamidine synthase	0.143432	9434.58	0.39081	1145	Rapamycin Yeast WT
_KDEEDTKEETK_	P41920	YRB1	Ran-specific GTPase-activating protein 1	0.436919	6518.45	0.390589	1146	Rapamycin Yeast WT
_TIDNVAEANFFK_	Q02642	EGD1	Nascent polypeptide-associated complex subunit beta-1	0.483595	74.8827	0.39039	1147	Rapamycin Yeast WT
_SLDGTANK_	P00924	ENO1	Enolase 1	0.487318	6095.99	0.39036	1148	Rapamycin Yeast WT
_SPLNYSSSLAIDLIR_	Q05775	HCR1	Eukaryotic translation initiation factor 3 subunit J	0.358315	711.855	0.39005	1149	Rapamycin Yeast WT
_ILEDLVFPTEIVGKR_	P26786	RPS7A	40S ribosomal protein S7-A	0.428873	1822.26	0.389087	1150	Rapamycin Yeast WT
_RVGKGDDEANGATSFDR_	P14126	RPL3	60S ribosomal protein L3	0.480188	312.693	0.388921	1151	Rapamycin Yeast WT
_RIPQQEATNK_	P16861	PFK1	ATP-dependent 6-phosphofructokinase subunit alpha	0.203496	9122.85	0.388791	1152	Rapamycin Yeast WT
_DDAGKPFITK_	P50109	PSP2	Protein PSP2	0.469789	-8.61936	0.388497	1153	Rapamycin Yeast WT
_SVVMANDHDQELPYDVITSLK_	P43621	RET2	Coatomer subunit delta	0.496914	797.765	0.388073	1154	Rapamycin Yeast WT
_VATATGSDNDPSILIWDLR_	P38968	SEC31	Protein transport protein SEC31	0.465232	5285.4	0.38782	1155	Rapamycin Yeast WT
_LSEEAFDELSDK_	P17967	PDI1	Protein disulfide-isomerase	0.470619	1127.88	0.386991	1156	Rapamycin Yeast WT
_LTAHAGEEGPAQFVSDALDLLQVTR_	P53909	AAH1	Adenine deaminase	0.483564	2253.91	0.386869	1157	Rapamycin Yeast WT
_FGSGIELESLPITPGQYITVN_	P39676	YHB1	Flavohemoprotein	0.491218	4311.48	0.386049	1158	Rapamycin Yeast WT
_SLSNDELLEEK_	P25386	USO1	Intracellular protein transport protein USO1	0.425331	1070.1	0.385644	1159	Rapamycin Yeast WT
_LPLVGGHEGAGVVVGM_	P00330	ADH1	Alcohol dehydrogenase 1	0.48735	4180.94	0.385436	1160	Rapamycin Yeast WT
_MSAEGYIDYPTYEEALK_	Q03558	OYE2	NADPH dehydrogenase 2	0.48939	173.352	0.385039	1161	Rapamycin Yeast WT
_KEQQHSYVPQ_	P35732	DEF1	RNA polymerase II degradation factor 1	0.361503	12723.7	0.384815	1162	Rapamycin Yeast WT
_LGSAQALAEVISGLGLTK_	P33892	GCN1	eIF-2-alpha kinase activator GCN1	0.291907	4012.41	0.384264	1163	Rapamycin Yeast WT
_KLVSTIDANFADKYDEVK_	P17076	RPL8A	60S ribosomal protein L8-A	0.219629	2.92113e+68	0.383442	1164	Rapamycin Yeast WT
_EIIPPQPSTQR_	P46680	AIP1	Actin-interacting protein 1	0.480888	125.086	0.382846	1165	Rapamycin Yeast WT
_LNRLPAASLGDMVMAT_	P0CX41;P0CX42	RPL23A;RPL23B	60S ribosomal protein L23-A;60S ribosomal protein L23-B	0.275704	877.355	0.382214	1166	Rapamycin Yeast WT
_ANLQYNGSTPADAFETK_	P0C2I7	TY1B-LR4	Transposon Ty1-LR4 Gag-Pol polyprotein	0.31022	486.701	0.381621	1167	Rapamycin Yeast WT
_LSLTHMVEAAK_	P05694	MET6	5-methyltetrahydropteroyltriglutamate--homocysteine methyltransferase	0.340108	29.615	0.381519	1168	Rapamycin Yeast WT
_KGYKPVAVPAR_	P06169	PDC1	Pyruvate decarboxylase isozyme 1	0.488389	2661.5	0.381491	1169	Rapamycin Yeast WT
_KGAGSIFTSHTR_	P0CX45;P0CX46	RPL2A;RPL2B	60S ribosomal protein L2-A;60S ribosomal protein L2-B	0.278211	0.983958	0.381396	1170	Rapamycin Yeast WT
_ILTGQSTSDETK_	P11484	SSB1	Heat shock protein SSB1	0.461303	59.6986	0.380966	1171	Rapamycin Yeast WT
_STLINTLFASHLIDSATGDDISALPVTK_	P25342	CDC10	Cell division control protein 10	0.417372	33.507	0.380649	1172	Rapamycin Yeast WT
_FPPPGILTGVK_	Q08972	NEW1	[NU+] prion formation protein 1	0.359783	215676	0.379462	1173	Rapamycin Yeast WT
_GYFVKPTVFADVK_	P40047	ALD5	Aldehyde dehydrogenase 5, mitochondrial	0.478765	65.1627	0.379335	1174	Rapamycin Yeast WT
_SVFEQNEMIDAIAVTK_	P14126	RPL3	60S ribosomal protein L3	0.259415	6673.64	0.378745	1175	Rapamycin Yeast WT
_MFKEEEK_	P32527	ZUO1	Zuotin	0.478212	15895.1	0.378569	1176	Rapamycin Yeast WT
_FIGLVLPSYAVDSR_	Q05022	RRP5	rRNA biogenesis protein RRP5	0.4287	765522	0.378322	1177	Rapamycin Yeast WT
_AIAPNLTQLVGELVGAR_	Q12499	NOP58	Nucleolar protein 58	0.485645	204.27	0.378286	1178	Rapamycin Yeast WT
_SINPDEAVAYGA_	P10592	SSA2	Heat shock protein SSA2	0.465642	63.1265	0.377721	1179	Rapamycin Yeast WT
_FELGRQPANTK_	P0CX39;P0CX40	RPS8A;RPS8B	40S ribosomal protein S8-A;40S ribosomal protein S8-B	0.415374	17236.9	0.377615	1180	Rapamycin Yeast WT
_IPIFSASGLPHNEIAAQ_	P16140	VMA2	V-type proton ATPase subunit B	0.473057	62.4338	0.376953	1181	Rapamycin Yeast WT
_SEYTDMLATGIIDPFK_	P19882	HSP60	Heat shock protein 60, mitochondrial	0.479822	209.3	0.376167	1182	Rapamycin Yeast WT
_LADELESQIDLVSSIEALDNGK_	P54115	ALD6	Magnesium-activated aldehyde dehydrogenase, cytosolic	0.477223	2715.82	0.37601	1183	Rapamycin Yeast WT
_SGNDRYTLFINGSK_	Q00955	ACC1	Acetyl-CoA carboxylase	0.487275	1998.65	0.375995	1184	Rapamycin Yeast WT
_KHGIVEEK_	P35691	TMA19	Translationally-controlled tumor protein homolog	0.279661	299681	0.375673	1185	Rapamycin Yeast WT
_GVLELTHNWGTEK_	P50107	GLO1	Lactoylglutathione lyase	0.473529	2202.66	0.375424	1186	Rapamycin Yeast WT
_ENFRHDK_	P16861	PFK1	ATP-dependent 6-phosphofructokinase subunit alpha	0.201237	-4769.08	0.374449	1187	Rapamycin Yeast WT
_VGNVGEDDAIPEVSHAGDVSTTLQVVNELLKDETVAPR_	P16521	YEF3	Elongation factor 3A	0.466051	2266.53	0.374403	1188	Rapamycin Yeast WT
_ATVDEFPLCVHL_	P41805	RPL10	60S ribosomal protein L10	0.32395	4046.71	0.372316	1189	Rapamycin Yeast WT
_TAANAMQAVAH_	P16521	YEF3	Elongation factor 3A	0.469058	94.6943	0.371795	1190	Rapamycin Yeast WT
_VAAVETLYQDMAAR_	P0CX23;P0CX24	RPL20A;RPL20B	60S ribosomal protein L20-A;60S ribosomal protein L20-B	0.482419	3426.13	0.371316	1191	Rapamycin Yeast WT
_EIIADSFETIMMAQ_	P39522	ILV3	Dihydroxy-acid dehydratase, mitochondrial	0.482282	63.2413	0.370562	1192	Rapamycin Yeast WT
_FVDQFLINK_	P36152	DRE2	Fe-S cluster assembly protein DRE2	0.46931	216.441	0.368528	1193	Rapamycin Yeast WT
_SGALHPLNK_	P15625	FRS2	Phenylalanine--tRNA ligase alpha subunit	0.327015	8046.45	0.368396	1194	Rapamycin Yeast WT
_GYLADDIDADSLEDIYTSAHEAIR_	P26321	RPL5	60S ribosomal protein L5	0.209252	42.1384	0.367648	1195	Rapamycin Yeast WT
_QIRPPIYSLK_	P38631	FKS1	1,3-beta-glucan synthase component FKS1	0.402254	1170.81	0.367158	1196	Rapamycin Yeast WT
_LADELESQIDLVSSIEAL_	P54115	ALD6	Magnesium-activated aldehyde dehydrogenase, cytosolic	0.302283	3594.77	0.36698	1197	Rapamycin Yeast WT
_ATTIDEQVGLIVDSL_	P32527	ZUO1	Zuotin	0.385508	496.951	0.366959	1198	Rapamycin Yeast WT
_LTEAIQCK_	P54885	PRO2	Gamma-glutamyl phosphate reductase	0.377446	41.9739	0.366954	1199	Rapamycin Yeast WT
_SIGGQISFDVFPAGWDK_	P07283	SEC53	Phosphomannomutase	0.472761	20.8999	0.366793	1200	Rapamycin Yeast WT
_SPIILQTSNGGAAYFAGKG_	P14540	FBA1	Fructose-bisphosphate aldolase	0.470566	1053.04	0.365514	1201	Rapamycin Yeast WT
_LTAATNAK_	P06169	PDC1	Pyruvate decarboxylase isozyme 1	0.451795	61.4447	0.364832	1202	Rapamycin Yeast WT
_MTDPDAPSR_	Q06252	YLR179C	Uncharacterized protein YLR179C	0.341836	3268.92	0.364569	1203	Rapamycin Yeast WT
_GAAVQGAILTGQSTSDETK_	P11484	SSB1	Heat shock protein SSB1	0.462477	65.3564	0.363818	1204	Rapamycin Yeast WT
_GWDFETEEIDPELLR_	P26321	RPL5	60S ribosomal protein L5	0.300124	3945.35	0.363785	1205	Rapamycin Yeast WT
_ALGIMALLDEGETDWK_	P00817	IPP1	Inorganic pyrophosphatase	0.273433	34899.9	0.36366	1206	Rapamycin Yeast WT
_ENSSNNPPQLIR_	Q08732	HRK1	Serine/threonine-protein kinase HRK1	0.472547	1635.13	0.363296	1207	Rapamycin Yeast WT
_LLASAMEK_	P19882	HSP60	Heat shock protein 60, mitochondrial	0.473325	72.5044	0.363188	1208	Rapamycin Yeast WT
_KLSICGEESFGTGSNHIR_	P33401	PGM1	Phosphoglucomutase 1	0.473535	2630.53	0.363094	1209	Rapamycin Yeast WT
_AAIVNESLGGLDPK_	P08417	FUM1	Fumarate hydratase, mitochondrial	0.467682	1114.69	0.362895	1210	Rapamycin Yeast WT
_ITLPNGLTYEQPTGL_	P54115	ALD6	Magnesium-activated aldehyde dehydrogenase, cytosolic	0.318251	9.00632e+06	0.362754	1211	Rapamycin Yeast WT
_GGAHGVINVSVSEAAIEASTR_	P00330	ADH1	Alcohol dehydrogenase 1	0.466115	748.707	0.362487	1212	Rapamycin Yeast WT
_VQGSVIGIDLGTTNSAVAIMEGK_	P0CS90	SSC1	Heat shock protein SSC1, mitochondrial	0.450586	1018.7	0.362323	1213	Rapamycin Yeast WT
_INLVVPGPELPLVN_	P07244	ADE5,7	Bifunctional purine biosynthetic protein ADE5,7	0.376899	2172.4	0.362322	1214	Rapamycin Yeast WT
_VEEPFPLSEQEEQEIQK_	P48567	PUS4	tRNA pseudouridine synthase 4	0.414621	657.764	0.362297	1215	Rapamycin Yeast WT
_TCEENDFEDWNLAEGK_	P32319	PEP1	Vacuolar protein sorting/targeting protein VPS10	0.40001	5972.88	0.361649	1216	Rapamycin Yeast WT
_LVPEYDVER_	Q03954	SPC19	DASH complex subunit SPC19	0.550151	73.5868	0.361367	1217	Rapamycin Yeast WT
_QTVIIAHYPPTVQAGEATK_	P07274	PFY1	Profilin	0.424125	7.1296	0.360704	1218	Rapamycin Yeast WT
_GGKPAQLIIWALSEGK_	P53235	YGR054W	Eukaryotic translation initiation factor 2A	0.40537	761.979	0.360123	1219	Rapamycin Yeast WT
_FLASILGPR_	Q12019	MDN1	Midasin	0.452044	59.0982	0.359588	1220	Rapamycin Yeast WT
_KTEDNEYQEISASALKK_	P38707	DED81	Asparagine--tRNA ligase, cytoplasmic	0.463627	61.7599	0.359125	1221	Rapamycin Yeast WT
_LALQEFMIAPTGAK_	P00924	ENO1	Enolase 1	0.47167	20170.8	0.359079	1222	Rapamycin Yeast WT
_TSSGNEMPPQDAEGWFYK_	P07280;P07281	RPS19A;RPS19B	40S ribosomal protein S19-A;40S ribosomal protein S19-B	0.327639	936.245	0.358813	1223	Rapamycin Yeast WT
_PHVNIGTIGHVDHGK_	P02992	TUF1	Elongation factor Tu, mitochondrial	0.443575	5906.22	0.358121	1224	Rapamycin Yeast WT
_AIPGHVQQGGVPSSK_	P16861	PFK1	ATP-dependent 6-phosphofructokinase subunit alpha	0.460836	1233.91	0.358043	1225	Rapamycin Yeast WT
_RFQTECDVCHGTGDIIDPK_	P25491	YDJ1	Mitochondrial protein import protein MAS5	0.362546	3828	0.357924	1226	Rapamycin Yeast WT
_LGDVRPLNIDDVDSIIK_	Q12122	LYS21	Homocitrate synthase, mitochondrial	0.392445	62.6347	0.357548	1227	Rapamycin Yeast WT
_ALSIQEVGPSYPSEK_	P47143	ADO1	Adenosine kinase	0.44354	33.9296	0.35746	1228	Rapamycin Yeast WT
_LNRLPAASLGDMVMATVK_	P0CX41;P0CX42	RPL23A;RPL23B	60S ribosomal protein L23-A;60S ribosomal protein L23-B	0.223267	0.810331	0.3569	1229	Rapamycin Yeast WT
_AAQDSFAANWGVMV_	P00925	ENO2	Enolase 2	0.463289	72.8294	0.356579	1230	Rapamycin Yeast WT
_KYEQQNFHLVR_	Q06151	DCS1	m7GpppX diphosphatase	0.465795	4250.87	0.356544	1231	Rapamycin Yeast WT
_IAVLER_	P33892	GCN1	eIF-2-alpha kinase activator GCN1	0.327331	37.0198	0.356387	1232	Rapamycin Yeast WT
_TVQIVPHLTNAIQDWIER_	P28274	URA7	CTP synthase 1	0.377303	2968.69	0.355831	1233	Rapamycin Yeast WT
_HGLDSEVAK_	P48567	PUS4	tRNA pseudouridine synthase 4	0.389049	1015.73	0.355668	1234	Rapamycin Yeast WT
_LVTDLSVQQPEVLGEGVDVNEDLIK_	P22515	UBA1	Ubiquitin-activating enzyme E1 1	0.294423	156.767	0.355606	1235	Rapamycin Yeast WT
_FGSGIELESLPITPGQYITVNTHPIR_	P39676	YHB1	Flavohemoprotein	0.289402	313828	0.354539	1236	Rapamycin Yeast WT
_TLATDILMGLLK_	P53131	PRP43	Pre-mRNA-splicing factor ATP-dependent RNA helicase PRP43	0.385479	8.35165	0.354485	1237	Rapamycin Yeast WT
_ETGELEELLEPILAN_	P25373	GRX1	Glutaredoxin-1	0.404889	2174.32	0.353049	1238	Rapamycin Yeast WT
_HSGNIQLDEIIEIA_	P0CX53;P0CX54	RPL12A;RPL12B	60S ribosomal protein L12-A;60S ribosomal protein L12-B	0.435317	879.055	0.353021	1239	Rapamycin Yeast WT
_SLNLINAK_	P40016	RPN3	26S proteasome regulatory subunit RPN3	0.35662	31.8418	0.353016	1240	Rapamycin Yeast WT
_RIYASFNDTFVHVTDLSGK_	P39516	RPS14B	40S ribosomal protein S14-B	0.370281	5529.58	0.352172	1241	Rapamycin Yeast WT
_CLTDDCDTITAFPPGHVYDSK_	P49089	ASN1	Asparagine synthetase [glutamine-hydrolyzing] 1	0.389613	30.3933	0.351756	1242	Rapamycin Yeast WT
_FENTLYSLGR_	P41910	MAF1	Repressor of RNA polymerase III transcription MAF1	0.50963	1752.37	0.351752	1243	Rapamycin Yeast WT
_NDELLDSFKK_	P38068	GRX7	Monothiol glutaredoxin-7	0.458517	2088.31	0.351217	1244	Rapamycin Yeast WT
_LNAFGSIYFNNDLK_	P40053	AIM9	Altered inheritance of mitochondria protein 9, mitochondrial	0.468097	3122.08	0.351119	1245	Rapamycin Yeast WT
_DDQTVESYHIQDGHSVHLVK_	P48510	DSK2	Ubiquitin domain-containing protein DSK2	0.441949	53.6182	0.350794	1246	Rapamycin Yeast WT
_MLDMGFEPQIR_	P06634	DED1	ATP-dependent RNA helicase DED1	0.467541	61.7524	0.350541	1247	Rapamycin Yeast WT
_SAIEWSER_	P36080	RRP14	Ribosomal RNA-processing protein 14	0.412647	97.8479	0.350214	1248	Rapamycin Yeast WT
_ALELQGIASYIGVISNLSAVHEK_	Q07381	TSR1	Ribosome biogenesis protein TSR1	0.437752	1734.66	0.349415	1249	Rapamycin Yeast WT
_ELEPSMDEAQFVGK_	P00812	CAR1	Arginase	0.413827	3377.28	0.348884	1250	Rapamycin Yeast WT
_PTVDVSVVDLTVK_	P00358	TDH2	Glyceraldehyde-3-phosphate dehydrogenase 2	0.460378	405.619	0.348371	1251	Rapamycin Yeast WT
_LILIEGLDR_	P00572	CDC8	Thymidylate kinase	0.4296	26329.1	0.347776	1252	Rapamycin Yeast WT
_KSPNLAAFDFEHNIK_	P39744	NOC2	Nucleolar complex protein 2	0.453345	8898.72	0.347771	1253	Rapamycin Yeast WT
_HLSDEVK_	P14126	RPL3	60S ribosomal protein L3	0.436135	1185.16	0.347102	1254	Rapamycin Yeast WT
_TIPQSIHGTDVLCQAK_	Q07478	SUB2	ATP-dependent RNA helicase SUB2	0.324269	4570.79	0.345886	1255	Rapamycin Yeast WT
_EQEEQQQQEGHNN_	P35732	DEF1	RNA polymerase II degradation factor 1	0.344758	2153.71	0.345366	1256	Rapamycin Yeast WT
_MEELADDDEER_	P26321	RPL5	60S ribosomal protein L5	0.451873	59.0671	0.344368	1257	Rapamycin Yeast WT
_TRDTPEDVSTAGAK_	Q3E7Z5	YIL002W-A	Uncharacterized protein YIL002W-A	0.43608	62.6993	0.343723	1258	Rapamycin Yeast WT
_THSPVELLNEGK_	P33313	CNS1	Hsp70/Hsp90 co-chaperone CNS1	0.403315	92.151	0.342929	1259	Rapamycin Yeast WT
_QILNLESQGFPPNER_	Q12447	PAA1	Polyamine N-acetyltransferase 1	0.373404	1366.25	0.342597	1260	Rapamycin Yeast WT
_NDVPFGFDQNLQGAPINR_	P53953	SFB2	SED5-binding protein 2	0.460708	465.612	0.342345	1261	Rapamycin Yeast WT
_ETSSQMK_	Q01662	MAP1	Methionine aminopeptidase 1	0.464669	27363.2	0.342124	1262	Rapamycin Yeast WT
_KNTLEEYIYTLR_	P32589	SSE1	Heat shock protein homolog SSE1	0.20961	10.1932	0.341982	1263	Rapamycin Yeast WT
_EQTEAAK_	P40525;P87262	RPL34B;RPL34A	60S ribosomal protein L34-B;60S ribosomal protein L34-A	0.439704	58214.4	0.341906	1264	Rapamycin Yeast WT
_SVTIASEIYYDPDPR_	P04050	RPO21	DNA-directed RNA polymerase II subunit RPB1	0.450797	28.3263	0.341506	1265	Rapamycin Yeast WT
_TEYGWDSLASR_	P36048	SNU114	Pre-mRNA-splicing factor SNU114	0.438238	243.983	0.340712	1266	Rapamycin Yeast WT
_LMGIVTSR_	P50095	IMD3	Inosine-5'-monophosphate dehydrogenase 3	0.457628	63.5209	0.340378	1267	Rapamycin Yeast WT
_FTEVHTPK_	P04802	DPS1	Aspartate--tRNA ligase, cytoplasmic	0.466864	6312.95	0.340059	1268	Rapamycin Yeast WT
_KADVDLHKR_	P0CX55;P0CX56	RPS18A;RPS18B	40S ribosomal protein S18-A;40S ribosomal protein S18-B	0.340639	45.373	0.339222	1269	Rapamycin Yeast WT
_GGEEDGVNNENADK_	P14540	FBA1	Fructose-bisphosphate aldolase	0.420371	1719.3	0.339199	1270	Rapamycin Yeast WT
_VINDAFGIEEGLM_	P00358	TDH2	Glyceraldehyde-3-phosphate dehydrogenase 2	0.456223	17.9659	0.338853	1271	Rapamycin Yeast WT
_KTASEIATTELPPTHPIR_	P29311	BMH1	Protein BMH1	0.131785	6906.13	0.338481	1272	Rapamycin Yeast WT
_NVGNVLPLGSVPEGTIVSNVEEKPGDR_	P0CX45;P0CX46	RPL2A;RPL2B	60S ribosomal protein L2-A;60S ribosomal protein L2-B	0.433694	634.243	0.338404	1273	Rapamycin Yeast WT
_ADVDGFLVGGASLKPEFVDIINSR_	P00942	TPI1	Triosephosphate isomerase	0.187003	18.1353	0.337208	1274	Rapamycin Yeast WT
_KAELEAAK_	P38249	RPG1	Eukaryotic translation initiation factor 3 subunit A	0.339885	48.1578	0.336292	1275	Rapamycin Yeast WT
_LGTPGNWDHIVNQC_	P23542	AAT2	Aspartate aminotransferase, cytoplasmic	0.435144	4199.67	0.336124	1276	Rapamycin Yeast WT
_NRDAVTEGK_	Q04175	SXM1	Importin beta SMX1	0.380622	496.957	0.33577	1277	Rapamycin Yeast WT
_NMIIVPEMIGS_	Q01855	RPS15	40S ribosomal protein S15	0.279	4875.11	0.335332	1278	Rapamycin Yeast WT
_TVIDPEDTIFIGNVAHECTEDDLK_	P10080	SBP1	Single-stranded nucleic acid-binding protein	0.444593	59.6084	0.335021	1279	Rapamycin Yeast WT
_ALPLPAVFSAPIRPDIVHTVFTSVNK_	P49626	RPL4B	60S ribosomal protein L4-B	-0.163774	253.166	0.334873	1280	Rapamycin Yeast WT
_DKADVDGFLVGGASLKPEFVDIINSR_	P00942	TPI1	Triosephosphate isomerase	0.18655	7.31129	0.33404	1281	Rapamycin Yeast WT
_HFATPQDK_	P53008	CWH41	Mannosyl-oligosaccharide glucosidase	0.347133	829.283	0.334008	1282	Rapamycin Yeast WT
_ENVSTEQMAFLVR_	Q99258	RIB3	3,4-dihydroxy-2-butanone 4-phosphate synthase	0.447659	59.3626	0.333296	1283	Rapamycin Yeast WT
_DASEIPEGCVLQSVNPEVNVHLLVK_	P07806;P07806-2	VAS1	Valine--tRNA ligase, mitochondrial;Isoform Cytoplasmic of Valine--tRNA ligase, mitochondrial	0.344211	918.173	0.332897	1284	Rapamycin Yeast WT
_SQDVLESK_	P31380	FUN30	ATP-dependent helicase FUN30	0.30709	24175.1	0.332137	1285	Rapamycin Yeast WT
_YNEIQGWDHLSLLPTFGAK_	P06169	PDC1	Pyruvate decarboxylase isozyme 1	0.420834	285.8	0.331819	1286	Rapamycin Yeast WT
_NMLTEHTELLNIFNR_	P39676	YHB1	Flavohemoprotein	0.29573	1254.6	0.331788	1287	Rapamycin Yeast WT
_GVLGYTEDAVVSSDFLGDSHSSIFDASAGIQLSPK_	P00359	TDH3	Glyceraldehyde-3-phosphate dehydrogenase 3	0.252887	2.24174	0.331742	1288	Rapamycin Yeast WT
_AAIDRVDHSL_	P36114	YKR018C	Mitochondrial outer membrane protein YKR018C	0.421465	477.649	0.331698	1289	Rapamycin Yeast WT
_TAAAATVR_	P0CX25;P0CX26	RPL43A;RPL43B	60S ribosomal protein L43-A;60S ribosomal protein L43-B	0.427314	123.702	0.330745	1290	Rapamycin Yeast WT
_WMIEGR_	Q00955	ACC1	Acetyl-CoA carboxylase	-0.174076	33415	0.330578	1291	Rapamycin Yeast WT
_LDQLIYVPLPDENAR_	P25694	CDC48	Cell division control protein 48	0.447863	1592.15	0.330326	1292	Rapamycin Yeast WT
_FLDGIYVSH_	P05738	RPL9A	60S ribosomal protein L9-A	0.420624	2165.4	0.329654	1293	Rapamycin Yeast WT
_GGEFTDPETK_	Q08979	KEL3	Kelch repeat-containing protein 3	0.399634	3905.2	0.3293	1294	Rapamycin Yeast WT
_YAIEYLNDDDNGYIR_	P32486	KRE6	Beta-glucan synthesis-associated protein KRE6	0.443256	63.3085	0.32901	1295	Rapamycin Yeast WT
_KEDYGSCK_	Q05506	YDR341C	Arginine--tRNA ligase, cytoplasmic	0.145943	4833.59	0.328865	1296	Rapamycin Yeast WT
_TVAASAVAAVFEQK_	P00549	CDC19	Pyruvate kinase 1	0.443286	14704.5	0.328577	1297	Rapamycin Yeast WT
_KNVILAPWCGVMECEEDIK_	P38708	YHR020W	Putative proline--tRNA ligase YHR020W	0.29871	55600.8	0.32804	1298	Rapamycin Yeast WT
_SHHDIDSDHAQHYK_	P15303	SEC23	Protein transport protein SEC23	0.448696	3135.66	0.327687	1299	Rapamycin Yeast WT
_TTLTAAITK_	P02992	TUF1	Elongation factor Tu, mitochondrial	0.445609	63.2851	0.327553	1300	Rapamycin Yeast WT
_KVQLGKK_	P0CX35;P0CX36	RPS4A;RPS4B	40S ribosomal protein S4-A;40S ribosomal protein S4-B	0.439362	175555	0.327552	1301	Rapamycin Yeast WT
_ICLPTFDPEELITLIGK_	P47176	BAT2	Branched-chain-amino-acid aminotransferase, cytosolic	0.34402	44.7813	0.327542	1302	Rapamycin Yeast WT
_FIHLDESATEFEVLR_	P07245	ADE3	C-1-tetrahydrofolate synthase, cytoplasmic	0.181768	7796.34	0.3275	1303	Rapamycin Yeast WT
_NAGLALTDTFGTDDFLK_	P39683	NPT1	Nicotinate phosphoribosyltransferase	0.369919	12677.2	0.326372	1304	Rapamycin Yeast WT
_LMNAFVTIQNDVNAFIDSTK_	P10964	RPA190	DNA-directed RNA polymerase I subunit RPA190	0.519746	26.171	0.326267	1305	Rapamycin Yeast WT
_GSEDHSFRK_	P23248	RPS1B	40S ribosomal protein S1-B	0.168764	27947.4	0.326176	1306	Rapamycin Yeast WT
_EEIFKPISGK_	P39743	RVS167	Reduced viability upon starvation protein 167	0.365026	2.08106e+55	0.326009	1307	Rapamycin Yeast WT
_FYDILGVPVTATDVEIK_	P25491	YDJ1	Mitochondrial protein import protein MAS5	0.4326	145.102	0.324932	1308	Rapamycin Yeast WT
_VLTDSTQIQPSR_	P47135	JSN1	Protein JSN1	0.403036	14.8625	0.324725	1309	Rapamycin Yeast WT
_HLGLGDLDEAESNYKK_	P15705	STI1	Heat shock protein STI1	0.418854	3803.55	0.324214	1310	Rapamycin Yeast WT
_TTSAGIMDHEEAR_	P0C0W1	RPS22A	40S ribosomal protein S22-A	0.233423	-10250.4	0.324003	1311	Rapamycin Yeast WT
_KAVVGEEALSIEDK_	P16140	VMA2	V-type proton ATPase subunit B	0.37941	5528.78	0.324	1312	Rapamycin Yeast WT
_NDPEVQGDMK_	P10592	SSA2	Heat shock protein SSA2	0.409044	3905.16	0.323992	1313	Rapamycin Yeast WT
_LIDVDGKPQIQVEF_	P10592	SSA2	Heat shock protein SSA2	0.438189	1002.41	0.322269	1314	Rapamycin Yeast WT
_AVVESVGAEVDEARINELLSSLEGK_	P02400	RPP2B	60S acidic ribosomal protein P2-beta	0.32639	-7479.11	0.321575	1315	Rapamycin Yeast WT
_VATAVLSTTAR_	P32565	RPN2	26S proteasome regulatory subunit RPN2	0.422922	56.8624	0.320828	1316	Rapamycin Yeast WT
_NTYEYECSFLLGENIGMK_	P16521	YEF3	Elongation factor 3A	0.42532	880.928	0.319295	1317	Rapamycin Yeast WT
_IIVDLPPEEALK_	P00931	TRP5	Tryptophan synthase	0.212952	945.484	0.318811	1318	Rapamycin Yeast WT
_TPAEMSRPATTT_	P19097	FAS2	Fatty acid synthase subunit alpha	0.435978	2573.02	0.318688	1319	Rapamycin Yeast WT
_THHDLSPIK_	Q08977	YPL260W	UPF0662 protein YPL260W	0.417401	1426.02	0.317972	1320	Rapamycin Yeast WT
_FFLQHAQR_	P32527	ZUO1	Zuotin	0.424519	99.7184	0.317142	1321	Rapamycin Yeast WT
_DAGTIAGLNVL_	P10592	SSA2	Heat shock protein SSA2	0.428574	41.5079	0.315461	1322	Rapamycin Yeast WT
_LHAVTIDNVAEANFFK_	Q02642	EGD1	Nascent polypeptide-associated complex subunit beta-1	0.438266	86.2926	0.315135	1323	Rapamycin Yeast WT
_ENIIQMEMIENR_	P07149	FAS1	Fatty acid synthase subunit beta	0.144986	12560.7	0.315067	1324	Rapamycin Yeast WT
_ISEVELKLDEMEK_	Q3E7Z5	YIL002W-A	Uncharacterized protein YIL002W-A	0.404578	905.955	0.315057	1325	Rapamycin Yeast WT
_TISIDSLADGFDYHASINR_	P38788	SSZ1	Ribosome-associated complex subunit SSZ1	0.434295	58.788	0.314932	1326	Rapamycin Yeast WT
_EALMVGKDEEQVK_	P12709	PGI1	Glucose-6-phosphate isomerase	0.425082	2777.18	0.314205	1327	Rapamycin Yeast WT
_SNLLFVK_	P50101	UBP15	Ubiquitin carboxyl-terminal hydrolase 15	0.304308	8325.98	0.31358	1328	Rapamycin Yeast WT
_TLTFETETEVTFK_	P07149	FAS1	Fatty acid synthase subunit beta	0.192807	4648.04	0.313364	1329	Rapamycin Yeast WT
_KLSESENEK_	P31539	HSP104	Heat shock protein 104	0.343167	159556	0.312924	1330	Rapamycin Yeast WT
_ELVNDWSSLGGTDTTAQLHPYK_	P38758	TDA3	Putative oxidoreductase TDA3	0.359445	0.401602	0.3124	1331	Rapamycin Yeast WT
_LSPNATAIMEGLNLLK_	Q12019	MDN1	Midasin	0.315543	4.62641e+06	0.311514	1332	Rapamycin Yeast WT
_MFILDEADEMLSSGFK_	P10081	TIF1	ATP-dependent RNA helicase eIF4A	0.0753514	6.72722	0.31089	1333	Rapamycin Yeast WT
_ITTTQHASKPK_	P47176	BAT2	Branched-chain-amino-acid aminotransferase, cytosolic	0.313637	234.713	0.308793	1334	Rapamycin Yeast WT
_LPNCPRPNMSICIFGDAFDVDR_	P0CX43;P0CX44	RPL1A;RPL1B	60S ribosomal protein L1-A;60S ribosomal protein L1-B	0.314105	5.62576	0.308592	1335	Rapamycin Yeast WT
_SGNEMPPQDAEGWFYK_	P07280;P07281	RPS19A;RPS19B	40S ribosomal protein S19-A;40S ribosomal protein S19-B	0.255487	6461.28	0.307734	1336	Rapamycin Yeast WT
_SSHPIEVPVNNADEINQIFDAISYSK_	P37898	AAP1	Alanine/arginine aminopeptidase	-0.327244	6.72698	0.306523	1337	Rapamycin Yeast WT
_KNPAVGEK_	P46655	GUS1	Glutamate--tRNA ligase, cytoplasmic	0.208819	4572.95	0.305027	1338	Rapamycin Yeast WT
_RVQTHPLDFPR_	P40507	AIR1	Protein AIR1	0.377089	67912.6	0.304757	1339	Rapamycin Yeast WT
_AANSVDEALAAVK_	P07259	URA2	Protein URA2	0.42048	2992.2	0.304364	1340	Rapamycin Yeast WT
_ITLATYFGTVVPNLDAIK_	P05694	MET6	5-methyltetrahydropteroyltriglutamate--homocysteine methyltransferase	0.228042	12520.7	0.304276	1341	Rapamycin Yeast WT
_GLGSFDQEDPK_	P07342	ILV2	Acetolactate synthase catalytic subunit, mitochondrial	0.415037	128.278	0.302966	1342	Rapamycin Yeast WT
_VAVDSSESNLKK_	P54115	ALD6	Magnesium-activated aldehyde dehydrogenase, cytosolic	0.289948	715187	0.301847	1343	Rapamycin Yeast WT
_KTIEYYQK_	P15705	STI1	Heat shock protein STI1	0.426268	2125.95	0.301624	1344	Rapamycin Yeast WT
_ELGYSGDFIYDHAEGC_	P25293	NAP1	Nucleosome assembly protein	0.271607	9677.1	0.301162	1345	Rapamycin Yeast WT
_IPIGFGIK_	P32471	EFB1	Elongation factor 1-beta	0.393859	1977.26	0.300996	1346	Rapamycin Yeast WT
_AIEYIAESFVNDKSELLK_	P47120	LIA1	Deoxyhypusine hydroxylase	0.293101	0.112799	0.300633	1347	Rapamycin Yeast WT
_EEPEEQEQLR_	P34216	EDE1	EH domain-containing and endocytosis protein 1	0.321476	6.42039e+09	0.300088	1348	Rapamycin Yeast WT
_DAVTPADFSEWSK_	iRT	NaN	Kit Fusion	0.227408	-397.807	0.300055	1349	Rapamycin Yeast WT
_DESNINNLK_	P40347	LTP1	Low molecular weight phosphotyrosine protein phosphatase	0.42112	2906.99	0.299888	1350	Rapamycin Yeast WT
_AFLGLAK_	P53853	VPS75	Vacuolar protein sorting-associated protein 75	0.422827	205.036	0.299635	1351	Rapamycin Yeast WT
_FLAQNSNVEIVAF_	P28777	ARO2	Chorismate synthase	0.446319	17162	0.299583	1352	Rapamycin Yeast WT
_ELIHQNEVPLVL_	P39676	YHB1	Flavohemoprotein	0.415382	1326.58	0.298927	1353	Rapamycin Yeast WT
_VGIDQFLLK_	P32324	EFT1	Elongation factor 2	0.386532	818.613	0.298822	1354	Rapamycin Yeast WT
_STIACALEQLLLQK_	Q02196	MET14	Adenylyl-sulfate kinase	0.319769	381.563	0.298269	1355	Rapamycin Yeast WT
_YLDSELSAMGIR_	P22138	RPA135	DNA-directed RNA polymerase I subunit RPA135	0.404495	166.694	0.298202	1356	Rapamycin Yeast WT
_IGPSVER_	P40053	AIM9	Altered inheritance of mitochondria protein 9, mitochondrial	0.33981	871.699	0.297856	1357	Rapamycin Yeast WT
_TLPINNMPVPEYLENF_	P31412	VMA5	V-type proton ATPase subunit C	0.298076	3377.81	0.297524	1358	Rapamycin Yeast WT
_RPYQVNVLIGGYDK_	P22141	PRE1	Proteasome subunit beta type-4	0.380053	898.788	0.296832	1359	Rapamycin Yeast WT
_VTNEDVGAMR_	P10081	TIF1	ATP-dependent RNA helicase eIF4A	0.0387569	213915	0.295834	1360	Rapamycin Yeast WT
_ADPLYLGNAGTASR_	P08566	ARO1	Pentafunctional AROM polypeptide	-0.281396	2.98414e+13	0.295467	1361	Rapamycin Yeast WT
_RWFNTVAASPIVK_	P36008	TEF4	Elongation factor 1-gamma 2	0.410206	1904.29	0.295093	1362	Rapamycin Yeast WT
_SPNHDYAK_	P53852	YNL247W	Cysteine--tRNA ligase	0.415681	5.96127	0.294793	1363	Rapamycin Yeast WT
_NTTNFEPPR_	Q05788	PNP1	Purine nucleoside phosphorylase	0.214151	905.147	0.294387	1364	Rapamycin Yeast WT
_SEWPSLIEELLK_	P16862	PFK2	ATP-dependent 6-phosphofructokinase subunit beta	-0.00600712	67381.6	0.294237	1365	Rapamycin Yeast WT
_AQALAVAIGSGYVYQT_	P06168	ILV5	Ketol-acid reductoisomerase, mitochondrial	0.334396	8908.6	0.293988	1366	Rapamycin Yeast WT
_QTETESTHENLTEK_	P25386	USO1	Intracellular protein transport protein USO1	0.297019	2894.91	0.293906	1367	Rapamycin Yeast WT
_EFSIEK_	Q05506	YDR341C	Arginine--tRNA ligase, cytoplasmic	0.154722	240400	0.29326	1368	Rapamycin Yeast WT
_TFFETNENAPYLVK_	P40825;P40825-2	ALA1	Alanine--tRNA ligase, mitochondrial;Isoform Cytoplasmic of Alanine--tRNA ligase, mitochondrial	0.382751	123.932	0.293174	1369	Rapamycin Yeast WT
_YTDFENTFQK_	P07149	FAS1	Fatty acid synthase subunit beta	0.413665	1392.66	0.293156	1370	Rapamycin Yeast WT
_ISASPLK_	P32501	GCD6	Translation initiation factor eIF-2B subunit epsilon	0.375546	5173.86	0.29282	1371	Rapamycin Yeast WT
_IRPPPAVDPLFR_	P43603	LSB3	LAS seventeen-binding protein 3	0.402401	1480.61	0.291931	1372	Rapamycin Yeast WT
_ETPLNIRPTSPYTLNPPVER_	P51601	FOL2	GTP cyclohydrolase 1	0.380521	2750.53	0.29163	1373	Rapamycin Yeast WT
_IISFAVGGMHTL_	P21827	SRM1	Guanine nucleotide exchange factor SRM1	0.414287	591.872	0.291476	1374	Rapamycin Yeast WT
_NFHAEVSTPQVL_	P48570	LYS20	Homocitrate synthase, cytosolic isozyme	0.395751	46.6408	0.291007	1375	Rapamycin Yeast WT
_SRPVQEMIPLK_	P25655	CDC39	General negative regulator of transcription subunit 1	0.342913	42.7616	0.290987	1376	Rapamycin Yeast WT
_AYLPVNESFGFTGELR_	P32324	EFT1	Elongation factor 2	0.402421	6264.47	0.290715	1377	Rapamycin Yeast WT
_RSLEFNSQPDYREK_	P06168	ILV5	Ketol-acid reductoisomerase, mitochondrial	0.282865	36.2006	0.290671	1378	Rapamycin Yeast WT
_ALPSPVVNDNEQK_	P09959	SWI6	Regulatory protein SWI6	0.378395	-288.944	0.290406	1379	Rapamycin Yeast WT
_SREDDDEVHFDK_	P15424	MSS116	ATP-dependent RNA helicase MSS116, mitochondrial	0.373125	20460.1	0.288732	1380	Rapamycin Yeast WT
_GGTTMFPGIAER_	P60010	ACT1	Actin	0.26341	2959.19	0.288163	1381	Rapamycin Yeast WT
_TYLAVR_	P38710	INM1	Inositol monophosphatase 1	0.367322	40.1487	0.287057	1382	Rapamycin Yeast WT
_MNPANTVFDAK_	P10592	SSA2	Heat shock protein SSA2	0.369626	1655.31	0.287029	1383	Rapamycin Yeast WT
_DKEIQSVASETLISIVNAVNPVAIK_	P16521	YEF3	Elongation factor 3A	0.404882	99.232	0.287019	1384	Rapamycin Yeast WT
_IENPEK_	P05317	RPP0	60S acidic ribosomal protein P0	0.185253	2.89002e+06	0.287013	1385	Rapamycin Yeast WT
_ATIDLQPEDATKF_	Q12314	SFM1	Protein arginine N-methyltransferase SFM1	0.404348	3585.68	0.285637	1386	Rapamycin Yeast WT
_FPPLEDQNIDFTPNDKKDDDTDFLK_	P17891	CLC1	Clathrin light chain	0.325374	40.3784	0.28535	1387	Rapamycin Yeast WT
_YGANPHQK_	P38009	ADE17	Bifunctional purine biosynthesis protein ADE17	0.372544	14.4394	0.285175	1388	Rapamycin Yeast WT
_VPPTIAQFQYTLDRNTAAETFK_	P17076	RPL8A	60S ribosomal protein L8-A	0.0968083	18.165	0.284933	1389	Rapamycin Yeast WT
_APEALFHPSVLGLESAGIDQTTYNSIMK_	P60010	ACT1	Actin	0.279032	6.29058e+24	0.283512	1390	Rapamycin Yeast WT
_NASDALDK_	P15108	HSC82	ATP-dependent molecular chaperone HSC82	0.405371	3845.45	0.283379	1391	Rapamycin Yeast WT
_GLNQGNVEYVAK_	P23542	AAT2	Aspartate aminotransferase, cytoplasmic	0.406862	3649.17	0.283352	1392	Rapamycin Yeast WT
_HGDPDNIVALGAHSDSVEEGPGINDDGSGTISLLNVAK_	P37302	APE3	Aminopeptidase Y	0.249034	14906.4	0.283036	1393	Rapamycin Yeast WT
_FVVPSGNFGDILAGYFAK_	P16120	THR4	Threonine synthase	0.116753	411.342	0.282823	1394	Rapamycin Yeast WT
_VNVFLADMK_	P40185	MMF1	Protein MMF1, mitochondrial	0.369866	3.4346	0.282789	1395	Rapamycin Yeast WT
_HALALSPIGTEGER_	Q04409	EMI2	Putative glucokinase-2	0.376374	28631.1	0.282715	1396	Rapamycin Yeast WT
_SSEALEAAR_	P41805	RPL10	60S ribosomal protein L10	0.386194	6308.52	0.281462	1397	Rapamycin Yeast WT
_VAYSDLNK_	P35725	YKL063C	Uncharacterized protein YKL063C	0.367538	33.2691	0.280763	1398	Rapamycin Yeast WT
_LSTLVLQLEDVVDK_	Q06440	CRN1	Coronin-like protein	0.397583	230.317	0.279763	1399	Rapamycin Yeast WT
_EFPEEGIDPSTYLNN_	Q07478	SUB2	ATP-dependent RNA helicase SUB2	0.20177	104616	0.279756	1400	Rapamycin Yeast WT
_MEFPELYTEMSGTK_	P17255	VMA1	V-type proton ATPase catalytic subunit A	0.12976	16032.5	0.279697	1401	Rapamycin Yeast WT
_GAWGKPHGL_	P41805	RPL10	60S ribosomal protein L10	0.38877	1135.54	0.279201	1402	Rapamycin Yeast WT
_FLAVDCLISILK_	P31383	TPD3	Protein phosphatase PP2A regulatory subunit A	0.249775	3308.29	0.279021	1403	Rapamycin Yeast WT
_NIDTVASNMDSYLEK_	Q12019	MDN1	Midasin	0.268085	5596.26	0.278432	1404	Rapamycin Yeast WT
_AGHQTSAESW_	P49626	RPL4B	60S ribosomal protein L4-B	0.379883	2833.5	0.278251	1405	Rapamycin Yeast WT
_TSASPESLK_	Q12389	DBP10	ATP-dependent RNA helicase DBP10	0.319818	1.96524e+07	0.277305	1406	Rapamycin Yeast WT
_INELLSSLEGKG_	P02400	RPP2B	60S acidic ribosomal protein P2-beta	0.305611	19.2667	0.2773	1407	Rapamycin Yeast WT
_IAQEEIPDADLK_	P16120	THR4	Threonine synthase	0.385254	2823.39	0.276644	1408	Rapamycin Yeast WT
_EFMEDVATAGK_	P49723	RNR4	Ribonucleoside-diphosphate reductase small chain 2	0.379343	1123.76	0.276279	1409	Rapamycin Yeast WT
_YDMPGNIEDYVHR_	P24783	DBP2	ATP-dependent RNA helicase DBP2	0.383963	1125.56	0.275841	1410	Rapamycin Yeast WT
_SGGSNVVGIPLLDTK_	Q12245	POC4	Proteasome chaperone 4	-0.36321	5.2114e+10	0.275467	1411	Rapamycin Yeast WT
_YDQFGK_	P39101	CAJ1	Protein CAJ1	0.364649	5754.88	0.27462	1412	Rapamycin Yeast WT
_RTSPIDNVSNTH_	Q06213	NUT2	Mediator of RNA polymerase II transcription subunit 10	0.392645	2133.24	0.274454	1413	Rapamycin Yeast WT
_RYPGQLNSDLRK_	P02557	TUB2	Tubulin beta chain	0.37848	15670.2	0.274224	1414	Rapamycin Yeast WT
_GWQGLDNGPESR_	P00560	PGK1	Phosphoglycerate kinase	0.38259	1700.25	0.274115	1415	Rapamycin Yeast WT
_YADSFEGFPK_	P37302	APE3	Aminopeptidase Y	0.26864	4030.39	0.273969	1416	Rapamycin Yeast WT
_ETITEALNLPEANLSEIPSLQDAIQR_	P38972	ADE6	Phosphoribosylformylglycinamidine synthase	0.056081	-4013.37	0.27336	1417	Rapamycin Yeast WT
_QMAQIR_	P25694	CDC48	Cell division control protein 48	0.211874	1012.56	0.272152	1418	Rapamycin Yeast WT
_DVDDDLATIK_	P16451	PDX1	Pyruvate dehydrogenase complex protein X component, mitochondrial	0.38804	5059.78	0.27169	1419	Rapamycin Yeast WT
_DFLSDYIFLSVGR_	P06634	DED1	ATP-dependent RNA helicase DED1	0.254492	14313.6	0.270881	1420	Rapamycin Yeast WT
_TLAELDVTVPINSDDVK_	P38934	BFR1	Nuclear segregation protein BFR1	0.381342	2903.86	0.27081	1421	Rapamycin Yeast WT
_TYSPAQIGGF_	P39987	ECM10	Heat shock protein SSC3, mitochondrial	0.379197	4019.6	0.270797	1422	Rapamycin Yeast WT
_SVTAVHK_	P28834	IDH1	Isocitrate dehydrogenase [NAD] subunit 1, mitochondrial	0.264469	7711.6	0.269953	1423	Rapamycin Yeast WT
_IVDMSTSK_	P23301	HYP2	Eukaryotic translation initiation factor 5A-1	0.237896	438.043	0.269478	1424	Rapamycin Yeast WT
_TASAQLEGGVHNLHSYEK_	P38697	IMD2	Inosine-5'-monophosphate dehydrogenase 2	0.381266	65.4216	0.268928	1425	Rapamycin Yeast WT
_IAVPPWYTEEQR_	P32589	SSE1	Heat shock protein homolog SSE1	0.0292123	16878.3	0.268805	1426	Rapamycin Yeast WT
_MTDTIGVPIFLT_	P38707	DED81	Asparagine--tRNA ligase, cytoplasmic	0.15989	9419.02	0.267217	1427	Rapamycin Yeast WT
_KVTAFVPNDGCLNFVDENDEVLLA_	P0CX29;P0CX30	RPS23A;RPS23B	40S ribosomal protein S23-A;40S ribosomal protein S23-B	0.2791	4074	0.266868	1428	Rapamycin Yeast WT
_IIAGALDNGSLELYSTNEANNAINSMAR_	P38968	SEC31	Protein transport protein SEC31	0.386155	15.1554	0.265763	1429	Rapamycin Yeast WT
_EAGLFCVSGTLSNQIAIR_	P37303	GLY1	Low specificity L-threonine aldolase	0.319154	59.0577	0.265656	1430	Rapamycin Yeast WT
_TVPGSSLTSVPGFF_	P29509	TRR1	Thioredoxin reductase 1	0.282749	-1302.29	0.265467	1431	Rapamycin Yeast WT
_EVQIIFSGHEVPGEGEHK_	P22147	XRN1	5'-3' exoribonuclease 1	0.389257	1.29108e+06	0.264948	1432	Rapamycin Yeast WT
_APAPVATPSLLK_	P07244	ADE5,7	Bifunctional purine biosynthetic protein ADE5,7	0.311985	5115.84	0.26481	1433	Rapamycin Yeast WT
_LPPPTNEESYNPPEEYLLSPEEK_	Q04660	ERB1	Ribosome biogenesis protein ERB1	0.338739	5925.85	0.263966	1434	Rapamycin Yeast WT
_APVPDVNAPQSSK_	Q06451	TPO3	Polyamine transporter 3	0.315848	6381.61	0.263464	1435	Rapamycin Yeast WT
_VMAEYEK_	P39730	FUN12	Eukaryotic translation initiation factor 5B	0.389039	3.12102	0.262731	1436	Rapamycin Yeast WT
_MNENER_	P09938	RNR2	Ribonucleoside-diphosphate reductase small chain 1	0.383851	314.352	0.262663	1437	Rapamycin Yeast WT
_GGILLNPITGR_	P32614	FRD1	Fumarate reductase 1	0.36931	2137.86	0.262099	1438	Rapamycin Yeast WT
_SIDHGVGSEPVSTIEIIPSDSFR_	P15436	POL3	DNA polymerase delta catalytic subunit	0.334098	50365.7	0.261024	1439	Rapamycin Yeast WT
_GSYTISLTGNYVK_	Q06205	FPR4	FK506-binding protein 4	0.386641	2243.95	0.260781	1440	Rapamycin Yeast WT
_IVAALPTIKY_	P00560	PGK1	Phosphoglycerate kinase	0.373294	1957.42	0.260487	1441	Rapamycin Yeast WT
_TITIDLDPGFEDGR_	Q08920	CBC2	Nuclear cap-binding protein subunit 2	0.355689	-6391.81	0.260216	1442	Rapamycin Yeast WT
_DMNEIEDK_	P33297	RPT5	26S protease regulatory subunit 6A	0.38603	2578.24	0.259596	1443	Rapamycin Yeast WT
_NDTLLTLLECVR_	P40469	MET18	DNA repair/transcription protein MET18/MMS19	0.295659	5225.9	0.259247	1444	Rapamycin Yeast WT
_TSRGEIIISNDGHTILK_	P39078	CCT4	T-complex protein 1 subunit delta	0.381744	4.73714e+13	0.259088	1445	Rapamycin Yeast WT
_FPECDK_	P43535	GCN20	Protein GCN20	0.291543	1218.87	0.25894	1446	Rapamycin Yeast WT
_AVGIDLGTTYSCVAH_	P10592	SSA2	Heat shock protein SSA2	0.365737	100.335	0.258902	1447	Rapamycin Yeast WT
_YDGTLGPPPVENK_	P53292	MRPS35	37S ribosomal protein S35, mitochondrial	0.350369	1.18709e+07	0.258179	1448	Rapamycin Yeast WT
_ATVDEFPLCVHLVSNELEQLSSEALEAAR_	P41805	RPL10	60S ribosomal protein L10	0.0681412	2197.94	0.258054	1449	Rapamycin Yeast WT
_NMDGDTKDDVK_	P23301	HYP2	Eukaryotic translation initiation factor 5A-1	0.253762	4154.3	0.257582	1450	Rapamycin Yeast WT
_EDESEDVEDVER_	P14682	CDC34	Ubiquitin-conjugating enzyme E2-34 kDa	0.345136	4465.3	0.257458	1451	Rapamycin Yeast WT
_VDENDEVLLAGFGR_	P0CX29;P0CX30	RPS23A;RPS23B	40S ribosomal protein S23-A;40S ribosomal protein S23-B	0.376957	3554.28	0.257146	1452	Rapamycin Yeast WT
_SATMPNDVLEVTTK_	P10081	TIF1	ATP-dependent RNA helicase eIF4A	0.370382	1480.53	0.257134	1453	Rapamycin Yeast WT
_TEDAVVSSDFLGDSHSSIFDASAGIQLSPK_	P00359	TDH3	Glyceraldehyde-3-phosphate dehydrogenase 3	0.37891	2205.98	0.257132	1454	Rapamycin Yeast WT
_ISNESSQLDADVR_	P31412	VMA5	V-type proton ATPase subunit C	0.341094	1987.93	0.256787	1455	Rapamycin Yeast WT
_ADDHASVQINVAK_	Q3E754	RPS21B	40S ribosomal protein S21-B	0.371543	216.691	0.256432	1456	Rapamycin Yeast WT
_RNEEEDAK_	P0C2H9	RPL31B	60S ribosomal protein L31-B	0.347802	224927	0.256191	1457	Rapamycin Yeast WT
_KDFNQAK_	P46784;Q08745	RPS10B;RPS10A	40S ribosomal protein S10-B;40S ribosomal protein S10-A	0.320536	1421.59	0.256172	1458	Rapamycin Yeast WT
_LNLPTNSSISVTLSQDDLR_	P32377	MVD1	Diphosphomevalonate decarboxylase	0.204235	1.5817e+06	0.255832	1459	Rapamycin Yeast WT
_DNMLLVDDAINDDNSVIAIN_	P25694	CDC48	Cell division control protein 48	0.232837	118.076	0.255167	1460	Rapamycin Yeast WT
_YGLADRIPIVGVETN_	P25379	CHA1	Catabolic L-serine/threonine dehydratase	0.346441	48.6972	0.25484	1461	Rapamycin Yeast WT
_KLQEEERER_	P02407;P14127	RPS17A;RPS17B	40S ribosomal protein S17-A;40S ribosomal protein S17-B	0.15297	2.14703	0.254361	1462	Rapamycin Yeast WT
_SDAQAIK_	P32905	RPS0A	40S ribosomal protein S0-A	0.333726	108.554	0.254186	1463	Rapamycin Yeast WT
_QLTDSTGGVLLLTDAFSTAIFK_	P15303	SEC23	Protein transport protein SEC23	0.515527	253.674	0.254126	1464	Rapamycin Yeast WT
_WGQPHMQAR_	Q08225	YOL057W	Probable dipeptidyl peptidase 3	0.368632	4878.55	0.254053	1465	Rapamycin Yeast WT
_QSDADSESCK_	P38013	AHP1	Peroxiredoxin type-2	0.251096	67692.6	0.253562	1466	Rapamycin Yeast WT
_DVCIAVPPWYTEEQR_	P32589	SSE1	Heat shock protein homolog SSE1	0.363212	5061.28	0.252391	1467	Rapamycin Yeast WT
_FHGGSGSTVQEFHTGIDNGVVK_	P14540	FBA1	Fructose-bisphosphate aldolase	0.49913	0.26659	0.252193	1468	Rapamycin Yeast WT
_LNPADRPTATELLDDPWITSK_	P22517	CMK2	Calcium/calmodulin-dependent protein kinase II	0.375387	5.15706e+35	0.25207	1469	Rapamycin Yeast WT
_DVLDILNEDFPVLK_	Q12068	GRE2	NADPH-dependent methylglyoxal reductase GRE2	0.364338	1245.78	0.251971	1470	Rapamycin Yeast WT
_GDIPGVVAFFGGLVAQEVLK_	P22515	UBA1	Ubiquitin-activating enzyme E1 1	0.177681	154425	0.251891	1471	Rapamycin Yeast WT
_GLDISTLLPFGQPVIVNDHNPNSK_	P0C2I7	TY1B-LR4	Transposon Ty1-LR4 Gag-Pol polyprotein	0.0868132	39485.2	0.250623	1472	Rapamycin Yeast WT
_LFDNNFDLESTLAELK_	P32769	HBS1	Elongation factor 1 alpha-like protein	0.357463	3631.27	0.249742	1473	Rapamycin Yeast WT
_LLSNLATAYAIAIIQSDLK_	P13298	URA5	Orotate phosphoribosyltransferase 1	0.369304	31.2156	0.249675	1474	Rapamycin Yeast WT
_DLASQESEFQDIIEVIR_	P10869	HOM3	Aspartokinase	0.332124	2879.26	0.24802	1475	Rapamycin Yeast WT
_LIAHSVATYADSFEGFPK_	P37302	APE3	Aminopeptidase Y	0.158897	7028.42	0.246893	1476	Rapamycin Yeast WT
_KLEEILPPR_	P25491	YDJ1	Mitochondrial protein import protein MAS5	0.16643	10107.6	0.246622	1477	Rapamycin Yeast WT
_EDNEMTIPTCSR_	P07806;P07806-2	VAS1	Valine--tRNA ligase, mitochondrial;Isoform Cytoplasmic of Valine--tRNA ligase, mitochondrial	0.341003	8007.58	0.246447	1478	Rapamycin Yeast WT
_NYNPSQGVSNSGAQDEEIHK_	P43593	UBP6	Ubiquitin carboxyl-terminal hydrolase 6	0.321818	20.8593	0.246356	1479	Rapamycin Yeast WT
_HSNGDAWVEAR_	P39987	ECM10	Heat shock protein SSC3, mitochondrial	0.280522	462.403	0.245672	1480	Rapamycin Yeast WT
_ITEETDQDYYDVR_	P42945	UTP10	U3 small nucleolar RNA-associated protein 10	0.367452	1676.36	0.245666	1481	Rapamycin Yeast WT
_GPVRENDILVLMESER_	P0C0X0;Q3E7X9	RPS28B;RPS28A	40S ribosomal protein S28-B;40S ribosomal protein S28-A	0.356787	98.9617	0.245515	1482	Rapamycin Yeast WT
_LTEIVWTSSLIK_	P04051	RPO31	DNA-directed RNA polymerase III subunit RPC1	0.308637	4102.77	0.245142	1483	Rapamycin Yeast WT
_LDPTEIEEDVK_	P53261	NOP7	Pescadillo homolog	0.308025	3.61451	0.244955	1484	Rapamycin Yeast WT
_ALILADSEIEISSEK_	P05318	RPP1A	60S acidic ribosomal protein P1-alpha	0.327655	0.409866	0.244911	1485	Rapamycin Yeast WT
_LTGLQDDINEFLTGR_	P46984	GON7	EKC/KEOPS complex subunit GON7	0.323828	5.71063	0.244714	1486	Rapamycin Yeast WT
_VTDFEGFCGFKPLQEIADELK_	P29952	PMI40	Mannose-6-phosphate isomerase	0.341781	8138.5	0.243705	1487	Rapamycin Yeast WT
_DAIVVCGDIAIYDK_	P54839	ERG13	Hydroxymethylglutaryl-CoA synthase	0.220181	1125.41	0.243023	1488	Rapamycin Yeast WT
_GAPGMPEMLKPS_	P39522	ILV3	Dihydroxy-acid dehydratase, mitochondrial	0.350835	5715.63	0.242654	1489	Rapamycin Yeast WT
_WKVPTPQAK_	P53852	YNL247W	Cysteine--tRNA ligase	0.35597	173.213	0.2425	1490	Rapamycin Yeast WT
_DPEMGEIIQLQ_	P32911	SUI1	Eukaryotic translation initiation factor eIF-1	0.269853	6569.97	0.241934	1491	Rapamycin Yeast WT
_MLDMGFEPQIR_	P06634	DED1	ATP-dependent RNA helicase DED1	0.20943	16481.1	0.241327	1492	Rapamycin Yeast WT
_GMGLLTAIVIDPSK_	P07991	CAR2	Ornithine aminotransferase	0.291298	24.9115	0.240659	1493	Rapamycin Yeast WT
_EVDNTGADIEEGISGVAR_	P32461	DPH2	Diphthamide biosynthesis protein 2	0.330733	1355.67	0.240402	1494	Rapamycin Yeast WT
_AGEQRPVYFYC_	P53981	YNL010W	Uncharacterized phosphatase YNL010W	0.348166	3014.99	0.240075	1495	Rapamycin Yeast WT
_RDLPESCEMK_	P35842	PHO11	Acid phosphatase PHO11	0.279118	112693	0.239475	1496	Rapamycin Yeast WT
_HPEMLEDCFGL_	P39954	SAH1	Adenosylhomocysteinase	0.346917	5839.91	0.239143	1497	Rapamycin Yeast WT
_KVIFEK_	Q02793	SKI8	Antiviral protein SKI8	0.321172	11096.8	0.238501	1498	Rapamycin Yeast WT
_NASVEIVDEIISDYK_	P07284	SES1	Serine--tRNA ligase, cytoplasmic	0.326333	47.0582	0.2378	1499	Rapamycin Yeast WT
_KTHGAPTDEVR_	P00445	SOD1	Superoxide dismutase [Cu-Zn]	0.27824	2832.91	0.237205	1500	Rapamycin Yeast WT
_FGIQVNHSLPQISIDK_	P17555	SRV2	Adenylyl cyclase-associated protein	0.317189	212227	0.236095	1501	Rapamycin Yeast WT
_ENDILVLMESER_	P0C0X0;Q3E7X9	RPS28B;RPS28A	40S ribosomal protein S28-B;40S ribosomal protein S28-A	0.349549	71.8759	0.236037	1502	Rapamycin Yeast WT
_NEILQEGK_	P22336	RFA1	Replication factor A protein 1	0.360579	5351.71	0.235968	1503	Rapamycin Yeast WT
_NDPTLYESIISLLK_	P32074	SEC21	Coatomer subunit gamma	0.263086	182.69	0.235718	1504	Rapamycin Yeast WT
_AWSADGQTLFAGYTDNVIR_	P38011	ASC1	Guanine nucleotide-binding protein subunit beta-like protein	0.21488	90785	0.23551	1505	Rapamycin Yeast WT
_VVTGTVINPENGSLILNESGEPITGK_	Q06489	MRI1	Methylthioribose-1-phosphate isomerase	0.378072	762.757	0.2354	1506	Rapamycin Yeast WT
_RIEIIQGLK_	P14742	GFA1	Glutamine--fructose-6-phosphate aminotransferase [isomerizing]	0.350839	1110081188312560	0.235164	1507	Rapamycin Yeast WT
_HVDENDTLYSL_	P39730	FUN12	Eukaryotic translation initiation factor 5B	0.35686	1848.34	0.234754	1508	Rapamycin Yeast WT
_VEEKPGDR_	P0CX45;P0CX46	RPL2A;RPL2B	60S ribosomal protein L2-A;60S ribosomal protein L2-B	-0.0176828	12428.6	0.23354	1509	Rapamycin Yeast WT
_AVVIEDGK_	P25608	YCR102C	Uncharacterized protein YCR102C	0.282877	6.91951e+09	0.233238	1510	Rapamycin Yeast WT
_QTAEVTIEDALK_	P48589	RPS12	40S ribosomal protein S12	0.349953	1540.02	0.233137	1511	Rapamycin Yeast WT
_SLMFLTPNELGFLR_	Q03532	HAS1	ATP-dependent RNA helicase HAS1	0.302484	2945.3	0.232997	1512	Rapamycin Yeast WT
_EALDLIVDAIK_	P00924	ENO1	Enolase 1	0.328619	3646.02	0.232737	1513	Rapamycin Yeast WT
_RYILEYVTCK_	P09064	SUI3	Eukaryotic translation initiation factor 2 subunit beta	0.279019	499.115	0.232512	1514	Rapamycin Yeast WT
_ITTDESNK_	Q04373	PUF6	Pumilio homology domain family member 6	-0.264118	9.05118e+28	0.232471	1515	Rapamycin Yeast WT
_HQVCTPGGTTIAGLCVMEEKG_	P32263	PRO3	Pyrroline-5-carboxylate reductase	0.241073	1613.68	0.232175	1516	Rapamycin Yeast WT
_LQEIFAEIENGNFEK_	Q12496	YOL098C	Uncharacterized protein YOL098C	0.208287	0.135035	0.231942	1517	Rapamycin Yeast WT
_NQQIVAGKPLYVAIAQ_	P04147	PAB1	Polyadenylate-binding protein, cytoplasmic and nuclear	0.326349	2056.44	0.231519	1518	Rapamycin Yeast WT
_ASDAIPPASPK_	P00817	IPP1	Inorganic pyrophosphatase	0.0206467	7920.81	0.23083	1519	Rapamycin Yeast WT
_TVNEHANDEAQLL_	P07560	SEC4	Ras-related protein SEC4	0.323351	4496.35	0.23071	1520	Rapamycin Yeast WT
_LLEQHYAEHVGKPFFPK_	P36010	YNK1	Nucleoside diphosphate kinase	0.294591	-1181.89	0.230695	1521	Rapamycin Yeast WT
_IFGGHVSQYMEELADDDEER_	P26321	RPL5	60S ribosomal protein L5	-0.0108662	28435.4	0.230537	1522	Rapamycin Yeast WT
_RKSDSLDENSDEIQNNGQNSSSQK_	P12945	NAT1	N-terminal acetyltransferase A complex subunit NAT1	0.370421	13.3004	0.230504	1523	Rapamycin Yeast WT
_EVLPNNVTPLHYDITLEPNFR_	P37898	AAP1	Alanine/arginine aminopeptidase	0.23798	8529.42	0.230053	1524	Rapamycin Yeast WT
_ELLVHNFGVPPNAR_	Q08235	BRX1	Ribosome biogenesis protein BRX1	0.326723	193081	0.229419	1525	Rapamycin Yeast WT
_LNSSHDNENSLLSLWK_	Q03088	SVL3	Styryl dye vacuolar localization protein 3	0.347104	21741.7	0.229296	1526	Rapamycin Yeast WT
_VYVVATHGIFTGDCLEELEK_	P32895	PRS1	Ribose-phosphate pyrophosphokinase 1	0.344766	3936.57	0.22914	1527	Rapamycin Yeast WT
_FQTFSDCEPIIPLYLEHDIDAPK_	P49090	ASN2	Asparagine synthetase [glutamine-hydrolyzing] 2	0.23656	193079	0.228973	1528	Rapamycin Yeast WT
_TRRDEDDLEQYLDEK_	Q06505	SPN1	Transcription factor SPN1	0.310908	5.53431e+06	0.228592	1529	Rapamycin Yeast WT
_RPYESSR_	P05755	RPS9B	40S ribosomal protein S9-B	0.0452173	-5583.83	0.227922	1530	Rapamycin Yeast WT
_ITVDPEPPKEDPHDH_	P12612	TCP1	T-complex protein 1 subunit alpha	0.346829	13935.6	0.227502	1531	Rapamycin Yeast WT
_RLIGIAEATLN_	P38968	SEC31	Protein transport protein SEC31	0.319847	91.0943	0.227478	1532	Rapamycin Yeast WT
_TDITDYKVE_	P32582	CYS4	Cystathionine beta-synthase	0.350823	15253	0.227251	1533	Rapamycin Yeast WT
_GVLGYTEDAVVSSDFLGDSHSSIFDAS_	P00359	TDH3	Glyceraldehyde-3-phosphate dehydrogenase 3	0.342439	3684.07	0.226215	1534	Rapamycin Yeast WT
_VSAQCNR_	P13663	HOM2	Aspartate-semialdehyde dehydrogenase	0.239339	4545.97	0.226012	1535	Rapamycin Yeast WT
_FEEASLFKR_	P15873	POL30	Proliferating cell nuclear antigen	0.292028	4399.22	0.225705	1536	Rapamycin Yeast WT
_SDAFQEDR_	P23542	AAT2	Aspartate aminotransferase, cytoplasmic	0.31541	35386.1	0.223652	1537	Rapamycin Yeast WT
_LLIVDDNGNLVSMLSR_	P50094	IMD4	Inosine-5'-monophosphate dehydrogenase 4	0.266067	59.2609	0.223603	1538	Rapamycin Yeast WT
_QPDIPYTAK_	Q12265	PRS5	Ribose-phosphate pyrophosphokinase 5	0.326041	2635.05	0.223555	1539	Rapamycin Yeast WT
_EIDPQMAR_	P53172	SDS23	Protein SDS23	0.338612	-99.0791	0.223261	1540	Rapamycin Yeast WT
_ELLAGASR_	P38333	ENP1	Essential nuclear protein 1	0.304525	1.30247e+06	0.222835	1541	Rapamycin Yeast WT
_NEPESQVMSR_	P26637	CDC60	Leucine--tRNA ligase, cytoplasmic	0.23305	398.212	0.222633	1542	Rapamycin Yeast WT
_SREGVMNSATFKDELDK_	Q12680	GLT1	Glutamate synthase [NADH]	0.343078	48.2349	0.221394	1543	Rapamycin Yeast WT
_LVDNNDTPK_	P38698	PPX1	Exopolyphosphatase	0.344285	2519.14	0.22123	1544	Rapamycin Yeast WT
_YTYGPTFLLQFK_	P39935	TIF4631	Eukaryotic initiation factor 4F subunit p150	0.34161	127.923	0.221021	1545	Rapamycin Yeast WT
_NGDKPHMLKF_	Q02326	RPL6A	60S ribosomal protein L6-A	-0.0427096	131007	0.220145	1546	Rapamycin Yeast WT
_QSQQQQQQQPQGQPQPEVQ_	P35732	DEF1	RNA polymerase II degradation factor 1	0.167113	-2358.17	0.21957	1547	Rapamycin Yeast WT
_FYSTQIEELPSDIATLLN_	P10081	TIF1	ATP-dependent RNA helicase eIF4A	0.329443	1.31092e+07	0.219341	1548	Rapamycin Yeast WT
_SNDSEQELLEAF_	P06787	CMD1	Calmodulin	0.268854	12.8905	0.217828	1549	Rapamycin Yeast WT
_IVNEPTAAAIAYGLDK_	P16474	KAR2	78 kDa glucose-regulated protein homolog	0.14958	190.056	0.217777	1550	Rapamycin Yeast WT
_ADVDGFLVGGASLKPEFVDIINSRN_	P00942	TPI1	Triosephosphate isomerase	0.316679	44.6852	0.217763	1551	Rapamycin Yeast WT
_AVTVHSK_	P0CX82;P0CX83	RPL19A;RPL19B	60S ribosomal protein L19-A;60S ribosomal protein L19-B	-0.0136835	57856.4	0.21761	1552	Rapamycin Yeast WT
_NFDFFYDNEK_	P33202	UFD4	Ubiquitin fusion degradation protein 4	0.268456	8286.97	0.217226	1553	Rapamycin Yeast WT
_LNKEDIIK_	Q06252	YLR179C	Uncharacterized protein YLR179C	0.327294	981.712	0.217028	1554	Rapamycin Yeast WT
_ETLTDSNK_	P32527	ZUO1	Zuotin	0.332587	4246.82	0.216972	1555	Rapamycin Yeast WT
_IVQIMQNPTHYK_	P0CX55;P0CX56	RPS18A;RPS18B	40S ribosomal protein S18-A;40S ribosomal protein S18-B	0.222785	1265.58	0.216663	1556	Rapamycin Yeast WT
_EEAPAPTPAASAPAPAAAAPAPVAAAAPAAAAAEIADEPVK_	P19097	FAS2	Fatty acid synthase subunit alpha	0.331323	32.9553	0.216582	1557	Rapamycin Yeast WT
_LVDASFIWTEPHSR_	P38861	NMD3	60S ribosomal export protein NMD3	0.323041	28.6178	0.216197	1558	Rapamycin Yeast WT
_LASQMQEVEEIVWLK_	P35184	SQT1	Ribosome assembly protein SQT1	0.337543	659.125	0.216107	1559	Rapamycin Yeast WT
_KLQEEER_	P02407;P14127	RPS17A;RPS17B	40S ribosomal protein S17-A;40S ribosomal protein S17-B	-0.0246114	21283.5	0.214902	1560	Rapamycin Yeast WT
_FVEKPK_	P41940	PSA1	Mannose-1-phosphate guanyltransferase	0.267071	74.4118	0.21427	1561	Rapamycin Yeast WT
_GEALLVVLVSSVTEANIIK_	P48589	RPS12	40S ribosomal protein S12	0.241247	5.59261e+06	0.213763	1562	Rapamycin Yeast WT
_REANQNIPPELLK_	P24783	DBP2	ATP-dependent RNA helicase DBP2	0.318943	3135.38	0.213638	1563	Rapamycin Yeast WT
_FDANSSDINMAFK_	Q04175	SXM1	Importin beta SMX1	0.221913	55.3368	0.212888	1564	Rapamycin Yeast WT
_STTTMGLVQALSAHLGKPSIANVR_	P09440	MIS1	C-1-tetrahydrofolate synthase, mitochondrial	0.322844	8015.35	0.211593	1565	Rapamycin Yeast WT
_IEDGWVPGK_	P06168	ILV5	Ketol-acid reductoisomerase, mitochondrial	0.316517	1212.5	0.211096	1566	Rapamycin Yeast WT
_LPAASLGDMVMATVK_	P0CX41;P0CX42	RPL23A;RPL23B	60S ribosomal protein L23-A;60S ribosomal protein L23-B	0.283774	47.6812	0.211037	1567	Rapamycin Yeast WT
_RSDTLFLGGEK_	P12612	TCP1	T-complex protein 1 subunit alpha	0.327305	4.69788e+06	0.210847	1568	Rapamycin Yeast WT
_LVDNAGSVFVGAYTPESCGDYSSGTNHTLPTYGYAR_	P00815	HIS4	Histidine biosynthesis trifunctional protein	0.325777	29.9505	0.210237	1569	Rapamycin Yeast WT
_MDSVKWDESR_	P02994	TEF1	Elongation factor 1-alpha	-0.308203	1.16007e+08	0.210104	1570	Rapamycin Yeast WT
_SEGGENGNHTEQR_	Q04373	PUF6	Pumilio homology domain family member 6	0.25249	-1456.06	0.209966	1571	Rapamycin Yeast WT
_LLQLNDQFHFLDDPNLK_	P38238	TRM7	tRNA (cytidine(32)/guanosine(34)-2'-O)-methyltransferase	0.283077	48015.2	0.209903	1572	Rapamycin Yeast WT
_VLCGSNDDKVEFVEPPK_	P46672	ARC1	tRNA-aminoacylation cofactor ARC1	0.263375	18.835	0.209188	1573	Rapamycin Yeast WT
_EDMKDDVTGEALVQ_	P07170	ADK1	Adenylate kinase	0.307286	6531.62	0.209158	1574	Rapamycin Yeast WT
_SDLSSDRK_	P33302	PDR5	Pleiotropic ABC efflux transporter of multiple drugs	0.252296	363815	0.208709	1575	Rapamycin Yeast WT
_TILGPILSLSPIEAAVAIR_	P54860	UFD2	E4 ubiquitin-protein ligase UFD2	0.319898	1.47375e+06	0.208047	1576	Rapamycin Yeast WT
_SCLQQLILQNVSK_	P11075	SEC7	Protein transport protein SEC7	0.212001	10225	0.20801	1577	Rapamycin Yeast WT
_TVQQDGIMTK_	P21954	IDP1	Isocitrate dehydrogenase [NADP], mitochondrial	0.163739	11071	0.208005	1578	Rapamycin Yeast WT
_VGNVGEDDAIPEVSHAG_	P16521	YEF3	Elongation factor 3A	0.3163	4465.52	0.207877	1579	Rapamycin Yeast WT
_AIMPIIEGHDVLAQAQSGTGK_	P10081	TIF1	ATP-dependent RNA helicase eIF4A	0.276169	132.053	0.207504	1580	Rapamycin Yeast WT
_GEETSTNSIASIFAWSR_	P21954	IDP1	Isocitrate dehydrogenase [NADP], mitochondrial	0.164454	10.0032	0.206769	1581	Rapamycin Yeast WT
_TVHVPGTTVTH_	Q12363	WTM1	Transcriptional modulator WTM1	0.0159717	4.90954e+07	0.206558	1582	Rapamycin Yeast WT
_SVELGPGLMETIYDGIQRPLK_	P17255	VMA1	V-type proton ATPase catalytic subunit A	0.320187	4223.79	0.206412	1583	Rapamycin Yeast WT
_NMLTEHTELLNIFNR_	P39676	YHB1	Flavohemoprotein	0.0801131	7.94279e+09	0.206273	1584	Rapamycin Yeast WT
_AIMNGFSGLIQTGEVK_	P16861	PFK1	ATP-dependent 6-phosphofructokinase subunit alpha	0.318673	15.4894	0.205981	1585	Rapamycin Yeast WT
_EIAGNSPNAER_	P00445	SOD1	Superoxide dismutase [Cu-Zn]	0.269684	6572.08	0.205707	1586	Rapamycin Yeast WT
_LGGLELTDETNESFSR_	Q07878	VPS13	Vacuolar protein sorting-associated protein 13	0.311393	24.6112	0.205637	1587	Rapamycin Yeast WT
_RANAPSDIK_	P53743	ESF2	Pre-rRNA-processing protein ESF2	0.278316	1383.75	0.205338	1588	Rapamycin Yeast WT
_KPTSNNPPGIF_	P53741	BRE5	UBP3-associated protein BRE5	0.278187	32467.1	0.204836	1589	Rapamycin Yeast WT
_ILTELNMEDSSLCEANDVSFHPEYGR_	P32477	GSH1	Glutamate--cysteine ligase	0.300664	4.12646	0.204321	1590	Rapamycin Yeast WT
_MIEIMLPVFDAPQNLVEQAK_	P06169	PDC1	Pyruvate decarboxylase isozyme 1	0.288689	23.3649	0.203651	1591	Rapamycin Yeast WT
_SETMWDTKK_	P16521	YEF3	Elongation factor 3A	0.298794	5065.96	0.203635	1592	Rapamycin Yeast WT
_TAAHPVAQLTAEAYPK_	P39976	DLD3	D-lactate dehydrogenase [cytochrome] 3	0.273631	0.878014	0.203595	1593	Rapamycin Yeast WT
_NTDDSVLVLVDLSAK_	P38972	ADE6	Phosphoribosylformylglycinamidine synthase	0.312073	36.2282	0.203327	1594	Rapamycin Yeast WT
_DLEDIGAGDQ_	P10659	SAM1	S-adenosylmethionine synthase 1	0.247388	2.69932	0.203274	1595	Rapamycin Yeast WT
_LTSLSTVSSDGK_	P53834	HCH1	Hsp90 co-chaperone HCH1	0.311585	58.5486	0.20212	1596	Rapamycin Yeast WT
_DLETLTMH_	P38061	RPL32	60S ribosomal protein L32	0.315316	2811.91	0.201647	1597	Rapamycin Yeast WT
_IVPGVPPGAAK_	P53235	YGR054W	Eukaryotic translation initiation factor 2A	0.121406	15811.4	0.201581	1598	Rapamycin Yeast WT
_GYLDWLLGLR_	P53090	ARO8	Aromatic/aminoadipate aminotransferase 1	0.260989	4.22965	0.201348	1599	Rapamycin Yeast WT
_RVTALADSLK_	P32895	PRS1	Ribose-phosphate pyrophosphokinase 1	0.269642	133352	0.201202	1600	Rapamycin Yeast WT
_LSTSVGWKYEDVVAK_	P26785	RPL16B	60S ribosomal protein L16-B	0.341336	6193.39	0.201158	1601	Rapamycin Yeast WT
_SLLDIVKPINDAVTK_	P36016	LHS1	Heat shock protein 70 homolog LHS1	0.284534	10399.9	0.201065	1602	Rapamycin Yeast WT
_IQLIFPPR_	P25644	PAT1	DNA topoisomerase 2-associated protein PAT1	0.269803	695.935	0.200924	1603	Rapamycin Yeast WT
_GLALLDDIVLPK_	P47031	IML2	Mitochondrial outer membrane protein IML2	0.283923	2262.81	0.200633	1604	Rapamycin Yeast WT
_LNIGIVHVGAPSAALNAA_	P16861	PFK1	ATP-dependent 6-phosphofructokinase subunit alpha	0.304781	5037.12	0.199493	1605	Rapamycin Yeast WT
_RTFTENTETGNSSFEEIR_	Q02725	VTC3	Vacuolar transporter chaperone 3	0.265976	4730.51	0.198796	1606	Rapamycin Yeast WT
_LFLKDDQLEYLEEKR_	P15108	HSC82	ATP-dependent molecular chaperone HSC82	0.298136	900794	0.198706	1607	Rapamycin Yeast WT
_TYDEIKK_	P00358	TDH2	Glyceraldehyde-3-phosphate dehydrogenase 2	0.293546	5506.1	0.198554	1608	Rapamycin Yeast WT
_YTSQHEWIAVHQDK_	P39726	GCV3	Glycine cleavage system H protein, mitochondrial	0.29016	25572.5	0.198017	1609	Rapamycin Yeast WT
_IEEGDELKK_	Q05050	EIS1	Eisosome protein 1	0.283858	28.3265	0.197937	1610	Rapamycin Yeast WT
_EVIQNYGDDGYVFSTGGGIVESAESRK_	P08566	ARO1	Pentafunctional AROM polypeptide	0.315609	128.789	0.197712	1611	Rapamycin Yeast WT
_ILSNQENIQK_	P39927	PTI1	Protein PTI1	0.308516	33.0106	0.197524	1612	Rapamycin Yeast WT
_VDLGDEFTVLDPTGEEPR_	P22515	UBA1	Ubiquitin-activating enzyme E1 1	0.303975	2641.54	0.197192	1613	Rapamycin Yeast WT
_SDADSESCK_	P38013	AHP1	Peroxiredoxin type-2	0.130638	293.191	0.197071	1614	Rapamycin Yeast WT
_CGGIDKR_	P02994	TEF1	Elongation factor 1-alpha	0.28814	10313.5	0.19598	1615	Rapamycin Yeast WT
_SEFVAYPIQLLVTK_	P15108	HSC82	ATP-dependent molecular chaperone HSC82	0.283435	270.078	0.195182	1616	Rapamycin Yeast WT
_IYPPLVEHLK_	Q99216	PNO1	Pre-rRNA-processing protein PNO1	0.261629	4216.45	0.195047	1617	Rapamycin Yeast WT
_APYLVQPNVPEK_	P38753	HSE1	Class E vacuolar protein-sorting machinery protein HSE1	0.258027	5070.97	0.194315	1618	Rapamycin Yeast WT
_DLPSSIATNQEVFDFLESCAK_	P39533	ACO2	Homocitrate dehydratase, mitochondrial	0.305873	32.3242	0.19324	1619	Rapamycin Yeast WT
_VVLMMGR_	P32324	EFT1	Elongation factor 2	0.275603	6151.86	0.193197	1620	Rapamycin Yeast WT
_HIQDGHSVHLVK_	P48510	DSK2	Ubiquitin domain-containing protein DSK2	0.255376	22196	0.19292	1621	Rapamycin Yeast WT
_SVSLQSMIILLR_	P33892	GCN1	eIF-2-alpha kinase activator GCN1	0.0357439	-2865.98	0.192375	1622	Rapamycin Yeast WT
_EEIPDADLK_	P16120	THR4	Threonine synthase	0.302334	5399.95	0.192297	1623	Rapamycin Yeast WT
_GDDGAHSINEK_	P43616	DUG1	Cys-Gly metallodipeptidase DUG1	0.153198	1.73089e+06	0.191464	1624	Rapamycin Yeast WT
_YIADTANKGDLSNIPFGTVN_	P06873	PROK	Proteinase K	0.296732	218.737	0.191094	1625	Rapamycin Yeast WT
_IPVLGHADGICSIYLDEDADLIK_	P54885	PRO2	Gamma-glutamyl phosphate reductase	0.248942	343946	0.190346	1626	Rapamycin Yeast WT
_AISHDSDPNSANTTTIEGIANQR_	P08566	ARO1	Pentafunctional AROM polypeptide	-0.343433	35528.4	0.19017	1627	Rapamycin Yeast WT
_GVQIHTLKR_	Q03161	YMR099C	Glucose-6-phosphate 1-epimerase	0.258858	293.955	0.188139	1628	Rapamycin Yeast WT
_EGIPPDQQR_	P0CH08;P0CH09	RPL40A;RPL40B	Ubiquitin-60S ribosomal protein L40	0.181274	178.137	0.187166	1629	Rapamycin Yeast WT
_DYDADELAEALQPVIVNTPHLK_	P38788	SSZ1	Ribosome-associated complex subunit SSZ1	0.294348	10656.9	0.187097	1630	Rapamycin Yeast WT
_DFNVPLDGK_	P00560	PGK1	Phosphoglycerate kinase	0.26479	996.285	0.185995	1631	Rapamycin Yeast WT
_LATVDHNIPTESR_	P07264	LEU1	3-isopropylmalate dehydratase	0.125121	13409.8	0.18571	1632	Rapamycin Yeast WT
_EPPSTPSTLPK_	P38249	RPG1	Eukaryotic translation initiation factor 3 subunit A	0.299903	13373.3	0.185553	1633	Rapamycin Yeast WT
_LGILLPSLLNSLPR_	P32337	PSE1	Importin subunit beta-3	0.195445	2.78563e+07	0.185344	1634	Rapamycin Yeast WT
_HLVDTDPEVDSIIK_	P37291	SHM2	Serine hydroxymethyltransferase, cytosolic	0.298218	14432.8	0.18506	1635	Rapamycin Yeast WT
_AIVAELQETLKPDLALVEEK_	P39743	RVS167	Reduced viability upon starvation protein 167	0.175953	4.89581e+07	0.185016	1636	Rapamycin Yeast WT
_ITYGWSAGAR_	P46970	NMD5	Nonsense-mediated mRNA decay protein 5	0.248575	6356.77	0.184884	1637	Rapamycin Yeast WT
_GISLTEDLYDELLK_	P54000	SUB1	RNA polymerase II transcriptional coactivator SUB1	0.28694	-6772.33	0.184632	1638	Rapamycin Yeast WT
_SVENECSK_	O60200	MDM35	Mitochondrial distribution and morphology protein 35	0.288651	5316.55	0.18392	1639	Rapamycin Yeast WT
_LSEENK_	P36531	MRPL36	54S ribosomal protein L36, mitochondrial	0.291442	6864.62	0.18368	1640	Rapamycin Yeast WT
_TGIWAGVDASQPPATVW_	P07170	ADK1	Adenylate kinase	0.103353	20979.6	0.183567	1641	Rapamycin Yeast WT
_IQTVLDVLAMIPSSK_	Q03690	CLU1	Clustered mitochondria protein 1	0.186194	5154.99	0.182412	1642	Rapamycin Yeast WT
_VCSLPPLINSEHSK_	P15624	FRS1	Phenylalanine--tRNA ligase beta subunit	0.164783	16.181	0.181854	1643	Rapamycin Yeast WT
_VAVHNGGR_	P05738	RPL9A	60S ribosomal protein L9-A	0.12081	429966	0.181831	1644	Rapamycin Yeast WT
_FVSGSVEASCALGIGDAIVDLVESGETMR_	P00498	HIS1	ATP phosphoribosyltransferase	0.265241	1958.23	0.181232	1645	Rapamycin Yeast WT
_TITVDVAQGTTTGISAHDR_	Q99258	RIB3	3,4-dihydroxy-2-butanone 4-phosphate synthase	0.287763	1201.3	0.180169	1646	Rapamycin Yeast WT
_SMSILNSFVNDIFER_	P02294	HTB2	Histone H2B.2	0.290716	7742.81	0.178276	1647	Rapamycin Yeast WT
_YVSHIQVNQAPK_	P46990	RPL17B	60S ribosomal protein L17-B	0.291404	841.139	0.178053	1648	Rapamycin Yeast WT
_VNQSELEK_	P54839	ERG13	Hydroxymethylglutaryl-CoA synthase	0.274681	9017.8	0.177702	1649	Rapamycin Yeast WT
_FLYTDLK_	Q08961	RKM1	Ribosomal lysine N-methyltransferase 1	0.21724	13.6832	0.177693	1650	Rapamycin Yeast WT
_IVAETDPICK_	P41810	SEC26	Coatomer subunit beta	0.268123	-9780.2	0.177614	1651	Rapamycin Yeast WT
_AEVSDVGNAILDGADCV_	P00549	CDC19	Pyruvate kinase 1	0.232599	6319.28	0.177176	1652	Rapamycin Yeast WT
_SIPGQYVPPSR_	Q04067	TIF35	Eukaryotic translation initiation factor 3 subunit G	0.216093	246855	0.176236	1653	Rapamycin Yeast WT
_TGTKPAAVFAETLK_	P49626	RPL4B	60S ribosomal protein L4-B	0.277925	1167.38	0.176147	1654	Rapamycin Yeast WT
_DVPEHFFGELAK_	P16521	YEF3	Elongation factor 3A	0.274768	4280.54	0.17559	1655	Rapamycin Yeast WT
_SVGEVMSIGR_	P07259	URA2	Protein URA2	0.143705	1.80937	0.174963	1656	Rapamycin Yeast WT
_GYGYIEFESPAYR_	P40561	SGN1	RNA-binding protein SGN1	0.272918	26.4578	0.173955	1657	Rapamycin Yeast WT
_TLTAGRPGVFHGVK_	P00931	TRP5	Tryptophan synthase	0.229707	3978.27	0.173615	1658	Rapamycin Yeast WT
_VINWDITPDVANFA_	P07244	ADE5,7	Bifunctional purine biosynthetic protein ADE5,7	0.304896	3778.61	0.173469	1659	Rapamycin Yeast WT
_NDNHIIQAIALLDQLDK_	Q12460	NOP56	Nucleolar protein 56	0.237721	5804.95	0.173384	1660	Rapamycin Yeast WT
_QQAPAEQTQGEPTK_	P34730	BMH2	Protein BMH2	0.263737	5568.63	0.173221	1661	Rapamycin Yeast WT
_VNSAYEAIK_	P40069	KAP123	Importin subunit beta-4	0.282188	4020.02	0.172274	1662	Rapamycin Yeast WT
_ICDPLTTSVDK_	P00899	TRP2	Anthranilate synthase component 1	0.223339	4812.38	0.171919	1663	Rapamycin Yeast WT
_ETAIGPSGQLK_	P38088;P38088-2	GRS1	Glycine--tRNA ligase 1, mitochondrial;Isoform Cytoplasmic of Glycine--tRNA ligase 1, mitochondrial	0.231631	6044.83	0.170222	1664	Rapamycin Yeast WT
_SGVHMIESPQQAEDVAK_	P53312	LSC2	Succinate--CoA ligase [ADP-forming] subunit beta, mitochondrial	0.223933	64128.8	0.170179	1665	Rapamycin Yeast WT
_NDDGSMVAK_	P46655	GUS1	Glutamate--tRNA ligase, cytoplasmic	0.266553	6203.5	0.170178	1666	Rapamycin Yeast WT
_APEGSIFVLH_	P23542	AAT2	Aspartate aminotransferase, cytoplasmic	0.265894	8110.09	0.169978	1667	Rapamycin Yeast WT
_MNIDPNEK_	P49089	ASN1	Asparagine synthetase [glutamine-hydrolyzing] 1	0.252322	10617.3	0.169459	1668	Rapamycin Yeast WT
_FPPLEDQNIDFTPNDK_	P17891	CLC1	Clathrin light chain	0.0251093	21.0912	0.168859	1669	Rapamycin Yeast WT
_GSDQAIPK_	P32565	RPN2	26S proteasome regulatory subunit RPN2	0.0757128	-102.109	0.167326	1670	Rapamycin Yeast WT
_EFQIIDTLLPGLQDEVMNIK_	P25443	RPS2	40S ribosomal protein S2	0.0241456	1.859e+11	0.1663	1671	Rapamycin Yeast WT
_AIQEMQGK_	P27476	NSR1	Nuclear localization sequence-binding protein	0.275452	5.77212	0.166247	1672	Rapamycin Yeast WT
_ERADLVAVLK_	P34167	TIF3	Eukaryotic translation initiation factor 4B	0.263305	1.69447e+06	0.165797	1673	Rapamycin Yeast WT
_NADKEDLYTKPEQVYNVYK_	P14540	FBA1	Fructose-bisphosphate aldolase	0.221005	206.205	0.165344	1674	Rapamycin Yeast WT
_EEEFNSHHVGHFGR_	P12962	CAF20	Cap-associated protein CAF20	0.273719	44.0931	0.164944	1675	Rapamycin Yeast WT
_NCSQIEGMSEDDIELR_	P40069	KAP123	Importin subunit beta-4	0.171786	0.699998	0.164548	1676	Rapamycin Yeast WT
_TTAASACR_	P06873	PROK	Proteinase K	-0.082064	15790.2	0.164506	1677	Rapamycin Yeast WT
_TIAETLAEELINAA_	P26783	RPS5	40S ribosomal protein S5	-0.271911	18911.8	0.163662	1678	Rapamycin Yeast WT
_LAASNLEDLVK_	P53742	NOG2	Nucleolar GTP-binding protein 2	0.259169	7884.6	0.162309	1679	Rapamycin Yeast WT
_MVAEAEK_	P10592	SSA2	Heat shock protein SSA2	0.24699	65334	0.162156	1680	Rapamycin Yeast WT
_GNYPINAVTTMAETAVIAEQAIAYLPNYDDMR_	P00549	CDC19	Pyruvate kinase 1	0.296703	1.89504e+06	0.161866	1681	Rapamycin Yeast WT
_FPSNLDEPSNFIK_	P35194	UTP20	U3 small nucleolar RNA-associated protein 20	0.237891	455.759	0.161824	1682	Rapamycin Yeast WT
_PDGVHVINVGK_	P46654	RPS0B	40S ribosomal protein S0-B	0.256422	52.3961	0.161252	1683	Rapamycin Yeast WT
_YDHLELINHK_	P36069	PMU1	Probable phosphoglycerate mutase PMU1	0.262881	1024.27	0.161248	1684	Rapamycin Yeast WT
_DLACIMYTSGSISAPK_	P39002	FAA3	Long-chain-fatty-acid--CoA ligase 3	0.287091	366777	0.161178	1685	Rapamycin Yeast WT
_EGMEESGSLK_	P43616	DUG1	Cys-Gly metallodipeptidase DUG1	-0.247398	60643.7	0.161095	1686	Rapamycin Yeast WT
_SEVDESK_	P24280	SEC14	SEC14 cytosolic factor	0.25194	23929.6	0.161087	1687	Rapamycin Yeast WT
_AEVSDVGNAILDGADCVMLSGETAKG_	P00549	CDC19	Pyruvate kinase 1	0.25541	76.7426	0.160978	1688	Rapamycin Yeast WT
_TVFESLDQAWSL_	P16140	VMA2	V-type proton ATPase subunit B	0.247874	11132.8	0.160214	1689	Rapamycin Yeast WT
_SGELLSGEMK_	Q12109	WRS1	Tryptophan--tRNA ligase, cytoplasmic	0.138239	2626.57	0.159769	1690	Rapamycin Yeast WT
_NLVNDEIIAAL_	P12709	PGI1	Glucose-6-phosphate isomerase	0.213625	4162.95	0.15856	1691	Rapamycin Yeast WT
_INEMAAGDVLLGLASSGVHSNGFSLVR_	P07244	ADE5,7	Bifunctional purine biosynthetic protein ADE5,7	0.242587	5043.48	0.158345	1692	Rapamycin Yeast WT
_MGVPIYGIVAMAATATDK_	P19097	FAS2	Fatty acid synthase subunit alpha	0.239672	29997.8	0.15826	1693	Rapamycin Yeast WT
_RIAGGNVK_	P12612	TCP1	T-complex protein 1 subunit alpha	0.258637	1.85455e+09	0.157446	1694	Rapamycin Yeast WT
_SANLMAGHWVAISGAAGGLGSL_	P00330	ADH1	Alcohol dehydrogenase 1	0.259864	3213.24	0.156576	1695	Rapamycin Yeast WT
_AEVSDVGNAILDGA_	P00549	CDC19	Pyruvate kinase 1	0.219361	94214.7	0.156098	1696	Rapamycin Yeast WT
_QSELFEVEK_	P25293	NAP1	Nucleosome assembly protein	-0.0201502	1.30781e+35	0.156098	1697	Rapamycin Yeast WT
_YTEGAELVDSVMDVIR_	P02557	TUB2	Tubulin beta chain	0.168217	-3345.65	0.155841	1698	Rapamycin Yeast WT
_YAGEVSHDDK_	P00358	TDH2	Glyceraldehyde-3-phosphate dehydrogenase 2	-0.197071	159093840452362	0.155643	1699	Rapamycin Yeast WT
_TFADSLRPINENIIK_	P17555	SRV2	Adenylyl cyclase-associated protein	0.251147	46375.8	0.153784	1700	Rapamycin Yeast WT
_DGMDFADAMAQSTK_	P17555	SRV2	Adenylyl cyclase-associated protein	0.253357	299.005	0.153741	1701	Rapamycin Yeast WT
_QAYIDDDVLEALK_	P19812	UBR1	E3 ubiquitin-protein ligase UBR1	0.182148	2.97167e+06	0.153531	1702	Rapamycin Yeast WT
_MLTDEYGTASNIK_	P12385	SUP45	Eukaryotic peptide chain release factor subunit 1	0.225712	261.233	0.153402	1703	Rapamycin Yeast WT
_VVYKFDDMELDENLLR_	P10081	TIF1	ATP-dependent RNA helicase eIF4A	0.234881	142.964	0.152685	1704	Rapamycin Yeast WT
_KVEIPLPNEAGRL_	P53549	RPT4	26S protease subunit RPT4	0.110034	2.59137	0.152398	1705	Rapamycin Yeast WT
_ISGVEVESPTSFPVQSLIPKPLESVK_	P31116	HOM6	Homoserine dehydrogenase	0.230473	2.78451e+06	0.151426	1706	Rapamycin Yeast WT
_AAAALAGGK_	P0C0T4;Q3E792	RPS25B;RPS25A	40S ribosomal protein S25-B;40S ribosomal protein S25-A	0.189215	433.899	0.151082	1707	Rapamycin Yeast WT
_GFDIPNIENHDVVPM_	P04807	HXK2	Hexokinase-2	0.245728	2304.56	0.150217	1708	Rapamycin Yeast WT
_QFIDERPQDWFEDIGE_	Q12178	FCY1	Cytosine deaminase	0.249332	94.9923	0.149655	1709	Rapamycin Yeast WT
_TVDESNVDPDELLFDTELADEDLLTH_	P32527	ZUO1	Zuotin	0.246772	11587	0.149332	1710	Rapamycin Yeast WT
_VPTLTTLLTSGK_	P43561	FET5	Iron transport multicopper oxidase FET5	0.243129	10380.4	0.148647	1711	Rapamycin Yeast WT
_ATTNAPWYK_	P02994	TEF1	Elongation factor 1-alpha	0.240436	523215101153704	0.146971	1712	Rapamycin Yeast WT
_ILAEETAAYEGNENEAEK_	P38631	FKS1	1,3-beta-glucan synthase component FKS1	0.0594735	-6542.18	0.146376	1713	Rapamycin Yeast WT
_VVFLDELDSIAK_	P25694	CDC48	Cell division control protein 48	0.213441	9958.64	0.146134	1714	Rapamycin Yeast WT
_TVGQCRPISK_	P0CX47;P0CX48	RPS11A;RPS11B	40S ribosomal protein S11-A;40S ribosomal protein S11-B	0.21908	55187.4	0.145622	1715	Rapamycin Yeast WT
_AIALDTKGPEIR_	P00549	CDC19	Pyruvate kinase 1	0.242049	8842.31	0.144805	1716	Rapamycin Yeast WT
_MEELADDDEERFSELFK_	P26321	RPL5	60S ribosomal protein L5	0.180785	21363.4	0.14435	1717	Rapamycin Yeast WT
_LESLNLESYAEELEK_	P23615	SPT6	Transcription elongation factor SPT6	0.239554	48.1534	0.142695	1718	Rapamycin Yeast WT
_NFHGMDFTTDK_	P23248	RPS1B	40S ribosomal protein S1-B	0.219479	5077.57	0.142318	1719	Rapamycin Yeast WT
_ILDIDNGVFEVK_	P0CS90	SSC1	Heat shock protein SSC1, mitochondrial	0.236841	4732.25	0.141882	1720	Rapamycin Yeast WT
_GINYVINYDMPGNIEDYVHR_	P24783	DBP2	ATP-dependent RNA helicase DBP2	0.231358	10.1482	0.141059	1721	Rapamycin Yeast WT
_SPSSATPETPTNVHTH_	P06102	NOT3	General negative regulator of transcription subunit 3	0.234476	41948.4	0.139896	1722	Rapamycin Yeast WT
_YGQDQR_	P23542	AAT2	Aspartate aminotransferase, cytoplasmic	0.0651603	-2262.31	0.13947	1723	Rapamycin Yeast WT
_FNPLLQAGAK_	P24279	MCM3	DNA replication licensing factor MCM3	0.131557	289.89	0.139245	1724	Rapamycin Yeast WT
_IFHSCFMGTENSSK_	P38795	QNS1	Glutamine-dependent NAD(+) synthetase	0.232753	24.8586	0.139034	1725	Rapamycin Yeast WT
_RYATASAIAAT_	P49626	RPL4B	60S ribosomal protein L4-B	0.171743	565.669	0.138905	1726	Rapamycin Yeast WT
_YAPPSQPSMASPF_	P38968	SEC31	Protein transport protein SEC31	0.216044	9314.99	0.137928	1727	Rapamycin Yeast WT
_LIDVDGKPQIQVEFKG_	P10592	SSA2	Heat shock protein SSA2	0.19182	3.23522e+12	0.137633	1728	Rapamycin Yeast WT
_SLLQAAVEDYVSITIDHESAK_	P38249	RPG1	Eukaryotic translation initiation factor 3 subunit A	0.205316	1.14397e+06	0.136513	1729	Rapamycin Yeast WT
_WASLANSDVMSNIARPFLSFK_	P36008	TEF4	Elongation factor 1-gamma 2	0.18421	12168.7	0.13612	1730	Rapamycin Yeast WT
_SSSPTYPEEETVQVNLPVSLEDLFVGK_	P25294	SIS1	Protein SIS1	0.143068	215215	0.13588	1731	Rapamycin Yeast WT
_TPEDAQDIHASIR_	P00942	TPI1	Triosephosphate isomerase	0.218346	0.335092	0.13577	1732	Rapamycin Yeast WT
_NLDIPRPSFANLN_	P09733	TUB1	Tubulin alpha-1 chain	0.0839555	9.59585e+12	0.135557	1733	Rapamycin Yeast WT
_FVEPIDDCPAGNIIGLVGIDQFLLK_	P32324	EFT1	Elongation factor 2	0.200916	66.1754	0.134879	1734	Rapamycin Yeast WT
_ILEVHVEPGMK_	P25491	YDJ1	Mitochondrial protein import protein MAS5	0.226779	12.5057	0.134559	1735	Rapamycin Yeast WT
_FEEDYNVNYR_	P31755	OCH1	Initiation-specific alpha-1,6-mannosyltransferase	0.192648	-202.03	0.133424	1736	Rapamycin Yeast WT
_DAVDDLESLFK_	P40825;P40825-2	ALA1	Alanine--tRNA ligase, mitochondrial;Isoform Cytoplasmic of Alanine--tRNA ligase, mitochondrial	0.0446071	-1319.01	0.132003	1737	Rapamycin Yeast WT
_LYVPPADNK_	P07259	URA2	Protein URA2	0.199531	34.4942	0.131798	1738	Rapamycin Yeast WT
_DETINDDSLRK_	Q02455	MLP1	Protein MLP1	0.0774329	63081.6	0.130906	1739	Rapamycin Yeast WT
_SDNILLSMEGDIK_	Q03497	STE20	Serine/threonine-protein kinase STE20	0.200863	15161.1	0.130376	1740	Rapamycin Yeast WT
_LLSDAAQSETWPAIKPLLTK_	P06168	ILV5	Ketol-acid reductoisomerase, mitochondrial	0.177533	27866.2	0.129221	1741	Rapamycin Yeast WT
_RTHGNSGVVR_	P05744	RPL33A	60S ribosomal protein L33-A	0.147099	986165	0.12845	1742	Rapamycin Yeast WT
_MTSGGDAPGMNSNVR_	P16862	PFK2	ATP-dependent 6-phosphofructokinase subunit beta	0.17274	5840.49	0.127857	1743	Rapamycin Yeast WT
_TNHTTEDMR_	P38080	AKL1	Serine/threonine-protein kinase AKL1	0.166416	203526	0.127514	1744	Rapamycin Yeast WT
_LVDNAGSVFVGA_	P00815	HIS4	Histidine biosynthesis trifunctional protein	0.0433526	20613.5	0.127344	1745	Rapamycin Yeast WT
_ASLNDDSLHDLAALLNEDSGIAQR_	Q12460	NOP56	Nucleolar protein 56	0.141546	-6112.22	0.126559	1746	Rapamycin Yeast WT
_GINKIPPKPR_	P05737	RPL7A	60S ribosomal protein L7-A	0.154264	10555.1	0.126499	1747	Rapamycin Yeast WT
_GAIGQEISDK_	P17649	UGA1	4-aminobutyrate aminotransferase	0.220022	0.541653	0.126013	1748	Rapamycin Yeast WT
_IIAVPPK_	P31412	VMA5	V-type proton ATPase subunit C	0.195715	250188056880560	0.125874	1749	Rapamycin Yeast WT
_NLNLTDDQIK_	Q12122	LYS21	Homocitrate synthase, mitochondrial	0.182278	5730.2	0.12557	1750	Rapamycin Yeast WT
_LYNGLQHSCQDIGCESLTSLK_	P50094	IMD4	Inosine-5'-monophosphate dehydrogenase 4	0.209035	4330.17	0.125261	1751	Rapamycin Yeast WT
_LLQGLQVDTLYDEIK_	P42941	SER2	Phosphoserine phosphatase	0.0746871	2.18963e+07	0.12498	1752	Rapamycin Yeast WT
_GLDTTAPELSVIESIFR_	Q12522	TIF6	Eukaryotic translation initiation factor 6	0.0609328	830.815	0.124976	1753	Rapamycin Yeast WT
_VASIDREHGFVNAIGK_	Q05022	RRP5	rRNA biogenesis protein RRP5	0.210992	18806.6	0.124285	1754	Rapamycin Yeast WT
_MDEVDAIGGR_	P53549	RPT4	26S protease subunit RPT4	0.0236427	13397	0.122924	1755	Rapamycin Yeast WT
_QAIECLEGMQLFAPEVK_	P26637	CDC60	Leucine--tRNA ligase, cytoplasmic	0.18346	46386.5	0.122245	1756	Rapamycin Yeast WT
_IAILGAAGGIGQSLSLLLK_	P22133	MDH2	Malate dehydrogenase, cytoplasmic	0.190178	7041.7	0.121394	1757	Rapamycin Yeast WT
_GMLGLLEPPAK_	P04051	RPO31	DNA-directed RNA polymerase III subunit RPC1	0.205192	1531.9	0.12106	1758	Rapamycin Yeast WT
_SEIDPLK_	P38348	HSM3	DNA mismatch repair protein HSM3	0.201448	24.8063	0.12011	1759	Rapamycin Yeast WT
_SFVAVQGSEVGK_	P47068	BBC1	Myosin tail region-interacting protein MTI1	0.186378	812.175	0.119308	1760	Rapamycin Yeast WT
_MNFSHGSYEYHK_	P00549	CDC19	Pyruvate kinase 1	0.20111	-4651.42	0.119062	1761	Rapamycin Yeast WT
_HNEEVKTE_	Q01477	UBP3	Ubiquitin carboxyl-terminal hydrolase 3	0.196684	46078.1	0.118377	1762	Rapamycin Yeast WT
_KLTDPSEDVDEDVDEDVLK_	P38112	MAK5	ATP-dependent RNA helicase MAK5	0.120123	146401	0.117866	1763	Rapamycin Yeast WT
_DSNFTFESYK_	P38962	TVP23	Golgi apparatus membrane protein TVP23	-0.216069	63016.1	0.117628	1764	Rapamycin Yeast WT
_GTEDVISPHGVPPDLIDR_	Q03940	RVB1	RuvB-like protein 1	0.00345195	12829.7	0.117388	1765	Rapamycin Yeast WT
_EEVELPLEDFK_	P20434	RPB5	DNA-directed RNA polymerases I, II, and III subunit RPABC1	0.185824	15674.8	0.116485	1766	Rapamycin Yeast WT
_AIGYPTLPSVGHTLINNYK_	P05317	RPP0	60S acidic ribosomal protein P0	0.172014	4626.95	0.116386	1767	Rapamycin Yeast WT
_AIADLNVK_	P46655	GUS1	Glutamate--tRNA ligase, cytoplasmic	0.193125	30354.6	0.116272	1768	Rapamycin Yeast WT
_SAPVLQGESPNDDDNTEIIK_	P29496	MCM5	Minichromosome maintenance protein 5	0.202625	-1110.41	0.115656	1769	Rapamycin Yeast WT
_AVLEFTPETPSPLIGIL_	P16861	PFK1	ATP-dependent 6-phosphofructokinase subunit alpha	0.236845	-35.2346	0.115354	1770	Rapamycin Yeast WT
_MAGESESNLR_	P25694	CDC48	Cell division control protein 48	0.133488	135.521	0.114771	1771	Rapamycin Yeast WT
_EVNKIPQSYENLK_	Q05905	HRI1	Protein HRI1	0.168979	5652.32	0.114731	1772	Rapamycin Yeast WT
_YVNVEEEEYK_	P10081	TIF1	ATP-dependent RNA helicase eIF4A	0.187446	4021.91	0.11469	1773	Rapamycin Yeast WT
_ADVDLTGNTLQK_	P04801	THS1	Threonine--tRNA ligase, cytoplasmic	0.180137	54337.6	0.113957	1774	Rapamycin Yeast WT
_IVGSYVGNR_	P00330	ADH1	Alcohol dehydrogenase 1	0.189851	264352	0.11357	1775	Rapamycin Yeast WT
_TLEEGVEMANSSEFGLGSGIETESLSTGLK_	P54115	ALD6	Magnesium-activated aldehyde dehydrogenase, cytosolic	0.182549	8941.77	0.113387	1776	Rapamycin Yeast WT
_TVEFTGESLR_	P16140	VMA2	V-type proton ATPase subunit B	-0.0149802	-55086.3	0.113244	1777	Rapamycin Yeast WT
_VVDLLLDK_	P32454	APE2	Aminopeptidase 2, mitochondrial	0.017305	28406.8	0.113182	1778	Rapamycin Yeast WT
_TGMVSDIEPDGTVTMLDDNRHGLEDGNFVR_	P22515	UBA1	Ubiquitin-activating enzyme E1 1	-0.176571	212693	0.112354	1779	Rapamycin Yeast WT
_IITCNHDEPSAQ_	P32263	PRO3	Pyrroline-5-carboxylate reductase	0.17943	85.7798	0.111483	1780	Rapamycin Yeast WT
_YFELQELK_	P17255	VMA1	V-type proton ATPase catalytic subunit A	0.174579	46948.1	0.110938	1781	Rapamycin Yeast WT
_YLTGSVDK_	P05453	SUP35	Eukaryotic peptide chain release factor GTP-binding subunit	0.102348	894.969	0.110858	1782	Rapamycin Yeast WT
_GSIGAEVLQGLLQGGAK_	P19097	FAS2	Fatty acid synthase subunit alpha	0.157415	2012.69	0.109401	1783	Rapamycin Yeast WT
_RGPNLNIVLTCPECK_	P29055	SUA7	Transcription initiation factor IIB	0.104225	76.9175	0.106289	1784	Rapamycin Yeast WT
_ILENYQTEDGLVVPEVLR_	P07284	SES1	Serine--tRNA ligase, cytoplasmic	-0.140791	60300.7	0.106286	1785	Rapamycin Yeast WT
_HNVTEPGAVK_	P47079	CCT8	T-complex protein 1 subunit theta	-0.177301	1.52194e+09	0.104233	1786	Rapamycin Yeast WT
_AVYHVALR_	P12709	PGI1	Glucose-6-phosphate isomerase	0.142596	2.76773e+10	0.103716	1787	Rapamycin Yeast WT
_QIIDFGNYEGGR_	P32179	MET22	3'(2'),5'-bisphosphate nucleotidase	-0.0179912	74756.9	0.10299	1788	Rapamycin Yeast WT
_KADVDLHK_	P0CX55;P0CX56	RPS18A;RPS18B	40S ribosomal protein S18-A;40S ribosomal protein S18-B	0.163675	3.87448	0.102814	1789	Rapamycin Yeast WT
_DVMCTDGVIGSR_	P04051	RPO31	DNA-directed RNA polymerase III subunit RPC1	-0.171137	19014	0.10268	1790	Rapamycin Yeast WT
_YGELSR_	Q12019	MDN1	Midasin	0.146869	0.649027	0.102581	1791	Rapamycin Yeast WT
_ISNPFVNSTLVDTDAEK_	P40161	RTT106	Histone chaperone RTT106	-0.0648313	1.85262e+10	0.102459	1792	Rapamycin Yeast WT
_QVIEAQEIR_	P32468	CDC12	Cell division control protein 12	0.0757827	3.25669e+45	0.10115	1793	Rapamycin Yeast WT
_VNILDVTLH_	P32324	EFT1	Elongation factor 2	0.0825741	23.9394	0.100468	1794	Rapamycin Yeast WT
_NAESLSVLDIENEIVR_	P19262	KGD2	Dihydrolipoyllysine-residue succinyltransferase component of 2-oxoglutarate dehydrogenase complex, mitochondrial	0.043772	3.89407e+06	0.0998597	1795	Rapamycin Yeast WT
_VNNSQHPYIK_	Q12455	SPE4	Spermine synthase	0.0723715	8009	0.0991551	1796	Rapamycin Yeast WT
_GFAEVGPWGSAR_	P19097	FAS2	Fatty acid synthase subunit alpha	0.118869	51816	0.0986146	1797	Rapamycin Yeast WT
_YSFSHDSCMPVPICK_	P32623	UTR2	Probable glycosidase CRH2	-0.064465	40128.2	0.0970952	1798	Rapamycin Yeast WT
_VDIPLEQCLFCEHNK_	P38344	REI1	Cytoplasmic 60S subunit biogenesis factor REI1	0.143604	-130.179	0.0963486	1799	Rapamycin Yeast WT
_STAAAATVR_	P0CX25;P0CX26	RPL43A;RPL43B	60S ribosomal protein L43-A;60S ribosomal protein L43-B	0.119014	47.115	0.0956806	1800	Rapamycin Yeast WT
_LGSGEGVLNYDWNIK_	Q03834	MSH6	DNA mismatch repair protein MSH6	0.0665519	25413.9	0.095582	1801	Rapamycin Yeast WT
_MLHLQPQNLLIQK_	P53731	ARC35	Actin-related protein 2/3 complex subunit 2	-0.138798	13522.7	0.0947609	1802	Rapamycin Yeast WT
_PSSLSETIEELLK_	P40581	HYR1	Peroxiredoxin HYR1	0.099151	13351	0.0945163	1803	Rapamycin Yeast WT
_NTDLEAIAQR_	P47143	ADO1	Adenosine kinase	0.0236888	9.178e+07	0.0944881	1804	Rapamycin Yeast WT
_GVMPCMDPPRDDTAQTVSEAR_	P05030	PMA1	Plasma membrane ATPase 1	-0.0579399	19984.9	0.0944543	1805	Rapamycin Yeast WT
_MIEIMLPVFDAPQNLVEQ_	P06169	PDC1	Pyruvate decarboxylase isozyme 1	0.146232	23.1588	0.0941598	1806	Rapamycin Yeast WT
_SEQQADSR_	P32582	CYS4	Cystathionine beta-synthase	0.114999	1.2251e+07	0.0940981	1807	Rapamycin Yeast WT
_HDETDNTVYQK_	P00927	ILV1	Threonine dehydratase, mitochondrial	0.108118	27044.6	0.0937523	1808	Rapamycin Yeast WT
_QEEVELPLEDFK_	P20434	RPB5	DNA-directed RNA polymerases I, II, and III subunit RPABC1	0.136891	35227.5	0.0923449	1809	Rapamycin Yeast WT
_DSLFELNLNDCLLK_	P11745	RNA1	Ran GTPase-activating protein 1	0.128434	-1096.42	0.0912115	1810	Rapamycin Yeast WT
_IIGPADTPYEDGTFR_	P06104	RAD6	Ubiquitin-conjugating enzyme E2 2	-0.0620637	412897	0.090868	1811	Rapamycin Yeast WT
_LHQDQQGQDNAAVHLTLK_	Q12285	MDY2	Ubiquitin-like protein MDY2	0.14539	1.81074	0.090331	1812	Rapamycin Yeast WT
_DHEDVTK_	P26637	CDC60	Leucine--tRNA ligase, cytoplasmic	-0.083932	298983	0.0901604	1813	Rapamycin Yeast WT
_HVFWPR_	Q05515	SVF1	Survival factor 1	0.0536762	-6877.21	0.0897451	1814	Rapamycin Yeast WT
_LTNEWQEQQR_	Q03375	CWC21	Pre-mRNA-splicing factor CWC21	0.0680106	6.84532e+06	0.0896371	1815	Rapamycin Yeast WT
_NVGNPHSKPISVK_	P53720	SMM1	tRNA-dihydrouridine(20) synthase [NAD(P)+]	0.146739	22.8002	0.0896091	1816	Rapamycin Yeast WT
_AEADYLADELSK_	P22336	RFA1	Replication factor A protein 1	0.079891	3.44824	0.0890847	1817	Rapamycin Yeast WT
_FVPSKPMCVEAFSEYPPLGR_	P02994	TEF1	Elongation factor 1-alpha	0.0707039	2327.38	0.0881556	1818	Rapamycin Yeast WT
_AEASFWTAEEIDLSK_	P09938	RNR2	Ribonucleoside-diphosphate reductase small chain 1	0.035963	-8329.42	0.0877824	1819	Rapamycin Yeast WT
_EAEKDEILLMENSR_	P49723	RNR4	Ribonucleoside-diphosphate reductase small chain 2	0.135353	183.576	0.087214	1820	Rapamycin Yeast WT
_ITEAEIVSILNGIAK_	Q04773	YMR074C	Uncharacterized protein YMR074C	0.0484268	-72551.3	0.0868571	1821	Rapamycin Yeast WT
_TFSFPASQNK_	P04807	HXK2	Hexokinase-2	-0.123856	64048.2	0.0866688	1822	Rapamycin Yeast WT
_YRDLKPGEAVIIPK_	P04046	ADE4	Amidophosphoribosyltransferase	0.0219453	3.78589	0.0863647	1823	Rapamycin Yeast WT
_LIDQSK_	P39076	CCT2	T-complex protein 1 subunit beta	0.108717	14662.1	0.0861898	1824	Rapamycin Yeast WT
_VPEQPVSVVEEAIDVAYETFK_	P38067	UGA2	Succinate-semialdehyde dehydrogenase [NADP(+)]	0.0628045	1.53953e+13	0.0860981	1825	Rapamycin Yeast WT
_EPDSSNLPK_	P25623	SYP1	Suppressor of yeast profilin deletion	0.0454492	0.11878	0.0860438	1826	Rapamycin Yeast WT
_QATGGQAFPQMVFDHWSTLGSDPLDPTSK_	P32324	EFT1	Elongation factor 2	0.108303	5557.99	0.0857639	1827	Rapamycin Yeast WT
_LDQMLK_	P07170	ADK1	Adenylate kinase	0.130859	308.573	0.0843827	1828	Rapamycin Yeast WT
_DLIVDAIK_	P00924	ENO1	Enolase 1	0.121892	-31632.9	0.084053	1829	Rapamycin Yeast WT
_ARVEAQSHR_	P40303	PRE6	Proteasome subunit alpha type-4	0.00209322	-1173.41	0.0833175	1830	Rapamycin Yeast WT
_KIQPEGSK_	P40347	LTP1	Low molecular weight phosphotyrosine protein phosphatase	0.0384663	217.689	0.0829263	1831	Rapamycin Yeast WT
_LLEVTDDDRLWLK_	P38208	POP8	Ribonucleases P/MRP protein subunit POP8	0.0118023	4791.46	0.0820405	1832	Rapamycin Yeast WT
_YVMESGAK_	P05750	RPS3	40S ribosomal protein S3	0.105819	6151.82	0.081848	1833	Rapamycin Yeast WT
_SYGFPVPPK_	Q03532	HAS1	ATP-dependent RNA helicase HAS1	0.0808115	58.2654	0.081847	1834	Rapamycin Yeast WT
_VVVEENGVFSNQFMVK_	P00815	HIS4	Histidine biosynthesis trifunctional protein	0.122904	2071.36	0.0813314	1835	Rapamycin Yeast WT
_AVSPTDSTPPSTHTEDSKPISEINLR_	P0C2I6	TY1B-LR3	Transposon Ty1-LR3 Gag-Pol polyprotein	-3.86574e-05	2.82016e+11	0.0806543	1836	Rapamycin Yeast WT
_LSNVWFQCLK_	P33418	LOS1	Exportin-T	0.119147	513553	0.0798813	1837	Rapamycin Yeast WT
_ESSESEAVKK_	P38779	CIC1	Proteasome-interacting protein CIC1	0.106499	4460.92	0.0794852	1838	Rapamycin Yeast WT
_SAEDMSTEQMQVK_	P20459	SUI2	Eukaryotic translation initiation factor 2 subunit alpha	-0.0299909	6974.96	0.0794026	1839	Rapamycin Yeast WT
_NFTIQGSEIK_	P53852	YNL247W	Cysteine--tRNA ligase	0.116126	66.6331	0.0793293	1840	Rapamycin Yeast WT
_LNRLPAASLGDMVMATVK_	P0CX41;P0CX42	RPL23A;RPL23B	60S ribosomal protein L23-A;60S ribosomal protein L23-B	0.117035	6652.38	0.0781844	1841	Rapamycin Yeast WT
_MFNEEDSLVESR_	P06103	PRT1	Eukaryotic translation initiation factor 3 subunit B	0.0952426	18438.6	0.0777017	1842	Rapamycin Yeast WT
_VTIVADQFTQYLTAALSDPSNCITK_	P07702	LYS2	L-2-aminoadipate reductase	0.121244	89596.3	0.0776932	1843	Rapamycin Yeast WT
_DGQACMDHDR_	P26637	CDC60	Leucine--tRNA ligase, cytoplasmic	-0.121529	172161	0.0767742	1844	Rapamycin Yeast WT
_SLLNSVTQLYLSK_	P38732	EFM1	Protein-lysine N-methyltransferase EFM1	0.0165433	75.3693	0.0766177	1845	Rapamycin Yeast WT
_GIANENPPLSDLR_	P22579	SIN3	Transcriptional regulatory protein SIN3	0.0195148	3.34042e+07	0.076364	1846	Rapamycin Yeast WT
_VESNHEEYFK_	P07806;P07806-2	VAS1	Valine--tRNA ligase, mitochondrial;Isoform Cytoplasmic of Valine--tRNA ligase, mitochondrial	0.11812	119030	0.0762806	1847	Rapamycin Yeast WT
_TSAATAPEFER_	P32377	MVD1	Diphosphomevalonate decarboxylase	0.115618	17401.3	0.0757371	1848	Rapamycin Yeast WT
_DTVTNVLNFIK_	P07149	FAS1	Fatty acid synthase subunit beta	-0.069364	32622.2	0.0757025	1849	Rapamycin Yeast WT
_GFYADVDLTGNTLQK_	P04801	THS1	Threonine--tRNA ligase, cytoplasmic	0.115679	575.437	0.0752952	1850	Rapamycin Yeast WT
_GPQDSTIDIK_	P53727	BUD17	Putative pyridoxal kinase BUD17	0.0167161	1.28945e+09	0.0752806	1851	Rapamycin Yeast WT
_WPIIIQNAIDDLSK_	Q04371	YMR027W	Protein-glutamate O-methyltransferase	0.107575	-8905.76	0.0752637	1852	Rapamycin Yeast WT
_AVQEMQGPK_	P00431	CCP1	Cytochrome c peroxidase, mitochondrial	0.0829093	0.88986	0.0736744	1853	Rapamycin Yeast WT
_HIEPALAF_	Q00955	ACC1	Acetyl-CoA carboxylase	-0.105477	12405.1	0.0734264	1854	Rapamycin Yeast WT
_KQYPVEEFK_	P04802	DPS1	Aspartate--tRNA ligase, cytoplasmic	0.117659	94135.8	0.0719819	1855	Rapamycin Yeast WT
_VINDAFGIEEGLMTTVHS_	P00358	TDH2	Glyceraldehyde-3-phosphate dehydrogenase 2	0.104497	815.211	0.0712603	1856	Rapamycin Yeast WT
_NDSDCIGK_	Q12109	WRS1	Tryptophan--tRNA ligase, cytoplasmic	0.0731672	480122	0.0691694	1857	Rapamycin Yeast WT
_TSTDFPGFSK_	P07703	RPC40	DNA-directed RNA polymerases I and III subunit RPAC1	-0.0546453	1.52112e+06	0.0682855	1858	Rapamycin Yeast WT
_GEADQAPDVIPGDVVFIV_	P25491	YDJ1	Mitochondrial protein import protein MAS5	0.09301	11929.7	0.0680297	1859	Rapamycin Yeast WT
_LSHLSSNFPFVHENEEELQSLKK_	Q03862	ARX1	Probable metalloprotease ARX1	0.0885547	-326.586	0.0662991	1860	Rapamycin Yeast WT
_DYGTDTILQDF_	P24280	SEC14	SEC14 cytosolic factor	0.0841714	46235.1	0.0653726	1861	Rapamycin Yeast WT
_ENFPAGLVSEYLHK_	P39676	YHB1	Flavohemoprotein	0.0531116	12.8889	0.0645361	1862	Rapamycin Yeast WT
_GAMIFFR_	P37291	SHM2	Serine hydroxymethyltransferase, cytosolic	0.0400622	0.839821	0.0631907	1863	Rapamycin Yeast WT
_NAIPAGSNVIIVDDIIATGGSAA_	P49435	APT1	Adenine phosphoribosyltransferase 1	-0.0459589	1.18857e+06	0.0630489	1864	Rapamycin Yeast WT
_YEEAQK_	P40414	TPM2	Tropomyosin-2	0.0841701	20932.8	0.0621977	1865	Rapamycin Yeast WT
_EVTEPSLSLLVPILNR_	Q08972	NEW1	[NU+] prion formation protein 1	-0.0337208	13429.4	0.0618114	1866	Rapamycin Yeast WT
_DFVADVPPPKK_	P32527	ZUO1	Zuotin	0.0372224	-31952	0.0608282	1867	Rapamycin Yeast WT
_LRESGYAFIANLAK_	P40069	KAP123	Importin subunit beta-4	0.0229388	7.9668e+07	0.0575249	1868	Rapamycin Yeast WT
_LDGLSVQELMDSK_	P50095	IMD3	Inosine-5'-monophosphate dehydrogenase 3	0.047433	173.042	0.0563967	1869	Rapamycin Yeast WT
_KVNLDTDCQYAYLTGIRDYVLNK_	P14540	FBA1	Fructose-bisphosphate aldolase	0.0139981	2.95294	0.0537288	1870	Rapamycin Yeast WT
_IDDNMDLDR_	P32501	GCD6	Translation initiation factor eIF-2B subunit epsilon	-0.0255194	29.7293	0.0531452	1871	Rapamycin Yeast WT
_RFQTGEDRETMDR_	P16521	YEF3	Elongation factor 3A	0.0159554	155325	0.051795	1872	Rapamycin Yeast WT
_TGQCSLTLSIEDGVTTVAVSPGDGK_	P16649	TUP1	General transcriptional corepressor TUP1	0.0533874	-28092.2	0.05167	1873	Rapamycin Yeast WT
_RISVEEPSKEDGVPPTK_	P15646	NOP1	rRNA 2'-O-methyltransferase fibrillarin	-0.00231264	-16953.4	0.0512549	1874	Rapamycin Yeast WT
_GFLFVECGSMNDAK_	P06103	PRT1	Eukaryotic translation initiation factor 3 subunit B	0.0384553	6.60459	0.0511245	1875	Rapamycin Yeast WT
_MIEIMLPVFDAPQNLVEQA_	P06169	PDC1	Pyruvate decarboxylase isozyme 1	-0.0323017	12073.2	0.0509021	1876	Rapamycin Yeast WT
_NNLNTENPLWDAIVGL_	P17255	VMA1	V-type proton ATPase catalytic subunit A	0.0571598	-5745	0.050739	1877	Rapamycin Yeast WT
_NQQIVAGKPLYVAIAQR_	P04147	PAB1	Polyadenylate-binding protein, cytoplasmic and nuclear	-0.027511	23778.3	0.0503805	1878	Rapamycin Yeast WT
_HIIVDGK_	P00359	TDH3	Glyceraldehyde-3-phosphate dehydrogenase 3	0.0449865	17199	0.0484132	1879	Rapamycin Yeast WT
_IPYFDLNSDIVESYIAK_	P39743	RVS167	Reduced viability upon starvation protein 167	0.0188481	-4640.13	0.0481539	1880	Rapamycin Yeast WT
_QQQQPPHHR_	P25567	SRO9	RNA-binding protein SRO9	-0.0325033	2.08567e+13	0.0476996	1881	Rapamycin Yeast WT
_SCVATYESSVEIIANEQGNR_	P11484	SSB1	Heat shock protein SSB1	0.0400604	84.8002	0.0473586	1882	Rapamycin Yeast WT
_ANATDSAPTSK_	P16861	PFK1	ATP-dependent 6-phosphofructokinase subunit alpha	-0.020013	25365	0.0467901	1883	Rapamycin Yeast WT
_VIQGIDLTK_	P25381	RRT12	Subtilase-type proteinase RRT12	0.0256059	-37069.9	0.0460607	1884	Rapamycin Yeast WT
_IIYVDDGVLSF_	P00549	CDC19	Pyruvate kinase 1	-0.0301457	-69499.3	0.0452768	1885	Rapamycin Yeast WT
_ADDSCFVKPY_	Q08972	NEW1	[NU+] prion formation protein 1	0.00574192	69830.1	0.039727	1886	Rapamycin Yeast WT
_FIDPTVK_	P39979	HPA3	D-amino-acid N-acetyltransferase HPA3	0.00347756	-9609.45	0.0372549	1887	Rapamycin Yeast WT
_IAPRPLDLLR_	P40212	RPL13B	60S ribosomal protein L13-B	0.948174	1456.98	2.53776	1	Rapamycin Yeast Mutant
_GDLVITEESWNK_	P53111	ARI1	NADPH-dependent aldehyde reductase ARI1	0.916872	508.754	2.25767	2	Rapamycin Yeast Mutant
_VGGEFYNYCGPFIDVR_	P53111	ARI1	NADPH-dependent aldehyde reductase ARI1	0.911019	956.833	2.22695	3	Rapamycin Yeast Mutant
_TGEPATGPSFLEK_	P53111	ARI1	NADPH-dependent aldehyde reductase ARI1	0.902619	886.492	2.13303	4	Rapamycin Yeast Mutant
_EELEELVKPLLER_	P32589	SSE1	Heat shock protein homolog SSE1	0.905613	1276.64	2.13138	5	Rapamycin Yeast Mutant
_TAWEFLK_	P53111	ARI1	NADPH-dependent aldehyde reductase ARI1	0.905036	980	2.11003	6	Rapamycin Yeast Mutant
_EVIDTILALVKDAK_	P06169	PDC1	Pyruvate decarboxylase isozyme 1	0.841251	1025.69	2.05599	7	Rapamycin Yeast Mutant
_ILDMVIPLINDPHPR_	P32337	PSE1	Importin subunit beta-3	0.910305	2376.68	1.98516	8	Rapamycin Yeast Mutant
_AQLPDIHPIK_	P36519	MRPL7	54S ribosomal protein L7, mitochondrial	0.914644	2044.43	1.98367	9	Rapamycin Yeast Mutant
_SIIQPLETLLVGYKR_	P33322	CBF5	H/ACA ribonucleoprotein complex subunit 4	0.894992	1051.89	1.9055	10	Rapamycin Yeast Mutant
_EELSNTDLEFK_	P16521	YEF3	Elongation factor 3A	0.837887	785.656	1.89973	11	Rapamycin Yeast Mutant
_LDILDPALLRPGR_	Q01939	RPT6	26S protease regulatory subunit 8 homolog	0.907728	1060.23	1.85996	12	Rapamycin Yeast Mutant
_FVLDDWKR_	P36008	TEF4	Elongation factor 1-gamma 2	0.904209	1270.54	1.8371	13	Rapamycin Yeast Mutant
_DTWDSCQANAVAAYCGSK_	P53111	ARI1	NADPH-dependent aldehyde reductase ARI1	0.871375	4270.34	1.8362	14	Rapamycin Yeast Mutant
_SIEDVFHLMK_	P38249	RPG1	Eukaryotic translation initiation factor 3 subunit A	0.881263	932.016	1.82709	15	Rapamycin Yeast Mutant
_DILIGLLR_	Q02908	ELP3	Elongator complex protein 3	0.902349	874.383	1.81641	16	Rapamycin Yeast Mutant
_LDEFFLHDR_	P32356	NTH1	Neutral trehalase	0.88968	860.759	1.81529	17	Rapamycin Yeast Mutant
_DLVEHVAK_	P00359	TDH3	Glyceraldehyde-3-phosphate dehydrogenase 3	0.786483	513.659	1.81241	18	Rapamycin Yeast Mutant
_DILDEFR_	P16521	YEF3	Elongation factor 3A	0.841667	893.164	1.81174	19	Rapamycin Yeast Mutant
_VINSLGVLDAIWHPR_	Q04660	ERB1	Ribosome biogenesis protein ERB1	0.870726	913.019	1.78627	20	Rapamycin Yeast Mutant
_FILEALR_	Q05636	RRP45	Exosome complex component RRP45	0.899867	1128.88	1.7838	21	Rapamycin Yeast Mutant
_EILDYLFK_	P41896	TFG2	Transcription initiation factor IIF subunit beta	0.898658	473.294	1.77338	22	Rapamycin Yeast Mutant
_LIPLEVIVR_	P27616	ADE1	Phosphoribosylaminoimidazole-succinocarboxamide synthase	0.869718	14055.8	1.7709	23	Rapamycin Yeast Mutant
_FGYDYIEANFPEEDRR_	Q12754	RRP12	Ribosomal RNA-processing protein 12	0.887279	1048.38	1.75566	24	Rapamycin Yeast Mutant
_GLVTLSELLR_	P32582	CYS4	Cystathionine beta-synthase	0.882574	1666.71	1.74989	25	Rapamycin Yeast Mutant
_ALTVIDYLIR_	Q12518	ENT1	Epsin-1	0.883835	834.709	1.74615	26	Rapamycin Yeast Mutant
_AFFNSENSNIVK_	P06634	DED1	ATP-dependent RNA helicase DED1	0.872781	890.634	1.73203	27	Rapamycin Yeast Mutant
_LFAEYPDSFGF_	P15454	GUK1	Guanylate kinase	0.877637	797.494	1.73009	28	Rapamycin Yeast Mutant
_ETIPFLHLR_	P19097	FAS2	Fatty acid synthase subunit alpha	0.82931	1048.47	1.72771	29	Rapamycin Yeast Mutant
_DLIDSALLRPGR_	P18759	SEC18	Vesicular-fusion protein SEC18	0.880253	1087.66	1.72637	30	Rapamycin Yeast Mutant
_GAIASPEVVDVLK_	P47120	LIA1	Deoxyhypusine hydroxylase	0.878947	2274.62	1.72316	31	Rapamycin Yeast Mutant
_WDHLSLLPTFGAK_	P06169	PDC1	Pyruvate decarboxylase isozyme 1	0.772525	2338.15	1.72186	32	Rapamycin Yeast Mutant
_FAIPAINVTSSSTAVAALEA_	P14540	FBA1	Fructose-bisphosphate aldolase	0.825683	1675.32	1.71677	33	Rapamycin Yeast Mutant
_VTLLEYLK_	P38631	FKS1	1,3-beta-glucan synthase component FKS1	0.869409	993.465	1.70005	34	Rapamycin Yeast Mutant
_AFDEVFKK_	P53111	ARI1	NADPH-dependent aldehyde reductase ARI1	0.858305	608.105	1.69174	35	Rapamycin Yeast Mutant
_ADWGDDIPTTK_	P49090	ASN2	Asparagine synthetase [glutamine-hydrolyzing] 2	0.84713	930.938	1.6824	36	Rapamycin Yeast Mutant
_RIDIDAFDPESGR_	P40518	ARC15	Actin-related protein 2/3 complex subunit 5	0.872429	1129.02	1.67787	37	Rapamycin Yeast Mutant
_FDLRPFLINPR_	P38795	QNS1	Glutamine-dependent NAD(+) synthetase	0.880494	695.733	1.67329	38	Rapamycin Yeast Mutant
_VISLFDLK_	Q12449	AHA1	Hsp90 co-chaperone AHA1	0.865601	846.026	1.66867	39	Rapamycin Yeast Mutant
_VVITAPSSTAPMFVM_	P00359	TDH3	Glyceraldehyde-3-phosphate dehydrogenase 3	0.753387	190.357	1.66737	40	Rapamycin Yeast Mutant
_IGFPVMIK_	Q00955	ACC1	Acetyl-CoA carboxylase	0.823593	928.495	1.66455	41	Rapamycin Yeast Mutant
_ATHILDFGPGGASGLGVLTHR_	P07149	FAS1	Fatty acid synthase subunit beta	0.79489	1437.78	1.65514	42	Rapamycin Yeast Mutant
_LDLNFALIHK_	P38689	PRS3	Ribose-phosphate pyrophosphokinase 3	0.87156	980.941	1.65105	43	Rapamycin Yeast Mutant
_GVEEVEGEYELT_	P26321	RPL5	60S ribosomal protein L5	0.865189	1014.62	1.64855	44	Rapamycin Yeast Mutant
_ITFMFGFK_	Q00955	ACC1	Acetyl-CoA carboxylase	0.829596	535.152	1.64691	45	Rapamycin Yeast Mutant
_LVHIPDFGDFQLNK_	Q07381	TSR1	Ribosome biogenesis protein TSR1	0.860601	19653.9	1.64671	46	Rapamycin Yeast Mutant
_AHLVAIEKPECTGQ_	P53111	ARI1	NADPH-dependent aldehyde reductase ARI1	0.848839	41491	1.6443	47	Rapamycin Yeast Mutant
_IYVEDSPQSTFNINEYR_	P38998	LYS1	Saccharopine dehydrogenase [NAD(+), L-lysine-forming]	0.883359	2300.08	1.63944	48	Rapamycin Yeast Mutant
_GCDLLVATPGR_	P06634	DED1	ATP-dependent RNA helicase DED1	0.836665	777.373	1.6337	49	Rapamycin Yeast Mutant
_ELLVDRFPLPR_	P15303	SEC23	Protein transport protein SEC23	0.878713	917.539	1.6262	50	Rapamycin Yeast Mutant
_NLQDLFPGIIS_	Q02642	EGD1	Nascent polypeptide-associated complex subunit beta-1	0.850226	268.608	1.61922	51	Rapamycin Yeast Mutant
_TNRVDVLDPALLR_	P33297	RPT5	26S protease regulatory subunit 6A	0.868047	1071.97	1.61373	52	Rapamycin Yeast Mutant
_LLIGSLR_	P32327	PYC2	Pyruvate carboxylase 2	0.877647	20289.9	1.61082	53	Rapamycin Yeast Mutant
_TADLASVLLLTSLQNR_	P07259	URA2	Protein URA2	0.827257	9815.03	1.60783	54	Rapamycin Yeast Mutant
_TFLEDFR_	Q12271	INP53	Polyphosphatidylinositol phosphatase INP53	0.875998	946.136	1.60733	55	Rapamycin Yeast Mutant
_IIEEAPVTIAK_	Q00955	ACC1	Acetyl-CoA carboxylase	0.803546	1696.4	1.60402	56	Rapamycin Yeast Mutant
_AIYTSLLHLAR_	Q04264	PDS5	Sister chromatid cohesion protein PDS5	0.879166	1581.51	1.59487	57	Rapamycin Yeast Mutant
_ISPIELDGIMLSHPK_	P38137	PCS60	Peroxisomal-coenzyme A synthetase	0.87319	780.045	1.59294	58	Rapamycin Yeast Mutant
_AIAGHLVEFFR_	P32316	ACH1	Acetyl-CoA hydrolase	0.869186	1186.73	1.58916	59	Rapamycin Yeast Mutant
_EDLSPSTHNMEVPVVK_	P23301	HYP2	Eukaryotic translation initiation factor 5A-1	0.829462	987.925	1.5866	60	Rapamycin Yeast Mutant
_FLDLVK_	Q06511	RRP15	Ribosomal RNA-processing protein 15	0.876282	736.218	1.58594	61	Rapamycin Yeast Mutant
_ELTLTVLQELR_	Q04305	UTP15	U3 small nucleolar RNA-associated protein 15	0.862279	85174.1	1.58554	62	Rapamycin Yeast Mutant
_FPFAANSR_	P09624	LPD1	Dihydrolipoyl dehydrogenase, mitochondrial	0.854168	2913.69	1.57811	63	Rapamycin Yeast Mutant
_APEGELGDSLQTAF_	P23301	HYP2	Eukaryotic translation initiation factor 5A-1	0.836233	617.191	1.57735	64	Rapamycin Yeast Mutant
_SILNPYCVIDPR_	P15303	SEC23	Protein transport protein SEC23	0.856316	854.97	1.55843	65	Rapamycin Yeast Mutant
_FLDGQIALLKK_	P09436	ILS1	Isoleucine--tRNA ligase, cytoplasmic	0.84578	2007.14	1.55299	66	Rapamycin Yeast Mutant
_NPLFSYVEPVLVAS_	P0C2H9	RPL31B	60S ribosomal protein L31-B	0.850245	425.975	1.55013	67	Rapamycin Yeast Mutant
_YFTVIGFIK_	P34160	STO1	Nuclear cap-binding protein complex subunit 1	0.851535	39504.9	1.54025	68	Rapamycin Yeast Mutant
_GSPIAFELGVGR_	P32472	FPR2	Peptidyl-prolyl cis-trans isomerase FPR2	0.841348	4211.06	1.53769	69	Rapamycin Yeast Mutant
_PIDMSLKPNDAESEK_	P06169	PDC1	Pyruvate decarboxylase isozyme 1	0.715617	445.443	1.53148	70	Rapamycin Yeast Mutant
_GVLLALR_	P38999	LYS9	Saccharopine dehydrogenase [NADP(+), L-glutamate-forming]	0.865235	558.921	1.52625	71	Rapamycin Yeast Mutant
_IVEWMSYVPAKR_	Q00955	ACC1	Acetyl-CoA carboxylase	0.795367	1080.79	1.52451	72	Rapamycin Yeast Mutant
_IIYVDDGVLSF_	P00549	CDC19	Pyruvate kinase 1	0.744422	418.478	1.51966	73	Rapamycin Yeast Mutant
_IDLPFK_	P52893	ALT1	Probable alanine aminotransferase, mitochondrial	0.861582	951.552	1.50222	74	Rapamycin Yeast Mutant
_WIDLPISK_	P36060	MCR1	NADH-cytochrome b5 reductase 2	0.857001	32501.1	1.50167	75	Rapamycin Yeast Mutant
_VVYGGSPIGNQLR_	P06634	DED1	ATP-dependent RNA helicase DED1	0.828866	1113.21	1.5003	76	Rapamycin Yeast Mutant
_DLLIGLLSR_	P18961	YPK2	Serine/threonine-protein kinase YPK2/YKR2	0.860038	52165.2	1.49594	77	Rapamycin Yeast Mutant
_LDLPLLR_	Q99258	RIB3	3,4-dihydroxy-2-butanone 4-phosphate synthase	0.861598	687.948	1.49278	78	Rapamycin Yeast Mutant
_LLEFLK_	P47044	YJL055W	LOG family protein YJL055W	0.862152	1210.97	1.49004	79	Rapamycin Yeast Mutant
_GVLAALDYLR_	P26637	CDC60	Leucine--tRNA ligase, cytoplasmic	0.820535	3219.31	1.48719	80	Rapamycin Yeast Mutant
_SLVSTLENILK_	Q00955	ACC1	Acetyl-CoA carboxylase	0.759664	1003.53	1.48467	81	Rapamycin Yeast Mutant
_KVVITAPSSTAPMF_	P00359	TDH3	Glyceraldehyde-3-phosphate dehydrogenase 3	0.659478	1583.84	1.48303	82	Rapamycin Yeast Mutant
_FEIFFK_	P07149	FAS1	Fatty acid synthase subunit beta	0.760264	1021.03	1.47025	83	Rapamycin Yeast Mutant
_EIFDFDLIKK_	P37012	PGM2	Phosphoglucomutase 2	0.8471	908.417	1.46977	84	Rapamycin Yeast Mutant
_GWDHLSLLPTFGAK_	P06169	PDC1	Pyruvate decarboxylase isozyme 1	0.681226	1124.73	1.46619	85	Rapamycin Yeast Mutant
_IVAIAHK_	P06106	MET17	Homocysteine/cysteine synthase	0.835515	1599.63	1.46029	86	Rapamycin Yeast Mutant
_VDLSTALIHGDDK_	P38716	YHR112C	Uncharacterized trans-sulfuration enzyme YHR112C	0.845366	485.303	1.4564	87	Rapamycin Yeast Mutant
_SGEDDQDVNVEK_	P38789	SSF1	Ribosome biogenesis protein SSF1	0.856362	1411.65	1.45346	88	Rapamycin Yeast Mutant
_LLGFQFYNLK_	P53111	ARI1	NADPH-dependent aldehyde reductase ARI1	0.811074	19008.8	1.44551	89	Rapamycin Yeast Mutant
_DVQQIDYKLE_	P48164	RPS7B	40S ribosomal protein S7-B	0.809254	1516.15	1.44474	90	Rapamycin Yeast Mutant
_SVQNLIAELLSSDKYGDDTVK_	P41807	VMA13	V-type proton ATPase subunit H	0.827305	1413.84	1.44105	91	Rapamycin Yeast Mutant
_IVVEYIAAIGADLIDER_	P16521	YEF3	Elongation factor 3A	0.675712	950.701	1.43864	92	Rapamycin Yeast Mutant
_FVLNNDGYTIEK_	P06169	PDC1	Pyruvate decarboxylase isozyme 1	0.668671	2418.58	1.43439	93	Rapamycin Yeast Mutant
_LTEEGVEYLR_	P46784	RPS10B	40S ribosomal protein S10-B	0.814401	890.921	1.43196	94	Rapamycin Yeast Mutant
_CGGIDKR_	P02994	TEF1	Elongation factor 1-alpha	0.740154	8954.23	1.43189	95	Rapamycin Yeast Mutant
_SDIDQVNNAEDPSRDTSGWEEADDEPAPIK_	Q06440	CRN1	Coronin-like protein	0.838803	1046.02	1.42482	96	Rapamycin Yeast Mutant
_GQSILLYLLR_	Q08977	YPL260W	UPF0662 protein YPL260W	0.830369	566.369	1.42428	97	Rapamycin Yeast Mutant
_LVTDYFNGK_	P10592	SSA2	Heat shock protein SSA2	0.777753	1665.84	1.42223	98	Rapamycin Yeast Mutant
_VIQVDEPALR_	P05694	MET6	5-methyltetrahydropteroyltriglutamate--homocysteine methyltransferase	0.768166	874.908	1.42219	99	Rapamycin Yeast Mutant
_FIVVPDLLK_	P43321	SMD3	Small nuclear ribonucleoprotein Sm D3	0.839977	789.553	1.41971	100	Rapamycin Yeast Mutant
_MIEIMLPVFDAPQNLVEQ_	P06169	PDC1	Pyruvate decarboxylase isozyme 1	0.648796	574.245	1.41368	101	Rapamycin Yeast Mutant
_LRDPLAYLEQVR_	Q02892	NOG1	Nucleolar GTP-binding protein 1	0.821897	34680.8	1.40806	102	Rapamycin Yeast Mutant
_SFVSSPIVR_	P39986	SPF1	Manganese-transporting ATPase 1	0.843957	930.925	1.40708	103	Rapamycin Yeast Mutant
_RNEYQLLDIDDGFLSLM_	P23301	HYP2	Eukaryotic translation initiation factor 5A-1	0.799034	496.744	1.40555	104	Rapamycin Yeast Mutant
_VLTTSLLIR_	P10964	RPA190	DNA-directed RNA polymerase I subunit RPA190	0.825314	1874.14	1.40359	105	Rapamycin Yeast Mutant
_SVATADNR_	P16521	YEF3	Elongation factor 3A	0.732444	52458.6	1.40335	106	Rapamycin Yeast Mutant
_LCCDLLFQLPQFDGKR_	Q07505	YDL086W	Putative carboxymethylenebutenolidase	0.83302	1319.9	1.40257	107	Rapamycin Yeast Mutant
_DFIDLMR_	P00890	CIT1	Citrate synthase, mitochondrial	0.840889	634.987	1.397	108	Rapamycin Yeast Mutant
_AQYNEIQGWDHLS_	P06169	PDC1	Pyruvate decarboxylase isozyme 1	0.645361	1985.19	1.39167	109	Rapamycin Yeast Mutant
_NMVSDIQEATK_	P07246	ADH3	Alcohol dehydrogenase 3, mitochondrial	0.82958	1169.76	1.38979	110	Rapamycin Yeast Mutant
_DTFLILR_	P14843	ARO3	Phospho-2-dehydro-3-deoxyheptonate aldolase, phenylalanine-inhibited	0.809493	1252	1.38709	111	Rapamycin Yeast Mutant
[truncated: 4,095 more rows]
