# Supplementary material for: A machine learning-based chemoproteomic approach to identify drug targets and binding sites in complex proteomes
Source: Nat Commun. 2020 Aug 21;11:4200. doi: 10.1038/s41467-020-18071-x (PMC7442650; doi:10.1038/s41467-020-18071-x)
Supplement: Supplementary file 9 — Supplementary Data 6 [file 41467_2020_18071_MOESM9_ESM.xlsx]

## Sheet: Supplementary Table 6
Supplementary Data 6. Human kinase proteins from the KinHub database (www.kinhub.org)
UniprotID	Name	Manning Name	HGNC Name	Kinase Name	Group	Family	SubFamily
P00519	ABL1	ABL	ABL1	Tyrosine-protein kinase ABL1	TK	Abl
Q07912	ACK	ACK	TNK2	Activated CDC42 kinase 1	TK	Ack
P27037	ACTR2	ACTR2	ACVR2A	Activin receptor type-2A	TKL	STKR	STKR2
Q13705	ACTR2B	ACTR2B	ACVR2B	Activin receptor type-2B	TKL	STKR	STKR2
Q96D53	ADCK4	ADCK4	ADCK4	Uncharacterized aarF domain-containing protein kinase 4	Atypical	ABC1	ABC1-A
Q96RU8	Trb1	Trb1	TRIB1	Tribbles homolog 1	CAMK	Trbl
Q8IWQ3	BRSK2	BRSK2	BRSK2	Serine/threonine-protein kinase BRSK2	CAMK	CAMKL	BRSK
Q9Y3S1	Wnk2	Wnk2	WNK2	Serine/threonine-protein kinase WNK2	Other	WNK
P31749	AKT1	AKT1	AKT1	RAC-alpha serine/threonine-protein kinase	AGC	Akt
P31751	AKT2	AKT2	AKT2	RAC-beta serine/threonine-protein kinase	AGC	Akt
Q9Y243	AKT3	AKT3	AKT3	RAC-gamma serine/threonine-protein kinase	AGC	Akt
Q96NX5	CaMK1g	CaMK1g	CAMK1G	Calcium/calmodulin-dependent protein kinase type 1G	CAMK	CAMK1
Q9UM73	ALK	ALK	ALK	ALK tyrosine kinase receptor	TK	ALK
P37023	ALK1	ALK1	ACVRL1	Serine/threonine-protein kinase receptor R3	TKL	STKR	STKR1
Q04771	ALK2	ALK2	ACVR1	Activin receptor type-1	TKL	STKR	STKR1
P36894	BMPR1A	BMPR1A	BMPR1A	Bone morphogenetic protein receptor type-1A	TKL	STKR	STKR1
P36896	ALK4	ALK4	ACVR1B	Activin receptor type-1B	TKL	STKR	STKR1
P36897	TGFbR1	TGFbR1	TGFBR1	TGF-beta receptor type-1	TKL	STKR	STKR1
O00238	BMPR1B	BMPR1B	BMPR1B	Bone morphogenetic protein receptor type-1B	TKL	STKR	STKR1
Q13131	AMPKa1	AMPKa1	PRKAA1	5'-AMP-activated protein kinase catalytic subunit alpha-1	CAMK	CAMKL	AMPK
P54646	AMPKa2	AMPKa2	PRKAA2	5'-AMP-activated protein kinase catalytic subunit alpha-2	CAMK	CAMKL	AMPK
P16066	ANPa	ANPa	NPR1	Atrial natriuretic peptide receptor 1	RGC	RGC
P20594	ANPb	ANPb	NPR2	Atrial natriuretic peptide receptor 2	RGC	RGC
P10398	ARAF	ARAF	ARAF	Serine/threonine-protein kinase A-Raf	TKL	RAF
P42684	ABL2	ARG	ABL2	Abelson tyrosine-protein kinase 2	TK	Abl
Q13315	ATM	ATM	ATM	Serine-protein kinase ATM	Atypical	PIKK	ATM
Q13535	ATR	ATR	ATR	Serine/threonine-protein kinase ATR	Atypical	PIKK	ATR
Q9UQB9	AurC	AurC	AURKC	Aurora kinase C	Other	Aur
P30530	AXL	AXL	AXL	Tyrosine-protein kinase receptor UFO	TK	Axl
P25098	BARK1	BARK1	ADRBK1	Beta-adrenergic receptor kinase 1	AGC	GRK	BARK
O14874	BCKDK	BCKDK	BCKDK	[3-methyl-2-oxobutanoate dehydrogenase [lipoamide]] kinase	Atypical	PDHK
Q12851	GCK	GCK	MAP4K2	Mitogen-activated protein kinase kinase kinase kinase 2	STE	STE20	KHS
P51451	BLK	BLK	BLK	Tyrosine-protein kinase Blk	TK	Src
P15056	BRAF	BRAF	BRAF	Serine/threonine-protein kinase B-raf	TKL	RAF
Q13882	BRK	BRK	PTK6	Protein-tyrosine kinase 6	TK	Src
Q06187	BTK	BTK	BTK	Tyrosine-protein kinase BTK	TK	Tec
O60566	BUBR1	BUBR1	BUB1B	Mitotic checkpoint serine/threonine-protein kinase BUB1 beta	Other	BUB
P50613	CDK7	CDK7	CDK7	Cyclin-dependent kinase 7	CMGC	CDK	CDK7
Q14012	CaMK1a	CaMK1a	CAMK1	Calcium/calmodulin-dependent protein kinase type 1	CAMK	CAMK1
Q9UQM7	CaMK2a	CaMK2a	CAMK2A	Calcium/calmodulin-dependent protein kinase type II subunit alpha	CAMK	CAMK2
Q13554	CaMK2b	CaMK2b	CAMK2B	Calcium/calmodulin-dependent protein kinase type II subunit beta	CAMK	CAMK2
Q13555	CaMK2g	CaMK2g	CAMK2G	Calcium/calmodulin-dependent protein kinase (CaM kinase) II gamma	CAMK	CAMK2
Q16566	CaMK4	CaMK4	CAMK4	Calcium/calmodulin-dependent protein kinase type IV	CAMK	CAMK1
Q8NCB2	VACAMKL	VACAMKL	CAMKV	CaM kinase-like vesicle-associated protein	CAMK	CAMK-Unique
O15075	DCAMKL1	DCAMKL1	DCLK1	Serine/threonine-protein kinase DCLK1	CAMK	DCAMKL
O14936	CASK	CASK	CASK	Peripheral plasma membrane protein CASK	CAMK	CASK
P06493	CDC2	CDC2	CDK1	Cyclin-dependent kinase 1	CMGC	CDK	CDC2
O00311	CDC7	CDC7	CDC7	Cell division cycle 7-related protein kinase	Other	CDC7
P24941	CDK2	CDK2	CDK2	Cyclin-dependent kinase 2	CMGC	CDK	CDK2
Q00526	CDK3	CDK3	CDK3	Cyclin-dependent kinase 3	CMGC	CDK	CDK2
P11802	CDK4	CDK4	CDK4	Cyclin-dependent kinase 4	CMGC	CDK	CDK4
Q00535	CDK5	CDK5	CDK5	Cyclin-dependent kinase 5	CMGC	CDK	CDK5
Q00534	CDK6	CDK6	CDK6	Cyclin-dependent kinase 6	CMGC	CDK	CDK4
P49336	CDK8	CDK8	CDK8	Cyclin-dependent kinase 8	CMGC	CDK	CDK8
Q13976	PKG1	PKG1	PRKG1	cGMP-dependent protein kinase	AGC	PKG
Q13237	PKG2	PKG2	PRKG2	cGMP-dependent protein kinase 2	AGC	PKG
Q14004	CHED	CHED	CDK13	Cyclin-dependent kinase 13	CMGC	CDK	CRK7
O14757	CHK1	CHK1	CHEK1	Serine/threonine-protein kinase Chk1	CAMK	CAMKL	CHK1
O96017	CHK2	CHK2	CHEK2	Serine/threonine-protein kinase Chk2	CAMK	RAD53
P48729	CK1a	CK1a	CSNK1A1	Casein kinase I isoform alpha	CK1	CK1
P48730	CK1d	CK1d	CSNK1D	Casein kinase I isoform delta	CK1	CK1
P49674	CK1e	CK1e	CSNK1E	Casein kinase I isoform epsilon	CK1	CK1
P78368	CK1g2	CK1g2	CSNK1G2	Casein kinase I isoform gamma-2	CK1	CK1
Q9Y6M4	CK1g3	CK1g3	CSNK1G3	Casein kinase I isoform gamma-3	CK1	CK1
P68400	CK2a1	CK2a1	CSNK2A1	Casein kinase II subunit alpha	CMGC	CK2
P19784	CK2a2	CK2a2	CSNK2A2	Casein kinase II subunit alpha'	CMGC	CK2
P49759	CLK1	CLK1	CLK1	Dual specificity protein kinase CLK1	CMGC	CLK
P49760	CLK2	CLK2	CLK2	Dual specificity protein kinase CLK2	CMGC	CLK
P49761	CLK3	CLK3	CLK3	Dual specificity protein kinase CLK3	CMGC	CLK
P41279	COT	COT	MAP3K8	Mitogen-activated protein kinase kinase kinase 8	STE	STE-Unique
P07333	FMS	FMS	CSF1R	Macrophage colony-stimulating factor 1 receptor	TK	PDGFR
P41240	CSK	CSK	CSK	Tyrosine-protein kinase CSK	TK	Csk
P27448	MARK3	MARK3	MARK3	MAP/microtubule affinity-regulating kinase 3	CAMK	CAMKL	MARK
Q02846	CYGD	CYGD	GUCY2D	Retinal guanylyl cyclase 1	RGC	RGC
P51841	CYGF	CYGF	GUCY2F	Retinal guanylyl cyclase 2	RGC	RGC
P53355	DAPK1	DAPK1	DAPK1	Death-associated protein kinase 1	CAMK	DAPK
Q9UIK4	DAPK2	DAPK2	DAPK2	Death-associated protein kinase 2	CAMK	DAPK
Q12852	DLK	DLK	MAP3K12	Mitogen-activated protein kinase kinase kinase 12	TKL	MLK	LZK
Q09013	DMPK1	DMPK1	DMPK	Myotonin-protein kinase	AGC	DMPK	GEK
Q6DT37	DMPK2	DMPK2	CDC42BPG	Serine/threonine-protein kinase MRCK gamma	AGC	DMPK	GEK
P78527	DNAPK	DNAPK	PRKDC	DNA-dependent protein kinase catalytic subunit	Atypical	PIKK	DNAPK
Q9Y463	DYRK1B	DYRK1B	DYRK1B	Dual specificity tyrosine-phosphorylation-regulated kinase 1B	CMGC	DYRK	DYRK1
Q92630	DYRK2	DYRK2	DYRK2	Dual specificity tyrosine-phosphorylation-regulated kinase 2	CMGC	DYRK	DYRK2
Q9NR20	DYRK4	DYRK4	DYRK4	Dual specificity tyrosine-phosphorylation-regulated kinase 4	CMGC	DYRK	DYRK2
O00418	eEF2K	eEF2K	EEF2K	Eukaryotic elongation factor 2 kinase	Atypical	Alpha	eEF2K
P00533	EGFR	EGFR	EGFR	Epidermal growth factor receptor	TK	EGFR
P19525	PKR	PKR	EIF2AK2	Interferon-induced	Other	PEK
Q7KZI7	MARK2	MARK2	MARK2	Serine/threonine-protein kinase MARK2	CAMK	CAMKL	MARK
P21709	EphA1	EphA1	EPHA1	Ephrin type-A receptor 1	TK	Eph
P29317	EphA2	EphA2	EPHA2	Ephrin type-A receptor 2	TK	Eph
P29320	EphA3	EphA3	EPHA3	Ephrin type-A receptor 3	TK	Eph
P54764	EphA4	EphA4	EPHA4	Ephrin type-A receptor 4	TK	Eph
P54756	EphA5	EphA5	EPHA5	Ephrin type-A receptor 5	TK	Eph
P29322	EphA8	EphA8	EPHA8	Ephrin type-A receptor 8	TK	Eph
P54762	EphB1	EphB1	EPHB1	Ephrin type-B receptor 1	TK	Eph
P29323	EphB2	EphB2	EPHB2	Ephrin type-B receptor 2	TK	Eph
P54753	EphB3	EphB3	EPHB3	Ephrin type-B receptor 3	TK	Eph
P54760	EphB4	EphB4	EPHB4	Ephrin type-B receptor 4	TK	Eph
O15197	EphB6	EphB6	EPHB6	Ephrin type-B receptor 6	TK	Eph
P27361	Erk1	Erk1	MAPK3	Mitogen-activated protein kinase 3	CMGC	MAPK	ERK1
P28482	Erk2	Erk2	MAPK1	Mitogen-activated protein kinase 1	CMGC	MAPK	ERK1
Q16659	Erk3	Erk3	MAPK6	Mitogen-activated protein kinase 6	CMGC	MAPK	ERK3
P31152	Erk4	Erk4	MAPK4	Mitogen-activated protein kinase 4	CMGC	MAPK	ERK3
Q05397	FAK	FAK	PTK2	Focal adhesion kinase 1	TK	FAK
P16591	FER	FER	FER	Tyrosine-protein kinase Fer	TK	Fer
P07332	FES	FES	FES	Tyrosine-protein kinase Fes/Fps	TK	Fer
P11362	FGFR1	FGFR1	FGFR1	Fibroblast growth factor receptor 1	TK	FGFR
P21802	FGFR2	FGFR2	FGFR2	Fibroblast growth factor receptor 2	TK	FGFR
P22607	FGFR3	FGFR3	FGFR3	Fibroblast growth factor receptor 3	TK	FGFR
P22455	FGFR4	FGFR4	FGFR4	Fibroblast growth factor receptor 4	TK	FGFR
P09769	FGR	FGR	FGR	Tyrosine-protein kinase Fgr	TK	Src
P36888	FLT3	FLT3	FLT3	Receptor-type tyrosine-protein kinase FLT3	TK	PDGFR
P17948	FLT1	FLT1	FLT1	Vascular endothelial growth factor receptor 1	TK	VEGFR
P35916	FLT4	FLT4	FLT4	Vascular endothelial growth factor receptor 3	TK	VEGFR
P42345	FRAP	FRAP	MTOR	Serine/threonine-protein kinase mTOR	Atypical	PIKK	FRAP
P06241	FYN	FYN	FYN	Tyrosine-protein kinase Fyn	TK	Src
O14976	GAK	GAK	GAK	Cyclin-G-associated kinase	Other	NAK
P32298	GPRK4	GPRK4	GRK4	G protein-coupled receptor kinase 4	AGC	GRK	GRK
P34947	GPRK5	GPRK5	GRK5	G protein-coupled receptor kinase 5	AGC	GRK	GRK
P43250	GPRK6	GPRK6	GRK6	G protein-coupled receptor kinase 6	AGC	GRK	GRK
Q92519	Trb2	Trb2	TRIB2	Tribbles homolog 2	CAMK	Trbl
P49840	GSK3A	GSK3A	GSK3A	Glycogen synthase kinase-3 alpha	CMGC	GSK
P49841	GSK3B	GSK3B	GSK3B	Glycogen synthase kinase-3 beta	CMGC	GSK
P08631	HCK	HCK	HCK	Tyrosine-protein kinase HCK	TK	Src
P04626	ErbB2	HER2/ErbB2	ERBB2	Receptor tyrosine-protein kinase erbB-2	TK	EGFR
P21860	ErbB3	HER3/ErbB3	ERBB3	Receptor tyrosine-protein kinase erbB-3	TK	EGFR
Q15303	ErbB4	HER4/ErbB4	ERBB4	Receptor tyrosine-protein kinase erbB-4	TK	EGFR
Q86Z02	HIPK1	HIPK1	HIPK1	Homeodomain-interacting protein kinase 1	CMGC	DYRK	HIPK
Q92918	HPK1	HPK1	MAP4K1	Mitogen-activated protein kinase kinase kinase kinase 1	STE	STE20	KHS
P25092	HSER	HSER	GUCY2C	Heat-stable enterotoxin receptor	RGC	RGC
P08069	IGF1R	IGF1R	IGF1R	Insulin-like growth factor 1 receptor	TK	InsR
O15111	IKKa	IKKa	CHUK	Inhibitor of nuclear factor kappa-B kinase subunit alpha	Other	IKK
O14920	IKKb	IKKb	IKBKB	Inhibitor of nuclear factor kappa-B kinase subunit beta	Other	IKK
Q13418	ILK	ILK	ILK	Integrin-linked protein kinase	TKL	MLK	ILK
P06213	INSR	INSR	INSR	Insulin receptor	TK	InsR
P51617	IRAK1	IRAK1	IRAK1	Interleukin-1 receptor-associated kinase 1	TKL	IRAK
O43187	IRAK2	IRAK2	IRAK2	Interleukin-1 receptor-associated kinase-like 2	TKL	IRAK
Q9Y616	IRAK3	IRAK3	IRAK3	Interleukin-1 receptor-associated kinase 3	TKL	IRAK
O75460	IRE1	IRE1	ERN1	Serine/threonine-protein kinase/endoribonuclease IRE1	Other	IRE
P14616	IRR	IRR	INSRR	Insulin receptor-related protein	TK	InsR
Q08881	ITK	ITK	ITK	Tyrosine-protein kinase ITK/TSK	TK	Tec
P23458	JAK1	JAK1	JAK1	Tyrosine-protein kinase JAK1	TK	Jak
O60674	JAK2	JAK2	JAK2	Tyrosine-protein kinase JAK2	TK	Jak
P52333	JAK3	JAK3	JAK3	Tyrosine-protein kinase JAK3	TK	Jak
P45983	JNK1	JNK1	MAPK8	Mitogen-activated protein kinase 8	CMGC	MAPK	JNK
P45984	JNK2	JNK2	MAPK9	Mitogen-activated protein kinase 9	CMGC	MAPK	JNK
P53779	JNK3	JNK3	MAPK10	Mitogen-activated protein kinase 10	CMGC	MAPK	JNK
Q9Y4K4	KHS1	KHS1	MAP4K5	Mitogen-activated protein kinase kinase kinase kinase 5	STE	STE20	KHS
Q14164	IKKe	IKKe	IKBKE	Inhibitor of nuclear factor kappa-B kinase subunit epsilon	Other	IKK
O60285	NuaK1	NuaK1	NUAK1	NUAK family SNF1-like kinase 1	CAMK	CAMKL	NuaK
O60307	MAST3	MAST3	MAST3	Microtubule-associated serine/threonine-protein kinase 3	AGC	MAST
Q9NRP7	Fused	Fused	STK36	Serine/threonine-protein kinase 36	Other	ULK
Q86V86	PIM3	PIM3	PIM3	Serine/threonine-protein kinase pim-3	CAMK	PIM
P10721	KIT	KIT	KIT	Mast/stem cell growth factor receptor Kit	TK	PDGFR
Q92772	CDKL2	CDKL2	CDKL2	Cyclin-dependent kinase-like 2	CMGC	CDKL
Q00532	CDKL1	CDKL1	CDKL1	Cyclin-dependent kinase-like 1	CMGC	CDKL
Q8IVT5	KSR1	KSR1	KSR1	Kinase suppressor of Ras 1	TKL	RAF	KSR
P06239	LCK	LCK	LCK	Tyrosine-protein kinase Lck	TK	Src
P53671	LIMK2	LIMK2	LIMK2	LIM domain kinase 2	TKL	LISK	LIMK
Q15831	LKB1	LKB1	STK11	Serine/threonine-protein kinase STK11	CAMK	CAMKL	LKB
P29376	LTK	LTK	LTK	Leukocyte tyrosine kinase receptor	TK	ALK
P07948	LYN	LYN	LYN	Tyrosine-protein kinase Lyn	TK	Src
P20794	MAK	MAK	MAK	Serine/threonine-protein kinase MAK	CMGC	RCK
P49137	MAPKAPK2	MAPKAPK2	MAPKAPK2	MAP kinase-activated protein kinase 2	CAMK	MAPKAPK	MK2
Q16644	MAPKAPK3	MAPKAPK3	MAPKAPK3	MAP kinase-activated protein kinase 3	CAMK	MAPKAPK	MK2
Q8IW41	MAPKAPK5	MAPKAPK5	MAPKAPK5	MAP kinase-activated protein kinase 5	CAMK	MAPKAPK	MK5
Q9P0L2	MARK1	MARK1	MARK1	Serine/threonine-protein kinase MARK1	CAMK	CAMKL	MARK
Q6P0Q8	MAST2	MAST2	MAST2	Microtubule-associated serine/threonine-protein kinase 2	AGC	MAST
Q02750	MAP2K1	MAP2K1	MAP2K1	Dual specificity mitogen-activated protein kinase kinase 1	STE	STE7
P36507	MAP2K2	MAP2K2	MAP2K2	Dual specificity mitogen-activated protein kinase kinase 2	STE	STE7
Q13163	MAP2K5	MAP2K5	MAP2K5	Dual specificity mitogen-activated protein kinase kinase 5	STE	STE7
P52564	MAP2K6	MAP2K6	MAP2K6	Dual specificity mitogen-activated protein kinase kinase 6	STE	STE7
Q13233	MAP3K1	MAP3K1	MAP3K1	Mitogen-activated protein kinase kinase kinase 1	STE	STE11
Q9Y2U5	MAP3K2	MAP3K2	MAP3K2	Mitogen-activated protein kinase kinase kinase 2	STE	STE11
Q99759	MAP3K3	MAP3K3	MAP3K3	Mitogen-activated protein kinase kinase kinase 3	STE	STE11
Q9Y6R4	MAP3K4	MAP3K4	MAP3K4	Mitogen-activated protein kinase kinase kinase 4	STE	STE11
Q99683	MAP3K5	MAP3K5	MAP3K5	Mitogen-activated protein kinase kinase kinase 5	STE	STE11
Q12866	MER	MER	MERTK	Tyrosine-protein kinase Mer	TK	Axl
P08581	MET	MET	MET	Hepatocyte growth factor receptor	TK	Met
Q16671	MISR2	MISR2	AMHR2	Anti-Muellerian hormone type-2 receptor	TKL	STKR	STKR2
O14733	MAP2K7	MAP2K7	MAP2K7	Dual specificity mitogen-activated protein kinase kinase 7	STE	STE7
Q15746	smMLCK	smMLCK	MYLK	Myosin light chain kinase	CAMK	MLCK
P80192	MLK1	MLK1	MAP3K9	Mitogen-activated protein kinase kinase kinase 9	TKL	MLK	MLK
Q02779	MLK2	MLK2	MAP3K10	Mitogen-activated protein kinase kinase kinase 10	TKL	MLK	MLK
Q13627	DYRK1A	DYRK1A	DYRK1A	Dual specificity tyrosine-phosphorylation-regulated kinase 1A	CMGC	DYRK	DYRK1
Q9BUB5	MNK1	MNK1	MKNK1	MAP kinase-interacting serine/threonine-protein kinase 1	CAMK	MAPKAPK	MNK
Q9HBH9	MNK2	MNK2	MKNK2	MAP kinase-interacting serine/threonine-protein kinase 2	CAMK	MAPKAPK	MNK
P00540	MOS	MOS	MOS	Proto-oncogene serine/threonine-protein kinase mos	Other	MOS
P46734	MAP2K3	MAP2K3	MAP2K3	Dual specificity mitogen-activated protein kinase kinase 3	STE	STE7
P45985	MAP2K4	MAP2K4	MAP2K4	Dual specificity mitogen-activated protein kinase kinase 4	STE	STE7
Q9Y5S2	MRCKb	MRCKb	CDC42BPB	Serine/threonine-protein kinase MRCK beta	AGC	DMPK	GEK
O75582	MSK1	MSK1	RPS6KA5	Ribosomal protein S6 kinase alpha-5	AGC	RSK	MSK
O75676	MSK2	MSK2	RPS6KA4	Ribosomal protein S6 kinase alpha-4	AGC	RSK	MSK
Q13043	MST1	MST1	STK4	Serine/threonine-protein kinase 4	STE	STE20	MST
Q13188	MST2	MST2	STK3	Serine/threonine-protein kinase 3	STE	STE20	MST
Q9Y6E0	MST3	MST3	STK24	Serine/threonine-protein kinase 24	STE	STE20	YSK
O15146	MUSK	MUSK	MUSK	Muscle	TK	Musk
Q99640	MYT1	MYT1	PKMYT1	Membrane-associated tyrosine- and threonine-specific cdc2-inhibitory kinase	Other	WEE
Q15208	NDR1	NDR1	STK38	Serine/threonine-protein kinase 38	AGC	NDR
Q96PY6	NEK1	NEK1	NEK1	Serine/threonine-protein kinase Nek1	Other	NEK
P51955	NEK2	NEK2	NEK2	Serine/threonine-protein kinase Nek2	Other	NEK
P51956	NEK3	NEK3	NEK3	Serine/threonine-protein kinase Nek3	Other	NEK
Q99558	NIK	NIK	MAP3K14	Mitogen-activated protein kinase kinase kinase 14	STE	STE-Unique
Q9UBE8	NLK	NLK	NLK	Serine/threonine-protein kinase NLK	CMGC	MAPK	nmo
P51957	NEK4	NEK4	NEK4	Serine/threonine-protein kinase Nek4	Other	NEK
Q9NWZ3	IRAK4	IRAK4	IRAK4	Interleukin-1 receptor-associated kinase 4	TKL	IRAK
Q99570	PIK3R4	PIK3R4	PIK3R4	Phosphoinositide 3-kinase regulatory subunit 4	Other	VPS15
O75116	ROCK2	ROCK2	ROCK2	Rho-associated protein kinase 2	AGC	DMPK	ROCK
Q16539	p38a	p38a	MAPK14	Mitogen-activated protein kinase 14	CMGC	MAPK	p38
P23443	p70S6K	p70S6K	RPS6KB1	Ribosomal protein S6 kinase beta-1	AGC	RSK	RSKp70
Q9UBS0	p70S6Kb	p70S6Kb	RPS6KB2	Ribosomal protein S6 kinase beta-2	AGC	RSK	RSKp70
Q13153	PAK1	PAK1	PAK1	Serine/threonine-protein kinase PAK 1	STE	STE20	PAKA
Q13177	PAK2	PAK2	PAK2	Serine/threonine-protein kinase PAK 2	STE	STE20	PAKA
O75914	PAK3	PAK3	PAK3	Serine/threonine-protein kinase PAK 3	STE	STE20	PAKA
P24723	PKCh	PKCh	PRKCH	Protein kinase C eta type	AGC	PKC	PKCh
Q00536	PCTAIRE1	PCTAIRE1	CDK16	Cyclin-dependent kinase 16	CMGC	CDK	PCTAIRE
Q00537	PCTAIRE2	PCTAIRE2	CDK17	Cyclin-dependent kinase 17	CMGC	CDK	PCTAIRE
Q07002	PCTAIRE3	PCTAIRE3	CDK18	Cyclin-dependent kinase 18	CMGC	CDK	PCTAIRE
P16234	PDGFRa	PDGFRa	PDGFRA	Platelet-derived growth factor receptor alpha	TK	PDGFR
P09619	PDGFRb	PDGFRb	PDGFRB	Platelet-derived growth factor receptor beta	TK	PDGFR
O15530	PDK1	PDK1	PDPK1	3-phosphoinositide-dependent protein kinase 1	AGC	PDK1
Q15118	PDHK1	PDHK1	PDK1	[Pyruvate dehydrogenase [lipoamide]] kinase isozyme 1	Atypical	PDHK
Q15119	PDHK2	PDHK2	PDK2	[Pyruvate dehydrogenase [lipoamide]] kinase isozyme 2	Atypical	PDHK
Q15120	PDHK3	PDHK3	PDK3	[Pyruvate dehydrogenase [lipoamide]] kinase isozyme 3	Atypical	PDHK
Q16654	PDHK4	PDHK4	PDK4	[Pyruvate dehydrogenase [lipoamide]] kinase isozyme 4	Atypical	PDHK
Q9NZJ5	PEK	PEK	EIF2AK3	Eukaryotic translation initiation factor 2-alpha kinase 3	Other	PEK	PEK
O94921	PFTAIRE1	PFTAIRE1	CDK14	Cyclin-dependent kinase 14	CMGC	CDK	PFTAIRE
Q16816	PHKg1	PHKg1	PHKG1	Phosphorylase b kinase gamma catalytic chain	CAMK	PHK
P15735	PHKg2	PHKg2	PHKG2	Phosphorylase b kinase gamma catalytic chain	CAMK	PHK
P11309	PIM1	PIM1	PIM1	Serine/threonine-protein kinase pim-1	CAMK	PIM
Q9P1W9	PIM2	PIM2	PIM2	Serine/threonine-protein kinase pim-2	CAMK	PIM
Q15131	CDK10	CDK10	CDK10	Cyclin-dependent kinase 10	CMGC	CDK	CDK10
P50750	CDK9	CDK9	CDK9	Cyclin-dependent kinase 9	CMGC	CDK	CDK9
P21127	PITSLRE	PITSLRE	CDK11B	Cyclin-dependent kinase 11B	CMGC	CDK	CDK11
Q14680	MELK	MELK	MELK	Maternal embryonic leucine zipper kinase	CAMK	CAMKL	MELK
Q5VT25	MRCKa	MRCKa	CDC42BPA	Serine/threonine-protein kinase MRCK alpha	AGC	DMPK	GEK
P17612	PKACa	PKACa	PRKACA	cAMP-dependent protein kinase catalytic subunit alpha	AGC	PKA
P22694	PKACb	PKACb	PRKACB	cAMP-dependent protein kinase catalytic subunit beta	AGC	PKA
P22612	PKACg	PKACg	PRKACG	cAMP-dependent protein kinase catalytic subunit gamma	AGC	PKA
P17252	PKCa	PKCa	PRKCA	Protein kinase C alpha type	AGC	PKC	PKCa
P05771	PKCb	PKCb	PRKCB	Protein kinase C beta type	AGC	PKC	PKCa
Q05655	PKCd	PKCd	PRKCD	Protein kinase C delta type	AGC	PKC	PKCd
Q02156	PKCe	PKCe	PRKCE	Protein kinase C epsilon type	AGC	PKC	PKCh
P05129	PKCg	PKCg	PRKCG	Protein kinase C gamma type	AGC	PKC	PKCa
P41743	PKCi	PKCi	PRKCI	Protein kinase C iota type	AGC	PKC	PKCi
Q15139	PKD1	PKD1	PRKD1	Serine/threonine-protein kinase D1	CAMK	PKD
Q04759	PKCt	PKCt	PRKCQ	Protein kinase C theta type	AGC	PKC	PKCd
Q05513	PKCz	PKCz	PRKCZ	Protein kinase C zeta type	AGC	PKC	PKCi
P51817	PRKX	PRKX	PRKX	cAMP-dependent protein kinase catalytic subunit PRKX	AGC	PKA
Q9H422	HIPK3	HIPK3	HIPK3	Homeodomain-interacting protein kinase 3	CMGC	DYRK	HIPK
P53350	PLK1	PLK1	PLK1	Serine/threonine-protein kinase PLK1	Other	PLK
Q9H4B4	PLK3	PLK3	PLK3	Serine/threonine-protein kinase PLK3	Other	PLK
Q16512	PKN1	PKN1	PKN1	Serine/threonine-protein kinase N1	AGC	PKN
Q16513	PKN2	PKN2	PKN2	Serine/threonine-protein kinase N2	AGC	PKN
O43930	PRKY	PRKY	PRKY	Serine/threonine-protein kinase PRKY	AGC	PKA
Q13523	PRP4	PRP4	PRPF4B	Serine/threonine-protein kinase PRP4 homolog	CMGC	DYRK	PRP4
P11801	PSKH1	PSKH1	PSKH1	Serine/threonine-protein kinase H1	CAMK	PSK
P04049	RAF1	RAF1	RAF1	RAF proto-oncogene serine/threonine-protein kinase	TKL	RAF
P07949	RET	RET	RET	Proto-oncogene tyrosine-protein kinase receptor Ret	TK	Ret
Q15835	RHOK	RHOK	GRK1	Rhodopsin kinase	AGC	GRK	GRK
Q13546	RIPK1	RIPK1	RIPK1	Receptor-interacting serine/threonine-protein kinase 1	TKL	RIPK
O43353	RIPK2	RIPK2	RIPK2	Receptor-interacting serine/threonine-protein kinase 2	TKL	RIPK
Q9Y572	RIPK3	RIPK3	RIPK3	Receptor-interacting serine/threonine-protein kinase 3	TKL	RIPK
Q13464	ROCK1	ROCK1	ROCK1	Rho-associated protein kinase 1	AGC	DMPK	ROCK
Q04912	RON	RON	MST1R	Macrophage-stimulating protein receptor	TK	Met
Q01973	ROR1	ROR1	ROR1	Tyrosine-protein kinase transmembrane receptor ROR1	TK	Ror
Q01974	ROR2	ROR2	ROR2	Tyrosine-protein kinase transmembrane receptor ROR2	TK	Ror
P08922	ROS	ROS	ROS1	Proto-oncogene tyrosine-protein kinase ROS	TK	Sev
Q15349	RSK3	RSK1	RPS6KA2	Ribosomal protein S6 kinase alpha-2	AGC	RSK	RSKp90
P51812	RSK2	RSK2	RPS6KA3	Ribosomal protein S6 kinase alpha-3	AGC	RSK	RSKp90
Q15418	RSK1	RSK3	RPS6KA1	Ribosomal protein S6 kinase alpha-1	AGC	RSK	RSKp90
P34925	RYK	RYK	RYK	Tyrosine-protein kinase RYK	TK	Ryk
O00444	PLK4	PLK4	PLK4	Serine/threonine-protein kinase PLK4	Other	PLK
Q15759	p38b	p38b	MAPK11	Mitogen-activated protein kinase 11	CMGC	MAPK	p38
P53778	p38g	p38g	MAPK12	Mitogen-activated protein kinase 12	CMGC	MAPK	p38
O15264	p38d	p38d	MAPK13	Mitogen-activated protein kinase 13	CMGC	MAPK	p38
Q9Y2H9	MAST1	MAST1	MAST1	Microtubule-associated serine/threonine-protein kinase 1	AGC	MAST
O00141	SGK1	SGK	SGK1	Serine/threonine-protein kinase Sgk1	AGC	SGK
Q9H2G2	SLK	SLK	SLK	STE20-like serine/threonine-protein kinase	STE	STE20	SLK
Q9NYY3	PLK2	PLK2	PLK2	Serine/threonine-protein kinase PLK2	Other	PLK
Q16584	MLK3	MLK3	MAP3K11	Mitogen-activated protein kinase kinase kinase 11	TKL	MLK	MLK
P12931	SRC	SRC	SRC	Proto-oncogene tyrosine-protein kinase Src	TK	Src
Q96SB4	SRPK1	SRPK1	SRPK1	SRSF protein kinase 1	CMGC	SRPK
P78362	SRPK2	SRPK2	SRPK2	SRSF protein kinase 2	CMGC	SRPK
O76039	CDKL5	CDKL5	CDKL5	Cyclin-dependent kinase-like 5	CMGC	CDKL
Q9UL54	TAO2	TAO2	TAOK2	Serine/threonine-protein kinase TAO2	STE	STE20	TAO
P43405	SYK	SYK	SYK	Tyrosine-protein kinase SYK	TK	Syk
O43318	TAK1	TAK1	MAP3K7	Mitogen-activated protein kinase kinase kinase 7	TKL	MLK	TAK1
Q13873	BMPR2	BMPR2	BMPR2	Bone morphogenetic protein receptor type-2	TKL	STKR	STKR2
P42680	TEC	TEC	TEC	Tyrosine-protein kinase Tec	TK	Tec
Q02763	TIE2	TIE2	TEK	Angiopoietin-1 receptor	TK	Tie
Q15569	TESK1	TESK1	TESK1	Dual specificity testis-specific protein kinase 1	TKL	LISK	TESK
P37173	TGFbR2	TGFbR2	TGFBR2	TGF-beta receptor type-2	TKL	STKR	STKR2
P35590	TIE1	TIE1	TIE1	Tyrosine-protein kinase receptor Tie-1	TK	Tie
Q8WZ42	TTN	TTN	TTN	Titin	CAMK	MLCK
Q9UKI8	TLK1	TLK1	TLK1	Serine/threonine-protein kinase tousled-like 1	Other	TLK
Q86UE8	TLK2	TLK2	TLK2	Serine/threonine-protein kinase tousled-like 2	Other	TLK
Q13470	TNK1	TNK1	TNK1	Non-receptor tyrosine-protein kinase TNK1	TK	Ack
O75962	Trio	Trio	TRIO	Triple functional domain protein	CAMK	Trio
P04629	TRKA	TRKA	NTRK1	High affinity nerve growth factor receptor	TK	Trk
Q16620	TRKB	TRKB	NTRK2	BDNF/NT-3 growth factors receptor	TK	Trk
Q16288	TRKC	TRKC	NTRK3	NT-3 growth factor receptor	TK	Trk
Q9Y4A5	TRRAP	TRRAP	TRRAP	Transformation/transcription domain-associated protein	Atypical	PIKK	TRRAP
P33981	TTK	TTK	TTK	Dual specificity protein kinase TTK	Other	TTK
P42681	TXK	TXK	TXK	Tyrosine-protein kinase TXK	TK	Tec
P29597	TYK2	TYK2	TYK2	Non-receptor tyrosine-protein kinase TYK2	TK	Jak
Q06418	TYRO3	TYRO3	TYRO3	Tyrosine-protein kinase receptor TYRO3	TK	Axl
O75385	ULK1	ULK1	ULK1	Serine/threonine-protein kinase ULK1	Other	ULK
Q8IYT8	ULK2	ULK2	ULK2	Serine/threonine-protein kinase ULK2	Other	ULK
Q99986	VRK1	VRK1	VRK1	Serine/threonine-protein kinase VRK1	CK1	VRK
Q86Y07	VRK2	VRK2	VRK2	Serine/threonine-protein kinase VRK2	CK1	VRK
P30291	Wee1	Wee1	WEE1	Wee1-like protein kinase	Other	WEE
P07947	YES	YES	YES1	Tyrosine-protein kinase Yes	TK	Src
O00506	YSK1	YSK1	STK25	Serine/threonine-protein kinase 25	STE	STE20	YSK
P43403	ZAP70	ZAP70	ZAP70	Tyrosine-protein kinase ZAP-70	TK	Syk
O43283	LZK	LZK	MAP3K13	Mitogen-activated protein kinase kinase kinase 13	TKL	MLK	LZK
Q08345	DDR1	DDR1	DDR1	Epithelial discoidin domain-containing receptor 1	TK	DDR
Q86TW2	ADCK1	ADCK1	ADCK1	Uncharacterized aarF domain-containing protein kinase 1	Atypical	ABC1	ABC1-B
P35968	KDR	KDR	KDR	Vascular endothelial growth factor receptor 2	TK	VEGFR
Q8NER5	ALK7	ALK7	ACVR1C	Activin receptor type-1C	TKL	STKR	STKR1
Q96GD4	AurB	AurB	AURKB	Aurora kinase B	Other	Aur
O14965	AurA	AurA	AURKA	Aurora kinase A	Other	Aur
Q13164	Erk5	Erk5	MAPK7	Mitogen-activated protein kinase 7	CMGC	MAPK	ERK5
O43683	BUB1	BUB1	BUB1	Mitotic checkpoint serine/threonine-protein kinase BUB1	Other	BUB
Q16832	DDR2	DDR2	DDR2	Discoidin domain-containing receptor 2	TK	DDR
Q13308	CCK4	CCK4	PTK7	Inactive tyrosine-protein kinase 7	TK	CCK4
P53667	LIMK1	LIMK1	LIMK1	LIM domain kinase 1	TKL	LISK	LIMK
Q6ZMQ8	LMR1	LMR1	AATK	Serine/threonine-protein kinase LMTK1	TK	Lmr
Q8IWU2	LMR2	LMR2	LMTK2	Serine/threonine-protein kinase LMTK2	TK	Lmr
Q96Q04	LMR3	LMR3	LMTK3	Serine/threonine-protein kinase LMTK3	TK	Lmr
Q15375	EphA7	EphA7	EPHA7	Ephrin type-A receptor 7	TK	Eph
P51813	BMX	BMX	BMX	Cytoplasmic tyrosine-protein kinase BMX	TK	Tec
P42679	CTK	CTK	MATK	Megakaryocyte-associated tyrosine-protein kinase	TK	Csk
P42685	FRK	FRK	FRK	Tyrosine-protein kinase FRK	TK	Src
Q9HC98	NEK6	NEK6	NEK6	Serine/threonine-protein kinase Nek6	Other	NEK
Q8TDX7	NEK7	NEK7	NEK7	Serine/threonine-protein kinase Nek7	Other	NEK
Q2M2I8	AAK1	AAK1	AAK1	AP2-associated protein kinase 1	Other	NAK
Q96QT4	ChaK1	ChaK1	TRPM7	Transient receptor potential cation channel subfamily M member 7	Atypical	Alpha	ChaK
Q14289	PYK2	PYK2	PTK2B	Protein-tyrosine kinase 2-beta	TK	FAK
Q9H3Y6	SRM	SRM	SRMS	Tyrosine-protein kinase Srms	TK	Src
O94804	LOK	LOK	STK10	Serine/threonine-protein kinase 10	STE	STE20	SLK
Q8IVH8	KHS2	KHS2	MAP4K3	Mitogen-activated protein kinase kinase kinase kinase 3	STE	STE20	KHS
O95747	OSR1	OSR1	OXSR1	Serine/threonine-protein kinase OSR1	STE	STE20	FRAY
Q9NQU5	PAK6	PAK6	PAK6	Serine/threonine-protein kinase PAK 6	STE	STE20	PAKB
O96013	PAK4	PAK4	PAK4	Serine/threonine-protein kinase PAK 4	STE	STE20	PAKB
Q9P289	MST4	MST4	STK26	Serine/threonine-protein kinase MST4	STE	STE20	YSK
Q9UEW8	STLK3	STLK3	STK39	STE20/SPS1-related proline-alanine-rich protein kinase	STE	STE20	FRAY
Q7RTN6	STLK5	STLK5	STRADA	STE20-related kinase adapter protein alpha	STE	STE20	STLK
Q9C0K7	STLK6	STLK6	STRADB	STE20-related kinase adapter protein beta	STE	STE20	STLK
Q9H2K8	TAO3	TAO3	TAOK3	Serine/threonine-protein kinase TAO3	STE	STE20	TAO
Q7L7X3	TAO1	TAO1	TAOK1	Serine/threonine-protein kinase TAO1	STE	STE20	TAO
O95819	HGK	ZC1/HGK	MAP4K4	Mitogen-activated protein kinase kinase kinase kinase 4	STE	STE20	MSN
Q9UKE5	TNIK	ZC2/TNIK	TNIK	TRAF2 and NCK-interacting protein kinase	STE	STE20	MSN
Q8N4C8	MINK	ZC3/MINK	MINK1	Misshapen-like kinase 1	STE	STE20	MSN
Q7Z2Y5	NRK	ZC4/NRK	NRK	Nik-related protein kinase	STE	STE20	MSN
O95835	LATS1	LATS1	LATS1	Serine/threonine-protein kinase LATS1	AGC	NDR
Q9NRM7	LATS2	LATS2	LATS2	Serine/threonine-protein kinase LATS2	AGC	NDR
Q9BWU1	CDK11	CDK11	CDK19	Cyclin-dependent kinase 19	CMGC	CDK	CDK8
Q8IY84	NIM1	NIM1	NIM1K	Serine/threonine-protein kinase NIM1	CAMK	CAMKL	NIM1
Q6PHR2	ULK3	ULK3	ULK3	Serine/threonine-protein kinase ULK3	Other	ULK
Q8N165	CLIK1L	CLIK1L	PDIK1L	Serine/threonine-protein kinase PDIK1L	Other	NKF4
Q6IQ55	TTBK2	TTBK2	TTBK2	Tau-tubulin kinase 2	CK1	TTBK
Q96KG9	SCYL1	SCYL1	SCYL1	N-terminal kinase-like protein	Other	SCY1
Q96GX5	MASTL	MASTL	MASTL	Serine/threonine-protein kinase greatwall	AGC	MAST
Q9BXM7	PINK1	PINK1	PINK1	Serine/threonine-protein kinase PINK1	Other	NKF2
Q96C45	ULK4	ULK4	ULK4	Serine/threonine-protein kinase ULK4	Other	ULK
Q8NB16	MLKL	MLKL	MLKL	Mixed lineage kinase domain-like protein	TKL	TKL-Unique
Q9C098	DCAMKL3	DCAMKL3	DCLK3	Serine/threonine-protein kinase DCLK3	CAMK	DCAMKL
Q504Y2	SgK493	SgK493	PKDCC	Protein kinase domain-containing protein	Other	SgK493
Q96Q40	PFTAIRE2	PFTAIRE2	CDK15	Cyclin-dependent kinase 15	CMGC	CDK	PFTAIRE
Q9BYT3	STK33	STK33	STK33	Serine/threonine-protein kinase 33	CAMK	STK33
Q96S44	PRPK	PRPK	TP53RK	TP53-regulating kinase	Other	Bud32
Q8TD08	Erk7	Erk7	MAPK15	Mitogen-activated protein kinase 15	CMGC	MAPK	ERK7
Q5MAI5	CDKL4	CDKL4	CDKL4	Cyclin-dependent kinase-like 4	CMGC	CDKL
Q8IZE3	SCYL3	SCYL3	SCYL3	Protein-associating with the carboxyl-terminal domain of ezrin	Other	SCY1
Q86UX6	YANK3	YANK3	STK32C	Serine/threonine-protein kinase 32C	AGC	YANK
Q8TD19	NEK9	NEK9	NEK9	Serine/threonine-protein kinase Nek9	Other	NEK
Q96PN8	TSSK3	TSSK3	TSSK3	Testis-specific serine/threonine-protein kinase 3	CAMK	TSSK
Q9H093	NuaK2	NuaK2	NUAK2	NUAK family SNF1-like kinase 2	CAMK	CAMKL	NuaK
Q9Y6S9	RSKL2	RSKL2	RPS6KL1	Ribosomal protein S6 kinase-like 1	AGC	RSKL
Q96PF2	TSSK2	TSSK2	TSSK2	Testis-specific serine/threonine-protein kinase 2	CAMK	TSSK
Q6P3W7	SCYL2	SCYL2	SCYL2	SCY1-like protein 2	Other	SCY1
Q86SG6	NEK8	NEK8	NEK8	Serine/threonine-protein kinase Nek8	Other	NEK
P35626	BARK2	BARK2	ADRBK2	Beta-adrenergic receptor kinase 2	AGC	GRK	BARK
Q9UHY1	NRBP1	NRBP1	NRBP1	Nuclear receptor-binding protein	Other	NRBP
Q9BZL6	PKD2	PKD2	PRKD2	Serine/threonine-protein kinase D2	CAMK	PKD
Q9NY57	YANK2	YANK2	STK32B	Serine/threonine-protein kinase 32B	AGC	YANK
Q96RR4	CaMKK2	CaMKK2	CAMKK2	Calcium/calmodulin-dependent protein kinase kinase 2	Other	CAMKK	CAMKK-Meta
Q8IZL9	CCRK	CCRK	CDK20	Cyclin-dependent kinase 20	CMGC	CDK
Q9HAZ1	CLK4	CLK4	CLK4	Dual specificity protein kinase CLK4	CMGC	CLK
Q9NYV4	CRK7	CRK7	CDK12	Cyclin-dependent kinase 12	CMGC	CDK	CRK7
Q9UEE5	DRAK1	DRAK1	STK17A	Serine/threonine-protein kinase 17A	CAMK	DAPK
O94768	DRAK2	DRAK2	STK17B	Serine/threonine-protein kinase 17B	CAMK	DAPK
O43781	DYRK3	DYRK3	DYRK3	Dual specificity tyrosine-phosphorylation-regulated kinase 3	CMGC	DYRK	DYRK2
O94806	PKD3	PKD3	PRKD3	Serine/threonine-protein kinase D3	CAMK	PKD
Q9P2K8	GCN2	GCN2	EIF2AK4	Eukaryotic translation initiation factor 2-alpha kinase 4	Other	PEK	GCN2
Q96LW2	SgK494	SgK494		Uncharacterized serine/threonine-protein kinase SgK494	AGC	RSKR
Q8N2I9	SgK495	SgK495	STK40	Serine/threonine-protein kinase 40	CAMK	SgK495
Q8TDR2	CLIK1	CLIK1	STK35	Serine/threonine-protein kinase 35	Other	NKF4
Q59H18	HH498	HH498	TNNI3K	Serine/threonine-protein kinase TNNI3K	TKL	MLK	HH498
Q9H2X6	HIPK2	HIPK2	HIPK2	Homeodomain-interacting protein kinase 2	CMGC	DYRK	HIPK
Q9BQI3	HRI	HRI	EIF2AK1	Eukaryotic translation initiation factor 2-alpha kinase 1	Other	PEK
Q9UPZ9	ICK	ICK	ICK	Serine/threonine-protein kinase ICK	CMGC	RCK
Q76MJ5	IRE2	IRE2	ERN2	Serine/threonine-protein kinase/endoribonuclease IRE2	Other	IRE
Q96RG2	PASK	PASK	PASK	PAS domain-containing serine/threonine-protein kinase	CAMK	CAMKL	PASK
Q9Y2H1	NDR2	NDR2	STK38L	Serine/threonine-protein kinase 38-like	AGC	NDR
Q9Y2K2	QSK	QSK	SIK3	Serine/threonine-protein kinase SIK3	CAMK	CAMKL	QIK
P57058	HUNK	HUNK	HUNK	Hormonally up-regulated neu tumor-associated kinase	CAMK	CAMKL	HUNK
O95382	MAP3K6	MAP3K6	MAP3K6	Mitogen-activated protein kinase kinase kinase 6	STE	STE11
Q9NYL2	ZAK	ZAK		Mitogen-activated protein kinase kinase kinase MLT	TKL	MLK	ZAK
Q9UQ07	MOK	MOK	MOK	MAPK/MAK/MRK overlapping kinase	CMGC	RCK
O75716	MPSK1	MPSK1	STK16	Serine/threonine-protein kinase 16	Other	NAK
Q9UPE1	MSSK1	MSSK1	SRPK3	SRSF protein kinase 3	CMGC	SRPK
Q9H4A3	Wnk1	Wnk1	WNK1	Serine/threonine-protein kinase WNK1	Other	WNK
Q8IVW4	CDKL3	CDKL3	CDKL3	Cyclin-dependent kinase-like 3	CMGC	CDKL
Q9P286	PAK5	PAK5	PAK7	Serine/threonine-protein kinase PAK 7	STE	STE20	PAKB
Q6P5Z2	PKN3	PKN3	PKN3	Serine/threonine-protein kinase N3	AGC	PKN
Q9H0K1	QIK	QIK	SIK2	Serine/threonine-protein kinase SIK2	CAMK	CAMKL	QIK
Q96L34	MARK4	MARK4	MARK4	MAP/microtubule affinity-regulating kinase 4	CAMK	CAMKL	MARK
Q6XUX3	SgK496	SgK496	DSTYK	Dual serine/threonine and tyrosine protein kinase	Other	Dusty
Q96S38	RSKL1	RSKL1	RPS6KC1	Ribosomal protein S6 kinase delta-1	AGC	RSKL
Q9UK32	RSK4	RSK4	RPS6KA6	Ribosomal protein S6 kinase alpha-6	AGC	RSK	RSKp90
Q9NSY0	NRBP2	NRBP2	NRBP2	Nuclear receptor-binding protein 2	Other	NRBP
Q8NE28	SgK071	SgK071	STKLD1	Protein kinase-like protein SgK071	Other	SgK071
Q9HBY8	SGK2	SGK2	SGK2	Serine/threonine-protein kinase Sgk2	AGC	SGK
Q9BXA6	SSTK	SSTK	TSSK6	Testis-specific serine/threonine-protein kinase 6	CAMK	TSSK
Q96BR1	SGK3	SGK3	SGK3	Serine/threonine-protein kinase Sgk3	AGC	SGK
Q5TCY1	TTBK1	TTBK1	TTBK1	Tau-tubulin kinase 1	CK1	TTBK
Q8N568	DCAMKL2	DCAMKL2	DCLK2	Serine/threonine-protein kinase DCLK2	CAMK	DCAMKL
Q7Z7A4	Slob	Slob	PXK	PX domain-containing protein kinase-like protein	Other	Slob
Q96KB5	PBK	PBK	PBK	Lymphokine-activated killer T-cell-originated protein kinase	Other	TOPK
Q6J9G0	SuRTK106	SuRTK106	STYK1	Tyrosine-protein kinase STYK1	TK	TK-Unique
Q9UHD2	TBK1	TBK1	TBK1	Serine/threonine-protein kinase TBK1	Other	IKK
Q96S53	TESK2	TESK2	TESK2	Dual-specificity testis-specific protein kinase 2	TKL	LISK	TESK
O60229	Trad	Trad	KALRN	HCG2039851	CAMK	Trio
Q6SA08	TSSK4	TSSK4	TSSK4	Testis-specific serine/threonine-protein kinase 4	CAMK	TSSK
Q8IV63	VRK3	VRK3	VRK3	Inactive serine/threonine-protein kinase VRK3	CK1	VRK
Q32MK0	caMLCK	caMLCK	MYLK3	Myosin light chain kinase 3	CAMK	MLCK
Q15772	SPEG	SPEG	SPEG	Striated muscle preferentially expressed protein kinase	CAMK	Trio
Q8N752	CK1a2	CK1a2	CSNK1A1L	Casein kinase I isoform alpha-like	CK1	CK1
P57078	ANKRD3	ANKRD3	RIPK4	Receptor-interacting serine/threonine-protein kinase 4	TKL	RIPK
Q6P3R8	NEK5	NEK5	NEK5	Serine/threonine-protein kinase Nek5	Other	NEK
Q8IU85	CaMK1d	CaMK1d	CAMK1D	Calcium/calmodulin-dependent protein kinase type 1D	CAMK	CAMK1
Q56UN5	MAP3K19	MAP3K8	MAP3K19	Mitogen-activated protein kinase kinase kinase 19	STE	STE11
Q8NG66	NEK11	NEK11	NEK11	Serine/threonine-protein kinase Nek11	Other	NEK
Q8WTQ7	GPRK7	GPRK7	GRK7	G protein-coupled receptor kinase 7	AGC	GRK	GRK
P0C263	SgK069	SgK069	SBK2	Serine/threonine-protein kinase SBK2	Other	NKF1
Q8NE63	HIPK4	HIPK4	HIPK4	Homeodomain-interacting protein kinase 4	CMGC	DYRK	HIPK
Q8WXR4	MYO3B	MYO3B	MYO3B	Myosin-IIIb	STE	STE20	NinaC
Q96J92	Wnk4	Wnk4	WNK4	Serine/threonine-protein kinase WNK4	Other	WNK
P0C264	SgK110	SgK110	SBK3	Putative uncharacterized serine/threonine-protein kinase SgK110	Other	NKF1
Q8TDC3	BRSK1	BRSK1	BRSK1	Serine/threonine-protein kinase BRSK1	CAMK	CAMKL	BRSK
Q5VST9	Obscn	Obscn	OBSCN	Obscurin	CAMK	Trio
Q96QS6	PSKH2	PSKH2	PSKH2	Serine/threonine-protein kinase H2	CAMK	PSK
P57059	SIK	SIK	SIK1	Serine/threonine-protein kinase SIK1	CAMK	CAMKL	QIK
Q6VAB6	KSR2	KSR2	KSR2	Kinase suppressor of Ras 2	TKL	RAF
O14730	RIOK3	RIOK3	RIOK3	Serine/threonine-protein kinase RIO3	Atypical	RIO	RIO3
Q8NI60	ADCK3	ADCK3	ADCK3	Chaperone activity of bc1 complex-like	Atypical	ABC1	ABC1-A
Q9BRS2	RIOK1	RIOK1	RIOK1	Serine/threonine-protein kinase RIO1	Atypical	RIO	RIO1
Q8WU08	YANK1	YANK1	STK32A	Serine/threonine-protein kinase 32A	AGC	YANK
Q9NRH2	SNRK	SNRK	SNRK	SNF-related serine/threonine-protein kinase	CAMK	CAMKL	SNRK
Q5JZY3	EphA10	EphA10	EPHA10	Ephrin type-A receptor 10	TK	Eph
Q9H5K3	SgK196	SgK196	POMK	Protein kinase-like protein SgK196	Other	Other-Unique
Q8NEV4	MYO3A	MYO3A	MYO3A	Myosin-IIIa	STE	STE20	NinaC
Q9BYP7	Wnk3	Wnk3	WNK3	Serine/threonine-protein kinase WNK3	Other	WNK
Q86YV5	SgK223	SgK223		Tyrosine-protein kinase SgK223	Other	NKF3
Q6ZWH5	NEK10	NEK10	NEK10	Serine/threonine-protein kinase Nek10	Other	NEK
Q9UF33	EphA6	EphA6	EPHA6	Ephrin type-A receptor 6	TK	Eph
Q9HCP0	CK1g1	CK1g1	CSNK1G1	Casein kinase I isoform gamma-1	CK1	CK1
Q9H792	SgK269	SgK269	PEAK1	Pseudopodium-enriched atypical kinase 1	Other	NKF3
Q52WX2	SBK	SBK	SBK1	Serine/threonine-protein kinase SBK1	Other	NKF1
Q9BXU1	SgK396	SgK396	STK31	Serine/threonine-protein kinase 31	Other	Other-Unique
Q8NFD2	SgK288	SgK288	ANKK1	Ankyrin repeat and protein kinase domain-containing protein 1	TKL	RIPK
Q8TAS1	KIS	KIS	UHMK1	Serine/threonine-protein kinase Kist	Other	KIS
Q6P2M8	CaMK1b	CaMK1b	PNCK	Calcium/calmodulin-dependent protein kinase type 1B	CAMK	CAMK1
Q8TEA7	TBCK	TBCK	TBCK	TBC domain-containing protein kinase-like protein	Other	TBCK
Q96Q15	SMG1	SMG1	SMG1	Serine/threonine-protein kinase SMG1	Atypical	PIKK	SMG1
Q9H1R3	skMLCK	skMLCK	MYLK2	Myosin light chain kinase 2	CAMK	MLCK
Q6ZN16	MAP3K7	MAP3K7	MAP3K15	Mitogen-activated protein kinase kinase kinase 15	STE	STE11
Q5S007	LRRK2	LRRK2	LRRK2	Leucine-rich repeat serine/threonine-protein kinase 2	TKL	LRRK
Q5TCX8	MLK4	MLK4		Mitogen-activated protein kinase kinase kinase MLK4	TKL	MLK	MLK
Q8TF76	Haspin	Haspin	GSG2	Serine/threonine-protein kinase haspin	Other	Haspin
Q96RU7	Trb3	Trb3	TRIB3	Tribbles homolog 3	CAMK	Trbl
O14578	CRIK	CRIK	CIT	Citron Rho-interacting kinase	AGC	DMPK
Q8N5S9	CaMKK1	CaMKK1	CAMKK1	Calcium/calmodulin-dependent protein kinase kinase 1	Other	CAMKK	CAMKK-Meta
Q38SD2	LRRK1	LRRK1	LRRK1	Leucine-rich repeat serine/threonine-protein kinase 1	TKL	LRRK
Q8IWB6	SgK307	SgK307	TEX14	Inactive serine/threonine-protein kinase TEX14	Other	NKF5
O15021	MAST4	MAST4	MAST4	Microtubule-associated serine/threonine-protein kinase 4	AGC	MAST
Q13557	CaMK2d	CaMK2d	CAMK2D	Calcium/calmodulin-dependent protein kinase type II subunit delta	CAMK	CAMK2
Q9NSY1	BIKE	BIKE	BMP2K	BMP-2-inducible protein kinase	Other	NAK
Q9BXA7	TSSK1	TSSK1	TSSK1B	Testis-specific serine/threonine-protein kinase 1	CAMK	TSSK
Q8IWB6	SgK424	SgK424	TEX14	Inactive serine/threonine-protein kinase TEX14	Other	NKF5
Q86YV6	SgK085	SgK085	MYLK4	Myosin light chain kinase family member 4	CAMK	MLCK
Q7Z695	ADCK2	ADCK2	ADCK2	Uncharacterized aarF domain-containing protein kinase 2	Atypical	ABC1	ABC1-C
O43293	DAPK3	DAPK3	DAPK3	Death-associated protein kinase 3	CAMK	DAPK
P0C1S8	Wee1B	Wee1B	WEE2	Wee1-like protein kinase 2	Other	WEE
Q05823	RNAseL	RNAseL	RNASEL	2-5A-dependent ribonuclease	Other	Other-Unique
Q9BX84	ChaK2	ChaK2	TRPM6	Transient receptor potential cation channel subfamily M member 6	Atypical	Alpha	ChaK
Q9BVS4	RIOK2	RIOK2	RIOK2	Serine/threonine-protein kinase RIO2	Atypical	RIO	RIO2
Q86TB3	AlphaK2	AlphaK2	ALPK2	Alpha-protein kinase 2	Atypical	Alpha
Q96QP1	AlphaK3	AlphaK3	ALPK1	Alpha-protein kinase 1	Atypical	Alpha
P25440	BRD2	BRD2	BRD2	Bromodomain-containing protein 2	Atypical	BRD
Q15059	BRD3	BRD3	BRD3	Bromodomain-containing protein 3	Atypical	BRD
O60885	BRD4	BRD4	BRD4	BRD4 protein	Atypical	BRD
Q58F21	BRDT	BRDT	BRDT	Bromodomain testis-specific protein	Atypical	BRD
Q96L96	AlphaK1	AlphaK1	ALPK3	Alpha-protein kinase 3	Atypical	Alpha
Q3MIX3	ADCK5	ADCK5	ADCK5	Uncharacterized aarF domain-containing protein kinase 5	Atypical	ABC1	ABC1-D
O15164	TIF1a	TIF1a	TRIM24	Transcription intermediary factor 1-alpha	Atypical	TIF1
Q13263	TIF1b	TIF1b	TRIM28	Transcription intermediary factor 1-beta	Atypical	TIF1
Q9UPN9	TIF1g	TIF1g	TRIM33	E3 ubiquitin-protein ligase TRIM33	Atypical	TIF1
P23458	JAK1_b	Domain2_JAK1	JAK1	Tyrosine-protein kinase JAK1	TK	JakB
O60674	JAK2_b	Domain2_JAK2	JAK2	Tyrosine-protein kinase JAK2	TK	JakB
P52333	JAK3_b	Domain2_JAK3	JAK3	Tyrosine-protein kinase JAK3	TK	JakB
O75582	MSK1_b	Domain2_MSK1	RPS6KA5	Ribosomal protein S6 kinase alpha-5	CAMK	RSKb	MSKb
O75676	MSK2_b	Domain2_MSK2	RPS6KA4	Ribosomal protein S6 kinase alpha-4	CAMK	RSKb	MSKb
Q15349	RSK3_b	Domain2_RSK1	RPS6KA2	Ribosomal protein S6 kinase alpha-2	CAMK	RSKb	RSKb
P51812	RSK2_b	Domain2_RSK2	RPS6KA3	Ribosomal protein S6 kinase alpha-3	CAMK	RSKb	RSKb
Q15418	RSK1_b	Domain2_RSK3	RPS6KA1	Ribosomal protein S6 kinase alpha-1	CAMK	RSKb	RSKb
P29597	TYK2_b	Domain2_TYK2	TYK2	Non-receptor tyrosine-protein kinase TYK2	TK	JakB
Q9P2K8	GCN2_b	Domain2_GCN2	EIF2AK4	Eukaryotic translation initiation factor 2-alpha kinase 4	STE	STE-Unique
Q9UK32	RSK4_b	Domain2_RSK4	RPS6KA6	Ribosomal protein S6 kinase alpha-6	CAMK	RSKb	RSKb
Q15772	SPEG_b	Domain2_SPEG	SPEG	Striated muscle preferentially expressed protein kinase	CAMK	Trio
Q5VST9	Obscn_b	Domain2_Obscn	OBSCN	Obscurin	CAMK	Trio
Q58A45	PAN3	PAN3	PAN3	PAB-dependent poly(A)-specific ribonuclease subunit 3	Other	PAN3
Q14296	FASTK	FASTK	FASTK	Fas-activated serine/threonine kinase	Atypical	FAST
P49842	G11	G11	STK19	Serine/threonine-protein kinase 19	Atypical	G11
P21675	TAF1	TAF1	TAF1	Transcription initiation factor TFIID subunit 1	Atypical	TAF1
Q8IZX4	TAF1L	TAF1L	TAF1L	Transcription initiation factor TFIID subunit 1-like	Atypical	TAF1
P11274	BCR	BCR	BCR	Breakpoint cluster region protein	Atypical	BCR
Q12979	ABR	ABR	ABR	Active breakpoint cluster region-related protein	Atypical	BCR
B5MCJ9	TIF1D	TIF1D	TRIM66	Tripartite motif-containing protein 66	Atypical	TIF1
Q6IBK5	GTF2F1	GTF2F1		nan	Atypical	GTF2F1
Q9Y5P4	Col4A3BP	Col4A3BP	COL4A3BP	Collagen type IV alpha-3-binding protein	Atypical	Col4A3BP
P53004	BLVRA	BLVRA	BLVRA	Biliverdin reductase A	Atypical	BLVRA
Q9NRL2	BAZ1A	BAZ1A	BAZ1A	Bromodomain adjacent to zinc finger domain protein 1A	Atypical	BAZ
Q9UIG0	BAZ1B	BAZ1B	BAZ1B	Tyrosine-protein kinase BAZ1B	Atypical	BAZ
