# Supplementary material for: A machine learning-based chemoproteomic approach to identify drug targets and binding sites in complex proteomes
Source: Nat Commun. 2020 Aug 21;11:4200. doi: 10.1038/s41467-020-18071-x (PMC7442650; doi:10.1038/s41467-020-18071-x)
Supplement: Supplementary file 10 — Supplementary Data 7 [file 41467_2020_18071_MOESM10_ESM.xlsx]

## Sheet: Supplementary Table 7
Supplementary Data 7. Analysis results from LiP-Quant, Deep LiP-Quant and TPP experiments
ProteinGroups	Sequence Coverage	R2	LIPscore	LIPRank	ProteinNames.y	Protein.names	Kinase	ranking	Experiment			ProteinGroups	Sequence Coverage	R2	LIPscore	LIPRank	Protein.names	Kinase	ranking	Experiment			IPI	gene_symbol	f_test_p_value	f_test_p_adj	UniprotID	ProteinNames	Protein.names	Kinase	Experiment			IPI.acc..no.	Protein.NAME	ID	ProteinNames	Protein.names	Kinase	pVal_adj_Expt_1	Experiment			IPI.acc..no.	Protein.NAME	pVal_adj_Expt_2	ID	ProteinNames	Protein.names
Q96SB4	0.247	0.952501	3.11316	1	SRPK1_HUMAN	SRSF protein kinase 1 (EC 2.7.11.1) (SFRS protein kinase 1) (Serine/arginine-rich protein-specific kinase 1) (SR-protein-specific kinase 1)	TRUE	1	LiP-Quant			P16083	0.584	0.976225	4.77971	1	Ribosyldihydronicotinamide dehydrogenase [quinone] (EC 1.10.5.1) (NRH dehydrogenase [quinone] 2) (NRH:quinone oxidoreductase 2) (Quinone reductase 2) (QR2)	FALSE	1	Deep-LiP_Quant (4h gradient)			IPI00023530	CDK5	1.33227e-15	5.99787e-12	Q00535	CDK5_HUMAN	Cyclin-dependent-like kinase 5 (EC 2.7.11.1) (Cell division protein kinase 5) (Serine/threonine-protein kinase PSSALRE) (Tau protein kinase II catalytic subunit) (TPKII catalytic subunit)	TRUE	TPP-non-parametric			IPI00456664	NIT1	Q86X76	NIT1_HUMAN	Deaminated glutathione amidase (dGSH amidase) (EC 3.5.1.128) (Nitrilase homolog 1)	FALSE	2.31e-57	TPP, replicate1			IPI00396321	LRRC59	0	Q96AG4	LRC59_HUMAN	Leucine-rich repeat-containing protein 59 (Ribosome-binding protein p34) (p34) [Cleaved into: Leucine-rich repeat-containing protein 59, N-terminally processed]
Q02750	0.435	0.936638	2.82168	2	MP2K1_HUMAN	Dual specificity mitogen-activated protein kinase kinase 1 (MAP kinase kinase 1) (MAPKK 1) (MKK1) (EC 2.7.12.2) (ERK activator kinase 1) (MAPK/ERK kinase 1) (MEK 1)	TRUE	2	LiP-Quant			P19525	0.416	0.966434	4.70761	2	Interferon-induced, double-stranded RNA-activated protein kinase (EC 2.7.11.1) (Eukaryotic translation initiation factor 2-alpha kinase 2) (eIF-2A protein kinase 2) (Interferon-inducible RNA-dependent protein kinase) (P1/eIF-2A protein kinase) (Protein kinase RNA-activated) (PKR) (Protein kinase R) (Tyrosine-protein kinase EIF2AK2) (EC 2.7.10.2) (p68 kinase)	TRUE	2	Deep-LiP_Quant (4h gradient)			IPI00003783	MAP2K2	3.22986e-12	7.0926e-09	P36507	MP2K2_HUMAN	Dual specificity mitogen-activated protein kinase kinase 2 (MAP kinase kinase 2) (MAPKK 2) (EC 2.7.12.2) (ERK activator kinase 2) (MAPK/ERK kinase 2) (MEK 2)	TRUE	TPP-non-parametric			IPI00916402	AAK1	Q2M2I8	AAK1_HUMAN	AP2-associated protein kinase 1 (EC 2.7.11.1) (Adaptor-associated kinase 1)	TRUE	1.19e-46	TPP, replicate1			IPI00900336	ATXN1L	0	P0C7T5	ATX1L_HUMAN	Ataxin-1-like (Brother of ataxin-1) (Brother of ATXN1)
Q15349	0.186	0.932839	2.77704	3	KS6A2_HUMAN	Ribosomal protein S6 kinase alpha-2 (S6K-alpha-2) (EC 2.7.11.1) (90 kDa ribosomal protein S6 kinase 2) (p90-RSK 2) (p90RSK2) (MAP kinase-activated protein kinase 1c) (MAPK-activated protein kinase 1c) (MAPKAP kinase 1c) (MAPKAPK-1c) (Ribosomal S6 kinase 3) (RSK-3) (pp90RSK3)	TRUE	3	LiP-Quant			P51812	0.469	0.970294	4.63496	3	Ribosomal protein S6 kinase alpha-3 (S6K-alpha-3) (EC 2.7.11.1) (90 kDa ribosomal protein S6 kinase 3) (p90-RSK 3) (p90RSK3) (Insulin-stimulated protein kinase 1) (ISPK-1) (MAP kinase-activated protein kinase 1b) (MAPK-activated protein kinase 1b) (MAPKAP kinase 1b) (MAPKAPK-1b) (Ribosomal S6 kinase 2) (RSK-2) (pp90RSK2)	TRUE	3	Deep-LiP_Quant (4h gradient)			IPI00013212	CSK	5.74873e-12	7.0926e-09	P41240	CSK_HUMAN	Tyrosine-protein kinase CSK (EC 2.7.10.2) (C-Src kinase) (Protein-tyrosine kinase CYL)	TRUE	TPP-non-parametric			IPI00025698	LIMK2	P53671	LIMK2_HUMAN	LIM domain kinase 2 (LIMK-2) (EC 2.7.11.1)	TRUE	4.62e-43	TPP, replicate1			IPI00018923	IKZF3	8.66e-274	Q9UKT9	IKZF3_HUMAN	Zinc finger protein Aiolos (Ikaros family zinc finger protein 3)
P51812	0.351	0.926199	2.66461	4	KS6A3_HUMAN	Ribosomal protein S6 kinase alpha-3 (S6K-alpha-3) (EC 2.7.11.1) (90 kDa ribosomal protein S6 kinase 3) (p90-RSK 3) (p90RSK3) (Insulin-stimulated protein kinase 1) (ISPK-1) (MAP kinase-activated protein kinase 1b) (MAPK-activated protein kinase 1b) (MAPKAP kinase 1b) (MAPKAPK-1b) (Ribosomal S6 kinase 2) (RSK-2) (pp90RSK2)	TRUE	4	LiP-Quant			Q8TD19	0.34	0.973376	4.51113	4	Serine/threonine-protein kinase Nek9 (EC 2.7.11.1) (Nercc1 kinase) (Never in mitosis A-related kinase 9) (NimA-related protein kinase 9) (NimA-related kinase 8) (Nek8)	TRUE	4	Deep-LiP_Quant (4h gradient)			IPI00166749	PMPCA	6.30174e-12	7.0926e-09	Q10713	MPPA_HUMAN	Mitochondrial-processing peptidase subunit alpha (Alpha-MPP) (Inactive zinc metalloprotease alpha) (P-55)	FALSE	TPP-non-parametric			IPI00004317	POLG	P54098	DPOG1_HUMAN	DNA polymerase subunit gamma-1 (EC 2.7.7.7) (Mitochondrial DNA polymerase catalytic subunit) (PolG-alpha)	FALSE	5.46e-38	TPP, replicate1			IPI00012891	PHKG2	3.4e-217	P15735	PHKG2_HUMAN	Phosphorylase b kinase gamma catalytic chain, liver/testis isoform (PHK-gamma-LT) (PHK-gamma-T) (EC 2.7.11.19) (PSK-C3) (Phosphorylase kinase subunit gamma-2)
Q13555	0.315	0.933282	2.65512	5	KCC2G_HUMAN	Calcium/calmodulin-dependent protein kinase type II subunit gamma (CaM kinase II subunit gamma) (CaMK-II subunit gamma) (EC 2.7.11.17)	TRUE	5	LiP-Quant			P15735	0.352	0.969176	4.32733	6	Phosphorylase b kinase gamma catalytic chain, liver/testis isoform (PHK-gamma-LT) (PHK-gamma-T) (EC 2.7.11.19) (PSK-C3) (Phosphorylase kinase subunit gamma-2)	TRUE	6	Deep-LiP_Quant (4h gradient)			IPI00298940	AURKA	9.17411e-12	8.09246e-09	O14965	AURKA_HUMAN	Aurora kinase A (EC 2.7.11.1) (Aurora 2) (Aurora/IPL1-related kinase 1) (ARK-1) (Aurora-related kinase 1) (hARK1) (Breast tumor-amplified kinase) (Serine/threonine-protein kinase 15) (Serine/threonine-protein kinase 6) (Serine/threonine-protein kinase aurora-A)	TRUE	TPP-non-parametric			IPI00908444	CAMK2G	Q13555	KCC2G_HUMAN	Calcium/calmodulin-dependent protein kinase type II subunit gamma (CaM kinase II subunit gamma) (CaMK-II subunit gamma) (EC 2.7.11.17)	TRUE	2.2e-37	TPP, replicate1			IPI00014068	PAK4	1.29e-138	O96013	PAK4_HUMAN	Serine/threonine-protein kinase PAK 4 (EC 2.7.11.1) (p21-activated kinase 4) (PAK-4)
Q9H2G2	0.25	0.921547	2.63959	6	SLK_HUMAN	STE20-like serine/threonine-protein kinase (STE20-like kinase) (hSLK) (EC 2.7.11.1) (CTCL tumor antigen se20-9) (STE20-related serine/threonine-protein kinase) (STE20-related kinase) (Serine/threonine-protein kinase 2)	TRUE	6	LiP-Quant			Q96SB4	0.273	0.959371	4.0572	9	SRSF protein kinase 1 (EC 2.7.11.1) (SFRS protein kinase 1) (Serine/arginine-rich protein-specific kinase 1) (SR-protein-specific kinase 1)	TRUE	9	Deep-LiP_Quant (4h gradient)			IPI00554589	FECH	1.07852e-11	8.09246e-09	P22830	HEMH_HUMAN	Ferrochelatase, mitochondrial (EC 4.99.1.1) (Heme synthase) (Protoheme ferro-lyase)	FALSE	TPP-non-parametric			IPI00301419	COPS7A	Q9UBW8	CSN7A_HUMAN	COP9 signalosome complex subunit 7a (SGN7a) (Signalosome subunit 7a) (Dermal papilla-derived protein 10) (JAB1-containing signalosome subunit 7a)	FALSE	5.55e-37	TPP, replicate1			IPI00337426	BMP2K	2.1e-127	Q9NSY1	BMP2K_HUMAN	BMP-2-inducible protein kinase (BIKe) (EC 2.7.11.1)
P19525	0.356	0.914613	2.62984	7	E2AK2_HUMAN	Interferon-induced, double-stranded RNA-activated protein kinase (EC 2.7.11.1) (Eukaryotic translation initiation factor 2-alpha kinase 2) (eIF-2A protein kinase 2) (Interferon-inducible RNA-dependent protein kinase) (P1/eIF-2A protein kinase) (Protein kinase RNA-activated) (PKR) (Protein kinase R) (Tyrosine-protein kinase EIF2AK2) (EC 2.7.10.2) (p68 kinase)	TRUE	7	LiP-Quant			Q9P2K8	0.22	0.963537	4.00181	10	eIF-2-alpha kinase GCN2 (EC 2.7.11.1) (Eukaryotic translation initiation factor 2-alpha kinase 4) (GCN2-like protein)	TRUE	10	Deep-LiP_Quant (4h gradient)			IPI00007641	IRAK4	1.65225e-11	1.06263e-08	Q9NWZ3	IRAK4_HUMAN	Interleukin-1 receptor-associated kinase 4 (IRAK-4) (EC 2.7.11.1) (Renal carcinoma antigen NY-REN-64)	TRUE	TPP-non-parametric			IPI00337426	BMP2K	Q9NSY1	BMP2K_HUMAN	BMP-2-inducible protein kinase (BIKe) (EC 2.7.11.1)	TRUE	4.3e-29	TPP, replicate1			IPI00908444	CAMK2G	2.76e-125	Q13555	KCC2G_HUMAN	Calcium/calmodulin-dependent protein kinase type II subunit gamma (CaM kinase II subunit gamma) (CaMK-II subunit gamma) (EC 2.7.11.17)
P16083	0.558	0.911714	2.51793	8	NQO2_HUMAN	Ribosyldihydronicotinamide dehydrogenase [quinone] (EC 1.10.5.1) (NRH dehydrogenase [quinone] 2) (NRH:quinone oxidoreductase 2) (Quinone reductase 2) (QR2)	FALSE	8	LiP-Quant			Q02750	0.494	0.951803	3.89307	12	Dual specificity mitogen-activated protein kinase kinase 1 (MAP kinase kinase 1) (MAPKK 1) (MKK1) (EC 2.7.12.2) (ERK activator kinase 1) (MAPK/ERK kinase 1) (MEK 1)	TRUE	12	Deep-LiP_Quant (4h gradient)			IPI00290239	CAMKK2	2.43753e-11	1.37172e-08	Q96RR4	KKCC2_HUMAN	Calcium/calmodulin-dependent protein kinase kinase 2 (CaM-KK 2) (CaM-kinase kinase 2) (CaMKK 2) (EC 2.7.11.17) (Calcium/calmodulin-dependent protein kinase kinase beta) (CaM-KK beta) (CaM-kinase kinase beta) (CaMKK beta)	TRUE	TPP-non-parametric			IPI00012891	PHKG2	P15735	PHKG2_HUMAN	Phosphorylase b kinase gamma catalytic chain, liver/testis isoform (PHK-gamma-LT) (PHK-gamma-T) (EC 2.7.11.19) (PSK-C3) (Phosphorylase kinase subunit gamma-2)	TRUE	9.93e-27	TPP, replicate1			IPI00916402	AAK1	3.92e-109	Q2M2I8	AAK1_HUMAN	AP2-associated protein kinase 1 (EC 2.7.11.1) (Adaptor-associated kinase 1)
Q8TD19	0.386	0.921999	2.38938	9	NEK9_HUMAN	Serine/threonine-protein kinase Nek9 (EC 2.7.11.1) (Nercc1 kinase) (Never in mitosis A-related kinase 9) (NimA-related protein kinase 9) (NimA-related kinase 8) (Nek8)	TRUE	9	LiP-Quant			Q07002	0.162	0.94479	3.64563	15	Cyclin-dependent kinase 18 (EC 2.7.11.22) (Cell division protein kinase 18) (PCTAIRE-motif protein kinase 3) (Serine/threonine-protein kinase PCTAIRE-3)	TRUE	15	Deep-LiP_Quant (4h gradient)			IPI00014068	PAK4	3.10414e-11	1.55276e-08	O96013	PAK4_HUMAN	Serine/threonine-protein kinase PAK 4 (EC 2.7.11.1) (p21-activated kinase 4) (PAK-4)	TRUE	TPP-non-parametric			IPI00329133	LDHD	Q86WU2	LDHD_HUMAN	Probable D-lactate dehydrogenase, mitochondrial (DLD) (Lactate dehydrogenase D) (EC 1.1.2.4)	FALSE	1.63e-25	TPP, replicate1			IPI00396630	PRKACA	1.59e-73	P17612	KAPCA_HUMAN	cAMP-dependent protein kinase catalytic subunit alpha (PKA C-alpha) (EC 2.7.11.11)
P23443	0.156	0.883308	2.25165	10	KS6B1_HUMAN	Ribosomal protein S6 kinase beta-1 (S6K-beta-1) (S6K1) (EC 2.7.11.1) (70 kDa ribosomal protein S6 kinase 1) (P70S6K1) (p70-S6K 1) (Ribosomal protein S6 kinase I) (Serine/threonine-protein kinase 14A) (p70 ribosomal S6 kinase alpha) (p70 S6 kinase alpha) (p70 S6K-alpha) (p70 S6KA)	TRUE	10	LiP-Quant			P31751	0.083	0.94763	3.62219	16	RAC-beta serine/threonine-protein kinase (EC 2.7.11.1) (Protein kinase Akt-2) (Protein kinase B beta) (PKB beta) (RAC-PK-beta)	TRUE	16	Deep-LiP_Quant (4h gradient)			IPI00011488	STK4	7.20443e-11	3.24343e-08	Q13043	STK4_HUMAN	Serine/threonine-protein kinase 4 (EC 2.7.11.1) (Mammalian STE20-like protein kinase 1) (MST-1) (STE20-like kinase MST1) (Serine/threonine-protein kinase Krs-2) [Cleaved into: Serine/threonine-protein kinase 4 37kDa subunit (MST1/N); Serine/threonine-protein kinase 4 18kDa subunit (MST1/C)]	TRUE	TPP-non-parametric			IPI00011488	STK4	Q13043	STK4_HUMAN	Serine/threonine-protein kinase 4 (EC 2.7.11.1) (Mammalian STE20-like protein kinase 1) (MST-1) (STE20-like kinase MST1) (Serine/threonine-protein kinase Krs-2) [Cleaved into: Serine/threonine-protein kinase 4 37kDa subunit (MST1/N); Serine/threonine-protein kinase 4 18kDa subunit (MST1/C)]	TRUE	7.78e-24	TPP, replicate1			IPI00216190	GSK3B	1.34e-46	P49841	GSK3B_HUMAN	Glycogen synthase kinase-3 beta (GSK-3 beta) (EC 2.7.11.26) (Serine/threonine-protein kinase GSK3B) (EC 2.7.11.1)
O60502	0.31	0.913493	2.20823	12	OGA_HUMAN	Protein O-GlcNAcase (OGA) (EC 3.2.1.169) (Beta-N-acetylglucosaminidase) (Beta-N-acetylhexosaminidase) (Beta-hexosaminidase) (Meningioma-expressed antigen 5) (N-acetyl-beta-D-glucosaminidase) (N-acetyl-beta-glucosaminidase) (Nuclear cytoplasmic O-GlcNAcase and acetyltransferase) (NCOAT)	FALSE	12	LiP-Quant			O75116	0.412	0.94523	3.58991	17	Rho-associated protein kinase 2 (EC 2.7.11.1) (Rho kinase 2) (Rho-associated, coiled-coil-containing protein kinase 2) (Rho-associated, coiled-coil-containing protein kinase II) (ROCK-II) (p164 ROCK-2)	TRUE	17	Deep-LiP_Quant (4h gradient)			IPI00027251	STK38	8.98144e-11	3.67586e-08	Q15208	STK38_HUMAN	Serine/threonine-protein kinase 38 (EC 2.7.11.1) (NDR1 protein kinase) (Nuclear Dbf2-related kinase 1)	TRUE	TPP-non-parametric			IPI00295004	ALS2	Q96Q42	ALS2_HUMAN	Alsin (Amyotrophic lateral sclerosis 2 chromosomal region candidate gene 6 protein) (Amyotrophic lateral sclerosis 2 protein)	FALSE	2.71e-23	TPP, replicate1			IPI00219604	MAP2K1	1.67e-45	Q02750	MP2K1_HUMAN	Dual specificity mitogen-activated protein kinase kinase 1 (MAP kinase kinase 1) (MAPKK 1) (MKK1) (EC 2.7.12.2) (ERK activator kinase 1) (MAPK/ERK kinase 1) (MEK 1)
P23588	0.674	0.881856	2.07249	17	IF4B_HUMAN	Eukaryotic translation initiation factor 4B (eIF-4B)	FALSE	17	LiP-Quant			Q96GX5	0.129	0.937051	3.5833	18	Serine/threonine-protein kinase greatwall (GW) (GWL) (hGWL) (EC 2.7.11.1) (Microtubule-associated serine/threonine-protein kinase-like) (MAST-L)	TRUE	18	Deep-LiP_Quant (4h gradient)			IPI00002538	PDPK1	1.13362e-10	4.25295e-08	O15530	PDPK1_HUMAN	3-phosphoinositide-dependent protein kinase 1 (hPDK1) (EC 2.7.11.1)	TRUE	TPP-non-parametric			IPI00014068	PAK4	O96013	PAK4_HUMAN	Serine/threonine-protein kinase PAK 4 (EC 2.7.11.1) (p21-activated kinase 4) (PAK-4)	TRUE	6.48e-22	TPP, replicate1			IPI00031681	CDK2	1.87e-43	P24941	CDK2_HUMAN	Cyclin-dependent kinase 2 (EC 2.7.11.22) (Cell division protein kinase 2) (p33 protein kinase)
P24941	0.651	0.867025	2.07246	18	CDK2_HUMAN	Cyclin-dependent kinase 2 (EC 2.7.11.22) (Cell division protein kinase 2) (p33 protein kinase)	TRUE	18	LiP-Quant			Q96RR4	0.116	0.935747	3.40029	21	Calcium/calmodulin-dependent protein kinase kinase 2 (CaM-KK 2) (CaM-kinase kinase 2) (CaMKK 2) (EC 2.7.11.17) (Calcium/calmodulin-dependent protein kinase kinase beta) (CaM-KK beta) (CaM-kinase kinase beta) (CaMKK beta)	TRUE	21	Deep-LiP_Quant (4h gradient)			IPI00216190	GSK3B	1.58545e-10	5.49053e-08	P49841	GSK3B_HUMAN	Glycogen synthase kinase-3 beta (GSK-3 beta) (EC 2.7.11.26) (Serine/threonine-protein kinase GSK3B) (EC 2.7.11.1)	TRUE	TPP-non-parametric			IPI00151170	TTK	P33981	TTK_HUMAN	Dual specificity protein kinase TTK (EC 2.7.12.1) (Phosphotyrosine picked threonine-protein kinase) (PYT)	TRUE	6.7e-21	TPP, replicate1			IPI00784611	NAT6	7.09e-40	Q93015	NAA80_HUMAN	N-alpha-acetyltransferase 80 (HsNAAA80) (EC 2.3.1.-) (N-acetyltransferase 6) (Protein fusion-2) (Protein fus-2)
P30530	0.185	0.864472	2.05676	19	UFO_HUMAN	Tyrosine-protein kinase receptor UFO (EC 2.7.10.1) (AXL oncogene)	TRUE	19	LiP-Quant			O14757	0.13	0.924386	3.39257	22	Serine/threonine-protein kinase Chk1 (EC 2.7.11.1) (CHK1 checkpoint homolog) (Cell cycle checkpoint kinase) (Checkpoint kinase-1)	TRUE	22	Deep-LiP_Quant (4h gradient)			IPI00012497	ADRBK1	4.25808e-10	1.36928e-07	P25098	ARBK1_HUMAN	Beta-adrenergic receptor kinase 1 (Beta-ARK-1) (EC 2.7.11.15) (G-protein coupled receptor kinase 2)	TRUE	TPP-non-parametric			IPI00375358	RFC1	P35251	RFC1_HUMAN	Replication factor C subunit 1 (Activator 1 140 kDa subunit) (A1 140 kDa subunit) (Activator 1 large subunit) (Activator 1 subunit 1) (DNA-binding protein PO-GA) (Replication factor C 140 kDa subunit) (RF-C 140 kDa subunit) (RFC140) (Replication factor C large subunit)	FALSE	4.26e-19	TPP, replicate1			IPI00023530	CDK5	8.42e-40	Q00535	CDK5_HUMAN	Cyclin-dependent-like kinase 5 (EC 2.7.11.1) (Cell division protein kinase 5) (Serine/threonine-protein kinase PSSALRE) (Tau protein kinase II catalytic subunit) (TPKII catalytic subunit)
Q14914	0.693	0.820614	1.97214	20	PTGR1_HUMAN	Prostaglandin reductase 1 (PRG-1) (EC 1.3.1.-) (15-oxoprostaglandin 13-reductase) (EC 1.3.1.48) (NADP-dependent leukotriene B4 12-hydroxydehydrogenase) (EC 1.3.1.74)	FALSE	20	LiP-Quant			Q9H2K8	0.139	0.933037	3.37093	23	Serine/threonine-protein kinase TAO3 (EC 2.7.11.1) (Cutaneous T-cell lymphoma-associated antigen HD-CL-09) (CTCL-associated antigen HD-CL-09) (Dendritic cell-derived protein kinase) (JNK/SAPK-inhibitory kinase) (Jun kinase-inhibitory kinase) (Kinase from chicken homolog A) (hKFC-A) (Thousand and one amino acid protein 3)	TRUE	23	Deep-LiP_Quant (4h gradient)			IPI00337426	BMP2K	9.49294e-10	2.84915e-07	Q9NSY1	BMP2K_HUMAN	BMP-2-inducible protein kinase (BIKe) (EC 2.7.11.1)	TRUE	TPP-non-parametric			IPI00020128	UTP6	Q9NYH9	UTP6_HUMAN	U3 small nucleolar RNA-associated protein 6 homolog (Hepatocellular carcinoma-associated antigen 66) (Multiple hat domains protein)	FALSE	8.19e-19	TPP, replicate1			IPI00022449	DOCK2	1.24e-30	Q92608	DOCK2_HUMAN	Dedicator of cytokinesis protein 2
P36507	0.705	0.819527	1.92999	21	MP2K2_HUMAN	Dual specificity mitogen-activated protein kinase kinase 2 (MAP kinase kinase 2) (MAPKK 2) (EC 2.7.12.2) (ERK activator kinase 2) (MAPK/ERK kinase 2) (MEK 2)	TRUE	21	LiP-Quant			Q9H2G2	0.167	0.914957	3.25245	25	STE20-like serine/threonine-protein kinase (STE20-like kinase) (hSLK) (EC 2.7.11.1) (CTCL tumor antigen se20-9) (STE20-related serine/threonine-protein kinase) (STE20-related kinase) (Serine/threonine-protein kinase 2)	TRUE	25	Deep-LiP_Quant (4h gradient)			IPI00029263	FER	1.51916e-09	4.27452e-07	P16591	FER_HUMAN	Tyrosine-protein kinase Fer (EC 2.7.10.2) (Feline encephalitis virus-related kinase FER) (Fujinami poultry sarcoma/Feline sarcoma-related protein Fer) (Proto-oncogene c-Fer) (Tyrosine kinase 3) (p94-Fer)	TRUE	TPP-non-parametric			IPI00555838	MARK2	Q7KZI7	MARK2_HUMAN	Serine/threonine-protein kinase MARK2 (EC 2.7.11.1) (EC 2.7.11.26) (ELKL motif kinase 1) (EMK-1) (MAP/microtubule affinity-regulating kinase 2) (PAR1 homolog) (PAR1 homolog b) (Par-1b) (Par1b)	TRUE	1.24e-17	TPP, replicate1			IPI00411984	STK3	1.33e-30	Q13188	STK3_HUMAN	Serine/threonine-protein kinase 3 (EC 2.7.11.1) (Mammalian STE20-like protein kinase 2) (MST-2) (STE20-like kinase MST2) (Serine/threonine-protein kinase Krs-1) [Cleaved into: Serine/threonine-protein kinase 3 36kDa subunit (MST2/N); Serine/threonine-protein kinase 3 20kDa subunit (MST2/C)]
P15735	0.419	0.825471	1.87606	23	PHKG2_HUMAN	Phosphorylase b kinase gamma catalytic chain, liver/testis isoform (PHK-gamma-LT) (PHK-gamma-T) (EC 2.7.11.19) (PSK-C3) (Phosphorylase kinase subunit gamma-2)	TRUE	23	LiP-Quant			Q9UBS0	0.104	0.927047	3.24144	26	Ribosomal protein S6 kinase beta-2 (S6K-beta-2) (S6K2) (EC 2.7.11.1) (70 kDa ribosomal protein S6 kinase 2) (P70S6K2) (p70-S6K 2) (S6 kinase-related kinase) (SRK) (Serine/threonine-protein kinase 14B) (p70 ribosomal S6 kinase beta) (S6K-beta) (p70 S6 kinase beta) (p70 S6K-beta) (p70 S6KB) (p70-beta)	TRUE	26	Deep-LiP_Quant (4h gradient)			IPI00219604	MAP2K1	4.04245e-09	1.07054e-06	Q02750	MP2K1_HUMAN	Dual specificity mitogen-activated protein kinase kinase 1 (MAP kinase kinase 1) (MAPKK 1) (MKK1) (EC 2.7.12.2) (ERK activator kinase 1) (MAPK/ERK kinase 1) (MEK 1)	TRUE	TPP-non-parametric			IPI00332841	RAPGEF1	Q13905	RPGF1_HUMAN	Rap guanine nucleotide exchange factor 1 (CRK SH3-binding GNRP) (Guanine nucleotide-releasing factor 2) (Protein C3G)	FALSE	1.7e-17	TPP, replicate1			IPI00169325	WDR36	1.93e-29	Q8NI36	WDR36_HUMAN	WD repeat-containing protein 36 (T-cell activation WD repeat-containing protein) (TA-WDRP)
Q13085	0.469	0.853601	1.87463	24	ACACA_HUMAN	Acetyl-CoA carboxylase 1 (ACC1) (EC 6.4.1.2) (Acetyl-Coenzyme A carboxylase alpha) (ACC-alpha)	FALSE	24	LiP-Quant			P36507	0.692	0.892128	3.23043	27	Dual specificity mitogen-activated protein kinase kinase 2 (MAP kinase kinase 2) (MAPKK 2) (EC 2.7.12.2) (ERK activator kinase 2) (MAPK/ERK kinase 2) (MEK 2)	TRUE	27	Deep-LiP_Quant (4h gradient)			IPI00302112	MAP2K7	5.57519e-09	1.39442e-06	O14733	MP2K7_HUMAN	Dual specificity mitogen-activated protein kinase kinase 7 (MAP kinase kinase 7) (MAPKK 7) (EC 2.7.12.2) (JNK-activating kinase 2) (MAPK/ERK kinase 7) (MEK 7) (Stress-activated protein kinase kinase 4) (SAPK kinase 4) (SAPKK-4) (SAPKK4) (c-Jun N-terminal kinase kinase 2) (JNK kinase 2) (JNKK 2)	TRUE	TPP-non-parametric			IPI00298940	AURKA	O14965	AURKA_HUMAN	Aurora kinase A (EC 2.7.11.1) (Aurora 2) (Aurora/IPL1-related kinase 1) (ARK-1) (Aurora-related kinase 1) (hARK1) (Breast tumor-amplified kinase) (Serine/threonine-protein kinase 15) (Serine/threonine-protein kinase 6) (Serine/threonine-protein kinase aurora-A)	TRUE	1.75e-17	TPP, replicate1			IPI00032633	COQ6	6.19e-28	Q9Y2Z9	COQ6_HUMAN	Ubiquinone biosynthesis monooxygenase COQ6, mitochondrial (EC 1.14.13.-) (Coenzyme Q10 monooxygenase 6)
P67809	0.586	0.847954	1.85632	25	YBOX1_HUMAN	Y-box-binding protein 1 (YB-1) (CCAAT-binding transcription factor I subunit A) (CBF-A) (DNA-binding protein B) (DBPB) (Enhancer factor I subunit A) (EFI-A) (Nuclease-sensitive element-binding protein 1) (Y-box transcription factor)	FALSE	25	LiP-Quant			Q15418	0.386	0.910676	3.19475	28	Ribosomal protein S6 kinase alpha-1 (S6K-alpha-1) (EC 2.7.11.1) (90 kDa ribosomal protein S6 kinase 1) (p90-RSK 1) (p90RSK1) (p90S6K) (MAP kinase-activated protein kinase 1a) (MAPK-activated protein kinase 1a) (MAPKAP kinase 1a) (MAPKAPK-1a) (Ribosomal S6 kinase 1) (RSK-1)	TRUE	28	Deep-LiP_Quant (4h gradient)			IPI00149094	MAP4K2	7.66936e-09	1.81723e-06	Q12851	M4K2_HUMAN	Mitogen-activated protein kinase kinase kinase kinase 2 (EC 2.7.11.1) (B lymphocyte serine/threonine-protein kinase) (Germinal center kinase) (GC kinase) (MAPK/ERK kinase kinase kinase 2) (MEK kinase kinase 2) (MEKKK 2) (Rab8-interacting protein)	TRUE	TPP-non-parametric			IPI00328838	MEN1	O00255	MEN1_HUMAN	Menin	FALSE	1.41e-16	TPP, replicate1			IPI00292228	GSK3A	1.08e-27	P49840	GSK3A_HUMAN	Glycogen synthase kinase-3 alpha (GSK-3 alpha) (EC 2.7.11.26) (Serine/threonine-protein kinase GSK3A) (EC 2.7.11.1)
P43487	0.647	0.800187	1.83691	26	RANG_HUMAN	Ran-specific GTPase-activating protein (Ran-binding protein 1) (RanBP1)	FALSE	26	LiP-Quant			Q8N5S9	0.194	0.901393	2.9202	36	Calcium/calmodulin-dependent protein kinase kinase 1 (CaM-KK 1) (CaM-kinase kinase 1) (CaMKK 1) (EC 2.7.11.17) (CaM-kinase IV kinase) (Calcium/calmodulin-dependent protein kinase kinase alpha) (CaM-KK alpha) (CaM-kinase kinase alpha) (CaMKK alpha)	TRUE	36	Deep-LiP_Quant (4h gradient)			IPI00296283	MAPK12	9.592e-09	2.15916e-06	P53778	MK12_HUMAN	Mitogen-activated protein kinase 12 (MAP kinase 12) (MAPK 12) (EC 2.7.11.24) (Extracellular signal-regulated kinase 6) (ERK-6) (Mitogen-activated protein kinase p38 gamma) (MAP kinase p38 gamma) (Stress-activated protein kinase 3)	TRUE	TPP-non-parametric			IPI00418991	QSER1	Q2KHR3	QSER1_HUMAN	Glutamine and serine-rich protein 1	FALSE	7.99e-16	TPP, replicate1			IPI00328082	TARSL2	1.77e-27	A2RTX5	SYTC2_HUMAN	Threonine--tRNA ligase 2, cytoplasmic (EC 6.1.1.3) (Threonyl-tRNA synthetase) (ThrRS) (Threonyl-tRNA synthetase-like protein 2)
P17612	0.43	0.825354	1.82148	27	KAPCA_HUMAN	cAMP-dependent protein kinase catalytic subunit alpha (PKA C-alpha) (EC 2.7.11.11)	TRUE	27	LiP-Quant			P24941	0.644	0.861548	2.68849	41	Cyclin-dependent kinase 2 (EC 2.7.11.22) (Cell division protein kinase 2) (p33 protein kinase)	TRUE	41	Deep-LiP_Quant (4h gradient)			IPI00024539	PRKCE	1.13794e-08	2.34906e-06	Q02156	KPCE_HUMAN	Protein kinase C epsilon type (EC 2.7.11.13) (nPKC-epsilon)	TRUE	TPP-non-parametric			IPI00396630	PRKACA	P17612	KAPCA_HUMAN	cAMP-dependent protein kinase catalytic subunit alpha (PKA C-alpha) (EC 2.7.11.11)	TRUE	1.32e-15	TPP, replicate1			IPI00298940	AURKA	7.89e-27	O14965	AURKA_HUMAN	Aurora kinase A (EC 2.7.11.1) (Aurora 2) (Aurora/IPL1-related kinase 1) (ARK-1) (Aurora-related kinase 1) (hARK1) (Breast tumor-amplified kinase) (Serine/threonine-protein kinase 15) (Serine/threonine-protein kinase 6) (Serine/threonine-protein kinase aurora-A)
Q15418	0.408	0.83034	1.82133	28	KS6A1_HUMAN	Ribosomal protein S6 kinase alpha-1 (S6K-alpha-1) (EC 2.7.11.1) (90 kDa ribosomal protein S6 kinase 1) (p90-RSK 1) (p90RSK1) (p90S6K) (MAP kinase-activated protein kinase 1a) (MAPK-activated protein kinase 1a) (MAPKAP kinase 1a) (MAPKAPK-1a) (Ribosomal S6 kinase 1) (RSK-1)	TRUE	28	LiP-Quant			Q13557	0.184	0.865067	2.6034	44	Calcium/calmodulin-dependent protein kinase type II subunit delta (CaM kinase II subunit delta) (CaMK-II subunit delta) (EC 2.7.11.17)	TRUE	44	Deep-LiP_Quant (4h gradient)			IPI00290279	ADK	1.14792e-08	2.34906e-06	P55263	ADK_HUMAN	Adenosine kinase (AK) (EC 2.7.1.20) (Adenosine 5'-phosphotransferase)	FALSE	TPP-non-parametric			IPI00290239	CAMKK2	Q96RR4	KKCC2_HUMAN	Calcium/calmodulin-dependent protein kinase kinase 2 (CaM-KK 2) (CaM-kinase kinase 2) (CaMKK 2) (EC 2.7.11.17) (Calcium/calmodulin-dependent protein kinase kinase beta) (CaM-KK beta) (CaM-kinase kinase beta) (CaMKK beta)	TRUE	2.09e-13	TPP, replicate1			IPI00655852	SGK3	2.77e-26	Q96BR1	SGK3_HUMAN	Serine/threonine-protein kinase Sgk3 (EC 2.7.11.1) (Cytokine-independent survival kinase) (Serum/glucocorticoid-regulated kinase 3) (Serum/glucocorticoid-regulated kinase-like)
P63261	0.901	0.770943	1.81067	29	ACTG_HUMAN	Actin, cytoplasmic 2 (Gamma-actin) [Cleaved into: Actin, cytoplasmic 2, N-terminally processed]	FALSE	29	LiP-Quant			O60502	0.369	0.860361	2.51527	47	Protein O-GlcNAcase (OGA) (EC 3.2.1.169) (Beta-N-acetylglucosaminidase) (Beta-N-acetylhexosaminidase) (Beta-hexosaminidase) (Meningioma-expressed antigen 5) (N-acetyl-beta-D-glucosaminidase) (N-acetyl-beta-glucosaminidase) (Nuclear cytoplasmic O-GlcNAcase and acetyltransferase) (NCOAT)	FALSE	47	Deep-LiP_Quant (4h gradient)			IPI00411984	STK3	1.36259e-08	2.66711e-06	Q13188	STK3_HUMAN	Serine/threonine-protein kinase 3 (EC 2.7.11.1) (Mammalian STE20-like protein kinase 2) (MST-2) (STE20-like kinase MST2) (Serine/threonine-protein kinase Krs-1) [Cleaved into: Serine/threonine-protein kinase 3 36kDa subunit (MST2/N); Serine/threonine-protein kinase 3 20kDa subunit (MST2/C)]	TRUE	TPP-non-parametric			IPI00033153	NXF1	Q9UBU9	NXF1_HUMAN	Nuclear RNA export factor 1 (Tip-associated protein) (Tip-associating protein) (mRNA export factor TAP)	FALSE	1.65e-12	TPP, replicate1			IPI00296283	MAPK12	1.01e-25	P53778	MK12_HUMAN	Mitogen-activated protein kinase 12 (MAP kinase 12) (MAPK 12) (EC 2.7.11.24) (Extracellular signal-regulated kinase 6) (ERK-6) (Mitogen-activated protein kinase p38 gamma) (MAP kinase p38 gamma) (Stress-activated protein kinase 3)
P14625	0.691	0.823568	1.78971	31	ENPL_HUMAN	Endoplasmin (94 kDa glucose-regulated protein) (GRP-94) (Heat shock protein 90 kDa beta member 1) (Tumor rejection antigen 1) (gp96 homolog)	FALSE	31	LiP-Quant			Q99426	0.607	0.838118	2.47713	48	Tubulin-folding cofactor B (Cytoskeleton-associated protein 1) (Cytoskeleton-associated protein CKAPI) (Tubulin-specific chaperone B)	FALSE	48	Deep-LiP_Quant (4h gradient)			IPI00160672	MAPKAPK5	2.19755e-08	3.86337e-06	Q8IW41	MAPK5_HUMAN	MAP kinase-activated protein kinase 5 (MAPK-activated protein kinase 5) (MAPKAP kinase 5) (MAPKAP-K5) (MAPKAPK-5) (MK-5) (MK5) (EC 2.7.11.1) (p38-regulated/activated protein kinase) (PRAK)	TRUE	TPP-non-parametric			IPI00737174	PHF21A	Q96BD5	PF21A_HUMAN	PHD finger protein 21A (BHC80a) (BRAF35-HDAC complex protein BHC80)	FALSE	1.37e-11	TPP, replicate1			IPI00003783	MAP2K2	1.06e-24	P36507	MP2K2_HUMAN	Dual specificity mitogen-activated protein kinase kinase 2 (MAP kinase kinase 2) (MAPKK 2) (EC 2.7.12.2) (ERK activator kinase 2) (MAPK/ERK kinase 2) (MEK 2)
P13797	0.741	0.748996	1.75858	33	PLST_HUMAN	Plastin-3 (T-plastin)	FALSE	33	LiP-Quant			P23443	0.164	0.839574	2.4127	51	Ribosomal protein S6 kinase beta-1 (S6K-beta-1) (S6K1) (EC 2.7.11.1) (70 kDa ribosomal protein S6 kinase 1) (P70S6K1) (p70-S6K 1) (Ribosomal protein S6 kinase I) (Serine/threonine-protein kinase 14A) (p70 ribosomal S6 kinase alpha) (p70 S6 kinase alpha) (p70 S6K-alpha) (p70 S6KA)	TRUE	51	Deep-LiP_Quant (4h gradient)			IPI00220306	MAPK8	2.19078e-08	3.86337e-06	P45983	MK08_HUMAN	Mitogen-activated protein kinase 8 (MAP kinase 8) (MAPK 8) (EC 2.7.11.24) (JNK-46) (Stress-activated protein kinase 1c) (SAPK1c) (Stress-activated protein kinase JNK1) (c-Jun N-terminal kinase 1)	TRUE	TPP-non-parametric			IPI00103242	POF1B	Q8WVV4	POF1B_HUMAN	Protein POF1B (Premature ovarian failure protein 1B)	FALSE	2.19e-11	TPP, replicate1			IPI00011488	STK4	3.88e-24	Q13043	STK4_HUMAN	Serine/threonine-protein kinase 4 (EC 2.7.11.1) (Mammalian STE20-like protein kinase 1) (MST-1) (STE20-like kinase MST1) (Serine/threonine-protein kinase Krs-2) [Cleaved into: Serine/threonine-protein kinase 4 37kDa subunit (MST1/N); Serine/threonine-protein kinase 4 18kDa subunit (MST1/C)]
P35241	0.508	0.7807	1.75335	34	RADI_HUMAN	Radixin	FALSE	34	LiP-Quant			P04792	0.893	0.844613	2.37885	53	Heat shock protein beta-1 (HspB1) (28 kDa heat shock protein) (Estrogen-regulated 24 kDa protein) (Heat shock 27 kDa protein) (HSP 27) (Stress-responsive protein 27) (SRP27)	FALSE	53	Deep-LiP_Quant (4h gradient)			IPI00412672	PKN1	2.23117e-08	3.86337e-06	Q16512	PKN1_HUMAN	Serine/threonine-protein kinase N1 (EC 2.7.11.13) (Protease-activated kinase 1) (PAK-1) (Protein kinase C-like 1) (Protein kinase C-like PKN) (Protein kinase PKN-alpha) (Protein-kinase C-related kinase 1) (Serine-threonine protein kinase N)	TRUE	TPP-non-parametric			IPI00410616	NEIL2	Q969S2	NEIL2_HUMAN	Endonuclease 8-like 2 (EC 3.2.2.-) (EC 4.2.99.18) (DNA glycosylase/AP lyase Neil2) (DNA-(apurinic or apyrimidinic site) lyase Neil2) (Endonuclease VIII-like 2) (Nei homolog 2) (NEH2) (Nei-like protein 2)	FALSE	2.58e-11	TPP, replicate1			IPI00093057	CPOX	9.49e-24	P36551	HEM6_HUMAN	Oxygen-dependent coproporphyrinogen-III oxidase, mitochondrial (COX) (Coprogen oxidase) (Coproporphyrinogenase) (EC 1.3.3.3)
Q14152	0.632	0.827568	1.75009	35	EIF3A_HUMAN	Eukaryotic translation initiation factor 3 subunit A (eIF3a) (Eukaryotic translation initiation factor 3 subunit 10) (eIF-3-theta) (eIF3 p167) (eIF3 p180) (eIF3 p185)	FALSE	35	LiP-Quant			Q14914	0.684	0.832923	2.37736	54	Prostaglandin reductase 1 (PRG-1) (EC 1.3.1.-) (15-oxoprostaglandin 13-reductase) (EC 1.3.1.48) (NADP-dependent leukotriene B4 12-hydroxydehydrogenase) (EC 1.3.1.74)	FALSE	54	Deep-LiP_Quant (4h gradient)			IPI00413961	PTK2	2.47807e-08	3.99057e-06	Q05397	FAK1_HUMAN	Focal adhesion kinase 1 (FADK 1) (EC 2.7.10.2) (Focal adhesion kinase-related nonkinase) (FRNK) (Protein phosphatase 1 regulatory subunit 71) (PPP1R71) (Protein-tyrosine kinase 2) (p125FAK) (pp125FAK)	TRUE	TPP-non-parametric			IPI00554589	FECH	P22830	HEMH_HUMAN	Ferrochelatase, mitochondrial (EC 4.99.1.1) (Heme synthase) (Protoheme ferro-lyase)	FALSE	2.58e-11	TPP, replicate1			IPI00910421	PCTK1	9.49e-24	Q00536	CDK16_HUMAN	Cyclin-dependent kinase 16 (EC 2.7.11.22) (Cell division protein kinase 16) (PCTAIRE-motif protein kinase 1) (Serine/threonine-protein kinase PCTAIRE-1)
Q92804	0.304	0.797172	1.7392	36	RBP56_HUMAN	TATA-binding protein-associated factor 2N (68 kDa TATA-binding protein-associated factor) (TAF(II)68) (TAFII68) (RNA-binding protein 56)	FALSE	36	LiP-Quant			Q6PHR2	0.114	0.837149	2.36739	55	Serine/threonine-protein kinase ULK3 (EC 2.7.11.1) (Unc-51-like kinase 3)	TRUE	55	Deep-LiP_Quant (4h gradient)			IPI00916402	AAK1	2.48192e-08	3.99057e-06	Q2M2I8	AAK1_HUMAN	AP2-associated protein kinase 1 (EC 2.7.11.1) (Adaptor-associated kinase 1)	TRUE	TPP-non-parametric			IPI00023530	CDK5	Q00535	CDK5_HUMAN	Cyclin-dependent-like kinase 5 (EC 2.7.11.1) (Cell division protein kinase 5) (Serine/threonine-protein kinase PSSALRE) (Tau protein kinase II catalytic subunit) (TPKII catalytic subunit)	TRUE	2.61e-11	TPP, replicate1			IPI00302112	MAP2K7	4.26e-23	O14733	MP2K7_HUMAN	Dual specificity mitogen-activated protein kinase kinase 7 (MAP kinase kinase 7) (MAPKK 7) (EC 2.7.12.2) (JNK-activating kinase 2) (MAPK/ERK kinase 7) (MEK 7) (Stress-activated protein kinase kinase 4) (SAPK kinase 4) (SAPKK-4) (SAPKK4) (c-Jun N-terminal kinase kinase 2) (JNK kinase 2) (JNKK 2)
P50995	0.382	0.814692	1.71911	37	ANX11_HUMAN	Annexin A11 (56 kDa autoantigen) (Annexin XI) (Annexin-11) (Calcyclin-associated annexin 50) (CAP-50)	FALSE	37	LiP-Quant			Q9NSE4	0.544	0.813117	2.35317	56	Isoleucine--tRNA ligase, mitochondrial (EC 6.1.1.5) (Isoleucyl-tRNA synthetase) (IleRS)	FALSE	56	Deep-LiP_Quant (4h gradient)			IPI00423156	CHEK2	3.87332e-08	6.01299e-06	O96017	CHK2_HUMAN	Serine/threonine-protein kinase Chk2 (EC 2.7.11.1) (CHK2 checkpoint homolog) (Cds1 homolog) (Hucds1) (hCds1) (Checkpoint kinase 2)	TRUE	TPP-non-parametric			IPI00607557	ELF2	Q15723	ELF2_HUMAN	ETS-related transcription factor Elf-2 (E74-like factor 2) (New ETS-related factor)	FALSE	2.65e-11	TPP, replicate1			IPI00029263	FER	7.76e-23	P16591	FER_HUMAN	Tyrosine-protein kinase Fer (EC 2.7.10.2) (Feline encephalitis virus-related kinase FER) (Fujinami poultry sarcoma/Feline sarcoma-related protein Fer) (Proto-oncogene c-Fer) (Tyrosine kinase 3) (p94-Fer)
Q15717	0.534	0.78691	1.71057	38	ELAV1_HUMAN	ELAV-like protein 1 (Hu-antigen R) (HuR)	FALSE	38	LiP-Quant			P46781	0.598	0.818701	2.32622	57	40S ribosomal protein S9 (Small ribosomal subunit protein uS4)	FALSE	57	Deep-LiP_Quant (4h gradient)			IPI00031681	CDK2	4.76955e-08	7.1575e-06	P24941	CDK2_HUMAN	Cyclin-dependent kinase 2 (EC 2.7.11.22) (Cell division protein kinase 2) (p33 protein kinase)	TRUE	TPP-non-parametric			IPI00296283	MAPK12	P53778	MK12_HUMAN	Mitogen-activated protein kinase 12 (MAP kinase 12) (MAPK 12) (EC 2.7.11.24) (Extracellular signal-regulated kinase 6) (ERK-6) (Mitogen-activated protein kinase p38 gamma) (MAP kinase p38 gamma) (Stress-activated protein kinase 3)	TRUE	6.86e-11	TPP, replicate1			IPI00012497	ADRBK1	2.14e-21	P25098	ARBK1_HUMAN	Beta-adrenergic receptor kinase 1 (Beta-ARK-1) (EC 2.7.11.15) (G-protein coupled receptor kinase 2)
Q93008	0.329	0.828902	1.7053	40	USP9X_HUMAN	Probable ubiquitin carboxyl-terminal hydrolase FAF-X (EC 3.4.19.12) (Deubiquitinating enzyme FAF-X) (Fat facets in mammals) (hFAM) (Fat facets protein-related, X-linked) (Ubiquitin thioesterase FAF-X) (Ubiquitin-specific protease 9, X chromosome) (Ubiquitin-specific-processing protease FAF-X)	FALSE	40	LiP-Quant			P49591	0.597	0.832867	2.31127	58	Serine--tRNA ligase, cytoplasmic (EC 6.1.1.11) (Seryl-tRNA synthetase) (SerRS) (Seryl-tRNA(Ser/Sec) synthetase)	FALSE	58	Deep-LiP_Quant (4h gradient)			IPI00024674	MAP2K4	5.65257e-08	8.01242e-06	P45985	MP2K4_HUMAN	Dual specificity mitogen-activated protein kinase kinase 4 (MAP kinase kinase 4) (MAPKK 4) (EC 2.7.12.2) (JNK-activating kinase 1) (MAPK/ERK kinase 4) (MEK 4) (SAPK/ERK kinase 1) (SEK1) (Stress-activated protein kinase kinase 1) (SAPK kinase 1) (SAPKK-1) (SAPKK1) (c-Jun N-terminal kinase kinase 1) (JNKK)	TRUE	TPP-non-parametric			IPI00020602	CSNK2A2	P19784	CSK22_HUMAN	Casein kinase II subunit alpha' (CK II alpha') (EC 2.7.11.1)	TRUE	1.15e-10	TPP, replicate1			IPI00027251	STK38	4.29e-21	Q15208	STK38_HUMAN	Serine/threonine-protein kinase 38 (EC 2.7.11.1) (NDR1 protein kinase) (Nuclear Dbf2-related kinase 1)
P68371	0.852	0.719603	1.68784	41	TBB4B_HUMAN	Tubulin beta-4B chain (Tubulin beta-2 chain) (Tubulin beta-2C chain)	FALSE	41	LiP-Quant			O75582	0.094	0.805694	2.25806	59	Ribosomal protein S6 kinase alpha-5 (S6K-alpha-5) (EC 2.7.11.1) (90 kDa ribosomal protein S6 kinase 5) (Nuclear mitogen- and stress-activated protein kinase 1) (RSK-like protein kinase) (RSKL)	TRUE	59	Deep-LiP_Quant (4h gradient)			IPI00093057	CPOX	5.69519e-08	8.01242e-06	P36551	HEM6_HUMAN	Oxygen-dependent coproporphyrinogen-III oxidase, mitochondrial (COX) (Coprogen oxidase) (Coproporphyrinogenase) (EC 1.3.3.3)	FALSE	TPP-non-parametric			IPI00783879	HIVEP1	P15822	ZEP1_HUMAN	Zinc finger protein 40 (Cirhin interaction protein) (CIRIP) (Gate keeper of apoptosis-activating protein) (GAAP) (Human immunodeficiency virus type I enhancer-binding protein 1) (HIV-EP1) (Major histocompatibility complex-binding protein 1) (MBP-1) (Positive regulatory domain II-binding factor 1) (PRDII-BF1)	FALSE	1.34e-10	TPP, replicate1			IPI00003494	PTTG1	5.72e-21	Q9NZH5	PTTG2_HUMAN	Securin-2 (Pituitary tumor-transforming gene 2 protein)
O14757	0.13	0.793447	1.68629	42	CHK1_HUMAN	Serine/threonine-protein kinase Chk1 (EC 2.7.11.1) (CHK1 checkpoint homolog) (Cell cycle checkpoint kinase) (Checkpoint kinase-1)	TRUE	42	LiP-Quant			P11413	0.742	0.813725	2.2391	61	Glucose-6-phosphate 1-dehydrogenase (G6PD) (EC 1.1.1.49)	FALSE	61	Deep-LiP_Quant (4h gradient)			IPI00012891	PHKG2	7.03359e-08	9.59552e-06	P15735	PHKG2_HUMAN	Phosphorylase b kinase gamma catalytic chain, liver/testis isoform (PHK-gamma-LT) (PHK-gamma-T) (EC 2.7.11.19) (PSK-C3) (Phosphorylase kinase subunit gamma-2)	TRUE	TPP-non-parametric			IPI00292228	GSK3A	P49840	GSK3A_HUMAN	Glycogen synthase kinase-3 alpha (GSK-3 alpha) (EC 2.7.11.26) (Serine/threonine-protein kinase GSK3A) (EC 2.7.11.1)	TRUE	1.9e-10	TPP, replicate1			IPI00013212	CSK	6.12e-21	P41240	CSK_HUMAN	Tyrosine-protein kinase CSK (EC 2.7.10.2) (C-Src kinase) (Protein-tyrosine kinase CYL)
P53634	0.475	0.789276	1.67195	44	CATC_HUMAN	Dipeptidyl peptidase 1 (EC 3.4.14.1) (Cathepsin C) (Cathepsin J) (Dipeptidyl peptidase I) (DPP-I) (DPPI) (Dipeptidyl transferase) [Cleaved into: Dipeptidyl peptidase 1 exclusion domain chain (Dipeptidyl peptidase I exclusion domain chain); Dipeptidyl peptidase 1 heavy chain (Dipeptidyl peptidase I heavy chain); Dipeptidyl peptidase 1 light chain (Dipeptidyl peptidase I light chain)]	FALSE	44	LiP-Quant			Q86X55	0.35	0.809039	2.22194	63	Histone-arginine methyltransferase CARM1 (EC 2.1.1.319) (Coactivator-associated arginine methyltransferase 1) (Protein arginine N-methyltransferase 4)	FALSE	63	Deep-LiP_Quant (4h gradient)			IPI00514275	TNIK	7.78203e-08	1.03043e-05	Q9UKE5	TNIK_HUMAN	TRAF2 and NCK-interacting protein kinase (EC 2.7.11.1)	TRUE	TPP-non-parametric			IPI00456970	CDC2L5	Q14004	CDK13_HUMAN	Cyclin-dependent kinase 13 (EC 2.7.11.22) (EC 2.7.11.23) (CDC2-related protein kinase 5) (Cell division cycle 2-like protein kinase 5) (Cell division protein kinase 13) (hCDK13) (Cholinesterase-related cell division controller)	TRUE	8.71e-10	TPP, replicate1			IPI00029196	PRKCQ	2.2e-20	Q04759	KPCT_HUMAN	Protein kinase C theta type (EC 2.7.11.13) (nPKC-theta)
Q13188	0.308	0.800767	1.66862	45	STK3_HUMAN	Serine/threonine-protein kinase 3 (EC 2.7.11.1) (Mammalian STE20-like protein kinase 2) (MST-2) (STE20-like kinase MST2) (Serine/threonine-protein kinase Krs-1) [Cleaved into: Serine/threonine-protein kinase 3 36kDa subunit (MST2/N); Serine/threonine-protein kinase 3 20kDa subunit (MST2/C)]	TRUE	45	LiP-Quant			Q14847	0.621	0.813802	2.20753	65	LIM and SH3 domain protein 1 (LASP-1) (Metastatic lymph node gene 50 protein) (MLN 50)	FALSE	65	Deep-LiP_Quant (4h gradient)			IPI00019640	VRK1	9.43726e-08	1.2139e-05	Q99986	VRK1_HUMAN	Serine/threonine-protein kinase VRK1 (EC 2.7.11.1) (Vaccinia-related kinase 1)	TRUE	TPP-non-parametric			IPI00005264	PKP2	Q99959	PKP2_HUMAN	Plakophilin-2	FALSE	9.67e-10	TPP, replicate1			IPI00072224	RINT1	1.67e-19	Q6NUQ1	RINT1_HUMAN	RAD50-interacting protein 1 (RAD50 interactor 1) (HsRINT-1) (RINT-1)
Q8N5S9	0.149	0.790855	1.66266	46	KKCC1_HUMAN	Calcium/calmodulin-dependent protein kinase kinase 1 (CaM-KK 1) (CaM-kinase kinase 1) (CaMKK 1) (EC 2.7.11.17) (CaM-kinase IV kinase) (Calcium/calmodulin-dependent protein kinase kinase alpha) (CaM-KK alpha) (CaM-kinase kinase alpha) (CaMKK alpha)	TRUE	46	LiP-Quant			P13797	0.776	0.798541	2.19449	67	Plastin-3 (T-plastin)	FALSE	67	Deep-LiP_Quant (4h gradient)			IPI00026054	MAPKAPK2	1.77286e-07	2.21706e-05	P49137	MAPK2_HUMAN	MAP kinase-activated protein kinase 2 (MAPK-activated protein kinase 2) (MAPKAP kinase 2) (MAPKAP-K2) (MAPKAPK-2) (MK-2) (MK2) (EC 2.7.11.1)	TRUE	TPP-non-parametric			IPI00789605	MYL6	P60660	MYL6_HUMAN	Myosin light polypeptide 6 (17 kDa myosin light chain) (LC17) (Myosin light chain 3) (MLC-3) (Myosin light chain alkali 3) (Myosin light chain A3) (Smooth muscle and nonmuscle myosin light chain alkali 6)	FALSE	1.3e-09	TPP, replicate1			IPI00290239	CAMKK2	1.01e-18	Q96RR4	KKCC2_HUMAN	Calcium/calmodulin-dependent protein kinase kinase 2 (CaM-KK 2) (CaM-kinase kinase 2) (CaMKK 2) (EC 2.7.11.17) (Calcium/calmodulin-dependent protein kinase kinase beta) (CaM-KK beta) (CaM-kinase kinase beta) (CaMKK beta)
P60842	0.517	0.736937	1.61875	50	IF4A1_HUMAN	Eukaryotic initiation factor 4A-I (eIF-4A-I) (eIF4A-I) (EC 3.6.4.13) (ATP-dependent RNA helicase eIF4A-1)	FALSE	50	LiP-Quant			P49840	0.451	0.789871	2.17386	68	Glycogen synthase kinase-3 alpha (GSK-3 alpha) (EC 2.7.11.26) (Serine/threonine-protein kinase GSK3A) (EC 2.7.11.1)	TRUE	68	Deep-LiP_Quant (4h gradient)			IPI00555838	MARK2	1.84851e-07	2.24918e-05	Q7KZI7	MARK2_HUMAN	Serine/threonine-protein kinase MARK2 (EC 2.7.11.1) (EC 2.7.11.26) (ELKL motif kinase 1) (EMK-1) (MAP/microtubule affinity-regulating kinase 2) (PAR1 homolog) (PAR1 homolog b) (Par-1b) (Par1b)	TRUE	TPP-non-parametric			IPI00012887	CTSL1	P07711	CATL1_HUMAN	Cathepsin L1 (EC 3.4.22.15) (Cathepsin L) (Major excreted protein) (MEP) [Cleaved into: Cathepsin L1 heavy chain; Cathepsin L1 light chain]	FALSE	1.72e-09	TPP, replicate1			IPI00007641	IRAK4	4.23e-17	Q9NWZ3	IRAK4_HUMAN	Interleukin-1 receptor-associated kinase 4 (IRAK-4) (EC 2.7.11.1) (Renal carcinoma antigen NY-REN-64)
Q9P258	0.705	0.795609	1.61408	52	RCC2_HUMAN	Protein RCC2 (RCC1-like protein TD-60) (Telophase disk protein of 60 kDa)	FALSE	52	LiP-Quant			Q16531	0.625	0.810606	2.14751	69	DNA damage-binding protein 1 (DDB p127 subunit) (DNA damage-binding protein a) (DDBa) (Damage-specific DNA-binding protein 1) (HBV X-associated protein 1) (XAP-1) (UV-damaged DNA-binding factor) (UV-damaged DNA-binding protein 1) (UV-DDB 1) (XPE-binding factor) (XPE-BF) (Xeroderma pigmentosum group E-complementing protein) (XPCe)	FALSE	69	Deep-LiP_Quant (4h gradient)			IPI00908444	CAMK2G	2.54779e-07	3.01847e-05	Q13555	KCC2G_HUMAN	Calcium/calmodulin-dependent protein kinase type II subunit gamma (CaM kinase II subunit gamma) (CaMK-II subunit gamma) (EC 2.7.11.17)	TRUE	TPP-non-parametric			IPI00012788	CD3EAP	O15446	RPA34_HUMAN	DNA-directed RNA polymerase I subunit RPA34 (A34.5) (Antisense to ERCC-1 protein) (ASE-1) (CD3-epsilon-associated protein) (CAST) (CD3E-associated protein) (RNA polymerase I-associated factor PAF49)	FALSE	3.33e-09	TPP, replicate1			IPI00555838	MARK2	4.23e-17	Q7KZI7	MARK2_HUMAN	Serine/threonine-protein kinase MARK2 (EC 2.7.11.1) (EC 2.7.11.26) (ELKL motif kinase 1) (EMK-1) (MAP/microtubule affinity-regulating kinase 2) (PAR1 homolog) (PAR1 homolog b) (Par-1b) (Par1b)
P08243	0.597	0.738952	1.60901	53	ASNS_HUMAN	Asparagine synthetase [glutamine-hydrolyzing] (EC 6.3.5.4) (Cell cycle control protein TS11) (Glutamine-dependent asparagine synthetase)	FALSE	53	LiP-Quant			P07099	0.391	0.765463	2.12722	71	Epoxide hydrolase 1 (EC 3.3.2.9) (Epoxide hydratase) (Microsomal epoxide hydrolase) (mEH)	FALSE	71	Deep-LiP_Quant (4h gradient)			IPI00292228	GSK3A	2.62046e-07	3.02495e-05	P49840	GSK3A_HUMAN	Glycogen synthase kinase-3 alpha (GSK-3 alpha) (EC 2.7.11.26) (Serine/threonine-protein kinase GSK3A) (EC 2.7.11.1)	TRUE	TPP-non-parametric			IPI00555565	HSP90AB4P	NA	NA	NA	FALSE	8.27e-09	TPP, replicate1			IPI00554589	FECH	8.4e-17	P22830	HEMH_HUMAN	Ferrochelatase, mitochondrial (EC 4.99.1.1) (Heme synthase) (Protoheme ferro-lyase)
P61088	0.73	0.749359	1.60664	54	UBE2N_HUMAN	Ubiquitin-conjugating enzyme E2 N (EC 2.3.2.23) (Bendless-like ubiquitin-conjugating enzyme) (E2 ubiquitin-conjugating enzyme N) (Ubc13) (UbcH13) (Ubiquitin carrier protein N) (Ubiquitin-protein ligase N)	FALSE	54	LiP-Quant			O43583	0.475	0.780572	2.11608	72	Density-regulated protein (DRP) (Protein DRP1) (Smooth muscle cell-associated protein 3) (SMAP-3)	FALSE	72	Deep-LiP_Quant (4h gradient)			IPI00554752	PRKAR2B	2.74864e-07	3.0936e-05	P31323	KAP3_HUMAN	cAMP-dependent protein kinase type II-beta regulatory subunit	FALSE	TPP-non-parametric			IPI00219604	MAP2K1	Q02750	MP2K1_HUMAN	Dual specificity mitogen-activated protein kinase kinase 1 (MAP kinase kinase 1) (MAPKK 1) (MKK1) (EC 2.7.12.2) (ERK activator kinase 1) (MAPK/ERK kinase 1) (MEK 1)	TRUE	1.16e-08	TPP, replicate1			IPI00640316	ZNF414	1.29e-15	Q96IQ9	ZN414_HUMAN	Zinc finger protein 414
O43583	0.505	0.766334	1.60281	56	DENR_HUMAN	Density-regulated protein (DRP) (Protein DRP1) (Smooth muscle cell-associated protein 3) (SMAP-3)	FALSE	56	LiP-Quant			P35580	0.495	0.789428	2.10497	73	Myosin-10 (Cellular myosin heavy chain, type B) (Myosin heavy chain 10) (Myosin heavy chain, non-muscle IIb) (Non-muscle myosin heavy chain B) (NMMHC-B) (Non-muscle myosin heavy chain IIb) (NMMHC II-b) (NMMHC-IIB)	FALSE	73	Deep-LiP_Quant (4h gradient)			IPI00306406	RIOK2	3.06219e-07	3.36243e-05	Q9BVS4	RIOK2_HUMAN	Serine/threonine-protein kinase RIO2 (EC 2.7.11.1) (RIO kinase 2)	TRUE	TPP-non-parametric			IPI00216190	GSK3B	P49841	GSK3B_HUMAN	Glycogen synthase kinase-3 beta (GSK-3 beta) (EC 2.7.11.26) (Serine/threonine-protein kinase GSK3B) (EC 2.7.11.1)	TRUE	1.47e-08	TPP, replicate1			IPI00001914	FKBP7	7.13e-15	Q9Y680	FKBP7_HUMAN	Peptidyl-prolyl cis-trans isomerase FKBP7 (PPIase FKBP7) (EC 5.2.1.8) (23 kDa FK506-binding protein) (23 kDa FKBP) (FKBP-23) (FK506-binding protein 7) (FKBP-7) (Rotamase)
Q969H8	0.601	0.783389	1.6013	57	MYDGF_HUMAN	Myeloid-derived growth factor (MYDGF)	FALSE	57	LiP-Quant			P07864	0.018	0.783496	2.08775	75	L-lactate dehydrogenase C chain (LDH-C) (EC 1.1.1.27) (Cancer/testis antigen 32) (CT32) (LDH testis subunit) (LDH-X)	FALSE	75	Deep-LiP_Quant (4h gradient)			IPI00020898	RPS6KA3	4.13374e-07	4.32793e-05	P51812	KS6A3_HUMAN	Ribosomal protein S6 kinase alpha-3 (S6K-alpha-3) (EC 2.7.11.1) (90 kDa ribosomal protein S6 kinase 3) (p90-RSK 3) (p90RSK3) (Insulin-stimulated protein kinase 1) (ISPK-1) (MAP kinase-activated protein kinase 1b) (MAPK-activated protein kinase 1b) (MAPKAP kinase 1b) (MAPKAPK-1b) (Ribosomal S6 kinase 2) (RSK-2) (pp90RSK2)	TRUE	TPP-non-parametric			IPI00031681	CDK2	P24941	CDK2_HUMAN	Cyclin-dependent kinase 2 (EC 2.7.11.22) (Cell division protein kinase 2) (p33 protein kinase)	TRUE	1.78e-08	TPP, replicate1			IPI00413961	PTK2	7.13e-15	Q05397	FAK1_HUMAN	Focal adhesion kinase 1 (FADK 1) (EC 2.7.10.2) (Focal adhesion kinase-related nonkinase) (FRNK) (Protein phosphatase 1 regulatory subunit 71) (PPP1R71) (Protein-tyrosine kinase 2) (p125FAK) (pp125FAK)
Q9UII2	0.453	0.745891	1.58674	59	ATIF1_HUMAN	ATPase inhibitor, mitochondrial (ATP synthase F1 subunit epsilon) (Inhibitor of F(1)F(o)-ATPase) (IF(1)) (IF1)	FALSE	59	LiP-Quant			P60709	0.917	0.759157	2.08281	76	Actin, cytoplasmic 1 (Beta-actin) [Cleaved into: Actin, cytoplasmic 1, N-terminally processed]	FALSE	76	Deep-LiP_Quant (4h gradient)			IPI00020898	RPS6KA3	4.13374e-07	4.32793e-05	P51812	KS6A3_HUMAN	Ribosomal protein S6 kinase alpha-3 (S6K-alpha-3) (EC 2.7.11.1) (90 kDa ribosomal protein S6 kinase 3) (p90-RSK 3) (p90RSK3) (Insulin-stimulated protein kinase 1) (ISPK-1) (MAP kinase-activated protein kinase 1b) (MAPK-activated protein kinase 1b) (MAPKAP kinase 1b) (MAPKAPK-1b) (Ribosomal S6 kinase 2) (RSK-2) (pp90RSK2)	TRUE	TPP-non-parametric			IPI00397676	LOC388474	NA	NA	NA	FALSE	3.15e-08	TPP, replicate1			IPI00304742	STK10	1.37e-13	O94804	STK10_HUMAN	Serine/threonine-protein kinase 10 (EC 2.7.11.1) (Lymphocyte-oriented kinase)
P55884	0.601	0.737874	1.58525	60	EIF3B_HUMAN	Eukaryotic translation initiation factor 3 subunit B (eIF3b) (Eukaryotic translation initiation factor 3 subunit 9) (Prt1 homolog) (hPrt1) (eIF-3-eta) (eIF3 p110) (eIF3 p116)	FALSE	60	LiP-Quant			Q13177	0.538	0.780991	2.06273	77	Serine/threonine-protein kinase PAK 2 (EC 2.7.11.1) (Gamma-PAK) (PAK65) (S6/H4 kinase) (p21-activated kinase 2) (PAK-2) (p58) [Cleaved into: PAK-2p27 (p27); PAK-2p34 (p34) (C-t-PAK2)]	TRUE	77	Deep-LiP_Quant (4h gradient)			IPI00396630	PRKACA	4.10015e-07	4.32793e-05	P17612	KAPCA_HUMAN	cAMP-dependent protein kinase catalytic subunit alpha (PKA C-alpha) (EC 2.7.11.11)	TRUE	TPP-non-parametric			IPI00902533	POM121	Q96HA1	P121A_HUMAN	Nuclear envelope pore membrane protein POM 121 (Nuclear envelope pore membrane protein POM 121A) (Nucleoporin Nup121) (Pore membrane protein of 121 kDa)	FALSE	4.26e-08	TPP, replicate1			IPI00423156	CHEK2	1.62e-13	O96017	CHK2_HUMAN	Serine/threonine-protein kinase Chk2 (EC 2.7.11.1) (CHK2 checkpoint homolog) (Cds1 homolog) (Hucds1) (hCds1) (Checkpoint kinase 2)
P06454	0.64	0.748921	1.58389	61	PTMA_HUMAN	Prothymosin alpha [Cleaved into: Prothymosin alpha, N-terminally processed; Thymosin alpha-1]	FALSE	61	LiP-Quant			P68366	0.275	0.728078	2.05556	78	Tubulin alpha-4A chain (Alpha-tubulin 1) (Testis-specific alpha-tubulin) (Tubulin H2-alpha) (Tubulin alpha-1 chain)	FALSE	78	Deep-LiP_Quant (4h gradient)			IPI00018195	MAPK3	4.67494e-07	4.78331e-05	P27361	MK03_HUMAN	Mitogen-activated protein kinase 3 (MAP kinase 3) (MAPK 3) (EC 2.7.11.24) (ERT2) (Extracellular signal-regulated kinase 1) (ERK-1) (Insulin-stimulated MAP2 kinase) (MAP kinase isoform p44) (p44-MAPK) (Microtubule-associated protein 2 kinase) (p44-ERK1)	TRUE	TPP-non-parametric			IPI00019329	DYNLL1	P63167	DYL1_HUMAN	Dynein light chain 1, cytoplasmic (8 kDa dynein light chain) (DLC8) (Dynein light chain LC8-type 1) (Protein inhibitor of neuronal nitric oxide synthase) (PIN)	FALSE	5.51e-08	TPP, replicate1			IPI00019640	VRK1	2.65e-13	Q99986	VRK1_HUMAN	Serine/threonine-protein kinase VRK1 (EC 2.7.11.1) (Vaccinia-related kinase 1)
Q07002	0.143	0.762005	1.58373	62	CDK18_HUMAN	Cyclin-dependent kinase 18 (EC 2.7.11.22) (Cell division protein kinase 18) (PCTAIRE-motif protein kinase 3) (Serine/threonine-protein kinase PCTAIRE-3)	TRUE	62	LiP-Quant			P07437	0.198	0.787449	2.04321	79	Tubulin beta chain (Tubulin beta-5 chain)	FALSE	79	Deep-LiP_Quant (4h gradient)			IPI00872754	STK24	5.9134e-07	5.91603e-05	NA	NA	NA	FALSE	TPP-non-parametric			IPI00910771	PPP2R4	Q15257	PTPA_HUMAN	Serine/threonine-protein phosphatase 2A activator (EC 5.2.1.8) (PP2A, subunit B', PR53 isoform) (Phosphotyrosyl phosphatase activator) (PTPA) (Serine/threonine-protein phosphatase 2A regulatory subunit 4) (Serine/threonine-protein phosphatase 2A regulatory subunit B')	FALSE	1.22e-07	TPP, replicate1			IPI00030313	CCNT2	5.91e-13	O60583	CCNT2_HUMAN	Cyclin-T2 (CycT2)
P31947	0.661	0.827383	1.5809	63	1433S_HUMAN	14-3-3 protein sigma (Epithelial cell marker protein 1) (Stratifin)	FALSE	63	LiP-Quant			P33176	0.556	0.783102	2.04218	80	Kinesin-1 heavy chain (Conventional kinesin heavy chain) (Ubiquitous kinesin heavy chain) (UKHC)	FALSE	80	Deep-LiP_Quant (4h gradient)			IPI00183118	MARK3	9.68846e-07	9.48205e-05	P27448	MARK3_HUMAN	MAP/microtubule affinity-regulating kinase 3 (EC 2.7.11.1) (C-TAK1) (cTAK1) (Cdc25C-associated protein kinase 1) (ELKL motif kinase 2) (EMK-2) (Protein kinase STK10) (Ser/Thr protein kinase PAR-1) (Par-1a) (Serine/threonine-protein kinase p78)	TRUE	TPP-non-parametric			IPI00292376	GMIP	Q9P107	GMIP_HUMAN	GEM-interacting protein (GMIP)	FALSE	1.41e-07	TPP, replicate1			IPI00004068	MED12	2.11e-12	Q93074	MED12_HUMAN	Mediator of RNA polymerase II transcription subunit 12 (Activator-recruited cofactor 240 kDa component) (ARC240) (CAG repeat protein 45) (Mediator complex subunit 12) (OPA-containing protein) (Thyroid hormone receptor-associated protein complex 230 kDa component) (Trap230) (Trinucleotide repeat-containing gene 11 protein)
P14618	0.868	0.729941	1.5727	65	KPYM_HUMAN	Pyruvate kinase PKM (EC 2.7.1.40) (Cytosolic thyroid hormone-binding protein) (CTHBP) (Opa-interacting protein 3) (OIP-3) (Pyruvate kinase 2/3) (Pyruvate kinase muscle isozyme) (Thyroid hormone-binding protein 1) (THBP1) (Tumor M2-PK) (p58)	FALSE	65	LiP-Quant			P14625	0.667	0.735674	2.03364	81	Endoplasmin (94 kDa glucose-regulated protein) (GRP-94) (Heat shock protein 90 kDa beta member 1) (Tumor rejection antigen 1) (gp96 homolog)	FALSE	81	Deep-LiP_Quant (4h gradient)			IPI00151170	TTK	1.11313e-06	0.000106623	P33981	TTK_HUMAN	Dual specificity protein kinase TTK (EC 2.7.12.1) (Phosphotyrosine picked threonine-protein kinase) (PYT)	TRUE	TPP-non-parametric			IPI00029263	FER	P16591	FER_HUMAN	Tyrosine-protein kinase Fer (EC 2.7.10.2) (Feline encephalitis virus-related kinase FER) (Fujinami poultry sarcoma/Feline sarcoma-related protein Fer) (Proto-oncogene c-Fer) (Tyrosine kinase 3) (p94-Fer)	TRUE	1.5e-07	TPP, replicate1			IPI00298949	GAK	2.35e-12	O14976	GAK_HUMAN	Cyclin-G-associated kinase (EC 2.7.11.1)
Q9UQ80	0.812	0.738261	1.56902	66	PA2G4_HUMAN	Proliferation-associated protein 2G4 (Cell cycle protein p38-2G4 homolog) (hG4-1) (ErbB3-binding protein 1)	FALSE	66	LiP-Quant			O95239	0.229	0.772679	2.02556	82	Chromosome-associated kinesin KIF4A (Chromokinesin-A)	FALSE	82	Deep-LiP_Quant (4h gradient)			IPI00304048	MKNK1	2.63911e-06	0.000247526	Q9BUB5	MKNK1_HUMAN	MAP kinase-interacting serine/threonine-protein kinase 1 (EC 2.7.11.1) (MAP kinase signal-integrating kinase 1) (MAPK signal-integrating kinase 1) (Mnk1)	TRUE	TPP-non-parametric			IPI00219072	STK11	Q15831	STK11_HUMAN	Serine/threonine-protein kinase STK11 (EC 2.7.11.1) (Liver kinase B1) (LKB1) (hLKB1) (Renal carcinoma antigen NY-REN-19)	TRUE	1.83e-07	TPP, replicate1			IPI00005692	MRPS12	1.01e-11	O15235	RT12_HUMAN	28S ribosomal protein S12, mitochondrial (MRP-S12) (S12mt) (MT-RPS12) (Mitochondrial small ribosomal subunit protein uS12m)
Q96GX5	0.177	0.832122	1.5689	67	GWL_HUMAN	Serine/threonine-protein kinase greatwall (GW) (GWL) (hGWL) (EC 2.7.11.1) (Microtubule-associated serine/threonine-protein kinase-like) (MAST-L)	TRUE	67	LiP-Quant			P35579	0.572	0.798126	2.02239	85	Myosin-9 (Cellular myosin heavy chain, type A) (Myosin heavy chain 9) (Myosin heavy chain, non-muscle IIa) (Non-muscle myosin heavy chain A) (NMMHC-A) (Non-muscle myosin heavy chain IIa) (NMMHC II-a) (NMMHC-IIA)	FALSE	85	Deep-LiP_Quant (4h gradient)			IPI00298558	PDCD10	2.79593e-06	0.000256883	Q9BUL8	PDC10_HUMAN	Programmed cell death protein 10 (Cerebral cavernous malformations 3 protein) (TF-1 cell apoptosis-related protein 15)	FALSE	TPP-non-parametric			IPI00411984	STK3	Q13188	STK3_HUMAN	Serine/threonine-protein kinase 3 (EC 2.7.11.1) (Mammalian STE20-like protein kinase 2) (MST-2) (STE20-like kinase MST2) (Serine/threonine-protein kinase Krs-1) [Cleaved into: Serine/threonine-protein kinase 3 36kDa subunit (MST2/N); Serine/threonine-protein kinase 3 20kDa subunit (MST2/C)]	TRUE	1.92e-07	TPP, replicate1			IPI00303550	MAPK9	1.33e-11	P45984	MK09_HUMAN	Mitogen-activated protein kinase 9 (MAP kinase 9) (MAPK 9) (EC 2.7.11.24) (JNK-55) (Stress-activated protein kinase 1a) (SAPK1a) (Stress-activated protein kinase JNK2) (c-Jun N-terminal kinase 2)
P54725	0.625	0.763104	1.56481	69	RD23A_HUMAN	UV excision repair protein RAD23 homolog A (HR23A) (hHR23A)	FALSE	69	LiP-Quant			P52209	0.586	0.774372	2.01749	86	6-phosphogluconate dehydrogenase, decarboxylating (EC 1.1.1.44)	FALSE	86	Deep-LiP_Quant (4h gradient)			IPI00023555	OSBPL3	3.00633e-06	0.00027069	Q9H4L5	OSBL3_HUMAN	Oxysterol-binding protein-related protein 3 (ORP-3) (OSBP-related protein 3)	FALSE	TPP-non-parametric			IPI00012497	ADRBK1	P25098	ARBK1_HUMAN	Beta-adrenergic receptor kinase 1 (Beta-ARK-1) (EC 2.7.11.15) (G-protein coupled receptor kinase 2)	TRUE	7.97e-07	TPP, replicate1			IPI00296069	ARID4A	1.57e-11	P29374	ARI4A_HUMAN	AT-rich interactive domain-containing protein 4A (ARID domain-containing protein 4A) (Retinoblastoma-binding protein 1) (RBBP-1)
Q9NRX1	0.401	0.78877	1.55857	70	PNO1_HUMAN	RNA-binding protein PNO1	FALSE	70	LiP-Quant			Q15363	0.527	0.767426	2.01721	87	Transmembrane emp24 domain-containing protein 2 (Membrane protein p24A) (p24) (p24 family protein beta-1) (p24beta1)	FALSE	87	Deep-LiP_Quant (4h gradient)			IPI00148063	HEBP1	3.35854e-06	0.000296473	Q9NRV9	HEBP1_HUMAN	Heme-binding protein 1 (p22HBP)	FALSE	TPP-non-parametric			IPI00152510	DDX54	Q8TDD1	DDX54_HUMAN	ATP-dependent RNA helicase DDX54 (EC 3.6.4.13) (ATP-dependent RNA helicase DP97) (DEAD box RNA helicase 97 kDa) (DEAD box protein 54)	FALSE	4.48e-06	TPP, replicate1			IPI00910443	GLTSCR2	2.38e-11	NA	NA	NA
Q9GZT9	0.207	0.757633	1.55033	71	EGLN1_HUMAN	Egl nine homolog 1 (EC 1.14.11.29) (Hypoxia-inducible factor prolyl hydroxylase 2) (HIF-PH2) (HIF-prolyl hydroxylase 2) (HPH-2) (Prolyl hydroxylase domain-containing protein 2) (PHD2) (SM-20)	FALSE	71	LiP-Quant			P17612	0.459	0.749482	2.00807	89	cAMP-dependent protein kinase catalytic subunit alpha (PKA C-alpha) (EC 2.7.11.11)	TRUE	89	Deep-LiP_Quant (4h gradient)			IPI00477982	RPS6KA1	4.15416e-06	0.000359655	Q15418	KS6A1_HUMAN	Ribosomal protein S6 kinase alpha-1 (S6K-alpha-1) (EC 2.7.11.1) (90 kDa ribosomal protein S6 kinase 1) (p90-RSK 1) (p90RSK1) (p90S6K) (MAP kinase-activated protein kinase 1a) (MAPK-activated protein kinase 1a) (MAPKAP kinase 1a) (MAPKAPK-1a) (Ribosomal S6 kinase 1) (RSK-1)	TRUE	TPP-non-parametric			IPI00027251	STK38	Q15208	STK38_HUMAN	Serine/threonine-protein kinase 38 (EC 2.7.11.1) (NDR1 protein kinase) (Nuclear Dbf2-related kinase 1)	TRUE	4.57e-06	TPP, replicate1			IPI00385652	TLK2	2.93e-11	Q86UE8	TLK2_HUMAN	Serine/threonine-protein kinase tousled-like 2 (EC 2.7.11.1) (HsHPK) (PKU-alpha) (Tousled-like kinase 2)
P22626	0.748	0.764408	1.54438	72	ROA2_HUMAN	Heterogeneous nuclear ribonucleoproteins A2/B1 (hnRNP A2/B1)	FALSE	72	LiP-Quant			P04083	0.777	0.779817	1.99967	90	Annexin A1 (Annexin I) (Annexin-1) (Calpactin II) (Calpactin-2) (Chromobindin-9) (Lipocortin I) (Phospholipase A2 inhibitory protein) (p35)	FALSE	90	Deep-LiP_Quant (4h gradient)			IPI00477982	RPS6KA1	4.15416e-06	0.000359655	Q15418	KS6A1_HUMAN	Ribosomal protein S6 kinase alpha-1 (S6K-alpha-1) (EC 2.7.11.1) (90 kDa ribosomal protein S6 kinase 1) (p90-RSK 1) (p90RSK1) (p90S6K) (MAP kinase-activated protein kinase 1a) (MAPK-activated protein kinase 1a) (MAPKAP kinase 1a) (MAPKAPK-1a) (Ribosomal S6 kinase 1) (RSK-1)	TRUE	TPP-non-parametric			IPI00217143	SDHA	P31040	SDHA_HUMAN	Succinate dehydrogenase [ubiquinone] flavoprotein subunit, mitochondrial (EC 1.3.5.1) (Flavoprotein subunit of complex II) (Fp)	FALSE	7.13e-06	TPP, replicate1			IPI00149094	MAP4K2	3.03e-11	Q12851	M4K2_HUMAN	Mitogen-activated protein kinase kinase kinase kinase 2 (EC 2.7.11.1) (B lymphocyte serine/threonine-protein kinase) (Germinal center kinase) (GC kinase) (MAPK/ERK kinase kinase kinase 2) (MEK kinase kinase 2) (MEKKK 2) (Rab8-interacting protein)
P04406	0.919	0.723031	1.53358	73	G3P_HUMAN	Glyceraldehyde-3-phosphate dehydrogenase (GAPDH) (EC 1.2.1.12) (Peptidyl-cysteine S-nitrosylase GAPDH) (EC 2.6.99.-)	FALSE	73	LiP-Quant			P30153	0.733	0.768049	1.99923	91	Serine/threonine-protein phosphatase 2A 65 kDa regulatory subunit A alpha isoform (Medium tumor antigen-associated 61 kDa protein) (PP2A subunit A isoform PR65-alpha) (PP2A subunit A isoform R1-alpha)	FALSE	91	Deep-LiP_Quant (4h gradient)			IPI00384817	PIK3CD	4.4805e-06	0.000380589	O00329	PK3CD_HUMAN	Phosphatidylinositol 4,5-bisphosphate 3-kinase catalytic subunit delta isoform (PI3-kinase subunit delta) (PI3K-delta) (PI3Kdelta) (PtdIns-3-kinase subunit delta) (EC 2.7.1.153) (Phosphatidylinositol 4,5-bisphosphate 3-kinase 110 kDa catalytic subunit delta) (PtdIns-3-kinase subunit p110-delta) (p110delta)	FALSE	TPP-non-parametric			IPI00329236	PRKCD	Q05655	KPCD_HUMAN	Protein kinase C delta type (EC 2.7.11.13) (Tyrosine-protein kinase PRKCD) (EC 2.7.10.2) (nPKC-delta) [Cleaved into: Protein kinase C delta type regulatory subunit; Protein kinase C delta type catalytic subunit (Sphingosine-dependent protein kinase-1) (SDK1)]	TRUE	7.13e-06	TPP, replicate1			IPI00220306	MAPK8	3.32e-11	P45983	MK08_HUMAN	Mitogen-activated protein kinase 8 (MAP kinase 8) (MAPK 8) (EC 2.7.11.24) (JNK-46) (Stress-activated protein kinase 1c) (SAPK1c) (Stress-activated protein kinase JNK1) (c-Jun N-terminal kinase 1)
P46781	0.598	0.769363	1.53079	74	RS9_HUMAN	40S ribosomal protein S9 (Small ribosomal subunit protein uS4)	FALSE	74	LiP-Quant			Q9UII2	0.462	0.764177	1.99863	92	ATPase inhibitor, mitochondrial (ATP synthase F1 subunit epsilon) (Inhibitor of F(1)F(o)-ATPase) (IF(1)) (IF1)	FALSE	92	Deep-LiP_Quant (4h gradient)			IPI00513803	MAP3K2	4.76535e-06	0.000397289	Q9Y2U5	M3K2_HUMAN	Mitogen-activated protein kinase kinase kinase 2 (EC 2.7.11.25) (MAPK/ERK kinase kinase 2) (MEK kinase 2) (MEKK 2)	TRUE	TPP-non-parametric			IPI00477563	MATK	P42679	MATK_HUMAN	Megakaryocyte-associated tyrosine-protein kinase (EC 2.7.10.2) (CSK homologous kinase) (CHK) (Hematopoietic consensus tyrosine-lacking kinase) (Protein kinase HYL) (Tyrosine-protein kinase CTK)	TRUE	9.47e-06	TPP, replicate1			IPI00412344	SRPK1	1.06e-10	Q96SB4	SRPK1_HUMAN	SRSF protein kinase 1 (EC 2.7.11.1) (SFRS protein kinase 1) (Serine/arginine-rich protein-specific kinase 1) (SR-protein-specific kinase 1)
Q8NB16	0.444	0.82977	1.52994	75	MLKL_HUMAN	Mixed lineage kinase domain-like protein (hMLKL)	TRUE	75	LiP-Quant			O43324	0.701	0.758532	1.9798	93	Eukaryotic translation elongation factor 1 epsilon-1 (Aminoacyl tRNA synthetase complex-interacting multifunctional protein 3) (Elongation factor p18) (Multisynthase complex auxiliary component p18)	FALSE	93	Deep-LiP_Quant (4h gradient)			IPI00655852	SGK3	5.51103e-06	0.000451103	Q96BR1	SGK3_HUMAN	Serine/threonine-protein kinase Sgk3 (EC 2.7.11.1) (Cytokine-independent survival kinase) (Serum/glucocorticoid-regulated kinase 3) (Serum/glucocorticoid-regulated kinase-like)	TRUE	TPP-non-parametric			IPI00029046	MLEC	Q14165	MLEC_HUMAN	Malectin	FALSE	1.35e-05	TPP, replicate1			IPI00333559	TLK1	1.55e-10	Q9UKI8	TLK1_HUMAN	Serine/threonine-protein kinase tousled-like 1 (EC 2.7.11.1) (PKU-beta) (Tousled-like kinase 1)
O00410	0.672	0.745354	1.52336	76	IPO5_HUMAN	Importin-5 (Imp5) (Importin subunit beta-3) (Karyopherin beta-3) (Ran-binding protein 5) (RanBP5)	FALSE	76	LiP-Quant			P12270	0.346	0.744942	1.97758	94	Nucleoprotein TPR (Megator) (NPC-associated intranuclear protein) (Translocated promoter region protein)	FALSE	94	Deep-LiP_Quant (4h gradient)			IPI00219628	PRKCB	6.06616e-06	0.000487676	P05771	KPCB_HUMAN	Protein kinase C beta type (PKC-B) (PKC-beta) (EC 2.7.11.13)	TRUE	TPP-non-parametric			IPI00160672	MAPKAPK5	Q8IW41	MAPK5_HUMAN	MAP kinase-activated protein kinase 5 (MAPK-activated protein kinase 5) (MAPKAP kinase 5) (MAPKAP-K5) (MAPKAPK-5) (MK-5) (MK5) (EC 2.7.11.1) (p38-regulated/activated protein kinase) (PRAK)	TRUE	1.6e-05	TPP, replicate1			IPI00290279	ADK	1.73e-10	P55263	ADK_HUMAN	Adenosine kinase (AK) (EC 2.7.1.20) (Adenosine 5'-phosphotransferase)
P07910	0.529	0.731588	1.50867	79	HNRPC_HUMAN	Heterogeneous nuclear ribonucleoproteins C1/C2 (hnRNP C1/C2)	FALSE	79	LiP-Quant			Q99470	0.536	0.759842	1.97112	95	Stromal cell-derived factor 2 (SDF-2)	FALSE	95	Deep-LiP_Quant (4h gradient)			IPI00293652	IRAK1	6.21791e-06	0.000491105	P51617	IRAK1_HUMAN	Interleukin-1 receptor-associated kinase 1 (IRAK-1) (EC 2.7.11.1)	TRUE	TPP-non-parametric			IPI00021408	NUDT4	Q9NZJ9	NUDT4_HUMAN	Diphosphoinositol polyphosphate phosphohydrolase 2 (DIPP-2) (EC 3.6.1.52) (Diadenosine 5',5'''-P1,P6-hexaphosphate hydrolase 2) (Nucleoside diphosphate-linked moiety X motif 4) (Nudix motif 4)	FALSE	1.66e-05	TPP, replicate1			IPI00514275	TNIK	1.96e-10	Q9UKE5	TNIK_HUMAN	TRAF2 and NCK-interacting protein kinase (EC 2.7.11.1)
P51149	0.783	0.772685	1.5049	80	RAB7A_HUMAN	Ras-related protein Rab-7a	FALSE	80	LiP-Quant			P98175	0.222	0.764688	1.97067	96	RNA-binding protein 10 (G patch domain-containing protein 9) (RNA-binding motif protein 10) (RNA-binding protein S1-1) (S1-1)	FALSE	96	Deep-LiP_Quant (4h gradient)			IPI00170508	CAMK1D	7.9169e-06	0.000614515	Q8IU85	KCC1D_HUMAN	Calcium/calmodulin-dependent protein kinase type 1D (EC 2.7.11.17) (CaM kinase I delta) (CaM kinase ID) (CaM-KI delta) (CaMKI delta) (CaMKID) (CaMKI-like protein kinase) (CKLiK)	TRUE	TPP-non-parametric			IPI00057035	TRMT61B	Q9BVS5	TR61B_HUMAN	tRNA (adenine(58)-N(1))-methyltransferase, mitochondrial (EC 2.1.1.220) (mRNA methyladenosine-N(1)-methyltransferase) (EC 2.1.1.-)	FALSE	1.66e-05	TPP, replicate1			IPI00002538	PDPK1	2.47e-10	O15530	PDPK1_HUMAN	3-phosphoinositide-dependent protein kinase 1 (hPDK1) (EC 2.7.11.1)
Q14116	0.611	0.740234	1.50146	81	IL18_HUMAN	Interleukin-18 (IL-18) (Iboctadekin) (Interferon gamma-inducing factor) (IFN-gamma-inducing factor) (Interleukin-1 gamma) (IL-1 gamma)	FALSE	81	LiP-Quant			O43148	0.395	0.757602	1.96965	97	mRNA cap guanine-N7 methyltransferase (EC 2.1.1.56) (RG7MT1) (mRNA (guanine-N(7)-)-methyltransferase) (mRNA cap methyltransferase) (hCMT1) (hMet) (hcm1p)	FALSE	97	Deep-LiP_Quant (4h gradient)			IPI00023975	POLR2K	9.67926e-06	0.000738577	P53803	RPAB4_HUMAN	DNA-directed RNA polymerases I, II, and III subunit RPABC4 (RNA polymerases I, II, and III subunit ABC4) (ABC10-alpha) (DNA-directed RNA polymerase II subunit K) (RNA polymerase II 7.0 kDa subunit) (RPB7.0) (RPB10alpha)	FALSE	TPP-non-parametric			IPI00412607	RPL35	P42766	RL35_HUMAN	60S ribosomal protein L35 (Large ribosomal subunit protein uL29)	FALSE	1.66e-05	TPP, replicate1			IPI00024539	PRKCE	2.8e-10	Q02156	KPCE_HUMAN	Protein kinase C epsilon type (EC 2.7.11.13) (nPKC-epsilon)
Q6PCE3	0.309	0.775522	1.48752	82	PGM2L_HUMAN	Glucose 1,6-bisphosphate synthase (EC 2.7.1.106) (PMMLP) (Phosphoglucomutase-2-like 1)	FALSE	82	LiP-Quant			P55884	0.604	0.749452	1.96505	98	Eukaryotic translation initiation factor 3 subunit B (eIF3b) (Eukaryotic translation initiation factor 3 subunit 9) (Prt1 homolog) (hPrt1) (eIF-3-eta) (eIF3 p110) (eIF3 p116)	FALSE	98	Deep-LiP_Quant (4h gradient)			IPI00298625	LYN	1.23219e-05	0.000924551	P07948	LYN_HUMAN	Tyrosine-protein kinase Lyn (EC 2.7.10.2) (Lck/Yes-related novel protein tyrosine kinase) (V-yes-1 Yamaguchi sarcoma viral related oncogene homolog) (p53Lyn) (p56Lyn)	TRUE	TPP-non-parametric			IPI00513791	DOCK7	Q96N67	DOCK7_HUMAN	Dedicator of cytokinesis protein 7	FALSE	1.66e-05	TPP, replicate1			IPI00221088	RPS9	4.15e-10	P46781	RS9_HUMAN	40S ribosomal protein S9 (Small ribosomal subunit protein uS4)
Q71U36	0.947	0.694407	1.48339	83	TBA1A_HUMAN	Tubulin alpha-1A chain (Alpha-tubulin 3) (Tubulin B-alpha-1) (Tubulin alpha-3 chain) [Cleaved into: Detyrosinated tubulin alpha-1A chain]	FALSE	83	LiP-Quant			P23588	0.64	0.739081	1.96136	99	Eukaryotic translation initiation factor 4B (eIF-4B)	FALSE	99	Deep-LiP_Quant (4h gradient)			IPI00029196	PRKCQ	1.46494e-05	0.00106374	Q04759	KPCT_HUMAN	Protein kinase C theta type (EC 2.7.11.13) (nPKC-theta)	TRUE	TPP-non-parametric			IPI00640316	ZNF414	Q96IQ9	ZN414_HUMAN	Zinc finger protein 414	FALSE	1.66e-05	TPP, replicate1			IPI00024674	MAP2K4	4.16e-10	P45985	MP2K4_HUMAN	Dual specificity mitogen-activated protein kinase kinase 4 (MAP kinase kinase 4) (MAPKK 4) (EC 2.7.12.2) (JNK-activating kinase 1) (MAPK/ERK kinase 4) (MEK 4) (SAPK/ERK kinase 1) (SEK1) (Stress-activated protein kinase kinase 1) (SAPK kinase 1) (SAPKK-1) (SAPKK1) (c-Jun N-terminal kinase kinase 1) (JNKK)
O14929	0.594	0.690905	1.48332	84	HAT1_HUMAN	Histone acetyltransferase type B catalytic subunit (EC 2.3.1.48) (Histone acetyltransferase 1)	FALSE	84	LiP-Quant			Q13555	0.341	0.738782	1.95735	100	Calcium/calmodulin-dependent protein kinase type II subunit gamma (CaM kinase II subunit gamma) (CaMK-II subunit gamma) (EC 2.7.11.17)	TRUE	100	Deep-LiP_Quant (4h gradient)			IPI00903296	CDC42BPA	1.44589e-05	0.00106374	Q5VT25	MRCKA_HUMAN	Serine/threonine-protein kinase MRCK alpha (EC 2.7.11.1) (CDC42-binding protein kinase alpha) (DMPK-like alpha) (Myotonic dystrophy kinase-related CDC42-binding kinase alpha) (MRCK alpha) (Myotonic dystrophy protein kinase-like alpha)	TRUE	TPP-non-parametric			IPI00215919	ARF5	P84085	ARF5_HUMAN	ADP-ribosylation factor 5	FALSE	1.97e-05	TPP, replicate1			IPI00872754	STK24	4.16e-10	NA	NA	NA
P50570	0.609	0.748863	1.48228	85	DYN2_HUMAN	Dynamin-2 (EC 3.6.5.5)	FALSE	85	LiP-Quant			O43719	0.375	0.752506	1.94252	102	HIV Tat-specific factor 1 (Tat-SF1)	FALSE	102	Deep-LiP_Quant (4h gradient)			IPI00024990	ALDH6A1	1.57315e-05	0.00112418	Q02252	MMSA_HUMAN	Methylmalonate-semialdehyde dehydrogenase [acylating], mitochondrial (MMSDH) (Malonate-semialdehyde dehydrogenase [acylating]) (EC 1.2.1.18) (EC 1.2.1.27) (Aldehyde dehydrogenase family 6 member A1)	FALSE	TPP-non-parametric			IPI00441867	PEX19	P40855	PEX19_HUMAN	Peroxisomal biogenesis factor 19 (33 kDa housekeeping protein) (Peroxin-19) (Peroxisomal farnesylated protein)	FALSE	2.06e-05	TPP, replicate1			IPI00026944	NID1	1.06e-09	P14543	NID1_HUMAN	Nidogen-1 (NID-1) (Entactin)
P47897	0.72	0.730706	1.48163	86	SYQ_HUMAN	Glutamine--tRNA ligase (EC 6.1.1.18) (Glutaminyl-tRNA synthetase) (GlnRS)	FALSE	86	LiP-Quant			P51003	0.374	0.753103	1.93607	103	Poly(A) polymerase alpha (PAP-alpha) (EC 2.7.7.19) (Polynucleotide adenylyltransferase alpha)	FALSE	103	Deep-LiP_Quant (4h gradient)			IPI00304945	NEDD4L	1.64392e-05	0.00115639	Q96PU5	NED4L_HUMAN	E3 ubiquitin-protein ligase NEDD4-like (EC 2.3.2.26) (HECT-type E3 ubiquitin transferase NED4L) (NEDD4.2) (Nedd4-2)	FALSE	TPP-non-parametric			IPI00216932	ACSS1	Q9NUB1	ACS2L_HUMAN	Acetyl-coenzyme A synthetase 2-like, mitochondrial (EC 6.2.1.1) (Acetate--CoA ligase 2) (Acetyl-CoA synthetase 2) (AceCS2) (Acyl-CoA synthetase short-chain family member 1) (Propionate--CoA ligase) (EC 6.2.1.17)	FALSE	2.56e-05	TPP, replicate1			IPI00027798	FAM103A1	1.15e-09	Q9BTL3	RAMAC_HUMAN	RNA guanine-N7 methyltransferase activating subunit (Protein FAM103A1) (RNA guanine-7 methyltransferase activating subunit) (RNMT-activating mRNA cap methyltransferase subunit) (RNMT-activating mini protein) (RAM)
Q08J23	0.808	0.652249	1.47852	87	NSUN2_HUMAN	RNA cytosine C(5)-methyltransferase NSUN2 (EC 2.1.1.-) (Myc-induced SUN domain-containing protein) (Misu) (NOL1/NOP2/Sun domain family member 2) (Substrate of AIM1/Aurora kinase B) (mRNA cytosine C(5)-methyltransferase) (EC 2.1.1.-) (tRNA cytosine C(5)-methyltransferase) (EC 2.1.1.-) (EC 2.1.1.203) (tRNA methyltransferase 4 homolog) (hTrm4)	FALSE	87	LiP-Quant			P05556	0.451	0.761389	1.92863	104	Integrin beta-1 (Fibronectin receptor subunit beta) (Glycoprotein IIa) (GPIIA) (VLA-4 subunit beta) (CD antigen CD29)	FALSE	104	Deep-LiP_Quant (4h gradient)			IPI00028266	CCNB2	1.79903e-05	0.00124604	O95067	CCNB2_HUMAN	G2/mitotic-specific cyclin-B2	FALSE	TPP-non-parametric			IPI00007641	IRAK4	Q9NWZ3	IRAK4_HUMAN	Interleukin-1 receptor-associated kinase 4 (IRAK-4) (EC 2.7.11.1) (Renal carcinoma antigen NY-REN-64)	TRUE	2.57e-05	TPP, replicate1			IPI00465123	KIAA0415	1.24e-09	O43299	AP5Z1_HUMAN	AP-5 complex subunit zeta-1 (Adaptor-related protein complex 5 zeta subunit) (Zeta5)
P82970	0.482	0.70319	1.47106	89	HMGN5_HUMAN	High mobility group nucleosome-binding domain-containing protein 5 (Nucleosome-binding protein 1)	FALSE	89	LiP-Quant			P61088	0.796	0.748467	1.92796	105	Ubiquitin-conjugating enzyme E2 N (EC 2.3.2.23) (Bendless-like ubiquitin-conjugating enzyme) (E2 ubiquitin-conjugating enzyme N) (Ubc13) (UbcH13) (Ubiquitin carrier protein N) (Ubiquitin-protein ligase N)	FALSE	105	Deep-LiP_Quant (4h gradient)			IPI00329236	PRKCD	3.13369e-05	0.00213272	Q05655	KPCD_HUMAN	Protein kinase C delta type (EC 2.7.11.13) (Tyrosine-protein kinase PRKCD) (EC 2.7.10.2) (nPKC-delta) [Cleaved into: Protein kinase C delta type regulatory subunit; Protein kinase C delta type catalytic subunit (Sphingosine-dependent protein kinase-1) (SDK1)]	TRUE	TPP-non-parametric			IPI00060181	EFHD2	Q96C19	EFHD2_HUMAN	EF-hand domain-containing protein D2 (Swiprosin-1)	FALSE	2.68e-05	TPP, replicate1			IPI00166749	PMPCA	1.25e-09	Q10713	MPPA_HUMAN	Mitochondrial-processing peptidase subunit alpha (Alpha-MPP) (Inactive zinc metalloprotease alpha) (P-55)
P10620	0.316	0.744287	1.46891	90	MGST1_HUMAN	Microsomal glutathione S-transferase 1 (Microsomal GST-1) (EC 2.5.1.18) (Microsomal GST-I)	FALSE	90	LiP-Quant			Q8IY67	0.396	0.751322	1.92794	106	Ribonucleoprotein PTB-binding 1 (Protein raver-1)	FALSE	106	Deep-LiP_Quant (4h gradient)			IPI00399307	PRCP	3.17397e-05	0.00213272	P42785	PCP_HUMAN	Lysosomal Pro-X carboxypeptidase (EC 3.4.16.2) (Angiotensinase C) (Lysosomal carboxypeptidase C) (Proline carboxypeptidase) (Prolylcarboxypeptidase) (PRCP)	FALSE	TPP-non-parametric			IPI00003783	MAP2K2	P36507	MP2K2_HUMAN	Dual specificity mitogen-activated protein kinase kinase 2 (MAP kinase kinase 2) (MAPKK 2) (EC 2.7.12.2) (ERK activator kinase 2) (MAPK/ERK kinase 2) (MEK 2)	TRUE	5.53e-05	TPP, replicate1			IPI00307155	ROCK2	1.5e-09	O75116	ROCK2_HUMAN	Rho-associated protein kinase 2 (EC 2.7.11.1) (Rho kinase 2) (Rho-associated, coiled-coil-containing protein kinase 2) (Rho-associated, coiled-coil-containing protein kinase II) (ROCK-II) (p164 ROCK-2)
P35579	0.721	0.706198	1.46016	93	MYH9_HUMAN	Myosin-9 (Cellular myosin heavy chain, type A) (Myosin heavy chain 9) (Myosin heavy chain, non-muscle IIa) (Non-muscle myosin heavy chain A) (NMMHC-A) (Non-muscle myosin heavy chain IIa) (NMMHC II-a) (NMMHC-IIA)	FALSE	93	LiP-Quant			Q13769	0.264	0.748243	1.92012	109	THO complex subunit 5 homolog (Functional spliceosome-associated protein 79) (fSAP79) (NF2/meningioma region protein pK1.3) (Placental protein 39.2) (PP39.2) (hTREX90)	FALSE	109	Deep-LiP_Quant (4h gradient)			IPI00306290	XPOT	3.54981e-05	0.00235018	O43592	XPOT_HUMAN	Exportin-T (Exportin(tRNA)) (tRNA exportin)	FALSE	TPP-non-parametric			IPI00376955	PCTK2	Q00537	CDK17_HUMAN	Cyclin-dependent kinase 17 (EC 2.7.11.22) (Cell division protein kinase 17) (PCTAIRE-motif protein kinase 2) (Serine/threonine-protein kinase PCTAIRE-2)	TRUE	8.09e-05	TPP, replicate1			IPI00335101	RPS6KA5	2.8e-09	O75582	KS6A5_HUMAN	Ribosomal protein S6 kinase alpha-5 (S6K-alpha-5) (EC 2.7.11.1) (90 kDa ribosomal protein S6 kinase 5) (Nuclear mitogen- and stress-activated protein kinase 1) (RSK-like protein kinase) (RSKL)
Q15019	0.598	0.830804	1.4584	94	SEPT2_HUMAN	Septin-2 (Neural precursor cell expressed developmentally down-regulated protein 5) (NEDD-5)	FALSE	94	LiP-Quant			Q04695	0.407	0.746373	1.91499	110	Keratin, type I cytoskeletal 17 (39.1) (Cytokeratin-17) (CK-17) (Keratin-17) (K17)	FALSE	110	Deep-LiP_Quant (4h gradient)			IPI00221141	MAPK14	3.73937e-05	0.0024398	Q16539	MK14_HUMAN	Mitogen-activated protein kinase 14 (MAP kinase 14) (MAPK 14) (EC 2.7.11.24) (Cytokine suppressive anti-inflammatory drug-binding protein) (CSAID-binding protein) (CSBP) (MAP kinase MXI2) (MAX-interacting protein 2) (Mitogen-activated protein kinase p38 alpha) (MAP kinase p38 alpha) (Stress-activated protein kinase 2a) (SAPK2a)	TRUE	TPP-non-parametric			IPI00903296	CDC42BPA	Q5VT25	MRCKA_HUMAN	Serine/threonine-protein kinase MRCK alpha (EC 2.7.11.1) (CDC42-binding protein kinase alpha) (DMPK-like alpha) (Myotonic dystrophy kinase-related CDC42-binding kinase alpha) (MRCK alpha) (Myotonic dystrophy protein kinase-like alpha)	TRUE	8.78e-05	TPP, replicate1			IPI00335101	RPS6KA5	2.8e-09	O75582	KS6A5_HUMAN	Ribosomal protein S6 kinase alpha-5 (S6K-alpha-5) (EC 2.7.11.1) (90 kDa ribosomal protein S6 kinase 5) (Nuclear mitogen- and stress-activated protein kinase 1) (RSK-like protein kinase) (RSKL)
Q14847	0.625	0.722828	1.45136	95	LASP1_HUMAN	LIM and SH3 domain protein 1 (LASP-1) (Metastatic lymph node gene 50 protein) (MLN 50)	FALSE	95	LiP-Quant			P07910	0.422	0.73023	1.91497	111	Heterogeneous nuclear ribonucleoproteins C1/C2 (hnRNP C1/C2)	FALSE	111	Deep-LiP_Quant (4h gradient)			IPI00465315	CYCS	5.90874e-05	0.00380017	P99999	CYC_HUMAN	Cytochrome c	FALSE	TPP-non-parametric			IPI00170508	CAMK1D	Q8IU85	KCC1D_HUMAN	Calcium/calmodulin-dependent protein kinase type 1D (EC 2.7.11.17) (CaM kinase I delta) (CaM kinase ID) (CaM-KI delta) (CaMKI delta) (CaMKID) (CaMKI-like protein kinase) (CKLiK)	TRUE	9.99e-05	TPP, replicate1			IPI00745793	CCNB1	2.8e-09	P14635	CCNB1_HUMAN	G2/mitotic-specific cyclin-B1
Q00796	0.754	0.718787	1.44927	96	DHSO_HUMAN	Sorbitol dehydrogenase (SDH) (EC 1.1.1.-) ((R,R)-butanediol dehydrogenase) (EC 1.1.1.4) (L-iditol 2-dehydrogenase) (EC 1.1.1.14) (Polyol dehydrogenase) (Ribitol dehydrogenase) (RDH) (EC 1.1.1.56) (Xylitol dehydrogenase) (XDH) (EC 1.1.1.9)	FALSE	96	LiP-Quant			P50502	0.385	0.750424	1.91149	112	Hsc70-interacting protein (Hip) (Aging-associated protein 2) (Progesterone receptor-associated p48 protein) (Protein FAM10A1) (Putative tumor suppressor ST13) (Renal carcinoma antigen NY-REN-33) (Suppression of tumorigenicity 13 protein)	FALSE	112	Deep-LiP_Quant (4h gradient)			IPI00030985	FAM96A	6.28967e-05	0.00393279	Q9H5X1	CIA2A_HUMAN	Cytosolic iron-sulfur assembly component 2A (MIP18 family protein FAM96A)	FALSE	TPP-non-parametric			IPI00161119	NFKBIB	Q15653	IKBB_HUMAN	NF-kappa-B inhibitor beta (NF-kappa-BIB) (I-kappa-B-beta) (IkB-B) (IkB-beta) (IkappaBbeta) (Thyroid receptor-interacting protein 9) (TR-interacting protein 9) (TRIP-9)	FALSE	0.000101	TPP, replicate1			IPI00903296	CDC42BPA	3.32e-09	Q5VT25	MRCKA_HUMAN	Serine/threonine-protein kinase MRCK alpha (EC 2.7.11.1) (CDC42-binding protein kinase alpha) (DMPK-like alpha) (Myotonic dystrophy kinase-related CDC42-binding kinase alpha) (MRCK alpha) (Myotonic dystrophy protein kinase-like alpha)
P49189	0.698	0.715103	1.44856	97	AL9A1_HUMAN	4-trimethylaminobutyraldehyde dehydrogenase (TMABA-DH) (TMABALDH) (EC 1.2.1.47) (Aldehyde dehydrogenase E3 isozyme) (Aldehyde dehydrogenase family 9 member A1) (EC 1.2.1.3) (Gamma-aminobutyraldehyde dehydrogenase) (EC 1.2.1.19) (R-aminobutyraldehyde dehydrogenase) [Cleaved into: 4-trimethylaminobutyraldehyde dehydrogenase, N-terminally processed]	FALSE	97	LiP-Quant			P49321	0.66	0.748109	1.90823	113	Nuclear autoantigenic sperm protein (NASP)	FALSE	113	Deep-LiP_Quant (4h gradient)			IPI00304742	STK10	6.20716e-05	0.00393279	O94804	STK10_HUMAN	Serine/threonine-protein kinase 10 (EC 2.7.11.1) (Lymphocyte-oriented kinase)	TRUE	TPP-non-parametric			IPI00655852	SGK3	Q96BR1	SGK3_HUMAN	Serine/threonine-protein kinase Sgk3 (EC 2.7.11.1) (Cytokine-independent survival kinase) (Serum/glucocorticoid-regulated kinase 3) (Serum/glucocorticoid-regulated kinase-like)	TRUE	0.000105	TPP, replicate1			IPI00384708	PDSS2	4.48e-09	Q86YH6	DLP1_HUMAN	Decaprenyl-diphosphate synthase subunit 2 (EC 2.5.1.91) (All-trans-decaprenyl-diphosphate synthase subunit 2) (Candidate tumor suppressor protein) (Decaprenyl pyrophosphate synthase subunit 2)
O00154	0.466	0.885495	1.44734	98	BACH_HUMAN	Cytosolic acyl coenzyme A thioester hydrolase (EC 3.1.2.2) (Acyl-CoA thioesterase 7) (Brain acyl-CoA hydrolase) (BACH) (hBACH) (CTE-IIa) (CTE-II) (Long chain acyl-CoA thioester hydrolase)	FALSE	98	LiP-Quant			Q16658	0.765	0.745219	1.90665	114	Fascin (55 kDa actin-bundling protein) (Singed-like protein) (p55)	FALSE	114	Deep-LiP_Quant (4h gradient)			IPI00152510	DDX54	0.000128226	0.00790787	Q8TDD1	DDX54_HUMAN	ATP-dependent RNA helicase DDX54 (EC 3.6.4.13) (ATP-dependent RNA helicase DP97) (DEAD box RNA helicase 97 kDa) (DEAD box protein 54)	FALSE	TPP-non-parametric			IPI00019178	PSPH	P78330	SERB_HUMAN	Phosphoserine phosphatase (PSP) (PSPase) (EC 3.1.3.3) (L-3-phosphoserine phosphatase) (O-phosphoserine phosphohydrolase)	FALSE	0.000125	TPP, replicate1			IPI00020898	RPS6KA3	4.51e-09	P51812	KS6A3_HUMAN	Ribosomal protein S6 kinase alpha-3 (S6K-alpha-3) (EC 2.7.11.1) (90 kDa ribosomal protein S6 kinase 3) (p90-RSK 3) (p90RSK3) (Insulin-stimulated protein kinase 1) (ISPK-1) (MAP kinase-activated protein kinase 1b) (MAPK-activated protein kinase 1b) (MAPKAP kinase 1b) (MAPKAPK-1b) (Ribosomal S6 kinase 2) (RSK-2) (pp90RSK2)
P62191	0.591	0.702451	1.44476	99	PRS4_HUMAN	26S proteasome regulatory subunit 4 (P26s4) (26S proteasome AAA-ATPase subunit RPT2) (Proteasome 26S subunit ATPase 1)	FALSE	99	LiP-Quant			Q92888	0.53	0.746347	1.90551	115	Rho guanine nucleotide exchange factor 1 (115 kDa guanine nucleotide exchange factor) (p115-RhoGEF) (p115RhoGEF) (Sub1.5)	FALSE	115	Deep-LiP_Quant (4h gradient)			IPI00216132	RPS6KB1	0.000130589	0.00794478	P23443	KS6B1_HUMAN	Ribosomal protein S6 kinase beta-1 (S6K-beta-1) (S6K1) (EC 2.7.11.1) (70 kDa ribosomal protein S6 kinase 1) (P70S6K1) (p70-S6K 1) (Ribosomal protein S6 kinase I) (Serine/threonine-protein kinase 14A) (p70 ribosomal S6 kinase alpha) (p70 S6 kinase alpha) (p70 S6K-alpha) (p70 S6KA)	TRUE	TPP-non-parametric			IPI00024539	PRKCE	Q02156	KPCE_HUMAN	Protein kinase C epsilon type (EC 2.7.11.13) (nPKC-epsilon)	TRUE	0.000134	TPP, replicate1			IPI00020898	RPS6KA3	4.51e-09	P51812	KS6A3_HUMAN	Ribosomal protein S6 kinase alpha-3 (S6K-alpha-3) (EC 2.7.11.1) (90 kDa ribosomal protein S6 kinase 3) (p90-RSK 3) (p90RSK3) (Insulin-stimulated protein kinase 1) (ISPK-1) (MAP kinase-activated protein kinase 1b) (MAPK-activated protein kinase 1b) (MAPKAP kinase 1b) (MAPKAPK-1b) (Ribosomal S6 kinase 2) (RSK-2) (pp90RSK2)
Q15021	0.464	0.736444	1.43482	102	CND1_HUMAN	Condensin complex subunit 1 (Chromosome condensation-related SMC-associated protein 1) (Chromosome-associated protein D2) (hCAP-D2) (Non-SMC condensin I complex subunit D2) (XCAP-D2 homolog)	FALSE	102	LiP-Quant			Q71U36	0.967	0.754444	1.89608	117	Tubulin alpha-1A chain (Alpha-tubulin 3) (Tubulin B-alpha-1) (Tubulin alpha-3 chain) [Cleaved into: Detyrosinated tubulin alpha-1A chain]	FALSE	117	Deep-LiP_Quant (4h gradient)			IPI00376955	PCTK2	0.000135561	0.00813726	Q00537	CDK17_HUMAN	Cyclin-dependent kinase 17 (EC 2.7.11.22) (Cell division protein kinase 17) (PCTAIRE-motif protein kinase 2) (Serine/threonine-protein kinase PCTAIRE-2)	TRUE	TPP-non-parametric			IPI00166749	PMPCA	Q10713	MPPA_HUMAN	Mitochondrial-processing peptidase subunit alpha (Alpha-MPP) (Inactive zinc metalloprotease alpha) (P-55)	FALSE	0.000134	TPP, replicate1			IPI00160672	MAPKAPK5	4.66e-09	Q8IW41	MAPK5_HUMAN	MAP kinase-activated protein kinase 5 (MAPK-activated protein kinase 5) (MAPKAP kinase 5) (MAPKAP-K5) (MAPKAPK-5) (MK-5) (MK5) (EC 2.7.11.1) (p38-regulated/activated protein kinase) (PRAK)
P25789	0.713	0.672516	1.43191	103	PSA4_HUMAN	Proteasome subunit alpha type-4 (EC 3.4.25.1) (Macropain subunit C9) (Multicatalytic endopeptidase complex subunit C9) (Proteasome component C9) (Proteasome subunit L)	FALSE	103	LiP-Quant			P23921	0.588	0.761291	1.88121	118	Ribonucleoside-diphosphate reductase large subunit (EC 1.17.4.1) (Ribonucleoside-diphosphate reductase subunit M1) (Ribonucleotide reductase large subunit)	FALSE	118	Deep-LiP_Quant (4h gradient)			IPI00294842	MAP4K5	0.000140284	0.00830997	Q9Y4K4	M4K5_HUMAN	Mitogen-activated protein kinase kinase kinase kinase 5 (EC 2.7.11.1) (Kinase homologous to SPS1/STE20) (KHS) (MAPK/ERK kinase kinase kinase 5) (MEK kinase kinase 5) (MEKKK 5)	TRUE	TPP-non-parametric			IPI00783109	MTSS1L	Q765P7	MTSS2_HUMAN	Protein MTSS 2 (Actin-bundling with BAIAP2 homology protein 1) (ABBA-1) (MTSS1-like protein)	FALSE	0.000137	TPP, replicate1			IPI00023555	OSBPL3	7.5e-09	Q9H4L5	OSBL3_HUMAN	Oxysterol-binding protein-related protein 3 (ORP-3) (OSBP-related protein 3)
Q13813	0.67	0.725319	1.42431	105	SPTN1_HUMAN	Spectrin alpha chain, non-erythrocytic 1 (Alpha-II spectrin) (Fodrin alpha chain) (Spectrin, non-erythroid alpha subunit)	FALSE	105	LiP-Quant			Q9UNL2	0.065	0.736985	1.87804	119	Translocon-associated protein subunit gamma (TRAP-gamma) (Signal sequence receptor subunit gamma) (SSR-gamma)	FALSE	119	Deep-LiP_Quant (4h gradient)			IPI00105532	LLGL1	0.000156524	0.00915156	NA	NA	NA	FALSE	TPP-non-parametric			IPI00023555	OSBPL3	Q9H4L5	OSBL3_HUMAN	Oxysterol-binding protein-related protein 3 (ORP-3) (OSBP-related protein 3)	FALSE	0.000149	TPP, replicate1			IPI00013721	PRPF4B	1.74e-08	Q13523	PRP4B_HUMAN	Serine/threonine-protein kinase PRP4 homolog (EC 2.7.11.1) (PRP4 kinase) (PRP4 pre-mRNA-processing factor 4 homolog)
P14866	0.679	0.726634	1.42404	106	HNRPL_HUMAN	Heterogeneous nuclear ribonucleoprotein L (hnRNP L)	FALSE	106	LiP-Quant			O00629	0.572	0.742228	1.87443	121	Importin subunit alpha-3 (Importin alpha Q1) (Qip1) (Karyopherin subunit alpha-4)	FALSE	121	Deep-LiP_Quant (4h gradient)			IPI00219129	NQO2	0.00015877	0.00916388	P16083	NQO2_HUMAN	Ribosyldihydronicotinamide dehydrogenase [quinone] (EC 1.10.5.1) (NRH dehydrogenase [quinone] 2) (NRH:quinone oxidoreductase 2) (Quinone reductase 2) (QR2)	FALSE	TPP-non-parametric			IPI00030355	PPP1R11	O60927	PP1RB_HUMAN	E3 ubiquitin-protein ligase PPP1R11 (EC 2.3.2.27) (Hemochromatosis candidate gene V protein) (HCG V) (Protein phosphatase 1 regulatory subunit 11) (Protein phosphatase inhibitor 3)	FALSE	0.00017	TPP, replicate1			IPI00293652	IRAK1	2.59e-08	P51617	IRAK1_HUMAN	Interleukin-1 receptor-associated kinase 1 (IRAK-1) (EC 2.7.11.1)
E9PAV3;Q13765	0.0001	0.781497	1.42316	107	NA	NA	FALSE	107	LiP-Quant			P49327	0.708	0.719717	1.87366	122	Fatty acid synthase (EC 2.3.1.85) [Includes: [Acyl-carrier-protein] S-acetyltransferase (EC 2.3.1.38); [Acyl-carrier-protein] S-malonyltransferase (EC 2.3.1.39); 3-oxoacyl-[acyl-carrier-protein] synthase (EC 2.3.1.41); 3-oxoacyl-[acyl-carrier-protein] reductase (EC 1.1.1.100); 3-hydroxyacyl-[acyl-carrier-protein] dehydratase (EC 4.2.1.59); Enoyl-[acyl-carrier-protein] reductase (EC 1.3.1.39); Ole…	FALSE	122	Deep-LiP_Quant (4h gradient)			IPI00307155	ROCK2	0.000166801	0.00945624	O75116	ROCK2_HUMAN	Rho-associated protein kinase 2 (EC 2.7.11.1) (Rho kinase 2) (Rho-associated, coiled-coil-containing protein kinase 2) (Rho-associated, coiled-coil-containing protein kinase II) (ROCK-II) (p164 ROCK-2)	TRUE	TPP-non-parametric			IPI00070943	PI4KA	P42356	PI4KA_HUMAN	Phosphatidylinositol 4-kinase alpha (PI4-kinase alpha) (PI4K-alpha) (PtdIns-4-kinase alpha) (EC 2.7.1.67)	FALSE	0.00017	TPP, replicate1			IPI00295497	MPG	2.59e-08	P29372	3MG_HUMAN	DNA-3-methyladenine glycosylase (EC 3.2.2.21) (3-alkyladenine DNA glycosylase) (3-methyladenine DNA glycosidase) (ADPG) (N-methylpurine-DNA glycosylase)
P63104	0.89	0.700351	1.42276	108	1433Z_HUMAN	14-3-3 protein zeta/delta (Protein kinase C inhibitor protein 1) (KCIP-1)	FALSE	108	LiP-Quant			Q13283	0.637	0.722214	1.87032	123	Ras GTPase-activating protein-binding protein 1 (G3BP-1) (EC 3.6.4.12) (EC 3.6.4.13) (ATP-dependent DNA helicase VIII) (hDH VIII) (GAP SH3 domain-binding protein 1)	FALSE	123	Deep-LiP_Quant (4h gradient)			IPI00385652	TLK2	0.000168036	0.00945624	Q86UE8	TLK2_HUMAN	Serine/threonine-protein kinase tousled-like 2 (EC 2.7.11.1) (HsHPK) (PKU-alpha) (Tousled-like kinase 2)	TRUE	TPP-non-parametric			IPI00005589	HCG_18290	NA	NA	NA	FALSE	0.000192	TPP, replicate1			IPI00759542	TTN	3.82e-08	NA	NA	NA
P25325	0.657	0.726315	1.42072	110	THTM_HUMAN	3-mercaptopyruvate sulfurtransferase (MST) (EC 2.8.1.2)	FALSE	110	LiP-Quant			Q92466	0.564	0.706474	1.87001	124	DNA damage-binding protein 2 (DDB p48 subunit) (DDBb) (Damage-specific DNA-binding protein 2) (UV-damaged DNA-binding protein 2) (UV-DDB 2)	FALSE	124	Deep-LiP_Quant (4h gradient)			IPI00023529	CDK6	0.000194079	0.010787	Q00534	CDK6_HUMAN	Cyclin-dependent kinase 6 (EC 2.7.11.22) (Cell division protein kinase 6) (Serine/threonine-protein kinase PLSTIRE)	TRUE	TPP-non-parametric			IPI00149094	MAP4K2	Q12851	M4K2_HUMAN	Mitogen-activated protein kinase kinase kinase kinase 2 (EC 2.7.11.1) (B lymphocyte serine/threonine-protein kinase) (Germinal center kinase) (GC kinase) (MAPK/ERK kinase kinase kinase 2) (MEK kinase kinase 2) (MEKKK 2) (Rab8-interacting protein)	TRUE	0.000204	TPP, replicate1			IPI00464988	TRIM58	6.77e-08	Q8NG06	TRI58_HUMAN	E3 ubiquitin-protein ligase TRIM58 (EC 2.3.2.27) (Protein BIA2) (RING-type E3 ubiquitin transferase TRIM58) (Tripartite motif-containing protein 58)
O60825	0.564	0.740731	1.41969	111	F262_HUMAN	6-phosphofructo-2-kinase/fructose-2,6-bisphosphatase 2 (6PF-2-K/Fru-2,6-P2ase 2) (PFK/FBPase 2) (6PF-2-K/Fru-2,6-P2ase heart-type isozyme) [Includes: 6-phosphofructo-2-kinase (EC 2.7.1.105); Fructose-2,6-bisphosphatase (EC 3.1.3.46)]	FALSE	111	LiP-Quant			Q07065	0.631	0.739517	1.86122	128	Cytoskeleton-associated protein 4 (63-kDa cytoskeleton-linking membrane protein) (Climp-63) (p63)	FALSE	128	Deep-LiP_Quant (4h gradient)			IPI00382452	CHMP1A	0.00021833	0.0119868	Q9HD42	CHM1A_HUMAN	Charged multivesicular body protein 1a (Chromatin-modifying protein 1a) (CHMP1a) (Vacuolar protein sorting-associated protein 46-1) (Vps46-1) (hVps46-1)	FALSE	TPP-non-parametric			IPI00645782	SARS2	Q9NP81	SYSM_HUMAN	Serine--tRNA ligase, mitochondrial (EC 6.1.1.11) (SerRSmt) (Seryl-tRNA synthetase) (SerRS) (Seryl-tRNA(Ser/Sec) synthetase)	FALSE	0.000245	TPP, replicate1			IPI00877863	CCNC	7.67e-08	NA	NA	NA
P51114	0.554	0.741444	1.41765	114	FXR1_HUMAN	Fragile X mental retardation syndrome-related protein 1 (hFXR1p)	FALSE	114	LiP-Quant			A6NDG6	0.735	0.745108	1.85268	129	Glycerol-3-phosphate phosphatase (G3PP) (EC 3.1.3.21) (Aspartate-based ubiquitous Mg(2+)-dependent phosphatase) (AUM) (EC 3.1.3.48) (Phosphoglycolate phosphatase) (PGP)	FALSE	129	Deep-LiP_Quant (4h gradient)			IPI00020602	CSNK2A2	0.000241654	0.0131075	P19784	CSK22_HUMAN	Casein kinase II subunit alpha' (CK II alpha') (EC 2.7.11.1)	TRUE	TPP-non-parametric			IPI00220306	MAPK8	P45983	MK08_HUMAN	Mitogen-activated protein kinase 8 (MAP kinase 8) (MAPK 8) (EC 2.7.11.24) (JNK-46) (Stress-activated protein kinase 1c) (SAPK1c) (Stress-activated protein kinase JNK1) (c-Jun N-terminal kinase 1)	TRUE	0.000253	TPP, replicate1			IPI00156032	KRR1	8.17e-08	Q13601	KRR1_HUMAN	KRR1 small subunit processome component homolog (HIV-1 Rev-binding protein 2) (KRR-R motif-containing protein 1) (Rev-interacting protein 1) (Rip-1)
P05455	0.664	0.684643	1.41468	115	LA_HUMAN	Lupus La protein (La autoantigen) (La ribonucleoprotein) (Sjoegren syndrome type B antigen) (SS-B)	FALSE	115	LiP-Quant			Q8WZA0	0.247	0.7322	1.85244	130	Protein LZIC (Leucine zipper and CTNNBIP1 domain-containing protein) (Leucine zipper and ICAT homologous domain-containing protein)	FALSE	130	Deep-LiP_Quant (4h gradient)			IPI00745793	CCNB1	0.000251064	0.0134558	P14635	CCNB1_HUMAN	G2/mitotic-specific cyclin-B1	FALSE	TPP-non-parametric			IPI00791699	TMCO6	Q96DC7	TMCO6_HUMAN	Transmembrane and coiled-coil domain-containing protein 6	FALSE	0.000253	TPP, replicate1			IPI00105620	RRAGA	1.02e-07	Q7L523	RRAGA_HUMAN	Ras-related GTP-binding protein A (Rag A) (RagA) (Adenovirus E3 14.7 kDa-interacting protein 1) (FIP-1)
P09651	0.651	-0.69823	1.41271	116	ROA1_HUMAN	Heterogeneous nuclear ribonucleoprotein A1 (hnRNP A1) (Helix-destabilizing protein) (Single-strand RNA-binding protein) (hnRNP core protein A1) [Cleaved into: Heterogeneous nuclear ribonucleoprotein A1, N-terminally processed]	FALSE	116	LiP-Quant			P35606	0.568	0.688493	1.85182	131	Coatomer subunit beta' (Beta'-coat protein) (Beta'-COP) (p102)	FALSE	131	Deep-LiP_Quant (4h gradient)			IPI00304198	SLC7A6OS	0.000271908	0.0144015	Q96CW6	S7A6O_HUMAN	Probable RNA polymerase II nuclear localization protein SLC7A6OS (ADAMS proteinase-related protein) (Solute carrier family 7 member 6 opposite strand transcript)	FALSE	TPP-non-parametric			IPI00479367	RNF220	Q5VTB9	RN220_HUMAN	E3 ubiquitin-protein ligase RNF220 (EC 2.3.2.27) (RING finger protein 220) (RING-type E3 ubiquitin transferase RNF220)	FALSE	0.000264	TPP, replicate1			IPI00217858	LENG8	5.84e-07	Q96PV6	LENG8_HUMAN	Leukocyte receptor cluster member 8
P35637	0.329	0.671828	1.41193	117	FUS_HUMAN	RNA-binding protein FUS (75 kDa DNA-pairing protein) (Oncogene FUS) (Oncogene TLS) (POMp75) (Translocated in liposarcoma protein)	FALSE	117	LiP-Quant			P49748	0.679	0.726885	1.85113	132	Very long-chain specific acyl-CoA dehydrogenase, mitochondrial (VLCAD) (EC 1.3.8.9)	FALSE	132	Deep-LiP_Quant (4h gradient)			IPI00436705	MORC3	0.000315301	0.0165056	Q14149	MORC3_HUMAN	MORC family CW-type zinc finger protein 3 (Nuclear matrix protein 2) (Zinc finger CW-type coiled-coil domain protein 3)	FALSE	TPP-non-parametric			IPI00026512	ERAL1	O75616	ERAL1_HUMAN	GTPase Era, mitochondrial (H-ERA) (hERA) (Conserved ERA-like GTPase) (CEGA) (ERA-W) (ERA-like protein 1)	FALSE	0.000304	TPP, replicate1			IPI00003357	CTF1	6.44e-07	Q16619	CTF1_HUMAN	Cardiotrophin-1 (CT-1)
Q14527	0.437	0.855103	1.41035	118	HLTF_HUMAN	Helicase-like transcription factor (EC 2.3.2.27) (EC 3.6.4.-) (DNA-binding protein/plasminogen activator inhibitor 1 regulator) (HIP116) (RING finger protein 80) (RING-type E3 ubiquitin transferase HLTF) (SWI/SNF-related matrix-associated actin-dependent regulator of chromatin subfamily A member 3) (Sucrose nonfermenting protein 2-like 3)	FALSE	118	LiP-Quant			P08729	0.672	0.752438	1.84944	133	Keratin, type II cytoskeletal 7 (Cytokeratin-7) (CK-7) (Keratin-7) (K7) (Sarcolectin) (Type-II keratin Kb7)	FALSE	133	Deep-LiP_Quant (4h gradient)			IPI00295497	MPG	0.000338506	0.0175167	P29372	3MG_HUMAN	DNA-3-methyladenine glycosylase (EC 3.2.2.21) (3-alkyladenine DNA glycosylase) (3-methyladenine DNA glycosidase) (ADPG) (N-methylpurine-DNA glycosylase)	FALSE	TPP-non-parametric			IPI00872754	STK24	NA	NA	NA	FALSE	0.000314	TPP, replicate1			IPI00016839	GTF2H4	6.81e-07	Q92759	TF2H4_HUMAN	General transcription factor IIH subunit 4 (Basic transcription factor 2 52 kDa subunit) (BTF2 p52) (General transcription factor IIH polypeptide 4) (TFIIH basal transcription factor complex p52 subunit)
P11940	0.571	0.657319	1.40973	119	PABP1_HUMAN	Polyadenylate-binding protein 1 (PABP-1) (Poly(A)-binding protein 1)	FALSE	119	LiP-Quant			P12532	0.508	0.730185	1.83828	134	Creatine kinase U-type, mitochondrial (EC 2.7.3.2) (Acidic-type mitochondrial creatine kinase) (Mia-CK) (Ubiquitous mitochondrial creatine kinase) (U-MtCK)	FALSE	134	Deep-LiP_Quant (4h gradient)			IPI00014344	DYRK1A	0.000360794	0.0184579	Q13627	DYR1A_HUMAN	Dual specificity tyrosine-phosphorylation-regulated kinase 1A (EC 2.7.12.1) (Dual specificity YAK1-related kinase) (HP86) (Protein kinase minibrain homolog) (MNBH) (hMNB)	TRUE	TPP-non-parametric			IPI00514275	TNIK	Q9UKE5	TNIK_HUMAN	TRAF2 and NCK-interacting protein kinase (EC 2.7.11.1)	TRUE	0.000373	TPP, replicate1			IPI00607579	HPS1	1.49e-06	Q92902	HPS1_HUMAN	Hermansky-Pudlak syndrome 1 protein
Q86VP6	0.527	0.772951	1.40967	120	CAND1_HUMAN	Cullin-associated NEDD8-dissociated protein 1 (Cullin-associated and neddylation-dissociated protein 1) (TBP-interacting protein of 120 kDa A) (TBP-interacting protein 120A) (p120 CAND1)	FALSE	120	LiP-Quant			P23528	0.825	0.75524	1.83437	135	Cofilin-1 (18 kDa phosphoprotein) (p18) (Cofilin, non-muscle isoform)	FALSE	135	Deep-LiP_Quant (4h gradient)			IPI00105620	RRAGA	0.000396917	0.0200778	Q7L523	RRAGA_HUMAN	Ras-related GTP-binding protein A (Rag A) (RagA) (Adenovirus E3 14.7 kDa-interacting protein 1) (FIP-1)	FALSE	TPP-non-parametric			IPI00025285	ATP6V1G1	O75348	VATG1_HUMAN	V-type proton ATPase subunit G 1 (V-ATPase subunit G 1) (V-ATPase 13 kDa subunit 1) (Vacuolar proton pump subunit G 1) (Vacuolar proton pump subunit M16)	FALSE	0.00039	TPP, replicate1			IPI00554752	PRKAR2B	1.52e-06	P31323	KAP3_HUMAN	cAMP-dependent protein kinase type II-beta regulatory subunit
P51659	0.48	0.655795	1.40296	123	DHB4_HUMAN	Peroxisomal multifunctional enzyme type 2 (MFE-2) (17-beta-hydroxysteroid dehydrogenase 4) (17-beta-HSD 4) (D-bifunctional protein) (DBP) (Multifunctional protein 2) (MPF-2) (Short chain dehydrogenase/reductase family 8C member 1) [Cleaved into: (3R)-hydroxyacyl-CoA dehydrogenase (EC 1.1.1.n12); Enoyl-CoA hydratase 2 (EC 4.2.1.107) (EC 4.2.1.119) (3-alpha,7-alpha,12-alpha-trihydroxy-5-beta-choles…	FALSE	123	LiP-Quant			Q9UBQ5	0.413	0.705391	1.83265	136	Eukaryotic translation initiation factor 3 subunit K (eIF3k) (Eukaryotic translation initiation factor 3 subunit 12) (Muscle-specific gene M9 protein) (PLAC-24) (eIF-3 p25) (eIF-3 p28)	FALSE	136	Deep-LiP_Quant (4h gradient)			IPI00029702	PTK2B	0.000424382	0.0209952	Q14289	FAK2_HUMAN	Protein-tyrosine kinase 2-beta (EC 2.7.10.2) (Calcium-dependent tyrosine kinase) (CADTK) (Calcium-regulated non-receptor proline-rich tyrosine kinase) (Cell adhesion kinase beta) (CAK-beta) (CAKB) (Focal adhesion kinase 2) (FADK 2) (Proline-rich tyrosine kinase 2) (Related adhesion focal tyrosine kinase) (RAFTK)	TRUE	TPP-non-parametric			IPI00019640	VRK1	Q99986	VRK1_HUMAN	Serine/threonine-protein kinase VRK1 (EC 2.7.11.1) (Vaccinia-related kinase 1)	TRUE	0.000443	TPP, replicate1			IPI00183118	MARK3	1.8e-06	P27448	MARK3_HUMAN	MAP/microtubule affinity-regulating kinase 3 (EC 2.7.11.1) (C-TAK1) (cTAK1) (Cdc25C-associated protein kinase 1) (ELKL motif kinase 2) (EMK-2) (Protein kinase STK10) (Ser/Thr protein kinase PAR-1) (Par-1a) (Serine/threonine-protein kinase p78)
Q02809	0.564	0.704004	1.40001	124	PLOD1_HUMAN	Procollagen-lysine,2-oxoglutarate 5-dioxygenase 1 (EC 1.14.11.4) (Lysyl hydroxylase 1) (LH1)	FALSE	124	LiP-Quant			P00441	0.714	0.716794	1.82745	139	Superoxide dismutase [Cu-Zn] (EC 1.15.1.1) (Superoxide dismutase 1) (hSod1)	FALSE	139	Deep-LiP_Quant (4h gradient)			IPI00293613	TBK1	0.000422921	0.0209952	Q9UHD2	TBK1_HUMAN	Serine/threonine-protein kinase TBK1 (EC 2.7.11.1) (NF-kappa-B-activating kinase) (T2K) (TANK-binding kinase 1)	TRUE	TPP-non-parametric			IPI00759542	TTN	NA	NA	NA	FALSE	0.000566	TPP, replicate1			IPI00298625	LYN	1.91e-06	P07948	LYN_HUMAN	Tyrosine-protein kinase Lyn (EC 2.7.10.2) (Lck/Yes-related novel protein tyrosine kinase) (V-yes-1 Yamaguchi sarcoma viral related oncogene homolog) (p53Lyn) (p56Lyn)
Q14697	0.75	0.756234	1.39976	125	GANAB_HUMAN	Neutral alpha-glucosidase AB (EC 3.2.1.207) (Alpha-glucosidase 2) (Glucosidase II subunit alpha)	FALSE	125	LiP-Quant			Q9NRV9	0.513	0.726077	1.82614	140	Heme-binding protein 1 (p22HBP)	FALSE	140	Deep-LiP_Quant (4h gradient)			IPI00005777	MAPKAPK3	0.000462575	0.022166	Q16644	MAPK3_HUMAN	MAP kinase-activated protein kinase 3 (MAPK-activated protein kinase 3) (MAPKAP kinase 3) (MAPKAP-K3) (MAPKAPK-3) (MK-3) (EC 2.7.11.1) (Chromosome 3p kinase) (3pK)	TRUE	TPP-non-parametric			IPI00024282	RAB8B	Q92930	RAB8B_HUMAN	Ras-related protein Rab-8B	FALSE	0.000587	TPP, replicate1			IPI00020602	CSNK2A2	4.13e-06	P19784	CSK22_HUMAN	Casein kinase II subunit alpha' (CK II alpha') (EC 2.7.11.1)
Q9Y490	0.628	0.765595	1.39858	126	TLN1_HUMAN	Talin-1	FALSE	126	LiP-Quant			O00625	0.734	0.731445	1.8254	141	Pirin (EC 1.13.11.24) (Probable quercetin 2,3-dioxygenase PIR) (Probable quercetinase)	FALSE	141	Deep-LiP_Quant (4h gradient)			IPI00010080	OXSR1	0.00046154	0.022166	O95747	OXSR1_HUMAN	Serine/threonine-protein kinase OSR1 (EC 2.7.11.1) (Oxidative stress-responsive 1 protein)	TRUE	TPP-non-parametric			IPI00013835	DGKZ	Q13574	DGKZ_HUMAN	Diacylglycerol kinase zeta (DAG kinase zeta) (EC 2.7.1.107) (Diglyceride kinase zeta) (DGK-zeta)	FALSE	0.000648	TPP, replicate1			IPI00396577	ARID1B	5.41e-06	Q8NFD5	ARI1B_HUMAN	AT-rich interactive domain-containing protein 1B (ARID domain-containing protein 1B) (BRG1-associated factor 250b) (BAF250B) (BRG1-binding protein hELD/OSA1) (Osa homolog 2) (hOsa2) (p250R)
Q13177	0.481	0.673492	1.39616	127	PAK2_HUMAN	Serine/threonine-protein kinase PAK 2 (EC 2.7.11.1) (Gamma-PAK) (PAK65) (S6/H4 kinase) (p21-activated kinase 2) (PAK-2) (p58) [Cleaved into: PAK-2p27 (p27); PAK-2p34 (p34) (C-t-PAK2)]	TRUE	127	LiP-Quant			P60228	0.548	0.737001	1.82449	142	Eukaryotic translation initiation factor 3 subunit E (eIF3e) (Eukaryotic translation initiation factor 3 subunit 6) (Viral integration site protein INT-6 homolog) (eIF-3 p48)	FALSE	142	Deep-LiP_Quant (4h gradient)			IPI00028957	UBE4A	0.000462817	0.022166	Q14139	UBE4A_HUMAN	Ubiquitin conjugation factor E4 A (EC 2.3.2.27) (RING-type E3 ubiquitin transferase E4 A)	FALSE	TPP-non-parametric			IPI00013212	CSK	P41240	CSK_HUMAN	Tyrosine-protein kinase CSK (EC 2.7.10.2) (C-Src kinase) (Protein-tyrosine kinase CYL)	TRUE	0.000651	TPP, replicate1			IPI00001690	CUL7	5.53e-06	Q14999	CUL7_HUMAN	Cullin-7 (CUL-7)
Q9UMS4	0.698	0.752375	1.39152	128	PRP19_HUMAN	Pre-mRNA-processing factor 19 (EC 2.3.2.27) (Nuclear matrix protein 200) (PRP19/PSO4 homolog) (hPso4) (RING-type E3 ubiquitin transferase PRP19) (Senescence evasion factor)	FALSE	128	LiP-Quant			O00410	0.596	0.73114	1.82132	143	Importin-5 (Imp5) (Importin subunit beta-3) (Karyopherin beta-3) (Ran-binding protein 5) (RanBP5)	FALSE	143	Deep-LiP_Quant (4h gradient)			IPI00005657	PFDN6	0.000491316	0.0232832	O15212	PFD6_HUMAN	Prefoldin subunit 6 (Protein Ke2)	FALSE	TPP-non-parametric			IPI00183118	MARK3	P27448	MARK3_HUMAN	MAP/microtubule affinity-regulating kinase 3 (EC 2.7.11.1) (C-TAK1) (cTAK1) (Cdc25C-associated protein kinase 1) (ELKL motif kinase 2) (EMK-2) (Protein kinase STK10) (Ser/Thr protein kinase PAR-1) (Par-1a) (Serine/threonine-protein kinase p78)	TRUE	0.000662	TPP, replicate1			IPI00026791	CDK8	7.45e-06	P49336	CDK8_HUMAN	Cyclin-dependent kinase 8 (EC 2.7.11.22) (EC 2.7.11.23) (Cell division protein kinase 8) (Mediator complex subunit CDK8) (Mediator of RNA polymerase II transcription subunit CDK8) (Protein kinase K35)
Q99733	0.549	0.700687	1.3884	130	NP1L4_HUMAN	Nucleosome assembly protein 1-like 4 (Nucleosome assembly protein 2) (NAP-2)	FALSE	130	LiP-Quant			P78527	0.589	0.718984	1.81925	144	DNA-dependent protein kinase catalytic subunit (DNA-PK catalytic subunit) (DNA-PKcs) (EC 2.7.11.1) (DNPK1) (p460)	TRUE	144	Deep-LiP_Quant (4h gradient)			IPI00335101	RPS6KA5	0.000520728	0.02442	O75582	KS6A5_HUMAN	Ribosomal protein S6 kinase alpha-5 (S6K-alpha-5) (EC 2.7.11.1) (90 kDa ribosomal protein S6 kinase 5) (Nuclear mitogen- and stress-activated protein kinase 1) (RSK-like protein kinase) (RSKL)	TRUE	TPP-non-parametric			IPI00413961	PTK2	Q05397	FAK1_HUMAN	Focal adhesion kinase 1 (FADK 1) (EC 2.7.10.2) (Focal adhesion kinase-related nonkinase) (FRNK) (Protein phosphatase 1 regulatory subunit 71) (PPP1R71) (Protein-tyrosine kinase 2) (p125FAK) (pp125FAK)	TRUE	0.000739	TPP, replicate1			IPI00074258	MASTL	1.24e-05	Q96GX5	GWL_HUMAN	Serine/threonine-protein kinase greatwall (GW) (GWL) (hGWL) (EC 2.7.11.1) (Microtubule-associated serine/threonine-protein kinase-like) (MAST-L)
Q96RP9	0.353	0.690801	1.38731	131	EFGM_HUMAN	Elongation factor G, mitochondrial (EF-Gmt) (Elongation factor G 1, mitochondrial) (mEF-G 1) (Elongation factor G1) (hEFG1)	FALSE	131	LiP-Quant			O43395	0.347	0.728044	1.81684	145	U4/U6 small nuclear ribonucleoprotein Prp3 (Pre-mRNA-splicing factor 3) (hPrp3) (U4/U6 snRNP 90 kDa protein)	FALSE	145	Deep-LiP_Quant (4h gradient)			IPI00335101	RPS6KA5	0.000520728	0.02442	O75582	KS6A5_HUMAN	Ribosomal protein S6 kinase alpha-5 (S6K-alpha-5) (EC 2.7.11.1) (90 kDa ribosomal protein S6 kinase 5) (Nuclear mitogen- and stress-activated protein kinase 1) (RSK-like protein kinase) (RSKL)	TRUE	TPP-non-parametric			IPI00148063	HEBP1	Q9NRV9	HEBP1_HUMAN	Heme-binding protein 1 (p22HBP)	FALSE	0.00100834	TPP, replicate1			IPI00304048	MKNK1	1.49e-05	Q9BUB5	MKNK1_HUMAN	MAP kinase-interacting serine/threonine-protein kinase 1 (EC 2.7.11.1) (MAP kinase signal-integrating kinase 1) (MAPK signal-integrating kinase 1) (Mnk1)
P53618	0.603	0.726761	1.38678	132	COPB_HUMAN	Coatomer subunit beta (Beta-coat protein) (Beta-COP)	FALSE	132	LiP-Quant			P68400	0.478	0.719552	1.81629	146	Casein kinase II subunit alpha (CK II alpha) (EC 2.7.11.1)	TRUE	146	Deep-LiP_Quant (4h gradient)			IPI00414872	SAPS2	0.000539501	0.0250395	O75170	PP6R2_HUMAN	Serine/threonine-protein phosphatase 6 regulatory subunit 2 (SAPS domain family member 2)	FALSE	TPP-non-parametric			IPI00005018	UBP1	Q9NZI7	UBIP1_HUMAN	Upstream-binding protein 1 (Transcription factor LBP-1)	FALSE	0.00131349	TPP, replicate1			IPI00022883	AP3M2	1.55e-05	P53677	AP3M2_HUMAN	AP-3 complex subunit mu-2 (Adaptor-related protein complex 3 subunit mu-2) (Clathrin assembly protein assembly protein complex 3 mu-2 medium chain) (Clathrin coat assembly protein AP47 homolog 2) (Clathrin coat-associated protein AP47 homolog 2) (Golgi adaptor AP-1 47 kDa protein homolog 2) (HA1 47 kDa subunit homolog 2) (Mu3B-adaptin) (P47B)
P31689	0.625	0.674054	1.38617	133	DNJA1_HUMAN	DnaJ homolog subfamily A member 1 (DnaJ protein homolog 2) (HSDJ) (Heat shock 40 kDa protein 4) (Heat shock protein J2) (HSJ-2) (Human DnaJ protein 2) (hDj-2)	FALSE	133	LiP-Quant			O60832	0.56	0.725874	1.811	147	H/ACA ribonucleoprotein complex subunit DKC1 (EC 5.4.99.-) (CBF5 homolog) (Dyskerin) (Nopp140-associated protein of 57 kDa) (Nucleolar protein NAP57) (Nucleolar protein family A member 4) (snoRNP protein DKC1)	FALSE	147	Deep-LiP_Quant (4h gradient)			IPI00023605	CDC42EP1	0.000547737	0.0251624	Q00587	BORG5_HUMAN	Cdc42 effector protein 1 (Binder of Rho GTPases 5) (Serum protein MSE55)	FALSE	TPP-non-parametric			IPI00000821	MRPL16	Q9NX20	RM16_HUMAN	39S ribosomal protein L16, mitochondrial (L16mt) (MRP-L16) (Mitochondrial large ribosomal subunit protein uL16m)	FALSE	0.00135364	TPP, replicate1			IPI00171925	PTCD1	2.14e-05	O75127	PTCD1_HUMAN	Pentatricopeptide repeat-containing protein 1, mitochondrial
P13693	0.692	0.64659	1.3852	134	TCTP_HUMAN	Translationally-controlled tumor protein (TCTP) (Fortilin) (Histamine-releasing factor) (HRF) (p23)	FALSE	134	LiP-Quant			P52564	0.548	0.663229	1.80915	148	Dual specificity mitogen-activated protein kinase kinase 6 (MAP kinase kinase 6) (MAPKK 6) (EC 2.7.12.2) (MAPK/ERK kinase 6) (MEK 6) (Stress-activated protein kinase kinase 3) (SAPK kinase 3) (SAPKK-3) (SAPKK3)	TRUE	148	Deep-LiP_Quant (4h gradient)			IPI00018117	DAP	0.000563059	0.025605	P51397	DAP1_HUMAN	Death-associated protein 1 (DAP-1)	FALSE	TPP-non-parametric			IPI00030985	FAM96A	Q9H5X1	CIA2A_HUMAN	Cytosolic iron-sulfur assembly component 2A (MIP18 family protein FAM96A)	FALSE	0.00141252	TPP, replicate1			IPI00016708	AMD1	2.45e-05	P17707	DCAM_HUMAN	S-adenosylmethionine decarboxylase proenzyme (AdoMetDC) (SAMDC) (EC 4.1.1.50) [Cleaved into: S-adenosylmethionine decarboxylase alpha chain; S-adenosylmethionine decarboxylase beta chain]
O14920	0.168	0.700075	1.38456	136	IKKB_HUMAN	Inhibitor of nuclear factor kappa-B kinase subunit beta (I-kappa-B-kinase beta) (IKK-B) (IKK-beta) (IkBKB) (EC 2.7.11.10) (I-kappa-B kinase 2) (IKK2) (Nuclear factor NF-kappa-B inhibitor kinase beta) (NFKBIKB)	TRUE	136	LiP-Quant			Q96KB5	0.547	0.719136	1.80749	149	Lymphokine-activated killer T-cell-originated protein kinase (EC 2.7.12.2) (Cancer/testis antigen 84) (CT84) (MAPKK-like protein kinase) (Nori-3) (PDZ-binding kinase) (Spermatogenesis-related protein kinase) (SPK) (T-LAK cell-originated protein kinase)	TRUE	149	Deep-LiP_Quant (4h gradient)			IPI00303343	SCAF1	0.00058632	0.0263961	Q9H7N4	SFR19_HUMAN	Splicing factor, arginine/serine-rich 19 (SR-related C-terminal domain-associated factor 1) (SR-related and CTD-associated factor 1) (SR-related-CTD-associated factor) (SCAF) (Serine arginine-rich pre-mRNA splicing factor SR-A1) (SR-A1)	FALSE	TPP-non-parametric			IPI00167638	GTPBP10	A4D1E9	GTPBA_HUMAN	GTP-binding protein 10 (Protein obg homolog 2) (ObgH2)	FALSE	0.00230865	TPP, replicate1			IPI00745921	RNF126	3.13e-05	Q9BV68	RN126_HUMAN	E3 ubiquitin-protein ligase RNF126 (EC 2.3.2.27) (RING finger protein 126)
P22392	0.776	0.641016	1.38335	137	NDKB_HUMAN	Nucleoside diphosphate kinase B (NDK B) (NDP kinase B) (EC 2.7.4.6) (C-myc purine-binding transcription factor PUF) (Histidine protein kinase NDKB) (EC 2.7.13.3) (nm23-H2)	FALSE	137	LiP-Quant			Q9Y696	0.723	0.716011	1.80469	150	Chloride intracellular channel protein 4 (Intracellular chloride ion channel protein p64H1)	FALSE	150	Deep-LiP_Quant (4h gradient)			IPI00479789	C1ORF103	0.000618862	0.0275853	Q5T3J3	LRIF1_HUMAN	Ligand-dependent nuclear receptor-interacting factor 1 (HP1-binding protein enriched in inactive X chromosome protein 1) (HBiX1) (Receptor-interacting factor 1)	FALSE	TPP-non-parametric			IPI00031516	GABPB1	Q06547	GABP1_HUMAN	GA-binding protein subunit beta-1 (GABP subunit beta-1) (GABPB-1) (GABP subunit beta-2) (GABPB-2) (Nuclear respiratory factor 2) (Transcription factor E4TF1-47) (Transcription factor E4TF1-53)	FALSE	0.00258093	TPP, replicate1			IPI00513803	MAP3K2	3.36e-05	Q9Y2U5	M3K2_HUMAN	Mitogen-activated protein kinase kinase kinase 2 (EC 2.7.11.25) (MAPK/ERK kinase kinase 2) (MEK kinase 2) (MEKK 2)
Q6P1N9	0.609	0.684806	1.38107	138	TATD1_HUMAN	Putative deoxyribonuclease TATDN1 (EC 3.1.21.-) (Hepatocarcinoma high expression protein)	FALSE	138	LiP-Quant			P07900	0.51	0.743085	1.80365	151	Heat shock protein HSP 90-alpha (Heat shock 86 kDa) (HSP 86) (HSP86) (Lipopolysaccharide-associated protein 2) (LAP-2) (LPS-associated protein 2) (Renal carcinoma antigen NY-REN-38)	FALSE	151	Deep-LiP_Quant (4h gradient)			IPI00783305	BUB1	0.000657668	0.0290277	O43683	BUB1_HUMAN	Mitotic checkpoint serine/threonine-protein kinase BUB1 (hBUB1) (EC 2.7.11.1) (BUB1A)	TRUE	TPP-non-parametric			IPI00009148	NUDT3	O95989	NUDT3_HUMAN	Diphosphoinositol polyphosphate phosphohydrolase 1 (DIPP-1) (EC 3.6.1.52) (Diadenosine 5',5'''-P1,P6-hexaphosphate hydrolase 1) (EC 3.6.1.-) (Nucleoside diphosphate-linked moiety X motif 3) (Nudix motif 3)	FALSE	0.00271567	TPP, replicate1			IPI00910978	ULK3	4.19e-05	Q6PHR2	ULK3_HUMAN	Serine/threonine-protein kinase ULK3 (EC 2.7.11.1) (Unc-51-like kinase 3)
Q92466	0.583	0.670181	1.38042	139	DDB2_HUMAN	DNA damage-binding protein 2 (DDB p48 subunit) (DDBb) (Damage-specific DNA-binding protein 2) (UV-damaged DNA-binding protein 2) (UV-DDB 2)	FALSE	139	LiP-Quant			Q9Y3A3	0.342	0.71709	1.80221	152	MOB-like protein phocein (2C4D) (Class II mMOB1) (Mob1 homolog 3) (Mob3) (Mps one binder kinase activator-like 3) (Preimplantation protein 3)	FALSE	152	Deep-LiP_Quant (4h gradient)			IPI00021831	PRKAR1A	0.000673303	0.0292685	P10644	KAP0_HUMAN	cAMP-dependent protein kinase type I-alpha regulatory subunit (Tissue-specific extinguisher 1) (TSE1)	FALSE	TPP-non-parametric			IPI00020332	ARG2	P78540	ARGI2_HUMAN	Arginase-2, mitochondrial (EC 3.5.3.1) (Arginase II) (Kidney-type arginase) (Non-hepatic arginase) (Type II arginase)	FALSE	0.00383481	TPP, replicate1			IPI00642329	MFN2	5.07e-05	O95140	MFN2_HUMAN	Mitofusin-2 (EC 3.6.5.-) (Transmembrane GTPase MFN2)
Q86U42	0.451	0.743734	1.3774	141	PABP2_HUMAN	Polyadenylate-binding protein 2 (PABP-2) (Poly(A)-binding protein 2) (Nuclear poly(A)-binding protein 1) (Poly(A)-binding protein II) (PABII) (Polyadenylate-binding nuclear protein 1)	FALSE	141	LiP-Quant			P62937	0.855	0.722757	1.7993	154	Peptidyl-prolyl cis-trans isomerase A (PPIase A) (EC 5.2.1.8) (Cyclophilin A) (Cyclosporin A-binding protein) (Rotamase A) [Cleaved into: Peptidyl-prolyl cis-trans isomerase A, N-terminally processed]	FALSE	154	Deep-LiP_Quant (4h gradient)			IPI00871780	RBM12B	0.000676127	0.0292685	Q8IXT5	RB12B_HUMAN	RNA-binding protein 12B (RNA-binding motif protein 12B)	FALSE	TPP-non-parametric			IPI00412672	PKN1	Q16512	PKN1_HUMAN	Serine/threonine-protein kinase N1 (EC 2.7.11.13) (Protease-activated kinase 1) (PAK-1) (Protein kinase C-like 1) (Protein kinase C-like PKN) (Protein kinase PKN-alpha) (Protein-kinase C-related kinase 1) (Serine-threonine protein kinase N)	TRUE	0.00392958	TPP, replicate1			IPI00290684	PNKP	5.51e-05	Q96T60	PNKP_HUMAN	Bifunctional polynucleotide phosphatase/kinase (DNA 5'-kinase/3'-phosphatase) (Polynucleotide kinase-3'-phosphatase) [Includes: Polynucleotide 3'-phosphatase (EC 3.1.3.32) (2'(3')-polynucleotidase); Polynucleotide 5'-hydroxyl-kinase (EC 2.7.1.78)]
P05187	0.746	0.710167	1.37626	142	PPB1_HUMAN	Alkaline phosphatase, placental type (EC 3.1.3.1) (Alkaline phosphatase Regan isozyme) (Placental alkaline phosphatase 1) (PLAP-1)	FALSE	142	LiP-Quant			P49368	0.747	0.736297	1.79052	157	T-complex protein 1 subunit gamma (TCP-1-gamma) (CCT-gamma) (hTRiC5)	FALSE	157	Deep-LiP_Quant (4h gradient)			IPI00797253	EPB49	0.000683779	0.0293178	NA	NA	NA	FALSE	TPP-non-parametric			IPI00552413	CDK9	P50750	CDK9_HUMAN	Cyclin-dependent kinase 9 (EC 2.7.11.22) (EC 2.7.11.23) (C-2K) (Cell division cycle 2-like protein kinase 4) (Cell division protein kinase 9) (Serine/threonine-protein kinase PITALRE) (Tat-associated kinase complex catalytic subunit)	TRUE	0.00392958	TPP, replicate1			IPI00294073	COQ7	6.2e-05	Q99807	COQ7_HUMAN	5-demethoxyubiquinone hydroxylase, mitochondrial (DMQ hydroxylase) (EC 1.14.13.-) (Timing protein clk-1 homolog) (Ubiquinone biosynthesis monooxygenase COQ7)
P30153	0.74	0.66272	1.37622	143	2AAA_HUMAN	Serine/threonine-protein phosphatase 2A 65 kDa regulatory subunit A alpha isoform (Medium tumor antigen-associated 61 kDa protein) (PP2A subunit A isoform PR65-alpha) (PP2A subunit A isoform R1-alpha)	FALSE	143	LiP-Quant			Q03468	0.053	0.714769	1.78726	158	DNA excision repair protein ERCC-6 (EC 3.6.4.-) (ATP-dependent helicase ERCC6) (Cockayne syndrome protein CSB)	FALSE	158	Deep-LiP_Quant (4h gradient)			IPI00221172	UBR7	0.000700246	0.0297407	Q8N806	UBR7_HUMAN	Putative E3 ubiquitin-protein ligase UBR7 (EC 2.3.2.27) (N-recognin-7) (RING-type E3 ubiquitin transferase UBR7)	FALSE	TPP-non-parametric			IPI00303944	NSUN4	Q96CB9	NSUN4_HUMAN	5-methylcytosine rRNA methyltransferase NSUN4 (EC 2.1.1.-) (NOL1/NOP2/Sun domain family member 4)	FALSE	0.00404876	TPP, replicate1			IPI00022759	PGGT1B	8.55e-05	P53609	PGTB1_HUMAN	Geranylgeranyl transferase type-1 subunit beta (EC 2.5.1.59) (Geranylgeranyl transferase type I subunit beta) (GGTase-I-beta) (Type I protein geranyl-geranyltransferase subunit beta)
P13639	0.809	0.681246	1.37394	144	EF2_HUMAN	Elongation factor 2 (EF-2)	FALSE	144	LiP-Quant			Q9Y490	0.64	0.733452	1.78402	159	Talin-1	FALSE	159	Deep-LiP_Quant (4h gradient)			IPI00301459	PLA2G15	0.000747495	0.0314507	Q8NCC3	PAG15_HUMAN	Group XV phospholipase A2 (EC 2.3.1.-) (1-O-acylceramide synthase) (ACS) (LCAT-like lysophospholipase) (LLPL) (Lysophospholipase 3) (Lysosomal phospholipase A2) (LPLA2)	FALSE	TPP-non-parametric			IPI00032050	WBP2	Q969T9	WBP2_HUMAN	WW domain-binding protein 2 (WBP-2)	FALSE	0.0044018	TPP, replicate1			IPI00014344	DYRK1A	8.86e-05	Q13627	DYR1A_HUMAN	Dual specificity tyrosine-phosphorylation-regulated kinase 1A (EC 2.7.12.1) (Dual specificity YAK1-related kinase) (HP86) (Protein kinase minibrain homolog) (MNBH) (hMNB)
P52564	0.641	0.68423	1.3707	145	MP2K6_HUMAN	Dual specificity mitogen-activated protein kinase kinase 6 (MAP kinase kinase 6) (MAPKK 6) (EC 2.7.12.2) (MAPK/ERK kinase 6) (MEK 6) (Stress-activated protein kinase kinase 3) (SAPK kinase 3) (SAPKK-3) (SAPKK3)	TRUE	145	LiP-Quant			P02538	0.404	0.735889	1.78396	160	Keratin, type II cytoskeletal 6A (Cytokeratin-6A) (CK-6A) (Cytokeratin-6D) (CK-6D) (Keratin-6A) (K6A) (Type-II keratin Kb6) (allergen Hom s 5)	FALSE	160	Deep-LiP_Quant (4h gradient)			IPI00167419	ANKRD44	0.000783223	0.0323493	Q8N8A2	ANR44_HUMAN	Serine/threonine-protein phosphatase 6 regulatory ankyrin repeat subunit B (PP6-ARS-B) (Serine/threonine-protein phosphatase 6 regulatory subunit ARS-B) (Ankyrin repeat domain-containing protein 44)	FALSE	TPP-non-parametric			IPI00642259	DST	Q03001	DYST_HUMAN	Dystonin (230 kDa bullous pemphigoid antigen) (230/240 kDa bullous pemphigoid antigen) (Bullous pemphigoid antigen 1) (BPA) (Bullous pemphigoid antigen) (Dystonia musculorum protein) (Hemidesmosomal plaque protein)	FALSE	0.0046052	TPP, replicate1			IPI00644278	DYNLT3	9.04e-05	P51808	DYLT3_HUMAN	Dynein light chain Tctex-type 3 (Protein 91/23) (T-complex-associated testis-expressed 1-like)
P27816	0.656	0.661037	1.3697	146	MAP4_HUMAN	Microtubule-associated protein 4 (MAP-4)	FALSE	146	LiP-Quant			P00338	0.883	0.737407	1.78041	162	L-lactate dehydrogenase A chain (LDH-A) (EC 1.1.1.27) (Cell proliferation-inducing gene 19 protein) (LDH muscle subunit) (LDH-M) (Renal carcinoma antigen NY-REN-59)	FALSE	162	Deep-LiP_Quant (4h gradient)			IPI00298949	GAK	0.000780491	0.0323493	O14976	GAK_HUMAN	Cyclin-G-associated kinase (EC 2.7.11.1)	TRUE	TPP-non-parametric			IPI00167941	MDN1	Q9NU22	MDN1_HUMAN	Midasin (Dynein-related AAA-ATPase MDN1) (MIDAS-containing protein)	FALSE	0.00468378	TPP, replicate1			IPI00219774	PRKAR2A	0.000116	P13861	KAP2_HUMAN	cAMP-dependent protein kinase type II-alpha regulatory subunit
P26639	0.714	0.665184	1.36723	147	SYTC_HUMAN	Threonine--tRNA ligase 1, cytoplasmic (EC 6.1.1.3) (Threonyl-tRNA synthetase) (ThrRS) (Threonyl-tRNA synthetase 1)	FALSE	147	LiP-Quant			P50135	0.473	0.705042	1.77917	163	Histamine N-methyltransferase (HMT) (EC 2.1.1.8)	FALSE	163	Deep-LiP_Quant (4h gradient)			IPI00748284	NDOR1	0.000974131	0.0398685	Q9UHB4	NDOR1_HUMAN	NADPH-dependent diflavin oxidoreductase 1 (EC 1.18.1.-) (NADPH-dependent FMN and FAD-containing oxidoreductase) (Novel reductase 1)	FALSE	TPP-non-parametric			IPI00015011	FBXL12	Q9NXK8	FXL12_HUMAN	F-box/LRR-repeat protein 12 (F-box and leucine-rich repeat protein 12) (F-box protein FBL12)	FALSE	0.00489749	TPP, replicate1			IPI00022225	C19ORF29	0.000124	Q8WUQ7	CATIN_HUMAN	Cactin (Renal carcinoma antigen NY-REN-24)
P04264	0.663	0.393591	1.36681	149	K2C1_HUMAN	Keratin, type II cytoskeletal 1 (67 kDa cytokeratin) (Cytokeratin-1) (CK-1) (Hair alpha protein) (Keratin-1) (K1) (Type-II keratin Kb1)	FALSE	149	LiP-Quant			Q9UMX5	0.692	0.709544	1.77642	166	Neudesin (Cell immortalization-related protein 2) (Neuron-derived neurotrophic factor) (Protein GIG47) (Secreted protein of unknown function) (SPUF protein)	FALSE	166	Deep-LiP_Quant (4h gradient)			IPI00328825	N4BP2	0.0010209	0.0414062	Q86UW6	N4BP2_HUMAN	NEDD4-binding protein 2 (N4BP2) (EC 3.-.-.-) (BCL-3-binding protein)	FALSE	TPP-non-parametric			IPI00219677	DERA	Q9Y315	DEOC_HUMAN	Deoxyribose-phosphate aldolase (DERA) (EC 4.1.2.4) (2-deoxy-D-ribose 5-phosphate aldolase) (Phosphodeoxyriboaldolase) (Deoxyriboaldolase)	FALSE	0.00489749	TPP, replicate1			IPI00376377	DHRS2	0.000124	NA	NA	NA
Q92878	0.444	0.721724	1.36655	150	RAD50_HUMAN	DNA repair protein RAD50 (hRAD50) (EC 3.6.-.-)	FALSE	150	LiP-Quant			Q9C0C9	0.359	0.708087	1.77556	167	(E3-independent) E2 ubiquitin-conjugating enzyme (EC 2.3.2.24) (E2/E3 hybrid ubiquitin-protein ligase UBE2O) (Ubiquitin carrier protein O) (Ubiquitin-conjugating enzyme E2 O) (Ubiquitin-conjugating enzyme E2 of 230 kDa) (Ubiquitin-conjugating enzyme E2-230K) (Ubiquitin-protein ligase O)	FALSE	167	Deep-LiP_Quant (4h gradient)			IPI00333559	TLK1	0.00107863	0.0433572	Q9UKI8	TLK1_HUMAN	Serine/threonine-protein kinase tousled-like 1 (EC 2.7.11.1) (PKU-beta) (Tousled-like kinase 1)	TRUE	TPP-non-parametric			IPI00397947	TMEM189-UBE2V1	NA	NA	NA	FALSE	0.00602868	TPP, replicate1			IPI00001145	AP4S1	0.000133	Q9Y587	AP4S1_HUMAN	AP-4 complex subunit sigma-1 (AP-4 adaptor complex subunit sigma-1) (Adaptor-related protein complex 4 subunit sigma-1) (Sigma-1 subunit of AP-4) (Sigma-4-adaptin) (Sigma4-adaptin)
P60174	0.787	0.656563	1.36653	151	TPIS_HUMAN	Triosephosphate isomerase (TIM) (EC 5.3.1.1) (Methylglyoxal synthase) (EC 4.2.3.3) (Triose-phosphate isomerase)	FALSE	151	LiP-Quant			Q9BQG0	0.531	0.666563	1.77381	169	Myb-binding protein 1A	FALSE	169	Deep-LiP_Quant (4h gradient)			IPI00916703	R3HDM1	0.00111391	0.0443791	Q15032	R3HD1_HUMAN	R3H domain-containing protein 1	FALSE	TPP-non-parametric			IPI00290279	ADK	P55263	ADK_HUMAN	Adenosine kinase (AK) (EC 2.7.1.20) (Adenosine 5'-phosphotransferase)	FALSE	0.00681402	TPP, replicate1			IPI00023605	CDC42EP1	0.000133	Q00587	BORG5_HUMAN	Cdc42 effector protein 1 (Binder of Rho GTPases 5) (Serum protein MSE55)
P23246	0.615	0.705736	1.36234	152	SFPQ_HUMAN	Splicing factor, proline- and glutamine-rich (100 kDa DNA-pairing protein) (hPOMp100) (DNA-binding p52/p100 complex, 100 kDa subunit) (Polypyrimidine tract-binding protein-associated-splicing factor) (PSF) (PTB-associated-splicing factor)	FALSE	152	LiP-Quant			P25789	0.751	0.68123	1.77295	171	Proteasome subunit alpha type-4 (EC 3.4.25.1) (Macropain subunit C9) (Multicatalytic endopeptidase complex subunit C9) (Proteasome component C9) (Proteasome subunit L)	FALSE	171	Deep-LiP_Quant (4h gradient)			IPI00640703	XPO5	0.00117383	0.0463558	Q9HAV4	XPO5_HUMAN	Exportin-5 (Exp5) (Ran-binding protein 21)	FALSE	TPP-non-parametric			IPI00032179	SERPINC1	P01008	ANT3_HUMAN	Antithrombin-III (ATIII) (Serpin C1)	FALSE	0.00718038	TPP, replicate1			IPI00012284	ERCC8	0.000149	Q13216	ERCC8_HUMAN	DNA excision repair protein ERCC-8 (Cockayne syndrome WD repeat protein CSA)
Q16851	0.579	0.665616	1.36203	153	UGPA_HUMAN	UTP--glucose-1-phosphate uridylyltransferase (EC 2.7.7.9) (UDP-glucose pyrophosphorylase) (UDPGP) (UGPase)	FALSE	153	LiP-Quant			Q9NP81	0.427	0.706081	1.77256	172	Serine--tRNA ligase, mitochondrial (EC 6.1.1.11) (SerRSmt) (Seryl-tRNA synthetase) (SerRS) (Seryl-tRNA(Ser/Sec) synthetase)	FALSE	172	Deep-LiP_Quant (4h gradient)			IPI00375358	RFC1	0.00123521	0.0483556	P35251	RFC1_HUMAN	Replication factor C subunit 1 (Activator 1 140 kDa subunit) (A1 140 kDa subunit) (Activator 1 large subunit) (Activator 1 subunit 1) (DNA-binding protein PO-GA) (Replication factor C 140 kDa subunit) (RF-C 140 kDa subunit) (RFC140) (Replication factor C large subunit)	FALSE	TPP-non-parametric			IPI00219036	DICER1	Q9UPY3	DICER_HUMAN	Endoribonuclease Dicer (EC 3.1.26.3) (Helicase with RNase motif) (Helicase MOI)	FALSE	0.00846659	TPP, replicate1			IPI00640088	CSNK2B	0.000153	P67870	CSK2B_HUMAN	Casein kinase II subunit beta (CK II beta) (Phosvitin) (Protein G5a)
P61604	0.784	0.631291	1.35978	154	CH10_HUMAN	10 kDa heat shock protein, mitochondrial (Hsp10) (10 kDa chaperonin) (Chaperonin 10) (CPN10) (Early-pregnancy factor) (EPF)	FALSE	154	LiP-Quant			P62829	0.736	0.710417	1.77207	173	60S ribosomal protein L23 (60S ribosomal protein L17) (Large ribosomal subunit protein uL14)	FALSE	173	Deep-LiP_Quant (4h gradient)			IPI00007401	IPO8	0.00136075	0.0528114	O15397	IPO8_HUMAN	Importin-8 (Imp8) (Ran-binding protein 8) (RanBP8)	FALSE	TPP-non-parametric			IPI00915466	EPN2	NA	NA	NA	FALSE	0.0102724	TPP, replicate1			IPI00477982	RPS6KA1	0.000155	Q15418	KS6A1_HUMAN	Ribosomal protein S6 kinase alpha-1 (S6K-alpha-1) (EC 2.7.11.1) (90 kDa ribosomal protein S6 kinase 1) (p90-RSK 1) (p90RSK1) (p90S6K) (MAP kinase-activated protein kinase 1a) (MAPK-activated protein kinase 1a) (MAPKAP kinase 1a) (MAPKAPK-1a) (Ribosomal S6 kinase 1) (RSK-1)
P15531	0.566	0.670767	1.353	155	NDKA_HUMAN	Nucleoside diphosphate kinase A (NDK A) (NDP kinase A) (EC 2.7.4.6) (Granzyme A-activated DNase) (GAAD) (Metastasis inhibition factor nm23) (NM23-H1) (Tumor metastatic process-associated protein)	FALSE	155	LiP-Quant			P61981	0.672	0.732174	1.76926	174	14-3-3 protein gamma (Protein kinase C inhibitor protein 1) (KCIP-1) [Cleaved into: 14-3-3 protein gamma, N-terminally processed]	FALSE	174	Deep-LiP_Quant (4h gradient)			IPI00289031	FAM160B1	0.00141384	0.0544027	Q5W0V3	F16B1_HUMAN	Protein FAM160B1	FALSE	TPP-non-parametric			IPI00304171	H2AFY	O75367	H2AY_HUMAN	Core histone macro-H2A.1 (Histone macroH2A1) (mH2A1) (Histone H2A.y) (H2A/y) (Medulloblastoma antigen MU-MB-50.205)	FALSE	0.0103803	TPP, replicate1			IPI00477982	RPS6KA1	0.000155	Q15418	KS6A1_HUMAN	Ribosomal protein S6 kinase alpha-1 (S6K-alpha-1) (EC 2.7.11.1) (90 kDa ribosomal protein S6 kinase 1) (p90-RSK 1) (p90RSK1) (p90S6K) (MAP kinase-activated protein kinase 1a) (MAPK-activated protein kinase 1a) (MAPKAP kinase 1a) (MAPKAPK-1a) (Ribosomal S6 kinase 1) (RSK-1)
P06396	0.455	0.738599	1.34985	156	GELS_HUMAN	Gelsolin (AGEL) (Actin-depolymerizing factor) (ADF) (Brevin)	FALSE	156	LiP-Quant			P27635	0.687	0.713163	1.76494	175	60S ribosomal protein L10 (Laminin receptor homolog) (Large ribosomal subunit protein uL16) (Protein QM) (Ribosomal protein L10) (Tumor suppressor QM)	FALSE	175	Deep-LiP_Quant (4h gradient)			IPI00016613	CSNK2A1	0.00143698	0.0548243	P68400	CSK21_HUMAN	Casein kinase II subunit alpha (CK II alpha) (EC 2.7.11.1)	TRUE	TPP-non-parametric			IPI00179330	RPS27A	P62979	RS27A_HUMAN	Ubiquitin-40S ribosomal protein S27a (Ubiquitin carboxyl extension protein 80) [Cleaved into: Ubiquitin; 40S ribosomal protein S27a (Small ribosomal subunit protein eS31)]	FALSE	0.0104615	TPP, replicate1			IPI00032069	NFATC1	0.000157	O95644	NFAC1_HUMAN	Nuclear factor of activated T-cells, cytoplasmic 1 (NF-ATc1) (NFATc1) (NFAT transcription complex cytosolic component) (NF-ATc) (NFATc)
O43395	0.315	0.692828	1.34882	157	PRPF3_HUMAN	U4/U6 small nuclear ribonucleoprotein Prp3 (Pre-mRNA-splicing factor 3) (hPrp3) (U4/U6 snRNP 90 kDa protein)	FALSE	157	LiP-Quant			P68371	0.834	0.761812	1.76437	176	Tubulin beta-4B chain (Tubulin beta-2 chain) (Tubulin beta-2C chain)	FALSE	176	Deep-LiP_Quant (4h gradient)			IPI00402008	SAPS1	0.0015176	0.0574139	NA	NA	NA	FALSE	TPP-non-parametric			IPI00219016	GABPB1	Q06547	GABP1_HUMAN	GA-binding protein subunit beta-1 (GABP subunit beta-1) (GABPB-1) (GABP subunit beta-2) (GABPB-2) (Nuclear respiratory factor 2) (Transcription factor E4TF1-47) (Transcription factor E4TF1-53)	FALSE	0.0105763	TPP, replicate1			IPI00168336	LEMD2	0.000164	Q8NC56	LEMD2_HUMAN	LEM domain-containing protein 2 (hLEM2)
O14561	0.353	0.651677	1.34792	158	ACPM_HUMAN	Acyl carrier protein, mitochondrial (ACP) (CI-SDAP) (NADH-ubiquinone oxidoreductase 9.6 kDa subunit)	FALSE	158	LiP-Quant			Q8IWE2	0.369	0.701803	1.75797	177	Protein NOXP20 (Nervous system overexpressed protein 20) (Protein FAM114A1)	FALSE	177	Deep-LiP_Quant (4h gradient)			IPI00873632	RAB2A	0.00155974	0.0585163	NA	NA	NA	FALSE	TPP-non-parametric			IPI00002149	SAR1B	Q9Y6B6	SAR1B_HUMAN	GTP-binding protein SAR1b (GTP-binding protein B) (GTBPB)	FALSE	0.0128775	TPP, replicate1			IPI00030820	MRPL47	0.000191	Q9HD33	RM47_HUMAN	39S ribosomal protein L47, mitochondrial (L47mt) (MRP-L47) (Mitochondrial large ribosomal subunit protein uL29m) (Nasopharyngeal carcinoma metastasis-related protein 1)
P11908	0.651	0.692905	1.34152	162	PRPS2_HUMAN	Ribose-phosphate pyrophosphokinase 2 (EC 2.7.6.1) (PPRibP) (Phosphoribosyl pyrophosphate synthase II) (PRS-II)	FALSE	162	LiP-Quant			P53396	0.748	0.741846	1.7559	178	ATP-citrate synthase (EC 2.3.3.8) (ATP-citrate (pro-S-)-lyase) (ACL) (Citrate cleavage enzyme)	FALSE	178	Deep-LiP_Quant (4h gradient)			IPI00012887	CTSL1	0.00188476	0.0678816	P07711	CATL1_HUMAN	Cathepsin L1 (EC 3.4.22.15) (Cathepsin L) (Major excreted protein) (MEP) [Cleaved into: Cathepsin L1 heavy chain; Cathepsin L1 light chain]	FALSE	TPP-non-parametric			IPI00785110	BPTF	Q12830	BPTF_HUMAN	Nucleosome-remodeling factor subunit BPTF (Bromodomain and PHD finger-containing transcription factor) (Fetal Alz-50 clone 1 protein) (Fetal Alzheimer antigen)	FALSE	0.012944	TPP, replicate1			IPI00376955	PCTK2	0.000208	Q00537	CDK17_HUMAN	Cyclin-dependent kinase 17 (EC 2.7.11.22) (Cell division protein kinase 17) (PCTAIRE-motif protein kinase 2) (Serine/threonine-protein kinase PCTAIRE-2)
Q86X55	0.332	0.673592	1.34077	163	CARM1_HUMAN	Histone-arginine methyltransferase CARM1 (EC 2.1.1.319) (Coactivator-associated arginine methyltransferase 1) (Protein arginine N-methyltransferase 4)	FALSE	163	LiP-Quant			O14818	0.653	0.695899	1.75239	179	Proteasome subunit alpha type-7 (EC 3.4.25.1) (Proteasome subunit RC6-1) (Proteasome subunit XAPC7)	FALSE	179	Deep-LiP_Quant (4h gradient)			IPI00022744	CSE1L	0.00183623	0.0678816	P55060	XPO2_HUMAN	Exportin-2 (Exp2) (Cellular apoptosis susceptibility protein) (Chromosome segregation 1-like protein) (Importin-alpha re-exporter)	FALSE	TPP-non-parametric			IPI00306446	ZNF24	P17028	ZNF24_HUMAN	Zinc finger protein 24 (Retinoic acid suppression protein A) (RSG-A) (Zinc finger and SCAN domain-containing protein 3) (Zinc finger protein 191) (Zinc finger protein KOX17)	FALSE	0.0129585	TPP, replicate1			IPI00295004	ALS2	0.000209	Q96Q42	ALS2_HUMAN	Alsin (Amyotrophic lateral sclerosis 2 chromosomal region candidate gene 6 protein) (Amyotrophic lateral sclerosis 2 protein)
Q5VIR6	0.25	0.730954	1.33582	164	VPS53_HUMAN	Vacuolar protein sorting-associated protein 53 homolog	FALSE	164	LiP-Quant			Q15185	0.55	0.704506	1.74551	180	Prostaglandin E synthase 3 (EC 5.3.99.3) (Cytosolic prostaglandin E2 synthase) (cPGES) (Hsp90 co-chaperone) (Progesterone receptor complex p23) (Telomerase-binding protein p23)	FALSE	180	Deep-LiP_Quant (4h gradient)			IPI00025890	C12ORF30	0.00186184	0.0678816	Q14CX7	NAA25_HUMAN	N-alpha-acetyltransferase 25, NatB auxiliary subunit (Mitochondrial distribution and morphology protein 20) (N-terminal acetyltransferase B complex subunit MDM20) (NatB complex subunit MDM20) (N-terminal acetyltransferase B complex subunit NAA25) (p120)	FALSE	TPP-non-parametric			IPI00009335	C8ORF30A	Q9BTY7	HGH1_HUMAN	Protein HGH1 homolog	FALSE	0.0136247	TPP, replicate1			IPI00783034	C17ORF70	0.000216	Q0VG06	FP100_HUMAN	Fanconi anemia core complex-associated protein 100 (Fanconi anemia-associated protein of 100 kDa)
Q9Y4P1	0.288	0.658089	1.33578	165	ATG4B_HUMAN	Cysteine protease ATG4B (EC 3.4.22.-) (AUT-like 1 cysteine endopeptidase) (Autophagin-1) (Autophagy-related cysteine endopeptidase 1) (Autophagy-related protein 4 homolog B) (hAPG4B)	FALSE	165	LiP-Quant			Q14166	0.663	0.691529	1.7403	182	Tubulin--tyrosine ligase-like protein 12 (Inactive tubulin--tyrosine ligase-like protein 12)	FALSE	182	Deep-LiP_Quant (4h gradient)			IPI00074258	MASTL	0.00187064	0.0678816	Q96GX5	GWL_HUMAN	Serine/threonine-protein kinase greatwall (GW) (GWL) (hGWL) (EC 2.7.11.1) (Microtubule-associated serine/threonine-protein kinase-like) (MAST-L)	TRUE	TPP-non-parametric			IPI00456146	SMARCD3	Q6STE5	SMRD3_HUMAN	SWI/SNF-related matrix-associated actin-dependent regulator of chromatin subfamily D member 3 (60 kDa BRG-1/Brm-associated factor subunit C) (BRG1-associated factor 60C) (BAF60C)	FALSE	0.0140969	TPP, replicate1			IPI00148063	HEBP1	0.000238	Q9NRV9	HEBP1_HUMAN	Heme-binding protein 1 (p22HBP)
O14802	0.338	0.686241	1.33426	168	RPC1_HUMAN	DNA-directed RNA polymerase III subunit RPC1 (RNA polymerase III subunit C1) (EC 2.7.7.6) (DNA-directed RNA polymerase III largest subunit) (DNA-directed RNA polymerase III subunit A) (RNA polymerase III 155 kDa subunit) (RPC155) (RNA polymerase III subunit C160)	FALSE	168	LiP-Quant			P05204	0.3	0.701639	1.73956	183	Non-histone chromosomal protein HMG-17 (High mobility group nucleosome-binding domain-containing protein 2)	FALSE	183	Deep-LiP_Quant (4h gradient)			IPI00477563	MATK	0.00187039	0.0678816	P42679	MATK_HUMAN	Megakaryocyte-associated tyrosine-protein kinase (EC 2.7.10.2) (CSK homologous kinase) (CHK) (Hematopoietic consensus tyrosine-lacking kinase) (Protein kinase HYL) (Tyrosine-protein kinase CTK)	TRUE	TPP-non-parametric			IPI00305068	PRPF6	O94906	PRP6_HUMAN	Pre-mRNA-processing factor 6 (Androgen receptor N-terminal domain-transactivating protein 1) (ANT-1) (PRP6 homolog) (U5 snRNP-associated 102 kDa protein) (U5-102 kDa protein)	FALSE	0.0144481	TPP, replicate1			IPI00872889	WDR59	0.000254	NA	NA	NA
P50991	0.796	0.675294	1.33376	169	TCPD_HUMAN	T-complex protein 1 subunit delta (TCP-1-delta) (CCT-delta) (Stimulator of TAR RNA-binding)	FALSE	169	LiP-Quant			Q96BM9	0.403	0.679317	1.73508	184	ADP-ribosylation factor-like protein 8A (ADP-ribosylation factor-like protein 10B) (Novel small G protein indispensable for equal chromosome segregation 2)	FALSE	184	Deep-LiP_Quant (4h gradient)			IPI00217976	MAPT	0.00202676	0.0716456	P10636	TAU_HUMAN	Microtubule-associated protein tau (Neurofibrillary tangle protein) (Paired helical filament-tau) (PHF-tau)	FALSE	TPP-non-parametric			IPI00397383	KIF1B	O60333	KIF1B_HUMAN	Kinesin-like protein KIF1B (Klp)	FALSE	0.0144481	TPP, replicate1			IPI00306406	RIOK2	0.000256	Q9BVS4	RIOK2_HUMAN	Serine/threonine-protein kinase RIO2 (EC 2.7.11.1) (RIO kinase 2)
P21333	0.8	0.734234	1.33302	170	FLNA_HUMAN	Filamin-A (FLN-A) (Actin-binding protein 280) (ABP-280) (Alpha-filamin) (Endothelial actin-binding protein) (Filamin-1) (Non-muscle filamin)	FALSE	170	LiP-Quant			Q6YN16	0.689	0.695834	1.73498	185	Hydroxysteroid dehydrogenase-like protein 2 (EC 1.-.-.-) (Short chain dehydrogenase/reductase family 13C member 1)	FALSE	185	Deep-LiP_Quant (4h gradient)			IPI00302658	C14ORF94	0.0020189	0.0716456	Q9H6D7	HAUS4_HUMAN	HAUS augmin-like complex subunit 4	FALSE	TPP-non-parametric			IPI00554752	PRKAR2B	P31323	KAP3_HUMAN	cAMP-dependent protein kinase type II-beta regulatory subunit	FALSE	0.0149107	TPP, replicate1			IPI00216053	MEF2D	0.000269	Q14814	MEF2D_HUMAN	Myocyte-specific enhancer factor 2D
Q16836	0.723	0.668724	1.33236	171	HCDH_HUMAN	Hydroxyacyl-coenzyme A dehydrogenase, mitochondrial (HCDH) (EC 1.1.1.35) (Medium and short-chain L-3-hydroxyacyl-coenzyme A dehydrogenase) (Short-chain 3-hydroxyacyl-CoA dehydrogenase)	FALSE	171	LiP-Quant			Q2TAA2	0.25	0.697115	1.73228	187	Isoamyl acetate-hydrolyzing esterase 1 homolog (EC 3.1.-.-)	FALSE	187	Deep-LiP_Quant (4h gradient)			IPI00903286	SNRPD1	0.00203701	0.0716456	NA	NA	NA	FALSE	TPP-non-parametric			IPI00302658	C14ORF94	Q9H6D7	HAUS4_HUMAN	HAUS augmin-like complex subunit 4	FALSE	0.0152491	TPP, replicate1			IPI00479789	C1ORF103	0.000272	Q5T3J3	LRIF1_HUMAN	Ligand-dependent nuclear receptor-interacting factor 1 (HP1-binding protein enriched in inactive X chromosome protein 1) (HBiX1) (Receptor-interacting factor 1)
Q9Y448	0.209	0.717619	1.33114	174	SKAP_HUMAN	Small kinetochore-associated protein (SKAP) (Kinetochore-localized astrin-binding protein) (Kinastrin) (Kinetochore-localized astrin/SPAG5-binding protein) (TRAF4-associated factor 1)	FALSE	174	LiP-Quant			P78337	0	0.693443	1.7307	188	Pituitary homeobox 1 (Hindlimb-expressed homeobox protein backfoot) (Homeobox protein PITX1) (Paired-like homeodomain transcription factor 1)	FALSE	188	Deep-LiP_Quant (4h gradient)			IPI00289746	PAK1	0.0021576	0.0752987	Q13153	PAK1_HUMAN	Serine/threonine-protein kinase PAK 1 (EC 2.7.11.1) (Alpha-PAK) (p21-activated kinase 1) (PAK-1) (p65-PAK)	TRUE	TPP-non-parametric			IPI00028376	TIMM8A	O60220	TIM8A_HUMAN	Mitochondrial import inner membrane translocase subunit Tim8 A (Deafness dystonia protein 1) (X-linked deafness dystonia protein)	FALSE	0.0155431	TPP, replicate1			IPI00412672	PKN1	0.000279	Q16512	PKN1_HUMAN	Serine/threonine-protein kinase N1 (EC 2.7.11.13) (Protease-activated kinase 1) (PAK-1) (Protein kinase C-like 1) (Protein kinase C-like PKN) (Protein kinase PKN-alpha) (Protein-kinase C-related kinase 1) (Serine-threonine protein kinase N)
P49368	0.787	0.656539	1.32937	176	TCPG_HUMAN	T-complex protein 1 subunit gamma (TCP-1-gamma) (CCT-gamma) (hTRiC5)	FALSE	176	LiP-Quant			Q96ST3	0.289	0.696381	1.72689	189	Paired amphipathic helix protein Sin3a (Histone deacetylase complex subunit Sin3a) (Transcriptional corepressor Sin3a)	FALSE	189	Deep-LiP_Quant (4h gradient)			IPI00410287	PRKAA1	0.00219436	0.0759924	Q13131	AAPK1_HUMAN	5'-AMP-activated protein kinase catalytic subunit alpha-1 (AMPK subunit alpha-1) (EC 2.7.11.1) (Acetyl-CoA carboxylase kinase) (ACACA kinase) (EC 2.7.11.27) (Hydroxymethylglutaryl-CoA reductase kinase) (HMGCR kinase) (EC 2.7.11.31) (Tau-protein kinase PRKAA1) (EC 2.7.11.26)	TRUE	TPP-non-parametric			IPI00219628	PRKCB	P05771	KPCB_HUMAN	Protein kinase C beta type (PKC-B) (PKC-beta) (EC 2.7.11.13)	TRUE	0.0166093	TPP, replicate1			IPI00007702	HSPA2	0.000288	P54652	HSP72_HUMAN	Heat shock-related 70 kDa protein 2 (Heat shock 70 kDa protein 2)
Q04637	0.486	0.700036	1.32895	177	IF4G1_HUMAN	Eukaryotic translation initiation factor 4 gamma 1 (eIF-4-gamma 1) (eIF-4G 1) (eIF-4G1) (p220)	FALSE	177	LiP-Quant			P62249	0.712	0.691544	1.72662	190	40S ribosomal protein S16 (Small ribosomal subunit protein uS9)	FALSE	190	Deep-LiP_Quant (4h gradient)			IPI00789605	MYL6	0.00229343	0.0788171	P60660	MYL6_HUMAN	Myosin light polypeptide 6 (17 kDa myosin light chain) (LC17) (Myosin light chain 3) (MLC-3) (Myosin light chain alkali 3) (Myosin light chain A3) (Smooth muscle and nonmuscle myosin light chain alkali 6)	FALSE	TPP-non-parametric			IPI00033866	BTBD1	Q9H0C5	BTBD1_HUMAN	BTB/POZ domain-containing protein 1 (Hepatitis C virus NS5A-transactivated protein 8) (HCV NS5A-transactivated protein 8)	FALSE	0.0177638	TPP, replicate1			IPI00007148	LYRM2	0.000348	Q9NU23	LYRM2_HUMAN	LYR motif-containing protein 2
Q00325	0.213	0.666953	1.32592	178	MPCP_HUMAN	Phosphate carrier protein, mitochondrial (Phosphate transport protein) (PTP) (Solute carrier family 25 member 3)	FALSE	178	LiP-Quant			P34932	0.739	0.678842	1.72563	191	Heat shock 70 kDa protein 4 (HSP70RY) (Heat shock 70-related protein APG-2)	FALSE	191	Deep-LiP_Quant (4h gradient)			IPI00332633	RASSF5	0.00239009	0.0812929	Q8WWW0	RASF5_HUMAN	Ras association domain-containing protein 5 (New ras effector 1) (Regulator for cell adhesion and polarization enriched in lymphoid tissues) (RAPL)	FALSE	TPP-non-parametric			IPI00022471	HMHA1	Q92619	HMHA1_HUMAN	Rho GTPase-activating protein 45 [Cleaved into: Minor histocompatibility antigen HA-1 (mHag HA-1)]	FALSE	0.0179625	TPP, replicate1			IPI00012215	C9ORF16	0.000359	Q9BUW7	CI016_HUMAN	UPF0184 protein C9orf16
P68366	0.277	0.48786	1.32589	179	TBA4A_HUMAN	Tubulin alpha-4A chain (Alpha-tubulin 1) (Testis-specific alpha-tubulin) (Tubulin H2-alpha) (Tubulin alpha-1 chain)	FALSE	179	LiP-Quant			P50750	0.296	0.6884	1.72496	192	Cyclin-dependent kinase 9 (EC 2.7.11.22) (EC 2.7.11.23) (C-2K) (Cell division cycle 2-like protein kinase 4) (Cell division protein kinase 9) (Serine/threonine-protein kinase PITALRE) (Tat-associated kinase complex catalytic subunit)	TRUE	192	Deep-LiP_Quant (4h gradient)			IPI00910882	TBC1D5	0.00240159	0.0812929	Q92609	TBCD5_HUMAN	TBC1 domain family member 5	FALSE	TPP-non-parametric			IPI00011676	WASL	O00401	WASL_HUMAN	Neural Wiskott-Aldrich syndrome protein (N-WASP)	FALSE	0.0186067	TPP, replicate1			IPI00294842	MAP4K5	0.000378	Q9Y4K4	M4K5_HUMAN	Mitogen-activated protein kinase kinase kinase kinase 5 (EC 2.7.11.1) (Kinase homologous to SPS1/STE20) (KHS) (MAPK/ERK kinase kinase kinase 5) (MEK kinase kinase 5) (MEKKK 5)
Q92974	0.492	0.668316	1.32402	180	ARHG2_HUMAN	Rho guanine nucleotide exchange factor 2 (Guanine nucleotide exchange factor H1) (GEF-H1) (Microtubule-regulated Rho-GEF) (Proliferating cell nucleolar antigen p40)	FALSE	180	LiP-Quant			Q93009	0.573	0.693299	1.72419	193	Ubiquitin carboxyl-terminal hydrolase 7 (EC 3.4.19.12) (Deubiquitinating enzyme 7) (Herpesvirus-associated ubiquitin-specific protease) (Ubiquitin thioesterase 7) (Ubiquitin-specific-processing protease 7)	FALSE	193	Deep-LiP_Quant (4h gradient)			IPI00306159	MECR	0.00256455	0.0861612	Q9BV79	MECR_HUMAN	Enoyl-[acyl-carrier-protein] reductase, mitochondrial (EC 1.3.1.104) (2-enoyl thioester reductase) (Nuclear receptor-binding factor 1) (HsNrbf-1) (NRBF-1)	FALSE	TPP-non-parametric			IPI00790250	LPIN1	Q14693	LPIN1_HUMAN	Phosphatidate phosphatase LPIN1 (EC 3.1.3.4) (Lipin-1)	FALSE	0.0188241	TPP, replicate1			IPI00740545	LOC653269	0.000395	Q9BYX7	ACTBM_HUMAN	Putative beta-actin-like protein 3 (Kappa-actin) (POTE ankyrin domain family member K)
Q96AC1	0.599	0.639787	1.32373	181	FERM2_HUMAN	Fermitin family homolog 2 (Kindlin-2) (Mitogen-inducible gene 2 protein) (MIG-2) (Pleckstrin homology domain-containing family C member 1) (PH domain-containing family C member 1)	FALSE	181	LiP-Quant			P82979	0.324	0.674373	1.72397	194	SAP domain-containing ribonucleoprotein (Cytokine-induced protein of 29 kDa) (Nuclear protein Hcc-1) (Proliferation-associated cytokine-inducible protein CIP29)	FALSE	194	Deep-LiP_Quant (4h gradient)			IPI00003479	MAPK1	0.00261597	0.0872379	P28482	MK01_HUMAN	Mitogen-activated protein kinase 1 (MAP kinase 1) (MAPK 1) (EC 2.7.11.24) (ERT1) (Extracellular signal-regulated kinase 2) (ERK-2) (MAP kinase isoform p42) (p42-MAPK) (Mitogen-activated protein kinase 2) (MAP kinase 2) (MAPK 2)	TRUE	TPP-non-parametric			IPI00013183	UBA7	P41226	UBA7_HUMAN	Ubiquitin-like modifier-activating enzyme 7 (Ubiquitin-activating enzyme 7) (D8) (Ubiquitin-activating enzyme E1 homolog)	FALSE	0.019294	TPP, replicate1			IPI00032355	PUM1	0.000404	Q14671	PUM1_HUMAN	Pumilio homolog 1 (HsPUM) (Pumilio-1)
Q9Y696	0.751	0.75189	1.32359	182	CLIC4_HUMAN	Chloride intracellular channel protein 4 (Intracellular chloride ion channel protein p64H1)	FALSE	182	LiP-Quant			P48059	0.489	0.70224	1.71974	196	LIM and senescent cell antigen-like-containing domain protein 1 (Particularly interesting new Cys-His protein 1) (PINCH-1) (Renal carcinoma antigen NY-REN-48)	FALSE	196	Deep-LiP_Quant (4h gradient)			IPI00789201	CRADD	0.00274736	0.0909456	NA	NA	NA	FALSE	TPP-non-parametric			IPI00013296	LOC100130553	P62269	RS18_HUMAN	40S ribosomal protein S18 (Ke-3) (Ke3) (Small ribosomal subunit protein uS13)	FALSE	0.0206487	TPP, replicate1			IPI00013954	TXNRD3	0.000491	NA	NA	NA
Q9UN86	0.535	0.716666	1.32235	183	G3BP2_HUMAN	Ras GTPase-activating protein-binding protein 2 (G3BP-2) (GAP SH3 domain-binding protein 2)	FALSE	183	LiP-Quant			O14975	0.218	0.692211	1.7174	197	Very long-chain acyl-CoA synthetase (VLACS) (VLCS) (EC 6.2.1.-) (Arachidonate--CoA ligase) (EC 6.2.1.15) (Fatty acid transport protein 2) (FATP-2) (Fatty-acid-coenzyme A ligase, very long-chain 1) (Long-chain-fatty-acid--CoA ligase) (EC 6.2.1.3) (Phytanate--CoA ligase) (EC 6.2.1.24) (Solute carrier family 27 member 2) (THCA-CoA ligase) (EC 6.2.1.7) (Very long-chain-fatty-acid-CoA ligase)	FALSE	197	Deep-LiP_Quant (4h gradient)			IPI00022019	SAP30	0.00278945	0.0916649	O75446	SAP30_HUMAN	Histone deacetylase complex subunit SAP30 (30 kDa Sin3-associated polypeptide) (Sin3 corepressor complex subunit SAP30) (Sin3-associated polypeptide p30)	FALSE	TPP-non-parametric			IPI00477231	MGEA5	O60502	OGA_HUMAN	Protein O-GlcNAcase (OGA) (EC 3.2.1.169) (Beta-N-acetylglucosaminidase) (Beta-N-acetylhexosaminidase) (Beta-hexosaminidase) (Meningioma-expressed antigen 5) (N-acetyl-beta-D-glucosaminidase) (N-acetyl-beta-glucosaminidase) (Nuclear cytoplasmic O-GlcNAcase and acetyltransferase) (NCOAT)	FALSE	0.0226048	TPP, replicate1			IPI00296927	PCTP	0.000491	Q9UKL6	PPCT_HUMAN	Phosphatidylcholine transfer protein (PC-TP) (START domain-containing protein 2) (StARD2) (StAR-related lipid transfer protein 2)
Q2TAY7	0.437	0.810323	1.32043	184	SMU1_HUMAN	WD40 repeat-containing protein SMU1 (Smu-1 suppressor of mec-8 and unc-52 protein homolog) [Cleaved into: WD40 repeat-containing protein SMU1, N-terminally processed]	FALSE	184	LiP-Quant			Q14C86	0.449	0.707324	1.71541	198	GTPase-activating protein and VPS9 domain-containing protein 1 (GAPex-5) (Rab5-activating protein 6)	FALSE	198	Deep-LiP_Quant (4h gradient)			IPI00061780	ITCH	0.00287015	0.0931147	Q96J02	ITCH_HUMAN	E3 ubiquitin-protein ligase Itchy homolog (Itch) (EC 2.3.2.26) (Atrophin-1-interacting protein 4) (AIP4) (HECT-type E3 ubiquitin transferase Itchy homolog) (NFE2-associated polypeptide 1) (NAPP1)	FALSE	TPP-non-parametric			IPI00100468	ZNHIT6	Q9NWK9	BCD1_HUMAN	Box C/D snoRNA protein 1 (Serologically defined breast cancer antigen NY-BR-75) (Zinc finger HIT domain-containing protein 6)	FALSE	0.0238796	TPP, replicate1			IPI00784473	VPS13D	0.000503	Q5THJ4	VP13D_HUMAN	Vacuolar protein sorting-associated protein 13D
P34932	0.794	0.612609	1.31917	185	HSP74_HUMAN	Heat shock 70 kDa protein 4 (HSP70RY) (Heat shock 70-related protein APG-2)	FALSE	185	LiP-Quant			Q16773	0.296	0.691736	1.71492	199	Kynurenine--oxoglutarate transaminase 1 (EC 2.6.1.7) (Cysteine-S-conjugate beta-lyase) (EC 4.4.1.13) (Glutamine transaminase K) (GTK) (Glutamine--phenylpyruvate transaminase) (EC 2.6.1.64) (Kynurenine aminotransferase 1) (Kynurenine aminotransferase I) (KATI) (Kynurenine--oxoglutarate transaminase I)	FALSE	199	Deep-LiP_Quant (4h gradient)			IPI00737174	PHF21A	0.00287493	0.0931147	Q96BD5	PF21A_HUMAN	PHD finger protein 21A (BHC80a) (BRAF35-HDAC complex protein BHC80)	FALSE	TPP-non-parametric			IPI00171636	NAV1	Q8NEY1	NAV1_HUMAN	Neuron navigator 1 (Pore membrane and/or filament-interacting-like protein 3) (Steerin-1) (Unc-53 homolog 1) (unc53H1)	FALSE	0.0239999	TPP, replicate1			IPI00009607	RAP2C	0.000548	Q9Y3L5	RAP2C_HUMAN	Ras-related protein Rap-2c
Q16531	0.658	0.76647	1.31901	186	DDB1_HUMAN	DNA damage-binding protein 1 (DDB p127 subunit) (DNA damage-binding protein a) (DDBa) (Damage-specific DNA-binding protein 1) (HBV X-associated protein 1) (XAP-1) (UV-damaged DNA-binding factor) (UV-damaged DNA-binding protein 1) (UV-DDB 1) (XPE-binding factor) (XPE-BF) (Xeroderma pigmentosum group E-complementing protein) (XPCe)	FALSE	186	LiP-Quant			P04406	0.913	0.729169	1.71289	200	Glyceraldehyde-3-phosphate dehydrogenase (GAPDH) (EC 1.2.1.12) (Peptidyl-cysteine S-nitrosylase GAPDH) (EC 2.6.99.-)	FALSE	200	Deep-LiP_Quant (4h gradient)			IPI00163851	EIF2AK4	0.00289708	0.0931617	Q9P2K8	E2AK4_HUMAN	eIF-2-alpha kinase GCN2 (EC 2.7.11.1) (Eukaryotic translation initiation factor 2-alpha kinase 4) (GCN2-like protein)	TRUE	TPP-non-parametric			IPI00465140	ZBTB33	Q86T24	KAISO_HUMAN	Transcriptional regulator Kaiso (Zinc finger and BTB domain-containing protein 33)	FALSE	0.0241087	TPP, replicate1			IPI00167985	ZNF579	0.0006	Q8NAF0	ZN579_HUMAN	Zinc finger protein 579
P54578	0.727	0.723912	1.31782	187	UBP14_HUMAN	Ubiquitin carboxyl-terminal hydrolase 14 (EC 3.4.19.12) (Deubiquitinating enzyme 14) (Ubiquitin thioesterase 14) (Ubiquitin-specific-processing protease 14)	FALSE	187	LiP-Quant			O76021	0.453	0.672401	1.7124	201	Ribosomal L1 domain-containing protein 1 (CATX-11) (Cellular senescence-inhibited gene protein) (Protein PBK1)	FALSE	201	Deep-LiP_Quant (4h gradient)			IPI00163851	EIF2AK4	0.00289708	0.0931617	Q9P2K8	E2AK4_HUMAN	eIF-2-alpha kinase GCN2 (EC 2.7.11.1) (Eukaryotic translation initiation factor 2-alpha kinase 4) (GCN2-like protein)	TRUE	TPP-non-parametric			IPI00746777	ADH5	P11766	ADHX_HUMAN	Alcohol dehydrogenase class-3 (EC 1.1.1.1) (Alcohol dehydrogenase 5) (Alcohol dehydrogenase class chi chain) (Alcohol dehydrogenase class-III) (Glutathione-dependent formaldehyde dehydrogenase) (FALDH) (FDH) (GSH-FDH) (EC 1.1.1.-) (S-(hydroxymethyl)glutathione dehydrogenase) (EC 1.1.1.284)	FALSE	0.0241978	TPP, replicate1			IPI00217874	RCOR2	0.000627	Q8IZ40	RCOR2_HUMAN	REST corepressor 2
P22061	0.7	0.687246	1.31736	188	PIMT_HUMAN	Protein-L-isoaspartate(D-aspartate) O-methyltransferase (PIMT) (EC 2.1.1.77) (L-isoaspartyl protein carboxyl methyltransferase) (Protein L-isoaspartyl/D-aspartyl methyltransferase) (Protein-beta-aspartate methyltransferase)	FALSE	188	LiP-Quant			Q14152	0.601	0.712356	1.71233	202	Eukaryotic translation initiation factor 3 subunit A (eIF3a) (Eukaryotic translation initiation factor 3 subunit 10) (eIF-3-theta) (eIF3 p167) (eIF3 p180) (eIF3 p185)	FALSE	202	Deep-LiP_Quant (4h gradient)			IPI00019997	LIN7C	0.00297438	0.093641	Q9NUP9	LIN7C_HUMAN	Protein lin-7 homolog C (Lin-7C) (Mammalian lin-seven protein 3) (MALS-3) (Vertebrate lin-7 homolog 3) (Veli-3)	FALSE	TPP-non-parametric			IPI00072523	TPK1	Q9H3S4	TPK1_HUMAN	Thiamin pyrophosphokinase 1 (hTPK1) (EC 2.7.6.2) (Placental protein 20) (PP20) (Thiamine pyrophosphokinase 1)	FALSE	0.0244399	TPP, replicate1			IPI00220628	AKAP9	0.000654	Q99996	AKAP9_HUMAN	A-kinase anchor protein 9 (AKAP-9) (A-kinase anchor protein 350 kDa) (AKAP 350) (hgAKAP 350) (A-kinase anchor protein 450 kDa) (AKAP 450) (AKAP 120-like protein) (Centrosome- and Golgi-localized PKN-associated protein) (CG-NAP) (Protein hyperion) (Protein kinase A-anchoring protein 9) (PRKA9) (Protein yotiao)
Q13126	0.82	0.616464	1.31697	189	MTAP_HUMAN	S-methyl-5'-thioadenosine phosphorylase (EC 2.4.2.28) (5'-methylthioadenosine phosphorylase) (MTA phosphorylase) (MTAP) (MTAPase)	FALSE	189	LiP-Quant			Q15149	0.574	0.681104	1.7115	203	Plectin (PCN) (PLTN) (Hemidesmosomal protein 1) (HD1) (Plectin-1)	FALSE	203	Deep-LiP_Quant (4h gradient)			IPI00023832	SH3PXD2B	0.0029393	0.093641	A1X283	SPD2B_HUMAN	SH3 and PX domain-containing protein 2B (Adapter protein HOFI) (Factor for adipocyte differentiation 49) (Tyrosine kinase substrate with four SH3 domains)	FALSE	TPP-non-parametric			IPI00644361	NAT1	P18440	ARY1_HUMAN	Arylamine N-acetyltransferase 1 (EC 2.3.1.5) (Arylamide acetylase 1) (Monomorphic arylamine N-acetyltransferase) (MNAT) (N-acetyltransferase type 1) (NAT-1)	FALSE	0.0244918	TPP, replicate1			IPI00477494	DRAP1	0.000658	Q14919	NC2A_HUMAN	Dr1-associated corepressor (Dr1-associated protein 1) (Negative cofactor 2-alpha) (NC2-alpha)
P12268	0.741	0.773193	1.31627	190	IMDH2_HUMAN	Inosine-5'-monophosphate dehydrogenase 2 (IMP dehydrogenase 2) (IMPD 2) (IMPDH 2) (EC 1.1.1.205) (IMPDH-II)	FALSE	190	LiP-Quant			Q00341	0.522	0.695906	1.70897	205	Vigilin (High density lipoprotein-binding protein) (HDL-binding protein)	FALSE	205	Deep-LiP_Quant (4h gradient)			IPI00301561	TRIP6	0.00295668	0.093641	Q15654	TRIP6_HUMAN	Thyroid receptor-interacting protein 6 (TR-interacting protein 6) (TRIP-6) (Opa-interacting protein 1) (OIP-1) (Zyxin-related protein 1) (ZRP-1)	FALSE	TPP-non-parametric			IPI00014865	PCIF1	Q9H4Z3	CAPAM_HUMAN	mRNA (2'-O-methyladenosine-N(6)-)-methyltransferase (EC 2.1.1.62) (Cap-specific adenosine methyltransferase) (CAPAM) (hCAPAM) (Phosphorylated CTD-interacting factor 1) (hPCIF1)	FALSE	0.026514	TPP, replicate1			IPI00011916	JTV1	0.000674	Q13155	AIMP2_HUMAN	Aminoacyl tRNA synthase complex-interacting multifunctional protein 2 (Multisynthase complex auxiliary component p38) (Protein JTV-1)
P82979	0.61	0.682263	1.31452	191	SARNP_HUMAN	SAP domain-containing ribonucleoprotein (Cytokine-induced protein of 29 kDa) (Nuclear protein Hcc-1) (Proliferation-associated cytokine-inducible protein CIP29)	FALSE	191	LiP-Quant			P55735	0.689	0.662895	1.70763	206	Protein SEC13 homolog (GATOR complex protein SEC13) (SEC13-like protein 1) (SEC13-related protein)	FALSE	206	Deep-LiP_Quant (4h gradient)			IPI00657720	KIAA0999	0.00317551	0.0992789	Q9Y2K2	SIK3_HUMAN	Serine/threonine-protein kinase SIK3 (EC 2.7.11.1) (Salt-inducible kinase 3) (SIK-3) (Serine/threonine-protein kinase QSK)	TRUE	TPP-non-parametric			IPI00032851	COPZ1	P61923	COPZ1_HUMAN	Coatomer subunit zeta-1 (Zeta-1-coat protein) (Zeta-1 COP)	FALSE	0.026514	TPP, replicate1			IPI00216132	RPS6KB1	0.000697	P23443	KS6B1_HUMAN	Ribosomal protein S6 kinase beta-1 (S6K-beta-1) (S6K1) (EC 2.7.11.1) (70 kDa ribosomal protein S6 kinase 1) (P70S6K1) (p70-S6K 1) (Ribosomal protein S6 kinase I) (Serine/threonine-protein kinase 14A) (p70 ribosomal S6 kinase alpha) (p70 S6 kinase alpha) (p70 S6K-alpha) (p70 S6KA)
Q12931	0.564	0.674626	1.31179	192	TRAP1_HUMAN	Heat shock protein 75 kDa, mitochondrial (HSP 75) (TNFR-associated protein 1) (Tumor necrosis factor type 1 receptor-associated protein) (TRAP-1)	FALSE	192	LiP-Quant			P07814	0.722	0.714107	1.70458	207	Bifunctional glutamate/proline--tRNA ligase (Bifunctional aminoacyl-tRNA synthetase) (Cell proliferation-inducing gene 32 protein) (Glutamatyl-prolyl-tRNA synthetase) [Includes: Glutamate--tRNA ligase (EC 6.1.1.17) (Glutamyl-tRNA synthetase) (GluRS); Proline--tRNA ligase (EC 6.1.1.15) (Prolyl-tRNA synthetase)]	FALSE	207	Deep-LiP_Quant (4h gradient)			IPI00005715	UBE4B	0.00323224	0.100355	O95155	UBE4B_HUMAN	Ubiquitin conjugation factor E4 B (EC 2.3.2.27) (Homozygously deleted in neuroblastoma 1) (RING-type E3 ubiquitin transferase E4 B) (Ubiquitin fusion degradation protein 2)	FALSE	TPP-non-parametric			IPI00302112	MAP2K7	O14733	MP2K7_HUMAN	Dual specificity mitogen-activated protein kinase kinase 7 (MAP kinase kinase 7) (MAPKK 7) (EC 2.7.12.2) (JNK-activating kinase 2) (MAPK/ERK kinase 7) (MEK 7) (Stress-activated protein kinase kinase 4) (SAPK kinase 4) (SAPKK-4) (SAPKK4) (c-Jun N-terminal kinase kinase 2) (JNK kinase 2) (JNKK 2)	TRUE	0.026514	TPP, replicate1			IPI00057035	TRMT61B	0.000767	Q9BVS5	TR61B_HUMAN	tRNA (adenine(58)-N(1))-methyltransferase, mitochondrial (EC 2.1.1.220) (mRNA methyladenosine-N(1)-methyltransferase) (EC 2.1.1.-)
Q9H2M9	0.368	0.748723	1.31105	194	RBGPR_HUMAN	Rab3 GTPase-activating protein non-catalytic subunit (RGAP-iso) (Rab3 GTPase-activating protein 150 kDa subunit) (Rab3-GAP p150) (Rab3-GAP150) (Rab3-GAP regulatory subunit)	FALSE	194	LiP-Quant			O43615	0.465	0.688634	1.70272	208	Mitochondrial import inner membrane translocase subunit TIM44	FALSE	208	Deep-LiP_Quant (4h gradient)			IPI00306353	DUSP23	0.00335141	0.103343	Q9BVJ7	DUS23_HUMAN	Dual specificity protein phosphatase 23 (EC 3.1.3.16) (EC 3.1.3.48) (Low molecular mass dual specificity phosphatase 3) (LDP-3) (VH1-like phosphatase Z)	FALSE	TPP-non-parametric			IPI00607579	HPS1	Q92902	HPS1_HUMAN	Hermansky-Pudlak syndrome 1 protein	FALSE	0.026514	TPP, replicate1			IPI00260090	ELMO2	0.000767	Q96JJ3	ELMO2_HUMAN	Engulfment and cell motility protein 2 (Protein ced-12 homolog A) (hCed-12A)
Q86XP3	0.392	0.644888	1.3105	196	DDX42_HUMAN	ATP-dependent RNA helicase DDX42 (EC 3.6.4.13) (DEAD box protein 42) (RNA helicase-like protein) (RHELP) (RNA helicase-related protein) (RNAHP) (SF3b DEAD box protein) (Splicing factor 3B-associated 125 kDa protein) (SF3b125)	FALSE	196	LiP-Quant			P39687	0.562	0.68241	1.70269	209	Acidic leucine-rich nuclear phosphoprotein 32 family member A (Acidic nuclear phosphoprotein pp32) (pp32) (Leucine-rich acidic nuclear protein) (LANP) (Mapmodulin) (Potent heat-stable protein phosphatase 2A inhibitor I1PP2A) (Putative HLA-DR-associated protein I) (PHAPI)	FALSE	209	Deep-LiP_Quant (4h gradient)			IPI00024497	TUFT1	0.00385359	0.114893	Q9NNX1	TUFT1_HUMAN	Tuftelin	FALSE	TPP-non-parametric			IPI00783550	ADAL	Q6DHV7	ADAL_HUMAN	Adenosine deaminase-like protein (EC 3.5.4.-) (Adenosine deaminase-like protein isoform 1) (N6-mAMP deaminase) (HsMAPDA) (N6-methyl-AMP aminohydrolase)	FALSE	0.026514	TPP, replicate1			IPI00426066	DEPDC5	0.000839	O75140	DEPD5_HUMAN	GATOR complex protein DEPDC5 (DEP domain-containing protein 5)
O00203	0.393	0.627546	1.31009	197	AP3B1_HUMAN	AP-3 complex subunit beta-1 (Adaptor protein complex AP-3 subunit beta-1) (Adaptor-related protein complex 3 subunit beta-1) (Beta-3A-adaptin) (Clathrin assembly protein complex 3 beta-1 large chain)	FALSE	197	LiP-Quant			Q96AE4	0.716	0.692095	1.69878	211	Far upstream element-binding protein 1 (FBP) (FUSE-binding protein 1) (DNA helicase V) (hDH V)	FALSE	211	Deep-LiP_Quant (4h gradient)			IPI00152981	ACAD9	0.00385079	0.114893	Q9H845	ACAD9_HUMAN	Complex I assembly factor ACAD9, mitochondrial (Acyl-CoA dehydrogenase family member 9) (ACAD-9) (EC 1.3.8.-)	FALSE	TPP-non-parametric			IPI00335101	RPS6KA5	O75582	KS6A5_HUMAN	Ribosomal protein S6 kinase alpha-5 (S6K-alpha-5) (EC 2.7.11.1) (90 kDa ribosomal protein S6 kinase 5) (Nuclear mitogen- and stress-activated protein kinase 1) (RSK-like protein kinase) (RSKL)	TRUE	0.0289642	TPP, replicate1			IPI00477563	MATK	0.000839	P42679	MATK_HUMAN	Megakaryocyte-associated tyrosine-protein kinase (EC 2.7.10.2) (CSK homologous kinase) (CHK) (Hematopoietic consensus tyrosine-lacking kinase) (Protein kinase HYL) (Tyrosine-protein kinase CTK)
P52272	0.666	0.900921	1.30499	201	HNRPM_HUMAN	Heterogeneous nuclear ribonucleoprotein M (hnRNP M)	FALSE	201	LiP-Quant			P13929	0.615	0.68743	1.69749	212	Beta-enolase (EC 4.2.1.11) (2-phospho-D-glycerate hydro-lyase) (Enolase 3) (Muscle-specific enolase) (MSE) (Skeletal muscle enolase)	FALSE	212	Deep-LiP_Quant (4h gradient)			IPI00296938	TMEM57	0.00381845	0.114893	Q8N5G2	MACOI_HUMAN	Macoilin (Macoilin-1) (Transmembrane protein 57)	FALSE	TPP-non-parametric			IPI00335101	RPS6KA5	O75582	KS6A5_HUMAN	Ribosomal protein S6 kinase alpha-5 (S6K-alpha-5) (EC 2.7.11.1) (90 kDa ribosomal protein S6 kinase 5) (Nuclear mitogen- and stress-activated protein kinase 1) (RSK-like protein kinase) (RSKL)	TRUE	0.0289642	TPP, replicate1			IPI00641523	PDZD11	0.000878	Q5EBL8	PDZ11_HUMAN	PDZ domain-containing protein 11 (ATPase-interacting PDZ protein) (Plasma membrane calcium ATPase-interacting single-PDZ protein) (PMCA-interacting single-PDZ protein)
O00625	0.734	0.646919	1.3028	202	PIR_HUMAN	Pirin (EC 1.13.11.24) (Probable quercetin 2,3-dioxygenase PIR) (Probable quercetinase)	FALSE	202	LiP-Quant			O14787	0.24	0.681524	1.69485	213	Transportin-2 (Karyopherin beta-2b)	FALSE	213	Deep-LiP_Quant (4h gradient)			IPI00328748	ARMET	0.00384128	0.114893	P55145	MANF_HUMAN	Mesencephalic astrocyte-derived neurotrophic factor (Arginine-rich protein) (Protein ARMET)	FALSE	TPP-non-parametric			IPI00293652	IRAK1	P51617	IRAK1_HUMAN	Interleukin-1 receptor-associated kinase 1 (IRAK-1) (EC 2.7.11.1)	TRUE	0.0290355	TPP, replicate1			IPI00024990	ALDH6A1	0.000901	Q02252	MMSA_HUMAN	Methylmalonate-semialdehyde dehydrogenase [acylating], mitochondrial (MMSDH) (Malonate-semialdehyde dehydrogenase [acylating]) (EC 1.2.1.18) (EC 1.2.1.27) (Aldehyde dehydrogenase family 6 member A1)
O60841	0.476	0.663672	1.30267	203	IF2P_HUMAN	Eukaryotic translation initiation factor 5B (eIF-5B) (EC 3.6.5.3) (Translation initiation factor IF-2)	FALSE	203	LiP-Quant			Q96JG6	0.26	0.679836	1.69302	214	Syndetin (Coiled-coil domain-containing protein 132) (EARP/GARPII complex subunit VPS50)	FALSE	214	Deep-LiP_Quant (4h gradient)			IPI00383581	GANAB	0.00376772	0.114893	Q14697	GANAB_HUMAN	Neutral alpha-glucosidase AB (EC 3.2.1.207) (Alpha-glucosidase 2) (Glucosidase II subunit alpha)	FALSE	TPP-non-parametric			IPI00478608	CYTH1	Q15438	CYH1_HUMAN	Cytohesin-1 (PH, SEC7 and coiled-coil domain-containing protein 1) (SEC7 homolog B2-1)	FALSE	0.0301886	TPP, replicate1			IPI00477763	CDC42BPB	0.000941	Q9Y5S2	MRCKB_HUMAN	Serine/threonine-protein kinase MRCK beta (EC 2.7.11.1) (CDC42-binding protein kinase beta) (CDC42BP-beta) (DMPK-like beta) (Myotonic dystrophy kinase-related CDC42-binding kinase beta) (MRCK beta) (Myotonic dystrophy protein kinase-like beta)
O60232	0.417	0.65299	1.30195	204	ZNRD2_HUMAN	Protein ZNRD2 (Autoantigen p27) (Sjoegren syndrome/scleroderma autoantigen 1) (Zinc ribbon domain-containing protein 2)	FALSE	204	LiP-Quant			P14866	0.686	0.696576	1.69269	215	Heterogeneous nuclear ribonucleoprotein L (hnRNP L)	FALSE	215	Deep-LiP_Quant (4h gradient)			IPI00102059	SCYL1	0.00404442	0.119789	Q96KG9	SCYL1_HUMAN	N-terminal kinase-like protein (Coated vesicle-associated kinase of 90 kDa) (SCY1-like protein 1) (Telomerase regulation-associated protein) (Telomerase transcriptional element-interacting factor) (Teratoma-associated tyrosine kinase)	TRUE	TPP-non-parametric			IPI00795107	TATDN1	NA	NA	NA	FALSE	0.0305904	TPP, replicate1			IPI00105532	LLGL1	0.000994	NA	NA	NA
Q07666	0.517	0.581446	1.30183	205	KHDR1_HUMAN	KH domain-containing, RNA-binding, signal transduction-associated protein 1 (GAP-associated tyrosine phosphoprotein p62) (Src-associated in mitosis 68 kDa protein) (Sam68) (p21 Ras GTPase-activating protein-associated p62) (p68)	FALSE	205	LiP-Quant			P06454	0.613	0.687899	1.69173	216	Prothymosin alpha [Cleaved into: Prothymosin alpha, N-terminally processed; Thymosin alpha-1]	FALSE	216	Deep-LiP_Quant (4h gradient)			IPI00011604	GCSH	0.0042477	0.121332	P23434	GCSH_HUMAN	Glycine cleavage system H protein, mitochondrial (Lipoic acid-containing protein)	FALSE	TPP-non-parametric			IPI00793906	SUDS3	NA	NA	NA	FALSE	0.0306236	TPP, replicate1			IPI00641770	PI4KB	0.00100152	Q9UBF8	PI4KB_HUMAN	Phosphatidylinositol 4-kinase beta (PI4K-beta) (PI4Kbeta) (PtdIns 4-kinase beta) (EC 2.7.1.67) (NPIK) (PI4K92) (PI4KIII)
P52209	0.588	0.64341	1.30068	206	6PGD_HUMAN	6-phosphogluconate dehydrogenase, decarboxylating (EC 1.1.1.44)	FALSE	206	LiP-Quant			P35269	0.362	0.681451	1.69064	217	General transcription factor IIF subunit 1 (General transcription factor IIF 74 kDa subunit) (Transcription initiation factor IIF subunit alpha) (TFIIF-alpha) (Transcription initiation factor RAP74)	FALSE	217	Deep-LiP_Quant (4h gradient)			IPI00107708	CXORF48	0.00425192	0.121332	Q8WUE5	CT55_HUMAN	Cancer/testis antigen 55 (Tumor antigen BJ-HCC-20)	FALSE	TPP-non-parametric			IPI00877863	CCNC	NA	NA	NA	FALSE	0.0306868	TPP, replicate1			IPI00151170	TTK	0.001078	P33981	TTK_HUMAN	Dual specificity protein kinase TTK (EC 2.7.12.1) (Phosphotyrosine picked threonine-protein kinase) (PYT)
O43396	0.723	0.691505	1.29801	208	TXNL1_HUMAN	Thioredoxin-like protein 1 (32 kDa thioredoxin-related protein)	FALSE	208	LiP-Quant			O95817	0.621	0.701699	1.68507	218	BAG family molecular chaperone regulator 3 (BAG-3) (Bcl-2-associated athanogene 3) (Bcl-2-binding protein Bis) (Docking protein CAIR-1)	FALSE	218	Deep-LiP_Quant (4h gradient)			IPI00152303	PIP4K2C	0.00425797	0.121332	Q8TBX8	PI42C_HUMAN	Phosphatidylinositol 5-phosphate 4-kinase type-2 gamma (EC 2.7.1.149) (Phosphatidylinositol 5-phosphate 4-kinase type II gamma) (PI(5)P 4-kinase type II gamma) (PIP4KII-gamma)	FALSE	TPP-non-parametric			IPI00163644	OSBPL8	Q9BZF1	OSBL8_HUMAN	Oxysterol-binding protein-related protein 8 (ORP-8) (OSBP-related protein 8)	FALSE	0.0325295	TPP, replicate1			IPI00028266	CCNB2	0.0011184	O95067	CCNB2_HUMAN	G2/mitotic-specific cyclin-B2
P08195	0.673	0.615524	1.29739	209	4F2_HUMAN	4F2 cell-surface antigen heavy chain (4F2hc) (4F2 heavy chain antigen) (Lymphocyte activation antigen 4F2 large subunit) (Solute carrier family 3 member 2) (CD antigen CD98)	FALSE	209	LiP-Quant			P0DMV8;P0DMV9	81.9%;81.9%	0.712574	1.68491	219	NA	FALSE	219	Deep-LiP_Quant (4h gradient)			IPI00219072	STK11	0.00422885	0.121332	Q15831	STK11_HUMAN	Serine/threonine-protein kinase STK11 (EC 2.7.11.1) (Liver kinase B1) (LKB1) (hLKB1) (Renal carcinoma antigen NY-REN-19)	TRUE	TPP-non-parametric			IPI00423156	CHEK2	O96017	CHK2_HUMAN	Serine/threonine-protein kinase Chk2 (EC 2.7.11.1) (CHK2 checkpoint homolog) (Cds1 homolog) (Hucds1) (hCds1) (Checkpoint kinase 2)	TRUE	0.0337855	TPP, replicate1			IPI00021175	CRKRS	0.0011433	Q9NYV4	CDK12_HUMAN	Cyclin-dependent kinase 12 (EC 2.7.11.22) (EC 2.7.11.23) (Cdc2-related kinase, arginine/serine-rich) (CrkRS) (Cell division cycle 2-related protein kinase 7) (CDC2-related protein kinase 7) (Cell division protein kinase 12) (hCDK12)
O60664	0.657	0.682554	1.29527	211	PLIN3_HUMAN	Perilipin-3 (47 kDa mannose 6-phosphate receptor-binding protein) (47 kDa MPR-binding protein) (Cargo selection protein TIP47) (Mannose-6-phosphate receptor-binding protein 1) (Placental protein 17) (PP17)	FALSE	211	LiP-Quant			P50991	0.822	0.720014	1.68332	220	T-complex protein 1 subunit delta (TCP-1-delta) (CCT-delta) (Stimulator of TAR RNA-binding)	FALSE	220	Deep-LiP_Quant (4h gradient)			IPI00296927	PCTP	0.0042085	0.121332	Q9UKL6	PPCT_HUMAN	Phosphatidylcholine transfer protein (PC-TP) (START domain-containing protein 2) (StARD2) (StAR-related lipid transfer protein 2)	FALSE	TPP-non-parametric			IPI00002538	PDPK1	O15530	PDPK1_HUMAN	3-phosphoinositide-dependent protein kinase 1 (hPDK1) (EC 2.7.11.1)	TRUE	0.0340009	TPP, replicate1			IPI00384817	PIK3CD	0.00125626	O00329	PK3CD_HUMAN	Phosphatidylinositol 4,5-bisphosphate 3-kinase catalytic subunit delta isoform (PI3-kinase subunit delta) (PI3K-delta) (PI3Kdelta) (PtdIns-3-kinase subunit delta) (EC 2.7.1.153) (Phosphatidylinositol 4,5-bisphosphate 3-kinase 110 kDa catalytic subunit delta) (PtdIns-3-kinase subunit p110-delta) (p110delta)
P27824	0.5	0.804032	1.29341	212	CALX_HUMAN	Calnexin (IP90) (Major histocompatibility complex class I antigen-binding protein p88) (p90)	FALSE	212	LiP-Quant			Q9GZT8	0.395	0.674907	1.68321	221	NIF3-like protein 1 (Amyotrophic lateral sclerosis 2 chromosomal region candidate gene 1 protein)	FALSE	221	Deep-LiP_Quant (4h gradient)			IPI00478300	LSM14A	0.00426942	0.121332	Q8ND56	LS14A_HUMAN	Protein LSM14 homolog A (Protein FAM61A) (Protein SCD6 homolog) (Putative alpha-synuclein-binding protein) (AlphaSNBP) (RNA-associated protein 55A) (hRAP55) (hRAP55A)	FALSE	TPP-non-parametric			IPI00171407	STXBP5	Q5T5C0	STXB5_HUMAN	Syntaxin-binding protein 5 (Lethal(2) giant larvae protein homolog 3) (Tomosyn-1)	FALSE	0.0340009	TPP, replicate1			IPI00008255	AZI2	0.00146573	Q9H6S1	AZI2_HUMAN	5-azacytidine-induced protein 2 (NF-kappa-B-activating kinase-associated protein 1) (Nak-associated protein 1) (TILP)
P62269	0.658	0.624162	1.29276	213	RS18_HUMAN	40S ribosomal protein S18 (Ke-3) (Ke3) (Small ribosomal subunit protein uS13)	FALSE	213	LiP-Quant			P49257	0.484	0.656858	1.68198	222	Protein ERGIC-53 (ER-Golgi intermediate compartment 53 kDa protein) (Gp58) (Intracellular mannose-specific lectin MR60) (Lectin mannose-binding 1)	FALSE	222	Deep-LiP_Quant (4h gradient)			IPI00872673	NDE1	0.00431209	0.121332	NA	NA	NA	FALSE	TPP-non-parametric			IPI00328118	SPAG5	Q96R06	SPAG5_HUMAN	Sperm-associated antigen 5 (Astrin) (Deepest) (Mitotic spindle-associated protein p126) (MAP126)	FALSE	0.0343062	TPP, replicate1			IPI00220871	RPL37	0.00149907	P61927	RL37_HUMAN	60S ribosomal protein L37 (G1.16) (Large ribosomal subunit protein eL37)
O14773	0.43	0.683839	1.29198	214	TPP1_HUMAN	Tripeptidyl-peptidase 1 (TPP-1) (EC 3.4.14.9) (Cell growth-inhibiting gene 1 protein) (Lysosomal pepstatin-insensitive protease) (LPIC) (Tripeptidyl aminopeptidase) (Tripeptidyl-peptidase I) (TPP-I)	FALSE	214	LiP-Quant			P06899;P23527;P33778;Q16778	57.9%;57.9%;57.9%;57.9%	0.682185	1.68094	223	NA	FALSE	223	Deep-LiP_Quant (4h gradient)			IPI00909024	MTRF1	0.00430335	0.121332	O75570	RF1M_HUMAN	Peptide chain release factor 1, mitochondrial (MRF-1) (MtRF-1)	FALSE	TPP-non-parametric			IPI00375254	FBXO18	Q8NFZ0	FBH1_HUMAN	F-box DNA helicase 1 (hFBH1) (EC 3.6.4.12) (F-box only protein 18)	FALSE	0.0345516	TPP, replicate1			IPI00465121	GNAI2	0.00159064	NA	NA	NA
P63244	0.871	0.673374	1.29183	215	RACK1_HUMAN	Receptor of activated protein C kinase 1 (Cell proliferation-inducing gene 21 protein) (Guanine nucleotide-binding protein subunit beta-2-like 1) (Guanine nucleotide-binding protein subunit beta-like protein 12.3) (Human lung cancer oncogene 7 protein) (HLC-7) (Receptor for activated C kinase) (Small ribosomal subunit protein RACK1) [Cleaved into: Receptor of activated protein C kinase 1, N-termi…	FALSE	215	LiP-Quant			P78344	0.557	0.690902	1.67977	224	Eukaryotic translation initiation factor 4 gamma 2 (eIF-4-gamma 2) (eIF-4G 2) (eIF4G 2) (Death-associated protein 5) (DAP-5) (p97)	FALSE	224	Deep-LiP_Quant (4h gradient)			IPI00005914	SHPK	0.00437296	0.12228	Q8NER1	TRPV1_HUMAN	Transient receptor potential cation channel subfamily V member 1 (TrpV1) (Capsaicin receptor) (Osm-9-like TRP channel 1) (OTRPC1) (Vanilloid receptor 1)	FALSE	TPP-non-parametric			IPI00300439	USP25	Q9UHP3	UBP25_HUMAN	Ubiquitin carboxyl-terminal hydrolase 25 (EC 3.4.19.12) (Deubiquitinating enzyme 25) (USP on chromosome 21) (Ubiquitin thioesterase 25) (Ubiquitin-specific-processing protease 25)	FALSE	0.0370571	TPP, replicate1			IPI00748284	NDOR1	0.00159879	Q9UHB4	NDOR1_HUMAN	NADPH-dependent diflavin oxidoreductase 1 (EC 1.18.1.-) (NADPH-dependent FMN and FAD-containing oxidoreductase) (Novel reductase 1)
P23528	0.873	0.690134	1.29018	217	COF1_HUMAN	Cofilin-1 (18 kDa phosphoprotein) (p18) (Cofilin, non-muscle isoform)	FALSE	217	LiP-Quant			O95602	0.223	0.67386	1.67803	226	DNA-directed RNA polymerase I subunit RPA1 (RNA polymerase I subunit A1) (EC 2.7.7.6) (A190) (DNA-directed RNA polymerase I largest subunit) (DNA-directed RNA polymerase I subunit A) (RNA polymerase I 194 kDa subunit) (RPA194)	FALSE	226	Deep-LiP_Quant (4h gradient)			IPI00023407	NCKAP1L	0.00449012	0.123342	P55160	NCKPL_HUMAN	Nck-associated protein 1-like (Hematopoietic protein 1) (Membrane-associated protein HEM-1)	FALSE	TPP-non-parametric			IPI00030511	WDR85	Q9BTV6	DPH7_HUMAN	Diphthine methyltransferase (EC 3.1.1.97) (Diphthamide biosynthesis protein 7) (WD repeat-containing protein 85)	FALSE	0.037265	TPP, replicate1			IPI00329488	ABL2	0.0017135	P42684	ABL2_HUMAN	Tyrosine-protein kinase ABL2 (EC 2.7.10.2) (Abelson murine leukemia viral oncogene homolog 2) (Abelson tyrosine-protein kinase 2) (Abelson-related gene protein) (Tyrosine-protein kinase ARG)
P06865	0.397	0.691152	1.28739	219	HEXA_HUMAN	Beta-hexosaminidase subunit alpha (EC 3.2.1.52) (Beta-N-acetylhexosaminidase subunit alpha) (Hexosaminidase subunit A) (N-acetyl-beta-glucosaminidase subunit alpha)	FALSE	219	LiP-Quant			Q9H4A6	0.399	0.669036	1.67414	228	Golgi phosphoprotein 3 (Coat protein GPP34) (Mitochondrial DNA absence factor) (MIDAS)	FALSE	228	Deep-LiP_Quant (4h gradient)			IPI00217911	NUDT18	0.00449313	0.123342	Q6ZVK8	NUD18_HUMAN	8-oxo-dGDP phosphatase NUDT18 (EC 3.6.1.58) (2-hydroxy-dADP phosphatase) (7,8-dihydro-8-oxoguanine phosphatase) (MutT homolog 3) (Nucleoside diphosphate-linked moiety X motif 18) (Nudix motif 18)	FALSE	TPP-non-parametric			IPI00470490	NCOA1	Q15788	NCOA1_HUMAN	Nuclear receptor coactivator 1 (NCoA-1) (EC 2.3.1.48) (Class E basic helix-loop-helix protein 74) (bHLHe74) (Protein Hin-2) (RIP160) (Renal carcinoma antigen NY-REN-52) (Steroid receptor coactivator 1) (SRC-1)	FALSE	0.0377664	TPP, replicate1			IPI00026054	MAPKAPK2	0.00177413	P49137	MAPK2_HUMAN	MAP kinase-activated protein kinase 2 (MAPK-activated protein kinase 2) (MAPKAP kinase 2) (MAPKAP-K2) (MAPKAPK-2) (MK-2) (MK2) (EC 2.7.11.1)
P11142	0.704	0.660076	1.28642	220	HSP7C_HUMAN	Heat shock cognate 71 kDa protein (Heat shock 70 kDa protein 8) (Lipopolysaccharide-associated protein 1) (LAP-1) (LPS-associated protein 1)	FALSE	220	LiP-Quant			P43304	0.354	0.670665	1.674	229	Glycerol-3-phosphate dehydrogenase, mitochondrial (GPD-M) (GPDH-M) (EC 1.1.5.3) (mtGPD)	FALSE	229	Deep-LiP_Quant (4h gradient)			IPI00398009	IPO4	0.00443948	0.123342	Q8TEX9	IPO4_HUMAN	Importin-4 (Imp4) (Importin-4b) (Imp4b) (Ran-binding protein 4) (RanBP4)	FALSE	TPP-non-parametric			IPI00025091	RPS11	P62280	RS11_HUMAN	40S ribosomal protein S11 (Small ribosomal subunit protein uS17)	FALSE	0.0389635	TPP, replicate1			IPI00412607	RPL35	0.00181147	P42766	RL35_HUMAN	60S ribosomal protein L35 (Large ribosomal subunit protein uL29)
Q92879	0.276	0.646391	1.28616	221	CELF1_HUMAN	CUGBP Elav-like family member 1 (CELF-1) (50 kDa nuclear polyadenylated RNA-binding protein) (Bruno-like protein 2) (CUG triplet repeat RNA-binding protein 1) (CUG-BP1) (CUG-BP- and ETR-3-like factor 1) (Deadenylation factor CUG-BP) (Embryo deadenylation element-binding protein homolog) (EDEN-BP homolog) (RNA-binding protein BRUNOL-2)	FALSE	221	LiP-Quant			Q06124	0.459	0.676663	1.67234	231	Tyrosine-protein phosphatase non-receptor type 11 (EC 3.1.3.48) (Protein-tyrosine phosphatase 1D) (PTP-1D) (Protein-tyrosine phosphatase 2C) (PTP-2C) (SH-PTP2) (SHP-2) (Shp2) (SH-PTP3)	FALSE	231	Deep-LiP_Quant (4h gradient)			IPI00022240	ISCU	0.00461974	0.126049	Q9H1K1	ISCU_HUMAN	Iron-sulfur cluster assembly enzyme ISCU, mitochondrial (NifU-like N-terminal domain-containing protein) (NifU-like protein)	FALSE	TPP-non-parametric			IPI00005492	WDR5	P61964	WDR5_HUMAN	WD repeat-containing protein 5 (BMP2-induced 3-kb gene protein)	FALSE	0.0394084	TPP, replicate1			IPI00917298	RPL31	0.00182948	P62899	RL31_HUMAN	60S ribosomal protein L31 (Large ribosomal subunit protein eL31)
P08047	0.143	0.664144	1.28585	222	SP1_HUMAN	Transcription factor Sp1	FALSE	222	LiP-Quant			Q9NX58	0.441	0.68779	1.67133	232	Cell growth-regulating nucleolar protein	FALSE	232	Deep-LiP_Quant (4h gradient)			IPI00218288	SEC24D	0.00468942	0.12696	O94855	SC24D_HUMAN	Protein transport protein Sec24D (SEC24-related protein D)	FALSE	TPP-non-parametric			IPI00103884	OVCA2	Q8WZ82	OVCA2_HUMAN	Esterase OVCA2 (EC 3.1.2.-) (Ovarian cancer-associated gene 2 protein)	FALSE	0.0394743	TPP, replicate1			IPI00099131	ZC3H7B	0.00185861	Q9UGR2	Z3H7B_HUMAN	Zinc finger CCCH domain-containing protein 7B (Rotavirus 'X'-associated non-structural protein) (RoXaN)
P29401	0.83	0.656139	1.28565	223	TKT_HUMAN	Transketolase (TK) (EC 2.2.1.1)	FALSE	223	LiP-Quant			Q96RS6	0.487	0.674287	1.66995	233	NudC domain-containing protein 1 (Chronic myelogenous leukemia tumor antigen 66) (Tumor antigen CML66)	FALSE	233	Deep-LiP_Quant (4h gradient)			IPI00328939	DTWD1	0.00473775	0.12696	Q8N5C7	DTWD1_HUMAN	DTW domain-containing protein 1	FALSE	TPP-non-parametric			IPI00293963	CDYL	Q9Y232	CDYL_HUMAN	Chromodomain Y-like protein (CDY-like) (Crotonyl-CoA hydratase) (EC 4.2.1.-)	FALSE	0.0394764	TPP, replicate1			IPI00027729	CSNK1E	0.00191197	P49674	KC1E_HUMAN	Casein kinase I isoform epsilon (CKI-epsilon) (CKIe) (EC 2.7.11.1)
P21266	0.818	0.604879	1.28404	224	GSTM3_HUMAN	Glutathione S-transferase Mu 3 (EC 2.5.1.18) (GST class-mu 3) (GSTM3-3) (hGSTM3-3)	FALSE	224	LiP-Quant			P11586	0.713	0.688754	1.6691	234	C-1-tetrahydrofolate synthase, cytoplasmic (C1-THF synthase) [Cleaved into: C-1-tetrahydrofolate synthase, cytoplasmic, N-terminally processed] [Includes: Methylenetetrahydrofolate dehydrogenase (EC 1.5.1.5); Methenyltetrahydrofolate cyclohydrolase (EC 3.5.4.9); Formyltetrahydrofolate synthetase (EC 6.3.4.3)]	FALSE	234	Deep-LiP_Quant (4h gradient)			IPI00642645	MTHFR	0.00471528	0.12696	P42898	MTHR_HUMAN	Methylenetetrahydrofolate reductase (EC 1.5.1.20)	FALSE	TPP-non-parametric			IPI00604590	NME1-NME2	P15531	NDKA_HUMAN	Nucleoside diphosphate kinase A (NDK A) (NDP kinase A) (EC 2.7.4.6) (Granzyme A-activated DNase) (GAAD) (Metastasis inhibition factor nm23) (NM23-H1) (Tumor metastatic process-associated protein)	FALSE	0.0396176	TPP, replicate1			IPI00783931	COL18A1	0.00191784	P39060	COIA1_HUMAN	Collagen alpha-1(XVIII) chain [Cleaved into: Endostatin; Non-collagenous domain 1 (NC1)]
Q7LBC6	0.183	0.684023	1.28357	225	KDM3B_HUMAN	Lysine-specific demethylase 3B (EC 1.14.11.-) (JmjC domain-containing histone demethylation protein 2B) (Jumonji domain-containing protein 1B) (Nuclear protein 5qNCA)	FALSE	225	LiP-Quant			P19623	0.719	0.672087	1.66573	235	Spermidine synthase (SPDSY) (EC 2.5.1.16) (Putrescine aminopropyltransferase)	FALSE	235	Deep-LiP_Quant (4h gradient)			IPI00018873	NAMPT	0.00487749	0.128412	P43490	NAMPT_HUMAN	Nicotinamide phosphoribosyltransferase (NAmPRTase) (Nampt) (EC 2.4.2.12) (Pre-B-cell colony-enhancing factor 1) (Pre-B cell-enhancing factor) (Visfatin)	FALSE	TPP-non-parametric			IPI00657935	RFESD	Q8TAC1	RFESD_HUMAN	Rieske domain-containing protein	FALSE	0.0407444	TPP, replicate1			IPI00018404	TCEB3	0.00209792	NA	NA	NA
P53999	0.693	0.632098	1.28311	226	TCP4_HUMAN	Activated RNA polymerase II transcriptional coactivator p15 (Positive cofactor 4) (PC4) (SUB1 homolog) (p14)	FALSE	226	LiP-Quant			Q01082	0.524	0.669455	1.6645	236	Spectrin beta chain, non-erythrocytic 1 (Beta-II spectrin) (Fodrin beta chain) (Spectrin, non-erythroid beta chain 1)	FALSE	236	Deep-LiP_Quant (4h gradient)			IPI00385449	PRKCA	0.00485169	0.128412	P17252	KPCA_HUMAN	Protein kinase C alpha type (PKC-A) (PKC-alpha) (EC 2.7.11.13)	TRUE	TPP-non-parametric			IPI00021187	RUVBL1	Q9Y265	RUVB1_HUMAN	RuvB-like 1 (EC 3.6.4.12) (49 kDa TATA box-binding protein-interacting protein) (49 kDa TBP-interacting protein) (54 kDa erythrocyte cytosolic protein) (ECP-54) (INO80 complex subunit H) (Nuclear matrix protein 238) (NMP 238) (Pontin 52) (TIP49a) (TIP60-associated protein 54-alpha) (TAP54-alpha)	FALSE	0.0420138	TPP, replicate1			IPI00216164	EHHADH	0.00210841	Q08426	ECHP_HUMAN	Peroxisomal bifunctional enzyme (PBE) (PBFE) [Includes: Enoyl-CoA hydratase/3,2-trans-enoyl-CoA isomerase (EC 4.2.1.17) (EC 5.3.3.8); 3-hydroxyacyl-CoA dehydrogenase (EC 1.1.1.35)]
P22695	0.543	0.676682	1.27817	228	QCR2_HUMAN	Cytochrome b-c1 complex subunit 2, mitochondrial (Complex III subunit 2) (Core protein II) (Ubiquinol-cytochrome-c reductase complex core protein 2)	FALSE	228	LiP-Quant			Q9BY44	0.634	0.676026	1.66424	237	Eukaryotic translation initiation factor 2A (eIF-2A) (65 kDa eukaryotic translation initiation factor 2A) [Cleaved into: Eukaryotic translation initiation factor 2A, N-terminally processed]	FALSE	237	Deep-LiP_Quant (4h gradient)			IPI00743594	ANLN	0.00482122	0.128412	Q9NQW6	ANLN_HUMAN	Anillin	FALSE	TPP-non-parametric			IPI00012535	DNAJA1	P31689	DNJA1_HUMAN	DnaJ homolog subfamily A member 1 (DnaJ protein homolog 2) (HSDJ) (Heat shock 40 kDa protein 4) (Heat shock protein J2) (HSJ-2) (Human DnaJ protein 2) (hDj-2)	FALSE	0.0432555	TPP, replicate1			IPI00293015	WDR8	0.00215821	Q9P2S5	WRP73_HUMAN	WD repeat-containing protein WRAP73 (WD repeat-containing protein 8) (WD repeat-containing protein antisense to TP73 gene)
P41743	0.477	0.683235	1.27812	229	KPCI_HUMAN	Protein kinase C iota type (EC 2.7.11.13) (Atypical protein kinase C-lambda/iota) (PRKC-lambda/iota) (aPKC-lambda/iota) (nPKC-iota)	TRUE	229	LiP-Quant			Q9NZL4	0.646	0.674214	1.66271	239	Hsp70-binding protein 1 (HspBP1) (Heat shock protein-binding protein 1) (Hsp70-binding protein 2) (HspBP2) (Hsp70-interacting protein 1) (Hsp70-interacting protein 2)	FALSE	239	Deep-LiP_Quant (4h gradient)			IPI00219179	ERCC4	0.00498844	0.129815	Q92889	XPF_HUMAN	DNA repair endonuclease XPF (EC 3.1.-.-) (DNA excision repair protein ERCC-4) (DNA repair protein complementing XP-F cells) (Xeroderma pigmentosum group F-complementing protein)	FALSE	TPP-non-parametric			IPI00410091	C11ORF73	Q53FT3	HIKES_HUMAN	Protein Hikeshi	FALSE	0.0436588	TPP, replicate1			IPI00015838	LYAR	0.0023002	Q9NX58	LYAR_HUMAN	Cell growth-regulating nucleolar protein
P62266	0.587	0.612634	1.27799	230	RS23_HUMAN	40S ribosomal protein S23 (Small ribosomal subunit protein uS12)	FALSE	230	LiP-Quant			P52294	0.435	0.67331	1.65729	241	Importin subunit alpha-5 (Karyopherin subunit alpha-1) (Nucleoprotein interactor 1) (NPI-1) (RAG cohort protein 2) (SRP1-beta) [Cleaved into: Importin subunit alpha-5, N-terminally processed]	FALSE	241	Deep-LiP_Quant (4h gradient)			IPI00797612	WDR6	0.00497296	0.129815	Q9NNW5	WDR6_HUMAN	WD repeat-containing protein 6	FALSE	TPP-non-parametric			IPI00641812	INPP4A	NA	NA	NA	FALSE	0.0438078	TPP, replicate1			IPI00293845	RIF1	0.00233282	Q5UIP0	RIF1_HUMAN	Telomere-associated protein RIF1 (Rap1-interacting factor 1 homolog)
O43242	0.575	0.642543	1.27671	231	PSMD3_HUMAN	26S proteasome non-ATPase regulatory subunit 3 (26S proteasome regulatory subunit RPN3) (26S proteasome regulatory subunit S3) (Proteasome subunit p58)	FALSE	231	LiP-Quant			P31948	0.729	0.706697	1.6566	242	Stress-induced-phosphoprotein 1 (STI1) (Hsc70/Hsp90-organizing protein) (Hop) (Renal carcinoma antigen NY-REN-11) (Transformation-sensitive protein IEF SSP 3521)	FALSE	242	Deep-LiP_Quant (4h gradient)			IPI00871176	NIPSNAP3A	0.0050227	0.129955	NA	NA	NA	FALSE	TPP-non-parametric			IPI00217537	ASXL1	Q8IXJ9	ASXL1_HUMAN	Polycomb group protein ASXL1 (Additional sex combs-like protein 1)	FALSE	0.0447104	TPP, replicate1			IPI00465457	CCNY	0.00266155	Q8ND76	CCNY_HUMAN	Cyclin-Y (Cyc-Y) (Cyclin box protein 1) (Cyclin fold protein 1) (cyclin-X)
Q5VYK3	0.377	0.699491	1.26907	233	ECM29_HUMAN	Proteasome adapter and scaffold protein ECM29 (Ecm29 proteasome adapter and scaffold) (Proteasome-associated protein ECM29 homolog)	FALSE	233	LiP-Quant			Q96C86	0.576	0.679982	1.65514	243	m7GpppX diphosphatase (EC 3.6.1.59) (DCS-1) (Decapping scavenger enzyme) (Hint-related 7meGMP-directed hydrolase) (Histidine triad nucleotide-binding protein 5) (Histidine triad protein member 5) (HINT-5) (Scavenger mRNA-decapping enzyme DcpS)	FALSE	243	Deep-LiP_Quant (4h gradient)			IPI00298961	XPO1	0.00512714	0.13115	O14980	XPO1_HUMAN	Exportin-1 (Exp1) (Chromosome region maintenance 1 protein homolog)	FALSE	TPP-non-parametric			IPI00444937	TRAPPC2L	NA	NA	NA	FALSE	0.0447104	TPP, replicate1			IPI00300789	STAU2	0.00283131	NA	NA	NA
Q13263	0.617	0.62518	1.26887	234	TIF1B_HUMAN	Transcription intermediary factor 1-beta (TIF1-beta) (E3 SUMO-protein ligase TRIM28) (EC 2.3.2.27) (KRAB-associated protein 1) (KAP-1) (KRAB-interacting protein 1) (KRIP-1) (Nuclear corepressor KAP-1) (RING finger protein 96) (RING-type E3 ubiquitin transferase TIF1-beta) (Tripartite motif-containing protein 28)	FALSE	234	LiP-Quant			Q96LD4	0.201	0.670105	1.65249	245	E3 ubiquitin-protein ligase TRIM47 (EC 2.3.2.27) (Gene overexpressed in astrocytoma protein) (RING finger protein 100) (Tripartite motif-containing protein 47)	FALSE	245	Deep-LiP_Quant (4h gradient)			IPI00552413	CDK9	0.00511349	0.13115	P50750	CDK9_HUMAN	Cyclin-dependent kinase 9 (EC 2.7.11.22) (EC 2.7.11.23) (C-2K) (Cell division cycle 2-like protein kinase 4) (Cell division protein kinase 9) (Serine/threonine-protein kinase PITALRE) (Tat-associated kinase complex catalytic subunit)	TRUE	TPP-non-parametric			IPI00221117	ACYP1	P07311	ACYP1_HUMAN	Acylphosphatase-1 (EC 3.6.1.7) (Acylphosphatase, erythrocyte isozyme) (Acylphosphatase, organ-common type isozyme) (Acylphosphate phosphohydrolase 1)	FALSE	0.0455539	TPP, replicate1			IPI00903119	SMS	0.00283131	NA	NA	NA
Q14653	0.333	0.638515	1.2683	235	IRF3_HUMAN	Interferon regulatory factor 3 (IRF-3)	FALSE	235	LiP-Quant			P19784	0.414	0.668646	1.65215	246	Casein kinase II subunit alpha' (CK II alpha') (EC 2.7.11.1)	TRUE	246	Deep-LiP_Quant (4h gradient)			IPI00219774	PRKAR2A	0.0053151	0.13519	P13861	KAP2_HUMAN	cAMP-dependent protein kinase type II-alpha regulatory subunit	FALSE	TPP-non-parametric			IPI00748256	PSME1	Q06323	PSME1_HUMAN	Proteasome activator complex subunit 1 (11S regulator complex subunit alpha) (REG-alpha) (Activator of multicatalytic protease subunit 1) (Interferon gamma up-regulated I-5111 protein) (IGUP I-5111) (Proteasome activator 28 subunit alpha) (PA28a) (PA28alpha)	FALSE	0.0455539	TPP, replicate1			IPI00177605	AMBRA1	0.00296924	Q9C0C7	AMRA1_HUMAN	Activating molecule in BECN1-regulated autophagy protein 1
P42765	0.751	0.629301	1.26749	236	THIM_HUMAN	3-ketoacyl-CoA thiolase, mitochondrial (EC 2.3.1.16) (Acetyl-CoA acetyltransferase) (EC 2.3.1.9) (Acetyl-CoA acyltransferase) (Acyl-CoA hydrolase, mitochondrial) (EC 3.1.2.-) (EC 3.1.2.1) (EC 3.1.2.2) (Beta-ketothiolase) (Mitochondrial 3-oxoacyl-CoA thiolase) (T1)	FALSE	236	LiP-Quant			Q01813	0.44	0.669767	1.65156	247	ATP-dependent 6-phosphofructokinase, platelet type (ATP-PFK) (PFK-P) (EC 2.7.1.11) (6-phosphofructokinase type C) (Phosphofructo-1-kinase isozyme C) (PFK-C) (Phosphohexokinase)	FALSE	247	Deep-LiP_Quant (4h gradient)			IPI00004489	MOCS3	0.00539381	0.136136	O95396	MOCS3_HUMAN	Adenylyltransferase and sulfurtransferase MOCS3 (Molybdenum cofactor synthesis protein 3) (Molybdopterin synthase sulfurylase) (MPT synthase sulfurylase) [Includes: Molybdopterin-synthase adenylyltransferase (EC 2.7.7.80) (Adenylyltransferase MOCS3) (Sulfur carrier protein MOCS2A adenylyltransferase); Molybdopterin-synthase sulfurtransferase (EC 2.8.1.11) (Sulfur carrier protein MOCS2A sulfurtran…	FALSE	TPP-non-parametric			IPI00651642	CBX2	Q14781	CBX2_HUMAN	Chromobox protein homolog 2	FALSE	0.0477678	TPP, replicate1			IPI00013257	SSBP4	0.00348182	Q9BWG4	SSBP4_HUMAN	Single-stranded DNA-binding protein 4
P17844	0.531	0.74323	1.2669	238	DDX5_HUMAN	Probable ATP-dependent RNA helicase DDX5 (EC 3.6.4.13) (DEAD box protein 5) (RNA helicase p68)	FALSE	238	LiP-Quant			Q9P258	0.755	0.654441	1.65066	248	Protein RCC2 (RCC1-like protein TD-60) (Telophase disk protein of 60 kDa)	FALSE	248	Deep-LiP_Quant (4h gradient)			IPI00006658	PIN4	0.00544301	0.136136	Q9Y237	PIN4_HUMAN	Peptidyl-prolyl cis-trans isomerase NIMA-interacting 4 (EC 5.2.1.8) (Parvulin-14) (Par14) (hPar14) (Parvulin-17) (Par17) (hPar17) (Peptidyl-prolyl cis-trans isomerase Pin4) (PPIase Pin4) (Peptidyl-prolyl cis/trans isomerase EPVH) (hEPVH) (Rotamase Pin4)	FALSE	TPP-non-parametric			IPI00513803	MAP3K2	Q9Y2U5	M3K2_HUMAN	Mitogen-activated protein kinase kinase kinase 2 (EC 2.7.11.25) (MAPK/ERK kinase kinase 2) (MEK kinase 2) (MEKK 2)	TRUE	0.0479174	TPP, replicate1			IPI00328825	N4BP2	0.00379452	Q86UW6	N4BP2_HUMAN	NEDD4-binding protein 2 (N4BP2) (EC 3.-.-.-) (BCL-3-binding protein)
A6NDG6	0.757	0.690233	1.26686	239	PGP_HUMAN	Glycerol-3-phosphate phosphatase (G3PP) (EC 3.1.3.21) (Aspartate-based ubiquitous Mg(2+)-dependent phosphatase) (AUM) (EC 3.1.3.48) (Phosphoglycolate phosphatase) (PGP)	FALSE	239	LiP-Quant			P26641	0.773	0.677337	1.64232	250	Elongation factor 1-gamma (EF-1-gamma) (eEF-1B gamma)	FALSE	250	Deep-LiP_Quant (4h gradient)			IPI00395337	FIP1L1	0.00542966	0.136136	Q6UN15	FIP1_HUMAN	Pre-mRNA 3'-end-processing factor FIP1 (hFip1) (FIP1-like 1 protein) (Factor interacting with PAP) (Rearranged in hypereosinophilia)	FALSE	TPP-non-parametric			IPI00915400	ROD1	O95758	PTBP3_HUMAN	Polypyrimidine tract-binding protein 3 (Regulator of differentiation 1) (Rod1)	FALSE	0.0479174	TPP, replicate1			IPI00550037	MRPS15	0.00385685	P82914	RT15_HUMAN	28S ribosomal protein S15, mitochondrial (MRP-S15) (S15mt) (Mitochondrial small ribosomal subunit protein uS15m)
Q06830	0.814	0.587526	1.26115	245	PRDX1_HUMAN	Peroxiredoxin-1 (EC 1.11.1.15) (Natural killer cell-enhancing factor A) (NKEF-A) (Proliferation-associated gene protein) (PAG) (Thioredoxin peroxidase 2) (Thioredoxin-dependent peroxide reductase 2)	FALSE	245	LiP-Quant			P09382	0.941	0.703186	1.63995	251	Galectin-1 (Gal-1) (14 kDa laminin-binding protein) (HLBP14) (14 kDa lectin) (Beta-galactoside-binding lectin L-14-I) (Galaptin) (HBL) (HPL) (Lactose-binding lectin 1) (Lectin galactoside-binding soluble 1) (Putative MAPK-activating protein PM12) (S-Lac lectin 1)	FALSE	251	Deep-LiP_Quant (4h gradient)			IPI00384643	TP53I3	0.00552524	0.137429	Q53FA7	QORX_HUMAN	Quinone oxidoreductase PIG3 (EC 1.-.-.-) (Tumor protein p53-inducible protein 3) (p53-induced gene 3 protein)	FALSE	TPP-non-parametric			IPI00028266	CCNB2	O95067	CCNB2_HUMAN	G2/mitotic-specific cyclin-B2	FALSE	0.0489345	TPP, replicate1			IPI00399307	PRCP	0.00408766	P42785	PCP_HUMAN	Lysosomal Pro-X carboxypeptidase (EC 3.4.16.2) (Angiotensinase C) (Lysosomal carboxypeptidase C) (Proline carboxypeptidase) (Prolylcarboxypeptidase) (PRCP)
O95834	0.545	0.605545	1.26001	246	EMAL2_HUMAN	Echinoderm microtubule-associated protein-like 2 (EMAP-2) (HuEMAP-2)	FALSE	246	LiP-Quant			P31040	0.663	0.661949	1.6393	252	Succinate dehydrogenase [ubiquinone] flavoprotein subunit, mitochondrial (EC 1.3.5.1) (Flavoprotein subunit of complex II) (Fp)	FALSE	252	Deep-LiP_Quant (4h gradient)			IPI00640088	CSNK2B	0.00557321	0.13786	P67870	CSK2B_HUMAN	Casein kinase II subunit beta (CK II beta) (Phosvitin) (Protein G5a)	FALSE	TPP-non-parametric			IPI00298625	LYN	P07948	LYN_HUMAN	Tyrosine-protein kinase Lyn (EC 2.7.10.2) (Lck/Yes-related novel protein tyrosine kinase) (V-yes-1 Yamaguchi sarcoma viral related oncogene homolog) (p53Lyn) (p56Lyn)	TRUE	0.0489345	TPP, replicate1			IPI00007853	IFI30	0.00415905	P13284	GILT_HUMAN	Gamma-interferon-inducible lysosomal thiol reductase (EC 1.8.-.-) (Gamma-interferon-inducible protein IP-30) (Legumaturain)
Q13017	0.209	0.697548	1.25962	247	RHG05_HUMAN	Rho GTPase-activating protein 5 (Rho-type GTPase-activating protein 5) (p190-B)	FALSE	247	LiP-Quant			Q7Z569	0.159	0.665729	1.63824	253	BRCA1-associated protein (EC 2.3.2.27) (BRAP2) (Impedes mitogenic signal propagation) (IMP) (RING finger protein 52) (RING-type E3 ubiquitin transferase BRAP2) (Renal carcinoma antigen NY-REN-63)	FALSE	253	Deep-LiP_Quant (4h gradient)			IPI00009315	ACBD3	0.00572916	0.140812	Q9H3P7	GCP60_HUMAN	Golgi resident protein GCP60 (Acyl-CoA-binding domain-containing protein 3) (Golgi complex-associated protein 1) (GOCAP1) (Golgi phosphoprotein 1) (GOLPH1) (PBR- and PKA-associated protein 7) (Peripheral benzodiazepine receptor-associated protein PAP7) [Cleaved into: Golgi resident protein GCP60, N-terminally processed]	FALSE	TPP-non-parametric			IPI00014073	APBA3	O96018	APBA3_HUMAN	Amyloid-beta A4 precursor protein-binding family A member 3 (Adapter protein X11gamma) (Neuron-specific X11L2 protein) (Neuronal Munc18-1-interacting protein 3) (Mint-3)	FALSE	0.0495848	TPP, replicate1			IPI00029132	BTK	0.00452517	Q06187	BTK_HUMAN	Tyrosine-protein kinase BTK (EC 2.7.10.2) (Agammaglobulinemia tyrosine kinase) (ATK) (B-cell progenitor kinase) (BPK) (Bruton tyrosine kinase)
P52565	0.662	0.627224	1.25792	250	GDIR1_HUMAN	Rho GDP-dissociation inhibitor 1 (Rho GDI 1) (Rho-GDI alpha)	FALSE	250	LiP-Quant			P30041	0.821	0.689499	1.63755	254	Peroxiredoxin-6 (EC 1.11.1.15) (1-Cys peroxiredoxin) (1-Cys PRX) (24 kDa protein) (Acidic calcium-independent phospholipase A2) (aiPLA2) (EC 3.1.1.4) (Antioxidant protein 2) (Liver 2D page spot 40) (Non-selenium glutathione peroxidase) (NSGPx) (Red blood cells page spot 12)	FALSE	254	Deep-LiP_Quant (4h gradient)			IPI00018404	TCEB3	0.00575507	0.140812	NA	NA	NA	FALSE	TPP-non-parametric			IPI00470883	STAG2	Q8N3U4	STAG2_HUMAN	Cohesin subunit SA-2 (SCC3 homolog 2) (Stromal antigen 2)	FALSE	0.0510243	TPP, replicate1			IPI00071318	LUC7L	0.00455367	Q9NQ29	LUC7L_HUMAN	Putative RNA-binding protein Luc7-like 1 (Putative SR protein LUC7B1) (SR+89)
P11586	0.778	0.661396	1.25323	254	C1TC_HUMAN	C-1-tetrahydrofolate synthase, cytoplasmic (C1-THF synthase) [Cleaved into: C-1-tetrahydrofolate synthase, cytoplasmic, N-terminally processed] [Includes: Methylenetetrahydrofolate dehydrogenase (EC 1.5.1.5); Methenyltetrahydrofolate cyclohydrolase (EC 3.5.4.9); Formyltetrahydrofolate synthetase (EC 6.3.4.3)]	FALSE	254	LiP-Quant			P08670	0.783	0.69742	1.63328	256	Vimentin	FALSE	256	Deep-LiP_Quant (4h gradient)			IPI00009322	NEDD4	0.0058079	0.141336	NA	NA	NA	FALSE	TPP-non-parametric			IPI00152578	PANK1	Q8TE04	PANK1_HUMAN	Pantothenate kinase 1 (hPanK) (hPanK1) (EC 2.7.1.33) (Pantothenic acid kinase 1)	FALSE	0.0515564	TPP, replicate1			IPI00552413	CDK9	0.00493497	P50750	CDK9_HUMAN	Cyclin-dependent kinase 9 (EC 2.7.11.22) (EC 2.7.11.23) (C-2K) (Cell division cycle 2-like protein kinase 4) (Cell division protein kinase 9) (Serine/threonine-protein kinase PITALRE) (Tat-associated kinase complex catalytic subunit)
P08238	0.787	0.697423	1.25098	255	HS90B_HUMAN	Heat shock protein HSP 90-beta (HSP 90) (Heat shock 84 kDa) (HSP 84) (HSP84)	FALSE	255	LiP-Quant			P02545	0.706	0.719918	1.6324	257	Prelamin-A/C [Cleaved into: Lamin-A/C (70 kDa lamin) (Renal carcinoma antigen NY-REN-32)]	FALSE	257	Deep-LiP_Quant (4h gradient)			IPI00784320	FAM83H	0.00593769	0.143718	Q6ZRV2	FA83H_HUMAN	Protein FAM83H	FALSE	TPP-non-parametric			IPI00031587	CHML	P26374	RAE2_HUMAN	Rab proteins geranylgeranyltransferase component A 2 (Choroideremia-like protein) (Rab escort protein 2) (REP-2)	FALSE	0.0520082	TPP, replicate1			IPI00385455	TEAD3	0.0050099	Q99594	TEAD3_HUMAN	Transcriptional enhancer factor TEF-5 (DTEF-1) (TEA domain family member 3) (TEAD-3)
Q02543	0.534	0.638107	1.25009	257	RL18A_HUMAN	60S ribosomal protein L18a (Large ribosomal subunit protein eL20)	FALSE	257	LiP-Quant			Q9HD26	0.258	0.664838	1.63067	258	Golgi-associated PDZ and coiled-coil motif-containing protein (CFTR-associated ligand) (Fused in glioblastoma) (PDZ protein interacting specifically with TC10) (PIST)	FALSE	258	Deep-LiP_Quant (4h gradient)			IPI00298373	FAM117B	0.00619221	0.149077	Q6P1L5	F117B_HUMAN	Protein FAM117B (Amyotrophic lateral sclerosis 2 chromosomal region candidate gene 13 protein)	FALSE	TPP-non-parametric			IPI00514311	CTTNBP2NL	Q9P2B4	CT2NL_HUMAN	CTTNBP2 N-terminal-like protein	FALSE	0.0523075	TPP, replicate1			IPI00006014	KIAA0562	0.00504471	O60308	CE104_HUMAN	Centrosomal protein of 104 kDa (Cep104)
Q9Y265	0.75	0.661046	1.24977	258	RUVB1_HUMAN	RuvB-like 1 (EC 3.6.4.12) (49 kDa TATA box-binding protein-interacting protein) (49 kDa TBP-interacting protein) (54 kDa erythrocyte cytosolic protein) (ECP-54) (INO80 complex subunit H) (Nuclear matrix protein 238) (NMP 238) (Pontin 52) (TIP49a) (TIP60-associated protein 54-alpha) (TAP54-alpha)	FALSE	258	LiP-Quant			P23246	0.525	0.680808	1.62732	259	Splicing factor, proline- and glutamine-rich (100 kDa DNA-pairing protein) (hPOMp100) (DNA-binding p52/p100 complex, 100 kDa subunit) (Polypyrimidine tract-binding protein-associated-splicing factor) (PSF) (PTB-associated-splicing factor)	FALSE	259	Deep-LiP_Quant (4h gradient)			IPI00018251	NCOA2	0.00626489	0.150024	Q15596	NCOA2_HUMAN	Nuclear receptor coactivator 2 (NCoA-2) (Class E basic helix-loop-helix protein 75) (bHLHe75) (Transcriptional intermediary factor 2) (hTIF2)	FALSE	TPP-non-parametric			IPI00908318	OXR1	NA	NA	NA	FALSE	0.0540191	TPP, replicate1			IPI00107745	CROP	0.00563251	O95232	LC7L3_HUMAN	Luc7-like protein 3 (Cisplatin resistance-associated-overexpressed protein) (Luc7A) (Okadaic acid-inducible phosphoprotein OA48-18) (cAMP regulatory element-associated protein 1) (CRE-associated protein 1) (CREAP-1)
P31150	0.779	0.639998	1.24877	259	GDIA_HUMAN	Rab GDP dissociation inhibitor alpha (Rab GDI alpha) (Guanosine diphosphate dissociation inhibitor 1) (GDI-1) (Oligophrenin-2) (Protein XAP-4)	FALSE	259	LiP-Quant			O75533	0.57	0.674317	1.62723	260	Splicing factor 3B subunit 1 (Pre-mRNA-splicing factor SF3b 155 kDa subunit) (SF3b155) (Spliceosome-associated protein 155) (SAP 155)	FALSE	260	Deep-LiP_Quant (4h gradient)			IPI00219910	BLVRB	0.00629907	0.150045	NA	NA	NA	FALSE	TPP-non-parametric			IPI00216874	LYSMD2	Q8IV50	LYSM2_HUMAN	LysM and putative peptidoglycan-binding domain-containing protein 2	FALSE	0.0552004	TPP, replicate1			IPI00303944	NSUN4	0.00568674	Q96CB9	NSUN4_HUMAN	5-methylcytosine rRNA methyltransferase NSUN4 (EC 2.1.1.-) (NOL1/NOP2/Sun domain family member 4)
O00487	0.474	0.608355	1.24852	260	PSDE_HUMAN	26S proteasome non-ATPase regulatory subunit 14 (EC 3.4.19.-) (26S proteasome regulatory subunit RPN11) (26S proteasome-associated PAD1 homolog 1)	FALSE	260	LiP-Quant			Q9UQ35	0.188	0.663525	1.62696	261	Serine/arginine repetitive matrix protein 2 (300 kDa nuclear matrix antigen) (Serine/arginine-rich splicing factor-related nuclear matrix protein of 300 kDa) (SR-related nuclear matrix protein of 300 kDa) (Ser/Arg-related nuclear matrix protein of 300 kDa) (Splicing coactivator subunit SRm300) (Tax-responsive enhancer element-binding protein 803) (TaxREB803)	FALSE	261	Deep-LiP_Quant (4h gradient)			IPI00853505	TESC	0.00635308	0.150535	NA	NA	NA	FALSE	TPP-non-parametric			IPI00300127	NAT10	Q9H0A0	NAT10_HUMAN	RNA cytidine acetyltransferase (EC 2.3.1.-) (18S rRNA cytosine acetyltransferase) (N-acetyltransferase 10) (N-acetyltransferase-like protein) (hALP)	FALSE	0.0552004	TPP, replicate1			IPI00169400	MRPS5	0.00577632	P82675	RT05_HUMAN	28S ribosomal protein S5, mitochondrial (MRP-S5) (S5mt) (Mitochondrial small ribosomal subunit protein uS5m)
O75629	0.245	0.598899	1.2476	261	CREG1_HUMAN	Protein CREG1 (Cellular repressor of E1A-stimulated genes 1)	FALSE	261	LiP-Quant			Q9UHD1	0.753	0.660954	1.62589	262	Cysteine and histidine-rich domain-containing protein 1 (CHORD domain-containing protein 1) (CHORD-containing protein 1) (CHP-1) (Protein morgana)	FALSE	262	Deep-LiP_Quant (4h gradient)			IPI00782965	HIP1	0.00646769	0.151654	O00291	HIP1_HUMAN	Huntingtin-interacting protein 1 (HIP-1) (Huntingtin-interacting protein I) (HIP-I)	FALSE	TPP-non-parametric			IPI00383758	G3P1_HUMAN	NA	NA	NA	FALSE	0.0552004	TPP, replicate1			IPI00102501	AGTRAP	0.00600498	Q6RW13	ATRAP_HUMAN	Type-1 angiotensin II receptor-associated protein (AT1 receptor-associated protein)
Q9H4A6	0.403	0.694842	1.24629	262	GOLP3_HUMAN	Golgi phosphoprotein 3 (Coat protein GPP34) (Mitochondrial DNA absence factor) (MIDAS)	FALSE	262	LiP-Quant			Q16186	0.496	0.65812	1.6257	263	Proteasomal ubiquitin receptor ADRM1 (110 kDa cell membrane glycoprotein) (Gp110) (Adhesion-regulating molecule 1) (ARM-1) (Proteasome regulatory particle non-ATPase 13) (hRpn13) (Rpn13 homolog)	FALSE	263	Deep-LiP_Quant (4h gradient)			IPI00783299	C10ORF88	0.00644457	0.151654	Q9H8K7	PAAT_HUMAN	ATPase PAAT (EC 3.6.1.3) (Protein associated with ABC transporters) (PAAT)	FALSE	TPP-non-parametric			IPI00470582	C10ORF118	Q7Z3E2	CC186_HUMAN	Coiled-coil domain-containing protein 186 (CTCL tumor antigen HD-CL-01/L14-2)	FALSE	0.0552004	TPP, replicate1			IPI00395939	PITPNB	0.00610119	P48739	PIPNB_HUMAN	Phosphatidylinositol transfer protein beta isoform (PI-TP-beta) (PtdIns transfer protein beta) (PtdInsTP beta)
P41240	0.358	0.618209	1.24364	264	CSK_HUMAN	Tyrosine-protein kinase CSK (EC 2.7.10.2) (C-Src kinase) (Protein-tyrosine kinase CYL)	TRUE	264	LiP-Quant			Q96MX6	0.364	0.655524	1.62027	265	WD repeat-containing protein 92 (WD repeat-containing protein Monad)	FALSE	265	Deep-LiP_Quant (4h gradient)			IPI00000634	CCDC6	0.00660645	0.15331	NA	NA	NA	FALSE	TPP-non-parametric			IPI00104341	EPHX2	P34913	HYES_HUMAN	Bifunctional epoxide hydrolase 2 [Includes: Cytosolic epoxide hydrolase 2 (CEH) (EC 3.3.2.10) (Epoxide hydratase) (Soluble epoxide hydrolase) (SEH); Lipid-phosphate phosphatase (EC 3.1.3.76)]	FALSE	0.055414	TPP, replicate1			IPI00477050	CEP152	0.00616274	O94986	CE152_HUMAN	Centrosomal protein of 152 kDa (Cep152)
P55735	0.727	0.62582	1.24347	265	SEC13_HUMAN	Protein SEC13 homolog (GATOR complex protein SEC13) (SEC13-like protein 1) (SEC13-related protein)	FALSE	265	LiP-Quant			Q9H6Z4	0.291	0.659328	1.61906	266	Ran-binding protein 3 (RanBP3)	FALSE	266	Deep-LiP_Quant (4h gradient)			IPI00414442	CDK5RAP3	0.00657535	0.15331	Q96JB5	CK5P3_HUMAN	CDK5 regulatory subunit-associated protein 3 (CDK5 activator-binding protein C53) (LXXLL/leucine-zipper-containing ARF-binding protein) (Protein HSF-27)	FALSE	TPP-non-parametric			IPI00329600	SCCPDH	Q8NBX0	SCPDL_HUMAN	Saccharopine dehydrogenase-like oxidoreductase (EC 1.-.-.-)	FALSE	0.0554841	TPP, replicate1			IPI00018195	MAPK3	0.00643783	P27361	MK03_HUMAN	Mitogen-activated protein kinase 3 (MAP kinase 3) (MAPK 3) (EC 2.7.11.24) (ERT2) (Extracellular signal-regulated kinase 1) (ERK-1) (Insulin-stimulated MAP2 kinase) (MAP kinase isoform p44) (p44-MAPK) (Microtubule-associated protein 2 kinase) (p44-ERK1)
Q96RS6	0.489	0.667676	1.2434	266	NUDC1_HUMAN	NudC domain-containing protein 1 (Chronic myelogenous leukemia tumor antigen 66) (Tumor antigen CML66)	FALSE	266	LiP-Quant			P33993	0.637	0.635513	1.61752	268	DNA replication licensing factor MCM7 (EC 3.6.4.12) (CDC47 homolog) (P1.1-MCM3)	FALSE	268	Deep-LiP_Quant (4h gradient)			IPI00163849	EPS15L1	0.00667176	0.154032	Q9UBC2	EP15R_HUMAN	Epidermal growth factor receptor substrate 15-like 1 (Eps15-related protein) (Eps15R)	FALSE	TPP-non-parametric			IPI00289031	FAM160B1	Q5W0V3	F16B1_HUMAN	Protein FAM160B1	FALSE	0.0558909	TPP, replicate1			IPI00418468	ANKRD16	0.0065014	Q6P6B7	ANR16_HUMAN	Ankyrin repeat domain-containing protein 16
Q96DI7	0.658	0.636358	1.24197	267	SNR40_HUMAN	U5 small nuclear ribonucleoprotein 40 kDa protein (U5 snRNP 40 kDa protein) (U5-40K) (38 kDa-splicing factor) (Prp8-binding protein) (hPRP8BP) (U5 snRNP-specific 40 kDa protein) (WD repeat-containing protein 57)	FALSE	267	LiP-Quant			Q9Y5J1	0.174	0.658551	1.61684	269	U3 small nucleolar RNA-associated protein 18 homolog (WD repeat-containing protein 50)	FALSE	269	Deep-LiP_Quant (4h gradient)			IPI00185146	IPO9	0.00688402	0.156525	Q96P70	IPO9_HUMAN	Importin-9 (Imp9) (Ran-binding protein 9) (RanBP9)	FALSE	TPP-non-parametric			IPI00301224	TMLHE	Q9NVH6	TMLH_HUMAN	Trimethyllysine dioxygenase, mitochondrial (EC 1.14.11.8) (Epsilon-trimethyllysine 2-oxoglutarate dioxygenase) (Epsilon-trimethyllysine hydroxylase) (TML hydroxylase) (TML-alpha-ketoglutarate dioxygenase) (TML dioxygenase) (TMLD)	FALSE	0.0558909	TPP, replicate1			IPI00169283	MOSPD2	0.00650997	Q8NHP6	MSPD2_HUMAN	Motile sperm domain-containing protein 2
O43847	0.413	0.631511	1.24194	268	NRDC_HUMAN	Nardilysin (EC 3.4.24.61) (N-arginine dibasic convertase) (NRD convertase) (NRD-C) (Nardilysin convertase)	FALSE	268	LiP-Quant			Q9P2E9	0.319	0.657481	1.61644	270	Ribosome-binding protein 1 (180 kDa ribosome receptor homolog) (RRp) (ES/130-related protein) (Ribosome receptor protein)	FALSE	270	Deep-LiP_Quant (4h gradient)			IPI00291376	TGS1	0.00686388	0.156525	Q96RS0	TGS1_HUMAN	Trimethylguanosine synthase (EC 2.1.1.-) (CLL-associated antigen KW-2) (Cap-specific guanine-N2 methyltransferase) (Hepatocellular carcinoma-associated antigen 137) (Nuclear receptor coactivator 6-interacting protein) (PRIP-interacting protein with methyltransferase motif) (PIMT) (PIPMT)	FALSE	TPP-non-parametric			IPI00011635	BCL2L13	Q9BXK5	B2L13_HUMAN	Bcl-2-like protein 13 (Bcl2-L-13) (Bcl-rambo) (Protein Mil1)	FALSE	0.0573717	TPP, replicate1			IPI00003768	PES1	0.00694308	O00541	PESC_HUMAN	Pescadillo homolog
Q8NE71	0.458	0.832632	1.24151	270	ABCF1_HUMAN	ATP-binding cassette sub-family F member 1 (ATP-binding cassette 50) (TNF-alpha-stimulated ABC protein)	FALSE	270	LiP-Quant			P16615	0.35	0.654056	1.61622	271	Sarcoplasmic/endoplasmic reticulum calcium ATPase 2 (SERCA2) (SR Ca(2+)-ATPase 2) (EC 7.2.2.10) (Calcium pump 2) (Calcium-transporting ATPase sarcoplasmic reticulum type, slow twitch skeletal muscle isoform) (Endoplasmic reticulum class 1/2 Ca(2+) ATPase)	FALSE	271	Deep-LiP_Quant (4h gradient)			IPI00478741	TDRD7	0.00683692	0.156525	Q8NHU6	TDRD7_HUMAN	Tudor domain-containing protein 7 (PCTAIRE2-binding protein) (Tudor repeat associator with PCTAIRE-2) (Trap)	FALSE	TPP-non-parametric			IPI00238218	GIT2	Q14161	GIT2_HUMAN	ARF GTPase-activating protein GIT2 (ARF GAP GIT2) (Cool-interacting tyrosine-phosphorylated protein 2) (CAT-2) (CAT2) (G protein-coupled receptor kinase-interactor 2) (GRK-interacting protein 2)	FALSE	0.0573717	TPP, replicate1			IPI00329131	LRRC28	0.00710005	Q86X40	LRC28_HUMAN	Leucine-rich repeat-containing protein 28
Q12788	0.355	0.623185	1.24094	272	TBL3_HUMAN	Transducin beta-like protein 3 (WD repeat-containing protein SAZD)	FALSE	272	LiP-Quant			Q12872	0.232	0.65449	1.60982	272	Splicing factor, suppressor of white-apricot homolog (Splicing factor, arginine/serine-rich 8) (Suppressor of white apricot protein homolog)	FALSE	272	Deep-LiP_Quant (4h gradient)			IPI00909772	AP2M1	0.00693135	0.156809	Q96CW1	AP2M1_HUMAN	AP-2 complex subunit mu (AP-2 mu chain) (Adaptin-mu2) (Adaptor protein complex AP-2 subunit mu) (Adaptor-related protein complex 2 subunit mu) (Clathrin assembly protein complex 2 mu medium chain) (Clathrin coat assembly protein AP50) (Clathrin coat-associated protein AP50) (HA2 50 kDa subunit) (Plasma membrane adaptor AP-2 50 kDa protein)	FALSE	TPP-non-parametric			IPI00298793	MANBA	O00462	MANBA_HUMAN	Beta-mannosidase (EC 3.2.1.25) (Lysosomal beta A mannosidase) (Mannanase) (Mannase)	FALSE	0.0573717	TPP, replicate1			IPI00337371	HACE1	0.00712832	Q8IYU2	HACE1_HUMAN	E3 ubiquitin-protein ligase HACE1 (EC 2.3.2.26) (HECT domain and ankyrin repeat-containing E3 ubiquitin-protein ligase 1) (HECT-type E3 ubiquitin transferase HACE1)
Q9BQG0	0.532	0.611432	1.23867	274	MBB1A_HUMAN	Myb-binding protein 1A	FALSE	274	LiP-Quant			Q13561	0.394	0.656616	1.60718	273	Dynactin subunit 2 (50 kDa dynein-associated polypeptide) (Dynactin complex 50 kDa subunit) (DCTN-50) (p50 dynamitin)	FALSE	273	Deep-LiP_Quant (4h gradient)			IPI00004350	GTF2A1	0.00709764	0.159768	P52655	TF2AA_HUMAN	Transcription initiation factor IIA subunit 1 (General transcription factor IIA subunit 1) (TFIIAL) (Transcription initiation factor TFIIA 42 kDa subunit) (TFIIA-42) [Cleaved into: Transcription initiation factor IIA alpha chain (TFIIA p35 subunit); Transcription initiation factor IIA beta chain (TFIIA p19 subunit)]	FALSE	TPP-non-parametric			IPI00384817	PIK3CD	O00329	PK3CD_HUMAN	Phosphatidylinositol 4,5-bisphosphate 3-kinase catalytic subunit delta isoform (PI3-kinase subunit delta) (PI3K-delta) (PI3Kdelta) (PtdIns-3-kinase subunit delta) (EC 2.7.1.153) (Phosphatidylinositol 4,5-bisphosphate 3-kinase 110 kDa catalytic subunit delta) (PtdIns-3-kinase subunit p110-delta) (p110delta)	FALSE	0.0573717	TPP, replicate1			IPI00002336	ARMC7	0.00738907	Q9H6L4	ARMC7_HUMAN	Armadillo repeat-containing protein 7
A2RRP1	0.023	0.575562	1.23861	275	NBAS_HUMAN	Neuroblastoma-amplified sequence (Neuroblastoma-amplified gene protein)	FALSE	275	LiP-Quant			P20290	0.587	0.636397	1.60607	274	Transcription factor BTF3 (Nascent polypeptide-associated complex subunit beta) (NAC-beta) (RNA polymerase B transcription factor 3)	FALSE	274	Deep-LiP_Quant (4h gradient)			IPI00181702	SFRS15	0.00731034	0.163737	O95104	SCAF4_HUMAN	SR-related and CTD-associated factor 4 (CTD-binding SR-like protein RA4) (Splicing factor, arginine/serine-rich 15)	FALSE	TPP-non-parametric			IPI00304048	MKNK1	Q9BUB5	MKNK1_HUMAN	MAP kinase-interacting serine/threonine-protein kinase 1 (EC 2.7.11.1) (MAP kinase signal-integrating kinase 1) (MAPK signal-integrating kinase 1) (Mnk1)	TRUE	0.0610223	TPP, replicate1			IPI00016458	L2HGDH	0.0076825	Q9H9P8	L2HDH_HUMAN	L-2-hydroxyglutarate dehydrogenase, mitochondrial (EC 1.1.99.2) (Duranin)
P49792	0.404	0.608738	1.2373	276	RBP2_HUMAN	E3 SUMO-protein ligase RanBP2 (EC 2.3.2.-) (358 kDa nucleoporin) (Nuclear pore complex protein Nup358) (Nucleoporin Nup358) (Ran-binding protein 2) (RanBP2) (p270)	FALSE	276	LiP-Quant			Q68CZ2	0.184	0.656555	1.60487	275	Tensin-3 (Tensin-like SH2 domain-containing protein 1) (Tumor endothelial marker 6)	FALSE	275	Deep-LiP_Quant (4h gradient)			IPI00301224	TMLHE	0.00738788	0.164655	Q9NVH6	TMLH_HUMAN	Trimethyllysine dioxygenase, mitochondrial (EC 1.14.11.8) (Epsilon-trimethyllysine 2-oxoglutarate dioxygenase) (Epsilon-trimethyllysine hydroxylase) (TML hydroxylase) (TML-alpha-ketoglutarate dioxygenase) (TML dioxygenase) (TMLD)	FALSE	TPP-non-parametric			IPI00871731	DDHD2	O94830	DDHD2_HUMAN	Phospholipase DDHD2 (EC 3.1.1.-) (DDHD domain-containing protein 2) (KIAA0725p) (SAM, WWE and DDHD domain-containing protein 1)	FALSE	0.0623544	TPP, replicate1			IPI00024305	SMAD3	0.00780417	P84022	SMAD3_HUMAN	Mothers against decapentaplegic homolog 3 (MAD homolog 3) (Mad3) (Mothers against DPP homolog 3) (hMAD-3) (JV15-2) (SMAD family member 3) (SMAD 3) (Smad3) (hSMAD3)
O75083	0.65	0.648296	1.23676	277	WDR1_HUMAN	WD repeat-containing protein 1 (Actin-interacting protein 1) (AIP1) (NORI-1)	FALSE	277	LiP-Quant			P17174	0.637	0.640751	1.60479	276	Aspartate aminotransferase, cytoplasmic (cAspAT) (EC 2.6.1.1) (EC 2.6.1.3) (Cysteine aminotransferase, cytoplasmic) (Cysteine transaminase, cytoplasmic) (cCAT) (Glutamate oxaloacetate transaminase 1) (Transaminase A)	FALSE	276	Deep-LiP_Quant (4h gradient)			IPI00020332	ARG2	0.00746034	0.164655	P78540	ARGI2_HUMAN	Arginase-2, mitochondrial (EC 3.5.3.1) (Arginase II) (Kidney-type arginase) (Non-hepatic arginase) (Type II arginase)	FALSE	TPP-non-parametric			IPI00167985	ZNF579	Q8NAF0	ZN579_HUMAN	Zinc finger protein 579	FALSE	0.0637037	TPP, replicate1			IPI00022633	TNK1	0.00795463	Q13470	TNK1_HUMAN	Non-receptor tyrosine-protein kinase TNK1 (EC 2.7.10.2) (CD38 negative kinase 1)
Q15008	0.635	0.565119	1.2366	279	PSMD6_HUMAN	26S proteasome non-ATPase regulatory subunit 6 (26S proteasome regulatory subunit RPN7) (26S proteasome regulatory subunit S10) (Breast cancer-associated protein SGA-113M) (Phosphonoformate immuno-associated protein 4) (Proteasome regulatory particle subunit p44S10) (p42A)	FALSE	279	LiP-Quant			P08238	0.76	0.714482	1.60222	279	Heat shock protein HSP 90-beta (HSP 90) (Heat shock 84 kDa) (HSP 84) (HSP84)	FALSE	279	Deep-LiP_Quant (4h gradient)			IPI00438286	ERBB2IP	0.00746107	0.164655	Q96RT1	ERBIN_HUMAN	Erbin (Densin-180-like protein) (Erbb2-interacting protein) (Protein LAP2)	FALSE	TPP-non-parametric			IPI00156032	KRR1	Q13601	KRR1_HUMAN	KRR1 small subunit processome component homolog (HIV-1 Rev-binding protein 2) (KRR-R motif-containing protein 1) (Rev-interacting protein 1) (Rip-1)	FALSE	0.0638507	TPP, replicate1			IPI00657720	KIAA0999	0.00795463	Q9Y2K2	SIK3_HUMAN	Serine/threonine-protein kinase SIK3 (EC 2.7.11.1) (Salt-inducible kinase 3) (SIK-3) (Serine/threonine-protein kinase QSK)
P0DMV8;P0DMV9	0.0001	0.667302	1.23583	280	NA	NA	FALSE	280	LiP-Quant			Q00610	0.682	0.712465	1.59762	281	Clathrin heavy chain 1 (Clathrin heavy chain on chromosome 17) (CLH-17)	FALSE	281	Deep-LiP_Quant (4h gradient)			IPI00418644	C15ORF58	0.00755028	0.165456	Q6ZNW5	GDPP1_HUMAN	GDP-D-glucose phosphorylase 1 (EC 2.7.7.78)	FALSE	TPP-non-parametric			IPI00009680	MRPL44	Q9H9J2	RM44_HUMAN	39S ribosomal protein L44, mitochondrial (L44mt) (MRP-L44) (EC 3.1.26.-) (Mitochondrial large ribosomal subunit protein mL44)	FALSE	0.0638766	TPP, replicate1			IPI00788634	RASSF7	0.0080698	NA	NA	NA
P52789	0.323	0.682726	1.23372	283	HXK2_HUMAN	Hexokinase-2 (EC 2.7.1.1) (Hexokinase type II) (HK II) (Hexokinase-B) (Muscle form hexokinase)	FALSE	283	LiP-Quant			Q9BUR4	0.119	0.652889	1.59614	282	Telomerase Cajal body protein 1 (WD repeat-containing protein 79) (WD40 repeat-containing protein antisense to TP53 gene) (WRAP53beta)	FALSE	282	Deep-LiP_Quant (4h gradient)			IPI00894310	DOM3Z	0.00757082	0.165456	O77932	DXO_HUMAN	Decapping and exoribonuclease protein (DXO) (EC 3.1.13.-) (EC 3.6.1.-) (Dom-3 homolog Z)	FALSE	TPP-non-parametric			IPI00027439	CDK2AP1	O75956	CDKA2_HUMAN	Cyclin-dependent kinase 2-associated protein 2 (CDK2-associated protein 2) (DOC-1-related protein) (DOC-1R)	FALSE	0.0661837	TPP, replicate1			IPI00217468	HIST1H1B	0.0081302	P16401	H15_HUMAN	Histone H1.5 (Histone H1a) (Histone H1b) (Histone H1s-3)
P49321	0.664	0.705736	1.23314	284	NASP_HUMAN	Nuclear autoantigenic sperm protein (NASP)	FALSE	284	LiP-Quant			A6NHR9	0.455	0.648557	1.59363	283	Structural maintenance of chromosomes flexible hinge domain-containing protein 1 (SMC hinge domain-containing protein 1) (EC 3.6.1.-)	FALSE	283	Deep-LiP_Quant (4h gradient)			IPI00246975	GSTM3	0.0076155	0.165628	P21266	GSTM3_HUMAN	Glutathione S-transferase Mu 3 (EC 2.5.1.18) (GST class-mu 3) (GSTM3-3) (hGSTM3-3)	FALSE	TPP-non-parametric			IPI00016702	RABGAP1	Q9Y3P9	RBGP1_HUMAN	Rab GTPase-activating protein 1 (GAP and centrosome-associated protein) (Rab6 GTPase-activating protein GAPCenA)	FALSE	0.0678022	TPP, replicate1			IPI00009464	EXOSC10	0.00813452	Q01780	EXOSX_HUMAN	Exosome component 10 (EC 3.1.13.-) (Autoantigen PM/Scl 2) (P100 polymyositis-scleroderma overlap syndrome-associated autoantigen) (Polymyositis/scleroderma autoantigen 100 kDa) (PM/Scl-100) (Polymyositis/scleroderma autoantigen 2)
P0DN79;P35520	0.0001	0.62023	1.23289	285	NA	NA	FALSE	285	LiP-Quant			P46063	0.59	0.647499	1.58901	284	ATP-dependent DNA helicase Q1 (EC 3.6.4.12) (DNA helicase, RecQ-like type 1) (RecQ1) (DNA-dependent ATPase Q1) (RecQ protein-like 1)	FALSE	284	Deep-LiP_Quant (4h gradient)			IPI00514705	FAM21C	0.00782193	0.1693	Q5SRD0	WAC2D_HUMAN	WASH complex subunit 2D	FALSE	TPP-non-parametric			IPI00829596	KIAA0323	O15037	KHNYN_HUMAN	Protein KHNYN (KH and NYN domain-containing protein)	FALSE	0.0681234	TPP, replicate1			IPI00071826	FAM54B	0.00896148	Q9H019	MFR1L_HUMAN	Mitochondrial fission regulator 1-like
P08621	0.474	0.771069	1.23278	286	RU17_HUMAN	U1 small nuclear ribonucleoprotein 70 kDa (U1 snRNP 70 kDa) (U1-70K) (snRNP70)	FALSE	286	LiP-Quant			P31930	0.642	0.64835	1.58821	285	Cytochrome b-c1 complex subunit 1, mitochondrial (Complex III subunit 1) (Core protein I) (Ubiquinol-cytochrome-c reductase complex core protein 1)	FALSE	285	Deep-LiP_Quant (4h gradient)			IPI00024971	OSBP	0.00787652	0.169666	P22059	OSBP1_HUMAN	Oxysterol-binding protein 1	FALSE	TPP-non-parametric			IPI00029196	PRKCQ	Q04759	KPCT_HUMAN	Protein kinase C theta type (EC 2.7.11.13) (nPKC-theta)	TRUE	0.0700614	TPP, replicate1			IPI00797384	LARP4	0.00907946	Q71RC2	LARP4_HUMAN	La-related protein 4 (La ribonucleoprotein domain family member 4)
P11021	0.772	0.639368	1.23172	289	BIP_HUMAN	Endoplasmic reticulum chaperone BiP (EC 3.6.4.10) (78 kDa glucose-regulated protein) (GRP-78) (Binding-immunoglobulin protein) (BiP) (Heat shock protein 70 family protein 5) (HSP70 family protein 5) (Heat shock protein family A member 5) (Immunoglobulin heavy chain-binding protein)	FALSE	289	LiP-Quant			Q9Y6A4	0.244	0.64649	1.58695	286	Cilia- and flagella-associated protein 20 (Basal body up-regulated protein 22) (Transcription factor IIB)	FALSE	286	Deep-LiP_Quant (4h gradient)			IPI00018331	SNAPIN	0.0079212	0.169815	O95295	SNAPN_HUMAN	SNARE-associated protein Snapin (Biogenesis of lysosome-related organelles complex 1 subunit 7) (BLOC-1 subunit 7) (Synaptosomal-associated protein 25-binding protein) (SNAP-associated protein)	FALSE	TPP-non-parametric			IPI00893197	PPP2R4	Q15257	PTPA_HUMAN	Serine/threonine-protein phosphatase 2A activator (EC 5.2.1.8) (PP2A, subunit B', PR53 isoform) (Phosphotyrosyl phosphatase activator) (PTPA) (Serine/threonine-protein phosphatase 2A regulatory subunit 4) (Serine/threonine-protein phosphatase 2A regulatory subunit B')	FALSE	0.0702694	TPP, replicate1			IPI00005881	ATG12	0.00915888	O94817	ATG12_HUMAN	Ubiquitin-like protein ATG12 (Autophagy-related protein 12) (APG12-like)
P40261	0.557	0.606804	1.2316	290	NNMT_HUMAN	Nicotinamide N-methyltransferase (EC 2.1.1.1)	FALSE	290	LiP-Quant			Q96EE3	0.514	0.641826	1.58425	287	Nucleoporin SEH1 (GATOR complex protein SEH1) (Nup107-160 subcomplex subunit SEH1) (SEC13-like protein)	FALSE	287	Deep-LiP_Quant (4h gradient)			IPI00170641	DENND1A	0.00802502	0.169947	Q8TEH3	DEN1A_HUMAN	DENN domain-containing protein 1A (Connecdenn 1) (Connecdenn) (Protein FAM31A)	FALSE	TPP-non-parametric			IPI00872942	SIRT2	NA	NA	NA	FALSE	0.071952	TPP, replicate1			IPI00025285	ATP6V1G1	0.00933273	O75348	VATG1_HUMAN	V-type proton ATPase subunit G 1 (V-ATPase subunit G 1) (V-ATPase 13 kDa subunit 1) (Vacuolar proton pump subunit G 1) (Vacuolar proton pump subunit M16)
P83731	0.541	0.583662	1.22864	292	RL24_HUMAN	60S ribosomal protein L24 (60S ribosomal protein L30) (Large ribosomal subunit protein eL24)	FALSE	292	LiP-Quant			Q14919	0.298	0.664623	1.58353	288	Dr1-associated corepressor (Dr1-associated protein 1) (Negative cofactor 2-alpha) (NC2-alpha)	FALSE	288	Deep-LiP_Quant (4h gradient)			IPI00550781	PRKRIP1	0.00803779	0.169947	Q9H875	PKRI1_HUMAN	PRKR-interacting protein 1	FALSE	TPP-non-parametric			IPI00006298	PPIG	Q13427	PPIG_HUMAN	Peptidyl-prolyl cis-trans isomerase G (PPIase G) (Peptidyl-prolyl isomerase G) (EC 5.2.1.8) (CASP10) (Clk-associating RS-cyclophilin) (CARS-Cyp) (CARS-cyclophilin) (SR-cyclophilin) (SR-cyp) (SRcyp) (Cyclophilin G) (Rotamase G)	FALSE	0.0722345	TPP, replicate1			IPI00386243	DKFZP761E198	0.0102225	Q2VPB7	AP5B1_HUMAN	AP-5 complex subunit beta-1 (Adaptor-related protein complex 5 beta subunit) (Beta5)
Q4J6C6	0.409	0.634341	1.2283	293	PPCEL_HUMAN	Prolyl endopeptidase-like (EC 3.4.21.-) (Prolylendopeptidase-like)	FALSE	293	LiP-Quant			P16104	0.524	0.626757	1.58115	289	Histone H2AX (H2a/x) (Histone H2A.X)	FALSE	289	Deep-LiP_Quant (4h gradient)			IPI00604464	UBE3C	0.0080406	0.169947	Q15386	UBE3C_HUMAN	Ubiquitin-protein ligase E3C (EC 2.3.2.26) (HECT-type ubiquitin transferase E3C) (HectH2)	FALSE	TPP-non-parametric			IPI00068506	ABCF2	Q9UG63	ABCF2_HUMAN	ATP-binding cassette sub-family F member 2 (Iron-inhibited ABC transporter 2)	FALSE	0.0727132	TPP, replicate1			IPI00021305	CCNH	0.0102339	P51946	CCNH_HUMAN	Cyclin-H (MO15-associated protein) (p34) (p37)
P62258	0.816	0.759739	1.22643	294	1433E_HUMAN	14-3-3 protein epsilon (14-3-3E)	FALSE	294	LiP-Quant			P00505	0.742	0.651724	1.58044	290	Aspartate aminotransferase, mitochondrial (mAspAT) (EC 2.6.1.1) (EC 2.6.1.7) (Fatty acid-binding protein) (FABP-1) (Glutamate oxaloacetate transaminase 2) (Kynurenine aminotransferase 4) (Kynurenine aminotransferase IV) (Kynurenine--oxoglutarate transaminase 4) (Kynurenine--oxoglutarate transaminase IV) (Plasma membrane-associated fatty acid-binding protein) (FABPpm) (Transaminase A)	FALSE	290	Deep-LiP_Quant (4h gradient)			IPI00410618	KIAA1143	0.00839597	0.176629	Q96AT1	K1143_HUMAN	Uncharacterized protein KIAA1143	FALSE	TPP-non-parametric			IPI00070448	IPI00070448.1	NA	NA	NA	FALSE	0.0728711	TPP, replicate1			IPI00018098	PRPF38B	0.0103226	Q5VTL8	PR38B_HUMAN	Pre-mRNA-splicing factor 38B (Sarcoma antigen NY-SAR-27)
P62847	0.406	0.644393	1.22628	295	RS24_HUMAN	40S ribosomal protein S24 (Small ribosomal subunit protein eS24)	FALSE	295	LiP-Quant			P30048	0.656	0.647477	1.58029	291	Thioredoxin-dependent peroxide reductase, mitochondrial (EC 1.11.1.15) (Antioxidant protein 1) (AOP-1) (HBC189) (Peroxiredoxin III) (Prx-III) (Peroxiredoxin-3) (Protein MER5 homolog)	FALSE	291	Deep-LiP_Quant (4h gradient)			IPI00011284	COMT	0.00852993	0.177786	P21964	COMT_HUMAN	Catechol O-methyltransferase (EC 2.1.1.6)	FALSE	TPP-non-parametric			IPI00026216	NPEPPS	P55786	PSA_HUMAN	Puromycin-sensitive aminopeptidase (PSA) (EC 3.4.11.14) (Cytosol alanyl aminopeptidase) (AAP-S)	FALSE	0.0737705	TPP, replicate1			IPI00021831	PRKAR1A	0.0104018	P10644	KAP0_HUMAN	cAMP-dependent protein kinase type I-alpha regulatory subunit (Tissue-specific extinguisher 1) (TSE1)
Q13470	0.045	0.648129	1.22522	296	TNK1_HUMAN	Non-receptor tyrosine-protein kinase TNK1 (EC 2.7.10.2) (CD38 negative kinase 1)	TRUE	296	LiP-Quant			P38606	0.658	0.649518	1.57913	292	V-type proton ATPase catalytic subunit A (V-ATPase subunit A) (EC 7.1.2.2) (V-ATPase 69 kDa subunit) (Vacuolar ATPase isoform VA68) (Vacuolar proton pump subunit alpha)	FALSE	292	Deep-LiP_Quant (4h gradient)			IPI00099311	TRMT6	0.00850729	0.177786	Q9UJA5	TRM6_HUMAN	tRNA (adenine(58)-N(1))-methyltransferase non-catalytic subunit TRM6 (mRNA methyladenosine-N(1)-methyltransferase non-catalytic subunit TRM6) (tRNA(m1A58)-methyltransferase subunit TRM6) (tRNA(m1A58)MTase subunit TRM6)	FALSE	TPP-non-parametric			IPI00382452	CHMP1A	Q9HD42	CHM1A_HUMAN	Charged multivesicular body protein 1a (Chromatin-modifying protein 1a) (CHMP1a) (Vacuolar protein sorting-associated protein 46-1) (Vps46-1) (hVps46-1)	FALSE	0.0737705	TPP, replicate1			IPI00293613	TBK1	0.0104193	Q9UHD2	TBK1_HUMAN	Serine/threonine-protein kinase TBK1 (EC 2.7.11.1) (NF-kappa-B-activating kinase) (T2K) (TANK-binding kinase 1)
P15311	0.705	0.640585	1.22412	297	EZRI_HUMAN	Ezrin (Cytovillin) (Villin-2) (p81)	FALSE	297	LiP-Quant			P52815	0.475	0.660434	1.57834	293	39S ribosomal protein L12, mitochondrial (L12mt) (MRP-L12) (5c5-2) (Mitochondrial large ribosomal subunit protein bL12m)	FALSE	293	Deep-LiP_Quant (4h gradient)			IPI00911046	RP6-213H19 1	0.00859395	0.178295	NA	NA	NA	FALSE	TPP-non-parametric			IPI00024674	MAP2K4	P45985	MP2K4_HUMAN	Dual specificity mitogen-activated protein kinase kinase 4 (MAP kinase kinase 4) (MAPKK 4) (EC 2.7.12.2) (JNK-activating kinase 1) (MAPK/ERK kinase 4) (MEK 4) (SAPK/ERK kinase 1) (SEK1) (Stress-activated protein kinase kinase 1) (SAPK kinase 1) (SAPKK-1) (SAPKK1) (c-Jun N-terminal kinase kinase 1) (JNKK)	TRUE	0.0758694	TPP, replicate1			IPI00304171	H2AFY	0.0104211	O75367	H2AY_HUMAN	Core histone macro-H2A.1 (Histone macroH2A1) (mH2A1) (Histone H2A.y) (H2A/y) (Medulloblastoma antigen MU-MB-50.205)
P20962	0.696	0.620742	1.22411	298	PTMS_HUMAN	Parathymosin	FALSE	298	LiP-Quant			P30626	0.621	0.646597	1.57781	294	Sorcin (22 kDa protein) (CP-22) (CP22) (V19)	FALSE	294	Deep-LiP_Quant (4h gradient)			IPI00335251	DUS1L	0.00865605	0.178759	Q6P1R4	DUS1L_HUMAN	tRNA-dihydrouridine(16/17) synthase [NAD(P)(+)]-like (EC 1.3.1.-) (tRNA-dihydrouridine synthase 1-like)	FALSE	TPP-non-parametric			IPI00847535	PRG2	NA	NA	NA	FALSE	0.0779215	TPP, replicate1			IPI00016613	CSNK2A1	0.0105646	P68400	CSK21_HUMAN	Casein kinase II subunit alpha (CK II alpha) (EC 2.7.11.1)
Q53GQ0	0.295	0.736858	1.22409	299	DHB12_HUMAN	Very-long-chain 3-oxoacyl-CoA reductase (EC 1.1.1.330) (17-beta-hydroxysteroid dehydrogenase 12) (17-beta-HSD 12) (3-ketoacyl-CoA reductase) (KAR) (Estradiol 17-beta-dehydrogenase 12) (EC 1.1.1.62) (Short chain dehydrogenase/reductase family 12C member 1)	FALSE	299	LiP-Quant			P06744	0.719	0.70447	1.57732	295	Glucose-6-phosphate isomerase (GPI) (EC 5.3.1.9) (Autocrine motility factor) (AMF) (Neuroleukin) (NLK) (Phosphoglucose isomerase) (PGI) (Phosphohexose isomerase) (PHI) (Sperm antigen 36) (SA-36)	FALSE	295	Deep-LiP_Quant (4h gradient)			IPI00002311	SCRN3	0.00875961	0.179253	Q0VDG4	SCRN3_HUMAN	Secernin-3	FALSE	TPP-non-parametric			IPI00856080	GPN3	Q9UHW5	GPN3_HUMAN	GPN-loop GTPase 3 (ATP-binding domain 1 family member C)	FALSE	0.0780065	TPP, replicate1			IPI00006099	BMS1	0.0107668	Q14692	BMS1_HUMAN	Ribosome biogenesis protein BMS1 homolog (Ribosome assembly protein BMS1 homolog)
P18206	0.701	0.6302	1.2232	300	VINC_HUMAN	Vinculin (Metavinculin) (MV)	FALSE	300	LiP-Quant			P61604	0.824	0.633317	1.57409	297	10 kDa heat shock protein, mitochondrial (Hsp10) (10 kDa chaperonin) (Chaperonin 10) (CPN10) (Early-pregnancy factor) (EPF)	FALSE	297	Deep-LiP_Quant (4h gradient)			IPI00026358	GABARAPL2	0.00873422	0.179253	P60520	GBRL2_HUMAN	Gamma-aminobutyric acid receptor-associated protein-like 2 (GABA(A) receptor-associated protein-like 2) (Ganglioside expression factor 2) (GEF-2) (General protein transport factor p16) (Golgi-associated ATPase enhancer of 16 kDa) (GATE-16) (MAP1 light chain 3-related protein)	FALSE	TPP-non-parametric			IPI00294787	RAD54L2	Q9Y4B4	ARIP4_HUMAN	Helicase ARIP4 (EC 3.6.4.12) (Androgen receptor-interacting protein 4) (RAD54-like protein 2)	FALSE	0.081926	TPP, replicate1			IPI00005666	JMJD2A	0.010917	O75164	KDM4A_HUMAN	Lysine-specific demethylase 4A (EC 1.14.11.-) (JmjC domain-containing histone demethylation protein 3A) (Jumonji domain-containing protein 2A)
P06744	0.708	0.712451	1.22213	302	G6PI_HUMAN	Glucose-6-phosphate isomerase (GPI) (EC 5.3.1.9) (Autocrine motility factor) (AMF) (Neuroleukin) (NLK) (Phosphoglucose isomerase) (PGI) (Phosphohexose isomerase) (PHI) (Sperm antigen 36) (SA-36)	FALSE	302	LiP-Quant			Q99798	0.672	0.609892	1.57229	298	Aconitate hydratase, mitochondrial (Aconitase) (EC 4.2.1.3) (Citrate hydro-lyase)	FALSE	298	Deep-LiP_Quant (4h gradient)			IPI00479367	RNF220	0.00890977	0.181501	Q5VTB9	RN220_HUMAN	E3 ubiquitin-protein ligase RNF220 (EC 2.3.2.27) (RING finger protein 220) (RING-type E3 ubiquitin transferase RNF220)	FALSE	TPP-non-parametric			IPI00335251	DUS1L	Q6P1R4	DUS1L_HUMAN	tRNA-dihydrouridine(16/17) synthase [NAD(P)(+)]-like (EC 1.3.1.-) (tRNA-dihydrouridine synthase 1-like)	FALSE	0.0833929	TPP, replicate1			IPI00007119	TUBE1	0.01095	Q9UJT0	TBE_HUMAN	Tubulin epsilon chain (Epsilon-tubulin)
P49207	0.436	0.593655	1.22185	303	RL34_HUMAN	60S ribosomal protein L34 (Large ribosomal subunit protein eL34)	FALSE	303	LiP-Quant			O00764	0.731	0.641595	1.57187	299	Pyridoxal kinase (EC 2.7.1.35) (Pyridoxine kinase)	FALSE	299	Deep-LiP_Quant (4h gradient)			IPI00001985	VPS18	0.00916641	0.183925	Q9P253	VPS18_HUMAN	Vacuolar protein sorting-associated protein 18 homolog (hVPS18)	FALSE	TPP-non-parametric			IPI00018195	MAPK3	P27361	MK03_HUMAN	Mitogen-activated protein kinase 3 (MAP kinase 3) (MAPK 3) (EC 2.7.11.24) (ERT2) (Extracellular signal-regulated kinase 1) (ERK-1) (Insulin-stimulated MAP2 kinase) (MAP kinase isoform p44) (p44-MAPK) (Microtubule-associated protein 2 kinase) (p44-ERK1)	TRUE	0.0839409	TPP, replicate1			IPI00294787	RAD54L2	0.0110324	Q9Y4B4	ARIP4_HUMAN	Helicase ARIP4 (EC 3.6.4.12) (Androgen receptor-interacting protein 4) (RAD54-like protein 2)
P26641	0.789	0.545972	1.22184	304	EF1G_HUMAN	Elongation factor 1-gamma (EF-1-gamma) (eEF-1B gamma)	FALSE	304	LiP-Quant			Q96A72	0.818	0.628374	1.5643	301	Protein mago nashi homolog 2	FALSE	301	Deep-LiP_Quant (4h gradient)			IPI00100468	ZNHIT6	0.00912655	0.183925	Q9NWK9	BCD1_HUMAN	Box C/D snoRNA protein 1 (Serologically defined breast cancer antigen NY-BR-75) (Zinc finger HIT domain-containing protein 6)	FALSE	TPP-non-parametric			IPI00174962	MICALL1	Q8N3F8	MILK1_HUMAN	MICAL-like protein 1 (Molecule interacting with Rab13) (MIRab13)	FALSE	0.0879052	TPP, replicate1			IPI00807573	PIK3R1	0.0110812	P27986	P85A_HUMAN	Phosphatidylinositol 3-kinase regulatory subunit alpha (PI3-kinase regulatory subunit alpha) (PI3K regulatory subunit alpha) (PtdIns-3-kinase regulatory subunit alpha) (Phosphatidylinositol 3-kinase 85 kDa regulatory subunit alpha) (PI3-kinase subunit p85-alpha) (PtdIns-3-kinase regulatory subunit p85-alpha)
Q9Y2Z9	0.105	0.521855	1.22141	305	COQ6_HUMAN	Ubiquinone biosynthesis monooxygenase COQ6, mitochondrial (EC 1.14.13.-) (Coenzyme Q10 monooxygenase 6)	FALSE	305	LiP-Quant			P15374	0.643	0.626064	1.56268	302	Ubiquitin carboxyl-terminal hydrolase isozyme L3 (UCH-L3) (EC 3.4.19.12) (Ubiquitin thioesterase L3)	FALSE	302	Deep-LiP_Quant (4h gradient)			IPI00295004	ALS2	0.00917508	0.183925	Q96Q42	ALS2_HUMAN	Alsin (Amyotrophic lateral sclerosis 2 chromosomal region candidate gene 6 protein) (Amyotrophic lateral sclerosis 2 protein)	FALSE	TPP-non-parametric			IPI00183054	MIB1	Q86YT6	MIB1_HUMAN	E3 ubiquitin-protein ligase MIB1 (EC 2.3.2.27) (DAPK-interacting protein 1) (DIP-1) (Mind bomb homolog 1) (RING-type E3 ubiquitin transferase MIB1) (Zinc finger ZZ type with ankyrin repeat domain protein 2)	FALSE	0.0879052	TPP, replicate1			IPI00012887	CTSL1	0.0115053	P07711	CATL1_HUMAN	Cathepsin L1 (EC 3.4.22.15) (Cathepsin L) (Major excreted protein) (MEP) [Cleaved into: Cathepsin L1 heavy chain; Cathepsin L1 light chain]
P04179	0.333	0.557079	1.2207	308	SODM_HUMAN	Superoxide dismutase [Mn], mitochondrial (EC 1.15.1.1)	FALSE	308	LiP-Quant			Q0VDF9	0.495	0.63798	1.56079	304	Heat shock 70 kDa protein 14 (HSP70-like protein 1) (Heat shock protein HSP60)	FALSE	304	Deep-LiP_Quant (4h gradient)			IPI00607557	ELF2	0.00923303	0.183925	Q15723	ELF2_HUMAN	ETS-related transcription factor Elf-2 (E74-like factor 2) (New ETS-related factor)	FALSE	TPP-non-parametric			IPI00291376	TGS1	Q96RS0	TGS1_HUMAN	Trimethylguanosine synthase (EC 2.1.1.-) (CLL-associated antigen KW-2) (Cap-specific guanine-N2 methyltransferase) (Hepatocellular carcinoma-associated antigen 137) (Nuclear receptor coactivator 6-interacting protein) (PRIP-interacting protein with methyltransferase motif) (PIMT) (PIPMT)	FALSE	0.0879052	TPP, replicate1			IPI00185361	DDX55	0.0119147	Q8NHQ9	DDX55_HUMAN	ATP-dependent RNA helicase DDX55 (EC 3.6.4.13) (DEAD box protein 55)
Q13011	0.704	0.568089	1.22045	309	ECH1_HUMAN	Delta(3,5)-Delta(2,4)-dienoyl-CoA isomerase, mitochondrial (EC 5.3.3.-)	FALSE	309	LiP-Quant			P35244	0.719	0.636636	1.5606	305	Replication protein A 14 kDa subunit (RP-A p14) (Replication factor A protein 3) (RF-A protein 3)	FALSE	305	Deep-LiP_Quant (4h gradient)			IPI00657935	RFESD	0.00921903	0.183925	Q8TAC1	RFESD_HUMAN	Rieske domain-containing protein	FALSE	TPP-non-parametric			IPI00642816	SRP09	P49458	SRP09_HUMAN	Signal recognition particle 9 kDa protein (SRP9)	FALSE	0.0879052	TPP, replicate1			IPI00018019	GPATCH2	0.0125618	Q9NW75	GPTC2_HUMAN	G patch domain-containing protein 2
Q9UMX0	0.421	0.6451	1.21632	310	UBQL1_HUMAN	Ubiquilin-1 (Protein linking IAP with cytoskeleton 1) (PLIC-1) (hPLIC-1)	FALSE	310	LiP-Quant			O43464	0.31	0.64662	1.55824	306	Serine protease HTRA2, mitochondrial (EC 3.4.21.108) (High temperature requirement protein A2) (HtrA2) (Omi stress-regulated endoprotease) (Serine protease 25) (Serine proteinase OMI)	FALSE	306	Deep-LiP_Quant (4h gradient)			IPI00333215	TCEA1	0.00946795	0.187774	P23193	TCEA1_HUMAN	Transcription elongation factor A protein 1 (Transcription elongation factor S-II protein 1) (Transcription elongation factor TFIIS.o)	FALSE	TPP-non-parametric			IPI00021092	DONSON	Q9NYP3	DONS_HUMAN	Protein downstream neighbor of Son (B17)	FALSE	0.0890595	TPP, replicate1			IPI00025698	LIMK2	0.0129622	P53671	LIMK2_HUMAN	LIM domain kinase 2 (LIMK-2) (EC 2.7.11.1)
Q15363	0.433	0.583933	1.21428	312	TMED2_HUMAN	Transmembrane emp24 domain-containing protein 2 (Membrane protein p24A) (p24) (p24 family protein beta-1) (p24beta1)	FALSE	312	LiP-Quant			P29401	0.856	0.662816	1.55749	307	Transketolase (TK) (EC 2.2.1.1)	FALSE	307	Deep-LiP_Quant (4h gradient)			IPI00014865	PCIF1	0.00960289	0.189615	Q9H4Z3	CAPAM_HUMAN	mRNA (2'-O-methyladenosine-N(6)-)-methyltransferase (EC 2.1.1.62) (Cap-specific adenosine methyltransferase) (CAPAM) (hCAPAM) (Phosphorylated CTD-interacting factor 1) (hPCIF1)	FALSE	TPP-non-parametric			IPI00166009	FBXL11	Q9Y2K7	KDM2A_HUMAN	Lysine-specific demethylase 2A (EC 1.14.11.27) (CXXC-type zinc finger protein 8) (F-box and leucine-rich repeat protein 11) (F-box protein FBL7) (F-box protein Lilina) (F-box/LRR-repeat protein 11) (JmjC domain-containing histone demethylation protein 1A) ([Histone-H3]-lysine-36 demethylase 1A)	FALSE	0.0901958	TPP, replicate1			IPI00738367	ZC3H12C	0.0132047	Q9C0D7	ZC12C_HUMAN	Probable ribonuclease ZC3H12C (EC 3.1.-.-) (MCP-induced protein 3) (Zinc finger CCCH domain-containing protein 12C)
Q12873	0.307	0.643071	1.21332	313	CHD3_HUMAN	Chromodomain-helicase-DNA-binding protein 3 (CHD-3) (EC 3.6.4.12) (ATP-dependent helicase CHD3) (Mi-2 autoantigen 240 kDa protein) (Mi2-alpha) (Zinc finger helicase) (hZFH)	FALSE	313	LiP-Quant			Q8NC51	0.686	0.667424	1.55711	309	Plasminogen activator inhibitor 1 RNA-binding protein (PAI1 RNA-binding protein 1) (PAI-RBP1) (SERPINE1 mRNA-binding protein 1)	FALSE	309	Deep-LiP_Quant (4h gradient)			IPI00024190	SOLH	0.00985863	0.191579	O75808	CAN15_HUMAN	Calpain-15 (EC 3.4.22.-) (Small optic lobes homolog)	FALSE	TPP-non-parametric			IPI00305186	RP5-1000E10 4	Q9BRV8	SIKE1_HUMAN	Suppressor of IKBKE 1 (Suppressor of IKK-epsilon)	FALSE	0.0921411	TPP, replicate1			IPI00239077	HINT1	0.0137932	P49773	HINT1_HUMAN	Histidine triad nucleotide-binding protein 1 (EC 3.-.-.-) (Adenosine 5'-monophosphoramidase) (Protein kinase C inhibitor 1) (Protein kinase C-interacting protein 1) (PKCI-1)
P11182	0.427	0.62662	1.21298	314	ODB2_HUMAN	Lipoamide acyltransferase component of branched-chain alpha-keto acid dehydrogenase complex, mitochondrial (EC 2.3.1.168) (52 kDa mitochondrial autoantigen of primary biliary cirrhosis) (Branched chain 2-oxo-acid dehydrogenase complex component E2) (BCOADC-E2) (Branched-chain alpha-keto acid dehydrogenase complex component E2) (BCKAD-E2) (BCKADE2) (Dihydrolipoamide acetyltransferase component of …	FALSE	314	LiP-Quant			P54578	0.723	0.662937	1.55516	311	Ubiquitin carboxyl-terminal hydrolase 14 (EC 3.4.19.12) (Deubiquitinating enzyme 14) (Ubiquitin thioesterase 14) (Ubiquitin-specific-processing protease 14)	FALSE	311	Deep-LiP_Quant (4h gradient)			IPI00032003	EMD	0.0097962	0.191579	P50402	EMD_HUMAN	Emerin	FALSE	TPP-non-parametric			IPI00167419	ANKRD44	Q8N8A2	ANR44_HUMAN	Serine/threonine-protein phosphatase 6 regulatory ankyrin repeat subunit B (PP6-ARS-B) (Serine/threonine-protein phosphatase 6 regulatory subunit ARS-B) (Ankyrin repeat domain-containing protein 44)	FALSE	0.0922619	TPP, replicate1			IPI00017456	ATG10	0.0139918	Q9H0Y0	ATG10_HUMAN	Ubiquitin-like-conjugating enzyme ATG10 (EC 2.3.2.-) (Autophagy-related protein 10) (APG10-like)
P10644	0.509	0.600211	1.21216	316	KAP0_HUMAN	cAMP-dependent protein kinase type I-alpha regulatory subunit (Tissue-specific extinguisher 1) (TSE1)	FALSE	316	LiP-Quant			P62913	0.719	0.590413	1.55242	312	60S ribosomal protein L11 (CLL-associated antigen KW-12) (Large ribosomal subunit protein uL5)	FALSE	312	Deep-LiP_Quant (4h gradient)			IPI00216874	LYSMD2	0.00987259	0.191579	Q8IV50	LYSM2_HUMAN	LysM and putative peptidoglycan-binding domain-containing protein 2	FALSE	TPP-non-parametric			IPI00217862	RRP9	O43818	U3IP2_HUMAN	U3 small nucleolar RNA-interacting protein 2 (RRP9 homolog) (U3 small nucleolar ribonucleoprotein-associated 55 kDa protein) (U3 snoRNP-associated 55 kDa protein) (U3-55K)	FALSE	0.0922619	TPP, replicate1			IPI00893793	DKFZP434B0335	0.0140126	Q7Z6L1	TCPR1_HUMAN	Tectonin beta-propeller repeat-containing protein 1
Q9P1F3	0.519	0.579128	1.21211	317	ABRAL_HUMAN	Costars family protein ABRACL (ABRA C-terminal-like protein)	FALSE	317	LiP-Quant			P42229	0.407	0.631932	1.54736	313	Signal transducer and activator of transcription 5A	FALSE	313	Deep-LiP_Quant (4h gradient)			IPI00246058	PDCD6IP	0.00978856	0.191579	Q8WUM4	PDC6I_HUMAN	Programmed cell death 6-interacting protein (PDCD6-interacting protein) (ALG-2-interacting protein 1) (ALG-2-interacting protein X) (Hp95)	FALSE	TPP-non-parametric			IPI00016249	FXR1	P51114	FXR1_HUMAN	Fragile X mental retardation syndrome-related protein 1 (hFXR1p)	FALSE	0.103987	TPP, replicate1			IPI00444937	TRAPPC2L	0.0143158	NA	NA	NA
P13010	0.712	0.696539	1.21169	318	XRCC5_HUMAN	X-ray repair cross-complementing protein 5 (EC 3.6.4.-) (86 kDa subunit of Ku antigen) (ATP-dependent DNA helicase 2 subunit 2) (ATP-dependent DNA helicase II 80 kDa subunit) (CTC box-binding factor 85 kDa subunit) (CTC85) (CTCBF) (DNA repair protein XRCC5) (Ku80) (Ku86) (Lupus Ku autoantigen protein p86) (Nuclear factor IV) (Thyroid-lupus autoantigen) (TLAA) (X-ray repair complementing defective…	FALSE	318	LiP-Quant			P08579	0.52	0.629505	1.54662	314	U2 small nuclear ribonucleoprotein B'' (U2 snRNP B'')	FALSE	314	Deep-LiP_Quant (4h gradient)			IPI00719725	SAPS3	0.0101232	0.1956	Q5H9R7	PP6R3_HUMAN	Serine/threonine-protein phosphatase 6 regulatory subunit 3 (SAPS domain family member 3) (Sporulation-induced transcript 4-associated protein SAPL)	FALSE	TPP-non-parametric			IPI00072044	C11ORF54	Q9H0W9	CK054_HUMAN	Ester hydrolase C11orf54 (EC 3.1.-.-)	FALSE	0.105935	TPP, replicate1			IPI00332828	CES2	0.0147056	O00748	EST2_HUMAN	Cocaine esterase (EC 3.1.1.84) (Carboxylesterase 2) (CE-2) (hCE-2) (EC 3.1.1.1) (Methylumbelliferyl-acetate deacetylase 2) (EC 3.1.1.56)
Q8NBS9	0.655	0.609788	1.2115	319	TXND5_HUMAN	Thioredoxin domain-containing protein 5 (Endoplasmic reticulum resident protein 46) (ER protein 46) (ERp46) (Thioredoxin-like protein p46)	FALSE	319	LiP-Quant			P17858	0.478	0.640345	1.54406	315	ATP-dependent 6-phosphofructokinase, liver type (ATP-PFK) (PFK-L) (EC 2.7.1.11) (6-phosphofructokinase type B) (Phosphofructo-1-kinase isozyme B) (PFK-B) (Phosphohexokinase)	FALSE	315	Deep-LiP_Quant (4h gradient)			IPI00871695	DEK	0.0103519	0.199164	NA	NA	NA	FALSE	TPP-non-parametric			IPI00217313	HSCB	Q8IWL3	HSC20_HUMAN	Iron-sulfur cluster co-chaperone protein HscB (DnaJ homolog subfamily C member 20) [Cleaved into: Iron-sulfur cluster co-chaperone protein HscB, cytoplasmic (C-HSC20); Iron-sulfur cluster co-chaperone protein HscB, mitochondrial]	FALSE	0.107083	TPP, replicate1			IPI00647650	EIF3H	0.0158502	O15372	EIF3H_HUMAN	Eukaryotic translation initiation factor 3 subunit H (eIF3h) (Eukaryotic translation initiation factor 3 subunit 3) (eIF-3-gamma) (eIF3 p40 subunit)
O75116	0.429	0.635289	1.21057	320	ROCK2_HUMAN	Rho-associated protein kinase 2 (EC 2.7.11.1) (Rho kinase 2) (Rho-associated, coiled-coil-containing protein kinase 2) (Rho-associated, coiled-coil-containing protein kinase II) (ROCK-II) (p164 ROCK-2)	TRUE	320	LiP-Quant			Q9UMS4	0.655	0.627673	1.54288	316	Pre-mRNA-processing factor 19 (EC 2.3.2.27) (Nuclear matrix protein 200) (PRP19/PSO4 homolog) (hPso4) (RING-type E3 ubiquitin transferase PRP19) (Senescence evasion factor)	FALSE	316	Deep-LiP_Quant (4h gradient)			IPI00007853	IFI30	0.0105598	0.199749	P13284	GILT_HUMAN	Gamma-interferon-inducible lysosomal thiol reductase (EC 1.8.-.-) (Gamma-interferon-inducible protein IP-30) (Legumaturain)	FALSE	TPP-non-parametric			IPI00456940	RPL7L1	Q6DKI1	RL7L_HUMAN	60S ribosomal protein L7-like 1 (Large ribosomal subunit protein uL30-like 1)	FALSE	0.107083	TPP, replicate1			IPI00306929	MYO18B	0.0160843	Q8IUG5	MY18B_HUMAN	Unconventional myosin-XVIIIb
O75792	0.452	0.613955	1.21001	322	RNH2A_HUMAN	Ribonuclease H2 subunit A (RNase H2 subunit A) (EC 3.1.26.4) (Aicardi-Goutieres syndrome 4 protein) (AGS4) (RNase H(35)) (Ribonuclease HI large subunit) (RNase HI large subunit) (Ribonuclease HI subunit A)	FALSE	322	LiP-Quant			P31943	0.65	0.629444	1.54199	317	Heterogeneous nuclear ribonucleoprotein H (hnRNP H) [Cleaved into: Heterogeneous nuclear ribonucleoprotein H, N-terminally processed]	FALSE	317	Deep-LiP_Quant (4h gradient)			IPI00009540	MALT1	0.0104765	0.199749	Q9UDY8	MALT1_HUMAN	Mucosa-associated lymphoid tissue lymphoma translocation protein 1 (EC 3.4.22.-) (MALT lymphoma-associated translocation) (Paracaspase)	FALSE	TPP-non-parametric			IPI00251749	NR3C1	P04150	GCR_HUMAN	Glucocorticoid receptor (GR) (Nuclear receptor subfamily 3 group C member 1)	FALSE	0.107893	TPP, replicate1			IPI00294653	DOPEY2	0.0162749	Q9Y3R5	DOP2_HUMAN	Protein dopey-2
Q15293	0.746	0.788608	1.20921	323	RCN1_HUMAN	Reticulocalbin-1	FALSE	323	LiP-Quant			P62263	0.682	0.647267	1.54163	318	40S ribosomal protein S14 (Small ribosomal subunit protein uS11)	FALSE	318	Deep-LiP_Quant (4h gradient)			IPI00479912	PXK	0.0105215	0.199749	Q7Z7A4	PXK_HUMAN	PX domain-containing protein kinase-like protein (Modulator of Na,K-ATPase) (MONaKA)	TRUE	TPP-non-parametric			IPI00009755	METTL3	Q86U44	MTA70_HUMAN	N6-adenosine-methyltransferase catalytic subunit (EC 2.1.1.348) (Methyltransferase-like protein 3) (hMETTL3) (N6-adenosine-methyltransferase 70 kDa subunit) (MT-A70)	FALSE	0.112079	TPP, replicate1			IPI00871780	RBM12B	0.0193128	Q8IXT5	RB12B_HUMAN	RNA-binding protein 12B (RNA-binding motif protein 12B)
P49903	0.505	0.557338	1.20442	329	SPS1_HUMAN	Selenide, water dikinase 1 (EC 2.7.9.3) (Selenium donor protein 1) (Selenophosphate synthase 1)	FALSE	329	LiP-Quant			P10398	0.248	0.629028	1.53987	319	Serine/threonine-protein kinase A-Raf (EC 2.7.11.1) (Proto-oncogene A-Raf) (Proto-oncogene A-Raf-1) (Proto-oncogene Pks)	TRUE	319	Deep-LiP_Quant (4h gradient)			IPI00655743	ANKS6	0.0104885	0.199749	Q68DC2	ANKS6_HUMAN	Ankyrin repeat and SAM domain-containing protein 6 (Ankyrin repeat domain-containing protein 14) (SamCystin) (Sterile alpha motif domain-containing protein 6) (SAM domain-containing protein 6)	FALSE	TPP-non-parametric			IPI00026358	GABARAPL2	P60520	GBRL2_HUMAN	Gamma-aminobutyric acid receptor-associated protein-like 2 (GABA(A) receptor-associated protein-like 2) (Ganglioside expression factor 2) (GEF-2) (General protein transport factor p16) (Golgi-associated ATPase enhancer of 16 kDa) (GATE-16) (MAP1 light chain 3-related protein)	FALSE	0.112079	TPP, replicate1			IPI00024467	UGCGL2	0.0200107	Q9NYU1	UGGG2_HUMAN	UDP-glucose:glycoprotein glucosyltransferase 2 (UGT2) (hUGT2) (EC 2.4.1.-) (UDP--Glc:glycoprotein glucosyltransferase 2) (UDP-glucose ceramide glucosyltransferase-like 1)
O75223	0.654	0.654737	1.20376	331	GGCT_HUMAN	Gamma-glutamylcyclotransferase (EC 4.3.2.9) (Cytochrome c-releasing factor 21)	FALSE	331	LiP-Quant			P42224	0.46	0.648259	1.53982	320	Signal transducer and activator of transcription 1-alpha/beta (Transcription factor ISGF-3 components p91/p84)	FALSE	320	Deep-LiP_Quant (4h gradient)			IPI00298237	TPP1	0.0106231	0.200105	O14773	TPP1_HUMAN	Tripeptidyl-peptidase 1 (TPP-1) (EC 3.4.14.9) (Cell growth-inhibiting gene 1 protein) (Lysosomal pepstatin-insensitive protease) (LPIC) (Tripeptidyl aminopeptidase) (Tripeptidyl-peptidase I) (TPP-I)	FALSE	TPP-non-parametric			IPI00031397	ACSL3	O95573	ACSL3_HUMAN	Long-chain-fatty-acid--CoA ligase 3 (EC 6.2.1.3) (Arachidonate--CoA ligase) (EC 6.2.1.15) (Long-chain acyl-CoA synthetase 3) (LACS 3)	FALSE	0.112079	TPP, replicate1			IPI00328587	42 KDA PROTEIN.	0.0201411	NA	NA	NA
P61981	0.741	0.667929	1.20324	333	1433G_HUMAN	14-3-3 protein gamma (Protein kinase C inhibitor protein 1) (KCIP-1) [Cleaved into: 14-3-3 protein gamma, N-terminally processed]	FALSE	333	LiP-Quant			Q14697	0.735	0.696589	1.53928	321	Neutral alpha-glucosidase AB (EC 3.2.1.207) (Alpha-glucosidase 2) (Glucosidase II subunit alpha)	FALSE	321	Deep-LiP_Quant (4h gradient)			IPI00021305	CCNH	0.0109334	0.205092	P51946	CCNH_HUMAN	Cyclin-H (MO15-associated protein) (p34) (p37)	FALSE	TPP-non-parametric			IPI00297578	FILIP1L	Q4L180	FIL1L_HUMAN	Filamin A-interacting protein 1-like (130 kDa GPBP-interacting protein) (90 kDa GPBP-interacting protein) (Protein down-regulated in ovarian cancer 1) (DOC-1)	FALSE	0.112079	TPP, replicate1			IPI00001891	AUP1	0.0202306	Q9Y679	AUP1_HUMAN	Ancient ubiquitous protein 1
P52888	0.504	0.619037	1.20224	335	THOP1_HUMAN	Thimet oligopeptidase (EC 3.4.24.15) (Endopeptidase 24.15) (MP78)	FALSE	335	LiP-Quant			P17931	0.516	0.648286	1.53432	322	Galectin-3 (Gal-3) (35 kDa lectin) (Carbohydrate-binding protein 35) (CBP 35) (Galactose-specific lectin 3) (Galactoside-binding protein) (GALBP) (IgE-binding protein) (L-31) (Laminin-binding protein) (Lectin L-29) (Mac-2 antigen)	FALSE	322	Deep-LiP_Quant (4h gradient)			IPI00013835	DGKZ	0.0110388	0.20536	Q13574	DGKZ_HUMAN	Diacylglycerol kinase zeta (DAG kinase zeta) (EC 2.7.1.107) (Diglyceride kinase zeta) (DGK-zeta)	FALSE	TPP-non-parametric			IPI00007208	DDX41	Q9UJV9	DDX41_HUMAN	Probable ATP-dependent RNA helicase DDX41 (EC 3.6.4.13) (DEAD box protein 41) (DEAD box protein abstrakt homolog)	FALSE	0.112954	TPP, replicate1			IPI00107708	CXORF48	0.0202306	Q8WUE5	CT55_HUMAN	Cancer/testis antigen 55 (Tumor antigen BJ-HCC-20)
Q01082	0.614	0.6436	1.20206	336	SPTB2_HUMAN	Spectrin beta chain, non-erythrocytic 1 (Beta-II spectrin) (Fodrin beta chain) (Spectrin, non-erythroid beta chain 1)	FALSE	336	LiP-Quant			P45880	0.643	0.627847	1.53239	323	Voltage-dependent anion-selective channel protein 2 (VDAC-2) (hVDAC2) (Outer mitochondrial membrane protein porin 2)	FALSE	323	Deep-LiP_Quant (4h gradient)			IPI00307257	TBC1D9B	0.0110408	0.20536	Q66K14	TBC9B_HUMAN	TBC1 domain family member 9B	FALSE	TPP-non-parametric			IPI00028957	UBE4A	Q14139	UBE4A_HUMAN	Ubiquitin conjugation factor E4 A (EC 2.3.2.27) (RING-type E3 ubiquitin transferase E4 A)	FALSE	0.112954	TPP, replicate1			IPI00657798	CC85C_HUMAN	0.0202306	A6NKD9	CC85C_HUMAN	Coiled-coil domain-containing protein 85C
P52943	0.707	0.558663	1.20192	337	CRIP2_HUMAN	Cysteine-rich protein 2 (CRP-2) (Protein ESP1)	FALSE	337	LiP-Quant			O75083	0.672	0.625271	1.52923	324	WD repeat-containing protein 1 (Actin-interacting protein 1) (AIP1) (NORI-1)	FALSE	324	Deep-LiP_Quant (4h gradient)			IPI00418991	QSER1	0.0110845	0.20536	Q2KHR3	QSER1_HUMAN	Glutamine and serine-rich protein 1	FALSE	TPP-non-parametric			IPI00787650	ATRX	NA	NA	NA	FALSE	0.112954	TPP, replicate1			IPI00005018	UBP1	0.0204596	Q9NZI7	UBIP1_HUMAN	Upstream-binding protein 1 (Transcription factor LBP-1)
Q8NFH4	0.491	0.584636	1.20116	338	NUP37_HUMAN	Nucleoporin Nup37 (p37) (Nup107-160 subcomplex subunit Nup37)	FALSE	338	LiP-Quant			Q12931	0.538	0.622541	1.52681	325	Heat shock protein 75 kDa, mitochondrial (HSP 75) (TNFR-associated protein 1) (Tumor necrosis factor type 1 receptor-associated protein) (TRAP-1)	FALSE	325	Deep-LiP_Quant (4h gradient)			IPI00005651	IPO13	0.0113164	0.20543	O94829	IPO13_HUMAN	Importin-13 (Imp13) (Karyopherin-13) (Kap13) (Ran-binding protein 13) (RanBP13)	FALSE	TPP-non-parametric			IPI00018873	NAMPT	P43490	NAMPT_HUMAN	Nicotinamide phosphoribosyltransferase (NAmPRTase) (Nampt) (EC 2.4.2.12) (Pre-B-cell colony-enhancing factor 1) (Pre-B cell-enhancing factor) (Visfatin)	FALSE	0.113355	TPP, replicate1			IPI00005260	PSME4	0.0204596	Q14997	PSME4_HUMAN	Proteasome activator complex subunit 4 (Proteasome activator PA200)
O43684	0.802	0.528334	1.19971	339	BUB3_HUMAN	Mitotic checkpoint protein BUB3	FALSE	339	LiP-Quant			Q9NRX2	0.371	0.619828	1.52546	326	39S ribosomal protein L17, mitochondrial (L17mt) (MRP-L17) (LYST-interacting protein 2) (Mitochondrial large ribosomal subunit protein bL17m)	FALSE	326	Deep-LiP_Quant (4h gradient)			IPI00010414	PDLIM1	0.0112837	0.20543	O00151	PDLI1_HUMAN	PDZ and LIM domain protein 1 (C-terminal LIM domain protein 1) (Elfin) (LIM domain protein CLP-36)	FALSE	TPP-non-parametric			IPI00019997	LIN7C	Q9NUP9	LIN7C_HUMAN	Protein lin-7 homolog C (Lin-7C) (Mammalian lin-seven protein 3) (MALS-3) (Vertebrate lin-7 homolog 3) (Veli-3)	FALSE	0.113355	TPP, replicate1			IPI00219919	DMAP1	0.020646	Q9NPF5	DMAP1_HUMAN	DNA methyltransferase 1-associated protein 1 (DNMAP1) (DNMT1-associated protein 1)
Q8IY31	0.106	0.661913	1.19743	340	IFT20_HUMAN	Intraflagellar transport protein 20 homolog (hIFT20)	FALSE	340	LiP-Quant			Q92879	0.29	0.634214	1.52527	327	CUGBP Elav-like family member 1 (CELF-1) (50 kDa nuclear polyadenylated RNA-binding protein) (Bruno-like protein 2) (CUG triplet repeat RNA-binding protein 1) (CUG-BP1) (CUG-BP- and ETR-3-like factor 1) (Deadenylation factor CUG-BP) (Embryo deadenylation element-binding protein homolog) (EDEN-BP homolog) (RNA-binding protein BRUNOL-2)	FALSE	327	Deep-LiP_Quant (4h gradient)			IPI00013721	PRPF4B	0.0113142	0.20543	Q13523	PRP4B_HUMAN	Serine/threonine-protein kinase PRP4 homolog (EC 2.7.11.1) (PRP4 kinase) (PRP4 pre-mRNA-processing factor 4 homolog)	TRUE	TPP-non-parametric			IPI00873632	RAB2A	NA	NA	NA	FALSE	0.113655	TPP, replicate1			IPI00061523	THAP11	0.0208049	Q96EK4	THA11_HUMAN	THAP domain-containing protein 11
Q14166	0.654	0.612347	1.19596	343	TTL12_HUMAN	Tubulin--tyrosine ligase-like protein 12 (Inactive tubulin--tyrosine ligase-like protein 12)	FALSE	343	LiP-Quant			P14854	0.558	0.605137	1.52444	328	Cytochrome c oxidase subunit 6B1 (Cytochrome c oxidase subunit VIb isoform 1) (COX VIb-1)	FALSE	328	Deep-LiP_Quant (4h gradient)			IPI00104341	EPHX2	0.0111406	0.20543	P34913	HYES_HUMAN	Bifunctional epoxide hydrolase 2 [Includes: Cytosolic epoxide hydrolase 2 (CEH) (EC 3.3.2.10) (Epoxide hydratase) (Soluble epoxide hydrolase) (SEH); Lipid-phosphate phosphatase (EC 3.1.3.76)]	FALSE	TPP-non-parametric			IPI00016580	DSN1	Q9H410	DSN1_HUMAN	Kinetochore-associated protein DSN1 homolog	FALSE	0.113766	TPP, replicate1			IPI00328293	SRRM1	0.0208049	Q8IYB3	SRRM1_HUMAN	Serine/arginine repetitive matrix protein 1 (SR-related nuclear matrix protein of 160 kDa) (SRm160) (Ser/Arg-related nuclear matrix protein)
Q92520	0.3	0.613809	1.19547	344	FAM3C_HUMAN	Protein FAM3C (Interleukin-like EMT inducer)	FALSE	344	LiP-Quant			Q9Y6K5	0.368	0.620295	1.52179	329	2'-5'-oligoadenylate synthase 3 ((2-5')oligo(A) synthase 3) (2-5A synthase 3) (EC 2.7.7.84) (p100 OAS) (p100OAS)	FALSE	329	Deep-LiP_Quant (4h gradient)			IPI00174852	MED20	0.011292	0.20543	Q9H944	MED20_HUMAN	Mediator of RNA polymerase II transcription subunit 20 (Mediator complex subunit 20) (TRF-proximal protein homolog) (hTRFP)	FALSE	TPP-non-parametric			IPI00015130	GAS2	O43903	GAS2_HUMAN	Growth arrest-specific protein 2 (GAS-2)	FALSE	0.115198	TPP, replicate1			IPI00871281	PRC1	0.0208049	NA	NA	NA
Q13428	0.254	0.678336	1.1945	345	TCOF_HUMAN	Treacle protein (Treacher Collins syndrome protein)	FALSE	345	LiP-Quant			Q14974	0.749	0.658225	1.52163	330	Importin subunit beta-1 (Importin-90) (Karyopherin subunit beta-1) (Nuclear factor p97) (Pore targeting complex 97 kDa subunit) (PTAC97)	FALSE	330	Deep-LiP_Quant (4h gradient)			IPI00012149	MPHOSPH10	0.0114597	0.207196	O00566	MPP10_HUMAN	U3 small nucleolar ribonucleoprotein protein MPP10 (M phase phosphoprotein 10)	FALSE	TPP-non-parametric			IPI00020887	VAMP7	P51809	VAMP7_HUMAN	Vesicle-associated membrane protein 7 (VAMP-7) (Synaptobrevin-like protein 1) (Tetanus-insensitive VAMP) (Ti-VAMP)	FALSE	0.11535	TPP, replicate1			IPI00043740	SCLT1	0.0212356	Q96NL6	SCLT1_HUMAN	Sodium channel and clathrin linker 1 (Sodium channel-associated protein 1)
O75340	0.644	0.531278	1.19369	346	PDCD6_HUMAN	Programmed cell death protein 6 (Apoptosis-linked gene 2 protein homolog) (ALG-2)	FALSE	346	LiP-Quant			Q96QK1	0.524	0.615125	1.52019	331	Vacuolar protein sorting-associated protein 35 (hVPS35) (Maternal-embryonic 3) (Vesicle protein sorting 35)	FALSE	331	Deep-LiP_Quant (4h gradient)			IPI00025849	ANP32A	0.0115919	0.207915	P39687	AN32A_HUMAN	Acidic leucine-rich nuclear phosphoprotein 32 family member A (Acidic nuclear phosphoprotein pp32) (pp32) (Leucine-rich acidic nuclear protein) (LANP) (Mapmodulin) (Potent heat-stable protein phosphatase 2A inhibitor I1PP2A) (Putative HLA-DR-associated protein I) (PHAPI)	FALSE	TPP-non-parametric			IPI00000769	KIF22	Q14807	KIF22_HUMAN	Kinesin-like protein KIF22 (Kinesin-like DNA-binding protein) (Kinesin-like protein 4)	FALSE	0.116286	TPP, replicate1			IPI00012438	PRKRIR	0.0214241	O43422	P52K_HUMAN	52 kDa repressor of the inhibitor of the protein kinase (p52rIPK) (58 kDa interferon-induced protein kinase-interacting protein) (p58IPK-interacting protein) (Death-associated protein 4) (THAP domain-containing protein 0) (THAP domain-containing protein 12)
Q13885	0.204	0.524182	1.19171	350	TBB2A_HUMAN	Tubulin beta-2A chain (Tubulin beta class IIa)	FALSE	350	LiP-Quant			P35241	0.666	0.616528	1.51947	332	Radixin	FALSE	332	Deep-LiP_Quant (4h gradient)			IPI00419258	HMGB1	0.0115653	0.207915	P09429	HMGB1_HUMAN	High mobility group protein B1 (High mobility group protein 1) (HMG-1)	FALSE	TPP-non-parametric			IPI00293845	RIF1	Q5UIP0	RIF1_HUMAN	Telomere-associated protein RIF1 (Rap1-interacting factor 1 homolog)	FALSE	0.116286	TPP, replicate1			IPI00007208	DDX41	0.0223766	Q9UJV9	DDX41_HUMAN	Probable ATP-dependent RNA helicase DDX41 (EC 3.6.4.13) (DEAD box protein 41) (DEAD box protein abstrakt homolog)
Q99497	0.889	0.533065	1.19067	352	PARK7_HUMAN	Protein/nucleic acid deglycase DJ-1 (EC 3.1.2.-) (EC 3.5.1.-) (EC 3.5.1.124) (Maillard deglycase) (Oncogene DJ1) (Parkinson disease protein 7) (Parkinsonism-associated deglycase) (Protein DJ-1) (DJ-1)	FALSE	352	LiP-Quant			O94906	0.403	0.633627	1.51795	333	Pre-mRNA-processing factor 6 (Androgen receptor N-terminal domain-transactivating protein 1) (ANT-1) (PRP6 homolog) (U5 snRNP-associated 102 kDa protein) (U5-102 kDa protein)	FALSE	333	Deep-LiP_Quant (4h gradient)			IPI00064767	ARHGAP17	0.0116723	0.208052	Q68EM7	RHG17_HUMAN	Rho GTPase-activating protein 17 (Rho-type GTPase-activating protein 17) (RhoGAP interacting with CIP4 homologs protein 1) (RICH-1)	FALSE	TPP-non-parametric			IPI00167861	SMG5	Q9UPR3	SMG5_HUMAN	Protein SMG5 (EST1-like protein B) (LPTS-RP1) (LPTS-interacting protein) (SMG-5 homolog) (hSMG-5)	FALSE	0.117524	TPP, replicate1			IPI00001575	OSBPL7	0.0224952	Q9BZF2	OSBL7_HUMAN	Oxysterol-binding protein-related protein 7 (ORP-7) (OSBP-related protein 7)
Q01974	0.111	0.747915	1.19011	353	ROR2_HUMAN	Tyrosine-protein kinase transmembrane receptor ROR2 (EC 2.7.10.1) (Neurotrophic tyrosine kinase, receptor-related 2)	TRUE	353	LiP-Quant			Q9UKY7	0.45	0.639822	1.51708	334	Protein CDV3 homolog	FALSE	334	Deep-LiP_Quant (4h gradient)			IPI00418471	VIM	0.0116919	0.208052	P08670	VIME_HUMAN	Vimentin	FALSE	TPP-non-parametric			IPI00024990	ALDH6A1	Q02252	MMSA_HUMAN	Methylmalonate-semialdehyde dehydrogenase [acylating], mitochondrial (MMSDH) (Malonate-semialdehyde dehydrogenase [acylating]) (EC 1.2.1.18) (EC 1.2.1.27) (Aldehyde dehydrogenase family 6 member A1)	FALSE	0.118075	TPP, replicate1			IPI00290204	SNRNP70	0.0236858	P08621	RU17_HUMAN	U1 small nuclear ribonucleoprotein 70 kDa (U1 snRNP 70 kDa) (U1-70K) (snRNP70)
P49591	0.547	0.739122	1.18717	355	SYSC_HUMAN	Serine--tRNA ligase, cytoplasmic (EC 6.1.1.11) (Seryl-tRNA synthetase) (SerRS) (Seryl-tRNA(Ser/Sec) synthetase)	FALSE	355	LiP-Quant			Q9P289	0.623	0.613551	1.51651	335	Serine/threonine-protein kinase 26 (EC 2.7.11.1) (MST3 and SOK1-related kinase) (Mammalian STE20-like protein kinase 4) (MST-4) (STE20-like kinase MST4) (Serine/threonine-protein kinase MASK)	TRUE	335	Deep-LiP_Quant (4h gradient)			IPI00011898	EIF2B5	0.0118852	0.208199	Q13144	EI2BE_HUMAN	Translation initiation factor eIF-2B subunit epsilon (eIF-2B GDP-GTP exchange factor subunit epsilon)	FALSE	TPP-non-parametric			IPI00170934	STK11IP	Q8N1F8	S11IP_HUMAN	Serine/threonine-protein kinase 11-interacting protein (LKB1-interacting protein 1)	FALSE	0.118802	TPP, replicate1			IPI00464978	IRS2	0.0237405	Q9Y4H2	IRS2_HUMAN	Insulin receptor substrate 2 (IRS-2)
P27105	0.469	0.662474	1.18705	356	STOM_HUMAN	Erythrocyte band 7 integral membrane protein (Protein 7.2b) (Stomatin)	FALSE	356	LiP-Quant			P63092;Q5JWF2	38.1%;14.5%	0.62103	1.51648	336	NA	FALSE	336	Deep-LiP_Quant (4h gradient)			IPI00219036	DICER1	0.0118689	0.208199	Q9UPY3	DICER_HUMAN	Endoribonuclease Dicer (EC 3.1.26.3) (Helicase with RNase motif) (Helicase MOI)	FALSE	TPP-non-parametric			IPI00293735	IKBKAP	O95163	ELP1_HUMAN	Elongator complex protein 1 (ELP1) (IkappaB kinase complex-associated protein) (IKK complex-associated protein) (p150)	FALSE	0.118802	TPP, replicate1			IPI00020991	CDKN2AIP	0.0240061	Q9NXV6	CARF_HUMAN	CDKN2A-interacting protein (Collaborator of ARF)
P22102	0.655	0.555787	1.18572	358	PUR2_HUMAN	Trifunctional purine biosynthetic protein adenosine-3 [Includes: Phosphoribosylamine--glycine ligase (EC 6.3.4.13) (Glycinamide ribonucleotide synthetase) (GARS) (Phosphoribosylglycinamide synthetase); Phosphoribosylformylglycinamidine cyclo-ligase (EC 6.3.3.1) (AIR synthase) (AIRS) (Phosphoribosyl-aminoimidazole synthetase); Phosphoribosylglycinamide formyltransferase (EC 2.1.2.2) (5'-phosphorib…	FALSE	358	LiP-Quant			P54727	0.438	0.632511	1.51593	337	UV excision repair protein RAD23 homolog B (HR23B) (hHR23B) (XP-C repair-complementing complex 58 kDa protein) (p58)	FALSE	337	Deep-LiP_Quant (4h gradient)			IPI00303882	M6PRBP1	0.0118267	0.208199	O60664	PLIN3_HUMAN	Perilipin-3 (47 kDa mannose 6-phosphate receptor-binding protein) (47 kDa MPR-binding protein) (Cargo selection protein TIP47) (Mannose-6-phosphate receptor-binding protein 1) (Placental protein 17) (PP17)	FALSE	TPP-non-parametric			IPI00020898	RPS6KA3	P51812	KS6A3_HUMAN	Ribosomal protein S6 kinase alpha-3 (S6K-alpha-3) (EC 2.7.11.1) (90 kDa ribosomal protein S6 kinase 3) (p90-RSK 3) (p90RSK3) (Insulin-stimulated protein kinase 1) (ISPK-1) (MAP kinase-activated protein kinase 1b) (MAPK-activated protein kinase 1b) (MAPKAP kinase 1b) (MAPKAPK-1b) (Ribosomal S6 kinase 2) (RSK-2) (pp90RSK2)	TRUE	0.119181	TPP, replicate1			IPI00883870	2020-09-09	0.0249075	Q9UHD8	SEPT9_HUMAN	Septin-9 (MLL septin-like fusion protein MSF-A) (MLL septin-like fusion protein) (Ovarian/Breast septin) (Ov/Br septin) (Septin D1)
Q9NY93	0.214	0.663959	1.18486	359	DDX56_HUMAN	Probable ATP-dependent RNA helicase DDX56 (EC 3.6.4.13) (ATP-dependent 61 kDa nucleolar RNA helicase) (DEAD box protein 21) (DEAD box protein 56)	FALSE	359	LiP-Quant			P18206	0.704	0.599834	1.51592	338	Vinculin (Metavinculin) (MV)	FALSE	338	Deep-LiP_Quant (4h gradient)			IPI00410572	DEF8	0.0117993	0.208199	Q6ZN54	DEFI8_HUMAN	Differentially expressed in FDCP 8 homolog (DEF-8)	FALSE	TPP-non-parametric			IPI00020898	RPS6KA3	P51812	KS6A3_HUMAN	Ribosomal protein S6 kinase alpha-3 (S6K-alpha-3) (EC 2.7.11.1) (90 kDa ribosomal protein S6 kinase 3) (p90-RSK 3) (p90RSK3) (Insulin-stimulated protein kinase 1) (ISPK-1) (MAP kinase-activated protein kinase 1b) (MAPK-activated protein kinase 1b) (MAPKAP kinase 1b) (MAPKAPK-1b) (Ribosomal S6 kinase 2) (RSK-2) (pp90RSK2)	TRUE	0.119181	TPP, replicate1			IPI00329236	PRKCD	0.0251152	Q05655	KPCD_HUMAN	Protein kinase C delta type (EC 2.7.11.13) (Tyrosine-protein kinase PRKCD) (EC 2.7.10.2) (nPKC-delta) [Cleaved into: Protein kinase C delta type regulatory subunit; Protein kinase C delta type catalytic subunit (Sphingosine-dependent protein kinase-1) (SDK1)]
O75608	0.47	0.560025	1.18465	360	LYPA1_HUMAN	Acyl-protein thioesterase 1 (APT-1) (hAPT1) (EC 3.1.2.-) (Lysophospholipase 1) (Lysophospholipase I) (LPL-I) (LysoPLA I)	FALSE	360	LiP-Quant			Q7L2H7	0.588	0.631789	1.51455	339	Eukaryotic translation initiation factor 3 subunit M (eIF3m) (Fetal lung protein B5) (hFL-B5) (PCI domain-containing protein 1)	FALSE	339	Deep-LiP_Quant (4h gradient)			IPI00003765	CAPN7	0.0120452	0.209847	Q9Y6W3	CAN7_HUMAN	Calpain-7 (EC 3.4.22.-) (PalB homolog) (PalBH)	FALSE	TPP-non-parametric			IPI00337460	KLC1	NA	NA	NA	FALSE	0.123242	TPP, replicate1			IPI00793201	SCYE1	0.0251152	Q12904	AIMP1_HUMAN	Aminoacyl tRNA synthase complex-interacting multifunctional protein 1 (Multisynthase complex auxiliary component p43) [Cleaved into: Endothelial monocyte-activating polypeptide 2 (EMAP-2) (Endothelial monocyte-activating polypeptide II) (EMAP-II) (Small inducible cytokine subfamily E member 1)]
Q15274	0.3	0.62602	1.18411	361	NADC_HUMAN	Nicotinate-nucleotide pyrophosphorylase [carboxylating] (EC 2.4.2.19) (Quinolinate phosphoribosyltransferase [decarboxylating]) (QAPRTase) (QPRTase)	FALSE	361	LiP-Quant			Q04917	0.585	0.618074	1.51311	340	14-3-3 protein eta (Protein AS1)	FALSE	340	Deep-LiP_Quant (4h gradient)			IPI00022471	HMHA1	0.0120725	0.209847	Q92619	HMHA1_HUMAN	Rho GTPase-activating protein 45 [Cleaved into: Minor histocompatibility antigen HA-1 (mHag HA-1)]	FALSE	TPP-non-parametric			IPI00005055	CXORF56	Q9H5V9	CX056_HUMAN	UPF0428 protein CXorf56	FALSE	0.124893	TPP, replicate1			IPI00221285	ANKRD50	0.0259572	Q9ULJ7	ANR50_HUMAN	Ankyrin repeat domain-containing protein 50
P13489	0.803	0.583813	1.18204	363	RINI_HUMAN	Ribonuclease inhibitor (Placental ribonuclease inhibitor) (Placental RNase inhibitor) (Ribonuclease/angiogenin inhibitor 1) (RAI)	FALSE	363	LiP-Quant			Q13011	0.71	0.617734	1.51286	341	Delta(3,5)-Delta(2,4)-dienoyl-CoA isomerase, mitochondrial (EC 5.3.3.-)	FALSE	341	Deep-LiP_Quant (4h gradient)			IPI00015104	CKS1B	0.0122617	0.212316	P61024	CKS1_HUMAN	Cyclin-dependent kinases regulatory subunit 1 (CKS-1)	FALSE	TPP-non-parametric			IPI00748284	NDOR1	Q9UHB4	NDOR1_HUMAN	NADPH-dependent diflavin oxidoreductase 1 (EC 1.18.1.-) (NADPH-dependent FMN and FAD-containing oxidoreductase) (Novel reductase 1)	FALSE	0.126828	TPP, replicate1			IPI00015773	COMMD3	0.026568	Q9UBI1	COMD3_HUMAN	COMM domain-containing protein 3 (Protein Bup) (Protein PIL)
P00568	0.799	0.592811	1.18167	364	KAD1_HUMAN	Adenylate kinase isoenzyme 1 (AK 1) (EC 2.7.4.3) (EC 2.7.4.6) (ATP-AMP transphosphorylase 1) (ATP:AMP phosphotransferase) (Adenylate monophosphate kinase) (Myokinase)	FALSE	364	LiP-Quant			P52701	0.407	0.618777	1.51181	342	DNA mismatch repair protein Msh6 (hMSH6) (G/T mismatch-binding protein) (GTBP) (GTMBP) (MutS protein homolog 6) (MutS-alpha 160 kDa subunit) (p160)	FALSE	342	Deep-LiP_Quant (4h gradient)			HUMAN	CC85C	0.0125374	0.215031	NA	NA	NA	FALSE	TPP-non-parametric			IPI00470537	ARID2	Q68CP9	ARID2_HUMAN	AT-rich interactive domain-containing protein 2 (ARID domain-containing protein 2) (BRG1-associated factor 200) (BAF200) (Zinc finger protein with activation potential) (Zipzap/p200)	FALSE	0.127069	TPP, replicate1			IPI00607651	FAM40B	0.0299022	Q9ULQ0	STRP2_HUMAN	Striatin-interacting protein 2 (Protein FAM40B)
Q14157	0.287	0.695334	1.17843	368	UBP2L_HUMAN	Ubiquitin-associated protein 2-like (Protein NICE-4)	FALSE	368	LiP-Quant			P25787	0.714	0.60351	1.51016	343	Proteasome subunit alpha type-2 (EC 3.4.25.1) (Macropain subunit C3) (Multicatalytic endopeptidase complex subunit C3) (Proteasome component C3)	FALSE	343	Deep-LiP_Quant (4h gradient)			IPI00028357	XPO4	0.0126181	0.215031	Q9C0E2	XPO4_HUMAN	Exportin-4 (Exp4)	FALSE	TPP-non-parametric			IPI00426640	GTF2H2	Q6P1K8	T2H2L_HUMAN	General transcription factor IIH subunit 2-like protein (General transcription factor IIH polypeptide 2-like protein)	FALSE	0.127195	TPP, replicate1			IPI00003479	MAPK1	0.0317174	P28482	MK01_HUMAN	Mitogen-activated protein kinase 1 (MAP kinase 1) (MAPK 1) (EC 2.7.11.24) (ERT1) (Extracellular signal-regulated kinase 2) (ERK-2) (MAP kinase isoform p42) (p42-MAPK) (Mitogen-activated protein kinase 2) (MAP kinase 2) (MAPK 2)
Q13501	0.611	0.626753	1.17791	369	SQSTM_HUMAN	Sequestosome-1 (EBI3-associated protein of 60 kDa) (EBIAP) (p60) (Phosphotyrosine-independent ligand for the Lck SH2 domain of 62 kDa) (Ubiquitin-binding protein p62)	FALSE	369	LiP-Quant			P52657	0.22	0.618273	1.50917	344	Transcription initiation factor IIA subunit 2 (General transcription factor IIA subunit 2) (TFIIA p12 subunit) (TFIIA-12) (TFIIAS) (Transcription initiation factor IIA gamma chain) (TFIIA-gamma)	FALSE	344	Deep-LiP_Quant (4h gradient)			IPI00031583	USO1	0.0127051	0.215031	O60763	USO1_HUMAN	General vesicular transport factor p115 (Protein USO1 homolog) (Transcytosis-associated protein) (TAP) (Vesicle-docking protein)	FALSE	TPP-non-parametric			IPI00031698	C2ORF49	Q9BVC5	ASHWN_HUMAN	Ashwin	FALSE	0.127275	TPP, replicate1			IPI00296999	ATPAF2	0.0337787	Q8N5M1	ATPF2_HUMAN	ATP synthase mitochondrial F1 complex assembly factor 2 (ATP12 homolog)
Q14974	0.731	0.58811	1.17748	370	IMB1_HUMAN	Importin subunit beta-1 (Importin-90) (Karyopherin subunit beta-1) (Nuclear factor p97) (Pore targeting complex 97 kDa subunit) (PTAC97)	FALSE	370	LiP-Quant			P25398	0.712	0.588996	1.5091	345	40S ribosomal protein S12 (Small ribosomal subunit protein eS12)	FALSE	345	Deep-LiP_Quant (4h gradient)			IPI00168084	USP38	0.0126005	0.215031	Q8NB14	UBP38_HUMAN	Ubiquitin carboxyl-terminal hydrolase 38 (EC 3.4.19.12) (Deubiquitinating enzyme 38) (HP43.8KD) (Ubiquitin thioesterase 38) (Ubiquitin-specific-processing protease 38)	FALSE	TPP-non-parametric			IPI00171821	SETMAR	Q53H47	SETMR_HUMAN	Histone-lysine N-methyltransferase SETMAR (SET domain and mariner transposase fusion protein) (Metnase) [Includes: Histone-lysine N-methyltransferase (EC 2.1.1.-); Transposon Hsmar1 transposase (EC 3.1.-.-)]	FALSE	0.127275	TPP, replicate1			IPI00152151	FAM122B	0.0353559	Q7Z309	F122B_HUMAN	Protein FAM122B
Q5T6F2	0.105	0.606424	1.17694	372	UBAP2_HUMAN	Ubiquitin-associated protein 2 (UBAP-2)	FALSE	372	LiP-Quant			Q13610	0.391	0.607735	1.5087	346	Periodic tryptophan protein 1 homolog (Keratinocyte protein IEF SSP 9502)	FALSE	346	Deep-LiP_Quant (4h gradient)			IPI00329635	FLCN	0.0126707	0.215031	Q8NFG4	FLCN_HUMAN	Folliculin (BHD skin lesion fibrofolliculoma protein) (Birt-Hogg-Dube syndrome protein)	FALSE	TPP-non-parametric			IPI00293613	TBK1	Q9UHD2	TBK1_HUMAN	Serine/threonine-protein kinase TBK1 (EC 2.7.11.1) (NF-kappa-B-activating kinase) (T2K) (TANK-binding kinase 1)	TRUE	0.127275	TPP, replicate1			IPI00396058	NCAPG2	0.0354714	Q86XI2	CNDG2_HUMAN	Condensin-2 complex subunit G2 (Chromosome-associated protein G2) (CAP-G2) (hCAP-G2) (Leucine zipper protein 5) (Non-SMC condensin II complex subunit G2)
Q9HB07	0.59	0.556698	1.17659	375	MYG1_HUMAN	UPF0160 protein MYG1, mitochondrial	FALSE	375	LiP-Quant			Q86TI2	0.352	0.613867	1.50628	347	Dipeptidyl peptidase 9 (DP9) (EC 3.4.14.5) (Dipeptidyl peptidase IV-related protein 2) (DPRP-2) (Dipeptidyl peptidase IX) (DPP IX) (Dipeptidyl peptidase-like protein 9) (DPLP9)	FALSE	347	Deep-LiP_Quant (4h gradient)			IPI004704830	WDR62	0.0126059	0.215031	NA	NA	NA	FALSE	TPP-non-parametric			IPI00419626	MRPL55	Q7Z7F7	RM55_HUMAN	39S ribosomal protein L55, mitochondrial (L55mt) (MRP-L55) (Mitochondrial large ribosomal subunit protein bL31m) (Mitochondrial large ribosomal subunit protein mL55)	FALSE	0.127275	TPP, replicate1			IPI00456940	RPL7L1	0.0354714	Q6DKI1	RL7L_HUMAN	60S ribosomal protein L7-like 1 (Large ribosomal subunit protein uL30-like 1)
Q13162	0.657	0.590517	1.17499	376	PRDX4_HUMAN	Peroxiredoxin-4 (EC 1.11.1.15) (Antioxidant enzyme AOE372) (AOE37-2) (Peroxiredoxin IV) (Prx-IV) (Thioredoxin peroxidase AO372) (Thioredoxin-dependent peroxide reductase A0372)	FALSE	376	LiP-Quant			O43795	0.379	0.616083	1.50515	349	Unconventional myosin-Ib (MYH-1c) (Myosin I alpha) (MMI-alpha) (MMIa)	FALSE	349	Deep-LiP_Quant (4h gradient)			IPI00745568	TIPRL	0.0127551	0.21507	O75663	TIPRL_HUMAN	TIP41-like protein (Putative MAPK-activating protein PM10) (Type 2A-interacting protein) (TIP)	FALSE	TPP-non-parametric			IPI00002525	NENF	Q9UMX5	NENF_HUMAN	Neudesin (Cell immortalization-related protein 2) (Neuron-derived neurotrophic factor) (Protein GIG47) (Secreted protein of unknown function) (SPUF protein)	FALSE	0.127577	TPP, replicate1			IPI00010080	OXSR1	0.0356643	O95747	OXSR1_HUMAN	Serine/threonine-protein kinase OSR1 (EC 2.7.11.1) (Oxidative stress-responsive 1 protein)
O75607	0.517	0.559148	1.17493	377	NPM3_HUMAN	Nucleoplasmin-3	FALSE	377	LiP-Quant			P61916	0.656	0.625946	1.5036	350	NPC intracellular cholesterol transporter 2 (Epididymal secretory protein E1) (Human epididymis-specific protein 1) (He1) (Niemann-Pick disease type C2 protein)	FALSE	350	Deep-LiP_Quant (4h gradient)			IPI00295889	SRP19	0.0128458	0.21579	P09132	SRP19_HUMAN	Signal recognition particle 19 kDa protein (SRP19)	FALSE	TPP-non-parametric			IPI00465041	LIN9	Q5TKA1	LIN9_HUMAN	Protein lin-9 homolog (HuLin-9) (hLin-9) (Beta subunit-associated regulator of apoptosis) (TUDOR gene similar protein) (Type I interferon receptor beta chain-associated protein) (pRB-associated protein)	FALSE	0.127622	TPP, replicate1			IPI00375358	RFC1	0.0367607	P35251	RFC1_HUMAN	Replication factor C subunit 1 (Activator 1 140 kDa subunit) (A1 140 kDa subunit) (Activator 1 large subunit) (Activator 1 subunit 1) (DNA-binding protein PO-GA) (Replication factor C 140 kDa subunit) (RF-C 140 kDa subunit) (RFC140) (Replication factor C large subunit)
Q9HC07	0.293	0.560774	1.17451	379	TM165_HUMAN	Transmembrane protein 165 (Transmembrane protein PT27) (Transmembrane protein TPARL)	FALSE	379	LiP-Quant			O60341	0.452	0.612633	1.50304	351	Lysine-specific histone demethylase 1A (EC 1.-.-.-) (BRAF35-HDAC complex protein BHC110) (Flavin-containing amine oxidase domain-containing protein 2)	FALSE	351	Deep-LiP_Quant (4h gradient)			IPI00154910	UBASH3B	0.0129234	0.216286	Q8TF42	UBS3B_HUMAN	Ubiquitin-associated and SH3 domain-containing protein B (EC 3.1.3.48) (Cbl-interacting protein p70) (Suppressor of T-cell receptor signaling 1) (STS-1) (T-cell ubiquitin ligand 2) (TULA-2) (Tyrosine-protein phosphatase STS1/TULA2)	FALSE	TPP-non-parametric			IPI00298237	TPP1	O14773	TPP1_HUMAN	Tripeptidyl-peptidase 1 (TPP-1) (EC 3.4.14.9) (Cell growth-inhibiting gene 1 protein) (Lysosomal pepstatin-insensitive protease) (LPIC) (Tripeptidyl aminopeptidase) (Tripeptidyl-peptidase I) (TPP-I)	FALSE	0.127769	TPP, replicate1			IPI00023103	DVL2	0.0389019	O14641	DVL2_HUMAN	Segment polarity protein dishevelled homolog DVL-2 (Dishevelled-2) (DSH homolog 2)
Q9BSJ2	0.257	0.605649	1.17408	381	GCP2_HUMAN	Gamma-tubulin complex component 2 (GCP-2) (hGCP2) (Gamma-ring complex protein 103 kDa) (h103p) (hGrip103) (Spindle pole body protein Spc97 homolog) (hSpc97)	FALSE	381	LiP-Quant			Q14566	0.683	0.627444	1.50295	352	DNA replication licensing factor MCM6 (EC 3.6.4.12) (p105MCM)	FALSE	352	Deep-LiP_Quant (4h gradient)			IPI000329393	WIPF3	0.013214	0.219519	NA	NA	NA	FALSE	TPP-non-parametric			IPI00004416	CHMP2A	O43633	CHM2A_HUMAN	Charged multivesicular body protein 2a (Chromatin-modifying protein 2a) (CHMP2a) (Putative breast adenocarcinoma marker BC-2) (Vacuolar protein sorting-associated protein 2-1) (Vps2-1) (hVps2-1)	FALSE	0.129066	TPP, replicate1			IPI00219037	H2AFX	0.0389283	P16104	H2AX_HUMAN	Histone H2AX (H2a/x) (Histone H2A.X)
Q8TAT6	0.535	0.599549	1.17376	382	NPL4_HUMAN	Nuclear protein localization protein 4 homolog (Protein NPL4)	FALSE	382	LiP-Quant			P35221	0.333	0.609851	1.50185	353	Catenin alpha-1 (Alpha E-catenin) (Cadherin-associated protein) (Renal carcinoma antigen NY-REN-13)	FALSE	353	Deep-LiP_Quant (4h gradient)			IPI00793443	IPO5	0.0132088	0.219519	O00410	IPO5_HUMAN	Importin-5 (Imp5) (Importin subunit beta-3) (Karyopherin beta-3) (Ran-binding protein 5) (RanBP5)	FALSE	TPP-non-parametric			IPI00465248	ENO1	P06733	ENOA_HUMAN	Alpha-enolase (EC 4.2.1.11) (2-phospho-D-glycerate hydro-lyase) (C-myc promoter-binding protein) (Enolase 1) (MBP-1) (MPB-1) (Non-neural enolase) (NNE) (Phosphopyruvate hydratase) (Plasminogen-binding protein)	FALSE	0.129073	TPP, replicate1			IPI00383997	C1ORF93	0.0389351	Q8TBF2	PXL2B_HUMAN	Prostamide/prostaglandin F synthase (Prostamide/PG F synthase) (Prostamide/PGF synthase) (EC 1.11.1.20) (Peroxiredoxin-like 2B) (Protein FAM213B)
P30048	0.594	0.559124	1.17351	383	PRDX3_HUMAN	Thioredoxin-dependent peroxide reductase, mitochondrial (EC 1.11.1.15) (Antioxidant protein 1) (AOP-1) (HBC189) (Peroxiredoxin III) (Prx-III) (Peroxiredoxin-3) (Protein MER5 homolog)	FALSE	383	LiP-Quant			O15143	0.508	0.608633	1.50118	354	Actin-related protein 2/3 complex subunit 1B (Arp2/3 complex 41 kDa subunit) (p41-ARC)	FALSE	354	Deep-LiP_Quant (4h gradient)			IPI00026259	AGA	0.0134099	0.221954	P20933	ASPG_HUMAN	N(4)-(beta-N-acetylglucosaminyl)-L-asparaginase (EC 3.5.1.26) (Aspartylglucosaminidase) (Glycosylasparaginase) (N4-(N-acetyl-beta-glucosaminyl)-L-asparagine amidase) [Cleaved into: Glycosylasparaginase alpha chain; Glycosylasparaginase beta chain]	FALSE	TPP-non-parametric			IPI00013404	SMAD4	Q13485	SMAD4_HUMAN	Mothers against decapentaplegic homolog 4 (MAD homolog 4) (Mothers against DPP homolog 4) (Deletion target in pancreatic carcinoma 4) (SMAD family member 4) (SMAD 4) (Smad4) (hSMAD4)	FALSE	0.130844	TPP, replicate1			IPI00410287	PRKAA1	0.0390096	Q13131	AAPK1_HUMAN	5'-AMP-activated protein kinase catalytic subunit alpha-1 (AMPK subunit alpha-1) (EC 2.7.11.1) (Acetyl-CoA carboxylase kinase) (ACACA kinase) (EC 2.7.11.27) (Hydroxymethylglutaryl-CoA reductase kinase) (HMGCR kinase) (EC 2.7.11.31) (Tau-protein kinase PRKAA1) (EC 2.7.11.26)
P13929	0.62	0.59804	1.17339	384	ENOB_HUMAN	Beta-enolase (EC 4.2.1.11) (2-phospho-D-glycerate hydro-lyase) (Enolase 3) (Muscle-specific enolase) (MSE) (Skeletal muscle enolase)	FALSE	384	LiP-Quant			O43491	0.423	0.615046	1.49898	356	Band 4.1-like protein 2 (Generally expressed protein 4.1) (4.1G)	FALSE	356	Deep-LiP_Quant (4h gradient)			IPI00301579	NPC2	0.0134945	0.222535	P61916	NPC2_HUMAN	NPC intracellular cholesterol transporter 2 (Epididymal secretory protein E1) (Human epididymis-specific protein 1) (He1) (Niemann-Pick disease type C2 protein)	FALSE	TPP-non-parametric			IPI00745793	CCNB1	P14635	CCNB1_HUMAN	G2/mitotic-specific cyclin-B1	FALSE	0.130942	TPP, replicate1			IPI00514648	SMARCA2	0.0390096	P51531	SMCA2_HUMAN	Probable global transcription activator SNF2L2 (EC 3.6.4.-) (ATP-dependent helicase SMARCA2) (BRG1-associated factor 190B) (BAF190B) (Protein brahma homolog) (hBRM) (SNF2-alpha) (SWI/SNF-related matrix-associated actin-dependent regulator of chromatin subfamily A member 2)
Q9GZR7	0.46	0.629186	1.17288	385	DDX24_HUMAN	ATP-dependent RNA helicase DDX24 (EC 3.6.4.13) (DEAD box protein 24)	FALSE	385	LiP-Quant			O14579	0.776	0.609423	1.49712	358	Coatomer subunit epsilon (Epsilon-coat protein) (Epsilon-COP)	FALSE	358	Deep-LiP_Quant (4h gradient)			IPI00797384	LARP4	0.0138348	0.227315	Q71RC2	LARP4_HUMAN	La-related protein 4 (La ribonucleoprotein domain family member 4)	FALSE	TPP-non-parametric			IPI00017283	IARS2	Q9NSE4	SYIM_HUMAN	Isoleucine--tRNA ligase, mitochondrial (EC 6.1.1.5) (Isoleucyl-tRNA synthetase) (IleRS)	FALSE	0.131539	TPP, replicate1			IPI00015953	DDX21	0.0421935	Q9NR30	DDX21_HUMAN	Nucleolar RNA helicase 2 (EC 3.6.4.13) (DEAD box protein 21) (Gu-alpha) (Nucleolar RNA helicase Gu) (Nucleolar RNA helicase II) (RH II/Gu)
Q99426	0.512	0.557324	1.1717	387	TBCB_HUMAN	Tubulin-folding cofactor B (Cytoskeleton-associated protein 1) (Cytoskeleton-associated protein CKAPI) (Tubulin-specific chaperone B)	FALSE	387	LiP-Quant			Q9Y3B4	0.6	0.611905	1.49519	359	Splicing factor 3B subunit 6 (Pre-mRNA branch site protein p14) (SF3b 14 kDa subunit) (SF3B14a) (Spliceosome-associated protein, 14-kDa) (Splicing factor 3b, subunit 6, 14kDa)	FALSE	359	Deep-LiP_Quant (4h gradient)			IPI00166009	FBXL11	0.0140305	0.229155	Q9Y2K7	KDM2A_HUMAN	Lysine-specific demethylase 2A (EC 1.14.11.27) (CXXC-type zinc finger protein 8) (F-box and leucine-rich repeat protein 11) (F-box protein FBL7) (F-box protein Lilina) (F-box/LRR-repeat protein 11) (JmjC domain-containing histone demethylation protein 1A) ([Histone-H3]-lysine-36 demethylase 1A)	FALSE	TPP-non-parametric			IPI00298738	POLRMT	O00411	RPOM_HUMAN	DNA-directed RNA polymerase, mitochondrial (MtRPOL) (EC 2.7.7.6)	FALSE	0.131539	TPP, replicate1			IPI00026182	CAPZA2	0.0424999	P47755	CAZA2_HUMAN	F-actin-capping protein subunit alpha-2 (CapZ alpha-2)
P09960	0.553	0.568271	1.17166	388	LKHA4_HUMAN	Leukotriene A-4 hydrolase (LTA-4 hydrolase) (EC 3.3.2.6) (Leukotriene A(4) hydrolase)	FALSE	388	LiP-Quant			Q13148	0.406	0.605789	1.49365	361	TAR DNA-binding protein 43 (TDP-43)	FALSE	361	Deep-LiP_Quant (4h gradient)			IPI00470582	C10ORF118	0.0140486	0.229155	Q7Z3E2	CC186_HUMAN	Coiled-coil domain-containing protein 186 (CTCL tumor antigen HD-CL-01/L14-2)	FALSE	TPP-non-parametric			IPI00293921	TOPBP1	Q92547	TOPB1_HUMAN	DNA topoisomerase 2-binding protein 1 (DNA topoisomerase II-beta-binding protein 1) (TopBP1) (DNA topoisomerase II-binding protein 1)	FALSE	0.132863	TPP, replicate1			IPI00398825	PASK	0.0427499	Q96RG2	PASK_HUMAN	PAS domain-containing serine/threonine-protein kinase (PAS-kinase) (PASKIN) (hPASK) (EC 2.7.11.1)
Q13144	0.343	0.564405	1.1716	389	EI2BE_HUMAN	Translation initiation factor eIF-2B subunit epsilon (eIF-2B GDP-GTP exchange factor subunit epsilon)	FALSE	389	LiP-Quant			Q13347	0.782	0.609342	1.49317	362	Eukaryotic translation initiation factor 3 subunit I (eIF3i) (Eukaryotic translation initiation factor 3 subunit 2) (TGF-beta receptor-interacting protein 1) (TRIP-1) (eIF-3-beta) (eIF3 p36)	FALSE	362	Deep-LiP_Quant (4h gradient)			IPI00014587	CLTA	0.0144563	0.234954	P09496	CLCA_HUMAN	Clathrin light chain A (Lca)	FALSE	TPP-non-parametric			IPI00026928	GRAP2	O75791	GRAP2_HUMAN	GRB2-related adapter protein 2 (Adapter protein GRID) (GRB-2-like protein) (GRB2L) (GRBLG) (GRBX) (Grf40 adapter protein) (Grf-40) (Growth factor receptor-binding protein) (Hematopoietic cell-associated adapter protein GrpL) (P38) (Protein GADS) (SH3-SH2-SH3 adapter Mona)	FALSE	0.132999	TPP, replicate1			IPI00014073	APBA3	0.0431434	O96018	APBA3_HUMAN	Amyloid-beta A4 precursor protein-binding family A member 3 (Adapter protein X11gamma) (Neuron-specific X11L2 protein) (Neuronal Munc18-1-interacting protein 3) (Mint-3)
P62829	0.75	0.692837	1.17007	391	RL23_HUMAN	60S ribosomal protein L23 (60S ribosomal protein L17) (Large ribosomal subunit protein uL14)	FALSE	391	LiP-Quant			O14920	0.189	0.622993	1.49134	363	Inhibitor of nuclear factor kappa-B kinase subunit beta (I-kappa-B-kinase beta) (IKK-B) (IKK-beta) (IkBKB) (EC 2.7.11.10) (I-kappa-B kinase 2) (IKK2) (Nuclear factor NF-kappa-B inhibitor kinase beta) (NFKBIKB)	TRUE	363	Deep-LiP_Quant (4h gradient)			IPI00290410	DNTTIP2	0.0145808	0.235096	Q5QJE6	TDIF2_HUMAN	Deoxynucleotidyltransferase terminal-interacting protein 2 (Estrogen receptor-binding protein) (LPTS-interacting protein 2) (LPTS-RP2) (Terminal deoxynucleotidyltransferase-interacting factor 2) (TdIF2) (TdT-interacting factor 2)	FALSE	TPP-non-parametric			IPI00002220	SAP130	Q9H0E3	SP130_HUMAN	Histone deacetylase complex subunit SAP130 (130 kDa Sin3-associated polypeptide) (Sin3-associated polypeptide p130)	FALSE	0.133126	TPP, replicate1			IPI00009958	COPS5	0.0431948	Q92905	CSN5_HUMAN	COP9 signalosome complex subunit 5 (SGN5) (Signalosome subunit 5) (EC 3.4.-.-) (Jun activation domain-binding protein 1)
Q8WUM4	0.704	0.572702	1.16955	392	PDC6I_HUMAN	Programmed cell death 6-interacting protein (PDCD6-interacting protein) (ALG-2-interacting protein 1) (ALG-2-interacting protein X) (Hp95)	FALSE	392	LiP-Quant			P0CG39	0.054	0.585658	1.48914	364	POTE ankyrin domain family member J	FALSE	364	Deep-LiP_Quant (4h gradient)			IPI00441867	PEX19	0.0145442	0.235096	P40855	PEX19_HUMAN	Peroxisomal biogenesis factor 19 (33 kDa housekeeping protein) (Peroxin-19) (Peroxisomal farnesylated protein)	FALSE	TPP-non-parametric			IPI00105532	LLGL1	NA	NA	NA	FALSE	0.135481	TPP, replicate1			IPI00007411	AKAP11	0.0434485	Q9UKA4	AKA11_HUMAN	A-kinase anchor protein 11 (AKAP-11) (A-kinase anchor protein 220 kDa) (AKAP 220) (hAKAP220) (Protein kinase A-anchoring protein 11) (PRKA11)
Q09666	0.749	0.675184	1.16828	393	AHNK_HUMAN	Neuroblast differentiation-associated protein AHNAK (Desmoyokin)	FALSE	393	LiP-Quant			Q9HB07	0.662	0.601958	1.48889	365	UPF0160 protein MYG1, mitochondrial	FALSE	365	Deep-LiP_Quant (4h gradient)			IPI00514295	CIZ1	0.0146217	0.235096	NA	NA	NA	FALSE	TPP-non-parametric			IPI00163851	EIF2AK4	Q9P2K8	E2AK4_HUMAN	eIF-2-alpha kinase GCN2 (EC 2.7.11.1) (Eukaryotic translation initiation factor 2-alpha kinase 4) (GCN2-like protein)	TRUE	0.135481	TPP, replicate1			IPI00004392	NUDT1	0.045995	P36639	8ODP_HUMAN	7,8-dihydro-8-oxoguanine triphosphatase (EC 3.6.1.55) (2-hydroxy-dATP diphosphatase) (EC 3.6.1.56) (8-oxo-dGTPase) (Nucleoside diphosphate-linked moiety X motif 1) (Nudix motif 1)
P39687	0.622	0.518497	1.16728	394	AN32A_HUMAN	Acidic leucine-rich nuclear phosphoprotein 32 family member A (Acidic nuclear phosphoprotein pp32) (pp32) (Leucine-rich acidic nuclear protein) (LANP) (Mapmodulin) (Potent heat-stable protein phosphatase 2A inhibitor I1PP2A) (Putative HLA-DR-associated protein I) (PHAPI)	FALSE	394	LiP-Quant			Q13042	0.29	0.60604	1.48882	366	Cell division cycle protein 16 homolog (Anaphase-promoting complex subunit 6) (APC6) (CDC16 homolog) (CDC16Hs) (Cyclosome subunit 6)	FALSE	366	Deep-LiP_Quant (4h gradient)			IPI00012989	MAN2B1	0.0147661	0.236429	O00754	MA2B1_HUMAN	Lysosomal alpha-mannosidase (Laman) (EC 3.2.1.24) (Lysosomal acid alpha-mannosidase) (Mannosidase alpha class 2B member 1) (Mannosidase alpha-B) [Cleaved into: Lysosomal alpha-mannosidase A peptide; Lysosomal alpha-mannosidase B peptide; Lysosomal alpha-mannosidase C peptide; Lysosomal alpha-mannosidase D peptide; Lysosomal alpha-mannosidase E peptide]	FALSE	TPP-non-parametric			IPI00163851	EIF2AK4	Q9P2K8	E2AK4_HUMAN	eIF-2-alpha kinase GCN2 (EC 2.7.11.1) (Eukaryotic translation initiation factor 2-alpha kinase 4) (GCN2-like protein)	TRUE	0.135481	TPP, replicate1			IPI00456969	DYNC1H1	0.045995	Q14204	DYHC1_HUMAN	Cytoplasmic dynein 1 heavy chain 1 (Cytoplasmic dynein heavy chain 1) (Dynein heavy chain, cytosolic)
Q99496	0.193	0.617508	1.16706	395	RING2_HUMAN	E3 ubiquitin-protein ligase RING2 (EC 2.3.2.27) (Huntingtin-interacting protein 2-interacting protein 3) (HIP2-interacting protein 3) (Protein DinG) (RING finger protein 1B) (RING1b) (RING finger protein 2) (RING finger protein BAP-1) (RING-type E3 ubiquitin transferase RING2)	FALSE	395	LiP-Quant			Q8IYD1	0.4	0.602215	1.48819	367	Eukaryotic peptide chain release factor GTP-binding subunit ERF3B (Eukaryotic peptide chain release factor subunit 3b) (eRF3b) (G1 to S phase transition protein 2 homolog)	FALSE	367	Deep-LiP_Quant (4h gradient)			IPI00182164	FCHO1	0.0148457	0.236429	O14526	FCHO1_HUMAN	F-BAR domain only protein 1	FALSE	TPP-non-parametric			IPI00306406	RIOK2	Q9BVS4	RIOK2_HUMAN	Serine/threonine-protein kinase RIO2 (EC 2.7.11.1) (RIO kinase 2)	TRUE	0.135481	TPP, replicate1			IPI00216951	DARS	0.0468921	P14868	SYDC_HUMAN	Aspartate--tRNA ligase, cytoplasmic (EC 6.1.1.12) (Aspartyl-tRNA synthetase) (AspRS) (Cell proliferation-inducing gene 40 protein)
O94855	0.333	0.588606	1.16694	396	SC24D_HUMAN	Protein transport protein Sec24D (SEC24-related protein D)	FALSE	396	LiP-Quant			P22626	0.754	0.632468	1.48803	368	Heterogeneous nuclear ribonucleoproteins A2/B1 (hnRNP A2/B1)	FALSE	368	Deep-LiP_Quant (4h gradient)			IPI00302990	WDR55	0.0148621	0.236429	Q9H6Y2	WDR55_HUMAN	WD repeat-containing protein 55	FALSE	TPP-non-parametric			IPI00328939	DTWD1	Q8N5C7	DTWD1_HUMAN	DTW domain-containing protein 1	FALSE	0.135481	TPP, replicate1			IPI00873376	VPS13A	0.048659	Q96RL7	VP13A_HUMAN	Vacuolar protein sorting-associated protein 13A (Chorea-acanthocytosis protein) (Chorein)
Q7Z6Z7	0.35	0.580442	1.16571	399	HUWE1_HUMAN	E3 ubiquitin-protein ligase HUWE1 (EC 2.3.2.26) (ARF-binding protein 1) (ARF-BP1) (HECT, UBA and WWE domain-containing protein 1) (HECT-type E3 ubiquitin transferase HUWE1) (Homologous to E6AP carboxyl terminus homologous protein 9) (HectH9) (Large structure of UREB1) (LASU1) (Mcl-1 ubiquitin ligase E3) (Mule) (Upstream regulatory element-binding protein 1) (URE-B1) (URE-binding protein 1)	FALSE	399	LiP-Quant			P09874	0.586	0.66468	1.48708	370	Poly [ADP-ribose] polymerase 1 (PARP-1) (EC 2.4.2.30) (ADP-ribosyltransferase diphtheria toxin-like 1) (ARTD1) (DNA ADP-ribosyltransferase PARP1) (EC 2.4.2.-) (NAD(+) ADP-ribosyltransferase 1) (ADPRT 1) (Poly[ADP-ribose] synthase 1) (Protein poly-ADP-ribosyltransferase PARP1) (EC 2.4.2.-)	FALSE	370	Deep-LiP_Quant (4h gradient)			IPI00016480	NLRP2	0.014924	0.236577	Q8WX94	NALP7_HUMAN	NACHT, LRR and PYD domains-containing protein 7 (Nucleotide-binding oligomerization domain protein 12) (PYRIN-containing APAF1-like protein 3)	FALSE	TPP-non-parametric			IPI00027898	C21ORF70	Q9NSI2	F207A_HUMAN	Protein FAM207A	FALSE	0.137106	TPP, replicate1			IPI00027809	PPP3CB	0.0499239	P16298	PP2BB_HUMAN	Serine/threonine-protein phosphatase 2B catalytic subunit beta isoform (EC 3.1.3.16) (CAM-PRP catalytic subunit) (Calmodulin-dependent calcineurin A subunit beta isoform) (CNA beta)
Q9BQE3	0.091	0.576617	1.16489	401	TBA1C_HUMAN	Tubulin alpha-1C chain (Alpha-tubulin 6) (Tubulin alpha-6 chain) [Cleaved into: Detyrosinated tubulin alpha-1C chain]	FALSE	401	LiP-Quant			Q15654	0.519	0.602249	1.48339	371	Thyroid receptor-interacting protein 6 (TR-interacting protein 6) (TRIP-6) (Opa-interacting protein 1) (OIP-1) (Zyxin-related protein 1) (ZRP-1)	FALSE	371	Deep-LiP_Quant (4h gradient)			IPI00219068	NAT12	0.0150612	0.237914	Q147X3	NAA30_HUMAN	N-alpha-acetyltransferase 30 (EC 2.3.1.256) (N-acetyltransferase 12) (N-acetyltransferase MAK3 homolog) (NatC catalytic subunit)	FALSE	TPP-non-parametric			IPI00174847	B3GNTL1	Q67FW5	B3GNL_HUMAN	UDP-GlcNAc:betaGal beta-1,3-N-acetylglucosaminyltransferase-like protein 1 (BGnT-like protein 1) (Beta1,3-N-acetylglucosaminyltransferase-like protein 1) (Beta3Gn-T-like protein 1) (Beta3GnTL1) (EC 2.4.1.-) (Beta-1,3-N-acetylglucosaminyltransferase 8) (BGnT-8) (Beta-1,3-Gn-T8) (Beta3Gn-T8)	FALSE	0.137106	TPP, replicate1			IPI00033036	METAP2	0.0499239	P50579	MAP2_HUMAN	Methionine aminopeptidase 2 (MAP 2) (MetAP 2) (EC 3.4.11.18) (Initiation factor 2-associated 67 kDa glycoprotein) (p67) (p67eIF2) (Peptidase M)
P42166	0.476	0.713909	1.16486	402	LAP2A_HUMAN	Lamina-associated polypeptide 2, isoform alpha (Thymopoietin isoform alpha) (TP alpha) (Thymopoietin-related peptide isoform alpha) (TPRP isoform alpha) [Cleaved into: Thymopoietin (TP) (Splenin); Thymopentin (TP5)]	FALSE	402	LiP-Quant			Q13619	0.603	0.594412	1.48296	372	Cullin-4A (CUL-4A)	FALSE	372	Deep-LiP_Quant (4h gradient)			IPI00166395	ACSF3	0.0151462	0.23842	Q4G176	ACSF3_HUMAN	Malonate--CoA ligase ACSF3, mitochondrial (EC 6.2.1.n3) (Acyl-CoA synthetase family member 3)	FALSE	TPP-non-parametric			IPI00219219	LGALS1	P09382	LEG1_HUMAN	Galectin-1 (Gal-1) (14 kDa laminin-binding protein) (HLBP14) (14 kDa lectin) (Beta-galactoside-binding lectin L-14-I) (Galaptin) (HBL) (HPL) (Lactose-binding lectin 1) (Lectin galactoside-binding soluble 1) (Putative MAPK-activating protein PM12) (S-Lac lectin 1)	FALSE	0.141089	TPP, replicate1			IPI00419266	NDUFA6	0.0501705	NA	NA	NA
P60059	0.368	0.492767	1.16428	403	SC61G_HUMAN	Protein transport protein Sec61 subunit gamma	FALSE	403	LiP-Quant			Q9UHD8	0.546	0.603954	1.48272	373	Septin-9 (MLL septin-like fusion protein MSF-A) (MLL septin-like fusion protein) (Ovarian/Breast septin) (Ov/Br septin) (Septin D1)	FALSE	373	Deep-LiP_Quant (4h gradient)			IPI00877863	CCNC	0.0152823	0.239724	NA	NA	NA	FALSE	TPP-non-parametric			IPI00657782	SSBP2	P81877	SSBP2_HUMAN	Single-stranded DNA-binding protein 2 (Sequence-specific single-stranded-DNA-binding protein 2)	FALSE	0.141721	TPP, replicate1			IPI00002828	MLF1IP	0.0521553	Q71F23	CENPU_HUMAN	Centromere protein U (CENP-U) (Centromere protein of 50 kDa) (CENP-50) (Interphase centromere complex protein 24) (KSHV latent nuclear antigen-interacting protein 1) (MLF1-interacting protein) (Polo-box-interacting protein 1)
P48739	0.653	0.687012	1.16163	405	PIPNB_HUMAN	Phosphatidylinositol transfer protein beta isoform (PI-TP-beta) (PtdIns transfer protein beta) (PtdInsTP beta)	FALSE	405	LiP-Quant			Q14683	0.506	0.599673	1.48209	375	Structural maintenance of chromosomes protein 1A (SMC protein 1A) (SMC-1-alpha) (SMC-1A) (Sb1.8)	FALSE	375	Deep-LiP_Quant (4h gradient)			IPI00514983	HSPH1	0.0155243	0.242675	Q92598	HS105_HUMAN	Heat shock protein 105 kDa (Antigen NY-CO-25) (Heat shock 110 kDa protein)	FALSE	TPP-non-parametric			IPI00020075	ABHD10	Q9NUJ1	ABHDA_HUMAN	Mycophenolic acid acyl-glucuronide esterase, mitochondrial (EC 3.1.1.93) (Alpha/beta hydrolase domain-containing protein 10) (Abhydrolase domain-containing protein 10)	FALSE	0.142665	TPP, replicate1			IPI00910030	PLEKHA5	0.0542192	Q9HAU0	PKHA5_HUMAN	Pleckstrin homology domain-containing family A member 5 (PH domain-containing family A member 5) (Phosphoinositol 3-phosphate-binding protein 2) (PEPP-2)
P46783	0.721	0.57063	1.16068	407	RS10_HUMAN	40S ribosomal protein S10 (Small ribosomal subunit protein eS10)	FALSE	407	LiP-Quant			Q8WX93	0.295	0.627104	1.48153	376	Palladin (SIH002) (Sarcoma antigen NY-SAR-77)	FALSE	376	Deep-LiP_Quant (4h gradient)			IPI00007045	GLRX2	0.0156937	0.244475	Q9NS18	GLRX2_HUMAN	Glutaredoxin-2, mitochondrial	FALSE	TPP-non-parametric			IPI00479683	FGGY	Q96C11	FGGY_HUMAN	FGGY carbohydrate kinase domain-containing protein (EC 2.7.1.-)	FALSE	0.142665	TPP, replicate1			IPI00789699	CYFIP2	0.0546368	Q96F07	CYFP2_HUMAN	Cytoplasmic FMR1-interacting protein 2 (p53-inducible protein 121)
P11172	0.64	0.576787	1.15994	408	UMPS_HUMAN	Uridine 5'-monophosphate synthase (UMP synthase) [Includes: Orotate phosphoribosyltransferase (OPRT) (OPRTase) (EC 2.4.2.10); Orotidine 5'-phosphate decarboxylase (ODC) (EC 4.1.1.23) (OMPdecase)]	FALSE	408	LiP-Quant			P06396	0.384	0.612067	1.48129	377	Gelsolin (AGEL) (Actin-depolymerizing factor) (ADF) (Brevin)	FALSE	377	Deep-LiP_Quant (4h gradient)			IPI00031388	PIK3CB	0.0157748	0.244891	P42338	PK3CB_HUMAN	Phosphatidylinositol 4,5-bisphosphate 3-kinase catalytic subunit beta isoform (PI3-kinase subunit beta) (PI3K-beta) (PI3Kbeta) (PtdIns-3-kinase subunit beta) (EC 2.7.1.153) (Phosphatidylinositol 4,5-bisphosphate 3-kinase 110 kDa catalytic subunit beta) (PtdIns-3-kinase subunit p110-beta) (p110beta)	FALSE	TPP-non-parametric			IPI00001364	C21ORF66	Q9Y5B6	PAXB1_HUMAN	PAX3- and PAX7-binding protein 1 (GC-rich sequence DNA-binding factor 1)	FALSE	0.142977	TPP, replicate1			IPI00375653	INTS8	0.0555373	Q75QN2	INT8_HUMAN	Integrator complex subunit 8 (Int8) (Protein kaonashi-1)
P53597	0.364	0.596329	1.15987	409	SUCA_HUMAN	Succinate--CoA ligase [ADP/GDP-forming] subunit alpha, mitochondrial (EC 6.2.1.4) (EC 6.2.1.5) (Succinyl-CoA synthetase subunit alpha) (SCS-alpha)	FALSE	409	LiP-Quant			Q9UNH7	0.549	0.603459	1.47858	378	Sorting nexin-6 (TRAF4-associated factor 2) [Cleaved into: Sorting nexin-6, N-terminally processed]	FALSE	378	Deep-LiP_Quant (4h gradient)			IPI00409659	UBQLN2	0.0158433	0.245108	Q9UHD9	UBQL2_HUMAN	Ubiquilin-2 (Chap1) (DSK2 homolog) (Protein linking IAP with cytoskeleton 2) (PLIC-2) (hPLIC-2) (Ubiquitin-like product Chap1/Dsk2)	FALSE	TPP-non-parametric			IPI00008991	DR1	Q01658	NC2B_HUMAN	Protein Dr1 (Down-regulator of transcription 1) (Negative cofactor 2-beta) (NC2-beta) (TATA-binding protein-associated phosphoprotein)	FALSE	0.144295	TPP, replicate1			IPI00789159	RPL23A	0.0555373	P62750	RL23A_HUMAN	60S ribosomal protein L23a (Large ribosomal subunit protein uL23)
P52732	0.264	0.593288	1.15977	410	KIF11_HUMAN	Kinesin-like protein KIF11 (Kinesin-like protein 1) (Kinesin-like spindle protein HKSP) (Kinesin-related motor protein Eg5) (Thyroid receptor-interacting protein 5) (TR-interacting protein 5) (TRIP-5)	FALSE	410	LiP-Quant			P39019	0.662	0.600526	1.47561	380	40S ribosomal protein S19 (Small ribosomal subunit protein eS19)	FALSE	380	Deep-LiP_Quant (4h gradient)			IPI00217313	HSCB	0.0160887	0.248053	Q8IWL3	HSC20_HUMAN	Iron-sulfur cluster co-chaperone protein HscB (DnaJ homolog subfamily C member 20) [Cleaved into: Iron-sulfur cluster co-chaperone protein HscB, cytoplasmic (C-HSC20); Iron-sulfur cluster co-chaperone protein HscB, mitochondrial]	FALSE	TPP-non-parametric			IPI00292856	CBLB	Q13191	CBLB_HUMAN	E3 ubiquitin-protein ligase CBL-B (EC 2.3.2.27) (Casitas B-lineage lymphoma proto-oncogene b) (RING finger protein 56) (RING-type E3 ubiquitin transferase CBL-B) (SH3-binding protein CBL-B) (Signal transduction protein CBL-B)	FALSE	0.144295	TPP, replicate1			IPI00911046	RP6-213H19 1	0.0555373	NA	NA	NA
Q13303	0.428	0.556792	1.15942	411	KCAB2_HUMAN	Voltage-gated potassium channel subunit beta-2 (EC 1.1.1.-) (K(+) channel subunit beta-2) (Kv-beta-2) (hKvbeta2)	FALSE	411	LiP-Quant			P62910	0.578	0.612522	1.47337	382	60S ribosomal protein L32 (Large ribosomal subunit protein eL32)	FALSE	382	Deep-LiP_Quant (4h gradient)			IPI00385950	PYROXD1	0.0162999	0.249186	Q8WU10	PYRD1_HUMAN	Pyridine nucleotide-disulfide oxidoreductase domain-containing protein 1 (EC 1.8.1.-)	FALSE	TPP-non-parametric			IPI00217151	C17ORF39	Q8IVV7	GID4_HUMAN	Glucose-induced degradation protein 4 homolog (Vacuolar import and degradation protein 24 homolog)	FALSE	0.145033	TPP, replicate1			IPI00018272	PNPO	0.055737	Q9NVS9	PNPO_HUMAN	Pyridoxine-5'-phosphate oxidase (EC 1.4.3.5) (Pyridoxamine-phosphate oxidase)
Q8N8S7	0.362	0.675545	1.15931	412	ENAH_HUMAN	Protein enabled homolog	FALSE	412	LiP-Quant			O95639	0.383	0.600575	1.47281	383	Cleavage and polyadenylation specificity factor subunit 4 (Cleavage and polyadenylation specificity factor 30 kDa subunit) (CPSF 30 kDa subunit) (NS1 effector domain-binding protein 1) (Neb-1) (No arches homolog)	FALSE	383	Deep-LiP_Quant (4h gradient)			IPI00479720	ARHGAP25	0.0163836	0.249186	P42331	RHG25_HUMAN	Rho GTPase-activating protein 25 (Rho-type GTPase-activating protein 25)	FALSE	TPP-non-parametric			IPI00412811	COMMD10	Q9Y6G5	COMDA_HUMAN	COMM domain-containing protein 10	FALSE	0.150437	TPP, replicate1			IPI00304483	PAIP2	0.0572037	Q9BPZ3	PAIP2_HUMAN	Polyadenylate-binding protein-interacting protein 2 (PABP-interacting protein 2) (PAIP-2) (Poly(A)-binding protein-interacting protein 2)
P62308	0.658	0.52194	1.15908	413	RUXG_HUMAN	Small nuclear ribonucleoprotein G (snRNP-G) (Sm protein G) (Sm-G) (SmG)	FALSE	413	LiP-Quant			P05455	0.637	0.614975	1.47183	384	Lupus La protein (La autoantigen) (La ribonucleoprotein) (Sjoegren syndrome type B antigen) (SS-B)	FALSE	384	Deep-LiP_Quant (4h gradient)			IPI00551002	NDEL1	0.0162703	0.249186	Q9GZM8	NDEL1_HUMAN	Nuclear distribution protein nudE-like 1 (Protein Nudel) (Mitosin-associated protein 1)	FALSE	TPP-non-parametric			IPI00026904	ADSL	P30566	PUR8_HUMAN	Adenylosuccinate lyase (ADSL) (ASL) (EC 4.3.2.2) (Adenylosuccinase) (ASase)	FALSE	0.151441	TPP, replicate1			IPI00299911	ITFG2	0.0581732	Q969R8	ITFG2_HUMAN	KICSTOR complex protein ITFG2 (Integrin-alpha FG-GAP repeat-containing protein 2)
P37802	0.854	0.669451	1.15883	414	TAGL2_HUMAN	Transgelin-2 (Epididymis tissue protein Li 7e) (SM22-alpha homolog)	FALSE	414	LiP-Quant			P62917	0.693	0.631718	1.46985	386	60S ribosomal protein L8 (Large ribosomal subunit protein uL2)	FALSE	386	Deep-LiP_Quant (4h gradient)			IPI00783109	MTSS1L	0.0163446	0.249186	Q765P7	MTSS2_HUMAN	Protein MTSS 2 (Actin-bundling with BAIAP2 homology protein 1) (ABBA-1) (MTSS1-like protein)	FALSE	TPP-non-parametric			IPI00807625	FNBP1	Q96RU3	FNBP1_HUMAN	Formin-binding protein 1 (Formin-binding protein 17) (hFBP17)	FALSE	0.151441	TPP, replicate1			IPI00552526	UCK1	0.058791	NA	NA	NA
P26599	0.653	0.904361	1.15807	415	PTBP1_HUMAN	Polypyrimidine tract-binding protein 1 (PTB) (57 kDa RNA-binding protein PPTB-1) (Heterogeneous nuclear ribonucleoprotein I) (hnRNP I)	FALSE	415	LiP-Quant			Q9BV57	0.648	0.599737	1.46503	388	1,2-dihydroxy-3-keto-5-methylthiopentene dioxygenase (EC 1.13.11.54) (Acireductone dioxygenase (Fe(2+)-requiring)) (ARD) (Fe-ARD) (Membrane-type 1 matrix metalloproteinase cytoplasmic tail-binding protein 1) (MTCBP-1) (Submergence-induced protein-like factor) (Sip-L)	FALSE	388	Deep-LiP_Quant (4h gradient)			IPI00398808	WNK2	0.0165517	0.250895	Q9Y3S1	WNK2_HUMAN	Serine/threonine-protein kinase WNK2 (EC 2.7.11.1) (Antigen NY-CO-43) (Protein kinase lysine-deficient 2) (Protein kinase with no lysine 2) (Serologically defined colon cancer antigen 43)	TRUE	TPP-non-parametric			IPI00065671	UCK2	Q9BZX2	UCK2_HUMAN	Uridine-cytidine kinase 2 (UCK 2) (EC 2.7.1.48) (Cytidine monophosphokinase 2) (Testis-specific protein TSA903) (Uridine monophosphokinase 2)	FALSE	0.152321	TPP, replicate1			IPI00013829	TRIAP1	0.0604884	O43715	TRIA1_HUMAN	TP53-regulated inhibitor of apoptosis 1 (Protein 15E1.1) (WF-1) (p53-inducible cell-survival factor) (p53CSV)
Q14103	0.53	0.617327	1.157	416	HNRPD_HUMAN	Heterogeneous nuclear ribonucleoprotein D0 (hnRNP D0) (AU-rich element RNA-binding protein 1)	FALSE	416	LiP-Quant			P33240	0.364	0.59759	1.46296	389	Cleavage stimulation factor subunit 2 (CF-1 64 kDa subunit) (Cleavage stimulation factor 64 kDa subunit) (CSTF 64 kDa subunit) (CstF-64)	FALSE	389	Deep-LiP_Quant (4h gradient)			IPI00220373	IDE	0.0167135	0.252497	P14735	IDE_HUMAN	Insulin-degrading enzyme (EC 3.4.24.56) (Abeta-degrading protease) (Insulin protease) (Insulinase) (Insulysin)	FALSE	TPP-non-parametric			IPI00871780	RBM12B	Q8IXT5	RB12B_HUMAN	RNA-binding protein 12B (RNA-binding motif protein 12B)	FALSE	0.153187	TPP, replicate1			IPI00719285	CIT	0.0614579	O14578	CTRO_HUMAN	Citron Rho-interacting kinase (CRIK) (EC 2.7.11.1) (Serine/threonine-protein kinase 21)
Q8TBB5	0.394	0.708346	1.15686	417	KLDC4_HUMAN	Kelch domain-containing protein 4	FALSE	417	LiP-Quant			P63104	0.873	0.618851	1.45767	391	14-3-3 protein zeta/delta (Protein kinase C inhibitor protein 1) (KCIP-1)	FALSE	391	Deep-LiP_Quant (4h gradient)			IPI00872897	TRAF3IP2	0.0167805	0.252662	NA	NA	NA	FALSE	TPP-non-parametric			IPI00386122	MOBKL3	Q9Y3A3	PHOCN_HUMAN	MOB-like protein phocein (2C4D) (Class II mMOB1) (Mob1 homolog 3) (Mob3) (Mps one binder kinase activator-like 3) (Preimplantation protein 3)	FALSE	0.154014	TPP, replicate1			IPI00374272	C5ORF51	0.0638537	A6NDU8	CE051_HUMAN	UPF0600 protein C5orf51
P35613	0.319	0.564618	1.15653	418	BASI_HUMAN	Basigin (5F7) (Collagenase stimulatory factor) (Extracellular matrix metalloproteinase inducer) (EMMPRIN) (Leukocyte activation antigen M6) (OK blood group antigen) (Tumor cell-derived collagenase stimulatory factor) (TCSF) (CD antigen CD147)	FALSE	418	LiP-Quant			P41743	0.388	0.585006	1.45665	392	Protein kinase C iota type (EC 2.7.11.13) (Atypical protein kinase C-lambda/iota) (PRKC-lambda/iota) (aPKC-lambda/iota) (nPKC-iota)	TRUE	392	Deep-LiP_Quant (4h gradient)			IPI00155839	C5ORF45	0.0171501	0.257365	Q6NTE8	MRNIP_HUMAN	MRN complex-interacting protein (MRN-interacting protein)	FALSE	TPP-non-parametric			IPI00032406	DNAJA2	O60884	DNJA2_HUMAN	DnaJ homolog subfamily A member 2 (Cell cycle progression restoration gene 3 protein) (Dnj3) (Dj3) (HIRA-interacting protein 4) (Renal carcinoma antigen NY-REN-14)	FALSE	0.155044	TPP, replicate1			IPI00218895	POLR2G	0.064237	P62487	RPB7_HUMAN	DNA-directed RNA polymerase II subunit RPB7 (RNA polymerase II subunit B7) (DNA-directed RNA polymerase II subunit G) (RNA polymerase II 19 kDa subunit) (RPB19)
Q6VY07	0.2	0.663295	1.15626	419	PACS1_HUMAN	Phosphofurin acidic cluster sorting protein 1 (PACS-1)	FALSE	419	LiP-Quant			P13667	0.639	0.591581	1.45331	394	Protein disulfide-isomerase A4 (EC 5.3.4.1) (Endoplasmic reticulum resident protein 70) (ER protein 70) (ERp70) (Endoplasmic reticulum resident protein 72) (ER protein 72) (ERp-72) (ERp72)	FALSE	394	Deep-LiP_Quant (4h gradient)			IPI00300026	SULT1A1	0.0174628	0.261187	P50224	NA	NA	FALSE	TPP-non-parametric			IPI00745792	NMRAL1	Q9HBL8	NMRL1_HUMAN	NmrA-like family domain-containing protein 1	FALSE	0.155044	TPP, replicate1			IPI00382868	CCDC28B	0.064237	Q9BUN5	CC28B_HUMAN	Coiled-coil domain-containing protein 28B
Q6NVY1	0.407	0.538035	1.15603	420	HIBCH_HUMAN	3-hydroxyisobutyryl-CoA hydrolase, mitochondrial (EC 3.1.2.4) (3-hydroxyisobutyryl-coenzyme A hydrolase) (HIB-CoA hydrolase) (HIBYL-CoA-H)	FALSE	420	LiP-Quant			Q9NQR4	0.819	0.592273	1.45282	395	Omega-amidase NIT2 (EC 3.5.1.3) (Nitrilase homolog 2)	FALSE	395	Deep-LiP_Quant (4h gradient)			IPI00167638	GTPBP10	0.0176985	0.262965	A4D1E9	GTPBA_HUMAN	GTP-binding protein 10 (Protein obg homolog 2) (ObgH2)	FALSE	TPP-non-parametric			IPI00018235	PEF1	Q9UBV8	PEF1_HUMAN	Peflin (PEF protein with a long N-terminal hydrophobic domain) (Penta-EF hand domain-containing protein 1)	FALSE	0.155945	TPP, replicate1			IPI00847535	PRG2	0.064237	NA	NA	NA
P68036	0.74	0.498217	1.15481	421	UB2L3_HUMAN	Ubiquitin-conjugating enzyme E2 L3 (EC 2.3.2.23) (E2 ubiquitin-conjugating enzyme L3) (L-UBC) (UbcH7) (Ubiquitin carrier protein L3) (Ubiquitin-conjugating enzyme E2-F1) (Ubiquitin-protein ligase L3)	FALSE	421	LiP-Quant			Q92973	0.468	0.605052	1.45056	396	Transportin-1 (Importin beta-2) (Karyopherin beta-2) (M9 region interaction protein) (MIP)	FALSE	396	Deep-LiP_Quant (4h gradient)			IPI00413895	GOLGA2	0.0176654	0.262965	Q08379	GOGA2_HUMAN	Golgin subfamily A member 2 (130 kDa cis-Golgi matrix protein) (GM130) (GM130 autoantigen) (Golgin-95)	FALSE	TPP-non-parametric			IPI00026268	GNB1	P62873	GBB1_HUMAN	Guanine nucleotide-binding protein G(I)/G(S)/G(T) subunit beta-1 (Transducin beta chain 1)	FALSE	0.155945	TPP, replicate1			IPI00008240	MARS	0.068054	P56192	SYMC_HUMAN	Methionine--tRNA ligase, cytoplasmic (EC 6.1.1.10) (Methionyl-tRNA synthetase) (MetRS)
P20042	0.781	0.588848	1.14988	425	IF2B_HUMAN	Eukaryotic translation initiation factor 2 subunit 2 (Eukaryotic translation initiation factor 2 subunit beta) (eIF-2-beta)	FALSE	425	LiP-Quant			P04183	0.474	0.589523	1.44991	397	Thymidine kinase, cytosolic (EC 2.7.1.21)	FALSE	397	Deep-LiP_Quant (4h gradient)			IPI00103090	LEO1	0.0179873	0.26616	Q8WVC0	LEO1_HUMAN	RNA polymerase-associated protein LEO1 (Replicative senescence down-regulated leo1-like protein)	FALSE	TPP-non-parametric			IPI00216053	MEF2D	Q14814	MEF2D_HUMAN	Myocyte-specific enhancer factor 2D	FALSE	0.155945	TPP, replicate1			IPI00008569	YKT6	0.068054	O15498	YKT6_HUMAN	Synaptobrevin homolog YKT6 (EC 2.3.1.-)
P27635	0.668	0.649496	1.14919	426	RL10_HUMAN	60S ribosomal protein L10 (Laminin receptor homolog) (Large ribosomal subunit protein uL16) (Protein QM) (Ribosomal protein L10) (Tumor suppressor QM)	FALSE	426	LiP-Quant			Q8IZH2	0.176	0.583488	1.44781	398	5'-3' exoribonuclease 1 (EC 3.1.13.-) (Strand-exchange protein 1 homolog)	FALSE	398	Deep-LiP_Quant (4h gradient)			IPI00303890	XIAP	0.0181208	0.26616	P98170	XIAP_HUMAN	E3 ubiquitin-protein ligase XIAP (EC 2.3.2.27) (Baculoviral IAP repeat-containing protein 4) (IAP-like protein) (ILP) (hILP) (Inhibitor of apoptosis protein 3) (IAP-3) (hIAP-3) (hIAP3) (RING-type E3 ubiquitin transferase XIAP) (X-linked inhibitor of apoptosis protein) (X-linked IAP)	FALSE	TPP-non-parametric			IPI00010080	OXSR1	O95747	OXSR1_HUMAN	Serine/threonine-protein kinase OSR1 (EC 2.7.11.1) (Oxidative stress-responsive 1 protein)	TRUE	0.156257	TPP, replicate1			IPI00169430	STRBP	0.068054	Q96SI9	STRBP_HUMAN	Spermatid perinuclear RNA-binding protein
Q14204	0.62	0.659592	1.1488	428	DYHC1_HUMAN	Cytoplasmic dynein 1 heavy chain 1 (Cytoplasmic dynein heavy chain 1) (Dynein heavy chain, cytosolic)	FALSE	428	LiP-Quant			Q9BQ69	0.394	0.591037	1.44511	400	ADP-ribose glycohydrolase MACROD1 (MACRO domain-containing protein 1) (O-acetyl-ADP-ribose deacetylase MACROD1) (EC 3.1.1.106) (Protein LRP16) ([Protein ADP-ribosylaspartate] hydrolase MACROD1) (EC 3.2.2.-) ([Protein ADP-ribosylglutamate] hydrolase MACROD1) (EC 3.2.2.-)	FALSE	400	Deep-LiP_Quant (4h gradient)			IPI00383163	THYN1	0.01815	0.26616	Q9P016	THYN1_HUMAN	Thymocyte nuclear protein 1 (Thymocyte protein Thy28)	FALSE	TPP-non-parametric			IPI00514295	CIZ1	NA	NA	NA	FALSE	0.156257	TPP, replicate1			IPI00291665	MGC16169	0.0709195	Q8TEA7	TBCK_HUMAN	TBC domain-containing protein kinase-like protein
P09543	0.504	0.749595	1.14717	429	CN37_HUMAN	2',3'-cyclic-nucleotide 3'-phosphodiesterase (CNP) (CNPase) (EC 3.1.4.37)	FALSE	429	LiP-Quant			Q96TA1	0.617	0.568915	1.44387	401	Protein Niban 2 (Meg-3) (Melanoma invasion by ERK) (MINERVA) (Niban-like protein 1) (Protein FAM129B)	FALSE	401	Deep-LiP_Quant (4h gradient)			IPI00395987	RAD51L1	0.0180809	0.26616	O15315	RA51B_HUMAN	DNA repair protein RAD51 homolog 2 (R51H2) (RAD51 homolog B) (Rad51B) (RAD51-like protein 1)	FALSE	TPP-non-parametric			IPI00783378	UBE2O	Q9C0C9	UBE2O_HUMAN	(E3-independent) E2 ubiquitin-conjugating enzyme (EC 2.3.2.24) (E2/E3 hybrid ubiquitin-protein ligase UBE2O) (Ubiquitin carrier protein O) (Ubiquitin-conjugating enzyme E2 O) (Ubiquitin-conjugating enzyme E2 of 230 kDa) (Ubiquitin-conjugating enzyme E2-230K) (Ubiquitin-protein ligase O)	FALSE	0.156257	TPP, replicate1			IPI00002149	SAR1B	0.0710551	Q9Y6B6	SAR1B_HUMAN	GTP-binding protein SAR1b (GTP-binding protein B) (GTBPB)
P09972	0.489	0.474825	1.14625	431	ALDOC_HUMAN	Fructose-bisphosphate aldolase C (EC 4.1.2.13) (Brain-type aldolase)	FALSE	431	LiP-Quant			Q5H9R7	0.419	0.587467	1.44331	402	Serine/threonine-protein phosphatase 6 regulatory subunit 3 (SAPS domain family member 3) (Sporulation-induced transcript 4-associated protein SAPL)	FALSE	402	Deep-LiP_Quant (4h gradient)			IPI00220566	TXNRD2	0.0183432	0.26812	Q9NNW7	TRXR2_HUMAN	Thioredoxin reductase 2, mitochondrial (EC 1.8.1.9) (Selenoprotein Z) (SelZ) (TR-beta) (Thioredoxin reductase TR3)	FALSE	TPP-non-parametric			IPI00217468	HIST1H1B	P16401	H15_HUMAN	Histone H1.5 (Histone H1a) (Histone H1b) (Histone H1s-3)	FALSE	0.15707	TPP, replicate1			IPI00450071	TSEN15	0.0710551	Q8WW01	SEN15_HUMAN	tRNA-splicing endonuclease subunit Sen15 (SEN15 homolog) (HsSEN15) (tRNA-intron endonuclease Sen15)
Q9P2B2	0.268	0.614616	1.14622	432	FPRP_HUMAN	Prostaglandin F2 receptor negative regulator (CD9 partner 1) (CD9P-1) (Glu-Trp-Ile EWI motif-containing protein F) (EWI-F) (Prostaglandin F2-alpha receptor regulatory protein) (Prostaglandin F2-alpha receptor-associated protein) (CD antigen CD315)	FALSE	432	LiP-Quant			P12956	0.691	0.619884	1.4425	404	X-ray repair cross-complementing protein 6 (EC 3.6.4.-) (EC 4.2.99.-) (5'-deoxyribose-5-phosphate lyase Ku70) (5'-dRP lyase Ku70) (70 kDa subunit of Ku antigen) (ATP-dependent DNA helicase 2 subunit 1) (ATP-dependent DNA helicase II 70 kDa subunit) (CTC box-binding factor 75 kDa subunit) (CTC75) (CTCBF) (DNA repair protein XRCC6) (Lupus Ku autoantigen protein p70) (Ku70) (Thyroid-lupus autoantige…	FALSE	404	Deep-LiP_Quant (4h gradient)			IPI00029744	SSBP1	0.018537	0.268376	Q04837	SSBP_HUMAN	Single-stranded DNA-binding protein, mitochondrial (Mt-SSB) (MtSSB) (PWP1-interacting protein 17)	FALSE	TPP-non-parametric			IPI00018040	MED22	Q15528	MED22_HUMAN	Mediator of RNA polymerase II transcription subunit 22 (Mediator complex subunit 22) (Surfeit locus protein 5) (Surf-5)	FALSE	0.157567	TPP, replicate1			IPI00604464	UBE3C	0.0710551	Q15386	UBE3C_HUMAN	Ubiquitin-protein ligase E3C (EC 2.3.2.26) (HECT-type ubiquitin transferase E3C) (HectH2)
Q86Y13	0.034	0.528938	1.14619	433	DZIP3_HUMAN	E3 ubiquitin-protein ligase DZIP3 (EC 2.3.2.27) (DAZ-interacting protein 3) (RING-type E3 ubiquitin transferase DZIP3) (RNA-binding ubiquitin ligase of 138 kDa) (hRUL138)	FALSE	433	LiP-Quant			O60925	0.549	0.600652	1.44052	405	Prefoldin subunit 1	FALSE	405	Deep-LiP_Quant (4h gradient)			IPI00783378	UBE2O	0.0185396	0.268376	Q9C0C9	UBE2O_HUMAN	(E3-independent) E2 ubiquitin-conjugating enzyme (EC 2.3.2.24) (E2/E3 hybrid ubiquitin-protein ligase UBE2O) (Ubiquitin carrier protein O) (Ubiquitin-conjugating enzyme E2 O) (Ubiquitin-conjugating enzyme E2 of 230 kDa) (Ubiquitin-conjugating enzyme E2-230K) (Ubiquitin-protein ligase O)	FALSE	TPP-non-parametric			IPI00333559	TLK1	Q9UKI8	TLK1_HUMAN	Serine/threonine-protein kinase tousled-like 1 (EC 2.7.11.1) (PKU-beta) (Tousled-like kinase 1)	TRUE	0.157567	TPP, replicate1			IPI00397191	LOC650157	0.0738701	NA	NA	NA
O14684	0.23	0.543973	1.14608	434	PTGES_HUMAN	Prostaglandin E synthase (EC 5.3.99.3) (Microsomal glutathione S-transferase 1-like 1) (MGST1-L1) (Microsomal prostaglandin E synthase 1) (MPGES-1) (p53-induced gene 12 protein)	FALSE	434	LiP-Quant			P25205	0.64	0.613758	1.44019	406	DNA replication licensing factor MCM3 (EC 3.6.4.12) (DNA polymerase alpha holoenzyme-associated protein P1) (P1-MCM3) (RLF subunit beta) (p102)	FALSE	406	Deep-LiP_Quant (4h gradient)			IPI00793375	XPNPEP1	0.0184599	0.268376	Q9NQW7	XPP1_HUMAN	Xaa-Pro aminopeptidase 1 (EC 3.4.11.9) (Aminoacylproline aminopeptidase) (Cytosolic aminopeptidase P) (Soluble aminopeptidase P) (sAmp) (X-Pro aminopeptidase 1) (X-prolyl aminopeptidase 1, soluble)	FALSE	TPP-non-parametric			IPI00385950	PYROXD1	Q8WU10	PYRD1_HUMAN	Pyridine nucleotide-disulfide oxidoreductase domain-containing protein 1 (EC 1.8.1.-)	FALSE	0.158108	TPP, replicate1			IPI00010158	CHRAC1	0.0741288	Q9NRG0	CHRC1_HUMAN	Chromatin accessibility complex protein 1 (CHRAC-1) (Chromatin accessibility complex 15 kDa protein) (CHRAC-15) (HuCHRAC15) (DNA polymerase epsilon subunit p15)
Q12972	0.527	0.652124	1.14603	435	PP1R8_HUMAN	Nuclear inhibitor of protein phosphatase 1 (NIPP-1) (Protein phosphatase 1 regulatory inhibitor subunit 8) [Includes: Activator of RNA decay (EC 3.1.4.-) (ARD-1)]	FALSE	435	LiP-Quant			P21333	0.793	0.658837	1.4391	407	Filamin-A (FLN-A) (Actin-binding protein 280) (ABP-280) (Alpha-filamin) (Endothelial actin-binding protein) (Filamin-1) (Non-muscle filamin)	FALSE	407	Deep-LiP_Quant (4h gradient)			IPI00002525	NENF	0.0192249	0.273798	Q9UMX5	NENF_HUMAN	Neudesin (Cell immortalization-related protein 2) (Neuron-derived neurotrophic factor) (Protein GIG47) (Secreted protein of unknown function) (SPUF protein)	FALSE	TPP-non-parametric			IPI00790553	C20ORF74	Q2PPJ7	RGPA2_HUMAN	Ral GTPase-activating protein subunit alpha-2 (250 kDa substrate of Akt) (AS250) (p220)	FALSE	0.158108	TPP, replicate1			IPI00166956	TBCEL	0.0742047	Q5QJ74	TBCEL_HUMAN	Tubulin-specific chaperone cofactor E-like protein (EL) (Leucine-rich repeat-containing protein 35)
P33240	0.409	0.537046	1.14603	436	CSTF2_HUMAN	Cleavage stimulation factor subunit 2 (CF-1 64 kDa subunit) (Cleavage stimulation factor 64 kDa subunit) (CSTF 64 kDa subunit) (CstF-64)	FALSE	436	LiP-Quant			Q9NR30	0.617	0.573604	1.43824	408	Nucleolar RNA helicase 2 (EC 3.6.4.13) (DEAD box protein 21) (Gu-alpha) (Nucleolar RNA helicase Gu) (Nucleolar RNA helicase II) (RH II/Gu)	FALSE	408	Deep-LiP_Quant (4h gradient)			IPI00013214	MCM3	0.0193352	0.273798	P25205	MCM3_HUMAN	DNA replication licensing factor MCM3 (EC 3.6.4.12) (DNA polymerase alpha holoenzyme-associated protein P1) (P1-MCM3) (RLF subunit beta) (p102)	FALSE	TPP-non-parametric			IPI00018288	POLR2C	P19387	RPB3_HUMAN	DNA-directed RNA polymerase II subunit RPB3 (RNA polymerase II subunit 3) (RNA polymerase II subunit B3) (DNA-directed RNA polymerase II 33 kDa polypeptide) (RPB33) (DNA-directed RNA polymerase II subunit C) (RPB31)	FALSE	0.159707	TPP, replicate1			IPI00301323	DDX18	0.0749842	Q9NVP1	DDX18_HUMAN	ATP-dependent RNA helicase DDX18 (EC 3.6.4.13) (DEAD box protein 18) (Myc-regulated DEAD box protein) (MrDb)
Q8WW12	0.522	0.575524	1.14602	437	PCNP_HUMAN	PEST proteolytic signal-containing nuclear protein (PCNP) (PEST-containing nuclear protein)	FALSE	437	LiP-Quant			P04264	0.543	0.613274	1.43824	409	Keratin, type II cytoskeletal 1 (67 kDa cytokeratin) (Cytokeratin-1) (CK-1) (Hair alpha protein) (Keratin-1) (K1) (Type-II keratin Kb1)	FALSE	409	Deep-LiP_Quant (4h gradient)			IPI00217143	SDHA	0.0193264	0.273798	P31040	SDHA_HUMAN	Succinate dehydrogenase [ubiquinone] flavoprotein subunit, mitochondrial (EC 1.3.5.1) (Flavoprotein subunit of complex II) (Fp)	FALSE	TPP-non-parametric			IPI00002657	CPNE7	Q9UBL6	CPNE7_HUMAN	Copine-7 (Copine VII)	FALSE	0.160257	TPP, replicate1			IPI00760846	MYO18A	0.0754613	Q92614	MY18A_HUMAN	Unconventional myosin-XVIIIa (Molecule associated with JAK3 N-terminus) (MAJN) (Myosin containing a PDZ domain) (Surfactant protein receptor SP-R210) (SP-R210)
P00367	0.532	0.576675	1.14448	439	DHE3_HUMAN	Glutamate dehydrogenase 1, mitochondrial (GDH 1) (EC 1.4.1.3)	FALSE	439	LiP-Quant			O43684	0.771	0.581588	1.43782	410	Mitotic checkpoint protein BUB3	FALSE	410	Deep-LiP_Quant (4h gradient)			IPI00294193	ITIH4	0.0194006	0.273798	NA	NA	NA	FALSE	TPP-non-parametric			IPI00029009	PIP5K1C	O60331	PI51C_HUMAN	Phosphatidylinositol 4-phosphate 5-kinase type-1 gamma (PIP5K1-gamma) (PtdIns(4)P-5-kinase 1 gamma) (EC 2.7.1.68) (Phosphatidylinositol 4-phosphate 5-kinase type I gamma) (PIP5KIgamma)	FALSE	0.161203	TPP, replicate1			IPI00002895	SUPT4H1	0.0756019	P63272	SPT4H_HUMAN	Transcription elongation factor SPT4 (hSPT4) (DRB sensitivity-inducing factor 14 kDa subunit) (DSIF p14) (DRB sensitivity-inducing factor small subunit) (DSIF small subunit)
P31939	0.845	0.722245	1.14395	440	PUR9_HUMAN	Bifunctional purine biosynthesis protein PURH [Cleaved into: Bifunctional purine biosynthesis protein PURH, N-terminally processed] [Includes: Phosphoribosylaminoimidazolecarboxamide formyltransferase (EC 2.1.2.3) (5-aminoimidazole-4-carboxamide ribonucleotide formyltransferase) (AICAR transformylase); IMP cyclohydrolase (EC 3.5.4.10) (ATIC) (IMP synthase) (Inosinicase)]	FALSE	440	LiP-Quant			Q9BPW8	0.278	0.573636	1.43693	411	Protein NipSnap homolog 1 (NipSnap1)	FALSE	411	Deep-LiP_Quant (4h gradient)			IPI00304028	RBL2	0.0190594	0.273798	Q08999	RBL2_HUMAN	Retinoblastoma-like protein 2 (130 kDa retinoblastoma-associated protein) (p130) (Retinoblastoma-related protein 2) (RBR-2) (pRb2)	FALSE	TPP-non-parametric			IPI00002580	PIK3C2A	O00443	P3C2A_HUMAN	Phosphatidylinositol 4-phosphate 3-kinase C2 domain-containing subunit alpha (PI3K-C2-alpha) (PtdIns-3-kinase C2 subunit alpha) (EC 2.7.1.154) (Phosphoinositide 3-kinase-C2-alpha)	FALSE	0.162117	TPP, replicate1			IPI00217151	C17ORF39	0.0756962	Q8IVV7	GID4_HUMAN	Glucose-induced degradation protein 4 homolog (Vacuolar import and degradation protein 24 homolog)
P54105	0.447	0.543091	1.14196	441	ICLN_HUMAN	Methylosome subunit pICln (Chloride channel, nucleotide sensitive 1A) (Chloride conductance regulatory protein ICln) (I(Cln)) (Chloride ion current inducer protein) (ClCI) (Reticulocyte pICln)	FALSE	441	LiP-Quant			P05783	0.7	0.648677	1.43677	412	Keratin, type I cytoskeletal 18 (Cell proliferation-inducing gene 46 protein) (Cytokeratin-18) (CK-18) (Keratin-18) (K18)	FALSE	412	Deep-LiP_Quant (4h gradient)			IPI00384992	MYL4	0.0190787	0.273798	P12829	MYL4_HUMAN	Myosin light chain 4 (Myosin light chain 1, embryonic muscle/atrial isoform) (Myosin light chain alkali GT-1 isoform)	FALSE	TPP-non-parametric			IPI00329488	ABL2	P42684	ABL2_HUMAN	Tyrosine-protein kinase ABL2 (EC 2.7.10.2) (Abelson murine leukemia viral oncogene homolog 2) (Abelson tyrosine-protein kinase 2) (Abelson-related gene protein) (Tyrosine-protein kinase ARG)	TRUE	0.162117	TPP, replicate1			IPI00002804	PKN2	0.0762898	Q16513	PKN2_HUMAN	Serine/threonine-protein kinase N2 (EC 2.7.11.13) (PKN gamma) (Protein kinase C-like 2) (Protein-kinase C-related kinase 2)
P00441	0.721	0.587531	1.14124	444	SODC_HUMAN	Superoxide dismutase [Cu-Zn] (EC 1.15.1.1) (Superoxide dismutase 1) (hSod1)	FALSE	444	LiP-Quant			P49792	0.385	0.585678	1.4362	413	E3 SUMO-protein ligase RanBP2 (EC 2.3.2.-) (358 kDa nucleoporin) (Nuclear pore complex protein Nup358) (Nucleoporin Nup358) (Ran-binding protein 2) (RanBP2) (p270)	FALSE	413	Deep-LiP_Quant (4h gradient)			IPI00470883	STAG2	0.0192065	0.273798	Q8N3U4	STAG2_HUMAN	Cohesin subunit SA-2 (SCC3 homolog 2) (Stromal antigen 2)	FALSE	TPP-non-parametric			IPI00217355	ZC3H7A	Q8IWR0	Z3H7A_HUMAN	Zinc finger CCCH domain-containing protein 7A	FALSE	0.162377	TPP, replicate1			IPI00017816	ATP5S	0.0762898	Q99766	ATP5S_HUMAN	ATP synthase subunit s, mitochondrial (ATP synthase-coupling factor B) (FB) (Distal membrane arm assembly complex 2-like protein) (Mitochondrial ATP synthase regulatory component factor B)
Q12789	0.272	0.779294	1.14109	445	TF3C1_HUMAN	General transcription factor 3C polypeptide 1 (TF3C-alpha) (TFIIIC box B-binding subunit) (Transcription factor IIIC 220 kDa subunit) (TFIIIC 220 kDa subunit) (TFIIIC220) (Transcription factor IIIC subunit alpha)	FALSE	445	LiP-Quant			Q15477	0.461	0.598574	1.43537	414	Helicase SKI2W (Ski2) (EC 3.6.4.-) (Helicase-like protein) (HLP)	FALSE	414	Deep-LiP_Quant (4h gradient)			IPI00719285	CIT	0.0193615	0.273798	O14578	CTRO_HUMAN	Citron Rho-interacting kinase (CRIK) (EC 2.7.11.1) (Serine/threonine-protein kinase 21)	TRUE	TPP-non-parametric			IPI00784473	VPS13D	Q5THJ4	VP13D_HUMAN	Vacuolar protein sorting-associated protein 13D	FALSE	0.162617	TPP, replicate1			IPI00152510	DDX54	0.0762898	Q8TDD1	DDX54_HUMAN	ATP-dependent RNA helicase DDX54 (EC 3.6.4.13) (ATP-dependent RNA helicase DP97) (DEAD box RNA helicase 97 kDa) (DEAD box protein 54)
P49915	0.769	0.674709	1.14099	446	GUAA_HUMAN	GMP synthase [glutamine-hydrolyzing] (EC 6.3.5.2) (GMP synthetase) (Glutamine amidotransferase)	FALSE	446	LiP-Quant			P05387	0.913	0.62675	1.4349	415	60S acidic ribosomal protein P2 (Large ribosomal subunit protein P2) (Renal carcinoma antigen NY-REN-44)	FALSE	415	Deep-LiP_Quant (4h gradient)			IPI00002232	TAOK1	0.0195459	0.274986	Q7L7X3	TAOK1_HUMAN	Serine/threonine-protein kinase TAO1 (EC 2.7.11.1) (Kinase from chicken homolog B) (hKFC-B) (MARK Kinase) (MARKK) (Prostate-derived sterile 20-like kinase 2) (PSK-2) (PSK2) (Prostate-derived STE20-like kinase 2) (Thousand and one amino acid protein kinase 1) (TAOK1) (hTAOK1)	TRUE	TPP-non-parametric			IPI00011857	CHAF1B	Q13112	CAF1B_HUMAN	Chromatin assembly factor 1 subunit B (CAF-1 subunit B) (Chromatin assembly factor I p60 subunit) (CAF-I 60 kDa subunit) (CAF-I p60) (M-phase phosphoprotein 7)	FALSE	0.16266	TPP, replicate1			IPI00306056	RPP25	0.0763425	Q9BUL9	RPP25_HUMAN	Ribonuclease P protein subunit p25 (RNase P protein subunit p25) (EC 3.1.26.5)
Q32MZ4	0.425	0.719185	1.14056	447	LRRF1_HUMAN	Leucine-rich repeat flightless-interacting protein 1 (LRR FLII-interacting protein 1) (GC-binding factor 2) (TAR RNA-interacting protein)	FALSE	447	LiP-Quant			P10599	0.829	0.611922	1.43227	416	Thioredoxin (Trx) (ATL-derived factor) (ADF) (Surface-associated sulphydryl protein) (SASP)	FALSE	416	Deep-LiP_Quant (4h gradient)			IPI00873705	ATG4A	0.0196109	0.275041	NA	NA	NA	FALSE	TPP-non-parametric			IPI00478410	ATP5C1	P36542	ATPG_HUMAN	ATP synthase subunit gamma, mitochondrial (ATP synthase F1 subunit gamma) (F-ATPase gamma subunit)	FALSE	0.163785	TPP, replicate1			IPI00011898	EIF2B5	0.0764667	Q13144	EI2BE_HUMAN	Translation initiation factor eIF-2B subunit epsilon (eIF-2B GDP-GTP exchange factor subunit epsilon)
O95219	0.098	0.604855	1.14036	448	SNX4_HUMAN	Sorting nexin-4	FALSE	448	LiP-Quant			Q08J23	0.767	0.5689	1.43182	417	RNA cytosine C(5)-methyltransferase NSUN2 (EC 2.1.1.-) (Myc-induced SUN domain-containing protein) (Misu) (NOL1/NOP2/Sun domain family member 2) (Substrate of AIM1/Aurora kinase B) (mRNA cytosine C(5)-methyltransferase) (EC 2.1.1.-) (tRNA cytosine C(5)-methyltransferase) (EC 2.1.1.-) (EC 2.1.1.203) (tRNA methyltransferase 4 homolog) (hTrm4)	FALSE	417	Deep-LiP_Quant (4h gradient)			IPI00007148	LYRM2	0.0198237	0.276056	Q9NU23	LYRM2_HUMAN	LYR motif-containing protein 2	FALSE	TPP-non-parametric			IPI00304740	ITSN1	Q15811	ITSN1_HUMAN	Intersectin-1 (SH3 domain-containing protein 1A) (SH3P17)	FALSE	0.16678	TPP, replicate1			IPI00872897	TRAF3IP2	0.0772462	NA	NA	NA
P22234	0.68	0.607947	1.14028	449	PUR6_HUMAN	Multifunctional protein ADE2 [Includes: Phosphoribosylaminoimidazole-succinocarboxamide synthase (EC 6.3.2.6) (SAICAR synthetase); Phosphoribosylaminoimidazole carboxylase (EC 4.1.1.21) (AIR carboxylase) (AIRC)]	FALSE	449	LiP-Quant			P30043	0.816	0.586376	1.43124	418	Flavin reductase (NADPH) (FR) (EC 1.5.1.30) (Biliverdin reductase B) (BVR-B) (EC 1.3.1.24) (Biliverdin-IX beta-reductase) (Green heme-binding protein) (GHBP) (NADPH-dependent diaphorase) (NADPH-flavin reductase) (FLR)	FALSE	418	Deep-LiP_Quant (4h gradient)			IPI00292376	GMIP	0.0199285	0.276056	Q9P107	GMIP_HUMAN	GEM-interacting protein (GMIP)	FALSE	TPP-non-parametric			IPI00295497	MPG	P29372	3MG_HUMAN	DNA-3-methyladenine glycosylase (EC 3.2.2.21) (3-alkyladenine DNA glycosylase) (3-methyladenine DNA glycosidase) (ADPG) (N-methylpurine-DNA glycosylase)	FALSE	0.167635	TPP, replicate1			IPI00031077	CCNE1	0.077484	P24864	CCNE1_HUMAN	G1/S-specific cyclin-E1
P31942	0.503	0.537651	1.13819	450	HNRH3_HUMAN	Heterogeneous nuclear ribonucleoprotein H3 (hnRNP H3) (Heterogeneous nuclear ribonucleoprotein 2H9) (hnRNP 2H9)	FALSE	450	LiP-Quant			P49915	0.734	0.646107	1.43123	419	GMP synthase [glutamine-hydrolyzing] (EC 6.3.5.2) (GMP synthetase) (Glutamine amidotransferase)	FALSE	419	Deep-LiP_Quant (4h gradient)			IPI00456664	NIT1	0.0197507	0.276056	Q86X76	NIT1_HUMAN	Deaminated glutathione amidase (dGSH amidase) (EC 3.5.1.128) (Nitrilase homolog 1)	FALSE	TPP-non-parametric			IPI00298949	GAK	O14976	GAK_HUMAN	Cyclin-G-associated kinase (EC 2.7.11.1)	TRUE	0.167635	TPP, replicate1			IPI00025347	EMG1	0.0814792	NA	NA	NA
P28070	0.568	0.57024	1.13779	451	PSB4_HUMAN	Proteasome subunit beta type-4 (EC 3.4.25.1) (26 kDa prosomal protein) (HsBPROS26) (PROS-26) (Macropain beta chain) (Multicatalytic endopeptidase complex beta chain) (Proteasome beta chain) (Proteasome chain 3) (HsN3)	FALSE	451	LiP-Quant			P43487	0.592	0.616636	1.4309	420	Ran-specific GTPase-activating protein (Ran-binding protein 1) (RanBP1)	FALSE	420	Deep-LiP_Quant (4h gradient)			IPI00856098	RRBP1	0.0199028	0.276056	Q9P2E9	RRBP1_HUMAN	Ribosome-binding protein 1 (180 kDa ribosome receptor homolog) (RRp) (ES/130-related protein) (Ribosome receptor protein)	FALSE	TPP-non-parametric			IPI00869000	C12ORF51	Q9Y4D8	HECD4_HUMAN	Probable E3 ubiquitin-protein ligase HECTD4 (EC 2.3.2.26) (HECT domain-containing protein 4) (HECT-type E3 ubiquitin transferase HECTD4)	FALSE	0.175115	TPP, replicate1			IPI00022542	ROCK1	0.0828417	Q13464	ROCK1_HUMAN	Rho-associated protein kinase 1 (EC 2.7.11.1) (Renal carcinoma antigen NY-REN-35) (Rho-associated, coiled-coil-containing protein kinase 1) (Rho-associated, coiled-coil-containing protein kinase I) (ROCK-I) (p160 ROCK-1) (p160ROCK)
P06737	0.53	0.650305	1.13665	452	PYGL_HUMAN	Glycogen phosphorylase, liver form (EC 2.4.1.1)	FALSE	452	LiP-Quant			P42330	0.684	0.574432	1.42972	421	Aldo-keto reductase family 1 member C3 (EC 1.-.-.-) (17-beta-hydroxysteroid dehydrogenase type 5) (17-beta-HSD 5) (3-alpha-HSD type II, brain) (3-alpha-hydroxysteroid dehydrogenase type 2) (3-alpha-HSD type 2) (EC 1.1.1.357) (Chlordecone reductase homolog HAKRb) (Dihydrodiol dehydrogenase 3) (DD-3) (DD3) (Dihydrodiol dehydrogenase type I) (HA1753) (Indanol dehydrogenase) (EC 1.1.1.112) (Prostagla…	FALSE	421	Deep-LiP_Quant (4h gradient)			IPI00021146	PRPF18	0.0200788	0.277284	Q99633	PRP18_HUMAN	Pre-mRNA-splicing factor 18 (PRP18 homolog) (hPRP18)	FALSE	TPP-non-parametric			IPI00893793	DKFZP434B0335	Q7Z6L1	TCPR1_HUMAN	Tectonin beta-propeller repeat-containing protein 1	FALSE	0.17683	TPP, replicate1			IPI00103742	SSH1	0.0828417	Q8WYL5	SSH1_HUMAN	Protein phosphatase Slingshot homolog 1 (EC 3.1.3.16) (EC 3.1.3.48) (SSH-like protein 1) (SSH-1L) (hSSH-1L)
P31327	0.737	0.510596	1.13641	453	CPSM_HUMAN	Carbamoyl-phosphate synthase [ammonia], mitochondrial (EC 6.3.4.16) (Carbamoyl-phosphate synthetase I) (CPSase I)	FALSE	453	LiP-Quant			Q9H7D7	0.327	0.577857	1.4281	422	WD repeat-containing protein 26 (CUL4- and DDB1-associated WDR protein 2) (Myocardial ischemic preconditioning up-regulated protein 2)	FALSE	422	Deep-LiP_Quant (4h gradient)			IPI00219840	AP2S1	0.0202344	0.27773	P53680	AP2S1_HUMAN	AP-2 complex subunit sigma (Adaptor protein complex AP-2 subunit sigma) (Adaptor-related protein complex 2 subunit sigma) (Clathrin assembly protein 2 sigma small chain) (Clathrin coat assembly protein AP17) (Clathrin coat-associated protein AP17) (HA2 17 kDa subunit) (Plasma membrane adaptor AP-2 17 kDa protein) (Sigma2-adaptin)	FALSE	TPP-non-parametric			IPI00013788	HTATSF1	O43719	HTSF1_HUMAN	HIV Tat-specific factor 1 (Tat-SF1)	FALSE	0.177404	TPP, replicate1			IPI00184363	GLTP	0.0828417	Q9NZD2	GLTP_HUMAN	Glycolipid transfer protein (GLTP)
O00116	0.404	0.64225	1.13632	454	ADAS_HUMAN	Alkyldihydroxyacetonephosphate synthase, peroxisomal (Alkyl-DHAP synthase) (EC 2.5.1.26) (Aging-associated gene 5 protein) (Alkylglycerone-phosphate synthase)	FALSE	454	LiP-Quant			Q9HA64	0.278	0.575436	1.42775	423	Ketosamine-3-kinase (EC 2.7.1.172) (Fructosamine-3-kinase-related protein) (FN3K-RP) (FN3K-related protein) (Protein-psicosamine 3-kinase FN3KRP) (EC 2.7.1.-)	FALSE	423	Deep-LiP_Quant (4h gradient)			IPI00553067	CCDC132	0.0201777	0.27773	Q96JG6	VPS50_HUMAN	Syndetin (Coiled-coil domain-containing protein 132) (EARP/GARPII complex subunit VPS50)	FALSE	TPP-non-parametric			IPI00477388	RABGAP1L	Q5R372	RBG1L_HUMAN	Rab GTPase-activating protein 1-like	FALSE	0.177523	TPP, replicate1			IPI00909772	AP2M1	0.0828417	Q96CW1	AP2M1_HUMAN	AP-2 complex subunit mu (AP-2 mu chain) (Adaptin-mu2) (Adaptor protein complex AP-2 subunit mu) (Adaptor-related protein complex 2 subunit mu) (Clathrin assembly protein complex 2 mu medium chain) (Clathrin coat assembly protein AP50) (Clathrin coat-associated protein AP50) (HA2 50 kDa subunit) (Plasma membrane adaptor AP-2 50 kDa protein)
O75533	0.536	0.686926	1.1342	457	SF3B1_HUMAN	Splicing factor 3B subunit 1 (Pre-mRNA-splicing factor SF3b 155 kDa subunit) (SF3b155) (Spliceosome-associated protein 155) (SAP 155)	FALSE	457	LiP-Quant			Q01105	0.576	0.575692	1.42475	425	Protein SET (HLA-DR-associated protein II) (Inhibitor of granzyme A-activated DNase) (IGAAD) (PHAPII) (Phosphatase 2A inhibitor I2PP2A) (I-2PP2A) (Template-activating factor I) (TAF-I)	FALSE	425	Deep-LiP_Quant (4h gradient)			IPI00218474	ENO3	0.0203112	0.277936	P13929	ENOB_HUMAN	Beta-enolase (EC 4.2.1.11) (2-phospho-D-glycerate hydro-lyase) (Enolase 3) (Muscle-specific enolase) (MSE) (Skeletal muscle enolase)	FALSE	TPP-non-parametric			IPI00872107	ILF2	NA	NA	NA	FALSE	0.177523	TPP, replicate1			IPI00418414	COQ3	0.0833988	Q9NZJ6	COQ3_HUMAN	Ubiquinone biosynthesis O-methyltransferase, mitochondrial (3-demethylubiquinol 3-O-methyltransferase) (EC 2.1.1.64) (Polyprenyldihydroxybenzoate methyltransferase) (EC 2.1.1.114)
P36578	0.649	0.549294	1.13415	458	RL4_HUMAN	60S ribosomal protein L4 (60S ribosomal protein L1) (Large ribosomal subunit protein uL4)	FALSE	458	LiP-Quant			P19338	0.437	0.625464	1.42104	426	Nucleolin (Protein C23)	FALSE	426	Deep-LiP_Quant (4h gradient)			IPI00023087	UBE2T	0.0204096	0.278436	Q9NPD8	UBE2T_HUMAN	Ubiquitin-conjugating enzyme E2 T (EC 2.3.2.23) (Cell proliferation-inducing gene 50 protein) (E2 ubiquitin-conjugating enzyme T) (Ubiquitin carrier protein T) (Ubiquitin-protein ligase T)	FALSE	TPP-non-parametric			IPI00010951	EPPK1	NA	NA	NA	FALSE	0.178927	TPP, replicate1			IPI00002203	BCCIP	0.0836014	Q9P287	BCCIP_HUMAN	BRCA2 and CDKN1A-interacting protein (P21- and CDK-associated protein 1) (Protein TOK-1)
Q9BWH6	0.22	0.585303	1.13367	461	RPAP1_HUMAN	RNA polymerase II-associated protein 1	FALSE	461	LiP-Quant			Q15257	0.503	0.564958	1.42013	427	Serine/threonine-protein phosphatase 2A activator (EC 5.2.1.8) (PP2A, subunit B', PR53 isoform) (Phosphotyrosyl phosphatase activator) (PTPA) (Serine/threonine-protein phosphatase 2A regulatory subunit 4) (Serine/threonine-protein phosphatase 2A regulatory subunit B')	FALSE	427	Deep-LiP_Quant (4h gradient)			IPI00024283	WDFY1	0.0206082	0.279452	Q8IWB7	WDFY1_HUMAN	WD repeat and FYVE domain-containing protein 1 (FYVE domain-containing protein localized to endosomes 1) (FENS-1) (Phosphoinositide-binding protein 1) (WD40- and FYVE domain-containing protein 1) (Zinc finger FYVE domain-containing protein 17)	FALSE	TPP-non-parametric			IPI00013167	MRPS25	P82663	RT25_HUMAN	28S ribosomal protein S25, mitochondrial (MRP-S25) (S25mt) (Mitochondrial small ribosomal subunit protein mS25)	FALSE	0.178927	TPP, replicate1			IPI00020075	ABHD10	0.0843288	Q9NUJ1	ABHDA_HUMAN	Mycophenolic acid acyl-glucuronide esterase, mitochondrial (EC 3.1.1.93) (Alpha/beta hydrolase domain-containing protein 10) (Abhydrolase domain-containing protein 10)
O60832	0.453	0.592616	1.13358	462	DKC1_HUMAN	H/ACA ribonucleoprotein complex subunit DKC1 (EC 5.4.99.-) (CBF5 homolog) (Dyskerin) (Nopp140-associated protein of 57 kDa) (Nucleolar protein NAP57) (Nucleolar protein family A member 4) (snoRNP protein DKC1)	FALSE	462	LiP-Quant			O60664	0.758	0.600533	1.4174	428	Perilipin-3 (47 kDa mannose 6-phosphate receptor-binding protein) (47 kDa MPR-binding protein) (Cargo selection protein TIP47) (Mannose-6-phosphate receptor-binding protein 1) (Placental protein 17) (PP17)	FALSE	428	Deep-LiP_Quant (4h gradient)			IPI00033153	NXF1	0.0205836	0.279452	Q9UBU9	NXF1_HUMAN	Nuclear RNA export factor 1 (Tip-associated protein) (Tip-associating protein) (mRNA export factor TAP)	FALSE	TPP-non-parametric			IPI00299033	KPNA3	O00505	IMA4_HUMAN	Importin subunit alpha-4 (Importin alpha Q2) (Qip2) (Karyopherin subunit alpha-3) (SRP1-gamma)	FALSE	0.178927	TPP, replicate1			IPI00170641	DENND1A	0.0843288	Q8TEH3	DEN1A_HUMAN	DENN domain-containing protein 1A (Connecdenn 1) (Connecdenn) (Protein FAM31A)
P28074	0.673	0.508679	1.13269	464	PSB5_HUMAN	Proteasome subunit beta type-5 (EC 3.4.25.1) (Macropain epsilon chain) (Multicatalytic endopeptidase complex epsilon chain) (Proteasome chain 6) (Proteasome epsilon chain) (Proteasome subunit MB1) (Proteasome subunit X)	FALSE	464	LiP-Quant			Q5SW79	0.228	0.575413	1.41679	430	Centrosomal protein of 170 kDa (Cep170) (KARP-1-binding protein) (KARP1-binding protein)	FALSE	430	Deep-LiP_Quant (4h gradient)			IPI00217477	HMGB3	0.0207108	0.279999	O15347	HMGB3_HUMAN	High mobility group protein B3 (High mobility group protein 2a) (HMG-2a) (High mobility group protein 4) (HMG-4)	FALSE	TPP-non-parametric			IPI00911046	RP6-213H19 1	NA	NA	NA	FALSE	0.178927	TPP, replicate1			IPI00031109	NDUFAF2	0.0860551	Q8N183	NDUF2_HUMAN	NADH dehydrogenase [ubiquinone] 1 alpha subcomplex assembly factor 2 (B17.2-like) (B17.2L) (Mimitin) (Myc-induced mitochondrial protein) (MMTN) (NDUFA12-like protein)
Q9H270	0.166	0.597697	1.13217	465	VPS11_HUMAN	Vacuolar protein sorting-associated protein 11 homolog (hVPS11) (RING finger protein 108)	FALSE	465	LiP-Quant			Q9H147	0.143	0.574704	1.41425	431	Deoxynucleotidyltransferase terminal-interacting protein 1 (Terminal deoxynucleotidyltransferase-interacting factor 1) (TdIF1) (TdT-interacting factor 1)	FALSE	431	Deep-LiP_Quant (4h gradient)			IPI00903259	SUPT5H	0.0210776	0.284106	NA	NA	NA	FALSE	TPP-non-parametric			IPI00009137	CPSF4	O95639	CPSF4_HUMAN	Cleavage and polyadenylation specificity factor subunit 4 (Cleavage and polyadenylation specificity factor 30 kDa subunit) (CPSF 30 kDa subunit) (NS1 effector domain-binding protein 1) (Neb-1) (No arches homolog)	FALSE	0.181177	TPP, replicate1			IPI00298883	AZI1	0.0904274	Q9UPN4	CP131_HUMAN	Centrosomal protein of 131 kDa (5-azacytidine-induced protein 1) (Pre-acrosome localization protein 1)
Q01581	0.406	0.626359	1.13177	466	HMCS1_HUMAN	Hydroxymethylglutaryl-CoA synthase, cytoplasmic (HMG-CoA synthase) (EC 2.3.3.10) (3-hydroxy-3-methylglutaryl coenzyme A synthase)	FALSE	466	LiP-Quant			P55084	0.432	0.571326	1.41381	432	Trifunctional enzyme subunit beta, mitochondrial (TP-beta) [Includes: 3-ketoacyl-CoA thiolase (EC 2.3.1.155) (EC 2.3.1.16) (Acetyl-CoA acyltransferase) (Beta-ketothiolase)]	FALSE	432	Deep-LiP_Quant (4h gradient)			IPI00157365	NUB1	0.0212086	0.284244	Q9Y5A7	NUB1_HUMAN	NEDD8 ultimate buster 1 (Negative regulator of ubiquitin-like proteins 1) (Renal carcinoma antigen NY-REN-18)	FALSE	TPP-non-parametric			IPI00013174	RBM14	Q96PK6	RBM14_HUMAN	RNA-binding protein 14 (Paraspeckle protein 2) (PSP2) (RNA-binding motif protein 14) (RRM-containing coactivator activator/modulator) (Synaptotagmin-interacting protein) (SYT-interacting protein)	FALSE	0.181177	TPP, replicate1			IPI00029702	PTK2B	0.0914562	Q14289	FAK2_HUMAN	Protein-tyrosine kinase 2-beta (EC 2.7.10.2) (Calcium-dependent tyrosine kinase) (CADTK) (Calcium-regulated non-receptor proline-rich tyrosine kinase) (Cell adhesion kinase beta) (CAK-beta) (CAKB) (Focal adhesion kinase 2) (FADK 2) (Proline-rich tyrosine kinase 2) (Related adhesion focal tyrosine kinase) (RAFTK)
Q13310	0.281	0.564274	1.13164	467	PABP4_HUMAN	Polyadenylate-binding protein 4 (PABP-4) (Poly(A)-binding protein 4) (Activated-platelet protein 1) (APP-1) (Inducible poly(A)-binding protein) (iPABP)	FALSE	467	LiP-Quant			Q9H4M9	0.652	0.572186	1.41335	433	EH domain-containing protein 1 (PAST homolog 1) (hPAST1) (Testilin)	FALSE	433	Deep-LiP_Quant (4h gradient)			IPI00166388	SHARPIN	0.0212142	0.284244	NA	NA	NA	FALSE	TPP-non-parametric			IPI00046682	C2ORF76	Q3KRA6	CB076_HUMAN	UPF0538 protein C2orf76	FALSE	0.181177	TPP, replicate1			IPI00217537	ASXL1	0.0942632	Q8IXJ9	ASXL1_HUMAN	Polycomb group protein ASXL1 (Additional sex combs-like protein 1)
P20290	0.718	0.566925	1.1312	468	BTF3_HUMAN	Transcription factor BTF3 (Nascent polypeptide-associated complex subunit beta) (NAC-beta) (RNA polymerase B transcription factor 3)	FALSE	468	LiP-Quant			Q10713	0.577	0.600068	1.4131	434	Mitochondrial-processing peptidase subunit alpha (Alpha-MPP) (Inactive zinc metalloprotease alpha) (P-55)	FALSE	434	Deep-LiP_Quant (4h gradient)			IPI00005277	RAD9A	0.0212863	0.284365	Q99638	RAD9A_HUMAN	Cell cycle checkpoint control protein RAD9A (hRAD9) (EC 3.1.11.2) (DNA repair exonuclease rad9 homolog A)	FALSE	TPP-non-parametric			IPI00024466	UGCGL1	Q9NYU2	UGGG1_HUMAN	UDP-glucose:glycoprotein glucosyltransferase 1 (UGT1) (hUGT1) (EC 2.4.1.-) (UDP--Glc:glycoprotein glucosyltransferase) (UDP-glucose ceramide glucosyltransferase-like 1)	FALSE	0.18152	TPP, replicate1			IPI00014137	OSBPL2	0.095966	Q9H1P3	OSBL2_HUMAN	Oxysterol-binding protein-related protein 2 (ORP-2) (OSBP-related protein 2)
Q9Y4L1	0.586	0.568427	1.13107	469	HYOU1_HUMAN	Hypoxia up-regulated protein 1 (150 kDa oxygen-regulated protein) (ORP-150) (170 kDa glucose-regulated protein) (GRP-170)	FALSE	469	LiP-Quant			Q9UPQ9	0.074	0.575555	1.41273	435	Trinucleotide repeat-containing gene 6B protein	FALSE	435	Deep-LiP_Quant (4h gradient)			IPI00019329	DYNLL1	0.0215883	0.286698	P63167	DYL1_HUMAN	Dynein light chain 1, cytoplasmic (8 kDa dynein light chain) (DLC8) (Dynein light chain LC8-type 1) (Protein inhibitor of neuronal nitric oxide synthase) (PIN)	FALSE	TPP-non-parametric			IPI00219068	NAT12	Q147X3	NAA30_HUMAN	N-alpha-acetyltransferase 30 (EC 2.3.1.256) (N-acetyltransferase 12) (N-acetyltransferase MAK3 homolog) (NatC catalytic subunit)	FALSE	0.181941	TPP, replicate1			IPI00329650	NUP35	0.0962399	Q8NFH5	NUP35_HUMAN	Nucleoporin NUP35 (35 kDa nucleoporin) (Mitotic phosphoprotein 44) (MP-44) (Nuclear pore complex protein Nup53) (Nucleoporin NUP53)
Q9H488	0.559	0.498536	1.12987	470	OFUT1_HUMAN	GDP-fucose protein O-fucosyltransferase 1 (EC 2.4.1.221) (Peptide-O-fucosyltransferase 1) (O-FucT-1)	FALSE	470	LiP-Quant			Q92734	0.472	0.579309	1.41186	436	Protein TFG (TRK-fused gene protein)	FALSE	436	Deep-LiP_Quant (4h gradient)			IPI00299166	TANK	0.0215325	0.286698	Q92844	TANK_HUMAN	TRAF family member-associated NF-kappa-B activator (TRAF-interacting protein) (I-TRAF)	FALSE	TPP-non-parametric			IPI00296337	PRKDC	P78527	PRKDC_HUMAN	DNA-dependent protein kinase catalytic subunit (DNA-PK catalytic subunit) (DNA-PKcs) (EC 2.7.11.1) (DNPK1) (p460)	TRUE	0.181941	TPP, replicate1			IPI00005777	MAPKAPK3	0.0967573	Q16644	MAPK3_HUMAN	MAP kinase-activated protein kinase 3 (MAPK-activated protein kinase 3) (MAPKAP kinase 3) (MAPKAP-K3) (MAPKAPK-3) (MK-3) (EC 2.7.11.1) (Chromosome 3p kinase) (3pK)
P37235	0.622	0.505095	1.12947	471	HPCL1_HUMAN	Hippocalcin-like protein 1 (Calcium-binding protein BDR-1) (HLP2) (Visinin-like protein 3) (VILIP-3)	FALSE	471	LiP-Quant			O15067	0.572	0.596143	1.40985	437	Phosphoribosylformylglycinamidine synthase (FGAM synthase) (FGAMS) (EC 6.3.5.3) (Formylglycinamide ribonucleotide amidotransferase) (FGAR amidotransferase) (FGAR-AT) (Formylglycinamide ribotide amidotransferase)	FALSE	437	Deep-LiP_Quant (4h gradient)			IPI00002188	ARFGEF1	0.0218047	0.287031	Q9Y6D6	BIG1_HUMAN	Brefeldin A-inhibited guanine nucleotide-exchange protein 1 (Brefeldin A-inhibited GEP 1) (ADP-ribosylation factor guanine nucleotide-exchange factor 1) (p200 ARF guanine nucleotide exchange factor) (p200 ARF-GEP1)	FALSE	TPP-non-parametric			IPI00384541	RPRD2	Q5VT52	RPRD2_HUMAN	Regulation of nuclear pre-mRNA domain-containing protein 2	FALSE	0.181941	TPP, replicate1			IPI00915466	EPN2	0.0973165	NA	NA	NA
O14950	0.686	0.569721	1.12889	472	ML12B_HUMAN	Myosin regulatory light chain 12B (MLC-2A) (MLC-2) (Myosin regulatory light chain 2-B, smooth muscle isoform) (Myosin regulatory light chain 20 kDa) (MLC20) (Myosin regulatory light chain MRLC2) (SHUJUN-1)	FALSE	472	LiP-Quant			O60506	0.52	0.584334	1.40928	438	Heterogeneous nuclear ribonucleoprotein Q (hnRNP Q) (Glycine- and tyrosine-rich RNA-binding protein) (GRY-RBP) (NS1-associated protein 1) (Synaptotagmin-binding, cytoplasmic RNA-interacting protein)	FALSE	438	Deep-LiP_Quant (4h gradient)			IPI00402083	TATDN3	0.0217958	0.287031	Q17R31	TATD3_HUMAN	Putative deoxyribonuclease TATDN3 (EC 3.1.21.-)	FALSE	TPP-non-parametric			IPI00414872	SAPS2	O75170	PP6R2_HUMAN	Serine/threonine-protein phosphatase 6 regulatory subunit 2 (SAPS domain family member 2)	FALSE	0.181941	TPP, replicate1			IPI00020226	ACOX3	0.0987456	O15254	ACOX3_HUMAN	Peroxisomal acyl-coenzyme A oxidase 3 (EC 1.3.3.6) (Branched-chain acyl-CoA oxidase) (BRCACox) (Pristanoyl-CoA oxidase)
A3KN83	0.246	0.633542	1.12874	473	SBNO1_HUMAN	Protein strawberry notch homolog 1 (Monocyte protein 3) (MOP-3)	FALSE	473	LiP-Quant			O15027	0.305	0.583366	1.40839	439	Protein transport protein Sec16A (SEC16 homolog A) (p250)	FALSE	439	Deep-LiP_Quant (4h gradient)			IPI00745889	UROS	0.0217401	0.287031	P10746	HEM4_HUMAN	Uroporphyrinogen-III synthase (UROIIIS) (UROS) (EC 4.2.1.75) (Hydroxymethylbilane hydrolyase [cyclizing]) (Uroporphyrinogen-III cosynthase)	FALSE	TPP-non-parametric			IPI00008494	ICAM1	P05362	ICAM1_HUMAN	Intercellular adhesion molecule 1 (ICAM-1) (Major group rhinovirus receptor) (CD antigen CD54)	FALSE	0.182321	TPP, replicate1			IPI00017502	DET1	0.0993784	Q7L5Y6	DET1_HUMAN	DET1 homolog (De-etiolated-1 homolog)
P41250	0.624	0.685235	1.12841	474	GARS_HUMAN	Glycine--tRNA ligase (EC 6.1.1.14) (Diadenosine tetraphosphate synthetase) (Ap4A synthetase) (EC 2.7.7.-) (Glycyl-tRNA synthetase) (GlyRS) (Glycyl-tRNA synthetase 1)	FALSE	474	LiP-Quant			P28072	0.628	0.593453	1.40602	440	Proteasome subunit beta type-6 (EC 3.4.25.1) (Macropain delta chain) (Multicatalytic endopeptidase complex delta chain) (Proteasome delta chain) (Proteasome subunit Y)	FALSE	440	Deep-LiP_Quant (4h gradient)			IPI00014230	C1QBP	0.0220514	0.288592	Q07021	C1QBP_HUMAN	Complement component 1 Q subcomponent-binding protein, mitochondrial (ASF/SF2-associated protein p32) (Glycoprotein gC1qBP) (C1qBP) (Hyaluronan-binding protein 1) (Mitochondrial matrix protein p32) (gC1q-R protein) (p33) (SF2AP32)	FALSE	TPP-non-parametric			IPI00166840	MAP3K7IP3	Q8N5C8	TAB3_HUMAN	TGF-beta-activated kinase 1 and MAP3K7-binding protein 3 (Mitogen-activated protein kinase kinase kinase 7-interacting protein 3) (NF-kappa-B-activating protein 1) (TAK1-binding protein 3) (TAB-3) (TGF-beta-activated kinase 1-binding protein 3)	FALSE	0.184583	TPP, replicate1			IPI00384333	TCF12	0.0993784	Q99081	HTF4_HUMAN	Transcription factor 12 (TCF-12) (Class B basic helix-loop-helix protein 20) (bHLHb20) (DNA-binding protein HTF4) (E-box-binding protein) (Transcription factor HTF-4)
P61353	0.61	0.512565	1.128	475	RL27_HUMAN	60S ribosomal protein L27 (Large ribosomal subunit protein eL27)	FALSE	475	LiP-Quant			P46379	0.349	0.57146	1.40519	441	Large proline-rich protein BAG6 (BAG family molecular chaperone regulator 6) (BCL2-associated athanogene 6) (BAG-6) (HLA-B-associated transcript 3) (Protein G3) (Protein Scythe)	FALSE	441	Deep-LiP_Quant (4h gradient)			IPI00020128	UTP6	0.0220025	0.288592	Q9NYH9	UTP6_HUMAN	U3 small nucleolar RNA-associated protein 6 homolog (Hepatocellular carcinoma-associated antigen 66) (Multiple hat domains protein)	FALSE	TPP-non-parametric			IPI00444371	WDR44	Q5JSH3	WDR44_HUMAN	WD repeat-containing protein 44 (Rabphilin-11)	FALSE	0.184583	TPP, replicate1			IPI00337439	TK2	0.0996633	O00142	KITM_HUMAN	Thymidine kinase 2, mitochondrial (EC 2.7.1.21) (Mt-TK)
P51991	0.46	0.644163	1.12784	476	ROA3_HUMAN	Heterogeneous nuclear ribonucleoprotein A3 (hnRNP A3)	FALSE	476	LiP-Quant			O43852	0.721	0.602453	1.40194	443	Calumenin (Crocalbin) (IEF SSP 9302)	FALSE	443	Deep-LiP_Quant (4h gradient)			IPI00719680	AP3D1	0.0221562	0.289122	O14617	AP3D1_HUMAN	AP-3 complex subunit delta-1 (AP-3 complex subunit delta) (Adaptor-related protein complex 3 subunit delta-1) (Delta-adaptin)	FALSE	TPP-non-parametric			IPI00642451	VARS2	NA	NA	NA	FALSE	0.184583	TPP, replicate1			IPI00745381	DGKH	0.101038	Q86XP1	DGKH_HUMAN	Diacylglycerol kinase eta (DAG kinase eta) (EC 2.7.1.107) (Diglyceride kinase eta) (DGK-eta)
O15143	0.476	0.555771	1.12564	477	ARC1B_HUMAN	Actin-related protein 2/3 complex subunit 1B (Arp2/3 complex 41 kDa subunit) (p41-ARC)	FALSE	477	LiP-Quant			Q92530	0.506	0.570307	1.40169	445	Proteasome inhibitor PI31 subunit (hPI31)	FALSE	445	Deep-LiP_Quant (4h gradient)			IPI00006091	DMD	0.0226657	0.294066	P11532	DMD_HUMAN	Dystrophin	FALSE	TPP-non-parametric			IPI00307257	TBC1D9B	Q66K14	TBC9B_HUMAN	TBC1 domain family member 9B	FALSE	0.185085	TPP, replicate1			IPI00446765	INTS4	0.101952	Q96HW7	INT4_HUMAN	Integrator complex subunit 4 (Int4)
Q15149	0.593	0.513575	1.12545	478	PLEC_HUMAN	Plectin (PCN) (PLTN) (Hemidesmosomal protein 1) (HD1) (Plectin-1)	FALSE	478	LiP-Quant			A3KMH1	0.148	0.56693	1.40157	446	von Willebrand factor A domain-containing protein 8 (PEX7-binding protein 2) (P7BP2)	FALSE	446	Deep-LiP_Quant (4h gradient)			IPI00154833	GFOD2	0.0226539	0.294066	Q3B7J2	GFOD2_HUMAN	Glucose-fructose oxidoreductase domain-containing protein 2 (EC 1.-.-.-)	FALSE	TPP-non-parametric			IPI00021329	WDR45L	Q5MNZ6	WIPI3_HUMAN	WD repeat domain phosphoinositide-interacting protein 3 (WIPI-3) (WD repeat-containing protein 45-like) (WDR45-like protein) (WD repeat-containing protein 45B) (WIPI49-like protein)	FALSE	0.188193	TPP, replicate1			IPI00004860	RARS	0.103364	P54136	SYRC_HUMAN	Arginine--tRNA ligase, cytoplasmic (EC 6.1.1.19) (Arginyl-tRNA synthetase) (ArgRS)
Q5JTH9	0.275	0.678301	1.12471	479	RRP12_HUMAN	RRP12-like protein	FALSE	479	LiP-Quant			Q12905	0.738	0.596252	1.39927	447	Interleukin enhancer-binding factor 2 (Nuclear factor of activated T-cells 45 kDa)	FALSE	447	Deep-LiP_Quant (4h gradient)			IPI00007208	DDX41	0.0229547	0.296109	Q9UJV9	DDX41_HUMAN	Probable ATP-dependent RNA helicase DDX41 (EC 3.6.4.13) (DEAD box protein 41) (DEAD box protein abstrakt homolog)	FALSE	TPP-non-parametric			IPI00016458	L2HGDH	Q9H9P8	L2HDH_HUMAN	L-2-hydroxyglutarate dehydrogenase, mitochondrial (EC 1.1.99.2) (Duranin)	FALSE	0.188307	TPP, replicate1			IPI00784366	AP2B1	0.103364	P63010	AP2B1_HUMAN	AP-2 complex subunit beta (AP105B) (Adaptor protein complex AP-2 subunit beta) (Adaptor-related protein complex 2 subunit beta) (Beta-2-adaptin) (Beta-adaptin) (Clathrin assembly protein complex 2 beta large chain) (Plasma membrane adaptor HA2/AP2 adaptin beta subunit)
P60228	0.591	0.603322	1.12467	480	EIF3E_HUMAN	Eukaryotic translation initiation factor 3 subunit E (eIF3e) (Eukaryotic translation initiation factor 3 subunit 6) (Viral integration site protein INT-6 homolog) (eIF-3 p48)	FALSE	480	LiP-Quant			Q8N0Z6	0.157	0.569256	1.39917	449	Tetratricopeptide repeat protein 5 (TPR repeat protein 5) (Stress-responsive activator of p300) (Strap)	FALSE	449	Deep-LiP_Quant (4h gradient)			IPI00019025	PARD6B	0.0229172	0.296109	Q9BYG5	PAR6B_HUMAN	Partitioning defective 6 homolog beta (PAR-6 beta) (PAR-6B)	FALSE	TPP-non-parametric			IPI00296789	FBXO3	Q9UK99	FBX3_HUMAN	F-box only protein 3	FALSE	0.19028	TPP, replicate1			IPI00010717	MVK	0.10595	Q03426	KIME_HUMAN	Mevalonate kinase (MK) (EC 2.7.1.36)
Q96P11	0.431	0.57249	1.12438	481	NSUN5_HUMAN	Probable 28S rRNA (cytosine-C(5))-methyltransferase (EC 2.1.1.-) (NOL1-related protein) (NOL1R) (NOL1/NOP2/Sun domain family member 5) (Williams-Beuren syndrome chromosomal region 20A protein)	FALSE	481	LiP-Quant			Q9UIJ7	0.744	0.566844	1.39828	450	GTP:AMP phosphotransferase AK3, mitochondrial (EC 2.7.4.10) (Adenylate kinase 3) (AK 3) (Adenylate kinase 3 alpha-like 1)	FALSE	450	Deep-LiP_Quant (4h gradient)			IPI00807573	PIK3R1	0.0230908	0.297013	P27986	P85A_HUMAN	Phosphatidylinositol 3-kinase regulatory subunit alpha (PI3-kinase regulatory subunit alpha) (PI3K regulatory subunit alpha) (PtdIns-3-kinase regulatory subunit alpha) (Phosphatidylinositol 3-kinase 85 kDa regulatory subunit alpha) (PI3-kinase subunit p85-alpha) (PtdIns-3-kinase regulatory subunit p85-alpha)	FALSE	TPP-non-parametric			IPI00719120	MRPL28	Q13084	RM28_HUMAN	39S ribosomal protein L28, mitochondrial (L28mt) (MRP-L28) (Melanoma antigen p15) (Melanoma-associated antigen recognized by T-lymphocytes) (Mitochondrial large ribosomal subunit protein bL28m)	FALSE	0.190606	TPP, replicate1			IPI00045491	TUBGCP6	0.10595	Q96RT7	GCP6_HUMAN	Gamma-tubulin complex component 6 (GCP-6)
O43504	0.593	0.661329	1.12383	484	LTOR5_HUMAN	Ragulator complex protein LAMTOR5 (Hepatitis B virus X-interacting protein) (HBV X-interacting protein) (HBX-interacting protein) (Late endosomal/lysosomal adaptor and MAPK and MTOR activator 5)	FALSE	484	LiP-Quant			P63244	0.899	0.583507	1.39195	452	Receptor of activated protein C kinase 1 (Cell proliferation-inducing gene 21 protein) (Guanine nucleotide-binding protein subunit beta-2-like 1) (Guanine nucleotide-binding protein subunit beta-like protein 12.3) (Human lung cancer oncogene 7 protein) (HLC-7) (Receptor for activated C kinase) (Small ribosomal subunit protein RACK1) [Cleaved into: Receptor of activated protein C kinase 1, N-termi…	FALSE	452	Deep-LiP_Quant (4h gradient)			IPI00006574	FAM49A	0.0232684	0.298445	Q9H0Q0	FA49A_HUMAN	Protein FAM49A	FALSE	TPP-non-parametric			IPI00251559	RNF20	Q5VTR2	BRE1A_HUMAN	E3 ubiquitin-protein ligase BRE1A (BRE1-A) (hBRE1) (EC 2.3.2.27) (RING finger protein 20) (RING-type E3 ubiquitin transferase BRE1A)	FALSE	0.194569	TPP, replicate1			IPI00010248	SPG21	0.107624	Q9NZD8	SPG21_HUMAN	Maspardin (Acid cluster protein 33) (Spastic paraplegia 21 autosomal recessive Mast syndrome protein) (Spastic paraplegia 21 protein)
Q02790	0.808	0.600361	1.12338	485	FKBP4_HUMAN	Peptidyl-prolyl cis-trans isomerase FKBP4 (PPIase FKBP4) (EC 5.2.1.8) (51 kDa FK506-binding protein) (FKBP51) (52 kDa FK506-binding protein) (52 kDa FKBP) (FKBP-52) (59 kDa immunophilin) (p59) (FK506-binding protein 4) (FKBP-4) (FKBP59) (HSP-binding immunophilin) (HBI) (Immunophilin FKBP52) (Rotamase) [Cleaved into: Peptidyl-prolyl cis-trans isomerase FKBP4, N-terminally processed]	FALSE	485	LiP-Quant			P09651	0.621	0.581957	1.39185	454	Heterogeneous nuclear ribonucleoprotein A1 (hnRNP A1) (Helix-destabilizing protein) (Single-strand RNA-binding protein) (hnRNP core protein A1) [Cleaved into: Heterogeneous nuclear ribonucleoprotein A1, N-terminally processed]	FALSE	454	Deep-LiP_Quant (4h gradient)			IPI00296211	DYM	0.0234269	0.299329	Q7RTS9	DYM_HUMAN	Dymeclin (Dyggve-Melchior-Clausen syndrome protein)	FALSE	TPP-non-parametric			IPI00302829	RB1	P06400	RB_HUMAN	Retinoblastoma-associated protein (p105-Rb) (p110-RB1) (pRb) (Rb) (pp110)	FALSE	0.194569	TPP, replicate1			IPI00410485	TAOK3	0.108192	Q9H2K8	TAOK3_HUMAN	Serine/threonine-protein kinase TAO3 (EC 2.7.11.1) (Cutaneous T-cell lymphoma-associated antigen HD-CL-09) (CTCL-associated antigen HD-CL-09) (Dendritic cell-derived protein kinase) (JNK/SAPK-inhibitory kinase) (Jun kinase-inhibitory kinase) (Kinase from chicken homolog A) (hKFC-A) (Thousand and one amino acid protein 3)
Q9HAV4	0.444	0.558338	1.12294	486	XPO5_HUMAN	Exportin-5 (Exp5) (Ran-binding protein 21)	FALSE	486	LiP-Quant			Q96BY7	0.068	0.566534	1.39166	455	Autophagy-related protein 2 homolog B	FALSE	455	Deep-LiP_Quant (4h gradient)			IPI00296594	RYBP	0.0234703	0.299329	Q8N488	RYBP_HUMAN	RING1 and YY1-binding protein (Apoptin-associating protein 1) (APAP-1) (Death effector domain-associated factor) (DED-associated factor) (YY1 and E4TF1-associated factor 1)	FALSE	TPP-non-parametric			IPI00909085	SMTN	P53814	SMTN_HUMAN	Smoothelin	FALSE	0.194819	TPP, replicate1			IPI00028083	EIF2B2	0.109198	P49770	EI2BB_HUMAN	Translation initiation factor eIF-2B subunit beta (S20I15) (S20III15) (eIF-2B GDP-GTP exchange factor subunit beta)
P07814	0.694	0.64359	1.12286	487	SYEP_HUMAN	Bifunctional glutamate/proline--tRNA ligase (Bifunctional aminoacyl-tRNA synthetase) (Cell proliferation-inducing gene 32 protein) (Glutamatyl-prolyl-tRNA synthetase) [Includes: Glutamate--tRNA ligase (EC 6.1.1.17) (Glutamyl-tRNA synthetase) (GluRS); Proline--tRNA ligase (EC 6.1.1.15) (Prolyl-tRNA synthetase)]	FALSE	487	LiP-Quant			Q15436	0.561	0.609973	1.3902	456	Protein transport protein Sec23A (hSec23A) (SEC23-related protein A)	FALSE	456	Deep-LiP_Quant (4h gradient)			IPI00068506	ABCF2	0.0236702	0.301026	Q9UG63	ABCF2_HUMAN	ATP-binding cassette sub-family F member 2 (Iron-inhibited ABC transporter 2)	FALSE	TPP-non-parametric			IPI00023087	UBE2T	Q9NPD8	UBE2T_HUMAN	Ubiquitin-conjugating enzyme E2 T (EC 2.3.2.23) (Cell proliferation-inducing gene 50 protein) (E2 ubiquitin-conjugating enzyme T) (Ubiquitin carrier protein T) (Ubiquitin-protein ligase T)	FALSE	0.195993	TPP, replicate1			IPI00018873	NAMPT	0.109681	P43490	NAMPT_HUMAN	Nicotinamide phosphoribosyltransferase (NAmPRTase) (Nampt) (EC 2.4.2.12) (Pre-B-cell colony-enhancing factor 1) (Pre-B cell-enhancing factor) (Visfatin)
P30622	0.371	0.588205	1.12244	488	CLIP1_HUMAN	CAP-Gly domain-containing linker protein 1 (Cytoplasmic linker protein 1) (Cytoplasmic linker protein 170 alpha-2) (CLIP-170) (Reed-Sternberg intermediate filament-associated protein) (Restin)	FALSE	488	LiP-Quant			Q13409	0.52	0.565838	1.38998	457	Cytoplasmic dynein 1 intermediate chain 2 (Cytoplasmic dynein intermediate chain 2) (Dynein intermediate chain 2, cytosolic) (DH IC-2)	FALSE	457	Deep-LiP_Quant (4h gradient)			IPI00027439	CDK2AP1	0.0238574	0.302552	O75956	CDKA2_HUMAN	Cyclin-dependent kinase 2-associated protein 2 (CDK2-associated protein 2) (DOC-1-related protein) (DOC-1R)	FALSE	TPP-non-parametric			IPI00292905	FAM63A	Q8N5J2	MINY1_HUMAN	Ubiquitin carboxyl-terminal hydrolase MINDY-1 (EC 3.4.19.12) (Deubiquitinating enzyme MINDY-1) (Protein FAM63A)	FALSE	0.195993	TPP, replicate1			IPI00304082	ISOC1	0.110204	Q96CN7	ISOC1_HUMAN	Isochorismatase domain-containing protein 1
Q96A65	0.321	0.550752	1.12221	489	EXOC4_HUMAN	Exocyst complex component 4 (Exocyst complex component Sec8)	FALSE	489	LiP-Quant			P07741	0.761	0.603325	1.38989	458	Adenine phosphoribosyltransferase (APRT) (EC 2.4.2.7)	FALSE	458	Deep-LiP_Quant (4h gradient)			IPI00024920	ATP5D	0.0240732	0.304431	P30049	ATPD_HUMAN	ATP synthase subunit delta, mitochondrial (ATP synthase F1 subunit delta) (F-ATPase delta subunit)	FALSE	TPP-non-parametric			IPI00221141	MAPK14	Q16539	MK14_HUMAN	Mitogen-activated protein kinase 14 (MAP kinase 14) (MAPK 14) (EC 2.7.11.24) (Cytokine suppressive anti-inflammatory drug-binding protein) (CSAID-binding protein) (CSBP) (MAP kinase MXI2) (MAX-interacting protein 2) (Mitogen-activated protein kinase p38 alpha) (MAP kinase p38 alpha) (Stress-activated protein kinase 2a) (SAPK2a)	TRUE	0.196613	TPP, replicate1			IPI00007247	PCCB	0.110603	P05166	PCCB_HUMAN	Propionyl-CoA carboxylase beta chain, mitochondrial (PCCase subunit beta) (EC 6.4.1.3) (Propanoyl-CoA:carbon dioxide ligase subunit beta)
Q9NZ08	0.17	0.673397	1.12209	490	ERAP1_HUMAN	Endoplasmic reticulum aminopeptidase 1 (EC 3.4.11.-) (ARTS-1) (Adipocyte-derived leucine aminopeptidase) (A-LAP) (Aminopeptidase PILS) (Puromycin-insensitive leucyl-specific aminopeptidase) (PILS-AP) (Type 1 tumor necrosis factor receptor shedding aminopeptidase regulator)	FALSE	490	LiP-Quant			Q9H6R4	0.239	0.565582	1.38953	459	Nucleolar protein 6 (Nucleolar RNA-associated protein) (Nrap)	FALSE	459	Deep-LiP_Quant (4h gradient)			IPI00790250	LPIN1	0.0241657	0.304745	Q14693	LPIN1_HUMAN	Phosphatidate phosphatase LPIN1 (EC 3.1.3.4) (Lipin-1)	FALSE	TPP-non-parametric			IPI00102316	IPI00102316.3	NA	NA	NA	FALSE	0.19712	TPP, replicate1			IPI00219628	PRKCB	0.110603	P05771	KPCB_HUMAN	Protein kinase C beta type (PKC-B) (PKC-beta) (EC 2.7.11.13)
P04843	0.56	0.533126	1.12206	491	RPN1_HUMAN	Dolichyl-diphosphooligosaccharide--protein glycosyltransferase subunit 1 (Dolichyl-diphosphooligosaccharide--protein glycosyltransferase 67 kDa subunit) (Ribophorin I) (RPN-I) (Ribophorin-1)	FALSE	491	LiP-Quant			Q92841	0.59	0.603743	1.38884	460	Probable ATP-dependent RNA helicase DDX17 (EC 3.6.4.13) (DEAD box protein 17) (DEAD box protein p72) (DEAD box protein p82) (RNA-dependent helicase p72)	FALSE	460	Deep-LiP_Quant (4h gradient)			IPI00015793	SMG6	0.024719	0.304942	Q86US8	EST1A_HUMAN	Telomerase-binding protein EST1A (EC 3.1.-.-) (EST1-like protein A) (Ever shorter telomeres 1A) (Smg-6 homolog) (Telomerase subunit EST1A) (hSmg5/7a)	FALSE	TPP-non-parametric			IPI00295066	MRPL48	Q96GC5	RM48_HUMAN	39S ribosomal protein L48, mitochondrial (L48mt) (MRP-L48) (Mitochondrial large ribosomal subunit protein mL48)	FALSE	0.197174	TPP, replicate1			IPI00016377	RAB28	0.112604	P51157	RAB28_HUMAN	Ras-related protein Rab-28
P17980	0.781	0.595181	1.12158	493	PRS6A_HUMAN	26S proteasome regulatory subunit 6A (26S proteasome AAA-ATPase subunit RPT5) (Proteasome 26S subunit ATPase 3) (Proteasome subunit P50) (Tat-binding protein 1) (TBP-1)	FALSE	493	LiP-Quant			Q9UMX0	0.357	0.575968	1.38852	461	Ubiquilin-1 (Protein linking IAP with cytoskeleton 1) (PLIC-1) (hPLIC-1)	FALSE	461	Deep-LiP_Quant (4h gradient)			IPI00025698	LIMK2	0.0247232	0.304942	P53671	LIMK2_HUMAN	LIM domain kinase 2 (LIMK-2) (EC 2.7.11.1)	TRUE	TPP-non-parametric			IPI00430472	ASCC3	Q8N3C0	ASCC3_HUMAN	Activating signal cointegrator 1 complex subunit 3 (EC 3.6.4.12) (ASC-1 complex subunit p200) (ASC1p200) (Helicase, ATP binding 1) (Trip4 complex subunit p200)	FALSE	0.197174	TPP, replicate1			IPI00025721	COPS3	0.112604	Q9UNS2	CSN3_HUMAN	COP9 signalosome complex subunit 3 (SGN3) (Signalosome subunit 3) (JAB1-containing signalosome subunit 3)
P61916	0.682	0.647088	1.12109	494	NPC2_HUMAN	NPC intracellular cholesterol transporter 2 (Epididymal secretory protein E1) (Human epididymis-specific protein 1) (He1) (Niemann-Pick disease type C2 protein)	FALSE	494	LiP-Quant			P63241	0.831	0.654233	1.38749	462	Eukaryotic translation initiation factor 5A-1 (eIF-5A-1) (eIF-5A1) (Eukaryotic initiation factor 5A isoform 1) (eIF-5A) (Rev-binding factor) (eIF-4D)	FALSE	462	Deep-LiP_Quant (4h gradient)			IPI00028059	NUMB	0.0242734	0.304942	P49757	NUMB_HUMAN	Protein numb homolog (h-Numb) (Protein S171)	FALSE	TPP-non-parametric			IPI00332633	RASSF5	Q8WWW0	RASF5_HUMAN	Ras association domain-containing protein 5 (New ras effector 1) (Regulator for cell adhesion and polarization enriched in lymphoid tissues) (RAPL)	FALSE	0.19758	TPP, replicate1			IPI00026964	UQCRFS1	0.112604	P0C7P4	UCRIL_HUMAN	Putative cytochrome b-c1 complex subunit Rieske-like protein 1 (Ubiquinol-cytochrome c reductase Rieske iron-sulfur subunit pseudogene 1)
Q14690	0.285	0.515899	1.12072	496	RRP5_HUMAN	Protein RRP5 homolog (NF-kappa-B-binding protein) (NFBP) (Programmed cell death protein 11)	FALSE	496	LiP-Quant			P42345	0.276	0.575463	1.38618	463	Serine/threonine-protein kinase mTOR (EC 2.7.11.1) (FK506-binding protein 12-rapamycin complex-associated protein 1) (FKBP12-rapamycin complex-associated protein) (Mammalian target of rapamycin) (mTOR) (Mechanistic target of rapamycin) (Rapamycin and FKBP12 target 1) (Rapamycin target protein 1)	TRUE	463	Deep-LiP_Quant (4h gradient)			IPI00217858	LENG8	0.0243697	0.304942	Q96PV6	LENG8_HUMAN	Leukocyte receptor cluster member 8	FALSE	TPP-non-parametric			IPI00336047	MYO9B	Q13459	MYO9B_HUMAN	Unconventional myosin-IXb (Unconventional myosin-9b)	FALSE	0.198428	TPP, replicate1			IPI00107563	POP5	0.112604	Q969H6	POP5_HUMAN	Ribonuclease P/MRP protein subunit POP5 (hPop5) (EC 3.1.26.5)
P11117	0.243	0.508091	1.12062	497	PPAL_HUMAN	Lysosomal acid phosphatase (LAP) (EC 3.1.3.2)	FALSE	497	LiP-Quant			Q9Y6U3	0.697	0.616314	1.38143	464	Adseverin (Scinderin)	FALSE	464	Deep-LiP_Quant (4h gradient)			IPI00290435	KIF2C	0.0246217	0.304942	Q99661	KIF2C_HUMAN	Kinesin-like protein KIF2C (Kinesin-like protein 6) (Mitotic centromere-associated kinesin) (MCAK)	FALSE	TPP-non-parametric			IPI00025329	RPL19	P84098	RL19_HUMAN	60S ribosomal protein L19 (Large ribosomal subunit protein eL19)	FALSE	0.198978	TPP, replicate1			IPI00021840	RPS6	0.113911	P62753	RS6_HUMAN	40S ribosomal protein S6 (Phosphoprotein NP33) (Small ribosomal subunit protein eS6)
P35908	0.585	0.548188	1.12036	498	K22E_HUMAN	Keratin, type II cytoskeletal 2 epidermal (Cytokeratin-2e) (CK-2e) (Epithelial keratin-2e) (Keratin-2 epidermis) (Keratin-2e) (K2e) (Type-II keratin Kb2)	FALSE	498	LiP-Quant			Q8WYA6	0.403	0.566192	1.37537	465	Beta-catenin-like protein 1 (Nuclear-associated protein) (NAP) (Testis development protein NYD-SP19)	FALSE	465	Deep-LiP_Quant (4h gradient)			IPI00328828	ARID4B	0.0246387	0.304942	Q4LE39	ARI4B_HUMAN	AT-rich interactive domain-containing protein 4B (ARID domain-containing protein 4B) (180 kDa Sin3-associated polypeptide) (Sin3-associated polypeptide p180) (Breast cancer-associated antigen BRCAA1) (Histone deacetylase complex subunit SAP180) (Retinoblastoma-binding protein 1-like 1)	FALSE	TPP-non-parametric			IPI00395939	PITPNB	P48739	PIPNB_HUMAN	Phosphatidylinositol transfer protein beta isoform (PI-TP-beta) (PtdIns transfer protein beta) (PtdInsTP beta)	FALSE	0.198978	TPP, replicate1			IPI00219219	LGALS1	0.113911	P09382	LEG1_HUMAN	Galectin-1 (Gal-1) (14 kDa laminin-binding protein) (HLBP14) (14 kDa lectin) (Beta-galactoside-binding lectin L-14-I) (Galaptin) (HBL) (HPL) (Lactose-binding lectin 1) (Lectin galactoside-binding soluble 1) (Putative MAPK-activating protein PM12) (S-Lac lectin 1)
Q9UNM6	0.636	0.52024	1.11974	499	PSD13_HUMAN	26S proteasome non-ATPase regulatory subunit 13 (26S proteasome regulatory subunit RPN9) (26S proteasome regulatory subunit S11) (26S proteasome regulatory subunit p40.5)	FALSE	499	LiP-Quant			Q6XQN6	0.686	0.567299	1.37279	467	Nicotinate phosphoribosyltransferase (NAPRTase) (EC 6.3.4.21) (FHA-HIT-interacting protein) (Nicotinate phosphoribosyltransferase domain-containing protein 1)	FALSE	467	Deep-LiP_Quant (4h gradient)			IPI00514477	C1ORF38	0.0245467	0.304942	Q5TEJ8	THMS2_HUMAN	Protein THEMIS2 (Induced by contact to basement membrane 1 protein) (Protein ICB-1) (Thymocyte-expressed molecule involved in selection protein 2)	FALSE	TPP-non-parametric			IPI00789360	PLDN	NA	NA	NA	FALSE	0.198978	TPP, replicate1			IPI00301609	NEK9	0.113911	Q8TD19	NEK9_HUMAN	Serine/threonine-protein kinase Nek9 (EC 2.7.11.1) (Nercc1 kinase) (Never in mitosis A-related kinase 9) (NimA-related protein kinase 9) (NimA-related kinase 8) (Nek8)
Q96EB6	0.347	0.806863	1.11974	500	SIR1_HUMAN	NAD-dependent protein deacetylase sirtuin-1 (hSIRT1) (EC 2.3.1.286) (NAD-dependent protein deacylase sirtuin-1) (EC 2.3.1.-) (Regulatory protein SIR2 homolog 1) (SIR2-like protein 1) (hSIR2) [Cleaved into: SirtT1 75 kDa fragment (75SirT1)]	FALSE	500	LiP-Quant			P16152	0.78	0.563029	1.37058	468	Carbonyl reductase [NADPH] 1 (EC 1.1.1.184) (15-hydroxyprostaglandin dehydrogenase [NADP(+)]) (EC 1.1.1.197) (NADPH-dependent carbonyl reductase 1) (Prostaglandin 9-ketoreductase) (Prostaglandin-E(2) 9-reductase) (EC 1.1.1.189) (Short chain dehydrogenase/reductase family 21C member 1)	FALSE	468	Deep-LiP_Quant (4h gradient)			IPI00748472	KIAA0196	0.0244763	0.304942	NA	NA	NA	FALSE	TPP-non-parametric			IPI00026054	MAPKAPK2	P49137	MAPK2_HUMAN	MAP kinase-activated protein kinase 2 (MAPK-activated protein kinase 2) (MAPKAP kinase 2) (MAPKAP-K2) (MAPKAPK-2) (MK-2) (MK2) (EC 2.7.11.1)	TRUE	0.20097	TPP, replicate1			IPI00789101	PTGES3	0.113911	Q15185	TEBP_HUMAN	Prostaglandin E synthase 3 (EC 5.3.99.3) (Cytosolic prostaglandin E2 synthase) (cPGES) (Hsp90 co-chaperone) (Progesterone receptor complex p23) (Telomerase-binding protein p23)
P35527	0.592	0.456176	1.11963	501	K1C9_HUMAN	Keratin, type I cytoskeletal 9 (Cytokeratin-9) (CK-9) (Keratin-9) (K9)	FALSE	501	LiP-Quant			Q13428	0.256	0.581802	1.37032	469	Treacle protein (Treacher Collins syndrome protein)	FALSE	469	Deep-LiP_Quant (4h gradient)			IPI00024502	UBQLN4	0.0251307	0.309121	Q9NRR5	UBQL4_HUMAN	Ubiquilin-4 (Ataxin-1 interacting ubiquitin-like protein) (A1Up) (Ataxin-1 ubiquitin-like-interacting protein A1U) (Connexin43-interacting protein of 75 kDa) (CIP75)	FALSE	TPP-non-parametric			IPI00377085	ARHGEF11	O15085	ARHGB_HUMAN	Rho guanine nucleotide exchange factor 11 (PDZ-RhoGEF)	FALSE	0.201728	TPP, replicate1			IPI00879193	TTC28	0.113911	Q96AY4	TTC28_HUMAN	Tetratricopeptide repeat protein 28 (TPR repeat protein 28) (TPR repeat-containing big gene cloned at Keio)
O95071	0.23	0.619761	1.11949	502	UBR5_HUMAN	E3 ubiquitin-protein ligase UBR5 (EC 2.3.2.26) (E3 ubiquitin-protein ligase, HECT domain-containing 1) (HECT-type E3 ubiquitin transferase UBR5) (Hyperplastic discs protein homolog) (hHYD) (Progestin-induced protein)	FALSE	502	LiP-Quant			Q92900	0.549	0.568061	1.36935	470	Regulator of nonsense transcripts 1 (EC 3.6.4.-) (ATP-dependent helicase RENT1) (Nonsense mRNA reducing factor 1) (NORF1) (Up-frameshift suppressor 1 homolog) (hUpf1)	FALSE	470	Deep-LiP_Quant (4h gradient)			IPI00911064	APIP	0.0254777	0.312536	Q96GX9	MTNB_HUMAN	Methylthioribulose-1-phosphate dehydratase (MTRu-1-P dehydratase) (EC 4.2.1.109) (APAF1-interacting protein) (hAPIP)	FALSE	TPP-non-parametric			IPI00782965	HIP1	O00291	HIP1_HUMAN	Huntingtin-interacting protein 1 (HIP-1) (Huntingtin-interacting protein I) (HIP-I)	FALSE	0.202182	TPP, replicate1			IPI00064351	C8ORF76	0.116636	Q96K31	CH076_HUMAN	Uncharacterized protein C8orf76
Q15477	0.451	0.683485	1.11778	504	SKIV2_HUMAN	Helicase SKI2W (Ski2) (EC 3.6.4.-) (Helicase-like protein) (HLP)	FALSE	504	LiP-Quant			P05386	0.711	0.600635	1.36903	471	60S acidic ribosomal protein P1 (Large ribosomal subunit protein P1)	FALSE	471	Deep-LiP_Quant (4h gradient)			IPI00008255	AZI2	0.0256649	0.313467	Q9H6S1	AZI2_HUMAN	5-azacytidine-induced protein 2 (NF-kappa-B-activating kinase-associated protein 1) (Nak-associated protein 1) (TILP)	FALSE	TPP-non-parametric			IPI00014424	EEF1A2	Q05639	EF1A2_HUMAN	Elongation factor 1-alpha 2 (EF-1-alpha-2) (Eukaryotic elongation factor 1 A-2) (eEF1A-2) (Statin-S1)	FALSE	0.205977	TPP, replicate1			IPI00743894	ZFC3H1	0.116957	O60293	ZC3H1_HUMAN	Zinc finger C3H1 domain-containing protein (Coiled-coil domain-containing protein 131) (Proline/serine-rich coiled-coil protein 2)
P62826	0.769	0.676955	1.11771	505	RAN_HUMAN	GTP-binding nuclear protein Ran (Androgen receptor-associated protein 24) (GTPase Ran) (Ras-like protein TC4) (Ras-related nuclear protein)	FALSE	505	LiP-Quant			O75643	0.519	0.565677	1.36883	472	U5 small nuclear ribonucleoprotein 200 kDa helicase (EC 3.6.4.13) (Activating signal cointegrator 1 complex subunit 3-like 1) (BRR2 homolog) (U5 snRNP-specific 200 kDa protein) (U5-200KD)	FALSE	472	Deep-LiP_Quant (4h gradient)			IPI00010882	DFFA	0.0264588	0.313467	O00273	DFFA_HUMAN	DNA fragmentation factor subunit alpha (DNA fragmentation factor 45 kDa subunit) (DFF-45) (Inhibitor of CAD) (ICAD)	FALSE	TPP-non-parametric			IPI00030770	PSMG1	O95456	PSMG1_HUMAN	Proteasome assembly chaperone 1 (PAC-1) (Chromosome 21 leucine-rich protein) (C21-LRP) (Down syndrome critical region protein 2)	FALSE	0.205977	TPP, replicate1			IPI00783568	LRCH1	0.116957	NA	NA	NA
Q9BUF5	0.581	0.65409	1.11735	507	TBB6_HUMAN	Tubulin beta-6 chain (Tubulin beta class V)	FALSE	507	LiP-Quant			P28066	0.863	0.568225	1.36564	473	Proteasome subunit alpha type-5 (EC 3.4.25.1) (Macropain zeta chain) (Multicatalytic endopeptidase complex zeta chain) (Proteasome zeta chain)	FALSE	473	Deep-LiP_Quant (4h gradient)			IPI00014952	GDAP2	0.026363	0.313467	Q9NXN4	GDAP2_HUMAN	Ganglioside-induced differentiation-associated protein 2	FALSE	TPP-non-parametric			IPI00105620	RRAGA	Q7L523	RRAGA_HUMAN	Ras-related GTP-binding protein A (Rag A) (RagA) (Adenovirus E3 14.7 kDa-interacting protein 1) (FIP-1)	FALSE	0.205977	TPP, replicate1			IPI00008529	RPLP2	0.118204	P05387	RLA2_HUMAN	60S acidic ribosomal protein P2 (Large ribosomal subunit protein P2) (Renal carcinoma antigen NY-REN-44)
P33991	0.664	0.630795	1.11634	508	MCM4_HUMAN	DNA replication licensing factor MCM4 (EC 3.6.4.12) (CDC21 homolog) (P1-CDC21)	FALSE	508	LiP-Quant			Q9BUJ2	0.43	0.578579	1.36454	474	Heterogeneous nuclear ribonucleoprotein U-like protein 1 (Adenovirus early region 1B-associated protein 5) (E1B-55 kDa-associated protein 5) (E1B-AP5)	FALSE	474	Deep-LiP_Quant (4h gradient)			IPI00030355	PPP1R11	0.0261236	0.313467	O60927	PP1RB_HUMAN	E3 ubiquitin-protein ligase PPP1R11 (EC 2.3.2.27) (Hemochromatosis candidate gene V protein) (HCG V) (Protein phosphatase 1 regulatory subunit 11) (Protein phosphatase inhibitor 3)	FALSE	TPP-non-parametric			IPI00152990	ATG2B	NA	NA	NA	FALSE	0.205977	TPP, replicate1			IPI00294943	ARIH1	0.118876	Q9Y4X5	ARI1_HUMAN	E3 ubiquitin-protein ligase ARIH1 (EC 2.3.2.31) (H7-AP2) (HHARI) (Monocyte protein 6) (MOP-6) (Protein ariadne-1 homolog) (ARI-1) (UbcH7-binding protein) (UbcM4-interacting protein) (Ubiquitin-conjugating enzyme E2-binding protein 1)
P49840	0.418	0.563198	1.11623	509	GSK3A_HUMAN	Glycogen synthase kinase-3 alpha (GSK-3 alpha) (EC 2.7.11.26) (Serine/threonine-protein kinase GSK3A) (EC 2.7.11.1)	TRUE	509	LiP-Quant			P62330	0.36	0.563558	1.3628	475	ADP-ribosylation factor 6	FALSE	475	Deep-LiP_Quant (4h gradient)			IPI00031587	CHML	0.0259611	0.313467	P26374	RAE2_HUMAN	Rab proteins geranylgeranyltransferase component A 2 (Choroideremia-like protein) (Rab escort protein 2) (REP-2)	FALSE	TPP-non-parametric			IPI00184376	C9ORF126	Q8N9R8	SCAI_HUMAN	Protein SCAI (Suppressor of cancer cell invasion protein)	FALSE	0.205977	TPP, replicate1			IPI00005036	RBM5	0.118991	P52756	RBM5_HUMAN	RNA-binding protein 5 (Protein G15) (Putative tumor suppressor LUCA15) (RNA-binding motif protein 5) (Renal carcinoma antigen NY-REN-9)
P30041	0.799	0.560459	1.11517	512	PRDX6_HUMAN	Peroxiredoxin-6 (EC 1.11.1.15) (1-Cys peroxiredoxin) (1-Cys PRX) (24 kDa protein) (Acidic calcium-independent phospholipase A2) (aiPLA2) (EC 3.1.1.4) (Antioxidant protein 2) (Liver 2D page spot 40) (Non-selenium glutathione peroxidase) (NSGPx) (Red blood cells page spot 12)	FALSE	512	LiP-Quant			P18124	0.609	0.586425	1.3598	476	60S ribosomal protein L7 (Large ribosomal subunit protein uL30)	FALSE	476	Deep-LiP_Quant (4h gradient)			IPI00100775	C11ORF67	0.0264362	0.313467	Q9H7C9	AAMDC_HUMAN	Mth938 domain-containing protein (Adipogenesis associated Mth938 domain-containing protein)	FALSE	TPP-non-parametric			IPI00005651	IPO13	O94829	IPO13_HUMAN	Importin-13 (Imp13) (Karyopherin-13) (Kap13) (Ran-binding protein 13) (RanBP13)	FALSE	0.208035	TPP, replicate1			IPI00009817	CHCHD8	0.121142	Q9NYJ1	COA4_HUMAN	Cytochrome c oxidase assembly factor 4 homolog, mitochondrial (Coiled-coil-helix-coiled-coil-helix domain-containing protein 8) (E2-induced gene 2 protein)
Q9UNQ2	0.486	0.556887	1.11486	513	DIM1_HUMAN	Probable dimethyladenosine transferase (EC 2.1.1.183) (DIM1 dimethyladenosine transferase 1 homolog) (DIM1 dimethyladenosine transferase 1-like) (Probable 18S rRNA (adenine(1779)-N(6)/adenine(1780)-N(6))-dimethyltransferase) (Probable 18S rRNA dimethylase) (Probable S-adenosylmethionine-6-N',N'-adenosyl(rRNA) dimethyltransferase)	FALSE	513	LiP-Quant			Q13404	0.653	0.577784	1.35961	477	Ubiquitin-conjugating enzyme E2 variant 1 (UEV-1) (CROC-1) (TRAF6-regulated IKK activator 1 beta Uev1A)	FALSE	477	Deep-LiP_Quant (4h gradient)			IPI00217413	DHX29	0.0263251	0.313467	Q7Z478	DHX29_HUMAN	ATP-dependent RNA helicase DHX29 (EC 3.6.4.13) (DEAH box protein 29) (Nucleic acid helicase DDXx)	FALSE	TPP-non-parametric			IPI00909112	FNTB	Q8WUH1	CHUR_HUMAN	Protein Churchill	FALSE	0.210454	TPP, replicate1			IPI00154813	TRAF3IP1	0.122188	Q8TDR0	MIPT3_HUMAN	TRAF3-interacting protein 1 (Interleukin-13 receptor alpha 1-binding protein 1) (Intraflagellar transport protein 54 homolog) (Microtubule-interacting protein associated with TRAF3) (MIP-T3)
Q8WX92	0.486	0.567214	1.11483	514	NELFB_HUMAN	Negative elongation factor B (NELF-B) (Cofactor of BRCA1)	FALSE	514	LiP-Quant			Q06830	0.799	0.563267	1.35471	478	Peroxiredoxin-1 (EC 1.11.1.15) (Natural killer cell-enhancing factor A) (NKEF-A) (Proliferation-associated gene protein) (PAG) (Thioredoxin peroxidase 2) (Thioredoxin-dependent peroxide reductase 2)	FALSE	478	Deep-LiP_Quant (4h gradient)			IPI00219097	HMGB2	0.026238	0.313467	P26583	HMGB2_HUMAN	High mobility group protein B2 (High mobility group protein 2) (HMG-2)	FALSE	TPP-non-parametric			IPI00006615	CLPB	Q9H078	CLPB_HUMAN	Caseinolytic peptidase B protein homolog (EC 3.6.1.3) (Suppressor of potassium transport defect 3)	FALSE	0.211277	TPP, replicate1			IPI00016447	COMMD8	0.123847	Q9NX08	COMD8_HUMAN	COMM domain-containing protein 8
Q2NL82	0.507	0.535429	1.11463	515	TSR1_HUMAN	Pre-rRNA-processing protein TSR1 homolog	FALSE	515	LiP-Quant			Q14204	0.611	0.594618	1.35315	479	Cytoplasmic dynein 1 heavy chain 1 (Cytoplasmic dynein heavy chain 1) (Dynein heavy chain, cytosolic)	FALSE	479	Deep-LiP_Quant (4h gradient)			IPI00251749	NR3C1	0.0264083	0.313467	P04150	GCR_HUMAN	Glucocorticoid receptor (GR) (Nuclear receptor subfamily 3 group C member 1)	FALSE	TPP-non-parametric			IPI00219840	AP2S1	P53680	AP2S1_HUMAN	AP-2 complex subunit sigma (Adaptor protein complex AP-2 subunit sigma) (Adaptor-related protein complex 2 subunit sigma) (Clathrin assembly protein 2 sigma small chain) (Clathrin coat assembly protein AP17) (Clathrin coat-associated protein AP17) (HA2 17 kDa subunit) (Plasma membrane adaptor AP-2 17 kDa protein) (Sigma2-adaptin)	FALSE	0.21234	TPP, replicate1			IPI00719051	EXOC5	0.127074	O00471	EXOC5_HUMAN	Exocyst complex component 5 (Exocyst complex component Sec10) (hSec10)
Q09161	0.423	0.5826	1.11383	517	NCBP1_HUMAN	Nuclear cap-binding protein subunit 1 (80 kDa nuclear cap-binding protein) (CBP80) (NCBP 80 kDa subunit)	FALSE	517	LiP-Quant			P62979	0.532	0.614646	1.35306	480	Ubiquitin-40S ribosomal protein S27a (Ubiquitin carboxyl extension protein 80) [Cleaved into: Ubiquitin; 40S ribosomal protein S27a (Small ribosomal subunit protein eS31)]	FALSE	480	Deep-LiP_Quant (4h gradient)			IPI00374208	CAND2	0.0262999	0.313467	O75155	CAND2_HUMAN	Cullin-associated NEDD8-dissociated protein 2 (Cullin-associated and neddylation-dissociated protein 2) (Epididymis tissue protein Li 169) (TBP-interacting protein of 120 kDa B) (TBP-interacting protein 120B) (p120 CAND2)	FALSE	TPP-non-parametric			IPI00171712	LCMT2	O60294	TYW4_HUMAN	tRNA wybutosine-synthesizing protein 4 (tRNA yW-synthesizing protein 4) (EC 2.1.1.290) (EC 2.3.1.231) (Leucine carboxyl methyltransferase 2) (tRNA(Phe) (7-(3-amino-3-(methoxycarbonyl)propyl)wyosine(37)-N)-methoxycarbonyltransferase) (tRNA(Phe) (7-(3-amino-3-carboxypropyl)wyosine(37)-O)-methyltransferase)	FALSE	0.214415	TPP, replicate1			IPI00005264	PKP2	0.128164	Q99959	PKP2_HUMAN	Plakophilin-2
O43414	0.249	0.742862	1.11141	518	ERI3_HUMAN	ERI1 exoribonuclease 3 (EC 3.1.-.-) (Prion interactor 1) (Prion protein-interacting protein)	FALSE	518	LiP-Quant			P23381	0.673	0.577495	1.35235	481	Tryptophan--tRNA ligase, cytoplasmic (EC 6.1.1.2) (Interferon-induced protein 53) (IFP53) (Tryptophanyl-tRNA synthetase) (TrpRS) (hWRS) [Cleaved into: T1-TrpRS; T2-TrpRS]	FALSE	481	Deep-LiP_Quant (4h gradient)			IPI00744211	EIF4E2	0.0260775	0.313467	O60573	IF4E2_HUMAN	Eukaryotic translation initiation factor 4E type 2 (eIF-4E type 2) (eIF4E type 2) (Eukaryotic translation initiation factor 4E homologous protein) (Eukaryotic translation initiation factor 4E-like 3) (eIF4E-like protein 4E-LP) (mRNA cap-binding protein 4EHP) (h4EHP) (mRNA cap-binding protein type 3)	FALSE	TPP-non-parametric			IPI00302673	ATPAF1	Q5TC12	ATPF1_HUMAN	ATP synthase mitochondrial F1 complex assembly factor 1 (ATP11 homolog)	FALSE	0.214415	TPP, replicate1			IPI00017299	BMI1	0.129158	P35226	BMI1_HUMAN	Polycomb complex protein BMI-1 (Polycomb group RING finger protein 4) (RING finger protein 51)
Q9BRP4	0.339	0.604037	1.11092	519	PAAF1_HUMAN	Proteasomal ATPase-associated factor 1 (Protein G-16) (WD repeat-containing protein 71)	FALSE	519	LiP-Quant			Q9HAV4	0.452	0.556516	1.33995	483	Exportin-5 (Exp5) (Ran-binding protein 21)	FALSE	483	Deep-LiP_Quant (4h gradient)			IPI00844563	C9ORF80	0.0263893	0.313467	NA	NA	NA	FALSE	TPP-non-parametric			IPI00005715	UBE4B	O95155	UBE4B_HUMAN	Ubiquitin conjugation factor E4 B (EC 2.3.2.27) (Homozygously deleted in neuroblastoma 1) (RING-type E3 ubiquitin transferase E4 B) (Ubiquitin fusion degradation protein 2)	FALSE	0.216063	TPP, replicate1			IPI00031627	POLR2A	0.129158	P24928	RPB1_HUMAN	DNA-directed RNA polymerase II subunit RPB1 (RNA polymerase II subunit B1) (EC 2.7.7.6) (DNA-directed RNA polymerase II subunit A) (DNA-directed RNA polymerase III largest subunit) (RNA-directed RNA polymerase II subunit RPB1) (EC 2.7.7.48)
P78527	0.592	0.584693	1.11063	520	PRKDC_HUMAN	DNA-dependent protein kinase catalytic subunit (DNA-PK catalytic subunit) (DNA-PKcs) (EC 2.7.11.1) (DNPK1) (p460)	TRUE	520	LiP-Quant			P07355	0.743	0.591358	1.33791	484	Annexin A2 (Annexin II) (Annexin-2) (Calpactin I heavy chain) (Calpactin-1 heavy chain) (Chromobindin-8) (Lipocortin II) (Placental anticoagulant protein IV) (PAP-IV) (Protein I) (p36)	FALSE	484	Deep-LiP_Quant (4h gradient)			IPI00908318	OXR1	0.0257534	0.313467	NA	NA	NA	FALSE	TPP-non-parametric			IPI00103521	STON2	Q8WXE9	STON2_HUMAN	Stonin-2 (Stoned B)	FALSE	0.216063	TPP, replicate1			IPI00069309	LRWD1	0.129158	Q9UFC0	LRWD1_HUMAN	Leucine-rich repeat and WD repeat-containing protein 1 (Centromere protein 33) (CENP-33) (Origin recognition complex-associated protein) (ORC-associated protein) (ORCA)
Q9NVM9	0.438	0.504702	1.1103	521	INT13_HUMAN	Integrator complex subunit 13 (Cell cycle regulator Mat89Bb homolog) (Germ cell tumor 1) (Protein asunder homolog) (Sarcoma antigen NY-SAR-95)	FALSE	521	LiP-Quant			Q7KZF4	0.621	0.564211	1.33426	486	Staphylococcal nuclease domain-containing protein 1 (EC 3.1.31.1) (100 kDa coactivator) (EBNA2 coactivator p100) (Tudor domain-containing protein 11) (p100 co-activator)	FALSE	486	Deep-LiP_Quant (4h gradient)			IPI00395463	CHMP7	0.0265929	0.314229	Q8WUX9	CHMP7_HUMAN	Charged multivesicular body protein 7 (Chromatin-modifying protein 7)	FALSE	TPP-non-parametric			IPI00152898	AP1S1	P61966	AP1S1_HUMAN	AP-1 complex subunit sigma-1A (Adaptor protein complex AP-1 subunit sigma-1A) (Adaptor-related protein complex 1 subunit sigma-1A) (Clathrin assembly protein complex 1 sigma-1A small chain) (Clathrin coat assembly protein AP19) (Golgi adaptor HA1/AP1 adaptin sigma-1A subunit) (HA1 19 kDa subunit) (Sigma 1a subunit of AP-1 clathrin) (Sigma-adaptin 1A) (Sigma1A-adaptin)	FALSE	0.216063	TPP, replicate1			IPI00337726	MLL5	0.129158	Q8IZD2	KMT2E_HUMAN	Inactive histone-lysine N-methyltransferase 2E (Inactive lysine N-methyltransferase 2E) (Myeloid/lymphoid or mixed-lineage leukemia protein 5)
P32119	0.813	0.601899	1.11017	522	PRDX2_HUMAN	Peroxiredoxin-2 (EC 1.11.1.15) (Natural killer cell-enhancing factor B) (NKEF-B) (PRP) (Thiol-specific antioxidant protein) (TSA) (Thioredoxin peroxidase 1) (Thioredoxin-dependent peroxide reductase 1)	FALSE	522	LiP-Quant			O75822	0.612	0.554899	1.32756	487	Eukaryotic translation initiation factor 3 subunit J (eIF3j) (Eukaryotic translation initiation factor 3 subunit 1) (eIF-3-alpha) (eIF3 p35)	FALSE	487	Deep-LiP_Quant (4h gradient)			IPI00009901	NUTF2	0.0268047	0.315443	P61970	NTF2_HUMAN	Nuclear transport factor 2 (NTF-2) (Placental protein 15) (PP15)	FALSE	TPP-non-parametric			IPI00412224	WDR11	Q9BZH6	WDR11_HUMAN	WD repeat-containing protein 11 (Bromodomain and WD repeat-containing protein 2) (WD repeat-containing protein 15)	FALSE	0.216063	TPP, replicate1			IPI00790553	C20ORF74	0.129158	Q2PPJ7	RGPA2_HUMAN	Ral GTPase-activating protein subunit alpha-2 (250 kDa substrate of Akt) (AS250) (p220)
P30626	0.697	0.525121	1.10913	523	SORCN_HUMAN	Sorcin (22 kDa protein) (CP-22) (CP22) (V19)	FALSE	523	LiP-Quant			P39023	0.655	0.597284	1.32421	489	60S ribosomal protein L3 (HIV-1 TAR RNA-binding protein B) (TARBP-B) (Large ribosomal subunit protein uL3)	FALSE	489	Deep-LiP_Quant (4h gradient)			IPI00024664	USP5	0.0268536	0.315443	P45974	UBP5_HUMAN	Ubiquitin carboxyl-terminal hydrolase 5 (EC 3.4.19.12) (Deubiquitinating enzyme 5) (Isopeptidase T) (Ubiquitin thioesterase 5) (Ubiquitin-specific-processing protease 5)	FALSE	TPP-non-parametric			IPI00746398	DENND4C	Q5VZ89	DEN4C_HUMAN	DENN domain-containing protein 4C	FALSE	0.216063	TPP, replicate1			IPI00018120	DAP3	0.129762	P51398	RT29_HUMAN	28S ribosomal protein S29, mitochondrial (MRP-S29) (S29mt) (Death-associated protein 3) (DAP-3) (Ionizing radiation resistance conferring protein) (Mitochondrial small ribosomal subunit protein mS29)
Q8NBJ7	0.482	0.553174	1.109	524	SUMF2_HUMAN	Inactive C-alpha-formylglycine-generating enzyme 2 (Paralog of formylglycine-generating enzyme) (pFGE) (Sulfatase-modifying factor 2)	FALSE	524	LiP-Quant			P62136	0.764	0.547834	1.32331	491	Serine/threonine-protein phosphatase PP1-alpha catalytic subunit (PP-1A) (EC 3.1.3.16)	FALSE	491	Deep-LiP_Quant (4h gradient)			IPI00328118	SPAG5	0.0271161	0.315443	Q96R06	SPAG5_HUMAN	Sperm-associated antigen 5 (Astrin) (Deepest) (Mitotic spindle-associated protein p126) (MAP126)	FALSE	TPP-non-parametric			IPI00017704	COTL1	Q14019	COTL1_HUMAN	Coactosin-like protein	FALSE	0.216725	TPP, replicate1			IPI00879287	CDCA5	0.129762	Q96FF9	CDCA5_HUMAN	Sororin (Cell division cycle-associated protein 5) (p35)
Q16658	0.787	0.576889	1.10837	527	FSCN1_HUMAN	Fascin (55 kDa actin-bundling protein) (Singed-like protein) (p55)	FALSE	527	LiP-Quant			P50395	0.627	0.563439	1.31932	492	Rab GDP dissociation inhibitor beta (Rab GDI beta) (Guanosine diphosphate dissociation inhibitor 2) (GDI-2)	FALSE	492	Deep-LiP_Quant (4h gradient)			IPI00746669	FAM89A	0.0271027	0.315443	Q96GI7	FA89A_HUMAN	Protein FAM89A	FALSE	TPP-non-parametric			IPI00030384	FAM175A	Q6UWZ7	ABRX1_HUMAN	BRCA1-A complex subunit Abraxas 1 (Coiled-coil domain-containing protein 98) (Protein FAM175A)	FALSE	0.216978	TPP, replicate1			IPI00784224	ZFR	0.130238	Q96KR1	ZFR_HUMAN	Zinc finger RNA-binding protein (hZFR) (M-phase phosphoprotein homolog)
P00533	0.36	0.562159	1.10812	529	EGFR_HUMAN	Epidermal growth factor receptor (EC 2.7.10.1) (Proto-oncogene c-ErbB-1) (Receptor tyrosine-protein kinase erbB-1)	TRUE	529	LiP-Quant			Q14258	0.57	0.561087	1.31798	493	E3 ubiquitin/ISG15 ligase TRIM25 (EC 6.3.2.n3) (Estrogen-responsive finger protein) (RING finger protein 147) (RING-type E3 ubiquitin transferase) (EC 2.3.2.27) (RING-type E3 ubiquitin transferase TRIM25) (Tripartite motif-containing protein 25) (Ubiquitin/ISG15-conjugating enzyme TRIM25) (Zinc finger protein 147)	FALSE	493	Deep-LiP_Quant (4h gradient)			IPI00845373	NFKB2	0.0269071	0.315443	Q00653	NFKB2_HUMAN	Nuclear factor NF-kappa-B p100 subunit (DNA-binding factor KBF2) (H2TF1) (Lymphocyte translocation chromosome 10 protein) (Nuclear factor of kappa light polypeptide gene enhancer in B-cells 2) (Oncogene Lyt-10) (Lyt10) [Cleaved into: Nuclear factor NF-kappa-B p52 subunit]	FALSE	TPP-non-parametric			IPI00012215	C9ORF16	Q9BUW7	CI016_HUMAN	UPF0184 protein C9orf16	FALSE	0.218349	TPP, replicate1			IPI00398364	PPFIA3	0.130411	O75145	LIPA3_HUMAN	Liprin-alpha-3 (Protein tyrosine phosphatase receptor type f polypeptide-interacting protein alpha-3) (PTPRF-interacting protein alpha-3)
Q02978	0.331	0.557568	1.1079	530	M2OM_HUMAN	Mitochondrial 2-oxoglutarate/malate carrier protein (OGCP) (Solute carrier family 25 member 11)	FALSE	530	LiP-Quant			Q9H488	0.608	0.554698	1.3157	494	GDP-fucose protein O-fucosyltransferase 1 (EC 2.4.1.221) (Peptide-O-fucosyltransferase 1) (O-FucT-1)	FALSE	494	Deep-LiP_Quant (4h gradient)			IPI00873326	UFD1L	0.0271069	0.315443	Q92890	UFD1_HUMAN	Ubiquitin recognition factor in ER-associated degradation protein 1 (Ubiquitin fusion degradation protein 1) (UB fusion protein 1)	FALSE	TPP-non-parametric			IPI00031675	MON1A	NA	NA	NA	FALSE	0.218349	TPP, replicate1			IPI00411983	BLOC1S2	0.130695	Q6QNY1	BL1S2_HUMAN	Biogenesis of lysosome-related organelles complex 1 subunit 2 (BLOC-1 subunit 2) (Centrosome-associated protein)
Q92688	0.398	0.54921	1.10674	533	AN32B_HUMAN	Acidic leucine-rich nuclear phosphoprotein 32 family member B (Acidic protein rich in leucines) (Putative HLA-DR-associated protein I-2) (PHAPI2) (Silver-stainable protein SSP29)	FALSE	533	LiP-Quant			Q86UK7	0.273	0.560139	1.31436	495	E3 ubiquitin-protein ligase ZNF598 (EC 2.3.2.27) (Zinc finger protein 598)	FALSE	495	Deep-LiP_Quant (4h gradient)			IPI00219219	LGALS1	0.0271944	0.31554	P09382	LEG1_HUMAN	Galectin-1 (Gal-1) (14 kDa laminin-binding protein) (HLBP14) (14 kDa lectin) (Beta-galactoside-binding lectin L-14-I) (Galaptin) (HBL) (HPL) (Lactose-binding lectin 1) (Lectin galactoside-binding soluble 1) (Putative MAPK-activating protein PM12) (S-Lac lectin 1)	FALSE	TPP-non-parametric			IPI00034049	UPF1	Q92900	RENT1_HUMAN	Regulator of nonsense transcripts 1 (EC 3.6.4.-) (ATP-dependent helicase RENT1) (Nonsense mRNA reducing factor 1) (NORF1) (Up-frameshift suppressor 1 homolog) (hUpf1)	FALSE	0.219601	TPP, replicate1			IPI00103994	LARS	0.134113	Q9P2J5	SYLC_HUMAN	Leucine--tRNA ligase, cytoplasmic (EC 6.1.1.4) (Leucyl-tRNA synthetase) (LeuRS)
P13645	0.611	0.530223	1.10659	534	K1C10_HUMAN	Keratin, type I cytoskeletal 10 (Cytokeratin-10) (CK-10) (Keratin-10) (K10)	FALSE	534	LiP-Quant			Q15393	0.62	0.560503	1.31319	496	Splicing factor 3B subunit 3 (Pre-mRNA-splicing factor SF3b 130 kDa subunit) (SF3b130) (STAF130) (Spliceosome-associated protein 130) (SAP 130)	FALSE	496	Deep-LiP_Quant (4h gradient)			IPI00152898	AP1S1	0.0272982	0.315929	P61966	AP1S1_HUMAN	AP-1 complex subunit sigma-1A (Adaptor protein complex AP-1 subunit sigma-1A) (Adaptor-related protein complex 1 subunit sigma-1A) (Clathrin assembly protein complex 1 sigma-1A small chain) (Clathrin coat assembly protein AP19) (Golgi adaptor HA1/AP1 adaptin sigma-1A subunit) (HA1 19 kDa subunit) (Sigma 1a subunit of AP-1 clathrin) (Sigma-adaptin 1A) (Sigma1A-adaptin)	FALSE	TPP-non-parametric			IPI00438229	TRIM28	Q13263	TIF1B_HUMAN	Transcription intermediary factor 1-beta (TIF1-beta) (E3 SUMO-protein ligase TRIM28) (EC 2.3.2.27) (KRAB-associated protein 1) (KAP-1) (KRAB-interacting protein 1) (KRIP-1) (Nuclear corepressor KAP-1) (RING finger protein 96) (RING-type E3 ubiquitin transferase TIF1-beta) (Tripartite motif-containing protein 28)	TRUE	0.220409	TPP, replicate1			IPI00306043	YTHDF2	0.134113	Q9Y5A9	YTHD2_HUMAN	YTH domain-containing family protein 2 (CLL-associated antigen KW-14) (High-glucose-regulated protein 8) (Renal carcinoma antigen NY-REN-2)
P25705	0.553	0.745652	1.10638	535	ATPA_HUMAN	ATP synthase subunit alpha, mitochondrial (ATP synthase F1 subunit alpha)	FALSE	535	LiP-Quant			Q9NWZ5	0.144	0.562165	1.31286	497	Uridine-cytidine kinase-like 1 (EC 2.7.1.48)	FALSE	497	Deep-LiP_Quant (4h gradient)			IPI00022827	SLK	0.0276631	0.319331	Q9H2G2	SLK_HUMAN	STE20-like serine/threonine-protein kinase (STE20-like kinase) (hSLK) (EC 2.7.11.1) (CTCL tumor antigen se20-9) (STE20-related serine/threonine-protein kinase) (STE20-related kinase) (Serine/threonine-protein kinase 2)	TRUE	TPP-non-parametric			IPI00418262	ALDOC	P09972	ALDOC_HUMAN	Fructose-bisphosphate aldolase C (EC 4.1.2.13) (Brain-type aldolase)	FALSE	0.223863	TPP, replicate1			IPI00178232	PANK3	0.135349	Q9H999	PANK3_HUMAN	Pantothenate kinase 3 (hPanK3) (EC 2.7.1.33) (Pantothenic acid kinase 3)
Q8WW01	0.398	0.50466	1.10482	538	SEN15_HUMAN	tRNA-splicing endonuclease subunit Sen15 (SEN15 homolog) (HsSEN15) (tRNA-intron endonuclease Sen15)	FALSE	538	LiP-Quant			Q9UKV3	0.242	0.561961	1.31276	498	Apoptotic chromatin condensation inducer in the nucleus (Acinus)	FALSE	498	Deep-LiP_Quant (4h gradient)			IPI00017802	AUH	0.0278567	0.320244	Q13825	AUHM_HUMAN	Methylglutaconyl-CoA hydratase, mitochondrial (EC 4.2.1.18) (AU-specific RNA-binding enoyl-CoA hydratase) (AU-binding protein/enoyl-CoA hydratase) (Itaconyl-CoA hydratase) (EC 4.2.1.56)	FALSE	TPP-non-parametric			IPI00178203	CHTF18	Q8WVB6	CTF18_HUMAN	Chromosome transmission fidelity protein 18 homolog (hCTF18) (CHL12)	FALSE	0.227042	TPP, replicate1			IPI00156984	CHMP1B	0.13651	Q7LBR1	CHM1B_HUMAN	Charged multivesicular body protein 1b (CHMP1.5) (Chromatin-modifying protein 1b) (CHMP1b) (Vacuolar protein sorting-associated protein 46-2) (Vps46-2) (hVps46-2)
Q86UE4	0.392	0.471246	1.10456	539	LYRIC_HUMAN	Protein LYRIC (3D3/LYRIC) (Astrocyte elevated gene-1 protein) (AEG-1) (Lysine-rich CEACAM1 co-isolated protein) (Metadherin) (Metastasis adhesion protein)	FALSE	539	LiP-Quant			Q9UHR6	0.089	0.561857	1.31203	499	Zinc finger HIT domain-containing protein 2 (Protein FON)	FALSE	499	Deep-LiP_Quant (4h gradient)			IPI00026848	LRPAP1	0.0278844	0.320244	P30533	AMRP_HUMAN	Alpha-2-macroglobulin receptor-associated protein (Alpha-2-MRAP) (Low density lipoprotein receptor-related protein-associated protein 1) (RAP)	FALSE	TPP-non-parametric			IPI00644482	PSMG2	Q969U7	PSMG2_HUMAN	Proteasome assembly chaperone 2 (PAC-2) (Hepatocellular carcinoma-susceptibility protein 3) (Tumor necrosis factor superfamily member 5-induced protein 1)	FALSE	0.227074	TPP, replicate1			IPI00019473	MAPK11	0.137771	Q15759	MK11_HUMAN	Mitogen-activated protein kinase 11 (MAP kinase 11) (MAPK 11) (EC 2.7.11.24) (Mitogen-activated protein kinase p38 beta) (MAP kinase p38 beta) (p38b) (Stress-activated protein kinase 2b) (SAPK2b) (p38-2)
P45877	0.406	0.604306	1.10377	542	PPIC_HUMAN	Peptidyl-prolyl cis-trans isomerase C (PPIase C) (EC 5.2.1.8) (Cyclophilin C) (Rotamase C)	FALSE	542	LiP-Quant			Q01518	0.617	0.562391	1.30752	501	Adenylyl cyclase-associated protein 1 (CAP 1)	FALSE	501	Deep-LiP_Quant (4h gradient)			IPI00306195	AKT1S1	0.027969	0.320398	Q96B36	AKTS1_HUMAN	Proline-rich AKT1 substrate 1 (40 kDa proline-rich AKT substrate)	FALSE	TPP-non-parametric			IPI00151360	GTPBP2	Q9BX10	GTPB2_HUMAN	GTP-binding protein 2	FALSE	0.228015	TPP, replicate1			IPI00031388	PIK3CB	0.137771	P42338	PK3CB_HUMAN	Phosphatidylinositol 4,5-bisphosphate 3-kinase catalytic subunit beta isoform (PI3-kinase subunit beta) (PI3K-beta) (PI3Kbeta) (PtdIns-3-kinase subunit beta) (EC 2.7.1.153) (Phosphatidylinositol 4,5-bisphosphate 3-kinase 110 kDa catalytic subunit beta) (PtdIns-3-kinase subunit p110-beta) (p110beta)
P29692	0.854	0.622255	1.10339	544	EF1D_HUMAN	Elongation factor 1-delta (EF-1-delta) (Antigen NY-CO-4)	FALSE	544	LiP-Quant			P84090	0.587	0.549948	1.30722	502	Enhancer of rudimentary homolog	FALSE	502	Deep-LiP_Quant (4h gradient)			IPI00010400	PLCB3	0.0280646	0.320677	Q01970	PLCB3_HUMAN	1-phosphatidylinositol 4,5-bisphosphate phosphodiesterase beta-3 (EC 3.1.4.11) (Phosphoinositide phospholipase C-beta-3) (Phospholipase C-beta-3) (PLC-beta-3)	FALSE	TPP-non-parametric			IPI00163505	RBM39	Q14498	RBM39_HUMAN	RNA-binding protein 39 (CAPER alpha) (Hepatocellular carcinoma protein 1) (RNA-binding motif protein 39) (RNA-binding region-containing protein 2) (Splicing factor HCC1)	FALSE	0.228015	TPP, replicate1			IPI00304028	RBL2	0.137771	Q08999	RBL2_HUMAN	Retinoblastoma-like protein 2 (130 kDa retinoblastoma-associated protein) (p130) (Retinoblastoma-related protein 2) (RBR-2) (pRb2)
Q9Y3F4	0.803	0.577061	1.10338	545	STRAP_HUMAN	Serine-threonine kinase receptor-associated protein (MAP activator with WD repeats) (UNR-interacting protein) (WD-40 repeat protein PT-WD)	FALSE	545	LiP-Quant			Q6P1N0	0.327	0.559804	1.30703	503	Coiled-coil and C2 domain-containing protein 1A (Akt kinase-interacting protein 1) (Five prime repressor element under dual repression-binding protein 1) (FRE under dual repression-binding protein 1) (Freud-1) (Putative NF-kappa-B-activating protein 023N)	FALSE	503	Deep-LiP_Quant (4h gradient)			IPI00152900	LZIC	0.0281451	0.320783	Q8WZA0	LZIC_HUMAN	Protein LZIC (Leucine zipper and CTNNBIP1 domain-containing protein) (Leucine zipper and ICAT homologous domain-containing protein)	FALSE	TPP-non-parametric			IPI00217467	HIST1H1C	P10412	H14_HUMAN	Histone H1.4 (Histone H1b) (Histone H1s-4)	FALSE	0.228015	TPP, replicate1			IPI00910923	MAPK7	0.137771	Q13164	MK07_HUMAN	Mitogen-activated protein kinase 7 (MAP kinase 7) (MAPK 7) (EC 2.7.11.24) (Big MAP kinase 1) (BMK-1) (Extracellular signal-regulated kinase 5) (ERK-5)
P19367	0.478	0.569068	1.1032	546	HXK1_HUMAN	Hexokinase-1 (EC 2.7.1.1) (Brain form hexokinase) (Hexokinase type I) (HK I) (Hexokinase-A)	FALSE	546	LiP-Quant			Q27J81	0.416	0.547976	1.30683	504	Inverted formin-2 (HBEBP2-binding protein C)	FALSE	504	Deep-LiP_Quant (4h gradient)			IPI00015011	FBXL12	0.0285582	0.322229	Q9NXK8	FXL12_HUMAN	F-box/LRR-repeat protein 12 (F-box and leucine-rich repeat protein 12) (F-box protein FBL12)	FALSE	TPP-non-parametric			IPI00006651	SUPT7L	O94864	ST65G_HUMAN	STAGA complex 65 subunit gamma (Adenocarcinoma antigen ART1) (SPTF-associated factor 65 gamma) (STAF65gamma) (Suppressor of Ty 7-like)	FALSE	0.229792	TPP, replicate1			IPI00014213	LARS2	0.138079	Q15031	SYLM_HUMAN	Probable leucine--tRNA ligase, mitochondrial (EC 6.1.1.4) (Leucyl-tRNA synthetase) (LeuRS)
Q00610	0.688	0.596513	1.10295	547	CLH1_HUMAN	Clathrin heavy chain 1 (Clathrin heavy chain on chromosome 17) (CLH-17)	FALSE	547	LiP-Quant			Q9GZP8	0.453	0.542419	1.30505	505	Immortalization up-regulated protein (Hepatocyte growth factor activator inhibitor type 2-related small protein) (H2RSP) (HAI-2-related small protein)	FALSE	505	Deep-LiP_Quant (4h gradient)			IPI00021408	NUDT4	0.0284681	0.322229	Q9NZJ9	NUDT4_HUMAN	Diphosphoinositol polyphosphate phosphohydrolase 2 (DIPP-2) (EC 3.6.1.52) (Diadenosine 5',5'''-P1,P6-hexaphosphate hydrolase 2) (Nucleoside diphosphate-linked moiety X motif 4) (Nudix motif 4)	FALSE	TPP-non-parametric			IPI00719752	EIF3B	P55884	EIF3B_HUMAN	Eukaryotic translation initiation factor 3 subunit B (eIF3b) (Eukaryotic translation initiation factor 3 subunit 9) (Prt1 homolog) (hPrt1) (eIF-3-eta) (eIF3 p110) (eIF3 p116)	FALSE	0.229792	TPP, replicate1			IPI00030288	DHX35	0.138351	Q9H5Z1	DHX35_HUMAN	Probable ATP-dependent RNA helicase DHX35 (EC 3.6.4.13) (DEAH box protein 35)
P15924	0.348	0.576549	1.10238	549	DESP_HUMAN	Desmoplakin (DP) (250/210 kDa paraneoplastic pemphigus antigen)	FALSE	549	LiP-Quant			O60437	0.126	0.556946	1.30464	506	Periplakin (190 kDa paraneoplastic pemphigus antigen) (195 kDa cornified envelope precursor protein)	FALSE	506	Deep-LiP_Quant (4h gradient)			IPI00021943	FPGT	0.0283712	0.322229	O14772	FPGT_HUMAN	Fucose-1-phosphate guanylyltransferase (EC 2.7.7.30) (GDP-L-fucose diphosphorylase) (GDP-L-fucose pyrophosphorylase)	FALSE	TPP-non-parametric			IPI00293464	DDB1	Q16531	DDB1_HUMAN	DNA damage-binding protein 1 (DDB p127 subunit) (DNA damage-binding protein a) (DDBa) (Damage-specific DNA-binding protein 1) (HBV X-associated protein 1) (XAP-1) (UV-damaged DNA-binding factor) (UV-damaged DNA-binding protein 1) (UV-DDB 1) (XPE-binding factor) (XPE-BF) (Xeroderma pigmentosum group E-complementing protein) (XPCe)	FALSE	0.230631	TPP, replicate1			IPI00032966	BIN3	0.138351	Q9NQY0	BIN3_HUMAN	Bridging integrator 3
P62750	0.519	0.0300638	1.10205	550	RL23A_HUMAN	60S ribosomal protein L23a (Large ribosomal subunit protein uL23)	FALSE	550	LiP-Quant			Q9BRP8	0.564	0.558269	1.30373	508	Partner of Y14 and mago (PYM homolog 1 exon junction complex-associated factor) (Protein wibg homolog)	FALSE	508	Deep-LiP_Quant (4h gradient)			IPI00168877	HELB	0.0284962	0.322229	Q8NG08	HELB_HUMAN	DNA helicase B (hDHB) (EC 3.6.4.12)	FALSE	TPP-non-parametric			IPI00221092	RPS16	P62249	RS16_HUMAN	40S ribosomal protein S16 (Small ribosomal subunit protein uS9)	FALSE	0.231545	TPP, replicate1			IPI00470629	C2ORF34	0.138351	Q7Z624	CMKMT_HUMAN	Calmodulin-lysine N-methyltransferase (CLNMT) (CaM KMT) (EC 2.1.1.60)
Q04837	0.642	0.382554	1.10131	551	SSBP_HUMAN	Single-stranded DNA-binding protein, mitochondrial (Mt-SSB) (MtSSB) (PWP1-interacting protein 17)	FALSE	551	LiP-Quant			O15446	0.433	0.559054	1.30356	509	DNA-directed RNA polymerase I subunit RPA34 (A34.5) (Antisense to ERCC-1 protein) (ASE-1) (CD3-epsilon-associated protein) (CAST) (CD3E-associated protein) (RNA polymerase I-associated factor PAF49)	FALSE	509	Deep-LiP_Quant (4h gradient)			IPI00024305	SMAD3	0.0289156	0.322668	P84022	SMAD3_HUMAN	Mothers against decapentaplegic homolog 3 (MAD homolog 3) (Mad3) (Mothers against DPP homolog 3) (hMAD-3) (JV15-2) (SMAD family member 3) (SMAD 3) (Smad3) (hSMAD3)	FALSE	TPP-non-parametric			IPI00294834	ASPH	Q12797	ASPH_HUMAN	Aspartyl/asparaginyl beta-hydroxylase (EC 1.14.11.16) (Aspartate beta-hydroxylase) (ASP beta-hydroxylase) (Peptide-aspartate beta-dioxygenase)	FALSE	0.231545	TPP, replicate1			IPI00022827	SLK	0.139995	Q9H2G2	SLK_HUMAN	STE20-like serine/threonine-protein kinase (STE20-like kinase) (hSLK) (EC 2.7.11.1) (CTCL tumor antigen se20-9) (STE20-related serine/threonine-protein kinase) (STE20-related kinase) (Serine/threonine-protein kinase 2)
Q13153	0.253	0.574923	1.10107	553	PAK1_HUMAN	Serine/threonine-protein kinase PAK 1 (EC 2.7.11.1) (Alpha-PAK) (p21-activated kinase 1) (PAK-1) (p65-PAK)	TRUE	553	LiP-Quant			Q8NI22	0.37	0.556325	1.29936	511	Multiple coagulation factor deficiency protein 2 (Neural stem cell-derived neuronal survival protein)	FALSE	511	Deep-LiP_Quant (4h gradient)			IPI00029149	DNAJC12	0.0286781	0.322668	Q9UKB3	DJC12_HUMAN	DnaJ homolog subfamily C member 12 (J domain-containing protein 1)	FALSE	TPP-non-parametric			IPI00103247	HNRPLL	Q8WVV9	HNRLL_HUMAN	Heterogeneous nuclear ribonucleoprotein L-like (hnRNPLL) (Stromal RNA-regulating factor)	FALSE	0.231546	TPP, replicate1			IPI00179328	CTNNAL1	0.141323	Q9UBT7	CTNL1_HUMAN	Alpha-catulin (Alpha-catenin-related protein) (ACRP) (Catenin alpha-like protein 1)
Q5JSJ4	0.008	0.524382	1.10053	555	INT6L_HUMAN	Integrator complex subunit 6-like (Protein DDX26B)	FALSE	555	LiP-Quant			Q14012	0.151	0.555945	1.29891	512	Calcium/calmodulin-dependent protein kinase type 1 (EC 2.7.11.17) (CaM kinase I) (CaM-KI) (CaM kinase I alpha) (CaMKI-alpha)	TRUE	512	Deep-LiP_Quant (4h gradient)			IPI00032293	CST3	0.0289555	0.322668	P01034	CYTC_HUMAN	Cystatin-C (Cystatin-3) (Gamma-trace) (Neuroendocrine basic polypeptide) (Post-gamma-globulin)	FALSE	TPP-non-parametric			IPI00219774	PRKAR2A	P13861	KAP2_HUMAN	cAMP-dependent protein kinase type II-alpha regulatory subunit	FALSE	0.231546	TPP, replicate1			IPI00306380	GNL3	0.144324	Q9BVP2	GNL3_HUMAN	Guanine nucleotide-binding protein-like 3 (E2-induced gene 3 protein) (Novel nucleolar protein 47) (NNP47) (Nucleolar GTP-binding protein 3) (Nucleostemin)
P27708	0.613	0.525527	1.09969	556	PYR1_HUMAN	CAD protein [Includes: Glutamine-dependent carbamoyl-phosphate synthase (EC 6.3.5.5); Aspartate carbamoyltransferase (EC 2.1.3.2); Dihydroorotase (EC 3.5.2.3)]	FALSE	556	LiP-Quant			Q9UQ80	0.81	0.547475	1.29825	513	Proliferation-associated protein 2G4 (Cell cycle protein p38-2G4 homolog) (hG4-1) (ErbB3-binding protein 1)	FALSE	513	Deep-LiP_Quant (4h gradient)			IPI00171856	DOHH	0.0288899	0.322668	Q9BU89	DOHH_HUMAN	Deoxyhypusine hydroxylase (hDOHH) (EC 1.14.99.29) (Deoxyhypusine dioxygenase) (Deoxyhypusine monooxygenase) (HEAT-like repeat-containing protein 1)	FALSE	TPP-non-parametric			IPI00299299	HSPA13	P48723	HSP13_HUMAN	Heat shock 70 kDa protein 13 (Microsomal stress-70 protein ATPase core) (Stress-70 protein chaperone microsome-associated 60 kDa protein)	FALSE	0.231546	TPP, replicate1			IPI00470490	NCOA1	0.145763	Q15788	NCOA1_HUMAN	Nuclear receptor coactivator 1 (NCoA-1) (EC 2.3.1.48) (Class E basic helix-loop-helix protein 74) (bHLHe74) (Protein Hin-2) (RIP160) (Renal carcinoma antigen NY-REN-52) (Steroid receptor coactivator 1) (SRC-1)
Q9BV57	0.726	0.65956	1.099	558	MTND_HUMAN	1,2-dihydroxy-3-keto-5-methylthiopentene dioxygenase (EC 1.13.11.54) (Acireductone dioxygenase (Fe(2+)-requiring)) (ARD) (Fe-ARD) (Membrane-type 1 matrix metalloproteinase cytoplasmic tail-binding protein 1) (MTCBP-1) (Submergence-induced protein-like factor) (Sip-L)	FALSE	558	LiP-Quant			P49189	0.652	0.553853	1.29791	514	4-trimethylaminobutyraldehyde dehydrogenase (TMABA-DH) (TMABALDH) (EC 1.2.1.47) (Aldehyde dehydrogenase E3 isozyme) (Aldehyde dehydrogenase family 9 member A1) (EC 1.2.1.3) (Gamma-aminobutyraldehyde dehydrogenase) (EC 1.2.1.19) (R-aminobutyraldehyde dehydrogenase) [Cleaved into: 4-trimethylaminobutyraldehyde dehydrogenase, N-terminally processed]	FALSE	514	Deep-LiP_Quant (4h gradient)			IPI00305442	UBAC1	0.0288576	0.322668	Q9BSL1	UBAC1_HUMAN	Ubiquitin-associated domain-containing protein 1 (UBA domain-containing protein 1) (E3 ubiquitin-protein ligase subunit KPC2) (Glialblastoma cell differentiation-related protein 1) (Kip1 ubiquitination-promoting complex protein 2)	FALSE	TPP-non-parametric			IPI00307688	GIPC3	Q8TF64	GIPC3_HUMAN	PDZ domain-containing protein GIPC3	FALSE	0.231546	TPP, replicate1			IPI00016801	GLUD1	0.146842	P00367	DHE3_HUMAN	Glutamate dehydrogenase 1, mitochondrial (GDH 1) (EC 1.4.1.3)
Q7L0Y3	0.533	0.521579	1.09866	559	TM10C_HUMAN	tRNA methyltransferase 10 homolog C (HBV pre-S2 trans-regulated protein 2) (Mitochondrial ribonuclease P protein 1) (Mitochondrial RNase P protein 1) (RNA (guanine-9-)-methyltransferase domain-containing protein 1) (Renal carcinoma antigen NY-REN-49) (mRNA methyladenosine-N(1)-methyltransferase) (EC 2.1.1.-) (tRNA (adenine(9)-N(1))-methyltransferase) (EC 2.1.1.218) (tRNA (guanine(9)-N(1))-methylt…	FALSE	559	LiP-Quant			Q12996	0.424	0.555291	1.29703	515	Cleavage stimulation factor subunit 3 (CF-1 77 kDa subunit) (Cleavage stimulation factor 77 kDa subunit) (CSTF 77 kDa subunit) (CstF-77)	FALSE	515	Deep-LiP_Quant (4h gradient)			IPI00174962	MICALL1	0.0292987	0.325686	Q8N3F8	MILK1_HUMAN	MICAL-like protein 1 (Molecule interacting with Rab13) (MIRab13)	FALSE	TPP-non-parametric			IPI00879359	YWHAZ	NA	NA	NA	FALSE	0.231546	TPP, replicate1			IPI00410705	NKIRAS1	0.147127	Q9NYS0	KBRS1_HUMAN	NF-kappa-B inhibitor-interacting Ras-like protein 1 (I-kappa-B-interacting Ras-like protein 1) (Kappa B-Ras protein 1) (KappaB-Ras1)
P30043	0.728	0.576978	1.09758	560	BLVRB_HUMAN	Flavin reductase (NADPH) (FR) (EC 1.5.1.30) (Biliverdin reductase B) (BVR-B) (EC 1.3.1.24) (Biliverdin-IX beta-reductase) (Green heme-binding protein) (GHBP) (NADPH-dependent diaphorase) (NADPH-flavin reductase) (FLR)	FALSE	560	LiP-Quant			Q99956	0.258	0.544731	1.2953	516	Dual specificity protein phosphatase 9 (EC 3.1.3.16) (EC 3.1.3.48) (Mitogen-activated protein kinase phosphatase 4) (MAP kinase phosphatase 4) (MKP-4)	FALSE	516	Deep-LiP_Quant (4h gradient)			IPI00910978	ULK3	0.0294844	0.326943	Q6PHR2	ULK3_HUMAN	Serine/threonine-protein kinase ULK3 (EC 2.7.11.1) (Unc-51-like kinase 3)	TRUE	TPP-non-parametric			IPI00019276	UBXN6	Q9BZV1	UBXN6_HUMAN	UBX domain-containing protein 6 (UBX domain-containing protein 1)	FALSE	0.232511	TPP, replicate1			IPI00166840	MAP3K7IP3	0.147592	Q8N5C8	TAB3_HUMAN	TGF-beta-activated kinase 1 and MAP3K7-binding protein 3 (Mitogen-activated protein kinase kinase kinase 7-interacting protein 3) (NF-kappa-B-activating protein 1) (TAK1-binding protein 3) (TAB-3) (TGF-beta-activated kinase 1-binding protein 3)
Q9NY33	0.512	0.548229	1.09732	561	DPP3_HUMAN	Dipeptidyl peptidase 3 (EC 3.4.14.4) (Dipeptidyl aminopeptidase III) (Dipeptidyl arylamidase III) (Dipeptidyl peptidase III) (DPP III) (Enkephalinase B)	FALSE	561	LiP-Quant			P40937	0.629	0.540297	1.29303	518	Replication factor C subunit 5 (Activator 1 36 kDa subunit) (A1 36 kDa subunit) (Activator 1 subunit 5) (Replication factor C 36 kDa subunit) (RF-C 36 kDa subunit) (RFC36)	FALSE	518	Deep-LiP_Quant (4h gradient)			IPI00012870	AKT2	0.0295603	0.326979	P31751	AKT2_HUMAN	RAC-beta serine/threonine-protein kinase (EC 2.7.11.1) (Protein kinase Akt-2) (Protein kinase B beta) (PKB beta) (RAC-PK-beta)	TRUE	TPP-non-parametric			IPI00759776	ACTN1	P12814	ACTN1_HUMAN	Alpha-actinin-1 (Alpha-actinin cytoskeletal isoform) (F-actin cross-linking protein) (Non-muscle alpha-actinin-1)	FALSE	0.233122	TPP, replicate1			IPI00554488	PRKAR1B	0.148192	P31321	KAP1_HUMAN	cAMP-dependent protein kinase type I-beta regulatory subunit
Q05639	0.423	0.526163	1.09689	562	EF1A2_HUMAN	Elongation factor 1-alpha 2 (EF-1-alpha-2) (Eukaryotic elongation factor 1 A-2) (eEF1A-2) (Statin-S1)	FALSE	562	LiP-Quant			Q13228	0.735	0.531988	1.29178	519	Methanethiol oxidase (MTO) (EC 1.8.3.4) (56 kDa selenium-binding protein) (SBP56) (SP56) (Selenium-binding protein 1)	FALSE	519	Deep-LiP_Quant (4h gradient)			IPI00007174	NAT5	0.0297621	0.328404	P61599	NAA20_HUMAN	N-alpha-acetyltransferase 20 (EC 2.3.1.254) (Methionine N-acetyltransferase) (N-acetyltransferase 5) (N-terminal acetyltransferase B complex catalytic subunit NAA20) (N-terminal acetyltransferase B complex catalytic subunit NAT5) (NatB complex subunit NAT5) (NatB catalytic subunit)	FALSE	TPP-non-parametric			IPI00007402	IPO7	O95373	IPO7_HUMAN	Importin-7 (Imp7) (Ran-binding protein 7) (RanBP7)	FALSE	0.235992	TPP, replicate1			IPI00413293	TOR1A	0.151434	O14656	TOR1A_HUMAN	Torsin-1A (Dystonia 1 protein) (Torsin ATPase-1A) (EC 3.6.4.-) (Torsin family 1 member A)
P00505	0.733	0.529302	1.09658	563	AATM_HUMAN	Aspartate aminotransferase, mitochondrial (mAspAT) (EC 2.6.1.1) (EC 2.6.1.7) (Fatty acid-binding protein) (FABP-1) (Glutamate oxaloacetate transaminase 2) (Kynurenine aminotransferase 4) (Kynurenine aminotransferase IV) (Kynurenine--oxoglutarate transaminase 4) (Kynurenine--oxoglutarate transaminase IV) (Plasma membrane-associated fatty acid-binding protein) (FABPpm) (Transaminase A)	FALSE	563	LiP-Quant			P09622	0.57	0.579818	1.29098	520	Dihydrolipoyl dehydrogenase, mitochondrial (EC 1.8.1.4) (Dihydrolipoamide dehydrogenase) (Glycine cleavage system L protein)	FALSE	520	Deep-LiP_Quant (4h gradient)			IPI00301305	UBAP1	0.0298569	0.328645	Q9NZ09	UBAP1_HUMAN	Ubiquitin-associated protein 1 (UBAP-1) (Nasopharyngeal carcinoma-associated gene 20 protein)	FALSE	TPP-non-parametric			IPI00217965	HDAC3	O15379	HDAC3_HUMAN	Histone deacetylase 3 (HD3) (EC 3.5.1.98) (RPD3-2) (SMAP45)	FALSE	0.235992	TPP, replicate1			IPI00334715	GRLF1	0.152666	Q9NRY4	RHG35_HUMAN	Rho GTPase-activating protein 35 (Glucocorticoid receptor DNA-binding factor 1) (Glucocorticoid receptor repression factor 1) (GRF-1) (Rho GAP p190A) (p190-A)
[truncated: 804 more rows]
[truncated: 2 more columns]
