# Supplementary material for: A machine learning-based chemoproteomic approach to identify drug targets and binding sites in complex proteomes
Source: Nat Commun. 2020 Aug 21;11:4200. doi: 10.1038/s41467-020-18071-x (PMC7442650; doi:10.1038/s41467-020-18071-x)
Supplement: Supplementary file 11 — Supplementary Data 8 [file 41467_2020_18071_MOESM11_ESM.xlsx]

## Sheet: Supplementary Table 8
Supplementary Data 8. Analysis results of Deep LiP-Quant experiment with staurosporine
Stripped Peptide	Genes	Compound	DRC	EC50 (nM)	LiP score
EEPIPCTAH	NQO2	Staurosporine 4h gradient	0.976225	3249.49	4.77971
IGDFGLVTSLK	EIF2AK2	Staurosporine 4h gradient	0.966434	6832.98	4.70761
ADPSQFELLK	RPS6KA3	Staurosporine 4h gradient	0.970294	43.5034	4.63496
GAFGEATLYR	NEK9	Staurosporine 4h gradient	0.973376	2331.88	4.51113
EIELIGSGGFGQVFK	EIF2AK2	Staurosporine 4h gradient	0.957067	16475.7	4.38135
LTAEQALQHPFFER	PHKG2	Staurosporine 4h gradient	0.969176	154.055	4.32733
VLGQGSFGK	RPS6KA3	Staurosporine 4h gradient	0.96226	48.2664	4.30877
LHYAFQTEGK	RPS6KA3	Staurosporine 4h gradient	0.957081	52.5928	4.22524
LAAEATEWQR	SRPK1	Staurosporine 4h gradient	0.959371	36.018	4.0572
DLKPVNIFLDSDDHVK	EIF2AK4	Staurosporine 4h gradient	0.963537	146.848	4.00181
PSNIFLVDTK	EIF2AK2	Staurosporine 4h gradient	0.9394	4130.37	3.9912
IPEQILGKV	MAP2K1	Staurosporine 4h gradient	0.951803	2481.32	3.89307
EEPIPCTAHWHFGQ	NQO2	Staurosporine 4h gradient	0.946017	1982.98	3.87378
AGNFLVNPLEPK	SRPK1	Staurosporine 4h gradient	0.948563	10.9172	3.83748
LDTDGIHLL	CDK18	Staurosporine 4h gradient	0.94479	113.932	3.64563
LLPPFKPQVTSEVDTR	AKT2	Staurosporine 4h gradient	0.94763	1481.86	3.62219
NFDDIEDDKGDVETFPIPK	ROCK2	Staurosporine 4h gradient	0.94523	10.9087	3.58991
IAVPKPPSIEEFSIVKPISR	MASTL	Staurosporine 4h gradient	0.937051	2891.31	3.5833
DLKPSNIFLVDTK	EIF2AK2	Staurosporine 4h gradient	0.897879	6085.63	3.45818
RDGIISDIFDKK	EIF2AK2	Staurosporine 4h gradient	0.900592	4121.95	3.44465
FYFQDLIK	CAMKK2	Staurosporine 4h gradient	0.935747	2.51753	3.40029
ISDFGLATVFR	CHEK1	Staurosporine 4h gradient	0.924386	17.1677	3.39257
ILFQETR	TAOK3	Staurosporine 4h gradient	0.933037	13.3326	3.37093
STAGNFLVNPLEPK	SRPK1	Staurosporine 4h gradient	0.918062	94.4029	3.3367
LADFGVSAK	SLK	Staurosporine 4h gradient	0.914957	3.4945	3.25245
IGPHCFELLR	RPS6KB2	Staurosporine 4h gradient	0.927047	93613.5	3.24144
DYIVNEPPPK	MAP2K2	Staurosporine 4h gradient	0.892128	12.6878	3.23043
ADPSHFELL	RPS6KA1	Staurosporine 4h gradient	0.910676	36.5385	3.19475
GTLEQWIEK	EIF2AK2	Staurosporine 4h gradient	0.869893	2367.9	3.16635
GLSLVELAVGR	MAP2K2	Staurosporine 4h gradient	0.882685	20.4409	3.14858
AGNILFTLDGDIK	SLK	Staurosporine 4h gradient	0.903454	5.90539	3.12039
ADPSHFELLK	RPS6KA1	Staurosporine 4h gradient	0.894115	15.7593	3.03999
YISEVALALDYLHR	MASTL	Staurosporine 4h gradient	0.895949	3229.74	3.01711
ADPSQFELL	RPS6KA3	Staurosporine 4h gradient	0.879537	44.6493	2.99655
LPSGVFSL	MAP2K1	Staurosporine 4h gradient	0.884186	22.6522	2.92133
PSNLLLGDDGHVK	CAMKK1	Staurosporine 4h gradient	0.901393	2.69397	2.9202
NLVFSDGYVVK	RPS6KA1	Staurosporine 4h gradient	0.879859	5749.92	2.87696
RDLKPENILLDEEGHIK	RPS6KA3	Staurosporine 4h gradient	0.862319	99.1986	2.85501
KPEDRPNTSEIL	EIF2AK2	Staurosporine 4h gradient	0.824484	2586.52	2.84933
ISELGAGNGGVVFK	MAP2K1	Staurosporine 4h gradient	0.863505	424.164	2.72294
AALAHPFFQDVTKPVPHLR	CDK2	Staurosporine 4h gradient	0.861548	13258.7	2.68849
IFELLDYIVNEPPPK	MAP2K2	Staurosporine 4h gradient	0.820878	16.3802	2.68421
LEAFLTQK	MAP2K2	Staurosporine 4h gradient	0.813959	367179	2.61307
RITASEALK	CAMK2D	Staurosporine 4h gradient	0.865067	12.8495	2.6034
IAVPKPPSIEEF	MASTL	Staurosporine 4h gradient	0.847647	3676.91	2.58495
THEVVTLWYR	CDK2	Staurosporine 4h gradient	0.8491	24.9887	2.5534
SHSSAQFLIGDQEPWAFR	OGA	Staurosporine 4h gradient	0.860361	28961.3	2.51527
YNEEER	TBCB	Staurosporine 4h gradient	0.838118	5.78398	2.47713
GVETHEAYK	NQO2	Staurosporine 4h gradient	0.80331	6219.76	2.43688
RIPEEILGKV	MAP2K2	Staurosporine 4h gradient	0.778078	17004.8	2.41717
LGAGPGDAGEVQAHPFFR	RPS6KB1	Staurosporine 4h gradient	0.839574	214.262	2.4127
VTLLNAPTK	NEK9	Staurosporine 4h gradient	0.83025	13429.1	2.40935
GPSWDPFRDWYPHSR	HSPB1	Staurosporine 4h gradient	0.844613	166450	2.37885
TGPLPPGPPPEIVIY	PTGR1	Staurosporine 4h gradient	0.832923	4637.2	2.37736
VIELPLRPLLSR	ULK3	Staurosporine 4h gradient	0.837149	12.1728	2.36739
IHFVPGWDCHGLPIEIK	IARS2	Staurosporine 4h gradient	0.813117	33.9443	2.35317
KGQGGAGAGDDEEED	RPS9	Staurosporine 4h gradient	0.818701	91.0416	2.32622
SDDNSYDEK	SARS	Staurosporine 4h gradient	0.832867	86.2974	2.31127
EFVADETER	RPS6KA5	Staurosporine 4h gradient	0.805694	123.968	2.25806
IDSAPLALLHK	CHEK1	Staurosporine 4h gradient	0.788827	11.2181	2.25295
DLQSSDR	G6PD	Staurosporine 4h gradient	0.813725	52.6537	2.2391
NYLHDNK	SLK	Staurosporine 4h gradient	0.783061	9567.66	2.22557
ANFWYQPSFHGVDLSALR	CARM1	Staurosporine 4h gradient	0.809039	0.122371	2.22194
VLAPQISFAPEIA	NQO2	Staurosporine 4h gradient	0.76219	1718.2	2.21293
DSQDGSSYR	LASP1	Staurosporine 4h gradient	0.813802	228.112	2.20753
VLALELFEQITK	EIF2AK2	Staurosporine 4h gradient	0.67376	1821.04	2.20151
SYSEEEK	PLS3	Staurosporine 4h gradient	0.798541	90.4774	2.19449
DFGSAK	GSK3A	Staurosporine 4h gradient	0.789871	3.72983	2.17386
DSAATTDEER	DDB1	Staurosporine 4h gradient	0.810606	312.322	2.14751
IHLEIKPAIR	MAP2K2	Staurosporine 4h gradient	0.709055	23389.5	2.14527
NHGLSDEHVFEVICPSIPGYGFSEASSK	EPHX1	Staurosporine 4h gradient	0.765463	0.148393	2.12722
EGQGTAGEEEEK	DENR	Staurosporine 4h gradient	0.780572	76.3634	2.11608
VEEEEER	MYH10	Staurosporine 4h gradient	0.789428	58.6141	2.10497
KIDSAPLALLHK	CHEK1	Staurosporine 4h gradient	0.755411	27.0512	2.10061
YSPDCK	LDHC	Staurosporine 4h gradient	0.783496	28.1165	2.08775
GVTHTVPIYEGYALPHAILR	ACTB	Staurosporine 4h gradient	0.759157	0.265516	2.08281
NPNIVNFLDSY	PAK2	Staurosporine 4h gradient	0.780991	825.276	2.06273
RSIQFVDWCPTGFK	TUBA4A	Staurosporine 4h gradient	0.728078	1707.43	2.05556
FWEVISDEHGIDPTGTYHGDSDLQLDR	TUBB	Staurosporine 4h gradient	0.787449	34693.5	2.04321
SDELNQK	KIF5B	Staurosporine 4h gradient	0.783102	16.5862	2.04218
VEEEEEEK	HSP90B1	Staurosporine 4h gradient	0.735674	13.5958	2.03364
NIQGCSCK	KIF4A	Staurosporine 4h gradient	0.772679	70.8292	2.02556
RSIQFVDWCPTGFKV	TUBA4A	Staurosporine 4h gradient	0.730948	0.304393	2.02373
YYASQK	HSP90B1	Staurosporine 4h gradient	0.724205	162.645	2.02276
ETAEEVK	MYH9	Staurosporine 4h gradient	0.798126	81.1133	2.02239
FQDTDGK	PGD	Staurosporine 4h gradient	0.774372	9.45587	2.01749
AINDNTNSR	TMED2	Staurosporine 4h gradient	0.767426	16.7786	2.01721
HANIVTLHDLIHTDR	CDK18	Staurosporine 4h gradient	0.754514	282.949	2.01349
FKGPGDTSNFDDYEEEEIR	PRKACA	Staurosporine 4h gradient	0.749482	5.68541	2.00807
YEAGER	ANXA1	Staurosporine 4h gradient	0.779817	51.2363	1.99967
ASDEQDSVR	PPP2R1A	Staurosporine 4h gradient	0.768049	24.8402	1.99923
GSDQSENVDR	ATP5IF1	Staurosporine 4h gradient	0.764177	74.153	1.99863
YSAQGER	EEF1E1	Staurosporine 4h gradient	0.758532	17.7742	1.9798
EQQPSSASER	TPR	Staurosporine 4h gradient	0.744942	98.5359	1.97758
SATVCER	SDF2	Staurosporine 4h gradient	0.759842	78.942	1.97112
TAQQIAK	RBM10	Staurosporine 4h gradient	0.764688	40.2934	1.97067
NLEEGHSS	RNMT	Staurosporine 4h gradient	0.757602	6.23959	1.96965
RGFHCESSAHWPIFK	EIF3B	Staurosporine 4h gradient	0.749452	0.703323	1.96505
EPSNPER	EIF4B	Staurosporine 4h gradient	0.739081	38.5874	1.96136
TSTQEYAAK	CAMK2G	Staurosporine 4h gradient	0.738782	0.545779	1.95735
DITGTLSNPEVFNY	NQO2	Staurosporine 4h gradient	0.687084	11921.9	1.95184
EAEEGCPEK	HTATSF1	Staurosporine 4h gradient	0.752506	83.3402	1.94252
LIETLKPFGVFEEEEELQRR	PAPOLA	Staurosporine 4h gradient	0.753103	0.121338	1.93607
ECVQCR	ITGB1	Staurosporine 4h gradient	0.761389	75.6019	1.92863
AEPDESNAR	UBE2N	Staurosporine 4h gradient	0.748467	18.7249	1.92796
TLYVHWTDAGQLTPALLHSR	RAVER1	Staurosporine 4h gradient	0.751322	13216.1	1.92794
ASSSSLEK	ACTB	Staurosporine 4h gradient	0.688284	19.9872	1.92754
KYSQFINFPIYVWSSK	HSP90B1	Staurosporine 4h gradient	0.693685	568.849	1.92343
TNSNDDNIR	THOC5	Staurosporine 4h gradient	0.748243	8.00225	1.92012
GSSGLGGGSSR	KRT17	Staurosporine 4h gradient	0.746373	182.08	1.91499
SEEEQSSSSVK	HNRNPC	Staurosporine 4h gradient	0.73023	213.548	1.91497
FGGQA	ST13	Staurosporine 4h gradient	0.750424	25.0272	1.91149
DVQEECR	NASP	Staurosporine 4h gradient	0.748109	69.5853	1.90823
ATGGVQSTASSK	FSCN1	Staurosporine 4h gradient	0.745219	40.9482	1.90665
ETSPADAR	ARHGEF1	Staurosporine 4h gradient	0.746347	63.7634	1.90551
PVDTAAR	EIF4B	Staurosporine 4h gradient	0.724129	21.4948	1.89866
RTIQFVDWCPTGFK	TUBA1A	Staurosporine 4h gradient	0.754444	1203.81	1.89608
VYNNTAR	RRM1	Staurosporine 4h gradient	0.761291	37.99	1.88121
LSEADNR	SSR3	Staurosporine 4h gradient	0.736985	180.422	1.87804
SSDTEQQSPTSGGGK	EIF4B	Staurosporine 4h gradient	0.708001	62.5037	1.87668
LLHSPHQNVCEQAVWALGNIIGDGPQCR	KPNA4	Staurosporine 4h gradient	0.742228	40.8768	1.87443
DLVEAVAHIL	FASN	Staurosporine 4h gradient	0.719717	20.317	1.87366
SNNNQALR	G3BP1	Staurosporine 4h gradient	0.722214	53.2504	1.87032
VYSASQWDCPLGLIPHPHR	DDB2	Staurosporine 4h gradient	0.706474	10.4323	1.87001
DGNVTCER	FSCN1	Staurosporine 4h gradient	0.73638	12.2715	1.86984
LRELCGTPGYLAPEILK	PHKG2	Staurosporine 4h gradient	0.714174	1.05601	1.862
VYVPTGFSAFPFELLHTPEK	EPHX1	Staurosporine 4h gradient	0.69469	0.207275	1.86168
SQGLDSR	CKAP4	Staurosporine 4h gradient	0.739517	4.14202	1.86122
NNQESDCVSK	PGP	Staurosporine 4h gradient	0.745108	20.3229	1.85268
STDLGSGDK	LZIC	Staurosporine 4h gradient	0.7322	1.11151	1.85244
AVEAESEQK	COPB2	Staurosporine 4h gradient	0.688493	37.5183	1.85182
ELGAFGLQVPSELGGVGLCNTQYAR	ACADVL	Staurosporine 4h gradient	0.726885	71.764	1.85113
LEGEESR	KRT7	Staurosporine 4h gradient	0.752438	11.5327	1.84944
RGTGGVDTA	CKMT1A	Staurosporine 4h gradient	0.730185	25.9298	1.83828
DATYETK	CFL1	Staurosporine 4h gradient	0.75524	110.774	1.83437
AHQEERPIR	EIF3K	Staurosporine 4h gradient	0.705391	102.044	1.83265
AQAYQTGK	HSP90B1	Staurosporine 4h gradient	0.675628	89.779	1.83109
AAVAGEDGR	HNRNPC	Staurosporine 4h gradient	0.714235	13400.9	1.8307
GLTEGLHGFHVHEFGDNTAGCTSAGPHFNPLSR	SOD1	Staurosporine 4h gradient	0.716794	0.285748	1.82745
TVPISFAVFPNEDGSLQK	HEBP1	Staurosporine 4h gradient	0.726077	17537.8	1.82614
EQSEGVGAR	PIR	Staurosporine 4h gradient	0.731445	41.7891	1.8254
EDPETTR	EIF3E	Staurosporine 4h gradient	0.737001	48.6105	1.82449
NTTAAEEAR	IPO5	Staurosporine 4h gradient	0.73114	27.2879	1.82132
TQMTSAVR	PRKDC	Staurosporine 4h gradient	0.718984	3.70158e+22	1.81925
TPSSSQPER	PRPF3	Staurosporine 4h gradient	0.728044	138.879	1.81684
LIDWGLAEFYHPGQEYNVR	CSNK2A1	Staurosporine 4h gradient	0.719552	6145.7	1.81629
TGFINLDKPSNPSSHEVVAWIR	DKC1	Staurosporine 4h gradient	0.725874	1.88237	1.811
ACISIGNQNFEVK	MAP2K6	Staurosporine 4h gradient	0.663229	88.9337	1.80915
LSNDDDDEDK	PBK	Staurosporine 4h gradient	0.719136	114.31	1.80749
RKPADLQNLAPGTHPPFITFNSEVK	CLIC4	Staurosporine 4h gradient	0.716011	0.216684	1.80469
EFEGK	HSP90AA1	Staurosporine 4h gradient	0.743085	11.5289	1.80365
ADCSNIDK	MOB4	Staurosporine 4h gradient	0.71709	17.4281	1.80221
SFGSAQ	COPB2	Staurosporine 4h gradient	0.668604	4.43149	1.80203
ALSTGEK	PPIA	Staurosporine 4h gradient	0.722757	195.159	1.7993
DCGQLE	PPIA	Staurosporine 4h gradient	0.718498	2.09155	1.79306
AQQEAEAAQR	TBCB	Staurosporine 4h gradient	0.68557	65.2566	1.7918
DVTHPR	CCT3	Staurosporine 4h gradient	0.736297	88.7247	1.79052
FVDSK	ERCC6	Staurosporine 4h gradient	0.714769	1.31277	1.78726
AVEDEATK	TLN1	Staurosporine 4h gradient	0.733452	14.8099	1.78402
IADAEQR	KRT6A	Staurosporine 4h gradient	0.735889	24.8086	1.78396
SAGELSIQPSLNAILIPPHLR	GSK3A	Staurosporine 4h gradient	0.687229	2.27548	1.78258
YSPNCK	LDHA	Staurosporine 4h gradient	0.737407	22.5677	1.78041
ETSSEYQSR	HNMT	Staurosporine 4h gradient	0.705042	19.3661	1.77917
LVEQHGSDIWWTLPPEQLLPK	IARS2	Staurosporine 4h gradient	0.68683	49082.4	1.77802
RCDSDCLWVGLAGPQILPPCR	DDB2	Staurosporine 4h gradient	0.682425	6.57233	1.77745
ILNEDGSPNLDFKPEDQPHFDIKDEF	NENF	Staurosporine 4h gradient	0.709544	0.951448	1.77642
SCSPDTQCSR	UBE2O	Staurosporine 4h gradient	0.708087	23.4543	1.77556
YSQFINFPIYVWSSK	HSP90B1	Staurosporine 4h gradient	0.653706	9283.94	1.7741
FLSPPALQGYVAWLR	MYBBP1A	Staurosporine 4h gradient	0.666563	3.70642	1.77381
FPYDSWGTPFQQLK	MAP2K6	Staurosporine 4h gradient	0.655705	513.269	1.77369
YLLQYQEPIPCEQLVTALCDIK	PSMA4	Staurosporine 4h gradient	0.68123	95.0598	1.77295
AETNTGQEPR	SARS2	Staurosporine 4h gradient	0.706081	50.0725	1.77256
SNAGSIA	RPL23	Staurosporine 4h gradient	0.710417	5.36893	1.77207
SETQYESK	YWHAG	Staurosporine 4h gradient	0.732174	10.1583	1.76926
LQTGMR	RPL10	Staurosporine 4h gradient	0.713163	2.366e+23	1.76494
FWEVISDEHGIDPTGTYHGDSDLQLER	TUBB4B	Staurosporine 4h gradient	0.761812	32585.6	1.76437
GEGHENAAVQ	FAM114A1	Staurosporine 4h gradient	0.701803	123.576	1.75797
AISEQTGK	ACLY	Staurosporine 4h gradient	0.741846	10.6947	1.7559
AITVFSPDGHLFQVEYAQEAVKK	PSMA7	Staurosporine 4h gradient	0.695899	0.644741	1.75239
GGSDNFK	PTGES3	Staurosporine 4h gradient	0.704506	38.6044	1.74551
GNTAEGCVH	MYBBP1A	Staurosporine 4h gradient	0.654258	68.4875	1.74234
ESGLQAAHPNSIFLIDHAWTCR	TTLL12	Staurosporine 4h gradient	0.691529	13673.5	1.7403
EGNNPAENGDAK	HMGN2	Staurosporine 4h gradient	0.701639	72.3078	1.73956
NELHNLLDKPQLQGIPVLVLGNKR	ARL8A	Staurosporine 4h gradient	0.679317	0.232671	1.73508
VAHILNISPPLNLNPVWFK	HSDL2	Staurosporine 4h gradient	0.695834	596.524	1.73498
GQGGAGAGDDEEED	RPS9	Staurosporine 4h gradient	0.700963	55.2544	1.73459
KVSSLPLLLPYWR	IAH1	Staurosporine 4h gradient	0.697115	0.0903619	1.73228
TNLTEPR	PITX1	Staurosporine 4h gradient	0.693443	5.87027	1.7307
ICSQAER	SIN3A	Staurosporine 4h gradient	0.696381	19.6987	1.72689
YVDEASK	RPS16	Staurosporine 4h gradient	0.691544	68.3686	1.72662
LSQECEK	HSPA4	Staurosporine 4h gradient	0.678842	120.83	1.72563
VVTLWYRPPELLLGER	CDK9	Staurosporine 4h gradient	0.6884	262358	1.72496
INDRFEFPEQLPLDEFLQK	USP7	Staurosporine 4h gradient	0.693299	0.055469	1.72419
AGTGTTEDTEAK	SARNP	Staurosporine 4h gradient	0.674373	63.7923	1.72397
MCDFGISGYLVDSVAK	MAP2K6	Staurosporine 4h gradient	0.641706	71.2932	1.72081
GLAYCETHYNQLFGDVCFHCNR	LIMS1	Staurosporine 4h gradient	0.70224	146.816	1.71974
FSASQFWDDCRK	SLC27A2	Staurosporine 4h gradient	0.692211	112.049	1.7174
GSTSDDTDVR	GAPVD1	Staurosporine 4h gradient	0.707324	5.91272	1.71541
RLDGIDYNPWVEFVK	KYAT1	Staurosporine 4h gradient	0.691736	0.0413046	1.71492
AAFNSGK	GAPDH	Staurosporine 4h gradient	0.729169	0.87494	1.71289
DEPNSTPEK	RSL1D1	Staurosporine 4h gradient	0.672401	31.9725	1.7124
AVSGEDTQDR	EIF3A	Staurosporine 4h gradient	0.712356	14.7356	1.71233
GAQEVGER	PLEC	Staurosporine 4h gradient	0.681104	31.9537	1.7115
SVDTSSSQPK	TPR	Staurosporine 4h gradient	0.662643	128.111	1.71134
SGANINR	HDLBP	Staurosporine 4h gradient	0.695906	77.9718	1.70897
LATCSSDR	SEC13	Staurosporine 4h gradient	0.662895	1215	1.70763
RWFGFLEAQQAFQSVGTK	EPRS	Staurosporine 4h gradient	0.714107	16864.5	1.70458
DWCYEATYSQLAHPIQQAK	TIMM44	Staurosporine 4h gradient	0.688634	337.247	1.70272
VLDNSR	ANP32A	Staurosporine 4h gradient	0.68241	5.54048	1.70269
YVETQAK	EIF3K	Staurosporine 4h gradient	0.661292	96.206	1.69977
SISQQSGAR	FUBP1	Staurosporine 4h gradient	0.692095	20.036	1.69878
SPDDPAR	ENO3	Staurosporine 4h gradient	0.68743	88.6095	1.69749
DSQSPNTATQR	TNPO2	Staurosporine 4h gradient	0.681524	6.59558	1.69485
IPLPVSNILWEHCIR	VPS50	Staurosporine 4h gradient	0.679836	1.44512	1.69302
TDNAGDQHGGGGGGGGGAGAA	HNRNPL	Staurosporine 4h gradient	0.696576	66.8649	1.69269
SSEITTK	PTMA	Staurosporine 4h gradient	0.687899	10.3561	1.69173
APQQEEGPK	GTF2F1	Staurosporine 4h gradient	0.681451	45.7087	1.69064
EGHPVYPQLRPGYIPIPVLHEGAENR	BAG3	Staurosporine 4h gradient	0.701699	0.2637	1.68507
AEDEVQR	HSPA1A;HSPA1B	Staurosporine 4h gradient	0.712574	15.7582	1.68491
DYAQMDR	CCT4	Staurosporine 4h gradient	0.720014	1.31778e+08	1.68332
VGIYSPHTAYDAAPQGVNNWLAK	NIF3L1	Staurosporine 4h gradient	0.674907	1.06204	1.68321
GPHLVQSDGTVPFWAHAGNAIPSSDQIR	LMAN1	Staurosporine 4h gradient	0.656858	0.181908	1.68198
IAGEASR	HIST1H2BJ;HIST1H2BO;HIST1H2BB;HIST2H2BE	Staurosporine 4h gradient	0.682185	107.71	1.68094
WLTELFQQSK	EIF4G2	Staurosporine 4h gradient	0.690902	2838.18	1.67977
RILQAVNFPFLVK	PRKACA	Staurosporine 4h gradient	0.638918	5.07287	1.67835
LLSPSILKPFPLWTGK	POLR1A	Staurosporine 4h gradient	0.67386	4.84404	1.67803
TLSEAGK	PLS3	Staurosporine 4h gradient	0.654813	41.3486	1.67666
AAGGGAGSSEDDAQSR	GOLPH3	Staurosporine 4h gradient	0.669036	74.7452	1.67414
VIFFLPWQK	GPD2	Staurosporine 4h gradient	0.670665	0.0485309	1.674
FTPPLEDSCFHYGFNSNYLK	EPHX1	Staurosporine 4h gradient	0.629989	0.876954	1.67283
LAETTDK	PTPN11	Staurosporine 4h gradient	0.676663	15.4826	1.67234
SCIDCGK	LYAR	Staurosporine 4h gradient	0.68779	64.1061	1.67133
EKPPCNAQ	NUDCD1	Staurosporine 4h gradient	0.674287	226.345	1.66995
GGAAGGGY	MTHFD1	Staurosporine 4h gradient	0.688754	118.399	1.6691
EDGVLCCQGECQWLHLDLIK	SRM	Staurosporine 4h gradient	0.672087	63589.2	1.66573
SNAHYNLQNAFNLAEQHLGLTK	SPTBN1	Staurosporine 4h gradient	0.669455	0.465694	1.6645
LISKPVASDSTYFAWCPDGEHILTATCAPR	EIF2A	Staurosporine 4h gradient	0.676026	10.4668	1.66424
AGAYDFPSPEWDTVTPEAK	CAMK2G	Staurosporine 4h gradient	0.640655	179.071	1.6638
AAQLIGTCSQNVAAIQEQVLGLGALRK	HSPBP1	Staurosporine 4h gradient	0.674214	19.2871	1.66271
DGSGLEEK	NASP	Staurosporine 4h gradient	0.673743	1.99744	1.66181
LGEQEAK	KPNA1	Staurosporine 4h gradient	0.67331	89.1704	1.65729
DLDSSCK	STIP1	Staurosporine 4h gradient	0.706697	126.112	1.6566
ETGDDYR	DCPS	Staurosporine 4h gradient	0.679982	8.70938	1.65514
LLQDHPWLLSQNLVVKPDQLIK	ACLY	Staurosporine 4h gradient	0.700859	40480.3	1.65344
GASGAGGPGGAAR	TRIM47	Staurosporine 4h gradient	0.670105	11.3087	1.65249
LIDWGLAEFYHPAQEYNVR	CSNK2A2	Staurosporine 4h gradient	0.668646	117.68	1.65215
ITDTCDR	PFKP	Staurosporine 4h gradient	0.669767	1.63206	1.65156
SSIIVAADESTISWGPSPTFGELGYGDHKPK	RCC2	Staurosporine 4h gradient	0.654441	3641.48	1.65066
GEAPGEQAR	EIF3B	Staurosporine 4h gradient	0.653177	21778.1	1.64512
DGWSLWYSEYR	EEF1G	Staurosporine 4h gradient	0.677337	9097.08	1.64232
LNLEAINYM	LGALS1	Staurosporine 4h gradient	0.703186	1.53564e+47	1.63995
INSQGER	SDHA	Staurosporine 4h gradient	0.661949	264.662	1.6393
ECEGDTCQEEK	BRAP	Staurosporine 4h gradient	0.665729	12.4546	1.63824
NCEEPTEK	PRDX6	Staurosporine 4h gradient	0.689499	29.9996	1.63755
AVPSDSDK	HSPA4	Staurosporine 4h gradient	0.64235	131.68	1.63707
NNDALR	VIM	Staurosporine 4h gradient	0.69742	36.7147	1.63328
LESTESR	LMNA	Staurosporine 4h gradient	0.719918	400.037	1.6324
TGQSADSGTIK	GOPC	Staurosporine 4h gradient	0.664838	0.468111	1.63067
GDPYGSGGQK	SFPQ	Staurosporine 4h gradient	0.680808	12.3937	1.62732
VKPYLPQICGTVLWR	SF3B1	Staurosporine 4h gradient	0.674317	8.99084	1.62723
SGSSPEVDSK	SRRM2	Staurosporine 4h gradient	0.663525	9.20834	1.62696
LAQEGCTK	CHORDC1	Staurosporine 4h gradient	0.660954	39.8991	1.62589
GSSGPPGSSSSSSSR	ADRM1	Staurosporine 4h gradient	0.65812	458.889	1.6257
LVQQAGR	MYBBP1A	Staurosporine 4h gradient	0.613959	7.65372	1.62078
ELFLTAGGAGGLHLWK	WDR92	Staurosporine 4h gradient	0.655524	158.293	1.62027
AMDTEDQGVK	RANBP3	Staurosporine 4h gradient	0.659328	8.74071	1.61906
SAGTGTTEDTEAK	SARNP	Staurosporine 4h gradient	0.637453	76.5881	1.61781
SQYTTGR	MCM7	Staurosporine 4h gradient	0.635513	0.365705	1.61752
LVHLPSCTVFSNFPVIK	UTP18	Staurosporine 4h gradient	0.658551	0.102414	1.61684
GNTPATGTTQGK	RRBP1	Staurosporine 4h gradient	0.657481	28.9515	1.61644
GQDEDVTSK	ATP2A2	Staurosporine 4h gradient	0.654056	80.1077	1.61622
EEAGPGGAGGGGSR	SFSWAP	Staurosporine 4h gradient	0.65449	76.3916	1.60982
RWSPIASTLPELVQR	DCTN2	Staurosporine 4h gradient	0.656616	0.0883265	1.60718
TGAPAQADSR	BTF3	Staurosporine 4h gradient	0.636397	4.81523	1.60607
ICIVIEPAQLLK	TNS3	Staurosporine 4h gradient	0.656555	4.55601e+25	1.60487
NTPVYVSSPTWENHNAVFSAAGFK	GOT1	Staurosporine 4h gradient	0.640751	37.9686	1.60479
SSDALDK	HSP90AA1	Staurosporine 4h gradient	0.692151	93.9337	1.60472
AVSWAPAVVPGSLIDHPSGQKPNYIK	SEC13	Staurosporine 4h gradient	0.605012	0.0165032	1.60246
ASDALDK	HSP90AB1	Staurosporine 4h gradient	0.714482	43.4171	1.60222
ALSDETK	PRKDC	Staurosporine 4h gradient	0.643655	0.894117	1.59958
ISGETIFVTAPHEATAGIIGVN	CLTC	Staurosporine 4h gradient	0.712465	1.35718e+30	1.59762
FLSGSWSEFSTQPENFLK	WRAP53	Staurosporine 4h gradient	0.652889	512.169	1.59614
DLQNPIIVQLCDQWDNPAPVQHVK	SMCHD1	Staurosporine 4h gradient	0.648557	273.426	1.59363
NSGNFQK	RECQL	Staurosporine 4h gradient	0.647499	122.329	1.58901
HLGGIPWTYAEDAVPTLTPCR	UQCRC1	Staurosporine 4h gradient	0.64835	1156.39	1.58821
ASNYQSTTR	CFAP20	Staurosporine 4h gradient	0.64649	2.18854	1.58695
VTWAHPEFGQVLASCSFDR	SEH1L	Staurosporine 4h gradient	0.641826	46.2888	1.58425
ACQVTQSR	DRAP1	Staurosporine 4h gradient	0.664623	3.51829	1.58353
NDEELNK	H2AFX	Staurosporine 4h gradient	0.626757	1.15793	1.58115
IPEQSVLLLHACAHNPTGVDPRPEQWK	GOT2	Staurosporine 4h gradient	0.651724	5.64964	1.58044
HAPAVTQHAPYFK	PRDX3	Staurosporine 4h gradient	0.647477	36074.6	1.58029
AVETTAQSDNK	ATP6V1A	Staurosporine 4h gradient	0.649518	33.3055	1.57913
THFTVR	MRPL12	Staurosporine 4h gradient	0.660434	6.18669e+36	1.57834
ELWAVLNGWR	SRI	Staurosporine 4h gradient	0.646597	3846.36	1.57781
VDHQTGPIVWGEPGTNGQHAFYQLIHQGTK	GPI	Staurosporine 4h gradient	0.70447	2.68707	1.57732
SGGTTMYPGIADR	ACTB	Staurosporine 4h gradient	0.588658	1.90752e+18	1.57629
SAAETVTK	HSPE1	Staurosporine 4h gradient	0.633317	7.71288	1.57409
DLEDLQILIK	ACO2	Staurosporine 4h gradient	0.609892	6.17784	1.57229
KVVPLADIITPNQFEAELLSGR	PDXK	Staurosporine 4h gradient	0.641595	12.6231	1.57187
SIQFVDWCPTGFKVG	TUBA4A	Staurosporine 4h gradient	0.57492	135.514	1.5718
RIIDDSEITKEDDALWPPPDR	MAGOHB	Staurosporine 4h gradient	0.628374	375.441	1.5643
RWLPLEANPEVTNQFLK	UCHL3	Staurosporine 4h gradient	0.626064	0.0461837	1.56268
DDSEPVQK	G3BP1	Staurosporine 4h gradient	0.628804	21.4418	1.56206
GVDESGASR	HSPA14	Staurosporine 4h gradient	0.63798	467.679	1.56079
IIHDFPQFYPLGIVQHD	RPA3	Staurosporine 4h gradient	0.636636	0.535079	1.5606
NSSSGISGSQR	HTRA2	Staurosporine 4h gradient	0.64662	31.6687	1.55824
RCEAFGWHAIIVDGHSVEELCK	TKT	Staurosporine 4h gradient	0.662816	732.777	1.55749
SFGSAQEFAWAHDSSEYAIR	COPB2	Staurosporine 4h gradient	0.565499	60.368	1.55711
DQQLQGEGK	SERBP1	Staurosporine 4h gradient	0.667424	6.14968	1.55711
LNSVQSSERPLFLVHPIEGSTTVFHSLASR	FASN	Staurosporine 4h gradient	0.610598	0.191462	1.5564
VNQQPNTSDK	USP14	Staurosporine 4h gradient	0.662937	62.441	1.55516
TGCIGAK	RPL11	Staurosporine 4h gradient	0.590413	31.1851	1.55242
LFNNSSSHLEDYSGLSVSWSQFNR	STAT5A	Staurosporine 4h gradient	0.631932	1333.54	1.54736
KPGQGTPNSANTQ	SNRPB2	Staurosporine 4h gradient	0.629505	26.1763	1.54662
GQVQEVGWHDVAGWLGR	PFKL	Staurosporine 4h gradient	0.640345	5683.18	1.54406
SDIQTGR	PRPF19	Staurosporine 4h gradient	0.627673	2.77577	1.54288
SADEVQR	HNRNPH1	Staurosporine 4h gradient	0.629444	82.9087	1.54199
AAQDVAQR	RPS14	Staurosporine 4h gradient	0.647267	21.2104	1.54163
ISSNCPK	ARAF	Staurosporine 4h gradient	0.629028	76.1333	1.53987
EAPEPMELDGPK	STAT1	Staurosporine 4h gradient	0.648259	7.4858e+16	1.53982
RYFTWDPSRFPQPR	GANAB	Staurosporine 4h gradient	0.696589	0.0762296	1.53928
FNENNR	LGALS3	Staurosporine 4h gradient	0.648286	3.37288	1.53432
TQTLRPGVK	VDAC2	Staurosporine 4h gradient	0.627847	1.23283	1.53239
AHDGGIYAISWSPDSTHLLSASGDK	WDR1	Staurosporine 4h gradient	0.625271	9.63756	1.52923
STESVQGSTSK	TRAP1	Staurosporine 4h gradient	0.622541	93.5856	1.52681
LGDTNER	MRPL17	Staurosporine 4h gradient	0.619828	4.10091	1.52546
GNVVSAK	CELF1	Staurosporine 4h gradient	0.634214	1.74529	1.52527
NCWQNYLDFHR	COX6B1	Staurosporine 4h gradient	0.605137	2.08531	1.52444
ASLESWWQNPVPGLR	OAS3	Staurosporine 4h gradient	0.620295	41.7012	1.52179
EEPSNNVK	KPNB1	Staurosporine 4h gradient	0.658225	99.9286	1.52163
AITLIIGTFER	VPS35	Staurosporine 4h gradient	0.615125	456.561	1.52019
VTQQDVK	RDX	Staurosporine 4h gradient	0.616528	355.202	1.51947
ETNPHHPPAWIASAR	PRPF6	Staurosporine 4h gradient	0.633627	3.3123	1.51795
SAGAAGPGAATK	CDV3	Staurosporine 4h gradient	0.639822	104.505	1.51708
AGPFDEFQIA	STK26	Staurosporine 4h gradient	0.613551	110.548	1.51651
ISTASGDGR	GNAS	Staurosporine 4h gradient	0.62103	2.72849	1.51648
SEPAPASAAK	RAD23B	Staurosporine 4h gradient	0.632511	14.5121	1.51593
LGATAEK	VCL	Staurosporine 4h gradient	0.599834	185.633	1.51592
PNAFLFDHLLTLKPVK	EIF3M	Staurosporine 4h gradient	0.631789	0.090583	1.51455
KNSVVEASEAAYKE	YWHAH	Staurosporine 4h gradient	0.618074	8600.45	1.51311
SVQATTENK	ECH1	Staurosporine 4h gradient	0.617734	1696.63	1.51286
GNWAHSGFPEIAFGR	MSH6	Staurosporine 4h gradient	0.618777	0.0163158	1.51181
LAQQYYLVYQEPIPTAQLVQR	PSMA2	Staurosporine 4h gradient	0.60351	48.5527	1.51016
IVACDGK	GTF2A2	Staurosporine 4h gradient	0.618273	0.47305	1.50917
VLASNCDEPMYVK	RPS12	Staurosporine 4h gradient	0.588996	136.981	1.5091
VQTLQFHPFEAQTLISGSYDK	PWP1	Staurosporine 4h gradient	0.607735	26.5798	1.5087
IVSTQEK	DPP9	Staurosporine 4h gradient	0.613867	544.298	1.50628
AAEEAEEAR	PLEC	Staurosporine 4h gradient	0.60524	88.0436	1.50598
QRLEDLATLIQK	MYO1B	Staurosporine 4h gradient	0.616083	1.32792	1.50515
NQSLFCWEIPVQIVSH	NPC2	Staurosporine 4h gradient	0.625946	5.79796	1.5036
VFWDPSVNLFGHVGSTTASR	KDM1A	Staurosporine 4h gradient	0.612633	27.0026	1.50304
CVAPTNPR	MCM6	Staurosporine 4h gradient	0.627444	10681.2	1.50295
IAEAGSR	CTNNA1	Staurosporine 4h gradient	0.609851	35.5045	1.50185
STVLSLDWHPNNVLLAAGSCDFK	ARPC1B	Staurosporine 4h gradient	0.608633	393.199	1.50118
EVENSEDPK	VCL	Staurosporine 4h gradient	0.597938	55.6092	1.50039
GVDLHHAK	EPB41L2	Staurosporine 4h gradient	0.615046	7103.83	1.49898
LGVNNISGIEEVNMFTNQGTVIHFNNPK	BTF3	Staurosporine 4h gradient	0.594253	603.822	1.49734
DSGYPETLVNLIVLSQHLGKPPEVTNR	COPE	Staurosporine 4h gradient	0.609423	182887	1.49712
VGNTPETR	SF3B6	Staurosporine 4h gradient	0.611905	4.22824	1.49519
GGNVGINSFGFGGSNVHIILRPNTQPPPAPAPHATLPR	FASN	Staurosporine 4h gradient	0.599919	11.6676	1.49475
TSDLIVLGLPWK	TARDBP	Staurosporine 4h gradient	0.605789	1.28082	1.49365
IPCNDSK	EIF3I	Staurosporine 4h gradient	0.609342	90.3876	1.49317
YLNQFENCCGLR	IKBKB	Staurosporine 4h gradient	0.622993	593.561	1.49134
VIDNGSGMCK	POTEJ	Staurosporine 4h gradient	0.585658	7.39009e+08	1.48914
LDFYQHSWLPAR	C12orf10	Staurosporine 4h gradient	0.601958	385.827	1.48889
AIGNEVTVDKWEPLLNNLGHVCR	CDC16	Staurosporine 4h gradient	0.60604	1.89976	1.48882
PFVPNVHAAEFVPSFLR	GSPT2	Staurosporine 4h gradient	0.602215	0.329994	1.48819
SGNFGGSR	HNRNPA2B1	Staurosporine 4h gradient	0.632468	22.7965	1.48803
SSTAAQEVK	RCC2	Staurosporine 4h gradient	0.598476	0.841145	1.48732
MVDPEKPQLGMIDR	PARP1	Staurosporine 4h gradient	0.66468	2.3794e+17	1.48708
GGAIMPEPGQEETVR	TRIP6	Staurosporine 4h gradient	0.602249	7202.26	1.48339
HECGAAFTSK	CUL4A	Staurosporine 4h gradient	0.594412	11364.2	1.48296
AAEPVSR	2020-09-09	Staurosporine 4h gradient	0.603954	6.88249	1.48272
TRDDWLVSWVQSYCR	PRKDC	Staurosporine 4h gradient	0.591523	667.896	1.48241
RKGDMDELEK	SMC1A	Staurosporine 4h gradient	0.599673	10.4707	1.48209
GVPPPQIFWK	PALLD	Staurosporine 4h gradient	0.627104	451.863	1.48153
EGGQTAPASTR	GSN	Staurosporine 4h gradient	0.612067	70.107	1.48129
SAADDYNR	SNX6	Staurosporine 4h gradient	0.603459	76.921	1.47858
GNAGQSNYGFANSAMER	FASN	Staurosporine 4h gradient	0.596594	242584	1.47628
LTPQGQR	RPS19	Staurosporine 4h gradient	0.600526	0.787011	1.47561
VGIENFELLK	RPS6KA5	Staurosporine 4h gradient	0.569337	2994.32	1.47542
ILMPNIGYGSNK	RPL32	Staurosporine 4h gradient	0.612522	2.49842e+11	1.47337
FGECSNK	CPSF4	Staurosporine 4h gradient	0.600575	1.51709	1.47281
EETDKEEPASK	SSB	Staurosporine 4h gradient	0.614975	1309.97	1.47183
GLDFYVVLGR	RPL11	Staurosporine 4h gradient	0.566415	0.632119	1.47146
VISSANR	RPL8	Staurosporine 4h gradient	0.631718	29.0089	1.46985
LNSNEAR	PRKDC	Staurosporine 4h gradient	0.588076	276.776	1.46706
LFVGEPVWTAYNRPADHFEAR	ADI1	Staurosporine 4h gradient	0.599737	574.166	1.46503
VQNSPQEAR	CSTF2	Staurosporine 4h gradient	0.59759	3.5755	1.46296
SLQNAQK	SMC1A	Staurosporine 4h gradient	0.589154	0.582769	1.4586
AEVAAGDDK	YWHAZ	Staurosporine 4h gradient	0.618851	3.02064	1.45767
EGLRPGDTTSTFCGTPNYIAPEILR	PRKCI	Staurosporine 4h gradient	0.585006	117.007	1.45665
SLPTEYCEYMPDVAK	DENR	Staurosporine 4h gradient	0.575521	319272407406633	1.4566
GSTQDSAIK	PDIA4	Staurosporine 4h gradient	0.591581	13.1129	1.45331
VYPGAFNLTTGPAHWELLQR	NIT2	Staurosporine 4h gradient	0.592273	0.666837	1.45282
LNNAQPDQYEAPDK	TNPO1	Staurosporine 4h gradient	0.605052	0.90918	1.45056
ASGQPAGPDNK	TK1	Staurosporine 4h gradient	0.589523	60.4074	1.44991
IISLDAWR	XRN1	Staurosporine 4h gradient	0.583488	1147.64	1.44781
FLIPVQTQHPIRK	GPI	Staurosporine 4h gradient	0.664778	1.24674	1.44636
LTDECR	MACROD1	Staurosporine 4h gradient	0.591037	0.0464767	1.44511
HEIEGTGLPQAQLLWR	FAM129B	Staurosporine 4h gradient	0.568915	2.28931	1.44387
GFNDEK	PPP6R3	Staurosporine 4h gradient	0.587467	0.108995	1.44331
DATYTSAR	MCM7	Staurosporine 4h gradient	0.564901	42.0064	1.44274
ETNEPVK	XRCC6	Staurosporine 4h gradient	0.619884	15032	1.4425
VIDTQQK	PFDN1	Staurosporine 4h gradient	0.600652	4.75824	1.44052
LLNNAFEELVAF	MCM3	Staurosporine 4h gradient	0.613758	662.183	1.44019
GAGSGELK	FLNA	Staurosporine 4h gradient	0.658837	11.5426	1.4391
DSEDNPQTLLFSATCPHWVFNVAK	DDX21	Staurosporine 4h gradient	0.573604	17.2688	1.43824
MSGECAPNVSVSVSTSHTTISGGGSR	KRT1	Staurosporine 4h gradient	0.613274	2.84953e+18	1.43824
VTDAETKPK	BUB3	Staurosporine 4h gradient	0.581588	0.775612	1.43782
RGWDENVYYTVPLVR	NIPSNAP1	Staurosporine 4h gradient	0.573636	0.188385	1.43693
VVSETNDTK	KRT18	Staurosporine 4h gradient	0.648677	64.3792	1.43677
AEEFK	RANBP2	Staurosporine 4h gradient	0.585678	4.62747	1.4362
FLSSPAWLPLHGVEHSAR	SKIV2L	Staurosporine 4h gradient	0.598574	4.62505	1.43537
SAPAAAEEK	RPLP2	Staurosporine 4h gradient	0.62675	21.6468	1.4349
FSATWCGPCK	TXN	Staurosporine 4h gradient	0.611922	340.069	1.43227
YEPDSANPDALQCPIVLCGWR	NSUN2	Staurosporine 4h gradient	0.5689	36.8159	1.43182
VVACTSAFLLWDPTKVPPR	BLVRB	Staurosporine 4h gradient	0.586376	0.204879	1.43124
ACTTEEDQEK	GMPS	Staurosporine 4h gradient	0.646107	12342.6	1.43123
TKFEECR	RANBP1	Staurosporine 4h gradient	0.616636	2.50836	1.4309
RWVDPNSPVLLEDPVLCALAK	AKR1C3	Staurosporine 4h gradient	0.574432	0.0568392	1.42972
LALLNVATQGVHLWDLQDR	WDR26	Staurosporine 4h gradient	0.577857	798.466	1.4281
SYDTDQGR	FN3KRP	Staurosporine 4h gradient	0.575436	4.50645	1.42775
ASDEVTR	VCL	Staurosporine 4h gradient	0.564243	318.016	1.42583
EQQEAIEHIDEVQNEIDRLNEQASEEILK	SET	Staurosporine 4h gradient	0.575692	0.177715	1.42475
EALNSCNK	NCL	Staurosporine 4h gradient	0.625464	456.78	1.42104
TGPFAEHSNQLWNISAVPSWSK	PTPA	Staurosporine 4h gradient	0.564958	83.1732	1.42013
TVCDAAEK	PLIN3	Staurosporine 4h gradient	0.600533	2.81674	1.4174
SSETYSQAK	NSUN2	Staurosporine 4h gradient	0.569729	0.768286	1.41688
TAHREEIAR	CEP170	Staurosporine 4h gradient	0.575413	59.7367	1.41679
GATGDAEQPR	DNTTIP1	Staurosporine 4h gradient	0.574704	5.43711	1.41425
FNNWGGSLSLGHPFGATGCR	HADHB	Staurosporine 4h gradient	0.571326	0.270834	1.41381
VYIGSFWSHPLLIPDNRK	EHD1	Staurosporine 4h gradient	0.572186	1720.16	1.41335
YLLGVQPAWGSAEAVDIDR	PMPCA	Staurosporine 4h gradient	0.600068	1227.61	1.4131
LWGVPTVEDPHR	TNRC6B	Staurosporine 4h gradient	0.575555	36.5521	1.41273
SLPGSTMTPPPSGPNPYAR	TFG	Staurosporine 4h gradient	0.579309	5.93959e+08	1.41186
DNSSAIQGK	PFAS	Staurosporine 4h gradient	0.596143	83.5067	1.40985
EAAQEAVK	SYNCRIP	Staurosporine 4h gradient	0.584334	15.2346	1.40928
SERPPPR	SEC16A	Staurosporine 4h gradient	0.583366	13.1188	1.40839
YREDLMAGIIIA	PSMB6	Staurosporine 4h gradient	0.593453	27.4992	1.40602
LQVVLEHMPVGPDAILR	BAG6	Staurosporine 4h gradient	0.57146	0.823211	1.40519
GCMLIELALR	GOLPH3	Staurosporine 4h gradient	0.563556	4.66183e+09	1.40261
VYESDQNK	CALU	Staurosporine 4h gradient	0.602453	846.389	1.40194
ETPGATPGSK	SF3B1	Staurosporine 4h gradient	0.601991	2.14361	1.4017
RIPPHHPHTSR	PSMF1	Staurosporine 4h gradient	0.570307	2.41514	1.40169
NPELVPQNYISDSLAQSVVQHLR	VWA8	Staurosporine 4h gradient	0.56693	0.0976454	1.40157
GTMTTGHNVADLVVILK	ILF2	Staurosporine 4h gradient	0.596252	3.44275e+06	1.39927
TAEAGGVTGK	PARP1	Staurosporine 4h gradient	0.567679	7.3351	1.39922
VTLELKPLSTLQPGVNSGAVILGK	TTC5	Staurosporine 4h gradient	0.569256	11680.2	1.39917
AVIMGAPGSGK	AK3	Staurosporine 4h gradient	0.566844	12544.6	1.39828
AYVDDTPAEQMK	EPRS	Staurosporine 4h gradient	0.608055	769588298348101	1.39556
AEPPQCTSLAWSADGQTLFAGYTDNLVR	RACK1	Staurosporine 4h gradient	0.583507	241.43	1.39195
DICNDVLSLL	YWHAZ	Staurosporine 4h gradient	0.580086	52.0091	1.39191
VVMRDPNTK	HNRNPA1	Staurosporine 4h gradient	0.581957	4.40665e+19	1.39185
FIGTGIK	ATG2B	Staurosporine 4h gradient	0.566534	4.86074e+06	1.39166
FSET	SEC23A	Staurosporine 4h gradient	0.609973	28.1352	1.3902
LDLWNLNNDTEVPTASISVEGNPALNR	DYNC1I2	Staurosporine 4h gradient	0.565838	197.12	1.38998
LAPVPFFSL	APRT	Staurosporine 4h gradient	0.603325	101.185	1.38989
AQLPVMVIVTPQDR	NOL6	Staurosporine 4h gradient	0.565582	1484.48	1.38953
YQDECDR	DDX17	Staurosporine 4h gradient	0.603743	2.06701	1.38884
VSNTSSGEGSQPSR	UBQLN1	Staurosporine 4h gradient	0.575968	121.79	1.38852
KIVEMSTSK	EIF5A	Staurosporine 4h gradient	0.654233	7.17226e+95	1.38749
AVLALHQDLFSLAQQCIDK	MTOR	Staurosporine 4h gradient	0.575463	66.2534	1.38618
LELVPVPQSAHGDFYVGDAYLVLHTAK	SCIN	Staurosporine 4h gradient	0.616314	2557.82	1.38143
ILGLLENF	CTNNBL1	Staurosporine 4h gradient	0.566192	170.45	1.37537
YLMGER	LDHA	Staurosporine 4h gradient	0.623739	2.43605e+07	1.37295
VWPPGAQEPCTVRPAQVEPLLR	NAPRT	Staurosporine 4h gradient	0.567299	0.201794	1.37279
ILLNACCPGWVR	CBR1	Staurosporine 4h gradient	0.563029	0.607376	1.37058
GTVEGGDQSNPK	TCOF1	Staurosporine 4h gradient	0.581802	67.5556	1.37032
TEAANVEK	UPF1	Staurosporine 4h gradient	0.568061	2.12371	1.36935
TAAAPAEEK	RPLP1	Staurosporine 4h gradient	0.600635	100.384	1.36903
RLATYGITVAELTGDHQLCK	SNRNP200	Staurosporine 4h gradient	0.565677	20.6422	1.36883
IVEIDAHIGCAM	PSMA5	Staurosporine 4h gradient	0.568225	7.05576e+16	1.36564
IGWSLDSCSTQLGEEPFSYGYGGTGK	HNRNPUL1	Staurosporine 4h gradient	0.578579	82.2244	1.36454
HYYTGTQGLIFVVDCADRDR	ARF6	Staurosporine 4h gradient	0.563558	297.886	1.3628
IVEPYIAWGYPNLK	RPL7	Staurosporine 4h gradient	0.586425	1.76848	1.3598
IECGPK	UBE2V1	Staurosporine 4h gradient	0.577784	1.98332	1.35961
LNCQVIGASVDSHFCHLAWVNTPK	PRDX1	Staurosporine 4h gradient	0.563267	114.063	1.35471
LLLIGVSGAGK	DYNC1H1	Staurosporine 4h gradient	0.594618	8639.21	1.35315
MASHFDR	RPS27A	Staurosporine 4h gradient	0.614646	1.54444e+52	1.35306
ISFPAIQAAPSFSNSFPQIFR	WARS	Staurosporine 4h gradient	0.577495	0.400526	1.35235
GSGGGSSGGSIGGR	KRT1	Staurosporine 4h gradient	0.564618	70257.4	1.35067
LLDNLLALIR	XPO5	Staurosporine 4h gradient	0.556516	8264.33	1.33995
LYDSMK	ANXA2	Staurosporine 4h gradient	0.591358	2.03185e+12	1.33791
SWAPAVVPGSLIDHPSGQKPNYIK	SEC13	Staurosporine 4h gradient	0.558081	0.139789	1.3362
LEGENTQDK	SND1	Staurosporine 4h gradient	0.564211	10.0409	1.33426
FLEVLVR	EIF3J	Staurosporine 4h gradient	0.554899	185.042	1.32756
RQEEEMMAK	MYH9	Staurosporine 4h gradient	0.830618	11.3438	1.32595
VIAHTQMR	RPL3	Staurosporine 4h gradient	0.597284	7.25908e+31	1.32421
GIGPTIQIGEETVITVDTK	FLNA	Staurosporine 4h gradient	0.609127	1.50233	1.32378
SREIFLSQPILLELEAPLK	PPP1CA	Staurosporine 4h gradient	0.547834	0.115436	1.32331
NPYYGGESA	GDI2	Staurosporine 4h gradient	0.563439	0.952142	1.31932
KSEIQTLKEEIEQSLTK	TRIM25	Staurosporine 4h gradient	0.561087	431263	1.31798
DGTAGSHFMASPQCVGYSR	POFUT1	Staurosporine 4h gradient	0.554698	7609.07	1.3157
TQGEGPGPK	ZNF598	Staurosporine 4h gradient	0.560139	104.251	1.31436
EAAANTQQTLTFYELDLGLNHVVR	SF3B3	Staurosporine 4h gradient	0.560503	541588	1.31319
IGTILIQTNQLTGEPELHYLR	UCKL1	Staurosporine 4h gradient	0.562165	0.306658	1.31286
AQEEPPAK	ACIN1	Staurosporine 4h gradient	0.561961	2.41961	1.31276
LWGGPVPPAPR	ZNHIT2	Staurosporine 4h gradient	0.561857	1927.13	1.31203
VQQVQPAMQAVIR	FAM129B	Staurosporine 4h gradient	0.554984	21646.2	1.31193
EFHTTGLAWSK	CAP1	Staurosporine 4h gradient	0.562391	139.959	1.30752
ADYESVNECMEGVCK	ERH	Staurosporine 4h gradient	0.549948	3.61689e+08	1.30722
NLVESELQR	CC2D1A	Staurosporine 4h gradient	0.559804	0.318763	1.30703
SLNLNIFLK	INF2	Staurosporine 4h gradient	0.547976	97927.5	1.30683
SEAGAGPGPK	IMUP	Staurosporine 4h gradient	0.542419	136.305	1.30505
DLEIDELQK	PPL	Staurosporine 4h gradient	0.556946	0.943365	1.30464
SPSLGKK	RSL1D1	Staurosporine 4h gradient	-0.630636	3.65872e+204	1.30384
AGEVSQPSK	PYM1	Staurosporine 4h gradient	0.558269	0.302633	1.30373
EGPQQSLSGSPLQPIPASPPPQIPPGLRPR	CD3EAP	Staurosporine 4h gradient	0.559054	3.87957	1.30356
AIKPGHPLQPDFFLDEYPEAVSK	HSDL2	Staurosporine 4h gradient	0.547581	1.79162	1.30345
EEPAASFSQPGSMGLDK	MCFD2	Staurosporine 4h gradient	0.556325	81126.2	1.29936
ACGTPGYVAPEVLAQKPYSK	CAMK1	Staurosporine 4h gradient	0.555945	6.05201	1.29891
IDLGVHVDGF	PA2G4	Staurosporine 4h gradient	0.547475	5.29258	1.29825
DGYYMRPC	ALDH9A1	Staurosporine 4h gradient	0.553853	2.19633e+07	1.29791
KLEENPYDLDAWSILIR	CSTF3	Staurosporine 4h gradient	0.555291	0.176099	1.29703
YILNVTPNLPNFFEK	DUSP9	Staurosporine 4h gradient	0.544731	2.7269	1.2953
EERGEAVDEGEIA	DYNC1H1	Staurosporine 4h gradient	0.569584	1.05907e+20	1.29385
YRPQTLNDLISHQDILSTIQK	RFC5	Staurosporine 4h gradient	0.540297	0.12612	1.29303
LNPNFLVDFGKEPLGPALAHELR	SELENBP1	Staurosporine 4h gradient	0.531988	2.66586	1.29178
NETLGGTCLNVGCIPSK	DLD	Staurosporine 4h gradient	0.579818	3.25618e+75	1.29098
LLQMEPVNYER	TTC9C	Staurosporine 4h gradient	0.553378	868.221	1.29086
KPVTDCVISVPSFFTDAERR	HSPH1	Staurosporine 4h gradient	0.531731	7.21669e+06	1.29072
EITALAPSTM	ACTB	Staurosporine 4h gradient	0.561387	1.25097e+20	1.29038
DLAESAK	ELP4	Staurosporine 4h gradient	0.545516	0.428613	1.28886
SSGNSSSSGSGSGSTSAGSSSPGAR	ASPH	Staurosporine 4h gradient	0.542862	79.9281	1.28775
PNISPSHSRPPGGSDK	MED1	Staurosporine 4h gradient	0.548223	0.307149	1.28667
EVTDDSPK	AARS	Staurosporine 4h gradient	0.582838	2.84287	1.28647
LVSGGELFDR	CAMK1	Staurosporine 4h gradient	0.5528	2.67637e+06	1.28485
DLFTASNDPLLWR	FBXO7	Staurosporine 4h gradient	0.561194	72.9263	1.28463
LIRPEYAWIVQPVSGA	NUP160	Staurosporine 4h gradient	0.559415	25324.8	1.28456
NAVYGIDAMNPSSR	EIF3J	Staurosporine 4h gradient	0.543653	39597	1.28402
IAIEIYLK	NAA15	Staurosporine 4h gradient	0.530821	4.15873e+06	1.28265
VWIKPGAEQSFLYGNHVLK	NIP7	Staurosporine 4h gradient	0.550423	115544	1.28259
HLGSTPR	DHX38	Staurosporine 4h gradient	0.550855	1.60726e+16	1.27911
DQDQDEDEEEK	GTF2F1	Staurosporine 4h gradient	0.540305	1440.65	1.27795
DWSDHALWWEK	FERMT2	Staurosporine 4h gradient	0.510087	869.028	1.27784
DLIIQHIPGFWVK	TSPYL2	Staurosporine 4h gradient	0.544528	5.88692	1.27773
LSSGFQSSTLLTSVR	HERC1	Staurosporine 4h gradient	0.545805	16.6379	1.27767
GEMGQNEPDQGGQR	HSD17B10	Staurosporine 4h gradient	0.544429	6.58861e+07	1.27756
VEAAIALQVLISNQEK	IPO7	Staurosporine 4h gradient	0.547886	91109.9	1.27696
QSVAEER	RPL15	Staurosporine 4h gradient	0.559441	11.9444	1.27607
TVLDLIVEDLQSTSEDK	VIRMA	Staurosporine 4h gradient	0.53996	1.79467e+06	1.27597
KLEEIIHQITNVEAL	RAB3GAP1	Staurosporine 4h gradient	0.543488	52.1928	1.27524
DPVQCSR	PARK7	Staurosporine 4h gradient	0.563789	37.1848	1.27492
SGDNSSQLTK	CLIP1	Staurosporine 4h gradient	0.544187	1.05628	1.2749
SVDIEVDLIR	METTL5	Staurosporine 4h gradient	0.547216	3.55328e+13	1.2747
SWWDAVCTLIHR	RANBP2	Staurosporine 4h gradient	0.516601	1674.85	1.27443
GIEEEEILPGFILCDPNNLCHSGR	GSPT1	Staurosporine 4h gradient	0.514493	163963	1.274
RGLVPPNASR	LGALS7	Staurosporine 4h gradient	0.529283	14.1002	1.2734
SDGEGGIEDENR	NUP205	Staurosporine 4h gradient	0.530887	65.9141	1.27085
AFTELFQVACAKPPPLGLCDYPSSR	TTLL12	Staurosporine 4h gradient	0.539473	79632.3	1.27063
YRENLLLSDSPSCR	ROCK2	Staurosporine 4h gradient	0.540576	3.41911	1.27055
NLHYFNSDSFASHPNYPYSDEY	AKR1C3	Staurosporine 4h gradient	0.538029	88.1979	1.2705
TSPQGMPQHPPAPQGQ	FUBP1	Staurosporine 4h gradient	0.545054	184353	1.26902
VMSEFNNNFR	CD63	Staurosporine 4h gradient	0.539914	4012.01	1.26802
SSNFGPMK	HNRNPA1	Staurosporine 4h gradient	0.553338	1.39352e+11	1.26695
SSECSLIR	GTF2H2	Staurosporine 4h gradient	0.538909	10.388	1.26648
EFVSPSLTPPPAIAHPALPTIPERK	URI1	Staurosporine 4h gradient	0.532786	1.99044e+09	1.26606
THGFVHR	CMBL	Staurosporine 4h gradient	0.56264	22.9022	1.26566
TPDQAILWLWK	QSOX2	Staurosporine 4h gradient	0.534069	2.13603	1.2652
DSIDAGSK	FAM136A	Staurosporine 4h gradient	0.533162	2.63887	1.26473
NAQAIEDMVGYAQETQHEK	PSMD1	Staurosporine 4h gradient	0.550376	59857.8	1.26405
EYTDSSYEEK	GSTM1	Staurosporine 4h gradient	0.536988	589.043	1.26379
GKFEDMAK	HMGB1	Staurosporine 4h gradient	0.551576	4.73205e+10	1.26365
IPPHHPHTSR	PSMF1	Staurosporine 4h gradient	0.544515	3.42537e+16	1.26268
NYDPQK	RPL10A	Staurosporine 4h gradient	0.54659	0.0333932	1.26254
LGVADIIDCVVLT	NFATC2IP	Staurosporine 4h gradient	0.536599	2.05218	1.26166
VYIGSFWAQPLQNTDNRR	EHD4	Staurosporine 4h gradient	0.532586	0.687417	1.26035
ANYWWLR	ATIC	Staurosporine 4h gradient	0.539679	107.597	1.26023
VIFLQGGGCGQFSAVPLNLIGLK	PSAT1	Staurosporine 4h gradient	0.532895	1924.24	1.25991
SHIMPAEFSSCPLNSDEEVNK	C11orf54	Staurosporine 4h gradient	0.541236	2.93285e+10	1.25977
ATCIGNNSAAAVSMLK	PSMA4	Staurosporine 4h gradient	0.520037	1.59627e+06	1.25931
DYGPAK	HMGB3	Staurosporine 4h gradient	0.55786	0.0942082	1.2589
LLCETLLEPGCQLESLWVK	RNH1	Staurosporine 4h gradient	0.559201	42470.2	1.25865
ILDTEAVAWDR	LIG1	Staurosporine 4h gradient	0.529327	3.24042	1.25829
RRPSQGPPAR	TNKS1BP1	Staurosporine 4h gradient	0.550021	62.5573	1.25817
MGPPVGGHR	HNRNPL	Staurosporine 4h gradient	0.555116	2.78666e+06	1.25805
VDELTTDLEIL	DCTN1	Staurosporine 4h gradient	0.548405	0.143716	1.25589
FGSHCGIPEEYCVSGVNTWR	MYOF	Staurosporine 4h gradient	0.53187	0.407021	1.25588
LCLNICVGESGDR	RPL11	Staurosporine 4h gradient	0.518912	8.78961e+07	1.25511
GTNTIMDK	HNRNPU	Staurosporine 4h gradient	0.571523	7.75292e+11	1.25442
GHATDEWFLLSSHIPLK	RASA1	Staurosporine 4h gradient	0.532281	46.0218	1.25386
VGWIFTDLVSEDTRK	NPLOC4	Staurosporine 4h gradient	0.533609	647.391	1.25355
ESSQSEASVR	HUWE1	Staurosporine 4h gradient	0.530658	2.43203	1.25329
NIGHFDVEIDVK	AHCY	Staurosporine 4h gradient	0.543558	1.06056	1.25293
FDENAK	PGK1	Staurosporine 4h gradient	0.578763	20.8631	1.25218
AAVVESHK	GSR	Staurosporine 4h gradient	0.530139	7.09939	1.25086
NAQLDNEK	LRRFIP2	Staurosporine 4h gradient	0.529744	0.130633	1.25045
DTGEGYQTPNIILDIQPGGNHVIEDSHK	PREPL	Staurosporine 4h gradient	0.530436	474.628	1.24951
TNTPADVFIVFTDNETFAGGVHPAIALR	TROVE2	Staurosporine 4h gradient	0.525409	0.310562	1.24879
SNAALALQLAHCWLQR	FPGS	Staurosporine 4h gradient	0.526845	8.48439	1.24855
VQSTGEGEAQR	FAM91A1	Staurosporine 4h gradient	0.52512	0.510784	1.24853
SVGYPHPDWIWR	NPTN	Staurosporine 4h gradient	0.514933	81.0823	1.24741
IQAELAVILK	NUMA1	Staurosporine 4h gradient	0.507966	1233.26	1.24672
YGLNMCR	RPS29	Staurosporine 4h gradient	-0.516148	754867	1.24647
NVASVCLQIGYPTVASVPHSIINGYK	RPLP0	Staurosporine 4h gradient	0.540973	260.29	1.24538
LLLNLELQK	SPTBN2	Staurosporine 4h gradient	0.513631	2.21665e+09	1.2453
LGGSPTSLGTWGSWIGPDHDK	PRKCSH	Staurosporine 4h gradient	0.534365	2.04186	1.24421
MQEENITR	POLR2E	Staurosporine 4h gradient	0.610164	6.79952e+173	1.24387
LHLGSSAPGK	CEP170	Staurosporine 4h gradient	0.526867	0.170344	1.24312
MMIPDCQR	TBCA	Staurosporine 4h gradient	0.631957	1.40057e+06	1.24265
GYPTLLWFR	TXNDC5	Staurosporine 4h gradient	0.50683	119.24	1.24169
REPGYTPPGAGNQNPPGMYPVTGPK	LPP	Staurosporine 4h gradient	0.528543	2.52561e+08	1.24148
GGTESMSQAPYCVR	ACAA2	Staurosporine 4h gradient	0.52121	666.441	1.24108
VVPLADIITPNQFEAELLSGRK	PDXK	Staurosporine 4h gradient	0.525296	520.457	1.23926
SGGTALHVAAAK	PPP1R12A	Staurosporine 4h gradient	0.519963	0.107921	1.23916
KEPEAFDWSPVVTYVCDLEGNR	NNMT	Staurosporine 4h gradient	0.517178	109.15	1.23849
AVVSSPAGILSLTLLER	HPDL	Staurosporine 4h gradient	0.520384	13.6036	1.23835
YNQLMR	ENO3	Staurosporine 4h gradient	0.535758	1110.47	1.23767
DRSGVISDTELQQALSNGTWTPFNPVTVR	PDCD6	Staurosporine 4h gradient	0.514366	0.898437	1.236
ALLVEVQLLESK	PSMD11	Staurosporine 4h gradient	0.530191	3.62477e+24	1.23561
LLELAEELLR	CCT8	Staurosporine 4h gradient	0.548387	3393.81	1.23538
KDPDTEEYRK	TPR	Staurosporine 4h gradient	0.519739	0.113496	1.23523
TATAVAHCK	RPS16	Staurosporine 4h gradient	0.507502	18.3437	1.23522
LDNAYMEK	PKM	Staurosporine 4h gradient	0.62306	6.73255e+19	1.2348
VFIWTCDDASSNTWSPK	SEC13	Staurosporine 4h gradient	0.51695	440.747	1.23473
ATEEEGTPK	BASP1	Staurosporine 4h gradient	0.557671	6327.57	1.23427
VMLALPSVR	PPP1R7	Staurosporine 4h gradient	0.520657	1.26982e+07	1.23393
RQAHLC	RPS12	Staurosporine 4h gradient	-0.575211	4.3597e+159	1.23347
SCMLTGTPESVQSAK	FUBP1	Staurosporine 4h gradient	0.534214	3.51841e+08	1.23327
TQIVDCAAVANWIFSSELSR	NCBP1	Staurosporine 4h gradient	0.517621	2723.6	1.23288
VLDVSNSF	PSMD7	Staurosporine 4h gradient	0.520189	1006.56	1.23276
AFDIPGFYDSGLLQGK	NQO2	Staurosporine 4h gradient	0.544059	181.286	1.23276
GGAGVGSMTK	RPS19	Staurosporine 4h gradient	0.53768	2.24685e+31	1.23237
AITATQK	GAPDH	Staurosporine 4h gradient	0.56845	0.695419	1.23131
ISISTSGGSFR	KRT5	Staurosporine 4h gradient	0.515583	333078	1.2312
TCVQTLEGHAQNVSCASFHPELPIIITGSEDGTVR	COPB2	Staurosporine 4h gradient	0.51049	13.7883	1.23074
MIEMDGTENK	ENO1	Staurosporine 4h gradient	0.621639	2.2429e+22	1.23016
LAVEDGATEIDVVINR	DERA	Staurosporine 4h gradient	0.513283	2904.68	1.23002
GQIEEAGWSYVGGWTGQGGSK	PFKM	Staurosporine 4h gradient	0.531537	1050.41	1.22997
SLTLVFEYLDK	CDK16	Staurosporine 4h gradient	0.520143	943.032	1.22973
DQVGILAGWFK	SAMD4B	Staurosporine 4h gradient	0.518612	1199.57	1.22947
VGTLDVLVGLSDELAK	ATP6V1C1	Staurosporine 4h gradient	0.497416	195169	1.22935
SKFEDMAK	HMGB2	Staurosporine 4h gradient	0.529958	5.10928e+10	1.22867
NMGDPYGSGGQK	SFPQ	Staurosporine 4h gradient	0.545777	1.48637e+09	1.22856
DMFCAG	CCT7	Staurosporine 4h gradient	0.534436	1712.65	1.22842
GMDQGLLGMCPGER	FKBP10	Staurosporine 4h gradient	0.616421	1.14017e+12	1.22708
FPLEEPGPRPLPWPPGSDEVAK	PRRC2A	Staurosporine 4h gradient	0.524259	22.2055	1.22706
GLMDDVDFK	HYOU1	Staurosporine 4h gradient	0.520763	2.19333e+10	1.22532
EAFNMIDQNR	MYL12B	Staurosporine 4h gradient	0.539011	238968	1.22469
TNPVAAK	TES	Staurosporine 4h gradient	0.523222	2423.16	1.224
AGGDGAEAPAK	DDX39B	Staurosporine 4h gradient	0.540999	281.253	1.22327
IYVEAEQVEDDR	NPEPPS	Staurosporine 4h gradient	0.513664	0.852317	1.22321
LIVVLEGA	EMG1	Staurosporine 4h gradient	0.51241	2786.79	1.22281
NIIIALIDR	VPS35	Staurosporine 4h gradient	0.504225	9.29869e+06	1.22272
PLGTQVAVAVHQWLDIPEK	SEPHS1	Staurosporine 4h gradient	0.499236	157.106	1.2222
ANSFTVSSVAAPSWLHR	HDLBP	Staurosporine 4h gradient	0.528214	80.3477	1.22132
VAGDEESYEVFK	CKB	Staurosporine 4h gradient	0.511394	2971.54	1.22074
ARPASPSLQLLPWR	PPP1R13L	Staurosporine 4h gradient	0.511312	17.2932	1.2195
KTATAVAHC	RPS16	Staurosporine 4h gradient	0.508739	1443.36	1.21945
GAPLAK	RPL8	Staurosporine 4h gradient	0.552944	0.0829595	1.2192
TNLCQK	ADH5	Staurosporine 4h gradient	0.510545	36.1474	1.21912
GSHTDAPDTATGN	ANKFY1	Staurosporine 4h gradient	0.526549	31.5988	1.2173
DAVSGMGVIVHIIEK	PSMB3	Staurosporine 4h gradient	0.500188	197785	1.21701
TLWIWECGITAK	RNH1	Staurosporine 4h gradient	0.54035	64314.7	1.21623
RPFGVSLLYIGWDK	PSMA4	Staurosporine 4h gradient	0.491665	1212.28	1.21613
SVLWWLPVEK	SUMF2	Staurosporine 4h gradient	0.500395	5608.91	1.21575
HAVSDPSILDSLDLNEDEREVLINNINR	EIF2S1	Staurosporine 4h gradient	0.540571	615.35	1.21512
ESGDREALQLWSALQLK	FN3KRP	Staurosporine 4h gradient	0.501093	43.8099	1.21502
SRDNGPDGMEPEGVIESN	EIF4A1	Staurosporine 4h gradient	0.547964	1963.4	1.21448
TEETQPSETK	EIF2S2	Staurosporine 4h gradient	0.503579	64.0172	1.21269
LRESEQAR	ARHGEF2	Staurosporine 4h gradient	0.50505	302.805	1.21215
SSAGTGTTEDTEAK	SARNP	Staurosporine 4h gradient	0.515448	0.279674	1.21198
NLSPYVSNELLEEAFSQFGPIER	SFPQ	Staurosporine 4h gradient	0.528955	0.146157	1.21115
HEVSFK	ZMYM2	Staurosporine 4h gradient	0.50801	0.101775	1.21108
FELALQLGELK	COPB2	Staurosporine 4h gradient	0.499912	2.77445e+12	1.21014
ANEETQEREEQMK	NASP	Staurosporine 4h gradient	0.55598	9.43471e+12	1.20902
KLNIGGK	RAB21	Staurosporine 4h gradient	0.506387	0.42881	1.20886
TDYMVGSYGPR	ARHGDIA	Staurosporine 4h gradient	0.483963	15760.4	1.20851
RTQQMLHGL	RAD21	Staurosporine 4h gradient	0.50645	906.275	1.20787
TKPPLAPGTILYEAELSQFSEDIKK	FAM129A	Staurosporine 4h gradient	0.504095	0.170302	1.20763
PLSSLTPLIMAAK	PAK2	Staurosporine 4h gradient	0.502447	0.719128	1.20758
ETSVTPSNLWGGQGLLGVSIR	GORASP2	Staurosporine 4h gradient	0.512838	987.461	1.207
ISFDLSLAR	HARS	Staurosporine 4h gradient	0.49303	513031057159113	1.2069
TQGHQDQSIR	DDX19A	Staurosporine 4h gradient	0.508803	2.27414e+06	1.20618
NCEPMIGLVPILK	MRPS7	Staurosporine 4h gradient	0.511765	3.63285e+17	1.2061
GYLDGEVELVSGVVAR	VAT1	Staurosporine 4h gradient	0.53051	28.3922	1.20599
DLITEAMEIK	STK3	Staurosporine 4h gradient	0.516723	5612504526699660	1.20583
VKPLHYISWLVGHEGK	NRDC	Staurosporine 4h gradient	0.499447	262.256	1.20573
NFAPNFK	NACC1	Staurosporine 4h gradient	0.504882	0.249105	1.2053
ATVLLSMSK	PDCD4	Staurosporine 4h gradient	0.518638	7.67162	1.20513
ASAPPQEQK	PABPC1	Staurosporine 4h gradient	0.503055	569.008	1.20496
VLAPQISFAPEIASEEER	NQO2	Staurosporine 4h gradient	0.519142	65823.2	1.20446
KPPPVPALPSKLPTFGAPEQLVDLK	TRIM25	Staurosporine 4h gradient	0.500686	3.41118	1.20283
VDNAYWLWTFQGR	EIF3B	Staurosporine 4h gradient	0.513209	1161.15	1.20205
DFQGSK	EWSR1	Staurosporine 4h gradient	0.488626	14.4038	1.20202
AIMGSGKEDYTGK	SMS	Staurosporine 4h gradient	0.507233	7.09514e+07	1.20185
VNNVVWDLDRPLEEDCTLELLK	TARS	Staurosporine 4h gradient	0.5237	122.376	1.20163
DGQWFTDWDAVPHSR	NSUN2	Staurosporine 4h gradient	0.506684	43.0389	1.20112
GFLNVLEVLK	GDA	Staurosporine 4h gradient	0.515214	50.1557	1.20027
LQEDEMR	UBXN1	Staurosporine 4h gradient	0.499492	341237	1.20022
IVEMSTSK	EIF5A	Staurosporine 4h gradient	0.548001	363673011533553	1.19989
RSVLDAAQIVGLNCLR	HSPH1	Staurosporine 4h gradient	0.504453	44916.8	1.19978
NMGYVQQR	BUB3	Staurosporine 4h gradient	0.540491	4.55496e+58	1.19879
FSSLLPGGNR	SNUPN	Staurosporine 4h gradient	0.50092	110.54	1.19866
ETMEDIDK	CALU	Staurosporine 4h gradient	0.539924	526666	1.19835
EADGEQDEEEK	CCAR1	Staurosporine 4h gradient	0.535431	14036.3	1.19832
LVEGILHAPDAGWGNLVYVV	TARDBP	Staurosporine 4h gradient	0.5148	1.52915	1.19799
EHGGPEGMDPDGVIESN	EIF4A2	Staurosporine 4h gradient	0.509009	794706	1.19758
PLNPNFCFLQCTSAYPLQPEDVNLR	NANS	Staurosporine 4h gradient	0.526121	13.2888	1.19702
FMADIDLDPGCTLNK	TARS	Staurosporine 4h gradient	0.50816	974.691	1.19669
ICTDGWDGELCDRDVR	DLK1	Staurosporine 4h gradient	0.494559	287.704	1.19635
DTLSIHYLMLPR	IARS	Staurosporine 4h gradient	0.537035	5.6352e+19	1.19592
AFLDVVIGGR	GAPVD1	Staurosporine 4h gradient	0.517527	25969.9	1.19588
HLHFTLVK	PYGB	Staurosporine 4h gradient	0.502787	4.57342e+06	1.19543
IRDGWQVEEADDWLR	PYGL	Staurosporine 4h gradient	0.495321	0.115372	1.1954
IAPQYYDMSNFPQCEAK	DHX15	Staurosporine 4h gradient	0.557602	358.48	1.19522
LRVEHEK	KIF5B	Staurosporine 4h gradient	0.512518	3.90753	1.19486
VANILHDDCAFLSAFGDVSKPER	ERP44	Staurosporine 4h gradient	0.494193	6.03025	1.19446
YIEELGK	CAST	Staurosporine 4h gradient	0.533051	11087.7	1.19324
SRFWYFVSQLK	RPL18A	Staurosporine 4h gradient	0.46117	48.5609	1.19249
YDDMAAAMK	YWHAG	Staurosporine 4h gradient	0.716792	2.9676e+07	1.19189
SGFLNVLEVLK	GDA	Staurosporine 4h gradient	0.512668	75.2561	1.19187
DIVNIDISEVVIK	METTL13	Staurosporine 4h gradient	0.48812	118.176	1.19179
TFDSIVMDPK	PDIA4	Staurosporine 4h gradient	0.482946	24.3566	1.19073
GVDEATIIDILTKR	ANXA1	Staurosporine 4h gradient	0.503798	316.47	1.19042
SVPHNESEDEVAVDMEFAK	EIF3F	Staurosporine 4h gradient	0.487355	34.3302	1.19038
HGVVPLATYMR	RPL21	Staurosporine 4h gradient	0.479663	143082	1.19014
VQLATSIGNPPVSLLQQCTNILSQGSK	USO1	Staurosporine 4h gradient	0.510564	75.1745	1.18978
HGGEDYVFSLLTGYCEPPTGVSLR	CYC1	Staurosporine 4h gradient	0.495221	6603.37	1.1895
VAFSNQQSYIAAISAR	CPEB2	Staurosporine 4h gradient	0.492302	995.787	1.18941
ADRDESSPYAAM	RPS14	Staurosporine 4h gradient	0.519928	728908	1.18844
MDIRPNHTIYINNMNDK	SNRPB2	Staurosporine 4h gradient	0.541846	2087.01	1.18838
DVAWAPSIGLPTSTIASCSQDGR	SEC13	Staurosporine 4h gradient	0.485873	413.006	1.18837
ELQNAPDAIPESGVEPPALDTAWVEATRK	GPS1	Staurosporine 4h gradient	0.494526	0.324861	1.18778
MQFWPASYLCFR	MYBBP1A	Staurosporine 4h gradient	0.510977	3.47217	1.18772
GIEVDIDVEHGGK	SQSTM1	Staurosporine 4h gradient	0.491957	3344.67	1.18733
LIICVFLEK	MACROD1	Staurosporine 4h gradient	0.494705	121456307313324	1.18662
AVVLMGK	RPLP0	Staurosporine 4h gradient	0.509026	57895.8	1.18644
ESVELPLTHPEYYEEM	PSMC1	Staurosporine 4h gradient	0.515017	7.07836e+06	1.18633
LSSARPGGLGSSSLYGLGASRPR	KRT7	Staurosporine 4h gradient	0.540083	9969.39	1.18568
TDMSRPVELSDR	CCT4	Staurosporine 4h gradient	0.5499	1.66858e+06	1.18515
LIEAEDNMNCQ	SNRPD3	Staurosporine 4h gradient	0.533404	2.97232e+06	1.18507
EEGSENAVK	OLA1	Staurosporine 4h gradient	0.480808	110627	1.18456
KTGSPGGPGVSGGSPAGGAGGGSSGLPPSTK	DYNC1LI1	Staurosporine 4h gradient	0.482067	0.0103567	1.18434
KYTMGDAPDYDR	GSTM1	Staurosporine 4h gradient	0.477485	10448.8	1.18414
LQNVQIALDFLK	MACF1	Staurosporine 4h gradient	0.518164	102332738968623	1.18359
SAYQEAMDISK	SFN	Staurosporine 4h gradient	0.515729	6.48083e+06	1.1831
SGSGTMNLGGSLTR	CAPZB	Staurosporine 4h gradient	0.526786	8.93884e+08	1.18265
LYIEAEIK	CSTF3	Staurosporine 4h gradient	0.508003	4.06157e+26	1.18257
DALHSEK	DIAPH1	Staurosporine 4h gradient	0.490747	7.94474	1.18239
ALLELEMNSDLK	RPS7	Staurosporine 4h gradient	0.511348	5.10424e+08	1.18211
FMDDTSR	RPS28	Staurosporine 4h gradient	0.482398	134.66	1.18167
EVDWSQNTATFSPAISPTHPGEGLVLRPL	GNPNAT1	Staurosporine 4h gradient	0.488935	0.0422046	1.18157
PPLPPPPVLPGPGEELPGAR	C9orf40	Staurosporine 4h gradient	0.466486	12.272	1.18043
RLDVTVQSFGWSDR	FAM98B	Staurosporine 4h gradient	0.488478	243.071	1.17969
GTPVPRPPQDMGQIGVR	SF3B2	Staurosporine 4h gradient	0.519671	5.65757e+07	1.17956
TAGYPNVNIHNFTTSWR	SPTBN1	Staurosporine 4h gradient	0.508823	858.218	1.17808
LYTWVEWVK	LARS	Staurosporine 4h gradient	0.475632	136.561	1.17789
ILPVGASSFK	ENO3	Staurosporine 4h gradient	0.505149	7.46087	1.17733
AGWNELLIASFSHR	RXRA	Staurosporine 4h gradient	0.48769	1762.7	1.17702
HQGVMVGM	ACTB	Staurosporine 4h gradient	0.49592	1.28865e+10	1.17688
DLPTIPGVTSPSSDEPPMEAS	EIF4EBP1	Staurosporine 4h gradient	0.482893	83553.2	1.17622
SIAFHSAVSLD	STRAP	Staurosporine 4h gradient	0.504289	0.819089	1.17576
LVDISQDNALRDEMR	SH3BGRL3	Staurosporine 4h gradient	0.468085	0.134615	1.17543
LNVTVGVDGTLYK	HK1	Staurosporine 4h gradient	0.490487	2.68386e+11	1.17488
GLYSDTELQQCLAAAQAASQHVFR	EXOSC5	Staurosporine 4h gradient	0.47972	96.2814	1.17323
NLGISLANLLLSK	HMBS	Staurosporine 4h gradient	0.477395	59.8594	1.17293
RGGPPFAFVEFEDPRDAEDAVYGR	SRSF1	Staurosporine 4h gradient	0.479757	0.0524475	1.17183
KLDLEAWFPGSGAFR	SARS	Staurosporine 4h gradient	0.484561	14.0461	1.17172
NLEGDHSDAPMETETSFK	HSPA4L	Staurosporine 4h gradient	0.476569	165.247	1.1716
GRAEVLISTVGPEDCVVPFLTRPK	MARS	Staurosporine 4h gradient	0.474274	0.524272	1.17136
KLPPLPSLTSQPHQVLASEPIPFSDLQQVSR	LAMTOR1	Staurosporine 4h gradient	0.469605	0.0377931	1.17069
LVGSGFK	STEAP3	Staurosporine 4h gradient	0.467965	0.625737	1.17068
GRPFSGLPLSGGSDFLQPPQPAFPGR	CCDC117	Staurosporine 4h gradient	0.481375	0.0342087	1.17055
GSAGDGFHGDVYLTVK	LIG3	Staurosporine 4h gradient	0.47912	975.124	1.17018
LIHADQDR	COPB1	Staurosporine 4h gradient	0.501479	20.6771	1.17009
DATNDQVTK	IDH1	Staurosporine 4h gradient	0.536789	398.781	1.16974
RHFIQDTCLYECSPNLGPWIQ	FOLR1	Staurosporine 4h gradient	0.535844	9382.7	1.16942
DFPQMGR	GSPT2	Staurosporine 4h gradient	0.479424	5.60837	1.16915
QESTEYR	VIM	Staurosporine 4h gradient	0.546641	23.3924	1.16908
AGAGSATLSM	MDH2	Staurosporine 4h gradient	0.480818	41.9308	1.16859
NLINQMLTINPAK	CAMK2G	Staurosporine 4h gradient	0.47943	99.7937	1.16805
FQWDLNAWTK	TRIM28	Staurosporine 4h gradient	0.496308	1965.35	1.1672
LFQVSTLDAALSGTL	MCM5	Staurosporine 4h gradient	0.515558	6.73315	1.16676
SLEDQVEML	PRKCSH	Staurosporine 4h gradient	0.522551	1303638067321860	1.16657
TFEGVDPQTTSMR	GDI1	Staurosporine 4h gradient	0.503519	1.0323e+07	1.16579
AAMKAVTEQGHELSNEER	YWHAB	Staurosporine 4h gradient	0.497347	9.30173	1.16461
HAFGCALVHTSGWK	ELAC2	Staurosporine 4h gradient	0.480251	139.536	1.16451
RQAMPFK	RPL14	Staurosporine 4h gradient	0.500404	2.20856e+10	1.16425
ITSPLMEPSSIEK	PSMA5	Staurosporine 4h gradient	0.487207	1.19388	1.16392
RFTAQGLPDLNHSQVYAVK	UPF1	Staurosporine 4h gradient	0.488374	3.1754	1.16376
LASYLDK	KRT14	Staurosporine 4h gradient	0.443856	258153	1.16361
DVPNETLQVEEDDRPELPWWK	IPO7	Staurosporine 4h gradient	0.49937	2168.56	1.16333
VVACTSAFLLWDPTK	BLVRB	Staurosporine 4h gradient	0.498266	1107.03	1.16306
KLEAADLVIF	NQO1	Staurosporine 4h gradient	0.476472	63.7338	1.16305
DFNHINVELSLLGK	RPL9	Staurosporine 4h gradient	0.453871	2.36195e+35	1.16256
EDENSWFNLFVIHQNR	MRE11	Staurosporine 4h gradient	0.513697	534.624	1.16129
LVHLWSSDSHQPLWSR	EML2	Staurosporine 4h gradient	0.47505	264.097	1.161
SIASETHK	PUF60	Staurosporine 4h gradient	0.498627	5.54145e+06	1.16049
HESQMDSVVK	REEP5	Staurosporine 4h gradient	0.486373	1.00719e+13	1.16031
AIDEPSFSVAYANMCR	EIF4G3	Staurosporine 4h gradient	0.496509	5683.95	1.16029
ELQEQMSR	BZW1	Staurosporine 4h gradient	0.504242	8.13731e+07	1.16023
SSTTSMTSVPK	PSMD2	Staurosporine 4h gradient	0.504895	362.268	1.16006
ELANSPDCPQMCAYK	PITPNB	Staurosporine 4h gradient	0.551936	5.64261e+75	1.16005
APKPDGPGGGPGGSHM	FUS	Staurosporine 4h gradient	0.461109	3.14813e+07	1.15994
RATSLAWHPTHPSTVAVGSK	DDB2	Staurosporine 4h gradient	0.465182	0.819999	1.15966
GVIDLDVFLK	TSG101	Staurosporine 4h gradient	0.457552	5.49965e+24	1.15949
AVTMPATETK	MAGED2	Staurosporine 4h gradient	0.476435	0.472231	1.15894
LGHVVMGNNAVSPYQQVIEK	EIF3E	Staurosporine 4h gradient	0.509676	3.99967e+08	1.15884
RMVIPNQPPLTAT	LPP	Staurosporine 4h gradient	0.470951	0.145562	1.15867
LQELEGQIADLK	KIF4A	Staurosporine 4h gradient	0.468933	1205.21	1.158
GFKEDPFVFIPEDDPLFPPIEK	NSUN2	Staurosporine 4h gradient	0.485958	15.8922	1.15784
YVDAGPETMTQR	AK1	Staurosporine 4h gradient	0.472961	4.3083e+07	1.15753
HVFWGSGSHTLPALLENLK	TFRC	Staurosporine 4h gradient	0.493255	10.2719	1.15722
SWPDWALPR	HSPB8	Staurosporine 4h gradient	0.475964	232.163	1.15697
HGTALQR	OSBP	Staurosporine 4h gradient	0.475693	242.821	1.15692
VNSYWFITADHLIEK	HINT3	Staurosporine 4h gradient	0.47847	403622	1.15651
PKPENQDESELLTVPDGWKEPAFSK	KRR1	Staurosporine 4h gradient	0.472466	0.868044	1.15643
LAIGDLVSAEVGPR	RNPEP	Staurosporine 4h gradient	0.488735	66.7961	1.1563
GCSCYCCK	QTRT2	Staurosporine 4h gradient	0.47431	245.607	1.15589
IGWSLDSCSTQLGEEPFSYGYGGTGKK	HNRNPUL1	Staurosporine 4h gradient	0.502314	0.100842	1.15554
AGAGDFMR	FKBP10	Staurosporine 4h gradient	0.499578	8.55382e+10	1.15546
MILPTVPALPGPGPGPGR	RFX5	Staurosporine 4h gradient	0.47108	103.65	1.15542
VLAFGAKPDSTLHTYFPSFLSR	TMEM214	Staurosporine 4h gradient	0.467483	67.4471	1.15532
DYIHINIGAL	DDX5	Staurosporine 4h gradient	0.525991	0.28257	1.15502
FGYTVSEENYMCR	GNPNAT1	Staurosporine 4h gradient	0.463271	241.243	1.15482
SNILTLMYQCMQDK	TNPO1	Staurosporine 4h gradient	0.569507	279.191	1.15477
ALGSDHCPITLYLAL	APEX1	Staurosporine 4h gradient	0.432964	5.39241e+07	1.15371
LGIWGGNVALDNLQIK	VPS13C	Staurosporine 4h gradient	0.471519	0.290143	1.15358
SLDEMEK	SFPQ	Staurosporine 4h gradient	0.512866	1.06587e+08	1.15349
LVQSPNSYFMDVK	RPS27L	Staurosporine 4h gradient	0.470667	171.308	1.15334
DEMVPR	RCC2	Staurosporine 4h gradient	0.51202	7.62833e+12	1.15275
EHSFEVSLF	CCAR1	Staurosporine 4h gradient	0.504904	506.277	1.15182
YVELFLN	HNRNPH1	Staurosporine 4h gradient	0.453404	2.22609e+07	1.15178
MLLQLDGSTPICEDIGR	PMPCB	Staurosporine 4h gradient	0.471908	517.137	1.15168
SSPGQTPEEGAQALAEFAALHGPALR	TTLL12	Staurosporine 4h gradient	0.472174	9.51988	1.15164
DVSGPMPDSYSPR	VARS	Staurosporine 4h gradient	0.486272	7.55595e+09	1.15162
IWLAAHWDK	RAD21	Staurosporine 4h gradient	0.474376	5.75409e+06	1.15143
KVQVPNCDEIFYAGTGNLLLR	COPA	Staurosporine 4h gradient	0.464413	1079.4	1.15054
PMVYLVNLSEK	OLA1	Staurosporine 4h gradient	0.461429	2878.97	1.1504
YPALTKPENQDIDWTLLEGETREER	PLS3	Staurosporine 4h gradient	0.469421	1435.45	1.14965
NVVGGQR	SFN	Staurosporine 4h gradient	0.503665	1.80605	1.14937
RNPPGFAFVEFEDPRDAADAVR	SRSF3	Staurosporine 4h gradient	0.454287	777931	1.14936
GVHDDVDIILLQD	ABRACL	Staurosporine 4h gradient	0.463547	167722	1.14936
VTNPNSTEHMK	KPNB1	Staurosporine 4h gradient	0.538943	1343.88	1.14925
AIADEEDYAGEVK	PDIA4	Staurosporine 4h gradient	0.470841	11827.1	1.14922
DMGTVVLGK	GSPT2	Staurosporine 4h gradient	0.467619	0.934173	1.14917
AFLATGGDITR	OXSR1	Staurosporine 4h gradient	0.484285	82.4101	1.14835
LSFAHPPSAEVEAIALATLHDR	PFAS	Staurosporine 4h gradient	0.486547	497.765	1.14831
VLNQEEMEK	CARD16	Staurosporine 4h gradient	0.470197	108854	1.1482
ELAPAVSVLQLFCSSPKPALR	COPG2	Staurosporine 4h gradient	0.47324	0.196404	1.14816
RLQVIVCSATLHSFDVK	DDX1	Staurosporine 4h gradient	0.504131	79.8766	1.14795
LNSLCMAWLVDHVYAIR	PPP2R1A	Staurosporine 4h gradient	0.48218	2050.22	1.14735
LELLLMDNLR	ITGA3	Staurosporine 4h gradient	0.467306	1.38246e+06	1.14716
GKEENISCDNLVLEIN	EIF2B5	Staurosporine 4h gradient	0.470299	1550.97	1.14713
GDAAVRDELMAA	PSMD6	Staurosporine 4h gradient	0.478876	502213006270509	1.1468
EAGEGGEAEAPAAEGGK	MARCKS	Staurosporine 4h gradient	0.475082	0.369519	1.14668
SQKPVMVK	RPL28	Staurosporine 4h gradient	0.480034	294.95	1.14664
VFFDVDIGGER	PPID	Staurosporine 4h gradient	0.477695	589.999	1.14607
FAGDIEEMEER	ELAC2	Staurosporine 4h gradient	0.477234	5.94451e+16	1.14604
EITNACFEPANQMVK	TUBA1A	Staurosporine 4h gradient	0.530768	1.20038e+08	1.1458
MGPGATAGGAEK	RAB1A	Staurosporine 4h gradient	0.461925	0.453115	1.14566
FTLTQSEADADILFNFSHFK	TTLL12	Staurosporine 4h gradient	0.462284	3853.61	1.14559
YLSDNVHLVCEETANYL	CDC37	Staurosporine 4h gradient	0.4648	27.2136	1.14525
FALGLSGGSLVSMLAR	PGLS	Staurosporine 4h gradient	0.470008	47229.2	1.14478
AISEMTDK	ARF4	Staurosporine 4h gradient	0.46675	75.7362	1.14454
ALDIAENEMPGLMR	AHCY	Staurosporine 4h gradient	0.573448	1.0546e+09	1.14424
GQGSSPVAMQK	VCL	Staurosporine 4h gradient	0.535259	2.97292e+08	1.14385
GAVLVCDMSSNFLSK	PSAT1	Staurosporine 4h gradient	0.47673	911.979	1.14354
NLNMEADPGQYR	BSG	Staurosporine 4h gradient	0.490714	6.26788e+10	1.14338
LCLLLTLPR	WDR47	Staurosporine 4h gradient	0.460018	1.67415e+07	1.14331
VIVMTTK	PTPN11	Staurosporine 4h gradient	0.462638	3.00239	1.14266
LKEEEEDK	CALR	Staurosporine 4h gradient	0.532188	0.336733	1.14216
TYIQLLIR	NUP107	Staurosporine 4h gradient	0.459247	6.18452e+07	1.14208
FQGQTCEMCQTCLGVCAEHK	ITGB1	Staurosporine 4h gradient	0.496946	4130.3	1.14194
LNLAFVANLFNK	PLS3	Staurosporine 4h gradient	0.435158	5.38406e+13	1.14104
LMATLR	MYH10	Staurosporine 4h gradient	0.483571	1128.25	1.14036
AITHLNNNFMFGQ	HNRNPL	Staurosporine 4h gradient	0.529053	8.18823e+35	1.14018
LPEIYIQLQR	EHD4	Staurosporine 4h gradient	0.450126	1.05843e+06	1.14006
GGNPILFELEK	EIF2D	Staurosporine 4h gradient	0.461499	61.5768	1.13997
GEGESPQAR	VCL	Staurosporine 4h gradient	0.521717	184.909	1.13989
ALEEELEDLELGL	PYM1	Staurosporine 4h gradient	0.459063	31738.6	1.13967
NLVQEELAAR	DUS3L	Staurosporine 4h gradient	0.46378	212.158	1.13949
LGEYMEK	FAM129B	Staurosporine 4h gradient	0.461757	2.57261e+06	1.13948
AFTTELVVEAVVR	CCDC22	Staurosporine 4h gradient	0.452387	98597.1	1.13933
LENSAAPK	SF3B2	Staurosporine 4h gradient	0.496533	134.026	1.13918
WVIYNDQK	USP5	Staurosporine 4h gradient	0.46275	7358.07	1.1389
VLVDDGWILAYCHVR	PREPL	Staurosporine 4h gradient	0.461928	125.675	1.13871
FRLPDGSSFTNQFPSDAPLEEAR	UBXN4	Staurosporine 4h gradient	0.462703	4827.07	1.13816
AGLNCSTENMPIK	EIF2S1	Staurosporine 4h gradient	0.459296	375.966	1.13758
GSTSDLGHCEK	PAICS	Staurosporine 4h gradient	0.463699	62.6193	1.13751
CASLQK	ALB	Staurosporine 4h gradient	0.4892	1.02228	1.13722
AHFTIWDK	MRPL39	Staurosporine 4h gradient	0.462325	0.668992	1.13653
SGPRPPLPPDRPSAGAPPPPPPSTSIR	WIPF1	Staurosporine 4h gradient	0.451558	5718.19	1.13648
TGPVMPVR	RPL13	Staurosporine 4h gradient	-0.46774	0.110421	1.13598
FVIHHSMSK	RECQL	Staurosporine 4h gradient	0.46218	1.44503e+13	1.13495
LVFVHSAEGNEFWSALLEK	CAPN1	Staurosporine 4h gradient	0.486471	670.182	1.1346
LLAELDAIIGK	MORC3	Staurosporine 4h gradient	0.459827	5.56922e+07	1.13457
LLGSTIPLCSAQWER	CPT1A	Staurosporine 4h gradient	0.455308	62.8289	1.13454
RLWADHGVQACFGR	GNAI2	Staurosporine 4h gradient	0.457329	0.0616632	1.13442
IEVGLVVGNSQVAFEK	NSF	Staurosporine 4h gradient	0.437638	0.0451006	1.13395
LNWLSVDFNNWK	PTGES3	Staurosporine 4h gradient	0.49191	1522.3	1.13385
AQSDGIWGEHEIDYILLVR	IDI1	Staurosporine 4h gradient	0.45169	165.083	1.13381
LLLEYTDSSYEEK	GSTM1	Staurosporine 4h gradient	0.4394	733.699	1.13337
LLVATTFTHSYPFCWR	IARS	Staurosporine 4h gradient	0.473777	113.541	1.13274
RIPVQAVWAGWGHASENPK	ACACA	Staurosporine 4h gradient	0.473271	6.69242	1.1327
ALQDSNR	GCN1	Staurosporine 4h gradient	0.530329	120428	1.1325
EREDDIENSHLK	ZNF112	Staurosporine 4h gradient	0.4422	6.32516	1.13154
VMVSISLK	ARPC2	Staurosporine 4h gradient	0.460813	8005.93	1.13152
SVCDYFFEAQEK	AP3M1	Staurosporine 4h gradient	0.455512	45.0023	1.13142
VADINSGHWDTVLQAIQSLK	SMU1	Staurosporine 4h gradient	0.477845	358.77	1.13124
VFNIMR	EIF2S2	Staurosporine 4h gradient	0.453161	204.124	1.13121
VGTQAPR	TCOF1	Staurosporine 4h gradient	0.495766	0.132744	1.13089
AALGEAK	LMNA	Staurosporine 4h gradient	0.552605	1.83038	1.13084
DISFSDPDDLLNFK	UBE2M	Staurosporine 4h gradient	0.455244	111.464	1.13057
SNADEEDIR	IDH3G	Staurosporine 4h gradient	0.462755	9.9538e+11	1.13049
GIHETTFNSIMK	ACTB	Staurosporine 4h gradient	0.411597	17224.4	1.13043
HIVLSGGSTMYPGLPSR	ACTR2	Staurosporine 4h gradient	0.445827	2.17095	1.13015
TIPYQPMPASSPVICAGGQDR	PCBP1	Staurosporine 4h gradient	0.469879	1687.6	1.12968
LCYVALDFEQEMATAA	ACTB	Staurosporine 4h gradient	0.473318	1.58736e+11	1.12918
FLMECR	EIF4EBP1	Staurosporine 4h gradient	0.452588	979.283	1.12875
TSQGLADK	CAD	Staurosporine 4h gradient	0.49226	0.77888	1.12827
GPQALGPVPTAIGVSIAIDK	EIF2AK4	Staurosporine 4h gradient	0.464473	1.4151	1.1282
ESCGHL	HPS3	Staurosporine 4h gradient	0.471437	66.6839	1.12803
DVVTAAGDMLK	PSAP	Staurosporine 4h gradient	0.463474	17083.2	1.12796
ATDAVDDMEEGLK	TSR1	Staurosporine 4h gradient	0.457676	24859.1	1.12789
GQILMPNIGYGSNKK	RPL32	Staurosporine 4h gradient	0.466607	2.42658e+06	1.12787
YTLPPGVDPTQVSSSLSPEGTLTVEAPMPK	HSPB1	Staurosporine 4h gradient	0.510845	95274.5	1.12754
VVSMVGR	POLD1	Staurosporine 4h gradient	0.456756	3164.64	1.12706
ESCGIHETTFNSIMK	ACTB	Staurosporine 4h gradient	0.442945	58.7273	1.12703
EKPYFPIPEEYTFIQNVPLEDR	HNRNPU	Staurosporine 4h gradient	0.519857	1397.95	1.12702
VVYTSLQWASLQ	TSEN34	Staurosporine 4h gradient	0.478584	8.85607e+27	1.12694
IWTHPGWSPLK	PRPF4	Staurosporine 4h gradient	0.450684	4294.23	1.12652
TYGGCEGPDAMYVK	ELOC	Staurosporine 4h gradient	0.456626	1.57865e+07	1.12638
SDVQEPTEPEDDLDIMLGNK	EIF2S2	Staurosporine 4h gradient	0.463771	756026820392626	1.12621
LISDLSNMEGK	NRDC	Staurosporine 4h gradient	0.454514	14.4318	1.1261
FAVGIVIGR	FUBP1	Staurosporine 4h gradient	0.424212	0.191178	1.12585
DVELSVVLPGDIIK	COBLL1	Staurosporine 4h gradient	0.436499	2.64351e+32	1.12583
KLGVNNISGIEEVNMFTNQGTVIHFNNPK	BTF3	Staurosporine 4h gradient	0.463502	56.5113	1.12581
AGYFFSIPPSIIR	TATDN3	Staurosporine 4h gradient	0.446984	107.235	1.12581
DVPDHAVLEMK	HNRNPUL1	Staurosporine 4h gradient	0.49215	16.6719	1.12563
LTPTHGEMR	ABCF1	Staurosporine 4h gradient	0.454571	71800.1	1.12558
SPNPEGINIYEPAPPTGPTQRPLETLGNFR	NCCRP1	Staurosporine 4h gradient	0.445942	276.993	1.12522
MGPSGGEGMEPERR	LASP1	Staurosporine 4h gradient	0.490775	20.9764	1.12444
ALDFENEMATAASSSSLEKSYELPDGQVITIGNER	ACTC1	Staurosporine 4h gradient	0.470278	2.90777	1.12443
PLSSLTPLIMAAK	PAK2	Staurosporine 4h gradient	0.476854	2.54555e+28	1.1242
ELLLVLVCK	RPP38	Staurosporine 4h gradient	0.435821	4.05588e+10	1.12397
RCTALTFIASEEK	WDR4	Staurosporine 4h gradient	0.463821	3.5246e+13	1.12363
GGEQEEERFDGM	NUDC	Staurosporine 4h gradient	0.451463	1.85923e+09	1.12355
ADVTINLNVR	AQR	Staurosporine 4h gradient	0.442514	2.12334e+07	1.1232
YDFEVK	SH3RF1	Staurosporine 4h gradient	0.447338	4.42493	1.12315
NQCEGIK	XPO1	Staurosporine 4h gradient	0.537748	1.91015	1.1228
LAVGEVEDSIFKK	XRN2	Staurosporine 4h gradient	0.450805	120.439	1.12247
EKPSYDTETDPSEGLMN	CACYBP	Staurosporine 4h gradient	0.472499	1204.2	1.12235
IVPVEITISLLK	CMPK1	Staurosporine 4h gradient	0.429373	4.21935e+19	1.12232
YLEVVLNTLQQASQAQ	KPNB1	Staurosporine 4h gradient	0.52166	0.0833496	1.12196
ILHVDNHIGISIA	PSMA1	Staurosporine 4h gradient	0.458421	47.3325	1.12186
IFVGGIPHNCGETELREYFK	DAZAP1	Staurosporine 4h gradient	0.436145	410060	1.12134
AWRDPDEPVLLEEPVVLALAEK	AKR1A1	Staurosporine 4h gradient	0.430266	0.1074	1.12123
GMPVTAR	PRDX6	Staurosporine 4h gradient	0.525096	1.42239e+16	1.12121
RVEIMEEESEQ	USP14	Staurosporine 4h gradient	0.511196	2.36194e+07	1.12113
LHPEEYDYMK	CALU	Staurosporine 4h gradient	0.494125	414.623	1.12099
VDACLELLIR	COPB2	Staurosporine 4h gradient	0.403273	0.10842	1.12084
SMDPSGAHPSVR	KHDRBS1	Staurosporine 4h gradient	0.471422	3.66249e+06	1.12049
SLLLTTIPQIGSTEWSETLHNLK	MTAP	Staurosporine 4h gradient	0.438119	16662.1	1.12037
SEPIPESNDGPVK	PDIA3	Staurosporine 4h gradient	0.502584	62.2629	1.11986
CTGGEVGAT	RPL12	Staurosporine 4h gradient	0.451754	6229.77	1.11941
TNFFIQLVRPGVAQPEDTVQFR	MRPL23	Staurosporine 4h gradient	0.439948	211.858	1.11929
AEVATGDDK	SFN	Staurosporine 4h gradient	0.483747	91.2596	1.11908
EFVEAVLELR	H2AFY	Staurosporine 4h gradient	0.440626	656.287	1.11888
AQYEEIAQR	KRT6A	Staurosporine 4h gradient	0.502228	357439	1.11876
VLDFEHFLPM	MYL6	Staurosporine 4h gradient	0.480237	4.75456e+17	1.11871
SALDILIK	CAND1	Staurosporine 4h gradient	0.480756	36.0037	1.11831
SEMLEIVQAIYK	HPCAL1	Staurosporine 4h gradient	0.44527	4610.9	1.11808
DFNDIRQDFLPWK	MTA2	Staurosporine 4h gradient	0.466677	0.051994	1.11733
SDQPDSAATTEK	PYM1	Staurosporine 4h gradient	0.445552	0.030319	1.11732
MKQEPVKPEEGR	RHOA	Staurosporine 4h gradient	0.503824	1.60977e+10	1.11716
MAPVPLDDSNRPASL	BCLAF1	Staurosporine 4h gradient	0.440209	6.23367	1.11694
GLGNTWTPICNTR	WDHD1	Staurosporine 4h gradient	0.43506	0.532907	1.11671
FLEMHQL	PSAT1	Staurosporine 4h gradient	0.462144	43.5926	1.11643
LISVETDIVVDHYK	TRAP1	Staurosporine 4h gradient	0.429153	30173.4	1.11615
FPAGK	EEF1G	Staurosporine 4h gradient	0.462896	2715.88	1.11603
LQATLDMQSGIIHAAEEK	PSMD11	Staurosporine 4h gradient	0.448661	129958	1.11602
MKGDYYR	YWHAZ	Staurosporine 4h gradient	0.536807	1.25244e+08	1.11602
SLPFTFDVER	XRN2	Staurosporine 4h gradient	0.446734	46.5971	1.11583
DGKYDLDFK	ENO2	Staurosporine 4h gradient	0.435402	55.3544	1.11573
LYTTMPVAK	EIF3L	Staurosporine 4h gradient	0.483171	448719	1.11535
LLISLSQGNRDESTNVDMSLAQR	ANXA11	Staurosporine 4h gradient	0.44646	18967.4	1.11517
YATSCYSCCPR	COASY	Staurosporine 4h gradient	0.43623	76565.2	1.11491
MDIDAPDVEVQGPDWHLK	AHNAK	Staurosporine 4h gradient	0.535319	256.171	1.11463
VLFNITLDSIK	RIC8A	Staurosporine 4h gradient	0.429992	119.348	1.1143
LTTDQVFPYPSVLNEEQTQFLK	ACADVL	Staurosporine 4h gradient	0.437548	0.108072	1.11427
VSLVVNVASDCQLTDR	GPX8	Staurosporine 4h gradient	0.444967	4973.92	1.11353
HQYAYDGK	HLA-A	Staurosporine 4h gradient	0.443552	5.71038	1.11316
YMHSGPVVAM	NME1	Staurosporine 4h gradient	0.52184	6.57914e+51	1.11304
SRDNGPDGMEPEGVIE	EIF4A1	Staurosporine 4h gradient	0.486997	2.64521e+07	1.11258
AIMENANVLAR	ALDOA	Staurosporine 4h gradient	0.539729	6.15638e+11	1.11255
FSLDFNLR	YY1	Staurosporine 4h gradient	0.437281	522967	1.11219
STSAPAAKPK	H1F0	Staurosporine 4h gradient	0.441411	0.110196	1.11215
VSPMLYK	CUL4A	Staurosporine 4h gradient	0.463499	4.73174e+24	1.112
DKDPVNKS	RPS25	Staurosporine 4h gradient	0.467632	1.00434e+07	1.11185
ANDQEPCGWWLAK	FXR1	Staurosporine 4h gradient	0.44376	1102.31	1.11172
YCTFNDDIQGTAAVALAGLLAAQK	ME2	Staurosporine 4h gradient	0.431213	0.149474	1.11134
LNEYGDDMYGPEK	THUMPD1	Staurosporine 4h gradient	0.447692	82468.9	1.11122
ILSIGGGAGEIDLQILSK	HNMT	Staurosporine 4h gradient	0.441596	2924654492240360	1.11113
ALGQLFHIACF	ZYX	Staurosporine 4h gradient	0.44375	1.77812	1.11096
LITGMDR	FKBP10	Staurosporine 4h gradient	0.46134	483749	1.11093
SNYNLPMHK	RPL4	Staurosporine 4h gradient	0.466285	137.149	1.11044
ADQIETQQLMR	EHD1	Staurosporine 4h gradient	0.453664	3.7221	1.11038
ILESDRKEPLFGISTGNLITGLAAGAK	CPS1	Staurosporine 4h gradient	0.474395	0.130655	1.11006
VTMQNLNDR	KRT14	Staurosporine 4h gradient	0.457216	242031	1.10993
HGLQPALLVHWAECLQK	RANBP2	Staurosporine 4h gradient	0.441081	7.09302e+06	1.10986
AEIELFVNR	TM9SF2	Staurosporine 4h gradient	0.417318	0.144026	1.1098
DTGVGMTR	HSP90B1	Staurosporine 4h gradient	0.532338	6554009689607750	1.10978
HMLPSGFR	RPL32	Staurosporine 4h gradient	0.461646	257393	1.10977
LDINLLDNVVNCL	XPO1	Staurosporine 4h gradient	0.534878	2.40869e+37	1.10947
LLAIVADLYEQEQYSDLK	ANKFY1	Staurosporine 4h gradient	-0.460803	44.5624	1.10945
ALQSQQPPR	RERE	Staurosporine 4h gradient	0.469261	6.77048e+28	1.10937
STGVLPPDVLVSEAIK	POLR1C	Staurosporine 4h gradient	0.441867	92.7691	1.10929
LQAEPR	KDM5C	Staurosporine 4h gradient	0.440522	0.0298841	1.10873
LQLLSNLFHGMDK	EIF3M	Staurosporine 4h gradient	0.457283	8.74113e+08	1.10868
VIASELGSMPELK	LARS	Staurosporine 4h gradient	0.428408	134480	1.10855
PPCPGHWTPEAPGSGTTCPGLPR	NOL3	Staurosporine 4h gradient	0.430768	1.02564	1.10839
PHNPGFGM	ILF3	Staurosporine 4h gradient	0.461739	643.665	1.10793
TPEAVQK	FASN	Staurosporine 4h gradient	0.556531	0.299588	1.10791
HVPLEQMQNR	AIMP1	Staurosporine 4h gradient	0.467001	1.9403e+31	1.10752
TNEEWELLDPTPK	TBC1D2B	Staurosporine 4h gradient	0.440005	424.413	1.1074
LMAPFNMR	YJU2	Staurosporine 4h gradient	0.469621	2.55809e+31	1.10712
RIIPAVASTNAVIAAVCATEVFK	UBA3	Staurosporine 4h gradient	0.439485	54.1394	1.10704
TPIVIIKQ	SCIN	Staurosporine 4h gradient	0.52742	213.956	1.1068
GIFDAYVPPEGDAR	MRPL45	Staurosporine 4h gradient	0.440551	10784.6	1.10639
GNLRDLYDDK	SF3A3	Staurosporine 4h gradient	0.441597	100000	1.10623
FVNEGLVDGWDDPRFPTVR	EPRS	Staurosporine 4h gradient	0.542367	0.0393978	1.10621
SSPTAAGTPNK	CALD1	Staurosporine 4h gradient	0.440602	2.47365	1.10608
LTDSLFLWVGATPHLR	PSMG4	Staurosporine 4h gradient	0.450608	170.697	1.10598
LENEIQTYR	KRT10	Staurosporine 4h gradient	0.516521	357409	1.10579
GGSGGGGSISGGGYGSGGGSGGR	KRT2	Staurosporine 4h gradient	0.545432	8.99612e+25	1.10564
LFPPQWICCDIR	METTL3	Staurosporine 4h gradient	0.442129	2088.84	1.10526
NVGTTHDLLDICLK	BLMH	Staurosporine 4h gradient	0.430182	11.214	1.1048
DGLEMEK	TPT1	Staurosporine 4h gradient	0.423502	754.479	1.10479
ASKPGEPSWPCPWGK	CARS	Staurosporine 4h gradient	0.419728	0.254421	1.10463
TSGQQNNIGMVVIR	SNRPG	Staurosporine 4h gradient	0.447681	1.65467e+17	1.10441
TLHLQTGNLLNWGR	GCLM	Staurosporine 4h gradient	0.461124	2310	1.1041
LSNLDEVK	PDCD6IP	Staurosporine 4h gradient	0.436342	927.678	1.10391
RPFGVSLL	PSMA4	Staurosporine 4h gradient	0.433073	28.6375	1.10388
VSLELELTEVK	AFAP1	Staurosporine 4h gradient	0.434355	3.49629e+33	1.10355
IGQQNEVR	SMARCA4	Staurosporine 4h gradient	0.430812	9.14105	1.10287
SDYNIQK	RPS27A	Staurosporine 4h gradient	0.497173	418674	1.10255
KEEEAVLVGGEWSPSLDGLDPQADPQVLVR	CCAR2	Staurosporine 4h gradient	0.453844	6.09202	1.10226
ECVLPGGETAGDMGK	MSH2	Staurosporine 4h gradient	0.471021	2.73286	1.10199
KHNMCGETEEEK	GSTM3	Staurosporine 4h gradient	0.46105	5.89574e+08	1.10183
EWQAAWLLK	DERA	Staurosporine 4h gradient	0.450857	1714906094602120	1.10183
ETKPEPMEEDLPENK	STIP1	Staurosporine 4h gradient	0.503691	1081.42	1.10143
LHDAIVEVVTC	DNM1L	Staurosporine 4h gradient	0.45539	70.9272	1.10102
LALDMEIH	LMNA	Staurosporine 4h gradient	0.537696	5423.99	1.10086
MEEEEEIPKPK	GSPT1	Staurosporine 4h gradient	0.436511	8.03406e+11	1.10062
ESGLNVTLTIR	PCBP1	Staurosporine 4h gradient	0.410296	0.353283	1.10055
TGCIDIILGR	AHCY	Staurosporine 4h gradient	0.462393	74.7539	1.09991
VLSGDLGQLPTGIRDFVEHSAR	PCK2	Staurosporine 4h gradient	0.432868	0.0709393	1.09979
IDAMHGVVGPYVK	PGM1	Staurosporine 4h gradient	0.458935	1587.58	1.09962
DVVYALK	HIST1H4A	Staurosporine 4h gradient	0.4553	68.9	1.09954
NTNEQESTLGQK	THOC1	Staurosporine 4h gradient	0.438835	178889	1.09949
YKDEDGDLITIF	TFG	Staurosporine 4h gradient	0.436558	16.7641	1.09941
IVQIPFCGEIDCEDWIKK	EPRS	Staurosporine 4h gradient	0.539474	0.0803887	1.09906
GKFTPSPVDFTITPETLQNVK	DSCR3	Staurosporine 4h gradient	0.438069	117622	1.099
IVAERPGTNSTGPAPMAPPR	TRIM28	Staurosporine 4h gradient	0.462903	2.06444e+11	1.09897
QSAEEQAQAR	PLEC	Staurosporine 4h gradient	0.473092	78.1809	1.09893
KIGLETVGVK	TXNRD1	Staurosporine 4h gradient	0.491941	1210.23	1.09864
NLIIEAVTNLR	GTF3C1	Staurosporine 4h gradient	0.486303	2.73324e+45	1.09747
AIIEEYLHLN	EIF4G1	Staurosporine 4h gradient	0.509165	13.4318	1.09739
AVAPSPSGAIGGLLEQFAR	MTMR14	Staurosporine 4h gradient	0.44353	4.7314e+11	1.09732
ILLTLGIR	CCAR2	Staurosporine 4h gradient	0.434542	1.63721e+09	1.09668
FGVPIIADGGIQ	IMPDH1	Staurosporine 4h gradient	0.46131	3.03438e+10	1.09666
IPGLLGVF	CSE1L	Staurosporine 4h gradient	0.512817	92.598	1.09661
DECNYGSYQGR	PHF5A	Staurosporine 4h gradient	0.418476	1206.65	1.09657
GNYSEAAK	CLTC	Staurosporine 4h gradient	0.521708	1.27396	1.09621
TGLFTPDLAFEA	DNM2	Staurosporine 4h gradient	0.455432	957.574	1.09611
YEELQITAGR	KRT6B	Staurosporine 4h gradient	-0.402753	1.84354e+06	1.09593
GSPMEISLPIALSK	LTA4H	Staurosporine 4h gradient	0.420824	45.5462	1.0957
DMEESIR	PRKCSH	Staurosporine 4h gradient	-0.454923	0.0276918	1.09568
EVLGSLPNVFSAL	HUWE1	Staurosporine 4h gradient	0.434048	356.835	1.09567
FILELAK	CDC37	Staurosporine 4h gradient	0.429035	93.0317	1.09555
DTEEHHLR	HNRNPA1	Staurosporine 4h gradient	0.470137	1.99999e+19	1.09552
IHEDHLR	MYL9	Staurosporine 4h gradient	0.434298	2.71963e+06	1.09547
LKYENEVALR	KRT10	Staurosporine 4h gradient	0.492547	280920	1.09522
AKWDAWNALGSLPK	ECI2	Staurosporine 4h gradient	0.432345	3.01844	1.09499
PITSEDIK	PFKM	Staurosporine 4h gradient	0.452681	77306.5	1.09476
LEILTNLANEANISTLLR	AP3B1	Staurosporine 4h gradient	0.39247	2.04367e+11	1.09466
YNHIDESEMK	HSPH1	Staurosporine 4h gradient	0.427714	14981.8	1.09427
SPGAPGGSGSQPNQK	ZYX	Staurosporine 4h gradient	0.425326	0.819615	1.09427
AFLEVLVK	COL12A1	Staurosporine 4h gradient	0.432526	1866.26	1.09377
YMPQNPHIIAT	RBBP7	Staurosporine 4h gradient	0.458167	4.63867e+16	1.09375
KLQELPDAVPHGEMPR	MCM5	Staurosporine 4h gradient	0.469766	41.3084	1.09356
SMEEDPQTSR	PRKDC	Staurosporine 4h gradient	-0.551614	6.14792e+06	1.09342
YLEVVLNTLQQASQAQVDK	KPNB1	Staurosporine 4h gradient	0.507133	4.34301e+11	1.09332
GRPTSTNPIASIFAWTR	IDH2	Staurosporine 4h gradient	0.430113	9.52198	1.09301
LGLYIFAR	AQR	Staurosporine 4h gradient	0.464469	1.04786e+43	1.0929
LVVLVGPVGVGLNELK	MPP7	Staurosporine 4h gradient	0.430264	2.93901e+10	1.0917
AYVPNAGR	APEX1	Staurosporine 4h gradient	0.425981	50.505	1.09148
VLLDLSAFLK	TIMM50	Staurosporine 4h gradient	0.414737	1.12676e+12	1.09132
LPLCASLWK	ZFC3H1	Staurosporine 4h gradient	0.430553	0.424444	1.09112
YDEMVESMK	YWHAE	Staurosporine 4h gradient	0.534868	6.26277e+08	1.09106
VYNYNHLMPTR	RPL27	Staurosporine 4h gradient	0.423388	8.58038e+09	1.091
LDPSDDTK	EPPK1	Staurosporine 4h gradient	0.430282	3.14264	1.09094
ARYEAANWK	PSMA6	Staurosporine 4h gradient	0.427964	2.20593	1.09057
RPTGLFEGQR	PGM5	Staurosporine 4h gradient	0.43712	9.15427e+09	1.09034
AQPVPHYGVPFKPQIPEAR	TPX2	Staurosporine 4h gradient	0.420908	288.761	1.09033
KPTVEEK	RANBP2	Staurosporine 4h gradient	0.42755	13.7395	1.09004
VHAAVQPGSLDSESGIFACAFDQSESR	PLRG1	Staurosporine 4h gradient	0.425532	179.058	1.08998
SKFDEMAK	HMGB3	Staurosporine 4h gradient	0.465086	124875	1.08995
GGIMLPEK	HSPE1	Staurosporine 4h gradient	0.442106	149.227	1.08993
LVDEIMR	CCT6A	Staurosporine 4h gradient	0.466746	313.638	1.08973
SSPVMVSNPATR	HCFC1	Staurosporine 4h gradient	0.428562	7207.62	1.08958
RSQKPVMVK	RPL28	Staurosporine 4h gradient	0.447729	3.10511e+08	1.08921
EMGDHLVK	HPD	Staurosporine 4h gradient	0.4227	493736	1.08904
AIWNVINWENVTER	SOD2	Staurosporine 4h gradient	0.433767	5.66749e+25	1.08823
VLGLDLWQVK	CALR	Staurosporine 4h gradient	0.498709	1537.84	1.08809
VAELLLLHGAEPNCADPATLTRPVHDAAR	CDKN2A	Staurosporine 4h gradient	0.425887	0.194207	1.08806
RTGYESGEYEML	DCTN2	Staurosporine 4h gradient	0.421524	279.207	1.08803
SGDWVCPNPSCGNMNFAR	TAF15	Staurosporine 4h gradient	0.447465	51.6249	1.08796
GRDLTDYLMK	ACTB	Staurosporine 4h gradient	0.435847	13371.1	1.08778
HRAEAPPLER	PRKRA	Staurosporine 4h gradient	0.429481	1.41568e+07	1.08744
LAYDLYSCTSIYK	TFB2M	Staurosporine 4h gradient	0.428386	838.09	1.08733
DQDLEPGAPSMGAK	EPRS	Staurosporine 4h gradient	0.514448	1319.01	1.08705
FADFMVK	GARS	Staurosporine 4h gradient	0.438788	0.0937181	1.087
ASNCDEPMYVK	RPS12	Staurosporine 4h gradient	0.424911	400.256	1.08663
FGAVWTGDNTAEWDHLK	GANAB	Staurosporine 4h gradient	0.554154	8869.64	1.08568
AMVAQPAEK	FAM129A	Staurosporine 4h gradient	0.426257	2780.73	1.0856
DIQKWEYVPLGPFLGK	FAH	Staurosporine 4h gradient	0.425358	2072.28	1.08532
ALADILSESLHSL	TTI1	Staurosporine 4h gradient	0.414341	80.242	1.0851
ALYLIATNGTPELQNPEK	PAK1	Staurosporine 4h gradient	0.445579	2.81589	1.08489
SQFEELEIVLK	KTN1	Staurosporine 4h gradient	0.401855	1037.12	1.08474
KDANEVEK	SCIN	Staurosporine 4h gradient	0.531681	3.87675e+17	1.08399
DFVQDPCFAQGDGLIK	PSMD13	Staurosporine 4h gradient	0.420341	9.41553	1.08396
VAGDMLPNSTER	PCBP2	Staurosporine 4h gradient	0.4489	9.77663	1.08395
GQLLIFGATNWDLIGR	RCC2	Staurosporine 4h gradient	0.459869	1380.9	1.08385
TADDRVNPCIGGVILFHETLYQK	ALDOA	Staurosporine 4h gradient	0.521698	18.2431	1.08368
VREAFQPQEPDFPPPPPDLEQL	VCL	Staurosporine 4h gradient	0.487836	71.5322	1.08343
VGAVAGNDWLIWDITR	NUP37	Staurosporine 4h gradient	0.430249	5023509306590380	1.08277
IIIPPFLAY	FKBP10	Staurosporine 4h gradient	0.441871	94255.6	1.0825
DLRVELLGETSIA	DDB1	Staurosporine 4h gradient	0.468861	7.52076e+06	1.08237
SGQGAFGNMCR	RPL4	Staurosporine 4h gradient	0.457423	3.22093e+06	1.08224
NPWSMDENLMHIS	ASS1	Staurosporine 4h gradient	0.526376	32.8179	1.08221
FILSIAYSPDGK	WDR61	Staurosporine 4h gradient	0.392647	5939.83	1.08211
GGDEYDNHCGK	M6PR	Staurosporine 4h gradient	0.419867	9.23861	1.08145
AILVDLEPGTM	TUBB2A	Staurosporine 4h gradient	0.418368	2.61539e+06	1.08127
SREAIDSPVSFLALHNQIR	UPF1	Staurosporine 4h gradient	0.429498	0.522581	1.08098
AMQDAEVSK	HSPA9	Staurosporine 4h gradient	0.472051	2.22213e+08	1.08095
SGSMDPSGAHPSVR	KHDRBS1	Staurosporine 4h gradient	0.435386	1.02503e+07	1.08082
VHVCGQTHR	MYOF	Staurosporine 4h gradient	0.427428	3.26739e+09	1.08032
SCCSCCPVGCAK	MT2A	Staurosporine 4h gradient	0.429311	2649.92	1.08027
AEVATGEK	YWHAG	Staurosporine 4h gradient	0.495917	74.2764	1.08018
RGMDDDRGPR	EIF3A	Staurosporine 4h gradient	0.481878	1.97584e+07	1.07987
EGALCEENMR	EEF2	Staurosporine 4h gradient	0.515095	22.8824	1.07949
TQLTGPVMPVR	RPL13	Staurosporine 4h gradient	0.431691	2.83419	1.07934
SHATQAIFEILEK	PAICS	Staurosporine 4h gradient	0.425219	57.8043	1.07933
REETPSNR	GBF1	Staurosporine 4h gradient	0.420036	814.426	1.07917
FNPPTGTDTMVK	NUP98	Staurosporine 4h gradient	0.417814	184552	1.07865
DYDDMSPR	HNRNPK	Staurosporine 4h gradient	0.470553	666.009	1.07837
VTLMQLPTR	EIF3B	Staurosporine 4h gradient	0.429089	1831.68	1.0783
SILGKPADR	DDT	Staurosporine 4h gradient	0.436974	167.746	1.0783
ETTFNSIMK	ACTB	Staurosporine 4h gradient	0.438044	118107	1.07824
VLQLTSWDEDAWASK	VCL	Staurosporine 4h gradient	0.485777	213.148	1.07816
ELLIQIFSTPR	BRIX1	Staurosporine 4h gradient	0.419682	4111.63	1.07793
EPPPGMFVVPDTVDMTK	UBE2Z	Staurosporine 4h gradient	0.422848	6.91257e+07	1.07792
GVIVHIIEK	PSMB3	Staurosporine 4h gradient	0.417847	18.3503	1.07774
YFAGNLASGGAAGATSL	SLC25A4	Staurosporine 4h gradient	0.423162	385926	1.07768
ALEESNYELEGK	KRT10	Staurosporine 4h gradient	0.48728	309686	1.07759
AEAQPEATAK	GCN1	Staurosporine 4h gradient	0.498013	0.928603	1.07753
EDQGEEECFHDCSASFEEEPGADKVENK	TTC1	Staurosporine 4h gradient	0.417576	245.403	1.07744
LEHALEK	LRBA	Staurosporine 4h gradient	0.420686	1.38457e+06	1.07734
GFDVFNAL	NMT1	Staurosporine 4h gradient	0.431755	95.6534	1.07713
ILMPNIGYGSNKK	RPL32	Staurosporine 4h gradient	0.431828	9.80529	1.07629
VMLYPSR	RPL35A	Staurosporine 4h gradient	0.446479	6369.48	1.07628
VHLSQK	MATR3	Staurosporine 4h gradient	0.455404	4206.99	1.07627
RPPTPAPWPSSGLGTPLTPPK	SHKBP1	Staurosporine 4h gradient	0.419261	2.97426	1.07625
YLLLMDLQDR	ME1	Staurosporine 4h gradient	0.421328	11804.2	1.07613
FSNPWCYENFIQAR	DHX8	Staurosporine 4h gradient	0.440569	1130.34	1.07539
ILSDLLPFCRPGPEGQLAATALR	ARHGEF1	Staurosporine 4h gradient	0.411601	68.558	1.07538
LVLLELNFLPTTGTK	PSMD8	Staurosporine 4h gradient	0.408541	1034549369321350	1.07521
KDPEQEVEKF	SRRT	Staurosporine 4h gradient	0.45863	0.537629	1.07501
EELHNQEMQK	SFPQ	Staurosporine 4h gradient	0.456513	163.356	1.07479
YADLSHNR	RARS	Staurosporine 4h gradient	0.417499	1.71254e+06	1.07455
ETDLLILFK	SSB	Staurosporine 4h gradient	0.368153	19257.8	1.07445
ETIMNQEK	BTF3	Staurosporine 4h gradient	0.442196	2.29691e+08	1.07442
VFFDLMR	RALB	Staurosporine 4h gradient	0.415139	2.09648e+06	1.07412
HDDRLNEESGALLQCALLYTSCAGQR	SEC24C	Staurosporine 4h gradient	0.406039	2.81445	1.07407
LHELNQK	SPTAN1	Staurosporine 4h gradient	0.456526	28448.4	1.07398
DLDVAILVGSMPR	MDH1	Staurosporine 4h gradient	0.525452	1.79582e+105	1.07378
QHWTMTK	TRIM28	Staurosporine 4h gradient	0.434235	1.18902	1.07365
KLDSLTTSFGFPVGAATLVDEVGVDVAK	HADHA	Staurosporine 4h gradient	0.410119	2.56881	1.07353
YKLDELFEQER	CXXC1	Staurosporine 4h gradient	0.416956	14.7566	1.07339
FCPSIQGAK	FBXO30	Staurosporine 4h gradient	0.417185	0.4319	1.07322
SCGIHETTFNSIMK	ACTB	Staurosporine 4h gradient	0.397973	1.50328	1.07285
DSELYQVLHACK	DPYSL5	Staurosporine 4h gradient	0.413421	0.6443	1.07282
NACDHLSGFNVC	SF3B6	Staurosporine 4h gradient	0.41648	12.9065	1.07263
VTHVALNPCCDWFLATASVDQTVK	DDB2	Staurosporine 4h gradient	0.41405	19.445	1.07255
AHLEEER	MYH10	Staurosporine 4h gradient	0.435291	59.1759	1.07251
SGDPGPALR	KDM3B	Staurosporine 4h gradient	0.409942	36647	1.07236
VPAFEGDDGFCVFESN	EEF1G	Staurosporine 4h gradient	0.437674	1376.91	1.07158
AMADPEVQQIMSDPAMR	STIP1	Staurosporine 4h gradient	0.58268	5.14774	1.07141
RPFGISAL	PSMA7	Staurosporine 4h gradient	0.432224	19.833	1.07114
KEELMFF	DSTN	Staurosporine 4h gradient	0.424705	62.8027	1.07112
VGRPTASK	NUCKS1	Staurosporine 4h gradient	-0.476026	1.94147e+64	1.07101
AASILGKPADR	DDT	Staurosporine 4h gradient	0.434341	91.9202	1.071
SWLPQNCTLVDMK	PAICS	Staurosporine 4h gradient	0.425341	43.5693	1.07097
YYADGEDAYAMK	NAA10	Staurosporine 4h gradient	0.412891	0.0582996	1.07086
LFAELEIK	DNAJC8	Staurosporine 4h gradient	0.399346	16670.1	1.07081
HQLDHVFK	CLUH	Staurosporine 4h gradient	0.474362	216.307	1.07064
TVSPAEK	FSCN1	Staurosporine 4h gradient	0.467717	20462.7	1.07061
MKDTDSEEEIREAFR	CALM1;CALM2;CALM3	Staurosporine 4h gradient	0.41182	3.23395e+07	1.07052
VHVPFSK	SLC4A7	Staurosporine 4h gradient	0.410284	17.4057	1.07028
VLIEFSLLR	UBR4	Staurosporine 4h gradient	0.460883	9.47767e+24	1.07015
GDYPQAM	STIP1	Staurosporine 4h gradient	0.499079	5.45326e+08	1.07011
EMVQNLMVLR	G6PD	Staurosporine 4h gradient	0.710472	53.5717	1.0701
LYEAMCEFHEAEK	CTR9	Staurosporine 4h gradient	0.416905	27545.1	1.07003
PLEMIEPR	RPS16	Staurosporine 4h gradient	0.418685	4.7826e+06	1.06936
LAVTVCINK	EFTUD2	Staurosporine 4h gradient	0.403519	1.598e+09	1.06933
PGSSEAAPSSK	BASP1	Staurosporine 4h gradient	0.476161	7822.13	1.06932
VYETSVLDPDEGIR	CS	Staurosporine 4h gradient	0.415122	10630.7	1.06903
LEDLSESIVNDFAYMK	TMED10	Staurosporine 4h gradient	0.416634	190402	1.06883
LVPNMTPEVVGEQVTSYLTK	CNDP2	Staurosporine 4h gradient	0.414266	42000.5	1.06866
EGLQNMEAR	STIP1	Staurosporine 4h gradient	0.476749	1.97501e+06	1.0685
ALVMLLEVR	TNPO2	Staurosporine 4h gradient	0.397632	20118.1	1.06831
VAGLLADAR	PSMA3	Staurosporine 4h gradient	0.408443	69.6649	1.06821
SAYGFHTASSCFWDTTSDGTCTVR	DYNLT3	Staurosporine 4h gradient	0.415467	44377.6	1.06795
GLSVEFALLADK	SNX8	Staurosporine 4h gradient	0.414537	1.02063e+27	1.06767
EVDFKPFGTLL	HAT1	Staurosporine 4h gradient	0.406771	23.5944	1.06704
AMEPEEFDSDTLR	PDIA4	Staurosporine 4h gradient	0.403017	194.593	1.06698
VVDDFNNNM	ADCY9	Staurosporine 4h gradient	0.418103	6.03963e+32	1.0669
TCPSREDFPLIETEDEAYLRR	ARHGEF2	Staurosporine 4h gradient	0.409621	0.14057	1.0668
APMVNPTLGVHEADLLK	NNT	Staurosporine 4h gradient	0.411868	453.71	1.0668
MEEDEDAYKK	RPL5	Staurosporine 4h gradient	0.465468	4.62597e+13	1.06676
DLPNELIELLEK	CLTC	Staurosporine 4h gradient	0.495782	91.137	1.06649
TNEEAGDGTTTATVLAR	HSPD1	Staurosporine 4h gradient	0.527453	2.36074e+10	1.06633
HLVMGDIPAAVN	NASP	Staurosporine 4h gradient	0.471645	22.1738	1.06582
NMSVHLSPCFR	RPS11	Staurosporine 4h gradient	0.407483	114966	1.06561
DVDEAYMNK	KRT8	Staurosporine 4h gradient	0.448303	3.06323e+07	1.06528
FSPNTSQFLLVSSWDTSVR	BUB3	Staurosporine 4h gradient	0.387128	4.8622	1.06512
DSWLDNIDWVK	CD2BP2	Staurosporine 4h gradient	0.406348	0.17611	1.06502
NVVFSEDEMK	CPS1	Staurosporine 4h gradient	0.464632	2.56845e+07	1.065
KLPEMDID	HSPA4	Staurosporine 4h gradient	0.426521	1293.43	1.06477
GFEVVYM	HSP90AB1	Staurosporine 4h gradient	0.554971	1.48139	1.06476
DQTPDENEEVIVR	IGF2BP2	Staurosporine 4h gradient	0.408046	725.444	1.06473
VCFEMK	HNRNPUL1	Staurosporine 4h gradient	0.449845	557.54	1.06471
QGGLGPMNIPLVSDPK	PRDX1	Staurosporine 4h gradient	0.46686	1.12686e+07	1.06455
IVTDRETGSSKG	NCL	Staurosporine 4h gradient	0.517185	4.45315e+17	1.06395
SDAGLESDTAMK	DDX21	Staurosporine 4h gradient	0.39978	116.707	1.06365
AEAQIAAK	GOT2	Staurosporine 4h gradient	0.422507	255.155	1.06351
AELPPGPGAVGR	EIF2B4	Staurosporine 4h gradient	0.426112	0.429936	1.06333
GMGPGTPAGYGR	SFPQ	Staurosporine 4h gradient	0.449824	5.03173e+07	1.06313
KNNLRDWLR	RPL22	Staurosporine 4h gradient	0.425911	4.01695e+10	1.06273
IVGANIETYLLEK	MYH10	Staurosporine 4h gradient	0.429437	60.956	1.06261
DVCISLEIDDLKK	EIF3J	Staurosporine 4h gradient	0.364109	63860.1	1.06255
VDETNMYEGVGR	PFDN1	Staurosporine 4h gradient	0.425645	169.079	1.06226
LLTWDVK	HDHD3	Staurosporine 4h gradient	0.413051	9.08517e+07	1.0621
NAFASVILFGTN	EEF1G	Staurosporine 4h gradient	0.427943	70.5373	1.06209
DFDDFNLEDAVK	CD99L2	Staurosporine 4h gradient	0.413173	5.23342e+06	1.06199
AAAPAPEEEMDECEQAL	EEF1G	Staurosporine 4h gradient	0.423396	0.319704	1.06192
HQGVMVGM	ACTB	Staurosporine 4h gradient	0.45176	121697071493186	1.06189
SNLQVTQPTVGMNFK	RPS17	Staurosporine 4h gradient	0.433349	44.2701	1.06183
GSEPIQYAVPVVK	MYO1C	Staurosporine 4h gradient	0.402299	37.0853	1.06122
ILTIEDGIFEVK	HSPA2	Staurosporine 4h gradient	0.448171	66.3334	1.0612
IFVNNELNELYTGLK	METTL15	Staurosporine 4h gradient	0.408001	2509.37	1.06105
SIGVVGTAEDNR	DDT	Staurosporine 4h gradient	0.417382	97.0248	1.06041
IDINMSGFNETDDLK	PLS3	Staurosporine 4h gradient	0.424724	135.547	1.06007
GGEQEEERFDGMLL	NUDC	Staurosporine 4h gradient	0.43243	1.00698e+06	1.05985
FLTVMMK	RPS15A	Staurosporine 4h gradient	0.811734	57.676	1.05951
LAQYESK	EEF1B2	Staurosporine 4h gradient	0.459362	0.592142	1.05901
TGWISTSSIWK	IARS2	Staurosporine 4h gradient	0.39174	3.49447	1.05893
ADLSGMSGAR	SERPINB1	Staurosporine 4h gradient	0.421258	4.22452	1.05864
LVQAFQYTDEHGEVCPAGWKPGSDTIKPNVDDSK	PRDX2	Staurosporine 4h gradient	0.467131	114.439	1.05849
TAAENDFVTLKK	KRT2	Staurosporine 4h gradient	0.497316	303266	1.05821
SIGQNTEEPTER	ARHGEF1	Staurosporine 4h gradient	0.401903	272060	1.05798
APAMF	RPS3A	Staurosporine 4h gradient	0.483371	2.38763e+06	1.05786
VLGMDPLPSK	ILF3	Staurosporine 4h gradient	0.416368	689.648	1.05774
KYEDICPSTHNMDVPNIK	EIF5A	Staurosporine 4h gradient	0.421448	1.12761e+21	1.05731
DENSINGTPDITVEIR	AGL	Staurosporine 4h gradient	0.415252	6.91379	1.05714
SWGTGWGENGYFR	CTSC	Staurosporine 4h gradient	0.425321	4737.95	1.05667
LLESLDQLELRVE	BAG2	Staurosporine 4h gradient	0.343908	29.0936	1.05629
GGVLFIGANESVSLK	MPI	Staurosporine 4h gradient	0.400678	4.7955e+06	1.0556
YTGMLEDGK	FKBP1A	Staurosporine 4h gradient	0.442353	39.0573	1.05508
DLTDYLMK	ACTB	Staurosporine 4h gradient	0.406644	6.51166e+10	1.05507
DLYLASVFHAT	SERPINH1	Staurosporine 4h gradient	0.44023	548.111	1.05507
SIGTIFAELATK	CDK1	Staurosporine 4h gradient	0.423675	0.145489	1.05504
GIRPAINVGLSVS	ATP5F1A	Staurosporine 4h gradient	0.398535	14.7426	1.0548
SLNWEEMEK	PSMG2	Staurosporine 4h gradient	0.409664	3.14159e+10	1.05449
NMIIDRENQCVIISGESGAGK	MYO1E	Staurosporine 4h gradient	0.396422	63057.2	1.05444
TLLFPGR	APIP	Staurosporine 4h gradient	0.399547	107.36	1.05425
SGNTDKPRPPPLPSEPPPPLPPLPK	CCNT1	Staurosporine 4h gradient	0.397517	4.35464e+10	1.05425
LAIEDWQK	EHBP1	Staurosporine 4h gradient	0.402386	677.39	1.05423
HRDDALPFAHVA	UQCRC1	Staurosporine 4h gradient	0.39937	60.2787	1.05403
HDDSSDNFCEAD	ERO1A	Staurosporine 4h gradient	0.411633	191.784	1.05365
NACFEPANQMVK	TUBA1A	Staurosporine 4h gradient	0.477844	1.43696e+12	1.05334
VAASNIVQMK	PSMB2	Staurosporine 4h gradient	-0.431378	49.0882	1.05331
FTTGDAMSK	COTL1	Staurosporine 4h gradient	0.416741	64.9232	1.05318
EQVLQPVSAELLELDIR	GNL1	Staurosporine 4h gradient	0.385607	4.87656e+06	1.05296
ENRDECLMCGS	RRM1	Staurosporine 4h gradient	0.481298	650766	1.05291
GPVSGTEPEPVYSME	CTTN	Staurosporine 4h gradient	0.403903	5.51123e+06	1.05277
GPTPKPPGVILPMMPA	SH3PXD2B	Staurosporine 4h gradient	0.404007	216573	1.05265
LDDPQAVSDILEK	PSMD1	Staurosporine 4h gradient	0.419135	79.7469	1.05239
IPIIVGDYGPM	SNX9	Staurosporine 4h gradient	0.409992	2.70059e+10	1.05235
GALVDSCAPGLCPDWESWDPQKPVDNAR	FLNB	Staurosporine 4h gradient	0.477605	6.42675	1.05227
EEMQSNVEVVHTY	NDRG1	Staurosporine 4h gradient	0.426415	156771	1.05221
VFIPGLPAPSLTM	ANAPC1	Staurosporine 4h gradient	0.406522	3.34104e+08	1.05216
DTSVEGSEMVPGK	RCC1	Staurosporine 4h gradient	0.40988	1457.77	1.05209
TDSSLLLADITDK	GDA	Staurosporine 4h gradient	0.416874	42.5765	1.05204
DFEDLAGKLPWSNPLK	THUMPD3	Staurosporine 4h gradient	-0.513634	2.97134e+118	1.05188
VEIVTDGEEPAEMIQVLGPK	CAPG	Staurosporine 4h gradient	0.39973	8843.09	1.05176
VMDRPGNYVEPTIVTGL	ALDH7A1	Staurosporine 4h gradient	0.41794	46.9322	1.05175
FLLEYIAPMTEK	PLOD1	Staurosporine 4h gradient	0.393165	0.489661	1.05169
GSETPGATPGSK	SF3B1	Staurosporine 4h gradient	0.499213	0.333054	1.05164
FPPTLPR	WDHD1	Staurosporine 4h gradient	0.406557	5.73631e+09	1.05147
DNIACVILTFK	G6PD	Staurosporine 4h gradient	0.350612	1.10893e+12	1.05121
LLCNFMR	PSMA1	Staurosporine 4h gradient	0.416603	80.1145	1.05081
FTVDQTQTPSLK	CLASP2	Staurosporine 4h gradient	0.398516	0.0608018	1.0508
VILDEGHAIRNPNAQQTK	HLTF	Staurosporine 4h gradient	0.385881	40.3454	1.05075
LEQQVPVNQVFGQDEMIDVIGVTK	RPL3	Staurosporine 4h gradient	0.470138	200.269	1.05056
AFGFMTR	PCBD1	Staurosporine 4h gradient	0.397764	233.062	1.05026
EGMNIVEAM	PPIA	Staurosporine 4h gradient	0.498355	5.41672e+09	1.04965
DVGRPQPGRENFQNWLK	TAGLN2	Staurosporine 4h gradient	0.402325	3626.21	1.04962
VTYHPDGPEGQAYDVDFTPPFRR	KARS	Staurosporine 4h gradient	0.431679	493.848	1.04953
IHAQWQK	HMGCS1	Staurosporine 4h gradient	0.393111	39.3448	1.04931
DSSDLSFAIQCSR	TFG	Staurosporine 4h gradient	0.392482	119.024	1.04892
GGTGISEQIAELK	DDX46	Staurosporine 4h gradient	0.439691	60.2831	1.04825
LLDDFFK	PGD	Staurosporine 4h gradient	0.415431	75.7994	1.04806
VVVFIKPTCPY	GLRX	Staurosporine 4h gradient	0.390774	22.4611	1.04768
GVILTSDRPGVFSA	ECI1	Staurosporine 4h gradient	0.391988	95.3587	1.04765
IDIIAELR	METTL5	Staurosporine 4h gradient	0.453125	5.41782e+63	1.04761
IVEHAR	SRSF4	Staurosporine 4h gradient	0.390535	10370.3	1.04744
GAEEMETVIPVDVMR	PARK7	Staurosporine 4h gradient	0.467819	1.07082e+08	1.0472
LGEIVTTIPTIGF	ARF1	Staurosporine 4h gradient	0.392396	105.313	1.04712
VLRPPGGGSNFSLGFDEPTEQPVRK	JPT1	Staurosporine 4h gradient	0.390963	50.1317	1.04674
DYYFDSY	PRMT1	Staurosporine 4h gradient	0.420556	17500.8	1.04674
YTPYEEGLHSVDVTYDGSPVPSSPFQVPVTEGCDPSR	FLNA	Staurosporine 4h gradient	0.552727	60.3804	1.04665
YYTSASGDEMVSLK	HSP90AA1	Staurosporine 4h gradient	0.498861	3.06325e+06	1.04628
ATWPSWQGEEK	MYO1E	Staurosporine 4h gradient	0.394333	3309.64	1.04624
LFNTENK	IDI1	Staurosporine 4h gradient	0.394957	65.5307	1.04615
RPYGVGLLIA	PSMA1	Staurosporine 4h gradient	0.416002	90.983	1.0461
SWGFGGYGR	RCC2	Staurosporine 4h gradient	0.436641	50.7822	1.04574
EDIPVNYMK	HEXA	Staurosporine 4h gradient	0.403824	2805390154910910	1.04563
DFPEYTFAIADEEDYAGEVK	PDIA4	Staurosporine 4h gradient	0.392001	2046.88	1.04563
ANEETQEREEQMK	NASP	Staurosporine 4h gradient	0.468483	2.28802e+13	1.04545
LNVEFALIH	PRPS2	Staurosporine 4h gradient	0.432672	1636.62	1.0453
LLEVEVIEGTLQCPESGR	TRMT112	Staurosporine 4h gradient	0.355068	258.914	1.04523
FQDVAQNPANMSK	ST13	Staurosporine 4h gradient	0.437475	2.28234e+25	1.04494
LYVDAGPETMTQR	AK1	Staurosporine 4h gradient	0.400238	5.26492e+07	1.04494
SQSSDTEQQSPTSGGGK	EIF4B	Staurosporine 4h gradient	0.446409	131.502	1.04467
NYTGMGNSTNKK	DHX9	Staurosporine 4h gradient	0.459594	410402	1.04444
FPLSFASAEYQEALSR	GALNS	Staurosporine 4h gradient	0.397972	287998	1.04428
DLDVAILVGSMPR	MDH1	Staurosporine 4h gradient	0.450642	729082	1.04424
DLISHDEMFSDIY	TPT1	Staurosporine 4h gradient	0.393614	0.3355	1.04421
PAYHSSLMDPDTK	ARPC3	Staurosporine 4h gradient	0.393378	2775.83	1.04414
TRQDAELDSK	TRPS1	Staurosporine 4h gradient	0.393439	895.684	1.04406
SWQPSILPDGSIFSR	ZMYM2	Staurosporine 4h gradient	0.393327	0.0138595	1.04385
AFQYTDK	PRDX4	Staurosporine 4h gradient	0.434974	72.801	1.0434
VVVLMGSTSDLGHCEK	PAICS	Staurosporine 4h gradient	0.419944	373375	1.04338
SYSVCSPR	INTS6	Staurosporine 4h gradient	0.403539	5.45424e+12	1.04319
DRDMDELKK	ATP1A1	Staurosporine 4h gradient	0.3934	345618	1.04315
NRPDTLDPALMRPGR	PSMC2	Staurosporine 4h gradient	0.413558	398.046	1.04283
GIYFADMVSK	PARP1	Staurosporine 4h gradient	0.438218	109.531	1.04252
DAPVHGSPTGPGAWTA	PDCD2L	Staurosporine 4h gradient	0.400072	6.84555e+12	1.04247
YPMAVGL	RPL36	Staurosporine 4h gradient	0.412817	3.16945e+06	1.04234
EEMPPLEGDDDTSRMEEVD	HSP90AA1	Staurosporine 4h gradient	0.696217	16.0521	1.04202
KSEASGF	HDAC1	Staurosporine 4h gradient	0.390241	4.85018	1.04166
NVPIIDGAK	AKAP12	Staurosporine 4h gradient	0.396814	7.19951e+07	1.04118
IYVFDVESR	RRAGA	Staurosporine 4h gradient	0.396036	1.2133e+06	1.04112
VTNLHLMLQLVR	USO1	Staurosporine 4h gradient	0.414306	4496.32	1.0411
TVNLNLWDTAGQEEYDRLR	RHOG	Staurosporine 4h gradient	0.385091	393.431	1.04106
ENAGEDPGLAR	DCD	Staurosporine 4h gradient	0.377938	0.887424	1.04102
LMLDGDR	PLS3	Staurosporine 4h gradient	0.424103	3.66296e+12	1.04051
MTDQEAIQDLWQWR	NPM1	Staurosporine 4h gradient	0.488461	1223.79	1.04033
STTGHCVHMR	HNRNPH1	Staurosporine 4h gradient	0.390966	60566.7	1.04014
STMQELNSR	KRT9	Staurosporine 4h gradient	0.450008	224883	1.04006
LVSDEMVVELIEK	AK2	Staurosporine 4h gradient	0.411014	33930.6	1.04005
IVNSEYPAER	XPOT	Staurosporine 4h gradient	0.38809	109.633	1.04004
FMADCPHTIGVEFGTR	RAB14	Staurosporine 4h gradient	0.388191	6.45381	1.03998
GLFISISDR	ME2	Staurosporine 4h gradient	0.39076	172736501512654	1.03994
GGETVMVNAAAGAVGSVVGQIAK	PTGR1	Staurosporine 4h gradient	0.388079	68452.4	1.03972
MTDGGVDYSFECIGNVK	ADH5	Staurosporine 4h gradient	0.392034	7052.02	1.03941
STMDNPTTTQYASLMHSFILK	DYNLRB1	Staurosporine 4h gradient	0.621096	1102.26	1.03907
REEEEFNTGPL	SNRPD2	Staurosporine 4h gradient	0.398383	127.465	1.03901
NGLLDMNK	ERI3	Staurosporine 4h gradient	0.390244	5632.41	1.0386
AMLESIGVPLEK	YARS	Staurosporine 4h gradient	0.411749	490208	1.03813
AIGMEDSPDLLAAR	ASNS	Staurosporine 4h gradient	0.395609	569498239759776	1.03804
GNAGGIQPDLLISL	NAXE	Staurosporine 4h gradient	0.36561	35.3823	1.03803
AFDLIEHYF	KPNA1	Staurosporine 4h gradient	0.393168	423442	1.03788
LDINLLDNVVNC	XPO1	Staurosporine 4h gradient	0.485698	1.22091	1.03785
KGDQENVHPDVMLVQPR	KPNB1	Staurosporine 4h gradient	0.474932	15754	1.03779
SMSADVPLVVEYK	PCNA	Staurosporine 4h gradient	0.46066	5.03921e+08	1.03773
SGTHNMYR	RPL18A	Staurosporine 4h gradient	0.438274	2.02635e+06	1.03765
KAAAPAPEEEMDECEQA	EEF1G	Staurosporine 4h gradient	0.410289	7.73348e+08	1.03754
AIGVGLGFELQR	AASDHPPT	Staurosporine 4h gradient	0.375841	0.0414674	1.03742
EEAATGGGSTGEADGK	PSMD3	Staurosporine 4h gradient	0.382376	6.82228	1.03726
EMHVGHLR	RARS	Staurosporine 4h gradient	0.393555	5.4298e+11	1.0371
MIEQSGPPSK	PDIA4	Staurosporine 4h gradient	0.392206	390089	1.037
TISGTGALR	GOT2	Staurosporine 4h gradient	0.41052	55.8427	1.03671
FPWSEIR	RDX	Staurosporine 4h gradient	0.3847	327.498	1.03658
HVIPMNPNTDDLFK	PLS3	Staurosporine 4h gradient	0.39617	0.924408	1.03655
HIFSEDTSDFSGM	SERPINB5	Staurosporine 4h gradient	0.396698	3.45748e+10	1.03648
CLAVAVGHVK	RPL10A	Staurosporine 4h gradient	0.400528	7684.49	1.03646
HEEFCVPM	PFKP	Staurosporine 4h gradient	0.396692	6.61905e+10	1.03639
NIETYLLEK	MYH10	Staurosporine 4h gradient	0.406273	105.575	1.03618
SNPEIQDFMR	HEXA	Staurosporine 4h gradient	0.385343	1.3124e+07	1.03601
TMLFQVGR	TBC1D4	Staurosporine 4h gradient	0.385714	254.106	1.03599
RPCFSALEVDETYVPK	ALB	Staurosporine 4h gradient	0.455302	84955.7	1.03585
SPQNQYPAELMR	MCM7	Staurosporine 4h gradient	0.395699	1.20609e+08	1.03577
GWAAAVTFHPR	PFAS	Staurosporine 4h gradient	0.418481	0.162518	1.03574
SVCMECQGHGER	DNAJA1	Staurosporine 4h gradient	0.384955	9.11031e+06	1.03573
NDLWDQIEQAHLELR	CDC5L	Staurosporine 4h gradient	0.383877	0.101935	1.03552
EPGEYAVHIM	FLNB	Staurosporine 4h gradient	0.46628	64078.1	1.03546
YTCGEAPDYDR	GSTM3	Staurosporine 4h gradient	0.398469	67791.9	1.03532
YADPVSAQHAK	PTBP1	Staurosporine 4h gradient	0.390181	80.0009	1.03531
LRELLIIGGVA	DDX1	Staurosporine 4h gradient	0.399207	8147.85	1.03527
TMPILSPGNTQTLTELELK	NUP85	Staurosporine 4h gradient	0.383204	5.20885	1.03522
EGCLEIVLK	HEATR3	Staurosporine 4h gradient	0.383758	1.26859	1.0352
AILVDLEPGTMD	TUBB2A	Staurosporine 4h gradient	0.380693	6.2674e+07	1.03483
RLLSNEEEK	GAK	Staurosporine 4h gradient	0.383758	14160.9	1.03451
DFPPAAAQ	DAP	Staurosporine 4h gradient	0.383719	0.138774	1.0342
LSAYVSYGGLLMR	POLR2H	Staurosporine 4h gradient	0.38331	127.169	1.0341
ERQTNPSAM	VCP	Staurosporine 4h gradient	0.487559	14.396	1.03393
AGGEEEDDDDEAAGGRCPECR	ZNF787	Staurosporine 4h gradient	0.389014	100000	1.03379
AEERAEVS	TPM4	Staurosporine 4h gradient	0.421049	1.01988	1.03368
GLLHSSK	CDC23	Staurosporine 4h gradient	0.395326	1.57016e+11	1.03359
MKPPAHEEAK	HDLBP	Staurosporine 4h gradient	0.422273	468132618194297	1.03352
GGPAEGQLQENDR	TJP1	Staurosporine 4h gradient	0.348245	16.0655	1.0328
EGPIDLGACNQDDWISAVRPVIEK	UCHL5	Staurosporine 4h gradient	0.404642	915.487	1.03266
CPEALFQPSFLGME	ACTB	Staurosporine 4h gradient	0.402927	16.697	1.03261
FCIWTESAFRK	RPL4	Staurosporine 4h gradient	0.428478	1.31133e+06	1.03197
HTSDYEDTDTEGGAY	TJP1	Staurosporine 4h gradient	0.38378	10583.9	1.03176
FSSCGGGGGSFGAGGGFGSR	KRT1	Staurosporine 4h gradient	0.461076	1.9007e+13	1.03117
FFMGTVVK	PLA2G4A	Staurosporine 4h gradient	-0.414404	6.36706e+29	1.03115
NYAGRWDVLIQQATQCLNR	HNRNPUL1	Staurosporine 4h gradient	0.419479	22282	1.03106
LLSWSDNWR	NT5C	Staurosporine 4h gradient	0.378886	1.60396e+07	1.03105
HMYHSL	RPL19	Staurosporine 4h gradient	0.424483	0.231116	1.03072
VDFTEEEINNMK	IQGAP1	Staurosporine 4h gradient	0.474999	696.531	1.03043
LQGATCNNNK	DYNC1H1	Staurosporine 4h gradient	0.503477	57625.3	1.03032
VNEEDHLR	CKB	Staurosporine 4h gradient	0.361022	0.011027	1.03022
SKAEAESLYQSK	KRT1	Staurosporine 4h gradient	0.464888	408885	1.0302
FAASKDPTVSQTF	GTF3C4	Staurosporine 4h gradient	0.379717	0.668186	1.03007
STLKPQPAPQAGPIPVAPIGTLKPQPQPVPASY	LPP	Staurosporine 4h gradient	0.354971	17.7709	1.02995
YVPEPENSALLR	PSMD2	Staurosporine 4h gradient	0.421802	101.801	1.02986
LWEAGWK	XRN2	Staurosporine 4h gradient	0.38215	9.68269e+06	1.02948
TDTGEPMGR	HSP90AA1	Staurosporine 4h gradient	0.511384	7.79181e+07	1.02942
HLGNAIK	NUP88	Staurosporine 4h gradient	0.387453	3.92129e+07	1.0294
AQLVVIAH	RPL7A	Staurosporine 4h gradient	0.425326	111.908	1.02928
AMQDAEVSKS	HSPA9	Staurosporine 4h gradient	0.43823	1.81113e+08	1.02915
MIVDPVEPHGEMK	TRIM28	Staurosporine 4h gradient	0.443574	1.01868e+10	1.02892
DDNMFQIGK	SUB1	Staurosporine 4h gradient	0.410254	0.0149253	1.02872
AEMPGNLQHYGR	CCZ1B;CCZ1	Staurosporine 4h gradient	0.385237	1.66935e+06	1.02868
TIDGILLLIER	CUL4A	Staurosporine 4h gradient	0.355837	2042.5	1.02864
KVSSLGK	CRIP2	Staurosporine 4h gradient	0.375848	2.43788	1.02846
RDMPPAFIK	VCL	Staurosporine 4h gradient	0.454439	3.58911e+09	1.02843
GAGPEMVR	MAPK1	Staurosporine 4h gradient	0.382179	2.80703e+09	1.02842
RLSSPCIM	NSUN2	Staurosporine 4h gradient	0.429303	215427	1.02841
SLGTWGSWIGPDHDK	PRKCSH	Staurosporine 4h gradient	0.420252	68.1207	1.02803
RAIAYATHR	PSMB8	Staurosporine 4h gradient	0.378085	1204.8	1.02801
LTEMETL	MYH9	Staurosporine 4h gradient	0.534638	2.78669e+07	1.02792
AAGIIHLGATSCYVGDNTDLIILR	ADSL	Staurosporine 4h gradient	0.404141	0.200535	1.02783
VREVSQPDWTPPPEVTLVLTKE	PDIA4	Staurosporine 4h gradient	0.368941	116141	1.02773
IVVYDITNTDTFAR	RAB5C	Staurosporine 4h gradient	0.379039	74.5648	1.02772
KLCLNICVGESGDR	RPL11	Staurosporine 4h gradient	0.402686	1.2871e+06	1.02753
GPGLEK	FLNA	Staurosporine 4h gradient	0.546223	0.0235721	1.02743
FSWNVWPSSR	SEC23A	Staurosporine 4h gradient	0.4474	1137.79	1.02737
ERLLDEWFTLDEVPK	ESYT2	Staurosporine 4h gradient	0.379837	16.0445	1.02707
HYLDFINHYANLFHEK	DYNC1H1	Staurosporine 4h gradient	0.500365	1863.97	1.02675
MGYEEVSQK	OTULIN	Staurosporine 4h gradient	0.40307	3.2121e+22	1.02661
LQWQSTLGHCVLK	CUL4B	Staurosporine 4h gradient	0.403419	303.259	1.02657
WLTLEVCR	MBNL1	Staurosporine 4h gradient	0.403615	2190.17	1.02656
DMYDQVLK	ACACA	Staurosporine 4h gradient	0.40998	4.33958e+08	1.02628
EHINSVSAMK	DYNC1H1	Staurosporine 4h gradient	0.502005	6.37972	1.02617
AFVGNQLPFIGF	ROCK2	Staurosporine 4h gradient	0.371637	1.10686e+06	1.02604
TNAENEFVTIKK	KRT1	Staurosporine 4h gradient	0.41882	330859	1.026
VAQNLVGPDNVHVALSLVEYKPELQK	SMC2	Staurosporine 4h gradient	0.387535	1.39659	1.02584
DVSSLFPDVVNCM	AP2B1	Staurosporine 4h gradient	0.42727	4.5037e+06	1.02578
SGSSPGLR	SRRM2	Staurosporine 4h gradient	0.36988	112.348	1.02565
EGDTMMGQQVAK	PTGR1	Staurosporine 4h gradient	0.471493	216827	1.02557
GADSLEDFLYHEGYACTSIHGDR	DDX3X	Staurosporine 4h gradient	0.39669	460.919	1.02545
VDDTPAEQMK	EPRS	Staurosporine 4h gradient	0.488661	522.647	1.02517
RALEQQVEEMK	MYH9	Staurosporine 4h gradient	0.522193	5.0447e+08	1.02492
LIQLMEEIMAEK	DDX17	Staurosporine 4h gradient	0.482788	9.98379	1.02483
FGQWTK	AFAP1	Staurosporine 4h gradient	0.392406	8715966515445710	1.02481
TSNEVQYDQR	SNW1	Staurosporine 4h gradient	0.365856	287.891	1.0248
DSYIEVLLPLGSEPELR	ACOT9	Staurosporine 4h gradient	0.358902	0.0100936	1.02446
IDEQFER	2020-09-02	Staurosporine 4h gradient	0.376304	47.465	1.02446
ANNVTPAK	MAP4	Staurosporine 4h gradient	0.392695	714.762	1.02433
LEAYQHLFYLLQTNPTYLAK	IQGAP1	Staurosporine 4h gradient	0.49205	2938.64	1.0243
GIPVAALLEPDEVLK	GEMIN4	Staurosporine 4h gradient	0.375373	148.57	1.02421
LTPITYPQGLAMAK	RAC1	Staurosporine 4h gradient	0.408165	2.30042e+11	1.02408
LLIIASIGQLK	TBCE	Staurosporine 4h gradient	0.341842	177.348	1.02397
FQQQLEQLSAMGFLNR	UBQLN1	Staurosporine 4h gradient	0.394375	1.44983e+08	1.02387
EKPEEESLAAPTWLVHLQQVER	SEC16A	Staurosporine 4h gradient	0.397632	100000	1.02379
DHPYISEIK	SMYD2	Staurosporine 4h gradient	0.376654	0.5217	1.02376
TIQSIIAIIR	GNAI1	Staurosporine 4h gradient	0.394295	19.7695	1.02359
NMPDPITAR	RBBP9	Staurosporine 4h gradient	0.385801	6.03052e+09	1.02339
STLFSALLIK	XRCC6	Staurosporine 4h gradient	0.437885	96.1669	1.02334
HSEGNTTAGLDMR	CCT2	Staurosporine 4h gradient	0.508746	406772	1.0232
TCLLIVFSK	RHOC	Staurosporine 4h gradient	0.293101	6.95074	1.02291
ASSPSPLTIGTPESQR	DCP1A	Staurosporine 4h gradient	0.356266	0.0873717	1.02279
IIAHFLIQQYLK	RECQL	Staurosporine 4h gradient	0.331828	141.61	1.02244
IQDGPQNTGADK	FUBP1	Staurosporine 4h gradient	0.414681	2.23329e+16	1.02221
AGLNEMVEYITHSR	PPP2R5D	Staurosporine 4h gradient	0.377281	87558.8	1.02221
GHGAQLLETVHR	HAT1	Staurosporine 4h gradient	0.374443	166.109	1.02215
SVLVIIDVKPK	PSMD7	Staurosporine 4h gradient	0.358548	11.2885	1.02213
NLGPGMTK	VCL	Staurosporine 4h gradient	0.461195	1422.21	1.02198
DRLNSAIIYDRDFSYNYFGFK	RRM1	Staurosporine 4h gradient	0.455376	0.056852	1.02162
RLLEGDGGPNTGGMGA	GART	Staurosporine 4h gradient	0.385981	109468967234339	1.02096
APVQPQQSPAAAPGGTDEKPSGK	PSMD2	Staurosporine 4h gradient	0.419775	1503.02	1.02074
GLSLVEMAVGR	MAP2K1	Staurosporine 4h gradient	0.373003	0.400529	1.02058
IALENQLEQLRPVTVL	REPS2	Staurosporine 4h gradient	0.371871	6.98155	1.02014
TVVQVAK	CHID1	Staurosporine 4h gradient	0.379991	3415172497259	1.02013
IHSLPPEGK	COX8A	Staurosporine 4h gradient	0.376964	165563	1.0201
NPGVWLN	MBD3	Staurosporine 4h gradient	0.375337	6589.54	1.02007
TISDLETECLDLR	ATG16L1	Staurosporine 4h gradient	0.393577	1.1051e+20	1.02
VAILVDDMADTCGTICHAADK	PRPS1	Staurosporine 4h gradient	0.410273	1.89659e+07	1.01991
GVEMGDEDDLSTPNEK	DARS	Staurosporine 4h gradient	0.371567	48407.8	1.01968
SVVTVIDVFYK	FLG2	Staurosporine 4h gradient	0.376622	5.7734e+06	1.01961
LSDGDMTSALR	ATRIP	Staurosporine 4h gradient	0.373391	0.178667	1.01956
DAVSGMGVIVHIIEK	PSMB3	Staurosporine 4h gradient	0.347393	113.611	1.01914
TCATVTIGGINIAEALVSK	SND1	Staurosporine 4h gradient	0.399656	1.02651e+08	1.01891
AESPLGIRPQQMTK	LARS	Staurosporine 4h gradient	0.384641	1.43112e+13	1.01884
LLIEMEQR	CKB	Staurosporine 4h gradient	0.36856	1300	1.01879
SITPIEIDMIVGK	PFN2	Staurosporine 4h gradient	0.378449	1.87357e+08	1.01851
NQPEVDMSDR	RSU1	Staurosporine 4h gradient	0.372541	2.32244e+07	1.01849
NPTDAYLDAM	MYL12B	Staurosporine 4h gradient	0.418692	204536	1.01816
YPMAVGLNK	RPL36	Staurosporine 4h gradient	0.409429	3.00815e+13	1.01802
QLQDIATLADQR	IPO7	Staurosporine 4h gradient	0.419009	223.047	1.01785
SLCFVYPLDFAR	SLC25A5	Staurosporine 4h gradient	0.361532	49.6015	1.01775
FMITGGNLQDSKDALH	TATDN1	Staurosporine 4h gradient	0.397246	1.44884e+09	1.01772
TVAPMPPAQDHK	GART	Staurosporine 4h gradient	0.378231	2.65529e+07	1.01735
SFYPEEVSSM	HSPA8	Staurosporine 4h gradient	0.474519	8.40312e+09	1.01728
GEVVDVMVIGR	GPHN	Staurosporine 4h gradient	0.371705	396.991	1.01722
SPNRDFLTHVSAR	PFAS	Staurosporine 4h gradient	0.40488	0.113904	1.01721
DICACAATGTGK	DDX27	Staurosporine 4h gradient	0.374497	109018	1.01717
YLDGLTAER	KRT2	Staurosporine 4h gradient	0.476009	350247	1.01711
GGGGGGYGSGGSSYGSGGGSYGSGGGGGGGR	KRT1	Staurosporine 4h gradient	0.457214	3.92242e+10	1.0171
RFDAMPFTLR	PA2G4	Staurosporine 4h gradient	0.436386	7.71642e+40	1.01652
ASYATIILSK	MGST1	Staurosporine 4h gradient	0.394094	113.778	1.0165
TAWGQQPDLAANEAQLLRK	PSMD13	Staurosporine 4h gradient	0.37184	100127	1.01636
RMNPNSPSITYDIS	ERH	Staurosporine 4h gradient	0.368696	0.0126693	1.01623
DNNGVIGLLEPMK	RCC1	Staurosporine 4h gradient	0.395699	2.71921e+06	1.01609
GGKPEPPAMPQPVPTA	RPS3	Staurosporine 4h gradient	0.416932	6.25598e+07	1.01598
TDFFIGGEEGMAEK	NUDC	Staurosporine 4h gradient	0.374028	225474	1.0159
RLTDADAMK	ATP5F1A	Staurosporine 4h gradient	0.396679	612856	1.0157
KISELDAFLK	PSME1	Staurosporine 4h gradient	0.350807	0.126406	1.01563
DVYDDGK	RPS6KA3	Staurosporine 4h gradient	0.369579	0.194222	1.01556
ILCDVPCSGDGTMR	NSUN2	Staurosporine 4h gradient	0.381467	19.6979	1.01535
HIEEVRK	STMN1	Staurosporine 4h gradient	0.392848	3.40862	1.01533
EGVIIEILASR	ANXA8L1	Staurosporine 4h gradient	0.342848	687186	1.01525
QDMGLPTGAEGR	ILF3	Staurosporine 4h gradient	0.395122	1785.99	1.01513
TEVSFTLNEDLANIH	GTF2F2	Staurosporine 4h gradient	0.398019	3.39375e+28	1.01497
GKMDMEEIIQR	PAIP1	Staurosporine 4h gradient	0.373863	2.92144e+07	1.01488
SEGADGTDINAVAR	EML2	Staurosporine 4h gradient	0.378013	275.432	1.01481
RYAHVVLR	RPS18	Staurosporine 4h gradient	0.411012	1.2949e+27	1.01461
IVEIDAHIGC	PSMA5	Staurosporine 4h gradient	0.388197	1196.47	1.01457
AIIVEFAQQGLNAA	EIF5B	Staurosporine 4h gradient	0.434149	29.7089	1.01424
LCYVALDFEQEMAMVASSSSLEK	POTEJ	Staurosporine 4h gradient	0.349323	3.38575	1.01424
DSSRLPSEGPRPAHVVVGDVLQAADVDK	BLVRB	Staurosporine 4h gradient	0.366374	2.11811	1.014
LAVEETKGELLLQLCR	NAA15	Staurosporine 4h gradient	0.373681	3.76461e+08	1.01378
ELNLVLSVR	FASN	Staurosporine 4h gradient	0.488811	3763.57	1.01374
YLLGDMEGR	DDB1	Staurosporine 4h gradient	0.402136	120588	1.01357
FTVPMLK	XRCC6	Staurosporine 4h gradient	0.433255	257.172	1.01342
FSLSCSETLMGELGNIAK	GDA	Staurosporine 4h gradient	0.398424	2.44282e+07	1.01324
ILTVEDHYYEGGIGEAVSSAVVGEPGITVTHLAVNR	TKT	Staurosporine 4h gradient	0.499388	434.452	1.0131
SESVPPVTDWAWYK	BSG	Staurosporine 4h gradient	0.374187	12.0311	1.01292
SGGTEGGSAESEGAK	HNRNPD	Staurosporine 4h gradient	0.395553	86548.7	1.01291
NFGEDMDDERLK	PABPC1	Staurosporine 4h gradient	0.374842	1.9037e+09	1.01283
GGVEETTELLK	ALDH3A2	Staurosporine 4h gradient	0.366782	149.488	1.01269
MSNELENYFKPS	MPLKIP	Staurosporine 4h gradient	0.363657	1184.05	1.0125
ISMPDVDLHLK	AHNAK	Staurosporine 4h gradient	0.452824	358969	1.01237
EMLIEVIEK	AP3B1	Staurosporine 4h gradient	0.369024	7001.53	1.01234
DNNELLLFILK	MCM2	Staurosporine 4h gradient	0.395991	6.89364e+62	1.01228
ELALQVSQICIQVSK	DDX6	Staurosporine 4h gradient	0.348497	1101.14	1.01222
SVDPTLALSVYLR	CLTC	Staurosporine 4h gradient	0.486769	3.15036e+16	1.01221
IQDRQEAIDWLLGLAVR	RTRAF	Staurosporine 4h gradient	0.351777	1440.23	1.01207
LPGDSSLM	DCAF11	Staurosporine 4h gradient	0.366166	165.987	1.01191
DMEANLLPGFLR	ORC5	Staurosporine 4h gradient	0.367881	4.93146e+06	1.01187
LLEGEECR	KRT6A	Staurosporine 4h gradient	0.429191	603960	1.01177
NIVLSGGSTMFR	ACTR3	Staurosporine 4h gradient	0.400854	60.727	1.01162
LTDQVMQNPR	NAP1L4	Staurosporine 4h gradient	0.382717	0.0146758	1.01158
SGPFGQIFRPDNFVFGQSGAGNNWAK	TUBB4B	Staurosporine 4h gradient	0.515641	73.571	1.01142
LYTGPGLAIHCM	ZNF207	Staurosporine 4h gradient	0.356511	845.066	1.01135
ANFDAIRDAEILRK	ANXA7	Staurosporine 4h gradient	0.369854	100000	1.01128
IVGEYAER	AP2B1	Staurosporine 4h gradient	0.409057	80.9362	1.01099
TSTPETLLEEIEAK	UPF3B	Staurosporine 4h gradient	0.365482	15.3041	1.01083
GIGMNEPLVDCEGYPR	PSMD9	Staurosporine 4h gradient	0.396489	1.92851e+12	1.01081
VLVEPDAGAGVAVMK	ECI1	Staurosporine 4h gradient	0.34788	6.67473e+09	1.01079
NFPEHIFPALVGRPIIR	ACTR2	Staurosporine 4h gradient	0.382291	3.69608e+18	1.01065
LTPDGTSSEYDSILVEINK	PLXNB2	Staurosporine 4h gradient	0.375794	1.72555e+13	1.01064
FMADIDLDPGCTLNKK	TARS	Staurosporine 4h gradient	0.41556	1.88634e+06	1.01062
EGQNYQQNCIK	NDUFB10	Staurosporine 4h gradient	0.355724	10326.7	1.01031
AAGDDEAMFIDENFCTAL	KARS	Staurosporine 4h gradient	0.408539	1.03768e+08	1.01006
LTRVEVTEFEDIK	SET	Staurosporine 4h gradient	0.413483	100000	1.01002
VGLGICYDMR	NIT2	Staurosporine 4h gradient	0.354093	0.120317	1.00997
YWTLTATGGVQSTASSK	FSCN1	Staurosporine 4h gradient	0.42739	147.452	1.00982
FNNYVDCMK	PRKDC	Staurosporine 4h gradient	0.501743	445.248	1.00969
KDGLEMEK	TPT1	Staurosporine 4h gradient	0.363778	5922.19	1.00967
EEFQPVYK	ITGB1	Staurosporine 4h gradient	0.412722	1092.99	1.00961
FSHREPPLELK	ARPC2	Staurosporine 4h gradient	0.362159	0.226298	1.00959
KGTMTTGHNVADLVVILK	ILF2	Staurosporine 4h gradient	0.425187	457191	1.00951
GLNQDSTDSK	EIF2D	Staurosporine 4h gradient	0.360219	0.872852	1.00914
DLIVATIAVK	ATIC	Staurosporine 4h gradient	0.372568	2109.59	1.00912
DIDECDIVPDACK	EFEMP1	Staurosporine 4h gradient	0.36132	414.507	1.0091
VCFEMK	HNRNPUL1	Staurosporine 4h gradient	0.411936	2489.27	1.00906
IKFEMEQNLR	KRT9	Staurosporine 4h gradient	0.412524	1.28144e+06	1.00898
MMIPDCQR	TBCA	Staurosporine 4h gradient	0.354306	20161.2	1.00888
GTGFDGDQCLGVQLLELGKK	WDHD1	Staurosporine 4h gradient	0.361144	100000	1.00872
TVILGLLK	ANXA2	Staurosporine 4h gradient	0.448628	85.6619	1.00861
SINTEVVACSVDSQFTHLAWINTPR	PRDX4	Staurosporine 4h gradient	0.406016	0.626665	1.00858
LDKTEQSLASELEK	LUZP1	Staurosporine 4h gradient	0.387343	14.0061	1.00855
AIAGEDFAIVASDTR	PSMB1	Staurosporine 4h gradient	0.406861	86.519	1.00822
HMSEFMECNLNELVK	PSMA1	Staurosporine 4h gradient	0.403087	4.82711e+07	1.00802
LALIQLQISSIK	NIT2	Staurosporine 4h gradient	0.298111	691.071	1.00789
AISGKPGDK	CAST	Staurosporine 4h gradient	0.40992	0.111001	1.00739
FSPNSSNPIIVSCGWDK	RACK1	Staurosporine 4h gradient	0.369908	0.706226	1.00716
FPAMSDAYDR	PNP	Staurosporine 4h gradient	0.43134	1.33089e+06	1.00711
GVEGLIDIENPNRVA	PDAP1	Staurosporine 4h gradient	0.361864	100000	1.00699
IHELLTEGRR	KPNB1	Staurosporine 4h gradient	0.451074	100000	1.00698
KRPNNLVIGR	RPF2	Staurosporine 4h gradient	0.355261	9.58875	1.00697
SLSDIQIVQVACGYYHSLALSK	HERC4	Staurosporine 4h gradient	0.3613	45.2931	1.00694
NTMEDFQK	EPRS	Staurosporine 4h gradient	0.489601	2448.65	1.00692
HQGVMVGM	ACTB	Staurosporine 4h gradient	0.396697	2.93098e+10	1.0068
TLNDELEIIEGM	HSPD1	Staurosporine 4h gradient	0.467819	54.4944	1.00677
KMEDSVGCLETAEEVK	MYH9	Staurosporine 4h gradient	0.49315	28.0575	1.00651
LADAFNK	XPO4	Staurosporine 4h gradient	0.348279	0.216332	1.00639
NFGEDMDDER	PABPC1	Staurosporine 4h gradient	0.350728	18035.5	1.00639
YMFSRPFR	RPL21	Staurosporine 4h gradient	0.36162	93566.6	1.00616
LFGEEDADQEVSPDR	UBA2	Staurosporine 4h gradient	0.381863	48.0005	1.0061
IANTGMDTDK	CCT2	Staurosporine 4h gradient	0.506645	3.64385e+08	1.00608
IALQVLISNQEK	IPO7	Staurosporine 4h gradient	0.403051	50.0961	1.00603
KQPALDVLYDVMK	EIF3A	Staurosporine 4h gradient	0.430385	449887	1.00573
FAAYFQQGDMESNGK	GPI	Staurosporine 4h gradient	0.514245	14318.9	1.0054
YCLPPTFPK	PFAS	Staurosporine 4h gradient	0.397036	377.192	1.00533
YLDLILNDFVR	KARS	Staurosporine 4h gradient	0.415937	1.52245e+29	1.00493
LMELHGEGSSSGK	RPS3A	Staurosporine 4h gradient	0.455144	6.05241e+09	1.00492
RQGGLGPIRIPLLSDLTHQISK	PRDX4	Staurosporine 4h gradient	0.311368	144.504	1.0048
LVTLGEK	MYL6	Staurosporine 4h gradient	0.385993	513.631	1.00474
FDAMPFTLR	PA2G4	Staurosporine 4h gradient	0.38616	19632.4	1.00458
NVSPSASSEQMR	SRSF11	Staurosporine 4h gradient	-0.50154	7.68478e+145	1.00452
HMLPTVLR	PPP2R1A	Staurosporine 4h gradient	0.386213	9.11915e+07	1.00418
FTTQGQSELTLLLK	BZW1	Staurosporine 4h gradient	0.407422	76.7483	1.00415
DIRDLLEEDELLEQ	PTPN23	Staurosporine 4h gradient	0.361433	5279.98	1.00379
YAVLPR	PIGT	Staurosporine 4h gradient	0.360365	1.11603e+07	1.00367
LWNEWCR	PSMG1	Staurosporine 4h gradient	0.350754	5.0646e+08	1.00357
ASSDPPALASK	SLC3A2	Staurosporine 4h gradient	0.383874	2.88872	1.00355
LEVPDMNIR	AHNAK	Staurosporine 4h gradient	0.466581	1661.29	1.00354
TLSYLLPAIVHINHQPFLER	DDX5	Staurosporine 4h gradient	0.399865	52794.9	1.00347
SSALQWLTPEQTSGK	LTA4H	Staurosporine 4h gradient	0.350544	31.3393	1.00343
GMLREDAVLEYLK	MSN	Staurosporine 4h gradient	0.422479	203.068	1.00307
NKEDQYDHLDAADMTK	HSPA4	Staurosporine 4h gradient	0.389772	4.71271e+08	1.00301
ELAGGLEDGEPQQK	ELAC2	Staurosporine 4h gradient	0.338159	30.7191	1.00283
GRVGDVYIPR	SRSF2	Staurosporine 4h gradient	0.353696	100000	1.00272
AMHPTLAGK	PABPC1	Staurosporine 4h gradient	0.361038	71631.2	1.0025
CPEALFQPSFLGM	ACTB	Staurosporine 4h gradient	0.388341	2.48793e+09	1.0018
GLIAAICAGPTALLAHEIGFGSK	PARK7	Staurosporine 4h gradient	0.445462	159.286	1.00161
ADEDPIMGFHQMFLLK	NUTF2	Staurosporine 4h gradient	0.434896	127426	1.00152
DQGSRHDSEQDNSDNNTIFVQ	FUS	Staurosporine 4h gradient	0.350394	100000	1.00133
FVLSGANIMCPGLTSPGAK	MCTS1	Staurosporine 4h gradient	0.352094	8.62206e+06	1.00122
LIALLEVLSQKR	FLNB	Staurosporine 4h gradient	0.409012	524.415	1.00121
YWDGWFR	PPME1	Staurosporine 4h gradient	0.400438	5.0152	1.00081
FLSCVVCVEGIVTK	MCM3	Staurosporine 4h gradient	0.398802	18.7996	1.00079
KIEDNNTLVFIVDVK	RPL23A	Staurosporine 4h gradient	0.297765	1.49907e+19	1.00074
HISQISVAEDDDESLLGHLM	HINT1	Staurosporine 4h gradient	0.37534	56.2637	1.00045
SPNSYFMDVK	RPS27L	Staurosporine 4h gradient	0.384199	7.978e+06	1.00044
DKPLAEWLR	PIK3C2A	Staurosporine 4h gradient	0.358195	5164.41	1.00036
NANAVMEYEK	DNAJC7	Staurosporine 4h gradient	0.36043	167836	1.00028
VPDGMVGFIIGR	FUBP1	Staurosporine 4h gradient	0.374559	9.95401	1.00008
TGSQGQCTQVR	RPS28	Staurosporine 4h gradient	0.354795	39.7003	1.00007
TAVTTVPSMGIGLVK	TMEM263	Staurosporine 4h gradient	0.397814	191.106	1.00006
GLSLLAEER	NTMT1	Staurosporine 4h gradient	0.352748	384.423	1.00003
EAELGLPFSPLCDRK	PDE1A	Staurosporine 4h gradient	0.353275	17.4419	0.99975
GISQEQMNEFR	ACTN1	Staurosporine 4h gradient	0.418425	387.597	0.999556
EMDEAATAEER	EIF4G1	Staurosporine 4h gradient	0.434242	756.203	0.999434
KQPHVGDYR	PSME1	Staurosporine 4h gradient	0.340389	69.9505	0.999361
SSYDVFQLEFNDGAYNIK	FSCN1	Staurosporine 4h gradient	0.423569	533.486	0.99936
TELLNVCMNAK	FOLR1	Staurosporine 4h gradient	0.408923	2930.77	0.999196
WVNDPHR	GOLPH3	Staurosporine 4h gradient	0.400277	158.791	0.99917
ITSPLMEPSSIEK	PSMA5	Staurosporine 4h gradient	0.384736	482216	0.99874
DLLPYGFAIH	SNRNP200	Staurosporine 4h gradient	0.381619	1371.19	0.998725
AMTEDGFLAVCSEAK	ASNS	Staurosporine 4h gradient	0.354832	638.455	0.997956
GNSIIMLEALER	SNRPG	Staurosporine 4h gradient	0.346921	60.9843	0.997815
SQFFITTVK	PPIB	Staurosporine 4h gradient	0.382623	1.9542e+11	0.997731
AEPEDHYFLL	ACTR3	Staurosporine 4h gradient	0.399162	29.123	0.997612
HNEDHMNSELAK	ASCC3	Staurosporine 4h gradient	0.360722	2.00023e+07	0.997565
DIVPGDIVEVAVG	ATP2A3	Staurosporine 4h gradient	0.355367	129748	0.997564
VEGSPVAGSDGSQPAVK	LRWD1	Staurosporine 4h gradient	0.338526	78.3032	0.997556
GEIENIELPMDTK	HNRNPDL	Staurosporine 4h gradient	0.34071	2.28641	0.996482
LVFDVELLKLE	FKBP1A	Staurosporine 4h gradient	0.426369	7.56631e+74	0.995939
TTGIVM	ACTB	Staurosporine 4h gradient	0.356874	20.7552	0.995928
ASFITPVPGGVGPM	MTHFD1	Staurosporine 4h gradient	0.393252	9.80086	0.995291
FEIDVNGILR	HSPA5	Staurosporine 4h gradient	0.381032	13.9537	0.995175
FPDSVEELRAA	TOMM34	Staurosporine 4h gradient	0.344753	184.995	0.995027
VLLDVTPDQSMVDEGMAR	IARS	Staurosporine 4h gradient	0.401252	0.170064	0.994978
ADEDPIMGFHQMFLLK	NUTF2	Staurosporine 4h gradient	0.412384	693532	0.994938
VWNWQSR	COPA	Staurosporine 4h gradient	0.34709	3.45364e+06	0.994858
TIMVDDSK	TLN1	Staurosporine 4h gradient	0.421561	11.5851	0.99471
MKDTDSEEEIR	CALM1;CALM2;CALM3	Staurosporine 4h gradient	0.300307	137.766	0.994465
DITSDTSGDFRN	ANXA1	Staurosporine 4h gradient	0.400129	2819.35	0.994208
NVPNLHVMK	RPS10	Staurosporine 4h gradient	0.380977	0.0119087	0.994111
VLLVLELQGLQK	GANAB	Staurosporine 4h gradient	0.461289	3.19705e+11	0.99407
PITEMLPGIL	BTF3L4	Staurosporine 4h gradient	0.452792	125719158233782	0.993947
MEVAANCSLR	NUDCD1	Staurosporine 4h gradient	0.349928	0.363178	0.993944
NLMADGTCQDAAIVGYK	PFN1	Staurosporine 4h gradient	0.420309	189.029	0.993814
DHTLEDEDVIQIV	DRG1	Staurosporine 4h gradient	0.34596	12.9367	0.993783
KPVADCVISIPSFFTDAERR	HSPA4L	Staurosporine 4h gradient	0.33225	63218.3	0.993719
FQDNFEFVQWFK	MAPRE1	Staurosporine 4h gradient	0.39014	192.272	0.99371
GPPPPPGDENREMDDPSVGPK	SF3B2	Staurosporine 4h gradient	0.396189	13.8822	0.9937
LIPVLVNGMK	TNPO1	Staurosporine 4h gradient	0.37426	1881.65	0.993535
KIESDVQEPTEPEDDLDIMLGNK	EIF2S2	Staurosporine 4h gradient	0.346065	117.636	0.993479
DISEEDIK	PEX1	Staurosporine 4h gradient	0.356917	9.00537e+07	0.993467
LMDVCATSR	CDK4	Staurosporine 4h gradient	0.375859	2589.47	0.993461
HGGGGGGFGGGGFGSR	KRT2	Staurosporine 4h gradient	0.454142	263841	0.993287
PANKQEDEVMR	ARPC3	Staurosporine 4h gradient	0.35376	3.1754e+08	0.993269
AKPAGGPKPPSGK	CCT8	Staurosporine 4h gradient	0.388578	19186.7	0.993254
STALPAPVSCPEGPK	GTF3C2	Staurosporine 4h gradient	0.344128	5.32542	0.993046
HVFHPK	PRKDC	Staurosporine 4h gradient	0.510309	5997580847871050	0.992913
YEHDDIVSTVSVL	WDR77	Staurosporine 4h gradient	0.343987	36.9996	0.992778
NSCIVCNMGHSNTEIDVTSLR	AHCYL1	Staurosporine 4h gradient	0.360391	3.77978e+12	0.992684
LPTSWDWR	CTSC	Staurosporine 4h gradient	0.372395	2.17245e+07	0.992619
VSQGQLVVMQPEK	PDIA4	Staurosporine 4h gradient	0.344784	6699.42	0.992535
MDAPGALAQTAAPGPGR	RHOF	Staurosporine 4h gradient	0.353547	1.29988e+06	0.992532
NVYPEEMIVALR	RPRD2	Staurosporine 4h gradient	0.341769	85.616	0.992381
EDSKLDYNNIPTVVFSHPPIGTVGLTEDEAIHK	GSR	Staurosporine 4h gradient	0.34905	793.438	0.992328
SSNFGPMK	HNRNPA1	Staurosporine 4h gradient	0.38203	1.01844e+08	0.992283
ALSDLGR	ZC3H7A	Staurosporine 4h gradient	0.346195	3.71191	0.992032
ANTFTITGHAETK	BTF3	Staurosporine 4h gradient	0.368167	110.668	0.991977
SALEQMR	DYNC1H1	Staurosporine 4h gradient	0.478667	101.424	0.991231
TGSEFDFEEMK	GDI2	Staurosporine 4h gradient	0.412829	8306.86	0.991052
DSGDGVTHTVPIYEGYALPHAILR	ACTB	Staurosporine 4h gradient	0.367228	0.437688	0.991026
APKPDGPGGGPGGSHM	FUS	Staurosporine 4h gradient	0.351761	1.47641e+06	0.99089
VAFLLDEK	NBPF7	Staurosporine 4h gradient	0.350971	1.70186e+06	0.990635
FGATLEIVTDK	ETF1	Staurosporine 4h gradient	0.349528	4431.01	0.990598
LSNTTAIAEAWAR	TUBA1A	Staurosporine 4h gradient	0.440047	410.102	0.990575
MPCQLHQVIVAR	CAPN2	Staurosporine 4h gradient	0.348969	248935	0.990499
DYVDEQTGDGPVK	VPS50	Staurosporine 4h gradient	0.352609	1.83545e+07	0.990394
NMDFREPTEEER	EIF4H	Staurosporine 4h gradient	0.351435	1.25645e+06	0.990207
MEIGLPDEK	NSF	Staurosporine 4h gradient	0.344345	73.7792	0.990154
LMTDTINEPILLC	NARS	Staurosporine 4h gradient	0.374452	42438.3	0.98992
ETLTLLIQVPR	DNAAF2	Staurosporine 4h gradient	0.331099	48111.3	0.989796
DQREEELGEYY	SUPT5H	Staurosporine 4h gradient	0.343492	124084	0.989482
AQVPGSSPGLL	THOC6	Staurosporine 4h gradient	0.345032	1591.32	0.9893
EAIQDLWQWR	NPM1	Staurosporine 4h gradient	0.468887	2645.89	0.989119
THNMDVPNIK	EIF5A	Staurosporine 4h gradient	0.40569	111394	0.989087
LNNVVRPR	HTATIP2	Staurosporine 4h gradient	0.336921	0.0137884	0.988765
KPATSY	RPL28	Staurosporine 4h gradient	0.370306	100000	0.98852
ALRETLPAEQDLTTK	PSMA1	Staurosporine 4h gradient	0.367	100000	0.988248
TSGHDHPDVATML	KLC1	Staurosporine 4h gradient	0.351475	4.11747e+07	0.98805
ETIEILFSEGLIK	MTREX	Staurosporine 4h gradient	0.358176	4.33171e+25	0.987924
RREEEMIR	PSPC1	Staurosporine 4h gradient	0.352071	4.20053e+08	0.987803
LPGLIDVHVHLR	CAD	Staurosporine 4h gradient	0.388409	4.75175e+20	0.987724
DADAVLTNLQTLR	PLOD3	Staurosporine 4h gradient	0.369313	13.5793	0.987717
IEDILVLHLDR	OCRL	Staurosporine 4h gradient	0.340726	16.446	0.987567
IIEVVDAIMTTAQSHQR	PFKP	Staurosporine 4h gradient	0.342876	265.162	0.987428
LTELMFEHY	ACTL6A	Staurosporine 4h gradient	0.377237	2.39203e+07	0.987282
LQSLPFALTHLNLK	SCRIB	Staurosporine 4h gradient	0.355093	4.78189e+06	0.987087
HQGVMVGMGQK	ACTB	Staurosporine 4h gradient	0.378979	1.82442e+10	0.987056
RMDEISDHAK	EIF5	Staurosporine 4h gradient	0.340036	0.190805	0.986926
ELIGMDPVAVFR	MYO9B	Staurosporine 4h gradient	0.352521	6.93976e+08	0.986858
ISIEMHGTLEDQLSHLR	ACTN1	Staurosporine 4h gradient	0.405457	1.20065e+06	0.986833
HGNQYIQVNEPWKR	MARS	Staurosporine 4h gradient	0.393566	0.0808755	0.986826
VIHDNFGIVEGLMTTVHAITAT	GAPDH	Staurosporine 4h gradient	0.52731	39.0426	0.986497
ALSFSSSAGPGLLK	KRT7	Staurosporine 4h gradient	0.414956	131.007	0.986469
EIILVDDYSNDPEDGALLGK	GALNT2	Staurosporine 4h gradient	0.332043	1.17188e+07	0.986422
ALLPGPPLQPPPPAPVLLYDQGGGR	DUSP9	Staurosporine 4h gradient	0.340116	241.993	0.986319
SFPEGPGPGSGDEANGPR	SPTBN2	Staurosporine 4h gradient	0.342801	6.63809	0.986258
IGLSVSEVIEGYEIACR	CCT8	Staurosporine 4h gradient	0.377322	269.062	0.986017
GSPMEISLPIAL	LTA4H	Staurosporine 4h gradient	0.341866	0.136402	0.985909
FELFVM	KARS	Staurosporine 4h gradient	0.410829	5.23544e+17	0.985303
LWSWGR	RCC2	Staurosporine 4h gradient	0.379597	532.793	0.985149
HPGFFTSIGQMTDLIHTEK	P4HA1	Staurosporine 4h gradient	0.328323	16.0252	0.984953
TTYMDPTGK	NUDT5	Staurosporine 4h gradient	0.398235	1.00919e+09	0.984841
EDLTEIRDMLL	RPLP0	Staurosporine 4h gradient	0.362374	174.311	0.984836
SDMPPLTLEGIQDR	NDUFAB1	Staurosporine 4h gradient	0.333845	0.0238807	0.984661
AVGPSSTQLYMVR	CYFIP1	Staurosporine 4h gradient	0.364845	296.406	0.984555
DVDGAYMTK	KRT1	Staurosporine 4h gradient	0.430532	10105.9	0.984539
EFCQQEVEPMCK	OTUB1	Staurosporine 4h gradient	0.326733	2.21621e+17	0.984439
GGGGGGFHR	SFPQ	Staurosporine 4h gradient	0.390335	31.6048	0.984411
VNVTVRPGLAM	DDT	Staurosporine 4h gradient	0.334413	0.541663	0.984383
ETDLLLDDSLVSIF	PRDX5	Staurosporine 4h gradient	0.357264	19363.6	0.984366
NLEEFASK	SNF8	Staurosporine 4h gradient	0.341067	11.2244	0.98434
QDLPNAMNAAEITDK	ARF1	Staurosporine 4h gradient	0.332838	2669.71	0.984314
VKLPDGYEFKFPNR	LGALS1	Staurosporine 4h gradient	0.395091	100000	0.984309
NTDQASMPDNTAAQK	MYH9	Staurosporine 4h gradient	0.503886	4.18272e+11	0.984276
LQSTKPIIDLYEEMGK	CMPK1	Staurosporine 4h gradient	0.370793	68009.3	0.98406
EEIQLPPPR	IGF2R	Staurosporine 4h gradient	0.340726	100000	0.983835
IRQEIQELK	VPS11	Staurosporine 4h gradient	0.35843	1.58903e+18	0.983379
LDTLCDLYETLTIT	EIF4A2	Staurosporine 4h gradient	0.366277	20.1275	0.98278
ASLPTLGFTHFQPAQLTTVGK	ADSL	Staurosporine 4h gradient	0.361997	12519.4	0.982567
LVQAFQYTDEHGEVCPAGWKPGSDTIKPN	PRDX2	Staurosporine 4h gradient	0.384293	0.301754	0.982558
DHADSNIVIMLVGNK	RAB11A	Staurosporine 4h gradient	0.323256	1282.38	0.982373
GTWGSWIGPDHDK	PRKCSH	Staurosporine 4h gradient	0.376103	4.27267e+06	0.982364
GQECEYPPTQDGR	METAP2	Staurosporine 4h gradient	0.323222	21.526	0.982332
AAPAESAAPAAGEEPSKEEGEPK	BASP1	Staurosporine 4h gradient	0.410413	353.175	0.982171
EEVFIEVQVPPGTR	NUDCD2	Staurosporine 4h gradient	0.323263	405391	0.982076
HNSVEDSVTK	CCNT1	Staurosporine 4h gradient	0.340358	761.928	0.982049
DMIILPEMVGS	RPS15	Staurosporine 4h gradient	0.413167	1185.58	0.982019
LALETTVLVESYTLPDGR	ACTR2	Staurosporine 4h gradient	0.267139	94.1731	0.981976
IGLFYMDNDLITR	PSMD6	Staurosporine 4h gradient	0.337511	44.734	0.981846
KLAPPLVTLL	AP2B1	Staurosporine 4h gradient	0.380145	37.0931	0.981794
EGTIGDM	CCT2	Staurosporine 4h gradient	0.494703	23989	0.981624
GVQVVACL	PRDX5	Staurosporine 4h gradient	0.360253	2.36883e+07	0.981518
SCGIHETTFNSIMK	ACTB	Staurosporine 4h gradient	0.37366	3.69925e+08	0.981409
AEEDVEPECIMEK	DBNL	Staurosporine 4h gradient	0.341069	10420.6	0.98117
DINAIEMEEDKR	RBM25	Staurosporine 4h gradient	0.421819	1.71551e+52	0.981152
VEANSTLLNVHIVFEGEK	CHORDC1	Staurosporine 4h gradient	0.349737	128897	0.981134
DINWDSSQWQPLIQDR	UPF1	Staurosporine 4h gradient	0.363567	1725.53	0.981006
FFVMTSLR	SLC25A1	Staurosporine 4h gradient	0.337682	850.896	0.980567
LTMVPPNIAELK	RSU1	Staurosporine 4h gradient	0.343243	4.58477e+08	0.980341
FSDHVALLSVFQAWDDAR	DHX9	Staurosporine 4h gradient	0.411922	1193.91	0.980204
AFEDEMSGR	SPTBN1	Staurosporine 4h gradient	0.3838	1227.49	0.980199
LMELFPANK	BZW1	Staurosporine 4h gradient	-0.384765	0.0469992	0.980018
FSGVDMNAAR	HERC4	Staurosporine 4h gradient	0.340033	1.84443e+08	0.979623
SNCDEPMYVK	RPS12	Staurosporine 4h gradient	0.417015	2.89539e+56	0.979307
EEEMEREEITTK	FAM50A	Staurosporine 4h gradient	0.36696	1.23958e+07	0.979165
DLISHDEMFSDIYK	TPT1	Staurosporine 4h gradient	0.346582	2.98656e+10	0.978698
ILNFLMHPK	DEK	Staurosporine 4h gradient	0.372504	4907.03	0.978688
EMSTSK	EIF5A	Staurosporine 4h gradient	0.412527	24521.1	0.978643
LLTEWPDTIPLSL	PTGR1	Staurosporine 4h gradient	0.336335	100000	0.978581
DRVAILVDDMADTCGTICHAADK	PRPS1	Staurosporine 4h gradient	0.389953	622503	0.978462
GMLDPAEK	PRDX6	Staurosporine 4h gradient	0.424792	1.14565	0.978171
VCMVYDLYK	ATIC	Staurosporine 4h gradient	0.385628	2.48186e+10	0.978099
SSENVDCPENPK	LRRFIP1	Staurosporine 4h gradient	0.335725	4722.96	0.977966
SELHIENLNMEADPGQYR	BSG	Staurosporine 4h gradient	0.360612	1.04025e+06	0.977852
TLGTMIAGDTSGDYRR	ANXA7	Staurosporine 4h gradient	0.338977	1.34226e+06	0.977784
ELMNLTGTIPVPYR	TSG101	Staurosporine 4h gradient	0.328427	1.1264	0.977642
NNLEFGIDLDTR	ABCF2	Staurosporine 4h gradient	0.337617	4.96323e+07	0.977588
KPPKPQLMANYYNK	EIF3A	Staurosporine 4h gradient	0.406379	3528.34	0.977413
MNLSAIQDR	ARL8A	Staurosporine 4h gradient	0.32309	28.1654	0.976915
DFSHPQMPK	CCT5	Staurosporine 4h gradient	0.444915	5.32126e+07	0.976912
INLAEDVLAWEHER	NCLN	Staurosporine 4h gradient	0.335468	4646.49	0.976909
SYQNLTR	ABI1	Staurosporine 4h gradient	0.334266	716.579	0.976908
DMLLANK	RPLP0	Staurosporine 4h gradient	0.346392	21034.6	0.9766
NITEPLCSLDINWPR	LLGL1	Staurosporine 4h gradient	0.335213	98996.3	0.976555
RNVTVQPDDPISFM	COPB1	Staurosporine 4h gradient	0.358018	0.159342	0.97631
DLQMVNISLR	PHB2	Staurosporine 4h gradient	0.334253	613.747	0.976307
GAALDVHESEPFSFAQGPLK	CTBP2	Staurosporine 4h gradient	0.320744	100000	0.976307
SLPVLEPLNPSR	UBR4	Staurosporine 4h gradient	0.409619	697.351	0.976271
NYSPYYNTIDDLK	KRT9	Staurosporine 4h gradient	0.399952	1.26786e+13	0.976194
TWDPSRFPQPR	GANAB	Staurosporine 4h gradient	0.52039	6.49793	0.976144
DVIIADCGKIEVEK	PPIB	Staurosporine 4h gradient	0.362523	100000	0.975844
ESVTIEAQELSLSAVK	PRKD3	Staurosporine 4h gradient	0.330886	4.92753	0.975796
TPLHCVMEVDTER	ABCF2	Staurosporine 4h gradient	0.334817	22844.7	0.975531
EALPVSLPQIPCLSSF	DDX20	Staurosporine 4h gradient	0.331728	0.0140101	0.975511
WTADNAGEEGGEAPQEPQS	SFN	Staurosporine 4h gradient	0.386866	2837.12	0.975484
NNYGYGNDGFDDR	HNRNPH3	Staurosporine 4h gradient	0.335171	0.243169	0.975443
GPLMMY	EEF2	Staurosporine 4h gradient	0.730566	14.8839	0.975334
RDETALQEEEELQLAL	HGS	Staurosporine 4h gradient	0.333896	1.60493e+06	0.975276
GSELQLPFQAC	PRPF8	Staurosporine 4h gradient	0.381096	34.1751	0.975225
IKKDELK	SNRPA	Staurosporine 4h gradient	0.352388	3.18542	0.975123
TFSVWYVPEVTGTHK	FLNA	Staurosporine 4h gradient	0.500988	4.84719	0.975115
NDPPMEAA	EEF1A1	Staurosporine 4h gradient	0.483807	2.82202e+10	0.97472
NVQDAIADAEQR	KRT2	Staurosporine 4h gradient	0.450682	246203	0.974683
YCLEHGIQPDGQMPSDK	TUBA1A	Staurosporine 4h gradient	0.414547	0.0177178	0.974469
FVEFFGPGVAQL	ACO1	Staurosporine 4h gradient	0.325454	21.7538	0.974357
GGEGMEPERR	LASP1	Staurosporine 4h gradient	0.392626	1.06322e+09	0.97425
GRNDLMEYAK	ASS1	Staurosporine 4h gradient	-0.447357	8.82994	0.973741
GADNDGSGSESGYTTPK	NUFIP2	Staurosporine 4h gradient	0.330235	273431	0.97369
YFAQEALTVL	PPP2R1A	Staurosporine 4h gradient	0.354736	194.183	0.97368
LISASLFLR	DAB2IP	Staurosporine 4h gradient	0.303742	164.159	0.973614
IGVAIGDQILDLSIIK	FAH	Staurosporine 4h gradient	0.341073	3.163e+40	0.973549
YMACCL	TUBA1A	Staurosporine 4h gradient	0.467104	8.65742e+58	0.973539
IVENVNVIISTY	EEF2	Staurosporine 4h gradient	0.461	14.5562	0.973534
DNLAEDIMR	VIM	Staurosporine 4h gradient	0.417174	24.701	0.973397
GPSEAPSGQA	DPP3	Staurosporine 4h gradient	0.33069	0.575242	0.97318
GMANLLTGPK	VAT1	Staurosporine 4h gradient	0.371755	104502	0.972779
GVEEEEEDGEMRE	SNRPF	Staurosporine 4h gradient	0.312889	84.981	0.972712
TGEEDEEEFFCNR	RANBP2	Staurosporine 4h gradient	0.329775	7.80143e+10	0.972577
AQEEAERLEADRM	EZR	Staurosporine 4h gradient	0.401271	0.33928	0.972464
GHLSGLAK	PLEC	Staurosporine 4h gradient	0.380262	40.3815	0.972462
ASASSTNLK	CS	Staurosporine 4h gradient	0.318222	7363.89	0.972322
DIPHMDIEALK	RPL10A	Staurosporine 4h gradient	0.353476	3218.54	0.972212
LLISLSQGNRDESTNVDMSLAQR	ANXA11	Staurosporine 4h gradient	0.327252	420.816	0.972088
SVFLEQMK	BZW1	Staurosporine 4h gradient	0.377159	40.9143	0.972077
IPGGATLVFEVELLK	FKBP2	Staurosporine 4h gradient	0.348369	7.76149e+16	0.972014
DNFADVQVS	C11orf54	Staurosporine 4h gradient	0.31426	2.24578	0.972009
DGETLEELMK	PLS3	Staurosporine 4h gradient	0.361451	1.77705e+06	0.972008
RLAETQEEISAE	LUC7L2	Staurosporine 4h gradient	0.331668	43357.3	0.971992
DDMNLSESLLR	EIF4A1	Staurosporine 4h gradient	0.406074	825540	0.971851
YDHLDPTEMEK	HSPA4L	Staurosporine 4h gradient	0.342151	2.42983e+12	0.971644
DWQIDVDLLNK	PSMD6	Staurosporine 4h gradient	0.345101	5.84514e+33	0.971504
DMDTIEK	UBA1	Staurosporine 4h gradient	0.481157	612.17	0.971281
SLGEVGHHIDLSGQLELK	CAND1	Staurosporine 4h gradient	0.375935	66.43	0.971062
AVTLHDQGTAQWADLSSQFYLREEDIGK	UBA1	Staurosporine 4h gradient	0.486266	1201.65	0.971019
TLHPDLGTDKDK	LDHA	Staurosporine 4h gradient	0.496811	417.912	0.970802
SLDLDSIIAEVK	KRT1	Staurosporine 4h gradient	0.395223	332173	0.970748
ADIITPNQFEAELLSGRK	PDXK	Staurosporine 4h gradient	0.321246	100000	0.970517
SLMETVK	PLIN3	Staurosporine 4h gradient	0.3869	9.32438e+09	0.970517
LWAVAASYGQGGYLYR	RPAP1	Staurosporine 4h gradient	0.319168	1.68229	0.970327
TRINVLAAQYQSLLNSYGEPVDDK	DNM1L	Staurosporine 4h gradient	0.347189	6.3111	0.970273
FYEGTADEMCK	HAGH	Staurosporine 4h gradient	0.323529	10.918	0.970256
VGEAQETTEEFNR	CCNDBP1	Staurosporine 4h gradient	0.32756	0.706238	0.97021
SAGIMDHEEAR	RPS15A	Staurosporine 4h gradient	0.402857	0.0273035	0.970173
TANDMIHAE	MSN	Staurosporine 4h gradient	0.423634	2.94948e+07	0.970122
EMLQQSK	HSP90AB1	Staurosporine 4h gradient	0.490851	3.96262e+12	0.969984
YTEGAELVDAVLDVVR	TUBB6	Staurosporine 4h gradient	0.406037	49620.5	0.969926
NLFLVIFQR	NCBP1	Staurosporine 4h gradient	0.297535	2.18851e+09	0.969824
ESCGIHETTFNSIMK	ACTB	Staurosporine 4h gradient	0.359018	7.63827e+07	0.969683
VGAEDADGIDMAYR	AARS	Staurosporine 4h gradient	0.423892	378.11	0.969662
VGRYPIPPPDAK	MAP2K2	Staurosporine 4h gradient	0.312212	40.4769	0.969331
IPLNKFPGFAK	SNX9	Staurosporine 4h gradient	0.330088	34253.6	0.969327
DAVEDLESVGK	DCD	Staurosporine 4h gradient	0.300458	2.74716	0.969192
EMNPALGIDCL	CCT5	Staurosporine 4h gradient	0.442396	106958	0.969125
DDDEDEEIEEK	DICER1	Staurosporine 4h gradient	0.30325	24862.2	0.96911
RQQQLTAMK	MYH9	Staurosporine 4h gradient	0.504817	2.94489e+12	0.968621
SSGLPPSPVPSPR	FAM122B	Staurosporine 4h gradient	0.31927	1.51665e+06	0.968373
EAPGPAGGGGGGSR	TRIR	Staurosporine 4h gradient	0.326243	100000	0.968306
SKWDEEWDK	CLINT1	Staurosporine 4h gradient	0.324591	1314.51	0.968027
LLDIPGLEVAVVTTER	PPCDC	Staurosporine 4h gradient	0.340044	2786973085760940	0.967945
TILMCGPLIK	PELP1	Staurosporine 4h gradient	0.322338	63.3603	0.967894
DLSLLQIQMR	NAA15	Staurosporine 4h gradient	0.325275	2875.46	0.967884
SSWYWGR	CRK	Staurosporine 4h gradient	0.32567	1.23752e+08	0.967849
FLEQQNQVLETK	KRT71	Staurosporine 4h gradient	-0.308903	985423	0.967804
DDDSNFHMDFIVA	UBA1	Staurosporine 4h gradient	0.47179	17.9689	0.967754
FRPLQLETINVTMAGK	RECQL	Staurosporine 4h gradient	0.306955	0.189616	0.967714
TLIVEPHVIPNRGPYPYNQPK	AQR	Staurosporine 4h gradient	0.336329	1.01846e+12	0.967544
RQLPPNGDPNFK	KHSRP	Staurosporine 4h gradient	0.402257	715.044	0.967535
EGMNIVEAMER	PPIA	Staurosporine 4h gradient	0.428	1.64562e+09	0.967451
IFDLQDWTQEDERDK	SUCLA2	Staurosporine 4h gradient	0.330355	3.54628e+06	0.967412
KFGDPVVQSDMK	HSPA1A;HSPA1B	Staurosporine 4h gradient	0.429315	1.90958e+07	0.967311
YTLPLYHAM	RNPEP	Staurosporine 4h gradient	0.350541	0.161465	0.96725
FYGALFR	MAP2K6	Staurosporine 4h gradient	0.325727	624.795	0.967237
KGPAAIQK	KRT9	Staurosporine 4h gradient	0.418945	4.13463e+38	0.967164
TPFLLVGTQIDLR	CDC42	Staurosporine 4h gradient	0.285497	3946033165667920	0.96715
GGKVPPATQK	ST13	Staurosporine 4h gradient	0.345602	100000	0.966958
RIPPAIK	COPS8	Staurosporine 4h gradient	0.322165	37884.5	0.966865
HIMMER	GPS2	Staurosporine 4h gradient	0.321451	0.0938099	0.966732
SDMLLSR	NIPSNAP2	Staurosporine 4h gradient	0.329438	353796	0.966692
GTMVTIEGPR	MTAP	Staurosporine 4h gradient	0.328075	132292	0.966503
VTTMDAELEFAIQPNTTGK	RDX	Staurosporine 4h gradient	0.316863	504.028	0.966085
YMPQNPHIIATK	RBBP7	Staurosporine 4h gradient	0.352929	4.10752e+08	0.965906
FPDEDSYQK	PACS1	Staurosporine 4h gradient	0.325714	19472.7	0.965835
LVCVFLQSLIR	CNOT11	Staurosporine 4h gradient	0.317204	3.3304e+07	0.965355
APDSGLPSGGGGRPGCAYPGSPGPGAR	FBXO46	Staurosporine 4h gradient	0.320044	13.5222	0.965101
VVIEACDELGIILAHTNLR	ATIC	Staurosporine 4h gradient	0.371313	1215.66	0.964707
DAEPRPPPTQEAA	FARSA	Staurosporine 4h gradient	0.314369	6.57711e+08	0.964325
VHMTLELPWSADR	SBNO1	Staurosporine 4h gradient	0.326324	411839	0.964286
SGETEDTFIADLVVG	ENO1	Staurosporine 4h gradient	0.52506	83.5157	0.964265
EDDALWPPPDR	MAGOHB	Staurosporine 4h gradient	0.319721	27.5147	0.964184
FGNQADHFLGSL	POFUT1	Staurosporine 4h gradient	0.320445	18.8373	0.964148
DMSGTMGFNEFK	SRI	Staurosporine 4h gradient	0.38134	7207.04	0.964009
DLQAGLAR	NCDN	Staurosporine 4h gradient	0.32748	4.39745e+07	0.963899
GLNIYEQNDR	MSN	Staurosporine 4h gradient	0.414471	82.2832	0.963774
LHNQVNGTEWSWK	XPO1	Staurosporine 4h gradient	0.431284	113.577	0.963712
VVGDRENGSDNLPSSAGSGDKPLSD	TPD52L2	Staurosporine 4h gradient	0.375207	332.572	0.963638
APAMFNIR	RPS3A	Staurosporine 4h gradient	0.421225	94247.2	0.963404
EAETPQAK	NOLC1	Staurosporine 4h gradient	0.303102	12.2248	0.963304
LSIIFPLWK	PIK3C2A	Staurosporine 4h gradient	0.304825	0.0362192	0.96281
FLEQQNQVLQTK	KRT2	Staurosporine 4h gradient	0.411636	324862	0.962731
GLSSDNKPMVNLDK	SARNP	Staurosporine 4h gradient	0.36259	111184201965611	0.962472
TPLRPLDPTRLQ	EIF4G1	Staurosporine 4h gradient	0.421973	100000	0.962458
QEAVVEEDYNENAK	HMGN5	Staurosporine 4h gradient	0.315853	342.807	0.962224
WKPGSLASHVK	CDK1	Staurosporine 4h gradient	0.345665	1.44967	0.961759
YAGKDGYNYTLSK	S100A11	Staurosporine 4h gradient	0.35331	5.70446e+08	0.961578
ISMPDFDLHLK	AHNAK	Staurosporine 4h gradient	0.436998	4.17689e+12	0.961468
AVDRDAVSGMGVIVHIIEK	PSMB3	Staurosporine 4h gradient	0.321194	4.16228e+06	0.961327
TGPNLHGLFGRK	CYCS	Staurosporine 4h gradient	0.315356	100000	0.961144
EASIHASCCHAPGLECK	PCSK9	Staurosporine 4h gradient	0.317927	0.0206863	0.960929
ILALCMGNHELYMR	RDX	Staurosporine 4h gradient	0.332728	110908	0.960644
DADVEDEDTEEAK	AQR	Staurosporine 4h gradient	0.334416	3149068864854950	0.960489
EVEMDAVGK	CPS1	Staurosporine 4h gradient	0.39837	5080.58	0.960289
ITTVFSHAQTVVL	RPS27L	Staurosporine 4h gradient	0.344627	86.7514	0.960182
SLETEHK	RPN1	Staurosporine 4h gradient	0.317383	0.868508	0.960059
DPFVLPTQASQK	YTHDC2	Staurosporine 4h gradient	0.34535	263.177	0.959879
LPMFLHCR	TATDN1	Staurosporine 4h gradient	0.340948	251.738	0.959812
AIGNIVTGTDEQTQVVIDAGAL	KPNA2	Staurosporine 4h gradient	0.367292	6.1675e+07	0.959718
ALSPLGIEVDIDVEHGGK	SQSTM1	Staurosporine 4h gradient	0.318285	69502.8	0.959565
GSLGGGFSSGGFSGGSFSR	KRT10	Staurosporine 4h gradient	0.418566	62334.7	0.959535
SINNPDMR	ACLY	Staurosporine 4h gradient	0.49789	2.4555e+10	0.959372
WAPGSVKPIYK	MRPS18A	Staurosporine 4h gradient	0.315594	2776.68	0.959111
NEIVYEK	SNRNP200	Staurosporine 4h gradient	0.344302	5.17127	0.958894
YLPQNMTQDELR	ELAVL1	Staurosporine 4h gradient	0.324335	3.68434e+09	0.958769
FLLGSWLEQAR	NAGLU	Staurosporine 4h gradient	0.324395	3.99245e+07	0.95875
PSIVHRK	ACTB	Staurosporine 4h gradient	0.344106	299.725	0.958741
RTIIGSFNGALAAVPVQDLGSTVIK	ACAT2	Staurosporine 4h gradient	0.345636	1018.26	0.958739
SLLDLVVFGR	SDHA	Staurosporine 4h gradient	0.228972	100000	0.958668
VCLEITEDGGDSIEVPGAR	SERPINB5	Staurosporine 4h gradient	0.318475	191085	0.95857
PLVPSSQK	CDC34	Staurosporine 4h gradient	0.310855	6149.74	0.958205
AQYEDIAQK	KRT1	Staurosporine 4h gradient	-0.405212	1.71857e+06	0.958062
KPAGGPKPPSGK	CCT8	Staurosporine 4h gradient	0.404798	1.19401e+11	0.958062
ANALLIR	GNA11	Staurosporine 4h gradient	0.314676	4.89638	0.958
LGVQVVITDPEKLDQIR	TCP1	Staurosporine 4h gradient	0.45604	7007.65	0.957808
SFSGLLSWLK	CHM	Staurosporine 4h gradient	0.315511	117023	0.957804
VQSVEQIR	CTBP2	Staurosporine 4h gradient	0.313231	15585.5	0.957517
KEAMEDGEIDGNK	NCL	Staurosporine 4h gradient	0.434207	9.6527	0.957478
AFVGNQLPFVGF	ROCK1	Staurosporine 4h gradient	0.344246	3.26443e+08	0.957466
ELAILLGMLD	PRDX6	Staurosporine 4h gradient	0.42438	9680169031091690	0.957245
WIDETPPVDQPSR	PTPA	Staurosporine 4h gradient	0.314657	467.437	0.956995
DFILLTMR	RNF213	Staurosporine 4h gradient	0.34164	208.462	0.956853
ERYNFPNPNPFVEDDMDK	EIF3D	Staurosporine 4h gradient	0.36342	320.616	0.956588
LVVVISNIESGEVLER	MAD2L1	Staurosporine 4h gradient	0.290208	2.46765	0.956467
NQGGYGGSSSSSSYGSGR	HNRNPA1	Staurosporine 4h gradient	0.328123	1652.39	0.956122
TERPGMLDFTGK	DBI	Staurosporine 4h gradient	0.337029	8.68621e+18	0.956088
SYSPYDMLESIR	ANXA2	Staurosporine 4h gradient	0.388976	20953.2	0.95593
TLIEFLLR	LAP3	Staurosporine 4h gradient	0.29452	121807	0.955917
AVGHPFVIQ	XPO1	Staurosporine 4h gradient	0.429782	94.8004	0.9559
KPLPDHVSIVEPKDEILPTTPISEQ	RPS3	Staurosporine 4h gradient	0.373935	8.72494	0.9559
NYDMPEDSDTYLHR	DDX39B	Staurosporine 4h gradient	0.376849	1.10964e+09	0.95587
DNCPLVANLVTASLRR	POLD1	Staurosporine 4h gradient	0.316009	124979	0.955821
EADPEDGKPVMDK	CAST	Staurosporine 4h gradient	0.365325	684.254	0.955756
QIPVLQTNNGPSLTGLTTIAAHLVK	EEF1E1	Staurosporine 4h gradient	0.303288	0.0677733	0.95565
RDLISHDEMFSDIYK	TPT1	Staurosporine 4h gradient	0.317058	2.62301e+06	0.955637
RPVLPR	RRP7A	Staurosporine 4h gradient	0.312897	0.449996	0.955592
RPLPPAAQ	TYMS	Staurosporine 4h gradient	0.344893	47870.1	0.955564
YDPPLEDGAMPSAR	CAPZB	Staurosporine 4h gradient	0.388627	104796	0.95549
RFITDNTVEER	SMARCA5	Staurosporine 4h gradient	0.31313	100000	0.955464
RVHPVSTMIK	LDHA	Staurosporine 4h gradient	0.488295	3.04632e+13	0.955458
AIPTVNHSGTFSPQAPVPTTVPVVDVR	PKN2	Staurosporine 4h gradient	0.320463	2.40461e+07	0.955408
[truncated: 3,006 more rows]
