# Supplementary material for: A machine learning-based chemoproteomic approach to identify drug targets and binding sites in complex proteomes
Source: Nat Commun. 2020 Aug 21;11:4200. doi: 10.1038/s41467-020-18071-x (PMC7442650; doi:10.1038/s41467-020-18071-x)
Supplement: Supplementary file 12 — Supplementary Data 9 [file 41467_2020_18071_MOESM12_ESM.xlsx]

## Sheet: Supplementary Table 9
Supplementary Data 9. LiP-Quant analysis results for proscillaridin A
Stripped Sequence	UniProt ID	Genes	Protein Description	DRC	EC50 (nM)	LiP Score	LiP Rank	Surfy Membrane Protein
AVAGDASESALLK	P05023	ATP1A1	Sodium/potassium-transporting ATPase subunit alpha-1	0.971626	16.3888	4.43705	1	YES
TILEDEKR	P01130	LDLR	Low-density lipoprotein receptor	0.971582	27.3081	4.34575	2	YES
LSSGEDTTELR	Q9P2N5	RBM27	RNA-binding protein 27	0.972134	17.2901	4.33133	3	NO
HSQAVEELAEQLEQTKR	P35579	MYH9	Myosin-9	0.958259	31.0205	4.31744	4	NO
KDHNIPGELER	P35580	MYH10	Myosin-10	0.965685	15.1096	4.27867	5	NO
LAPEYEAAATR	P30101	PDIA3	Protein disulfide-isomerase A3	0.969586	26.811	4.26872	6	NO
RTGAIVDVPVGEELLGR	P25705	ATP5F1A	ATP synthase subunit alpha, mitochondrial	0.964268	14.1025	4.23421	7	NO
FASGGCDNLIK	P55735	SEC13	Protein SEC13 homolog	0.966579	15.9379	4.19543	8	NO
PEYEAAATR	P30101	PDIA3	Protein disulfide-isomerase A3	0.968738	29.8085	4.1689	9	NO
YNCEYSGPPKPLPK	O15118	NPC1	NPC intracellular cholesterol transporter 1	0.968282	22.9582	4.15821	10	YES
LVPGGGATEIELAK	P50990	CCT8	T-complex protein 1 subunit theta	0.966035	17.3958	4.1356	11	NO
NCIIVSPDAGGAKR	P11908	PRPS2	Ribose-phosphate pyrophosphokinase 2	0.964619	17.1873	4.06644	12	NO
LSDYSIGPNSK	P11441	UBL4A	Ubiquitin-like protein 4A	0.964169	22.4531	4.05322	13	NO
LQEAQLYK	Q8N5M4	TTC9C	Tetratricopeptide repeat protein 9C	0.963026	25.8339	4.04305	14	NO
KGPELPLVPVKR	Q96DI7	SNRNP40	U5 small nuclear ribonucleoprotein 40 kDa protein	0.965834	26.4851	4.02325	15	NO
ILNVPQELYEK	Q13085	ACACA	Acetyl-CoA carboxylase 1	0.959431	17.9493	4.02053	16	NO
SFVETLKR	P49770	EIF2B2	Translation initiation factor eIF-2B subunit beta	0.969781	18.1686	4.01367	17	NO
KGSLESPATDVFGSTEEGEKR	O00232	PSMD12	26S proteasome non-ATPase regulatory subunit 12	0.960066	27.9288	4.01146	18	NO
TNAVSEIKR	Q9UJU6	DBNL	Drebrin-like protein	0.966481	27.8126	4.00879	19	NO
DLLGLCEQKR	O14980	XPO1	Exportin-1	0.964595	28.2719	4.00356	20	NO
HRLDLGEDYPSGK	O43143	DHX15	Pre-mRNA-splicing factor ATP-dependent RNA helicase DHX15	0.964593	31.8783	3.98892	21	NO
ETAEAYLGKK	P11021	HSPA5	Endoplasmic reticulum chaperone BiP	0.958897	23.9445	3.96717	22	NO
KNGFVVLK	P63241	EIF5A	Eukaryotic translation initiation factor 5A-1	0.965402	26.2653	3.96163	23	NO
GALALEEKR	P35579	MYH9	Myosin-9	0.945741	34.4528	3.90995	24	NO
HLTGEFEK	P62826	RAN	GTP-binding nuclear protein Ran	0.961764	64.391	3.90669	25	NO
GTGGVDTAAVGGVF	P12277	CKB	Creatine kinase B-type	0.958115	18.4031	3.90365	26	NO
SVCPGGSSPGSSSGGGR	Q53LP3	SOWAHC	Ankyrin repeat domain-containing protein SOWAHC	0.96068	59.1393	3.87815	27	NO
REQEVAELK	P35580	MYH10	Myosin-10	0.95272	47.3885	3.87368	28	NO
RAGDLLEDSPK	P51858	HDGF	Hepatoma-derived growth factor	0.969039	19.1481	3.86362	29	NO
FCPEADSK	Q92896	GLG1	Golgi apparatus protein 1	0.968451	25.1326	3.86189	30	NO
RILNVPQELYEK	Q13085	ACACA	Acetyl-CoA carboxylase 1	0.949108	35.5406	3.85238	31	NO
LIVDVIR	P46940	IQGAP1	Ras GTPase-activating-like protein IQGAP1	0.957995	25.3159	3.84401	32	NO
RAVAGDASESALLK	P05023	ATP1A1	Sodium/potassium-transporting ATPase subunit alpha-1	0.948282	47.3911	3.84356	33	YES
LCGTFLGGPKPPQR	P07858	CTSB	Cathepsin B	0.957001	72.3196	3.82688	34	NO
LVECGSLFK	O15031	PLXNB2	Plexin-B2	0.954626	13.7863	3.82333	35	YES
FVNDTLR	Q9P013	CWC15	Spliceosome-associated protein CWC15 homolog	0.957108	14.7182	3.80895	36	NO
KVVQHLGPATDFYK	O95487	SEC24B	Protein transport protein Sec24B	0.956875	32.7458	3.80409	37	NO
AVASQPDSVDAAER	Q9NVE7	PANK4	Pantothenate kinase 4	0.956756	20.9426	3.78933	38	NO
SAELPDAVGPIVQLQEK	Q96PU8	QKI	Protein quaking	0.955823	15.5463	3.78919	39	NO
LLELFPVNR	Q9Y6E2	BZW2	Basic leucine zipper and W2 domain-containing protein 2	0.951367	15.8537	3.78781	40	NO
VEEEEERCQHLQAEKK	P35579	MYH9	Myosin-9	0.936939	12.2189	3.78779	41	NO
VGLSGAPADACSTAQK	Q8NFW8	CMAS	N-acylneuraminate cytidylyltransferase	0.959189	19.1868	3.77078	42	NO
DEGASLAENKR	Q6PID6	TTC33	Tetratricopeptide repeat protein 33	0.958523	32.7917	3.7598	43	NO
KVQHQDALQIS	Q14974	KPNB1	Importin subunit beta-1	0.955377	50.2115	3.75704	44	NO
KAGKLDPHLVLDQLR	P35579	MYH9	Myosin-9	0.933578	13.8195	3.75693	45	NO
LSNKVEAIDVEEAKR	P33991	MCM4	DNA replication licensing factor MCM4	0.948229	28.196	3.75139	46	NO
LETKYPVVSDGK	Q02809	PLOD1	Procollagen-lysine,2-oxoglutarate 5-dioxygenase 1	0.954254	53.932	3.74849	47	NO
AVLNPTPIKR	P84095	RHOG	Rho-related GTP-binding protein RhoG	0.949833	31.0649	3.74115	48	NO
YLAEVATGDDKK	P31947	SFN	14-3-3 protein sigma	0.950866	41.9078	3.73877	49	NO
KQAEETYENIPGQSK	O00410	IPO5	Importin-5	0.947982	21.643	3.72345	50	NO
RQAQQERDELADEIANSSGK	P35579	MYH9	Myosin-9	0.924792	59.7876	3.71253	51	NO
GDFIPGLR	P08559	PDHA1	Pyruvate dehydrogenase E1 component subunit alpha, somatic form, mitochondrial	0.951155	14.7876	3.70093	52	NO
HYLFDVQR	P24539	ATP5PB	ATP synthase F(0) complex subunit B1, mitochondrial	0.951264	43.6051	3.68898	53	NO
SYVGDEAQSKR	P63261	ACTG1	Actin, cytoplasmic 2	0.950549	22.5456	3.68796	54	NO
TQVSETLKR	Q92616	GCN1	eIF-2-alpha kinase activator GCN1	0.959787	16.4018	3.67136	55	NO
SALLDEKR	P35580	MYH10	Myosin-10	0.968637	32.4483	3.66574	56	NO
KVQLLPSR	Q96HA1	POM121	Nuclear envelope pore membrane protein POM 121	0.954685	26.1228	3.6627	57	NO
QAQQERDELADEIANSSGK	P35579	MYH9	Myosin-9	0.922011	19.2559	3.65976	58	NO
SKVTLLEGDHVR	O75534	CSDE1	Cold shock domain-containing protein E1	0.944503	49.9948	3.64513	59	NO
RLLELFPVNR	Q9Y6E2	BZW2	Basic leucine zipper and W2 domain-containing protein 2	0.939945	65.2678	3.63465	60	NO
RQLDTETNLHLNTK	P12270	TPR	Nucleoprotein TPR	0.946666	54.3716	3.62608	61	NO
VTHAVVTVPAYFNDAQR	P11021	HSPA5	Endoplasmic reticulum chaperone BiP	0.938702	39.1684	3.62147	62	NO
KGNFNYIEFTR	O14950	MYL12B	Myosin regulatory light chain 12B	0.942778	49.4599	3.61852	63	NO
DSYVGDEAQSKR	P63261	ACTG1	Actin, cytoplasmic 2	0.94739	18.5044	3.61842	64	NO
LAGLFNEQRK	Q9Y4L1	HYOU1	Hypoxia up-regulated protein 1	0.934061	63.7822	3.61067	65	NO
RQAVTNPNNTFYATK	P38646	HSPA9	Stress-70 protein, mitochondrial	0.939694	49.8414	3.61063	66	NO
RGFGFVTFDDHDPVDK	P22626	HNRNPA2B1	Heterogeneous nuclear ribonucleoproteins A2/B1	0.948884	30802.7	3.60673	67	NO
RLVPGGGATEIELAK	P50990	CCT8	T-complex protein 1 subunit theta	0.942167	38.7185	3.60452	68	NO
RGGPPGPPISR	Q04637	EIF4G1	Eukaryotic translation initiation factor 4 gamma 1	0.950409	34.6572	3.60249	69	NO
YLAEVATGEKR	P61981	YWHAG	14-3-3 protein gamma	0.950222	30.7113	3.58748	70	NO
KVQYAPERPGPQPTAETTR	P49407	ARRB1	Beta-arrestin-1	0.948932	22.7957	3.58366	71	NO
LHGLDEEAEQK	P33991	MCM4	DNA replication licensing factor MCM4	0.944578	55.2842	3.55678	72	NO
LQKPNAAIRDCDR	P50502	ST13	Hsc70-interacting protein	0.935765	57.4364	3.54431	73	NO
ILGPQGNTIKR	Q07666	KHDRBS1	KH domain-containing, RNA-binding, signal transduction-associated protein 1	0.948197	16.1217	3.53622	74	NO
KAQPAQPADEPAEK	P25786	PSMA1	Proteasome subunit alpha type-1	0.949943	40.5558	3.53418	75	NO
TLEGELHDLR	P02545	LMNA	Prelamin-A/C	0.95026	22.1237	3.53233	76	NO
KEQTADGVAVIPVLQR	Q9UKK9	NUDT5	ADP-sugar pyrophosphatase	0.942616	26.6971	3.52286	77	NO
RFLGSGGFIGYAPNLSK	Q02809	PLOD1	Procollagen-lysine,2-oxoglutarate 5-dioxygenase 1	0.936665	43.9373	3.51656	78	NO
KHTLSYVDVGTGK	P31040	SDHA	Succinate dehydrogenase [ubiquinone] flavoprotein subunit, mitochondrial	0.940615	33.4314	3.51225	79	NO
FLQDYFDGNLKR	P30101	PDIA3	Protein disulfide-isomerase A3	0.939201	34.8774	3.50994	80	NO
LIQESDQHLK	O14776	TCERG1	Transcription elongation regulator 1	0.932017	13.984	3.50623	81	NO
VPEEDLKR	Q99832	CCT7	T-complex protein 1 subunit eta	0.940293	25.098	3.48651	82	NO
EVVCTNCPTGTTGKR	P11047	LAMC1	Laminin subunit gamma-1	0.94332	25.5964	3.4832	83	NO
YAVPSAGLR	P78527	PRKDC	DNA-dependent protein kinase catalytic subunit	0.945655	14.9551	3.48019	84	NO
RSPPADAIPK	P18754	RCC1	Regulator of chromosome condensation	0.942764	23.828	3.47273	85	NO
PAELPAKR	P78527	PRKDC	DNA-dependent protein kinase catalytic subunit	0.958645	23.7305	3.47004	86	NO
VALSPAGVQNLVK	Q13423	NNT	NAD(P) transhydrogenase, mitochondrial	0.940161	15.5848	3.46889	87	NO
EVFIPQDGKK	P49589	CARS	Cysteine--tRNA ligase, cytoplasmic	0.937742	14.8447	3.44949	88	NO
REATADDLIK	Q16531	DDB1	DNA damage-binding protein 1	0.939009	40.657	3.44177	89	NO
IAETDFEKR	Q99615	DNAJC7	DnaJ homolog subfamily C member 7	0.936088	24.5721	3.44072	90	NO
QITQNTDYR	Q92896	GLG1	Golgi apparatus protein 1	0.938487	14.5043	3.43884	91	NO
SESPKEPEQLR	P09651	HNRNPA1	Heterogeneous nuclear ribonucleoprotein A1	0.932092	14.789	3.43789	92	NO
LPVPESITGFAR	Q8N5K1	CISD2	CDGSH iron-sulfur domain-containing protein 2	0.939149	18.6604	3.4313	93	NO
AVLNPTPIK	P84095	RHOG	Rho-related GTP-binding protein RhoG	0.936261	36.769	3.43012	94	NO
VGFQYEGTYK	P11413	G6PD	Glucose-6-phosphate 1-dehydrogenase	0.936678	14.1289	3.42948	95	NO
QAVTNPNNTFYATK	P38646	HSPA9	Stress-70 protein, mitochondrial	0.93605	21.3813	3.41606	96	NO
RVSPEEAIK	P05198	EIF2S1	Eukaryotic translation initiation factor 2 subunit 1	0.942029	16.9279	3.41535	97	NO
GGPYKTEPATDLGR	P48449	LSS	Lanosterol synthase	0.935571	65.3236	3.41383	98	NO
GSDIIIVGR	P11172	UMPS	Uridine 5'-monophosphate synthase	0.940061	38.9303	3.41047	99	NO
GNFNYIEFTR	O14950	MYL12B	Myosin regulatory light chain 12B	0.936005	29.869	3.4076	100	NO
EKEPIAASTNR	Q13813	SPTAN1	Spectrin alpha chain, non-erythrocytic 1	0.93253	17.4296	3.4033	101	NO
ALVFQPVAELK	P08237	PFKM	ATP-dependent 6-phosphofructokinase, muscle type	0.937756	15.1714	3.40236	102	NO
DLYDAGVKR	P07355	ANXA2	Annexin A2	0.95668	27.9007	3.39529	103	NO
NVEDLSGGELQR	P61221	ABCE1	ATP-binding cassette sub-family E member 1	0.939914	12.7743	3.39155	104	NO
LQQQLEER	Q15642	TRIP10	Cdc42-interacting protein 4	0.937332	56.4836	3.39067	105	NO
KTSDFNTFLAQ	Q9UHD1	CHORDC1	Cysteine and histidine-rich domain-containing protein 1	0.928404	21.5239	3.38722	106	NO
NTTIPTK	P11142	HSPA8	Heat shock cognate 71 kDa protein	0.934848	14.6386	3.38495	107	NO
LLDQIVEK	Q96AE4	FUBP1	Far upstream element-binding protein 1	0.943369	18.3119	3.38287	108	NO
IESFVETLKR	P49770	EIF2B2	Translation initiation factor eIF-2B subunit beta	0.931034	16.3723	3.37305	109	NO
REQEVAELKK	P35580	MYH10	Myosin-10	0.930546	49.5585	3.36948	110	NO
INSITVDNCKK	Q01518	CAP1	Adenylyl cyclase-associated protein 1	0.934347	25.2983	3.36688	111	NO
VLCPINYPLSPTR	Q96LD4	TRIM47	E3 ubiquitin-protein ligase TRIM47	0.934836	15.5792	3.35998	112	NO
GFEGSFEELCR	P33121	ACSL1	Long-chain-fatty-acid--CoA ligase 1	0.932575	31.2307	3.35947	113	NO
REQEVNILKK	P35579	MYH9	Myosin-9	0.903143	350.249	3.35714	114	NO
VEAIDVEEAKR	P33991	MCM4	DNA replication licensing factor MCM4	0.933425	48.9357	3.35327	115	NO
KKVEAQLQELQVK	P35579	MYH9	Myosin-9	0.895542	71.3525	3.34888	116	NO
DETGELSSADEKR	Q92900	UPF1	Regulator of nonsense transcripts 1	0.933369	29.0003	3.34714	117	NO
DAESIHQYLLQR	P55786	NPEPPS	Puromycin-sensitive aminopeptidase	0.930736	13.1899	3.34164	118	NO
EDSQRPGAHLTVKK	P09651	HNRNPA1	Heterogeneous nuclear ribonucleoprotein A1	0.921072	22.6622	3.33944	119	NO
LQEDPNYSPQR	P46379	BAG6	Large proline-rich protein BAG6	0.932486	25.8594	3.33755	120	NO
IPDEINDR	Q9BUL8	PDCD10	Programmed cell death protein 10	0.930904	78.1315	3.33263	121	NO
AGTGVDNVDLEAATRK	O43175	PHGDH	D-3-phosphoglycerate dehydrogenase	0.931742	44.7476	3.33145	122	NO
ILPVFDEPPNPTNVEESLKR	Q9NYL9	TMOD3	Tropomodulin-3	0.941541	24.5666	3.32685	123	NO
IIDDSEITK	Q96A72	MAGOHB	Protein mago nashi homolog 2	0.936542	53.0223	3.30099	124	NO
KVTGTLDANR	Q16658	FSCN1	Fascin	0.943354	35.1538	3.3005	125	NO
LSDDNTIGKEEIQQR	Q13813	SPTAN1	Spectrin alpha chain, non-erythrocytic 1	0.925108	14.5333	3.30039	126	NO
KLVIIEGDLER	P06753	TPM3	Tropomyosin alpha-3 chain	0.918704	28.5141	3.29949	127	NO
GRLSKEEIER	P0DMV8;P0DMV9	HSPA1A;HSPA1B	Heat shock 70 kDa protein 1A;Heat shock 70 kDa protein 1B	0.923415	55.3584	3.29888	128	NO
REAPVDVLTQIGR	Q9BVC6	TMEM109	Transmembrane protein 109	0.920454	15.8218	3.29317	129	NO
YAEERDRAEAEAR	P35579	MYH9	Myosin-9	0.894166	48.5318	3.29162	130	NO
MEDSVGCLETAEEVKR	P35579	MYH9	Myosin-9	0.90502	28.8734	3.29136	131	NO
LTLLAQQK	O60488	ACSL4	Long-chain-fatty-acid--CoA ligase 4	0.929036	28.4658	3.28395	132	NO
QGFPNRVVFQEFR	P35579	MYH9	Myosin-9	0.913203	51.6269	3.28099	133	NO
KNDPQSITADDLHQLLVVAR	Q9BTE3	MCMBP	Mini-chromosome maintenance complex-binding protein	0.922354	27.834	3.27133	134	NO
EHDQLIEKR	O14980	XPO1	Exportin-1	0.948153	19.8654	3.2703	135	NO
GSLLSEPAIQVR	Q9NQT8	KIF13B	Kinesin-like protein KIF13B	0.929591	13.7952	3.26848	136	NO
NDPLPISTVGTR	Q9NVM9	INTS13	Integrator complex subunit 13	0.929488	60.6845	3.26092	137	NO
VNDVCTNGQDLIK	Q13813	SPTAN1	Spectrin alpha chain, non-erythrocytic 1	0.930789	13.4118	3.25335	138	NO
RFASGGCDNLIK	P55735	SEC13	Protein SEC13 homolog	0.922962	58.2403	3.25237	139	NO
QQPGPSEHIER	P50552	VASP	Vasodilator-stimulated phosphoprotein	0.942967	20.3889	3.24891	140	NO
AKLDSSETTMVK	Q9UBE0	SAE1	SUMO-activating enzyme subunit 1	0.933998	22.1364	3.24698	141	NO
NVIFQPVAELKK	Q01813	PFKP	ATP-dependent 6-phosphofructokinase, platelet type	0.966026	16.125	3.24668	142	NO
VAPPAVLNDISKK	Q9Y520	PRRC2C	Protein PRRC2C	0.921743	13.3144	3.24543	143	NO
LFLGPYK	O60502	OGA	Protein O-GlcNAcase	0.930182	24.7323	3.24103	144	NO
KFLPLFDR	P61604	HSPE1	10 kDa heat shock protein, mitochondrial	0.926994	30.9637	3.23916	145	NO
RYIFDNVAK	Q15293	RCN1	Reticulocalbin-1	0.928333	23.8703	3.23912	146	NO
GRVPEEDLKR	Q99832	CCT7	T-complex protein 1 subunit eta	0.92011	24.4575	3.23856	147	NO
YGDIPR	O15116	LSM1	U6 snRNA-associated Sm-like protein LSm1	0.929081	16.8897	3.23593	148	NO
VVECQLETHNR	Q9H4A3	WNK1	Serine/threonine-protein kinase WNK1	0.922222	67.1822	3.2356	149	NO
KVITFNR	Q9Y4L1	HYOU1	Hypoxia up-regulated protein 1	0.917871	32.2546	3.23372	150	NO
NPYYGGESASITPLEDLYKR	P50395	GDI2	Rab GDP dissociation inhibitor beta	0.93116	34.1316	3.23029	151	NO
KEEELQAALARVEEEAAQK	P35579	MYH9	Myosin-9	0.903532	63.4945	3.2279	152	NO
ERNTDQASMPDNTAAQK	P35579	MYH9	Myosin-9	0.890647	56.8207	3.22401	153	NO
FVIGGPQGDAGLTGRK	P31153	MAT2A	S-adenosylmethionine synthase isoform type-2	0.926145	62.0283	3.22337	154	NO
SVKEDSNLTLQEK	P46940	IQGAP1	Ras GTPase-activating-like protein IQGAP1	0.922624	56.9921	3.22207	155	NO
RDVVGNDVATIL	Q9Y6W5	WASF2	Wiskott-Aldrich syndrome protein family member 2	0.926442	49.484	3.21906	156	NO
KTPVIVTLK	Q9Y4L1	HYOU1	Hypoxia up-regulated protein 1	0.91411	17.311	3.21875	157	NO
GGDRIPADLR	P05023	ATP1A1	Sodium/potassium-transporting ATPase subunit alpha-1	0.914619	51.7179	3.21479	158	YES
SGFGKFER	O00571	DDX3X	ATP-dependent RNA helicase DDX3X	0.932017	16.8019	3.21251	159	NO
LCQFHR	O43684	BUB3	Mitotic checkpoint protein BUB3	0.922231	31.6446	3.20766	160	NO
NKYGDAFIR	P62312	LSM6	U6 snRNA-associated Sm-like protein LSm6	0.93829	24.0425	3.20484	161	NO
KDGNASGTTLLE	P68104	EEF1A1	Elongation factor 1-alpha 1	0.94131	23.13	3.20428	162	NO
RLSDEHEPEQR	Q9UK59	DBR1	Lariat debranching enzyme	0.936522	96.5467	3.20277	163	NO
YDLSALVR	P11717	IGF2R	Cation-independent mannose-6-phosphate receptor	0.920026	15.6839	3.20259	164	YES
REQEVNILK	P35579	MYH9	Myosin-9	0.895859	28.3322	3.20116	165	NO
RVSLVGADDLRK	Q14160	SCRIB	Protein scribble homolog	0.928619	47.9501	3.20057	166	NO
ISHATEELETYRK	Q96PC5	MIA2	Melanoma inhibitory activity protein 2	0.925354	40.8282	3.19339	167	NO
AKVEFNIR	Q8NC51	SERBP1	Plasminogen activator inhibitor 1 RNA-binding protein	0.927904	31.9069	3.19122	168	NO
DNRPGDKFQLTFPLR	Q15818	NPTX1	Neuronal pentraxin-1	0.927324	66.4167	3.18887	169	NO
RLIVDVIR	P46940	IQGAP1	Ras GTPase-activating-like protein IQGAP1	0.919682	14.2423	3.18783	170	NO
YGEDSEQFR	O75787	ATP6AP2	Renin receptor	0.926146	35.9217	3.18718	171	NO
RYLVLDCVPEER	O14776	TCERG1	Transcription elongation regulator 1	0.91137	3249.53	3.17539	172	NO
HLEEHVDVL	O00487	PSMD14	26S proteasome non-ATPase regulatory subunit 14	0.924574	37.9119	3.17485	173	NO
NCTIVSPDAGGAKR	P60891	PRPS1	Ribose-phosphate pyrophosphokinase 1	0.9217	13.6323	3.17191	174	NO
KEDINLSVRK	Q15645	TRIP13	Pachytene checkpoint protein 2 homolog	0.922986	58.0249	3.17168	175	NO
RLSSGEDTTELRK	Q9P2N5	RBM27	RNA-binding protein 27	0.936907	57.8565	3.17109	176	NO
KDSYVGDEAQSKR	P63261	ACTG1	Actin, cytoplasmic 2	0.944812	14.6948	3.16741	177	NO
FKDPGLVDQLVK	P49591	SARS	Serine--tRNA ligase, cytoplasmic	0.92932	36.8217	3.16327	178	NO
SSITEPEGPGGPNIQK	Q96KQ4	PPP1R13B	Apoptosis-stimulating of p53 protein 1	0.924827	20.68	3.16281	179	NO
LVQLGQAEKR	O75208	COQ9	Ubiquinone biosynthesis protein COQ9, mitochondrial	0.939764	14.8326	3.15981	180	NO
LCHLEEAKR	P46940	IQGAP1	Ras GTPase-activating-like protein IQGAP1	0.92876	24.5511	3.1567	181	NO
ITLQDVVSHSKK	P46940	IQGAP1	Ras GTPase-activating-like protein IQGAP1	0.940797	50.1397	3.15446	182	NO
LKEELEEARDIAR	Q04637	EIF4G1	Eukaryotic translation initiation factor 4 gamma 1	0.925444	38.3707	3.15374	183	NO
HEKEDGAISTIVLR	P50990	CCT8	T-complex protein 1 subunit theta	0.924421	20.3731	3.15274	184	NO
FPVVENGK	P15529	CD46	Membrane cofactor protein	0.921458	14.2963	3.15012	185	YES
EDQSILCTGESGAGKTENTK	P35579	MYH9	Myosin-9	0.887722	16.8053	3.1486	186	NO
LVINSGNGAVEDR	P16070	CD44	CD44 antigen	0.924202	70.4161	3.14813	187	YES
YTDIRGQPR	P17987	TCP1	T-complex protein 1 subunit alpha	0.927882	54.1615	3.14416	188	NO
RKGPELPLVPVK	Q96DI7	SNRNP40	U5 small nuclear ribonucleoprotein 40 kDa protein	0.915761	13.6243	3.1393	189	NO
NQLTSNPENTVFDAKR	P11021	HSPA5	Endoplasmic reticulum chaperone BiP	0.91595	26.9571	3.13862	190	NO
IPSIVSSPLNSPLDR	P49790	NUP153	Nuclear pore complex protein Nup153	0.916946	15.3194	3.13757	191	NO
GAYQDRDKPAQIR	P50991	CCT4	T-complex protein 1 subunit delta	0.91215	46.7848	3.13437	192	NO
LEGNSPQGSNQGVK	P61006	RAB8A	Ras-related protein Rab-8A	0.933624	12.6015	3.13287	193	NO
LSFAVPFR	P78527	PRKDC	DNA-dependent protein kinase catalytic subunit	0.922561	25.3408	3.12873	194	NO
HNSEKPPEPVKPEVK	Q9UHD1	CHORDC1	Cysteine and histidine-rich domain-containing protein 1	0.9119	24.1559	3.12617	195	NO
IQQLTEEIGR	P12270	TPR	Nucleoprotein TPR	0.927192	35.5021	3.12505	196	NO
VTSIADR	P60891	PRPS1	Ribose-phosphate pyrophosphokinase 1	0.920486	15.7644	3.12504	197	NO
IINEPTAAAIAYGLDKK	P11142	HSPA8	Heat shock cognate 71 kDa protein	0.912354	26.2395	3.12305	198	NO
VSAIVEQ	P49459	UBE2A	Ubiquitin-conjugating enzyme E2 A	0.925841	27.5102	3.12103	199	NO
LQSIGTENTEENRR	P04075	ALDOA	Fructose-bisphosphate aldolase A	0.922221	11.6915	3.11663	200	NO
GVSCQFGPDVTK	P53041	PPP5C	Serine/threonine-protein phosphatase 5	0.936382	29.1323	3.10954	201	NO
FCLETDR	Q9ULW0	TPX2	Targeting protein for Xklp2	0.918826	26.9006	3.10819	202	NO
SLEDALSSDTSGHFRR	P08133	ANXA6	Annexin A6	0.916602	36.2668	3.10211	203	NO
LADKYPVVHIGK	O00469	PLOD2	Procollagen-lysine,2-oxoglutarate 5-dioxygenase 2	0.912157	33.6929	3.09898	204	NO
FCLESER	Q9H074	PAIP1	Polyadenylate-binding protein-interacting protein 1	0.918069	26.1825	3.0977	205	NO
VADRLGLELGK	P11908	PRPS2	Ribose-phosphate pyrophosphokinase 2	0.909387	53.7972	3.0953	206	NO
HDGAFLIR	P62993	GRB2	Growth factor receptor-bound protein 2	0.920005	15.1831	3.09519	207	NO
LDLAGRDLTDYLMK	P63261	ACTG1	Actin, cytoplasmic 2	0.915921	55.8849	3.09302	208	NO
IDEYDYSK	P31040	SDHA	Succinate dehydrogenase [ubiquinone] flavoprotein subunit, mitochondrial	0.917202	32.8113	3.09154	209	NO
RLSDYSIGPNSK	P11441	UBL4A	Ubiquitin-like protein 4A	0.912725	131.027	3.0836	210	NO
FLGSGGFIGYAPNLSK	Q02809	PLOD1	Procollagen-lysine,2-oxoglutarate 5-dioxygenase 1	0.910609	46.7286	3.08178	211	NO
KLEDLELKR	Q16537	PPP2R5E	Serine/threonine-protein phosphatase 2A 56 kDa regulatory subunit epsilon isoform	0.918647	47.48	3.08068	212	NO
VVDALGNAIDGKGPIGSK	P25705	ATP5F1A	ATP synthase subunit alpha, mitochondrial	0.912674	35.1127	3.07795	213	NO
DGGFCEVCKK	P07602	PSAP	Prosaposin	0.9091	30.0946	3.07557	214	NO
ERNTDQASMPDNTAAQK	P35579	MYH9	Myosin-9	0.866825	157.74	3.07513	215	NO
RAVFQANQENLPILK	P05023	ATP1A1	Sodium/potassium-transporting ATPase subunit alpha-1	0.942883	25.557	3.06232	216	YES
RGSLLSEPAIQVR	Q9NQT8	KIF13B	Kinesin-like protein KIF13B	0.914093	58.9596	3.05878	217	NO
KAGTQIENIDEDFRDGLK	O43707	ACTN4	Alpha-actinin-4	0.927226	22.7653	3.0555	218	NO
SAEETFQLSR	O00186	STXBP3	Syntaxin-binding protein 3	0.91451	20.9307	3.05278	219	NO
RYLNSGGFIGYAPYVNR	O00469	PLOD2	Procollagen-lysine,2-oxoglutarate 5-dioxygenase 2	0.918669	46.6601	3.05262	220	NO
VSQGVEDGPDTKR	Q9UBE0	SAE1	SUMO-activating enzyme subunit 1	0.919172	30.1294	3.05147	221	NO
LTDISVTDPEKYPHMLSVK	Q9Y333	LSM2	U6 snRNA-associated Sm-like protein LSm2	0.921887	383.653	3.05094	222	NO
IIFSPVAPKEEHVR	O15294	OGT	UDP-N-acetylglucosamine--peptide N-acetylglucosaminyltransferase 110 kDa subunit	0.913943	53.6572	3.04077	223	NO
EREAELGAR	P11940	PABPC1	Polyadenylate-binding protein 1	0.912926	29.6218	3.03883	224	NO
LSQIGVENTEENRR	P09972	ALDOC	Fructose-bisphosphate aldolase C	0.914045	69.5389	3.03635	225	NO
EALKPVDSGEAR	Q0PNE2	ELP6	Elongator complex protein 6	0.910519	18.0629	3.03467	226	NO
RSLDPADERDDVLAK	Q8WXI9	GATAD2B	Transcriptional repressor p66-beta	0.914159	23.3519	3.02897	227	NO
GDGVVLVAPPLRVG	P62310	LSM3	U6 snRNA-associated Sm-like protein LSm3	0.908023	47.1655	3.02853	228	NO
LVNHFVEEFKR	P0DMV8;P0DMV9	HSPA1A;HSPA1B	Heat shock 70 kDa protein 1A;Heat shock 70 kDa protein 1B	0.902211	66.0518	3.02799	229	NO
STVAQLVK	P25705	ATP5F1A	ATP synthase subunit alpha, mitochondrial	0.904842	21.3164	3.0265	230	NO
SLTEYLQNVEQKK	P33176	KIF5B	Kinesin-1 heavy chain	0.909867	26.4224	3.02542	231	NO
NIIGYFEQK	Q9BS26	ERP44	Endoplasmic reticulum resident protein 44	0.912947	70.4782	3.0237	232	NO
YSYVCPDLVK	P61158	ACTR3	Actin-related protein 3	0.919051	15.9278	3.0184	233	NO
REAALPPVSPLK	Q04637	EIF4G1	Eukaryotic translation initiation factor 4 gamma 1	0.913483	78.8465	3.01748	234	NO
DANSVTSSLR	Q9Y6E2	BZW2	Basic leucine zipper and W2 domain-containing protein 2	0.908348	15.6742	3.01418	235	NO
KIYFTDSSSK	Q9HDC9	APMAP	Adipocyte plasma membrane-associated protein	0.910884	22.6086	3.0114	236	NO
LREANQQQQFNR	Q13813	SPTAN1	Spectrin alpha chain, non-erythrocytic 1	0.899358	40.018	3.01077	237	NO
LSIIATDHTYRR	P12109	COL6A1	Collagen alpha-1(VI) chain	0.909835	41.4976	3.00806	238	NO
AIEVGRENREDYR	P31948	STIP1	Stress-induced-phosphoprotein 1	0.910535	51.1054	3.00318	239	NO
GFGGITHGPPEKK	P49748	ACADVL	Very long-chain specific acyl-CoA dehydrogenase, mitochondrial	0.903221	34.2895	3.0007	240	NO
KKQDPPVTHDLR	P25685	DNAJB1	DnaJ homolog subfamily B member 1	0.91277	50.0575	2.99596	241	NO
RLADKYPVVHIGK	O00469	PLOD2	Procollagen-lysine,2-oxoglutarate 5-dioxygenase 2	0.901936	99.7109	2.99409	242	NO
RDIQENDEEAVQVK	O00231	PSMD11	26S proteasome non-ATPase regulatory subunit 11	0.899135	13.6611	2.99232	243	NO
VIAINVDDPDAANYNDINDVKR	Q15181	PPA1	Inorganic pyrophosphatase	0.928789	43.0076	2.99188	244	NO
QHSSQDVHVVLK	Q9UNZ2	NSFL1C	NSFL1 cofactor p47	0.939875	13.6744	2.98567	245	NO
TPSPKEEDEEPESPPEKK	Q9H1E3	NUCKS1	Nuclear ubiquitous casein and cyclin-dependent kinase substrate 1	0.909216	20.8528	2.98146	246	NO
TGCELGDGPDTKR	O75459	PAGE1	P antigen family member 1	0.907784	21.9174	2.97365	247	NO
RGGNRFEPYANPTK	P52272	HNRNPM	Heterogeneous nuclear ribonucleoprotein M	0.923307	26.1295	2.97047	248	NO
KMEDSVGCLETAEEVKR	P35579	MYH9	Myosin-9	0.867349	17.0179	2.96975	249	NO
SLSDKEPSSGPEVSEEQALQLVCK	O95155	UBE4B	Ubiquitin conjugation factor E4 B	0.915526	16.462	2.96675	250	NO
MQREEQCILYLGPR	Q13451	FKBP5	Peptidyl-prolyl cis-trans isomerase FKBP5	0.906997	13.4928	2.96175	251	NO
FGPVVAPK	Q15942	ZYX	Zyxin	0.922086	29.3803	2.96132	252	NO
YPVVSDGKR	Q02809	PLOD1	Procollagen-lysine,2-oxoglutarate 5-dioxygenase 1	0.904735	61.4621	2.96096	253	NO
VGRDYVQK	P35579	MYH9	Myosin-9	0.876408	509.153	2.96032	254	NO
YVGDEAQSKR	P63261	ACTG1	Actin, cytoplasmic 2	0.936378	13.4115	2.9572	255	NO
EELQSGVDAANSAAQQYQR	P46940	IQGAP1	Ras GTPase-activating-like protein IQGAP1	0.905794	14.8254	2.95678	256	NO
TSIETNIR	P14859	POU2F1	POU domain, class 2, transcription factor 1	0.904166	18.0252	2.95544	257	NO
EQEVAELKK	P35580	MYH10	Myosin-10	0.888812	17.4106	2.95479	258	NO
SSPAAFINPPIGTVTPALK	Q9BY77	POLDIP3	Polymerase delta-interacting protein 3	0.95332	15.0304	2.95468	259	NO
AKDDDDSDIPTAQRK	O60271	SPAG9	C-Jun-amino-terminal kinase-interacting protein 4	0.910163	14.5631	2.9546	260	NO
KAHEILPNLVCCSAK	P50990	CCT8	T-complex protein 1 subunit theta	0.896244	58.08	2.95414	261	NO
RNISHYEEQLVK	P13861	PRKAR2A	cAMP-dependent protein kinase type II-alpha regulatory subunit	0.909525	17.3151	2.95246	262	NO
LHLGVTPSVIRK	O14773	TPP1	Tripeptidyl-peptidase 1	0.909292	45.7867	2.95207	263	NO
VLLQGKGDSEHK	P35579	MYH9	Myosin-9	0.862156	1161.21	2.951	264	NO
GDSGTRDTVLK	Q7Z6Z7	HUWE1	E3 ubiquitin-protein ligase HUWE1	0.917745	26.3514	2.94986	265	NO
ENIDAQLKR	P37198	NUP62	Nuclear pore glycoprotein p62	0.912391	32.0304	2.93848	266	NO
VEEEEERCQHLQAEK	P35579	MYH9	Myosin-9	0.858342	70.9814	2.93417	267	NO
LSDEHEPEQR	Q9UK59	DBR1	Lariat debranching enzyme	0.912404	45.901	2.92987	268	NO
KTSDFNTFLAQEGCTK	Q9UHD1	CHORDC1	Cysteine and histidine-rich domain-containing protein 1	0.87716	32.4766	2.92123	269	NO
SPSLDNPTPFPNLGPSENPLKR	Q14653	IRF3	Interferon regulatory factor 3	0.935592	16.5367	2.92095	270	NO
NVIFQPVAELK	Q01813	PFKP	ATP-dependent 6-phosphofructokinase, platelet type	0.899451	20.7297	2.92028	271	NO
IPQSTLSEFYPR	P21281	ATP6V1B2	V-type proton ATPase subunit B, brain isoform	0.907182	80.7209	2.92028	272	NO
EDQSILCTGESGAGKTENTKK	P35579	MYH9	Myosin-9	0.864391	18.6095	2.92022	273	NO
LGKVPPAVIIPPAAPLSGR	Q9H4A3	WNK1	Serine/threonine-protein kinase WNK1	0.924859	50.2428	2.91875	274	NO
RVVNAVLTQIDQIK	Q15645	TRIP13	Pachytene checkpoint protein 2 homolog	0.897805	29.5431	2.91518	275	NO
GVDEATIIDILTKR	P04083	ANXA1	Annexin A1	0.922046	35.1325	2.91163	276	NO
LEQPDPGAVAAAAILR	Q3LXA3	TKFC	Triokinase/FMN cyclase	0.922127	227859	2.91045	277	NO
KTKPYIQVDIGGGQTK	P11021	HSPA5	Endoplasmic reticulum chaperone BiP	0.883647	407.115	2.90963	278	NO
KLQELSSKADEA	P49327	FASN	Fatty acid synthase	0.934044	35.584	2.90962	279	NO
HRVIGSGCNLDSAR	P07195	LDHB	L-lactate dehydrogenase B chain	0.954982	40.3163	2.90946	280	NO
LKDVLLQVDDERR	P35579	MYH9	Myosin-9	0.849931	22.8546	2.90696	281	NO
YLNSGGFIGYAPYVNR	O00469	PLOD2	Procollagen-lysine,2-oxoglutarate 5-dioxygenase 2	0.897164	22.2543	2.90685	282	NO
KVVAEVYDQER	Q9UHX1	PUF60	Poly(U)-binding-splicing factor PUF60	0.904522	32.3732	2.90421	283	NO
SNEEPLLR	Q7LG56	RRM2B	Ribonucleoside-diphosphate reductase subunit M2 B	0.905282	17.5092	2.89961	284	NO
STFVLDEFK	P26641	EEF1G	Elongation factor 1-gamma	0.898062	17.4035	2.89886	285	NO
VFEGPPKPEEPLKR	Q6PIU2	NCEH1	Neutral cholesterol ester hydrolase 1	0.896708	17.9318	2.89555	286	NO
ERPSQPEGLR	Q04637	EIF4G1	Eukaryotic translation initiation factor 4 gamma 1	0.906333	36.0225	2.89456	287	NO
IDPYVFDREGLK	P47712	PLA2G4A	Cytosolic phospholipase A2	0.893013	18.3767	2.89381	288	NO
FIADCYTR	Q9UPU5	USP24	Ubiquitin carboxyl-terminal hydrolase 24	0.902391	13.2603	2.89257	289	NO
LQPAQTAAK	P05187	ALPP	Alkaline phosphatase, placental type	0.907105	13.6529	2.89066	290	YES
RIINEPTAAAIAYGLDKK	P11142	HSPA8	Heat shock cognate 71 kDa protein	0.90716	64.0946	2.89058	291	NO
TKIEFVTGTK	Q9UHR5	SAP30BP	SAP30-binding protein	0.901851	19.4527	2.88962	292	NO
AQFEGIVTDLIRR	P38646	HSPA9	Stress-70 protein, mitochondrial	0.897538	128.033	2.88945	293	NO
KGSYNPVTHIYTAQDVK	P06865	HEXA	Beta-hexosaminidase subunit alpha	0.899693	55.6061	2.88466	294	NO
SDALNSAIDK	P35221	CTNNA1	Catenin alpha-1	0.907856	30.6607	2.88449	295	NO
KRYDLSALVR	P11717	IGF2R	Cation-independent mannose-6-phosphate receptor	0.895047	185.343	2.88402	296	YES
FKSDQNLQTALELTRR	O95373	IPO7	Importin-7	0.897218	23.2027	2.88245	297	NO
DLEGLSQRHEEK	P35579	MYH9	Myosin-9	0.842619	14330.5	2.87941	298	NO
GASEIILRK	P23634	ATP2B4	Plasma membrane calcium-transporting ATPase 4	0.900068	18.2861	2.87863	299	YES
SSGPYGGGGQYFAKPR	P09651	HNRNPA1	Heterogeneous nuclear ribonucleoprotein A1	0.880991	17.1788	2.87634	300	NO
VVLEPDSRK	Q9P2N5	RBM27	RNA-binding protein 27	0.905617	48.8311	2.87282	301	NO
LAPEYEAA	P30101	PDIA3	Protein disulfide-isomerase A3	0.908143	17.3404	2.87011	302	NO
AIKLDPHNHVLYSNR	P31948	STIP1	Stress-induced-phosphoprotein 1	0.893371	52.0645	2.86978	303	NO
KKVEAQLQEL	P35579	MYH9	Myosin-9	0.885693	17.8223	2.86881	304	NO
KQVFDQYVK	O14776	TCERG1	Transcription elongation regulator 1	0.884492	21.5312	2.86603	305	NO
ALELDQERK	P35241	RDX	Radixin	0.893211	40.9242	2.86401	306	NO
LAIYRAETEEGPDVLR	Q15436	SEC23A	Protein transport protein Sec23A	0.908587	43.1282	2.86396	307	NO
RGEEGHDPKEPEQLR	P51991	HNRNPA3	Heterogeneous nuclear ribonucleoprotein A3	0.898397	45.068	2.86381	308	NO
AALLTGRLPVR	P15289	ARSA	Arylsulfatase A	0.902082	52.0634	2.86287	309	NO
RTIQEVLEEQ	P18858	LIG1	DNA ligase 1	0.900998	89.0389	2.86252	310	NO
VSAKPGPALWPLPLSVK	P07686	HEXB	Beta-hexosaminidase subunit beta	0.895852	179.64	2.85623	311	NO
AAPGAEFAPNKR	Q15233	NONO	Non-POU domain-containing octamer-binding protein	0.907185	38.1357	2.85455	312	NO
YMDLLWR	O75694	NUP155	Nuclear pore complex protein Nup155	0.900264	17.0483	2.85364	313	NO
RALEQQVEEMK	P35579	MYH9	Myosin-9	0.85213	212.732	2.85185	314	NO
APDFVFYAPR	P35241	RDX	Radixin	0.892828	13.4304	2.84923	315	NO
RNLDFQDVLDK	Q9Y3I0	RTCB	tRNA-splicing ligase RtcB homolog	0.898923	16.207	2.84824	316	NO
LPETNLFETEETR	Q15046	KARS	Lysine--tRNA ligase	0.904279	32.8528	2.84471	317	NO
EDPNLVPSISNKR	P10606	COX5B	Cytochrome c oxidase subunit 5B, mitochondrial	0.898737	47.9255	2.8393	318	NO
GAGDGSDEEVDGKAD	P35579	MYH9	Myosin-9	0.852559	102.033	2.83876	319	NO
KLHYNEGLNIK	P41236	PPP1R2	Protein phosphatase inhibitor 2	0.908428	18.0861	2.83611	320	NO
GVSQQFSLPSFK	O60291	MGRN1	E3 ubiquitin-protein ligase MGRN1	0.917766	76.035	2.8351	321	NO
ESIVDVEGVVRK	P14868	DARS	Aspartate--tRNA ligase, cytoplasmic	0.893075	35.4169	2.83414	322	NO
SLFPTIHGNDEVKR	Q14566	MCM6	DNA replication licensing factor MCM6	0.924937	17.7735	2.8323	323	NO
IQNPQILK	P50851	LRBA	Lipopolysaccharide-responsive and beige-like anchor protein	0.895703	202.457	2.83215	324	NO
ESQKVELSESR	P25205	MCM3	DNA replication licensing factor MCM3	0.890787	55.6774	2.82942	325	NO
ERNTDQASMPENTVAQK	P35580	MYH10	Myosin-10	0.881939	61.0992	2.82811	326	NO
LTSADALRPSVVSITGPLIR	Q92616	GCN1	eIF-2-alpha kinase activator GCN1	0.893942	34915.3	2.82806	327	NO
FNSLFSLR	Q9BVC3	DSCC1	Sister chromatid cohesion protein DCC1	0.896077	43.8733	2.82776	328	NO
GIPAPEEERTR	O95433	AHSA1	Activator of 90 kDa heat shock protein ATPase homolog 1	0.902828	74.7939	2.82656	329	NO
IYNNIPANLR	O76031	CLPX	ATP-dependent Clp protease ATP-binding subunit clpX-like, mitochondrial	0.895363	17.5483	2.82384	330	NO
RLATEFELRK	A5YKK6	CNOT1	CCR4-NOT transcription complex subunit 1	0.893422	16.1394	2.81991	331	NO
AVDLIQK	P0C0L4;P0C0L5	C4A;C4B	Complement C4-A;Complement C4-B	0.8954	13.7854	2.81937	332	NO
RSFTPVFLGSALK	Q96RP9	GFM1	Elongation factor G, mitochondrial	0.893793	47.9236	2.81903	333	NO
IGNSYFKEEK	P31948	STIP1	Stress-induced-phosphoprotein 1	0.875672	1535.27	2.81871	334	NO
GLNSESMTEETLK	P31327	CPS1	Carbamoyl-phosphate synthase [ammonia], mitochondrial	0.897774	35.8958	2.81715	335	NO
SGQQIVGPPRK	Q9UNZ2	NSFL1C	NSFL1 cofactor p47	0.892531	81.2876	2.81662	336	NO
QVSIEEGER	P20340	RAB6A	Ras-related protein Rab-6A	0.893997	19.6853	2.81539	337	NO
LDFDYKK	Q99961	SH3GL1	Endophilin-A2	0.939424	29.8624	2.81473	338	NO
LAQVSPELLLASVRR	O43592	XPOT	Exportin-T	0.889103	31.7026	2.81459	339	NO
KVVLDDK	P61604	HSPE1	10 kDa heat shock protein, mitochondrial	0.994581	3128.05	2.81315	340	NO
RILDEIEEHNIK	Q15019	2002-09-01	Septin-2	0.894989	43.7246	2.81126	341	NO
NVFSSSGTSFSGRK	P49790	NUP153	Nuclear pore complex protein Nup153	0.891504	159171	2.80941	342	NO
IPDEINDRVR	Q9BUL8	PDCD10	Programmed cell death protein 10	0.890246	28.0047	2.80911	343	NO
SYSPTLFAQTVR	Q14139	UBE4A	Ubiquitin conjugation factor E4 A	0.897226	13403.5	2.8073	344	NO
KCDLISIPKK	Q9ULV4	CORO1C	Coronin-1C	0.893396	42.2286	2.8072	345	NO
SKADYTSHLR	Q92616	GCN1	eIF-2-alpha kinase activator GCN1	0.893122	35.3744	2.8063	346	NO
GQLTDTQIKR	Q9Y6E0	STK24	Serine/threonine-protein kinase 24	0.907878	19.5708	2.80598	347	NO
WSQRDPSLRK	P11940	PABPC1	Polyadenylate-binding protein 1	0.892119	47.0518	2.80445	348	NO
TSVDFKDTDYK	P49902	NT5C2	Cytosolic purine 5'-nucleotidase	0.891828	66.0134	2.80377	349	NO
IGDLGLATLKR	Q9H4A3	WNK1	Serine/threonine-protein kinase WNK1	0.890153	30.3453	2.79843	350	NO
RSASPDDDLGSSN	O00193	SMAP	Small acidic protein	0.891088	56.8635	2.79705	351	NO
DAVITVPVFFNQAERR	Q9Y4L1	HYOU1	Hypoxia up-regulated protein 1	0.870671	651.378	2.79573	352	NO
RLISPYK	O14929	HAT1	Histone acetyltransferase type B catalytic subunit	0.893999	39.7182	2.7939	353	NO
YGRLPFSIR	P21399	ACO1	Cytoplasmic aconitate hydratase	0.90195	88.0245	2.79248	354	NO
RFCPEADSK	Q92896	GLG1	Golgi apparatus protein 1	0.887313	82.8838	2.79049	355	NO
KLVILEGELER	P07951	TPM2	Tropomyosin beta chain	0.880816	44.1301	2.78899	356	NO
GQLQEAIEHYR	O15294	OGT	UDP-N-acetylglucosamine--peptide N-acetylglucosaminyltransferase 110 kDa subunit	0.883106	47.2334	2.78798	357	NO
YLVLDCVPEER	O14776	TCERG1	Transcription elongation regulator 1	0.879673	14.4588	2.78739	358	NO
RLLPGLEADSKPGR	Q86Y56	DNAAF5	Dynein assembly factor 5, axonemal	0.907346	34.676	2.78675	359	NO
VVLEPDSR	Q9P2N5	RBM27	RNA-binding protein 27	0.896713	13.2125	2.78225	360	NO
SEAIKLDPHNHVLYSNR	P31948	STIP1	Stress-induced-phosphoprotein 1	0.871714	38.0067	2.78132	361	NO
YQEEVPVYVPK	O43264	ZW10	Centromere/kinetochore protein zw10 homolog	0.893739	12.332	2.78043	362	NO
ERLAAFYGV	Q92973	TNPO1	Transportin-1	0.894888	146596	2.77884	363	NO
VEQIEAGTPGR	Q16881	TXNRD1	Thioredoxin reductase 1, cytoplasmic	0.895052	23.0587	2.777	364	NO
SHVVREDLNPR	Q9BSJ8	ESYT1	Extended synaptotagmin-1	0.893398	11.1192	2.77428	365	NO
TSAKEEDAFHFVSYVPVNGR	Q9Y5K5	UCHL5	Ubiquitin carboxyl-terminal hydrolase isozyme L5	0.892102	281832	2.77402	366	NO
ALTLIAGSPLK	Q86VP6	CAND1	Cullin-associated NEDD8-dissociated protein 1	0.889735	61.3626	2.77368	367	NO
KGVEGLIDIENPNR	Q13442	PDAP1	28 kDa heat- and acid-stable phosphoprotein	0.9352	27.2018	2.77214	368	NO
RLQEDPNYSPQRFPNAQR	P46379	BAG6	Large proline-rich protein BAG6	0.89255	56.3994	2.77061	369	NO
TYEEGLK	P31948	STIP1	Stress-induced-phosphoprotein 1	0.880541	13.9491	2.77007	370	NO
TGQPMIHIY	Q01844	EWSR1	RNA-binding protein EWS	0.886004	16.9597	2.76929	371	NO
KVQGGALEDSQLVAGVAFKK	Q99832	CCT7	T-complex protein 1 subunit eta	0.868797	160.976	2.76856	372	NO
KVSDLENEAK	P11047	LAMC1	Laminin subunit gamma-1	0.890986	51.5363	2.76554	373	NO
KGPELPLVPVK	Q96DI7	SNRNP40	U5 small nuclear ribonucleoprotein 40 kDa protein	0.885439	21.6978	2.76538	374	NO
KLVIIESDLER	P09493	TPM1	Tropomyosin alpha-1 chain	0.884922	76.1884	2.76401	375	NO
RLVECGSLFK	O15031	PLXNB2	Plexin-B2	0.885209	74.1602	2.76311	376	YES
DVACGANHTLVLDSQKR	Q9P258	RCC2	Protein RCC2	0.893498	25.6197	2.76046	377	NO
TYSPSAQVK	Q13671	RIN1	Ras and Rab interactor 1	0.898821	56.9824	2.75863	378	NO
VPPAVIIPPAAPLSGR	Q9H4A3	WNK1	Serine/threonine-protein kinase WNK1	0.868627	19.5731	2.7578	379	NO
KIIAPLVTR	O00469	PLOD2	Procollagen-lysine,2-oxoglutarate 5-dioxygenase 2	0.88404	26.7631	2.7569	380	NO
LFQECCPHSTDRVVLIGGKPDR	P61978	HNRNPK	Heterogeneous nuclear ribonucleoprotein K	0.886123	25.3988	2.75388	381	NO
AQSFAER	O60256	PRPSAP2	Phosphoribosyl pyrophosphate synthase-associated protein 2	0.901888	18.8976	2.75342	382	NO
FTGLSKEELLK	P08195	SLC3A2	4F2 cell-surface antigen heavy chain	0.884101	16126.4	2.75339	383	YES
LSLLLNDISRK	Q15645	TRIP13	Pachytene checkpoint protein 2 homolog	0.874505	60.3685	2.75284	384	NO
TLAKPNIR	P55084	HADHB	Trifunctional enzyme subunit beta, mitochondrial	0.883394	38.2361	2.74877	385	NO
LAAQFIPK	Q9BZZ5	API5	Apoptosis inhibitor 5	0.892554	25.089	2.74873	386	NO
KTVLGTPEVLLGALPGAGGTQR	P40939	HADHA	Trifunctional enzyme subunit alpha, mitochondrial	0.88756	15.1857	2.74865	387	NO
AQPAQPADEPAEKADEPMEH	P25786	PSMA1	Proteasome subunit alpha type-1	0.896703	19.6765	2.74787	388	NO
NKFEDEDSDDVPRK	P49756	RBM25	RNA-binding protein 25	0.900463	34.9984	2.7464	389	NO
LFQECCPH	P61978	HNRNPK	Heterogeneous nuclear ribonucleoprotein K	0.882889	13.5589	2.74062	390	NO
LKDIVSLVPR	O95573	ACSL3	Long-chain-fatty-acid--CoA ligase 3	0.890454	32.4999	2.73847	391	NO
GVEPSPSPIKPGDIKR	Q92890	UFD1	Ubiquitin recognition factor in ER-associated degradation protein 1	0.892318	57.627	2.7384	392	NO
GACSVGTNVR	Q9BTW9	TBCD	Tubulin-specific chaperone D	0.891116	322.952	2.73497	393	NO
GAGDGSDEEVDGKADGA	P35579	MYH9	Myosin-9	0.843523	75.522	2.73404	394	NO
GRLSKEDIER	P11142	HSPA8	Heat shock cognate 71 kDa protein	0.897651	46.0918	2.73363	395	NO
KNLQYYDISAK	P62826	RAN	GTP-binding nuclear protein Ran	0.897493	62.2013	2.72623	396	NO
KYGLKPPTL	O94826	TOMM70	Mitochondrial import receptor subunit TOM70	0.884208	13.7761	2.72536	397	NO
ITLNLPASTPVRK	Q96K76	USP47	Ubiquitin carboxyl-terminal hydrolase 47	0.880856	25.589	2.72189	398	NO
RPAEDMEEEQAFKR	P61978	HNRNPK	Heterogeneous nuclear ribonucleoprotein K	0.880828	41.7904	2.7204	399	NO
VSFELFADKVPK	P62937	PPIA	Peptidyl-prolyl cis-trans isomerase A	0.879209	62351.9	2.7202	400	NO
ARGCPEDAAVCAVDK	P11717	IGF2R	Cation-independent mannose-6-phosphate receptor	0.872227	446.259	2.71932	401	YES
KIGLETVGVK	Q16881	TXNRD1	Thioredoxin reductase 1, cytoplasmic	0.889286	33.5108	2.71348	402	NO
ASSIPGYNR	Q9C0E2	XPO4	Exportin-4	0.885139	16.5473	2.71122	403	NO
ALELEQERK	P26038	MSN	Moesin	0.892416	9.89991	2.71049	404	NO
LWGVIDVKR	Q9UHD1	CHORDC1	Cysteine and histidine-rich domain-containing protein 1	0.856748	1857.82	2.70764	405	NO
SELVVEVK	P43121	MCAM	Cell surface glycoprotein MUC18	0.880766	56.4145	2.70498	406	YES
IGKVDCTQHYELCSGNQVR	Q8NBS9	TXNDC5	Thioredoxin domain-containing protein 5	0.865537	5700.95	2.70217	407	NO
KKMEDSVGCLETAEEVK	P35579	MYH9	Myosin-9	0.84555	17.4855	2.70212	408	NO
LYDKIDPEK	O14561	NDUFAB1	Acyl carrier protein, mitochondrial	0.870806	122.415	2.69911	409	NO
TGAIVDVPVGEELLGR	P25705	ATP5F1A	ATP synthase subunit alpha, mitochondrial	0.874881	29.0496	2.69729	410	NO
DITLEASRENNKPR	P63151	PPP2R2A	Serine/threonine-protein phosphatase 2A 55 kDa regulatory subunit B alpha isoform	0.914986	50.7398	2.69646	411	NO
YHTINGHNAEVRK	P22626	HNRNPA2B1	Heterogeneous nuclear ribonucleoproteins A2/B1	0.872367	5606.21	2.69632	412	NO
KLLAAEPLSK	Q8NBJ5	COLGALT1	Procollagen galactosyltransferase 1	0.902701	22.1651	2.69617	413	NO
RKAEEDAALQAK	Q13428	TCOF1	Treacle protein	0.894392	56.4452	2.69217	414	NO
VNLAFKQPGK	O75436	VPS26A	Vacuolar protein sorting-associated protein 26A	0.87385	47.7673	2.68879	415	NO
ALADENEFVRDTALR	Q92616	GCN1	eIF-2-alpha kinase activator GCN1	0.8917	62.2108	2.68826	416	NO
ECQLETHNR	Q9H4A3	WNK1	Serine/threonine-protein kinase WNK1	0.898037	54.3319	2.68489	417	NO
WSTAVEFCKK	P08174	CD55	Complement decay-accelerating factor	0.879852	3544.65	2.68284	418	YES
RNVIFQPVAELK	Q01813	PFKP	ATP-dependent 6-phosphofructokinase, platelet type	0.87349	25.7809	2.68186	419	NO
IVPFRGDYLLLKPEK	Q9H9P8	L2HGDH	L-2-hydroxyglutarate dehydrogenase, mitochondrial	0.873328	12.262	2.68097	420	NO
FELFADKVPK	P62937	PPIA	Peptidyl-prolyl cis-trans isomerase A	0.895156	16678.1	2.67882	421	NO
SIYGEKFEDENFILK	P62937	PPIA	Peptidyl-prolyl cis-trans isomerase A	0.88265	31791	2.67607	422	NO
SEDESETEDEEEK	P25205	MCM3	DNA replication licensing factor MCM3	0.880026	43.9982	2.67587	423	NO
TQSQLAVQIR	O43464	HTRA2	Serine protease HTRA2, mitochondrial	0.886699	31.665	2.6756	424	NO
RGIPNYEFK	Q92890	UFD1	Ubiquitin recognition factor in ER-associated degradation protein 1	0.877548	52.8764	2.67111	425	NO
RPAEDMEEEQAFKR	P61978	HNRNPK	Heterogeneous nuclear ribonucleoprotein K	0.878118	27.9552	2.66925	426	NO
TGLEDPERYLFVDR	P35580	MYH10	Myosin-10	0.892765	25.5472	2.66838	427	NO
GGVVLKEDALPGQK	P35613	BSG	Basigin	0.866217	974.299	2.66752	428	YES
LSDDNTIGK	Q13813	SPTAN1	Spectrin alpha chain, non-erythrocytic 1	0.909658	14.9329	2.6671	429	NO
YVDKLEK	P45974	USP5	Ubiquitin carboxyl-terminal hydrolase 5	0.901075	32.4616	2.66586	430	NO
DKFSFDLGKGEVIK	Q02790	FKBP4	Peptidyl-prolyl cis-trans isomerase FKBP4	0.864204	585.333	2.66555	431	NO
YLYLTPQDYKR	Q13085	ACACA	Acetyl-CoA carboxylase 1	0.866221	70.5478	2.66149	432	NO
IVLVDDSIVR	Q06203	PPAT	Amidophosphoribosyltransferase	0.870046	14.7147	2.65912	433	NO
VFTTVGSAEKR	P49327	FASN	Fatty acid synthase	0.904548	13.5832	2.65824	434	NO
ALEQQVEEMR	P35580	MYH10	Myosin-10	0.860387	76.6355	2.65634	435	NO
DQPAFTPSGILTPH	Q9H0D6	XRN2	5'-3' exoribonuclease 2	0.879842	13.568	2.65623	436	NO
AKLDSSETTMVK	Q9UBE0	SAE1	SUMO-activating enzyme subunit 1	0.910204	22.7945	2.65573	437	NO
ASEDTTSGSPPK	Q9BZZ5	API5	Apoptosis inhibitor 5	0.891312	38.2059	2.65488	438	NO
FVSEGDGGR	Q53EL6	PDCD4	Programmed cell death protein 4	0.923198	29.5283	2.65468	439	NO
AGDTLSGTCLLIANKR	Q86X55	CARM1	Histone-arginine methyltransferase CARM1	0.879817	14.0717	2.65031	440	NO
TAEIDRLK	P54136	RARS	Arginine--tRNA ligase, cytoplasmic	0.951432	7.13115	2.64223	441	NO
LQDLTLRDLEK	Q9Y4L1	HYOU1	Hypoxia up-regulated protein 1	0.841781	9219.66	2.64146	442	NO
DTDSEEEIREAFR	P0DP23;P0DP24;P0DP25	CALM1;CALM2;CALM3	Calmodulin-1;Calmodulin-2;Calmodulin-3	0.855131	66.7043	2.64138	443	NO
LRENELTYYCCKK	P13987	CD59	CD59 glycoprotein	0.864423	287.568	2.6386	444	YES
VLDSGAPIKIPVGPETLGR	P06576	ATP5F1B	ATP synthase subunit beta, mitochondrial	0.87445	70500.3	2.63796	445	NO
NKYQELINDIAR	P46940	IQGAP1	Ras GTPase-activating-like protein IQGAP1	0.871154	26.0035	2.63779	446	NO
RVAPAEPQEAPDSTAAGGSASK	Q3LXA3	TKFC	Triokinase/FMN cyclase	0.910401	26.6611	2.63753	447	NO
AKQTLENERGELANEVK	P35579	MYH9	Myosin-9	0.829332	4177.24	2.63747	448	NO
AVFPEGPCEEPLQLRK	Q96P48	ARAP1	Arf-GAP with Rho-GAP domain, ANK repeat and PH domain-containing protein 1	0.896903	45.2499	2.63628	449	NO
GEAHLAVNDFELA	Q02790	FKBP4	Peptidyl-prolyl cis-trans isomerase FKBP4	0.892331	12.5566	2.63574	450	NO
TVEACPVVRVEGDNCEVKDPR	P11717	IGF2R	Cation-independent mannose-6-phosphate receptor	0.915771	24.3253	2.63553	451	YES
KVCDIAAELAR	O00410	IPO5	Importin-5	0.877561	82.6764	2.63532	452	NO
SEGVVAVLLTKK	P49327	FASN	Fatty acid synthase	0.888516	12.6427	2.63389	453	NO
SGKYDLDFKSPDDPSR	P06733	ENO1	Alpha-enolase	0.904338	35.739	2.63063	454	NO
RLVNHFVEEFK	P0DMV8;P0DMV9	HSPA1A;HSPA1B	Heat shock 70 kDa protein 1A;Heat shock 70 kDa protein 1B	0.879668	32.3135	2.62964	455	NO
VEAVNMAEGIIHDTETK	P38646	HSPA9	Stress-70 protein, mitochondrial	0.87522	14.2524	2.62961	456	NO
MKEIAEAYLGK	P11142	HSPA8	Heat shock cognate 71 kDa protein	0.864792	25164.3	2.629	457	NO
RDFAPPGQQKR	Q9BVC6	TMEM109	Transmembrane protein 109	0.8734	17.1359	2.6271	458	NO
YVQLPADEVDTQLLQDAARK	Q9Y333	LSM2	U6 snRNA-associated Sm-like protein LSm2	0.870722	142.734	2.62613	459	NO
SSEAPPLINEDVK	P04843	RPN1	Dolichyl-diphosphooligosaccharide--protein glycosyltransferase subunit 1	0.866449	28.9908	2.62313	460	YES
GAGDGSDEEVDGKADGAEAKPAE	P35579	MYH9	Myosin-9	0.812907	22.0037	2.6225	461	NO
FDQLLAEEK	P35579	MYH9	Myosin-9	0.81745	12.6052	2.61637	462	NO
QGNLSSQVPLKR	P78527	PRKDC	DNA-dependent protein kinase catalytic subunit	0.880265	54.6424	2.6149	463	NO
RVLFSR	Q9Y4L1	HYOU1	Hypoxia up-regulated protein 1	0.846583	46.8729	2.61471	464	NO
NEPTAAAIAYGLDKK	P11142	HSPA8	Heat shock cognate 71 kDa protein	0.884311	13.9801	2.61435	465	NO
GPESESEDHRASGEVR	P78527	PRKDC	DNA-dependent protein kinase catalytic subunit	0.882682	28.1954	2.61414	466	NO
SLADIAREEASNFR	P25788	PSMA3	Proteasome subunit alpha type-3	0.871777	28.5638	2.61234	467	NO
VEAVNMAEGIIHDTETK	P38646	HSPA9	Stress-70 protein, mitochondrial	0.868662	28.4158	2.61223	468	NO
VHGPGIQSGTTNKPNKFTVETR	P21333	FLNA	Filamin-A	0.893752	58.457	2.61168	469	NO
MGTPDPEYPDDYSQGGTRLDGK	P05187	ALPP	Alkaline phosphatase, placental type	0.88714	326.868	2.61003	470	YES
AESEEGPDVLR	Q15437	SEC23B	Protein transport protein Sec23B	0.876191	30.7098	2.60893	471	NO
SGQVLEVSGSK	P21281	ATP6V1B2	V-type proton ATPase subunit B, brain isoform	0.903614	24.1298	2.60473	472	NO
RKGEGYSNPNEGATVE	Q13451	FKBP5	Peptidyl-prolyl cis-trans isomerase FKBP5	0.870729	171751	2.60383	473	NO
AEDGENYDIKK	O75347	TBCA	Tubulin-specific chaperone A	0.856762	14.1162	2.60334	474	NO
QGYGEGFR	Q9NR31	SAR1A	GTP-binding protein SAR1a	0.867283	14.7742	2.60286	475	NO
DVDRIIGLDQVAGMS	P35579	MYH9	Myosin-9	0.84502	2131.48	2.60206	476	NO
EGRPPEPTPAKR	Q9UQ35	SRRM2	Serine/arginine repetitive matrix protein 2	0.907343	36.3224	2.602	477	NO
RTVENIKDPLFR	Q14204	DYNC1H1	Cytoplasmic dynein 1 heavy chain 1	0.890507	12.276	2.60023	478	NO
RFLQESNVLYQHNLR	P40763	STAT3	Signal transducer and activator of transcription 3	0.87024	86.0003	2.59869	479	NO
LISTVSKK	Q9Y3B9	RRP15	RRP15-like protein	0.887629	23390.5	2.59821	480	NO
YYKVEPLDFGGTQK	P07686	HEXB	Beta-hexosaminidase subunit beta	0.848486	156.13	2.59759	481	NO
GLNSESMTEETLKR	P31327	CPS1	Carbamoyl-phosphate synthase [ammonia], mitochondrial	0.878268	22.8197	2.59558	482	NO
TVGEGEDHDIPIGIDK	Q13451	FKBP5	Peptidyl-prolyl cis-trans isomerase FKBP5	0.871616	143846	2.59487	483	NO
KFMGTELNGK	O43175	PHGDH	D-3-phosphoglycerate dehydrogenase	0.890115	121.67	2.59462	484	NO
GSLLHLTLPK	O94966	USP19	Ubiquitin carboxyl-terminal hydrolase 19	0.882088	105.841	2.59334	485	NO
SIGYDDTDESHCA	Q99541	PLIN2	Perilipin-2	0.878922	2510.24	2.59233	486	NO
KFMRDPIR	Q14240	EIF4A2	Eukaryotic initiation factor 4A-II	0.864321	502.209	2.59181	487	NO
RCFPVIFGK	P43358	MAGEA4	Melanoma-associated antigen 4	0.869115	12.9076	2.59146	488	NO
SEDYVELVQRK	O60568	PLOD3	Multifunctional procollagen lysine hydroxylase and glycosyltransferase LH3	0.928027	27.8427	2.59039	489	NO
RTVDLSSHLAK	P04843	RPN1	Dolichyl-diphosphooligosaccharide--protein glycosyltransferase subunit 1	0.859053	14.5996	2.58959	490	YES
GRTGLIPSNYVAEQ	Q92882	OSTF1	Osteoclast-stimulating factor 1	0.871022	61.3359	2.58939	491	NO
ERELQNTVANLHVR	O15127	SCAMP2	Secretory carrier-associated membrane protein 2	0.869347	20.3127	2.58882	492	NO
NKITITNDQNR	P11021	HSPA5	Endoplasmic reticulum chaperone BiP	0.876657	284.082	2.58528	493	NO
GVGDSFKK	Q9Y4L1	HYOU1	Hypoxia up-regulated protein 1	0.85273	29.404	2.58475	494	NO
KPPVPLDWAEVQ	Q9UBT2	UBA2	SUMO-activating enzyme subunit 2	0.867917	35.2623	2.58371	495	NO
SRGFGFVLFK	Q14103	HNRNPD	Heterogeneous nuclear ribonucleoprotein D0	0.871401	943692	2.58064	496	NO
ELTSTCSPIISKPKPK	P34932	HSPA4	Heat shock 70 kDa protein 4	0.873259	313.55	2.57776	497	NO
ERSDALNSAIDK	P35221	CTNNA1	Catenin alpha-1	0.865979	47.6116	2.57705	498	NO
NFQEEQINTR	Q8IXB1	DNAJC10	DnaJ homolog subfamily C member 10	0.870835	35.9456	2.57515	499	NO
TRLDSSIR	P46940	IQGAP1	Ras GTPase-activating-like protein IQGAP1	0.86626	56.8381	2.57442	500	NO
RVALSPAGVQNLVK	Q13423	NNT	NAD(P) transhydrogenase, mitochondrial	0.857734	210.617	2.57428	501	NO
FLLPSQSSKPVR	Q9H8W4	PLEKHF2	Pleckstrin homology domain-containing family F member 2	0.934028	15.7417	2.57258	502	NO
KDFDTALK	P31948	STIP1	Stress-induced-phosphoprotein 1	0.865526	14.1252	2.57161	503	NO
LQHINPLLPACLNKEESK	Q9BTE3	MCMBP	Mini-chromosome maintenance complex-binding protein	0.867809	32.678	2.57008	504	NO
KDHPFGFVAVPTK	P63279	UBE2I	SUMO-conjugating enzyme UBC9	0.882963	32.2818	2.56893	505	NO
VVPCRHDWHQTGGEVTIS	Q9UHD1	CHORDC1	Cysteine and histidine-rich domain-containing protein 1	0.848417	54.1241	2.56488	506	NO
FFDIDSGR	P20020	ATP2B1	Plasma membrane calcium-transporting ATPase 1	0.863107	25.3547	2.5643	507	NO
LDTEEQLK	Q8TCS8	PNPT1	Polyribonucleotide nucleotidyltransferase 1, mitochondrial	0.880923	14.8314	2.56239	508	NO
LTDCVVMRDPASKR	P22626	HNRNPA2B1	Heterogeneous nuclear ribonucleoproteins A2/B1	0.887589	20.7768	2.56154	509	NO
LEQQLVHVERPILR	Q9ULA0	DNPEP	Aspartyl aminopeptidase	0.853818	74.6664	2.56142	510	NO
ALLQSSASRK	Q9UQ80	PA2G4	Proliferation-associated protein 2G4	0.887606	351.496	2.56071	511	NO
EKLPSSEVVK	Q96CG3	TIFA	TRAF-interacting protein with FHA domain-containing protein A	0.869248	31.0042	2.5603	512	NO
RLLDYSLHK	Q9BT09	CNPY3	Protein canopy homolog 3	0.864475	3.54045	2.55803	513	NO
KGAGDGSDEEVDGKAD	P35579	MYH9	Myosin-9	0.807278	74.1711	2.55754	514	NO
PFSAPKPQTSPSPK	Q01518	CAP1	Adenylyl cyclase-associated protein 1	0.864804	18.6198	2.55661	515	NO
YCDTYLTHDSPSVRK	P09234	SNRPC	U1 small nuclear ribonucleoprotein C	0.873474	35.7228	2.55616	516	NO
AKLQELEGAVK	P35580	MYH10	Myosin-10	0.844403	167.523	2.55517	517	NO
GVFHQTVSRK	P12109	COL6A1	Collagen alpha-1(VI) chain	0.905774	184.116	2.55458	518	NO
MEDSVGCLETAEEVKR	P35579	MYH9	Myosin-9	0.84845	46.1953	2.55403	519	NO
RSYEDDDDMDLQPNK	Q9BTE3	MCMBP	Mini-chromosome maintenance complex-binding protein	0.85997	53.7611	2.55044	520	NO
LEDFRDYRR	O43707	ACTN4	Alpha-actinin-4	0.881259	52.386	2.54952	521	NO
ATVLTTERK	Q9UMS4	PRPF19	Pre-mRNA-processing factor 19	0.864392	7228.24	2.54923	522	NO
DKLSELQLR	Q9BVK6	TMED9	Transmembrane emp24 domain-containing protein 9	0.876211	27.8376	2.54912	523	NO
THINYGVK	P40939	HADHA	Trifunctional enzyme subunit alpha, mitochondrial	0.868869	23.952	2.54853	524	NO
MKETAEAYLGK	P11021	HSPA5	Endoplasmic reticulum chaperone BiP	0.85982	2072.77	2.5476	525	NO
YSQKEDKYEEEIK	P06753	TPM3	Tropomyosin alpha-3 chain	0.83707	3223.38	2.54735	526	NO
IRETTDFKVDTK	O75369	FLNB	Filamin-B	0.868033	55.5517	2.54464	527	NO
WGVIDVKR	Q9UHD1	CHORDC1	Cysteine and histidine-rich domain-containing protein 1	0.85327	10245.7	2.54177	528	NO
NSTFTEHLYR	Q9BTE3	MCMBP	Mini-chromosome maintenance complex-binding protein	0.859757	15.7838	2.54114	529	NO
AFLTLAEDILRK	P61026	RAB10	Ras-related protein Rab-10	0.856558	62.976	2.5402	530	NO
VKLQEMEGTVK	P35579	MYH9	Myosin-9	0.824922	331.869	2.53899	531	NO
GAGDGSDEEVDGK	P35579	MYH9	Myosin-9	0.809097	77.2205	2.53891	532	NO
SRSHTSEGAHLDITPNSGAAGNSAGPK	Q92597	NDRG1	Protein NDRG1	0.870815	67.5619	2.53829	533	NO
VEEGIVLGGGCALLR	P10809	HSPD1	60 kDa heat shock protein, mitochondrial	0.877108	918181	2.53811	534	NO
LPFLSAFER	O96006	ZBED1	Zinc finger BED domain-containing protein 1	0.865798	13.5719	2.53681	535	NO
STVAQLVKR	P25705	ATP5F1A	ATP synthase subunit alpha, mitochondrial	0.863832	15.669	2.53674	536	NO
NQEVVLR	Q7Z4S6	KIF21A	Kinesin-like protein KIF21A	0.867223	38.597	2.53379	537	NO
RIQSLEDESK	Q96PC5	MIA2	Melanoma inhibitory activity protein 2	0.861841	94038.6	2.53376	538	NO
PLEEKGEGGEF	Q8NC51	SERBP1	Plasminogen activator inhibitor 1 RNA-binding protein	0.870949	12.4462	2.53369	539	NO
TQVSETLK	Q92616	GCN1	eIF-2-alpha kinase activator GCN1	0.863326	115.856	2.53212	540	NO
KVLDSGAPIKIPVGPETLGR	P06576	ATP5F1B	ATP synthase subunit beta, mitochondrial	0.849521	132.467	2.53208	541	NO
YSQKEDRYEEEIK	P09493	TPM1	Tropomyosin alpha-1 chain	0.866071	1165.29	2.53077	542	NO
NGPFKPNYYRY	O43865	AHCYL1	S-adenosylhomocysteine hydrolase-like protein 1	0.840266	4471.85	2.53049	543	NO
ARNYLLSLPHK	P28482	MAPK1	Mitogen-activated protein kinase 1	0.863634	29.8684	2.52946	544	NO
LVILEGELERAE	P67936	TPM4	Tropomyosin alpha-4 chain	0.870542	19.1778	2.52937	545	NO
LEFLYDK	O94979	SEC31A	Protein transport protein Sec31A	0.871603	12.6496	2.52676	546	NO
FVLPLQDHTIK	P53618	COPB1	Coatomer subunit beta	0.857087	29.2015	2.52674	547	NO
RIIDTPISEM	P11177	PDHB	Pyruvate dehydrogenase E1 component subunit beta, mitochondrial	0.871756	104.016	2.52166	548	NO
PKPYYEIGER	P15529	CD46	Membrane cofactor protein	0.861454	15.9296	2.52154	549	YES
ELRENTQTTIK	P61978	HNRNPK	Heterogeneous nuclear ribonucleoprotein K	0.854316	63.0658	2.52029	550	NO
NCFASVFEK	O15144	ARPC2	Actin-related protein 2/3 complex subunit 2	0.87983	37.703	2.51653	551	NO
LRAFHNEAQVNPERK	P17987	TCP1	T-complex protein 1 subunit alpha	0.866247	869.01	2.5163	552	NO
AIRPQIDLKR	P78527	PRKDC	DNA-dependent protein kinase catalytic subunit	0.870504	16.2943	2.51383	553	NO
LDLGEDYPSGKK	O43143	DHX15	Pre-mRNA-splicing factor ATP-dependent RNA helicase DHX15	0.869668	14.1349	2.51279	554	NO
ALEQQVEEMK	P35579	MYH9	Myosin-9	0.793489	13.6506	2.51239	555	NO
AYGFEKPSAIQQR	Q14240	EIF4A2	Eukaryotic initiation factor 4A-II	0.851583	7562.89	2.51221	556	NO
RLVLDSVKLEA	O75347	TBCA	Tubulin-specific chaperone A	0.845117	900.769	2.51139	557	NO
DDACTYHPGVPVFHDALK	Q9UHD1	CHORDC1	Cysteine and histidine-rich domain-containing protein 1	0.851223	19.5943	2.51121	558	NO
YPDYESK	Q9Y4L1	HYOU1	Hypoxia up-regulated protein 1	0.840581	20.8942	2.51084	559	NO
IRGIVEESVTGVHR	O43865	AHCYL1	S-adenosylhomocysteine hydrolase-like protein 1	0.851121	91.2549	2.51006	560	NO
TCEESSFCKR	Q14697	GANAB	Neutral alpha-glucosidase AB	0.876965	54.8813	2.50996	561	NO
VDAVIRK	Q92616	GCN1	eIF-2-alpha kinase activator GCN1	0.857959	45.8594	2.50941	562	NO
YQSHDYAFSSVEK	Q9UHG3	PCYOX1	Prenylcysteine oxidase 1	0.847819	14.2569	2.50796	563	NO
GQSEDPGSLLSLFRR	P08195	SLC3A2	4F2 cell-surface antigen heavy chain	0.858452	19.2776	2.5073	564	YES
YRLQQAQK	P05362	ICAM1	Intercellular adhesion molecule 1	0.877753	60435.4	2.50643	565	YES
LTNQELLRK	Q6NUQ4	TMEM214	Transmembrane protein 214	0.86904	3104.48	2.50619	566	NO
FSSEITHK	Q8IWV8	UBR2	E3 ubiquitin-protein ligase UBR2	0.88547	31.5567	2.50539	567	NO
KYSGLIVNK	Q86TI2	DPP9	Dipeptidyl peptidase 9	0.857377	29.6195	2.50221	568	NO
VFKQPSKPEIVSK	Q13740	ALCAM	CD166 antigen	0.861397	72.4628	2.50156	569	YES
KYGIVLK	P35269	GTF2F1	General transcription factor IIF subunit 1	0.881124	35.4095	2.50105	570	NO
HLDRPVFLR	Q6P1J9	CDC73	Parafibromin	0.874869	46.674	2.50072	571	NO
DCMRELDDTR	P35579	MYH9	Myosin-9	0.826117	48014.3	2.49887	572	NO
REILSELGK	Q92616	GCN1	eIF-2-alpha kinase activator GCN1	0.8905	71.5518	2.49868	573	NO
LRTNLQPLESTQ	Q9Y248	GINS2	DNA replication complex GINS protein PSF2	0.869739	60.5675	2.49844	574	NO
LLQDFFNGRDLNK	P0DMV8;P0DMV9	HSPA1A;HSPA1B	Heat shock 70 kDa protein 1A;Heat shock 70 kDa protein 1B	0.857766	52.4193	2.49829	575	NO
TRTHINYGVK	P40939	HADHA	Trifunctional enzyme subunit alpha, mitochondrial	0.856812	60.8573	2.49767	576	NO
VPQCPSGR	Q16186	ADRM1	Proteasomal ubiquitin receptor ADRM1	0.86032	27.2719	2.49739	577	NO
LEDYQANR	P52948	NUP98	Nuclear pore complex protein Nup98-Nup96	0.854118	29.526	2.4961	578	NO
EFRGQENGLDGTK	Q14157	UBAP2L	Ubiquitin-associated protein 2-like	0.861986	25.2608	2.4961	579	NO
FSNQETCVEIGESVR	P60891	PRPS1	Ribose-phosphate pyrophosphokinase 1	0.858981	57.7865	2.49601	580	NO
RLFLGPYK	O60502	OGA	Protein O-GlcNAcase	0.862699	17.6133	2.49531	581	NO
TRGFGGIYGVGK	Q8NDH3	NPEPL1	Probable aminopeptidase NPEPL1	0.871605	14462.5	2.49352	582	NO
SSKFELAVDAVHRK	Q8WWM7	ATXN2L	Ataxin-2-like protein	0.857789	81.4216	2.49169	583	NO
ALRTDYNASVSVPDSSGPER	P61978	HNRNPK	Heterogeneous nuclear ribonucleoprotein K	0.861466	140.391	2.49121	584	NO
LSPDAIPGK	P49327	FASN	Fatty acid synthase	0.870477	29.1238	2.48955	585	NO
RMLNFNVPHIK	Q8WVM8	SCFD1	Sec1 family domain-containing protein 1	0.910513	29.7204	2.48815	586	NO
TPAYIPIR	Q8NBJ5	COLGALT1	Procollagen galactosyltransferase 1	0.85544	46.1756	2.48658	587	NO
KGPPVPPPPK	O00499	BIN1	Myc box-dependent-interacting protein 1	0.881418	36.5322	2.48647	588	NO
GLSIEQLTTLAEK	P40763	STAT3	Signal transducer and activator of transcription 3	0.84971	32.9422	2.48473	589	NO
VVDYSQFQESDDADEDYGRDSGPPTK	Q9H1E3	NUCKS1	Nuclear ubiquitous casein and cyclin-dependent kinase substrate 1	0.851976	23.9088	2.48417	590	NO
KGVAINFVK	P38919	EIF4A3	Eukaryotic initiation factor 4A-III	0.855772	84.8293	2.4824	591	NO
SDGNENVPSSSGRHEGR	Q9H4A3	WNK1	Serine/threonine-protein kinase WNK1	0.86161	58.0509	2.48146	592	NO
SNEEGSEEKGPEVR	P31947	SFN	14-3-3 protein sigma	0.847026	1443.76	2.48139	593	NO
ILPNKVDPLVSL	P62195	PSMC5	26S proteasome regulatory subunit 8	0.859348	33.0748	2.48053	594	NO
SRQLSSGVSEIR	P04792	HSPB1	Heat shock protein beta-1	0.924753	15.4101	2.47595	595	NO
MVVPGLDGAQIPRDPSQQELPR	P49327	FASN	Fatty acid synthase	0.866287	119.225	2.47452	596	NO
KQMQVLHPAAR	P50991	CCT4	T-complex protein 1 subunit delta	0.905299	2593.44	2.47139	597	NO
ERLAILGIHNEVSK	P12814	ACTN1	Alpha-actinin-1	0.866796	32184.6	2.47113	598	NO
RTPVIDADKPVSSQLR	Q14204	DYNC1H1	Cytoplasmic dynein 1 heavy chain 1	0.868825	14.9026	2.47049	599	NO
GVQLQTHPNVDKK	P48444	ARCN1	Coatomer subunit delta	0.846179	23.5948	2.47011	600	NO
VKVEPAVDTSR	O75369	FLNB	Filamin-B	0.85317	17.1443	2.46965	601	NO
VGRRPDQQLQGEGK	Q8NC51	SERBP1	Plasminogen activator inhibitor 1 RNA-binding protein	0.889136	33.035	2.46906	602	NO
ITSPLMEPSSIEK	P28066	PSMA5	Proteasome subunit alpha type-5	0.854296	39.2011	2.4684	603	NO
FKGPEFVRK	Q9BXP5	SRRT	Serrate RNA effector molecule homolog	0.863998	55.1491	2.46765	604	NO
SIELEKK	Q8TEQ6	GEMIN5	Gem-associated protein 5	0.877589	124.017	2.46737	605	NO
EESHSNDQSPQIR	Q9HC35	EML4	Echinoderm microtubule-associated protein-like 4	0.867011	37.3552	2.4673	606	NO
LGPGGLDPVEVY	Q16543	CDC37	Hsp90 co-chaperone Cdc37	0.85092	54.1866	2.46599	607	NO
DLQTRDEQNEEK	P35580	MYH10	Myosin-10	0.82844	927.432	2.46585	608	NO
DINLSVRK	Q15645	TRIP13	Pachytene checkpoint protein 2 homolog	0.850207	58.7969	2.46535	609	NO
RQVSIEEGERK	P20340	RAB6A	Ras-related protein Rab-6A	0.857529	76.9716	2.46507	610	NO
VTDALNATR	P10809	HSPD1	60 kDa heat shock protein, mitochondrial	0.859449	13.4502	2.46416	611	NO
IMNVIGEPIDERGPIK	P06576	ATP5F1B	ATP synthase subunit beta, mitochondrial	0.867431	797688	2.46411	612	NO
ALFLETEQLKK	Q13740	ALCAM	CD166 antigen	0.850646	14.8252	2.46403	613	YES
VLISDSLDPCCRK	O43175	PHGDH	D-3-phosphoglycerate dehydrogenase	0.858837	604.012	2.4638	614	NO
EELTLEGIK	Q14240	EIF4A2	Eukaryotic initiation factor 4A-II	0.849294	30.4993	2.46323	615	NO
SATLASIDAELQK	P33176	KIF5B	Kinesin-1 heavy chain	0.854451	12975	2.46044	616	NO
KFYGPEGPYGVFAGR	O00264	PGRMC1	Membrane-associated progesterone receptor component 1	0.868929	38.8638	2.45935	617	NO
KGVITVK	P10809	HSPD1	60 kDa heat shock protein, mitochondrial	0.891981	28.5428	2.45932	618	NO
RNVTVQPDDPISFM	P53618	COPB1	Coatomer subunit beta	0.846324	38.7769	2.45724	619	NO
EAVVISGRK	P13995	MTHFD2	Bifunctional methylenetetrahydrofolate dehydrogenase/cyclohydrolase, mitochondrial	0.851343	649.678	2.45592	620	NO
YYVTIIDAPGHRDFIK	P68104	EEF1A1	Elongation factor 1-alpha 1	0.85426	246.403	2.45493	621	NO
KSAEIDSDDTGGSAAQK	P33176	KIF5B	Kinesin-1 heavy chain	0.846841	63.0076	2.45406	622	NO
SVHKVEPITK	P25787	PSMA2	Proteasome subunit alpha type-2	0.854285	20.5475	2.45397	623	NO
EDINLSVRK	Q15645	TRIP13	Pachytene checkpoint protein 2 homolog	0.895019	31.6613	2.45209	624	NO
TLLSDPTYRELIEQLR	P31948	STIP1	Stress-induced-phosphoprotein 1	0.84747	12.0746	2.45199	625	NO
LERLDHLAEK	O43707	ACTN4	Alpha-actinin-4	0.868604	35.9937	2.45181	626	NO
SILKIDDVVNTR	P50991	CCT4	T-complex protein 1 subunit delta	0.862547	186.075	2.45149	627	NO
ICEPGYSPTYKQDK	P07858	CTSB	Cathepsin B	0.842165	475.925	2.45142	628	NO
YKAEDEVQRER	P0DMV8;P0DMV9	HSPA1A;HSPA1B	Heat shock 70 kDa protein 1A;Heat shock 70 kDa protein 1B	0.849345	574.392	2.45122	629	NO
DAEALSQRLEEK	P35580	MYH10	Myosin-10	0.842593	194503	2.45035	630	NO
VVPVRLDLTEK	Q92820	GGH	Gamma-glutamyl hydrolase	0.857712	74.5915	2.45017	631	NO
EGFFTNGLTLGAK	P35080	PFN2	Profilin-2	0.858536	19.7511	2.44916	632	NO
ATLQNVLRK	Q14974	KPNB1	Importin subunit beta-1	0.856666	46.4131	2.44812	633	NO
KDDPVTNLNNAFEVAEK	O43707	ACTN4	Alpha-actinin-4	0.86125	146.925	2.44643	634	NO
SERELLEIVKK	P31153	MAT2A	S-adenosylmethionine synthase isoform type-2	0.853576	45.6024	2.4464	635	NO
EELAEALKK	P33991	MCM4	DNA replication licensing factor MCM4	0.848528	87.3149	2.44591	636	NO
LLPAELPAKR	P78527	PRKDC	DNA-dependent protein kinase catalytic subunit	0.884893	31.6337	2.44454	637	NO
ERVLIPVK	Q07666	KHDRBS1	KH domain-containing, RNA-binding, signal transduction-associated protein 1	0.847857	49.4425	2.44449	638	NO
RSTTENFFLK	Q9Y3P9	RABGAP1	Rab GTPase-activating protein 1	0.860212	86.3123	2.44385	639	NO
KFDEGRNNFEGEVTK	P07237	P4HB	Protein disulfide-isomerase	0.865192	16.1813	2.4434	640	NO
ALEQQVEEMR	P35580	MYH10	Myosin-10	0.825075	6.00651	2.44223	641	NO
ADAIFQEGIQQK	O60566	BUB1B	Mitotic checkpoint serine/threonine-protein kinase BUB1 beta	0.856225	48.7733	2.44097	642	NO
ERIVEEANK	P30519	HMOX2	Heme oxygenase 2	0.845997	331.428	2.43948	643	NO
KVVPCRHDWHQTGGEVTIS	Q9UHD1	CHORDC1	Cysteine and histidine-rich domain-containing protein 1	0.855322	58.0878	2.43926	644	NO
SPSDTEGLVK	O95297	MPZL1	Myelin protein zero-like protein 1	0.849838	26.4102	2.43862	645	YES
GRDKYEPAAVSEQGDK	P05023	ATP1A1	Sodium/potassium-transporting ATPase subunit alpha-1	0.841251	738.437	2.43828	646	YES
RSAEEEAADLPTKPTK	Q8WW12	PCNP	PEST proteolytic signal-containing nuclear protein	0.853198	70.8771	2.43661	647	NO
DHRWESGSLLEREEK	O14776	TCERG1	Transcription elongation regulator 1	0.826327	754.796	2.43625	648	NO
EVISRFDTPLETK	O00754	MAN2B1	Lysosomal alpha-mannosidase	0.846289	584.505	2.43561	649	NO
SRFVDFQK	Q14566	MCM6	DNA replication licensing factor MCM6	0.867942	20.9095	2.43516	650	NO
KVVPCLVTPVTGR	O75369	FLNB	Filamin-B	0.87001	18.2253	2.43346	651	NO
WHSNDDDVYRAPPIDR	P23588	EIF4B	Eukaryotic translation initiation factor 4B	0.855506	184.438	2.43077	652	NO
QLQGPEKEPPKPEQVESR	O60664	PLIN3	Perilipin-3	0.831477	1079.76	2.42987	653	NO
REHALTSGTIK	Q15369	ELOC	Elongin-C	0.849163	62.3299	2.4291	654	NO
NANKPLLDEIVPVYRR	Q9H3P7	ACBD3	Golgi resident protein GCP60	0.86852	24.9942	2.42883	655	NO
IADRLGLELGK	P60891	PRPS1	Ribose-phosphate pyrophosphokinase 1	0.838505	439.707	2.42784	656	NO
DQFGFINYEVGDSK	O75534	CSDE1	Cold shock domain-containing protein E1	0.848731	296864	2.42643	657	NO
EVFIPQDGK	P49589	CARS	Cysteine--tRNA ligase, cytoplasmic	0.849536	54.1068	2.42536	658	NO
KVQHQDALQISDVV	Q14974	KPNB1	Importin subunit beta-1	0.90923	30.2843	2.42443	659	NO
IKETVDQVEELRR	Q14204	DYNC1H1	Cytoplasmic dynein 1 heavy chain 1	0.863957	17.9172	2.4233	660	NO
DELTLEGIK	P38919	EIF4A3	Eukaryotic initiation factor 4A-III	0.853623	13.8582	2.42268	661	NO
GIVFEDVKVPK	P11310	ACADM	Medium-chain specific acyl-CoA dehydrogenase, mitochondrial	0.843029	665.16	2.42239	662	NO
LQAAGNAVK	Q9Y490	TLN1	Talin-1	0.862054	11.3665	2.42201	663	NO
KIFVGGLSPDTPEEK	Q14103	HNRNPD	Heterogeneous nuclear ribonucleoprotein D0	0.863803	62.9442	2.42087	664	NO
DAPSELLRK	Q9UKB3	DNAJC12	DnaJ homolog subfamily C member 12	0.850214	61.9464	2.41822	665	NO
FDRGYISPYFINTSK	P10809	HSPD1	60 kDa heat shock protein, mitochondrial	0.850952	19209.3	2.41818	666	NO
LNFAVASRK	P30101	PDIA3	Protein disulfide-isomerase A3	0.865188	434.751	2.41658	667	NO
EGLSQRHEEK	P35579	MYH9	Myosin-9	0.819132	326.061	2.4155	668	NO
LTDCVVMRDPASKR	P22626	HNRNPA2B1	Heterogeneous nuclear ribonucleoproteins A2/B1	0.86456	22.2637	2.41476	669	NO
RSSPAAFINPPIGTVTPALK	Q9BY77	POLDIP3	Polymerase delta-interacting protein 3	0.856594	61.3034	2.41414	670	NO
GRTGLIPSNYVAE	Q92882	OSTF1	Osteoclast-stimulating factor 1	0.860981	123.373	2.41341	671	NO
TLKLDPITGR	Q14103	HNRNPD	Heterogeneous nuclear ribonucleoprotein D0	0.845745	28.9528	2.41193	672	NO
LVIIEGDLERTEERAE	P06753	TPM3	Tropomyosin alpha-3 chain	0.836193	62.4882	2.4109	673	NO
IAQETFDAAVR	Q6NXE6	ARMC6	Armadillo repeat-containing protein 6	0.857262	55.9987	2.4102	674	NO
TVESITDIRADIDK	P11279	LAMP1	Lysosome-associated membrane glycoprotein 1	0.834255	9812.08	2.40487	675	YES
VDWQENDFSKR	Q13085	ACACA	Acetyl-CoA carboxylase 1	0.87859	25.3792	2.40384	676	NO
VIHSELQGGNK	Q6YHK3	CD109	CD109 antigen	0.83952	14.5165	2.40228	677	YES
ENIPIVLCGNKVDIK	P62826	RAN	GTP-binding nuclear protein Ran	0.856514	74.0586	2.40057	678	NO
GAYREHPYG	Q07666	KHDRBS1	KH domain-containing, RNA-binding, signal transduction-associated protein 1	0.853835	789.004	2.40016	679	NO
DLSRFDASFFGVHPK	P49327	FASN	Fatty acid synthase	0.862099	9652.25	2.39959	680	NO
TGQPMIHIY	Q01844	EWSR1	RNA-binding protein EWS	0.836109	52.5019	2.39947	681	NO
LFDYSKPSAK	Q05048	CSTF1	Cleavage stimulation factor subunit 1	0.849872	492.058	2.39775	682	NO
KFMRDPIR	Q14240	EIF4A2	Eukaryotic initiation factor 4A-II	0.83793	17.6331	2.39626	683	NO
LSKDPNIVIAK	P30101	PDIA3	Protein disulfide-isomerase A3	0.822638	386.448	2.39618	684	NO
TILEDEK	P01130	LDLR	Low-density lipoprotein receptor	0.840187	68.7763	2.39585	685	YES
RKMDETDASSAVK	Q13148	TARDBP	TAR DNA-binding protein 43	0.847125	12.0337	2.39287	686	NO
GLLPGLLPAPADKLTPK	Q6P2E9	EDC4	Enhancer of mRNA-decapping protein 4	0.83353	206.659	2.39188	687	NO
GLNSESMTEETLKR	P31327	CPS1	Carbamoyl-phosphate synthase [ammonia], mitochondrial	0.891702	21.6188	2.39067	688	NO
RMSNELENYFKPS	Q8TAP9	MPLKIP	M-phase-specific PLK1-interacting protein	0.849333	121.865	2.39015	689	NO
KVFDPVPVGVTK	Q08211	DHX9	ATP-dependent RNA helicase A	0.87421	56.3732	2.38999	690	NO
AKLGDSHDLQR	Q13813	SPTAN1	Spectrin alpha chain, non-erythrocytic 1	0.855077	38.9436	2.38974	691	NO
ATQALVLAPTRELAQQIQK	P60842	EIF4A1	Eukaryotic initiation factor 4A-I	0.84821	1.43016e+06	2.38768	692	NO
RTGQPMIHIY	Q01844	EWSR1	RNA-binding protein EWS	0.831795	90.0917	2.38757	693	NO
TVVNRDVPNETLQVE	O95373	IPO7	Importin-7	0.846259	66.7413	2.38568	694	NO
TNPPLIQEKPAK	P78344	EIF4G2	Eukaryotic translation initiation factor 4 gamma 2	0.847385	38.1463	2.38498	695	NO
RTIAQDYGVLK	Q06830	PRDX1	Peroxiredoxin-1	0.851497	62.0687	2.38495	696	NO
RMGPGAASGGERPNLK	Q9H0U4	RAB1B	Ras-related protein Rab-1B	0.84529	80.2489	2.38466	697	NO
ILDQNFGEPHIPSR	Q8IZ21	PHACTR4	Phosphatase and actin regulator 4	0.845607	16.952	2.38368	698	NO
VQHQDALQISD	Q14974	KPNB1	Importin subunit beta-1	0.865767	17.2014	2.38352	699	NO
VRFQEAEERPK	Q92598	HSPH1	Heat shock protein 105 kDa	0.839533	232.309	2.38328	700	NO
ERLGPVPSSTIEPAEAQ	Q5T8P6	RBM26	RNA-binding protein 26	0.846327	59.9128	2.38317	701	NO
EKEDFRDLIR	Q13564	NAE1	NEDD8-activating enzyme E1 regulatory subunit	0.846001	86.4039	2.38194	702	NO
VQIAVANAQELLQR	Q9Y5L4	TIMM13	Mitochondrial import inner membrane translocase subunit Tim13	0.847543	12608.2	2.38131	703	NO
KEEELQAALAR	P35579	MYH9	Myosin-9	0.763573	30.7906	2.37855	704	NO
RQLEEAEEEAQRANASR	P35579	MYH9	Myosin-9	0.821647	844.302	2.37669	705	NO
TDFKEEPEPGFKR	P47897	QARS	Glutamine--tRNA ligase	0.845818	31.4683	2.37635	706	NO
KQAGPASVPLRTEEEFK	P30101	PDIA3	Protein disulfide-isomerase A3	0.847686	165.206	2.37567	707	NO
LLGIETPLPKK	P05362	ICAM1	Intercellular adhesion molecule 1	0.838999	481.986	2.37375	708	YES
RDTTHNLPEFIVK	O15031	PLXNB2	Plexin-B2	0.83787	17.4871	2.37369	709	YES
IRNVAYDTLPIVVHGNGPTK	O60568	PLOD3	Multifunctional procollagen lysine hydroxylase and glycosyltransferase LH3	0.839593	26.1765	2.37203	710	NO
ALDREVQYLLNK	Q9Y4L1	HYOU1	Hypoxia up-regulated protein 1	0.806502	48.8475	2.37006	711	NO
FLLINRKEEENAK	P11169	SLC2A3	Solute carrier family 2, facilitated glucose transporter member 3	0.83896	16.4925	2.37002	712	YES
LPQLPITNFSR	P21333	FLNA	Filamin-A	0.861495	22.6869	2.3692	713	NO
AQFERDLQGRDEQSEEK	P35579	MYH9	Myosin-9	0.786125	1.48197e+06	2.36896	714	NO
EIEIAEQDMSALISLRK	O43865	AHCYL1	S-adenosylhomocysteine hydrolase-like protein 1	0.828788	29.3933	2.36673	715	NO
KSDFFINK	Q5GLZ8	HERC4	Probable E3 ubiquitin-protein ligase HERC4	0.872401	70.4122	2.36588	716	NO
YDYQRQPDSGISSIR	P04843	RPN1	Dolichyl-diphosphooligosaccharide--protein glycosyltransferase subunit 1	0.85864	17.1745	2.36527	717	YES
IKEGVEEAAK	O43615	TIMM44	Mitochondrial import inner membrane translocase subunit TIM44	0.840902	12.9801	2.36434	718	NO
LQTSSVLVSGLR	P22314	UBA1	Ubiquitin-like modifier-activating enzyme 1	0.859646	13.8744	2.36369	719	NO
LSTACPGRVPSMVST	P55060	CSE1L	Exportin-2	0.868602	8511.23	2.36343	720	NO
GKLTLEDQATFIKK	Q14118	DAG1	Dystroglycan	0.843036	104088	2.36087	721	YES
KLLDIEGLYSK	Q92621	NUP205	Nuclear pore complex protein Nup205	0.872359	28.52	2.36003	722	NO
ALEQQVEEMK	P35579	MYH9	Myosin-9	0.771756	64.5458	2.35978	723	NO
KLQANGPVAK	Q14978	NOLC1	Nucleolar and coiled-body phosphoprotein 1	0.835097	25.2176	2.35917	724	NO
ISKQEYDESGPSIVHRK	P63261	ACTG1	Actin, cytoplasmic 2	0.84696	3593.01	2.3587	725	NO
LQMPSVVNYSGLRK	Q27J81	INF2	Inverted formin-2	0.863034	98.32	2.35749	726	NO
RNIPMLFVR	P62310	LSM3	U6 snRNA-associated Sm-like protein LSm3	0.838038	81.0683	2.35731	727	NO
VVMRDPNTKR	P09651	HNRNPA1	Heterogeneous nuclear ribonucleoprotein A1	0.871504	46.2554	2.35709	728	NO
KLVIIEGDLERTEER	P06753	TPM3	Tropomyosin alpha-3 chain	0.826915	29.9219	2.35643	729	NO
VRVGEPGQAGNPALVSAY	O75369	FLNB	Filamin-B	0.838367	66.6725	2.35585	730	NO
IISSIEQKEENKGGEDK	P62258	YWHAE	14-3-3 protein epsilon	0.833314	24.0458	2.35542	731	NO
TTLSASGTGFGDK	P49790	NUP153	Nuclear pore complex protein Nup153	0.83509	6.84463e+06	2.35516	732	NO
LMDLLGEGLK	P54136	RARS	Arginine--tRNA ligase, cytoplasmic	0.841231	28.1323	2.35378	733	NO
TTPLNQESDR	Q9UIA9	XPO7	Exportin-7	0.839056	651.12	2.35324	734	NO
GANPVEIRR	P10809	HSPD1	60 kDa heat shock protein, mitochondrial	0.843083	223.153	2.35279	735	NO
APDQDEIQRLPGLAK	P10619	CTSA	Lysosomal protective protein	0.821095	493.828	2.35242	736	NO
AEGSTYVPYRDSK	P33176	KIF5B	Kinesin-1 heavy chain	0.827669	165.698	2.35172	737	NO
ISFKFDHLRK	P52907	CAPZA1	F-actin-capping protein subunit alpha-1	0.850474	134.763	2.35159	738	NO
RAIETTDVTR	Q96K76	USP47	Ubiquitin carboxyl-terminal hydrolase 47	0.837564	11.3857	2.35088	739	NO
NLDPDDTARK	Q9UPX8	SHANK2	SH3 and multiple ankyrin repeat domains protein 2	0.843943	330.257	2.34885	740	NO
SSSSEDSSSDEEEEQKKPMK	Q14978	NOLC1	Nucleolar and coiled-body phosphoprotein 1	0.875276	2012.8	2.34553	741	NO
VVFQEFR	P35579	MYH9	Myosin-9	0.768982	211.653	2.34525	742	NO
TAPFDSRFPNQNQTR	P14854	COX6B1	Cytochrome c oxidase subunit 6B1	0.848065	33.5613	2.34514	743	NO
DGVVLFKK	P07237	P4HB	Protein disulfide-isomerase	0.853646	98.0515	2.34397	744	NO
DSYVGDEAQSKRG	P63261	ACTG1	Actin, cytoplasmic 2	0.871547	26.4924	2.34385	745	NO
RVMGLVPAK	P49327	FASN	Fatty acid synthase	0.854202	71.4359	2.34312	746	NO
SKLVPVGYGIK	P24534	EEF1B2	Elongation factor 1-beta	0.854379	54.8885	2.34181	747	NO
KKHPDASVNFSEFSK	P09429	HMGB1	High mobility group protein B1	0.831342	14915.2	2.34155	748	NO
DLPTNRENYIHR	Q14240	EIF4A2	Eukaryotic initiation factor 4A-II	0.856913	56.7892	2.34001	749	NO
ERAIVPLEAR	O14776	TCERG1	Transcription elongation regulator 1	0.841573	79817.4	2.33987	750	NO
ERGTVYFK	Q02790	FKBP4	Peptidyl-prolyl cis-trans isomerase FKBP4	0.82504	32.5879	2.33718	751	NO
RSTVAQLVK	P25705	ATP5F1A	ATP synthase subunit alpha, mitochondrial	0.820055	36.1551	2.33695	752	NO
ALCDPLEEVREAAAK	Q92616	GCN1	eIF-2-alpha kinase activator GCN1	0.86212	399542	2.33668	753	NO
KATDAEADVASLNRR	P07951	TPM2	Tropomyosin beta chain	0.836936	67649.9	2.33656	754	NO
LDYLSSLK	P08195	SLC3A2	4F2 cell-surface antigen heavy chain	0.820324	61.3924	2.33644	755	YES
KVIGIECSSISDYAVK	Q99873	PRMT1	Protein arginine N-methyltransferase 1	0.829676	83.0584	2.33643	756	NO
KIVDQIRPDR	P17844	DDX5	Probable ATP-dependent RNA helicase DDX5	0.845402	26.9648	2.33331	757	NO
KQYPISLVLAPTR	O00571	DDX3X	ATP-dependent RNA helicase DDX3X	0.835363	413.577	2.32712	758	NO
VVMRDPASKR	P22626	HNRNPA2B1	Heterogeneous nuclear ribonucleoproteins A2/B1	0.853132	69.7512	2.32695	759	NO
RAQEAEEAGAALRTAR	Q15027	ACAP1	Arf-GAP with coiled-coil, ANK repeat and PH domain-containing protein 1	0.818005	152675	2.32686	760	NO
TAAPTVCLLVLSQAEK	Q9NVI1	FANCI	Fanconi anemia group I protein	0.835824	1.64554e+06	2.32524	761	NO
KVTVNVLSPR	P05362	ICAM1	Intercellular adhesion molecule 1	0.817294	32.4159	2.32303	762	YES
SPTAPSVFSPTGNR	Q9H3P2	NELFA	Negative elongation factor A	0.833615	306.628	2.31986	763	NO
VLIGGKPDR	P61978	HNRNPK	Heterogeneous nuclear ribonucleoprotein K	0.8335	305.673	2.31899	764	NO
KKNDIYGED	P50395	GDI2	Rab GDP dissociation inhibitor beta	0.888591	16.9556	2.3168	765	NO
IAPSIYGHEDIK	P49736	MCM2	DNA replication licensing factor MCM2	0.830041	30.1919	2.31618	766	NO
TPTPEPAEVETRK	Q9UHY1	NRBP1	Nuclear receptor-binding protein	0.830951	32.6316	2.31528	767	NO
ELLDTVNNVFK	Q9BUL8	PDCD10	Programmed cell death protein 10	0.869388	106.774	2.31497	768	NO
TFTAWCNSHLRK	O43707	ACTN4	Alpha-actinin-4	0.86279	255.885	2.31493	769	NO
TLLETLQK	Q9UHG3	PCYOX1	Prenylcysteine oxidase 1	0.824436	57.6497	2.31487	770	NO
KTEIPEQFGPIR	O00423	EML1	Echinoderm microtubule-associated protein-like 1	0.852565	17.5807	2.31346	771	NO
RSLQLSGK	P69849;Q15155;Q5JPE7	NOMO3;NOMO1;NOMO2	Nodal modulator 3;Nodal modulator 1;Nodal modulator 2	0.859118	12.8312	2.30977	772	NO
LGRLDQAVLDLQR	Q9H3U1	UNC45A	Protein unc-45 homolog A	0.83481	842.72	2.30976	773	NO
RETGVDLTK	P38646	HSPA9	Stress-70 protein, mitochondrial	0.856771	101.783	2.3082	774	NO
RSLSEQPVMDTA	P18615	NELFE	Negative elongation factor E	0.831125	97.9898	2.30566	775	NO
TGNIPALVRL	P55060	CSE1L	Exportin-2	0.860828	74.3003	2.30537	776	NO
KYTEQITNEK	Q16718	NDUFA5	NADH dehydrogenase [ubiquinone] 1 alpha subcomplex subunit 5	0.857659	80.0829	2.30441	777	NO
LVGMPAKR	P38646	HSPA9	Stress-70 protein, mitochondrial	0.911729	22.8603	2.30281	778	NO
LCTQLEGLQSTVTGHVER	Q6P2E9	EDC4	Enhancer of mRNA-decapping protein 4	0.83769	392670	2.30266	779	NO
LPSRPPLPGSGGSQSGAK	Q9Y570	PPME1	Protein phosphatase methylesterase 1	0.83969	14.4265	2.30014	780	NO
ADSAVSQEQLRK	Q9UKS6	PACSIN3	Protein kinase C and casein kinase substrate in neurons protein 3	0.842808	1762.18	2.29997	781	NO
EELTLEGIR	P60842	EIF4A1	Eukaryotic initiation factor 4A-I	0.832357	25.3517	2.29871	782	NO
LEQEQLER	Q8N8S7	ENAH	Protein enabled homolog	0.839161	11.8451	2.29835	783	NO
DRSAEETFQLSR	O00186	STXBP3	Syntaxin-binding protein 3	0.831539	1489.44	2.29727	784	NO
TSPQVLGSILK	Q7Z417	NUFIP2	Nuclear fragile X mental retardation-interacting protein 2	0.855485	12.481	2.29251	785	NO
KLLGLGQK	P49321	NASP	Nuclear autoantigenic sperm protein	0.842588	1042.01	2.29176	786	NO
TRSNPENNVGLIT	A2A3N6	PIPSL	Putative PIP5K1A and PSMD4-like protein	0.831264	62.3343	2.29139	787	NO
VSQPVQLR	O60333	KIF1B	Kinesin-like protein KIF1B	0.847026	16.4646	2.2911	788	NO
SHTFPELAYRK	Q9NSD9	FARSB	Phenylalanine--tRNA ligase beta subunit	0.834822	53.1633	2.2897	789	NO
KDDPLTNLNTAFDVAEK	P12814	ACTN1	Alpha-actinin-1	0.826447	646.318	2.28967	790	NO
KEIPLAK	Q14566	MCM6	DNA replication licensing factor MCM6	0.917335	81.7115	2.28911	791	NO
KIGDEYFTFITDCKDPK	P49368	CCT3	T-complex protein 1 subunit gamma	0.836609	51489	2.28897	792	NO
AQAWCYSK	P51149	RAB7A	Ras-related protein Rab-7a	0.836166	32.7166	2.28882	793	NO
PFRGDYLLLKPEK	Q9H9P8	L2HGDH	L-2-hydroxyglutarate dehydrogenase, mitochondrial	0.826315	16.7354	2.28745	794	NO
KLLSESAQPLK	Q9H3N1	TMX1	Thioredoxin-related transmembrane protein 1	0.809605	248795	2.28707	795	NO
ATVEETVVRDK	P30153	PPP2R1A	Serine/threonine-protein phosphatase 2A 65 kDa regulatory subunit A alpha isoform	0.820207	1139.87	2.28669	796	NO
TRSQEQEVLER	Q9UKV3	ACIN1	Apoptotic chromatin condensation inducer in the nucleus	0.826664	93.4827	2.28648	797	NO
EFLSAKEETPGAGQK	Q8NBI5	SLC43A3	Solute carrier family 43 member 3	0.827454	90310.3	2.2862	798	YES
SETGGLSGKPLR	Q02127	DHODH	Dihydroorotate dehydrogenase (quinone), mitochondrial	0.823445	236.67	2.28612	799	NO
ALRETLPAEQDLTTK	P25786	PSMA1	Proteasome subunit alpha type-1	0.812719	17.2211	2.28451	800	NO
GHASAPYFGKEEPSVAPSSTGK	Q8N183	NDUFAF2	NADH dehydrogenase [ubiquinone] 1 alpha subcomplex assembly factor 2	0.824932	195.092	2.28431	801	NO
RVGFQYEGTYK	P11413	G6PD	Glucose-6-phosphate 1-dehydrogenase	0.837842	93.4927	2.28344	802	NO
GPVLQLHDLKR	P43121	MCAM	Cell surface glycoprotein MUC18	0.796637	37.9709	2.28292	803	YES
QREFEEYIRDK	O14776	TCERG1	Transcription elongation regulator 1	0.817675	81.3089	2.28199	804	NO
LRKDDPLTNLNTAFDVAEK	P12814	ACTN1	Alpha-actinin-1	0.829959	275.688	2.28187	805	NO
RQLEEAEEEATR	P35580	MYH10	Myosin-10	0.790584	31.516	2.28146	806	NO
IKEIAVTVK	Q99832	CCT7	T-complex protein 1 subunit eta	0.828591	106.714	2.28128	807	NO
VRGLPWSCSADEVQR	P31943	HNRNPH1	Heterogeneous nuclear ribonucleoprotein H	0.858573	496.715	2.27951	808	NO
EAESLIAKK	P78371	CCT2	T-complex protein 1 subunit beta	0.853807	42973.9	2.2793	809	NO
RRLDECEEAFQGTK	P61289	PSME3	Proteasome activator complex subunit 3	0.829719	296950	2.27768	810	NO
DVERTDGALLVNAM	P50454	SERPINH1	Serpin H1	0.861159	289.89	2.27485	811	NO
DRMLEILEGK	P78344	EIF4G2	Eukaryotic translation initiation factor 4 gamma 2	0.830769	47.3064	2.27411	812	NO
KVTHAVVTVPAYFNDAQR	P11021	HSPA5	Endoplasmic reticulum chaperone BiP	0.788647	70.2079	2.27406	813	NO
FSNQETSVEIGESVR	P11908	PRPS2	Ribose-phosphate pyrophosphokinase 2	0.828407	14.2028	2.27284	814	NO
SREAPILK	Q9UKV3	ACIN1	Apoptotic chromatin condensation inducer in the nucleus	0.832537	245.783	2.27277	815	NO
LADFGVAGQLTDTQIK	Q9Y6E0	STK24	Serine/threonine-protein kinase 24	0.827517	498379	2.2726	816	NO
LRKDDPVTNLNNAFEVAEK	O43707	ACTN4	Alpha-actinin-4	0.840682	1157.8	2.27246	817	NO
SREAIDSPVSFLALHNQIR	Q92900	UPF1	Regulator of nonsense transcripts 1	0.82569	817.707	2.27187	818	NO
RQLEEAEEE	P35579	MYH9	Myosin-9	0.757993	89.4028	2.27086	819	NO
ILEGLVSSSHPLPLK	Q8NB14	USP38	Ubiquitin carboxyl-terminal hydrolase 38	0.838861	234.922	2.27074	820	NO
RNVIFQPVAELKK	Q01813	PFKP	ATP-dependent 6-phosphofructokinase, platelet type	0.830543	13.9632	2.27064	821	NO
NISHYEEQLVK	P13861	PRKAR2A	cAMP-dependent protein kinase type II-alpha regulatory subunit	0.827412	26.5274	2.27048	822	NO
SVMEELKR	Q96A72	MAGOHB	Protein mago nashi homolog 2	0.822225	44.5461	2.26937	823	NO
VWRDQHFVK	P02786	TFRC	Transferrin receptor protein 1	0.82827	36.5122	2.26936	824	NO
ILKLPSFELLHK	Q16531	DDB1	DNA damage-binding protein 1	0.821325	63.0381	2.26874	825	NO
RNIIGYFEQK	Q9BS26	ERP44	Endoplasmic reticulum resident protein 44	0.821691	62.1699	2.26792	826	NO
VIPEDGPAAQNPENVKR	Q02218	OGDH	2-oxoglutarate dehydrogenase, mitochondrial	0.822599	180.749	2.2676	827	NO
VFEMSQDK	Q14566	MCM6	DNA replication licensing factor MCM6	0.82589	95134.4	2.26619	828	NO
SIAVAATPIPKL	P53634	CTSC	Dipeptidyl peptidase 1	0.842062	8634.86	2.26518	829	NO
YAAQLPALFR	Q8IZL8	PELP1	Proline-, glutamic acid- and leucine-rich protein 1	0.842456	42.6831	2.26311	830	NO
ATQLLEGLVQELQKK	P42229	STAT5A	Signal transducer and activator of transcription 5A	0.829314	3341.15	2.26127	831	NO
NHFVEEFKR	P0DMV8;P0DMV9	HSPA1A;HSPA1B	Heat shock 70 kDa protein 1A;Heat shock 70 kDa protein 1B	0.835978	24.5858	2.2607	832	NO
GVPAGNSDTEGGQPGR	Q9UKV3	ACIN1	Apoptotic chromatin condensation inducer in the nucleus	0.822055	320.169	2.25825	833	NO
EELEEARDIAR	Q04637	EIF4G1	Eukaryotic translation initiation factor 4 gamma 1	0.850775	74.5478	2.25745	834	NO
KYESVLQLGR	P53365	ARFIP2	Arfaptin-2	0.821998	16.9067	2.25575	835	NO
GDAVRDVDIIDHHDNTYTVK	P21333	FLNA	Filamin-A	0.853291	114.225	2.25468	836	NO
YYREVLPGEIVEISR	Q06203	PPAT	Amidophosphoribosyltransferase	0.836017	31.0315	2.25466	837	NO
IKSEHPGLSIGDTAK	P26583	HMGB2	High mobility group protein B2	0.825627	179.563	2.25424	838	NO
NSEPEEVIPSRLDIR	P54577	YARS	Tyrosine--tRNA ligase, cytoplasmic	0.833708	242.431	2.25307	839	NO
DLGLSESGEDVNAAILDESGKK	P13667	PDIA4	Protein disulfide-isomerase A4	0.951168	49114.1	2.25138	840	NO
VDHVIWPDGKR	O43865	AHCYL1	S-adenosylhomocysteine hydrolase-like protein 1	0.815204	52.9946	2.25125	841	NO
DYDRGYDSR	P23588	EIF4B	Eukaryotic translation initiation factor 4B	0.834053	32.5504	2.25092	842	NO
MTLDRSEYTSLIPNLR	P01130	LDLR	Low-density lipoprotein receptor	0.89449	42.8499	2.25053	843	YES
KQPPVSPGTALVGSQKEPSEVPTPK	P17096	HMGA1	High mobility group protein HMG-I/HMG-Y	0.823567	31.2688	2.24975	844	NO
LIRGPAETE	Q12792	TWF1	Twinfilin-1	0.828893	97.6888	2.24849	845	NO
SGEQAEGSPGGPGDSQGR	P38936	CDKN1A	Cyclin-dependent kinase inhibitor 1	0.821176	12.4076	2.24831	846	NO
VAPAEPQEAPDSTAAGGSASKR	Q3LXA3	TKFC	Triokinase/FMN cyclase	0.811546	15.0787	2.24637	847	NO
RRIEEMEDELQK	Q5JRA6	MIA3	Transport and Golgi organization protein 1 homolog	0.85498	27.4123	2.24627	848	NO
KVTGEVTDPSGK	P22059	OSBP	Oxysterol-binding protein 1	0.823106	16.6365	2.24613	849	NO
LAENIDAQLKR	P37198	NUP62	Nuclear pore glycoprotein p62	0.819376	1.22111e+06	2.246	850	NO
GAVEKGEELSCEER	P31947	SFN	14-3-3 protein sigma	0.862719	16.4404	2.24579	851	NO
LPNNHIGISFIPR	O75369	FLNB	Filamin-B	0.822337	20.7097	2.24421	852	NO
NSLPELSRVEAN	Q9UHD1	CHORDC1	Cysteine and histidine-rich domain-containing protein 1	0.797224	90.7707	2.24202	853	NO
VCENIPIVLCGNKVDIK	P62826	RAN	GTP-binding nuclear protein Ran	0.820403	1193.07	2.24013	854	NO
PYQYPALTPEQKK	P04075	ALDOA	Fructose-bisphosphate aldolase A	0.833219	75.5312	2.23816	855	NO
GRIYQLLAK	Q15021	NCAPD2	Condensin complex subunit 1	0.834813	13334.3	2.23724	856	NO
VLRDNIQGITKPAIR	P62805	HIST1H4A	Histone H4	0.83127	12113.8	2.23721	857	NO
LAEQAERYDDMAAC	P63104	YWHAZ	14-3-3 protein zeta/delta	0.8384	79.6095	2.23578	858	NO
VNHFVEEFKR	P0DMV8;P0DMV9	HSPA1A;HSPA1B	Heat shock 70 kDa protein 1A;Heat shock 70 kDa protein 1B	0.85221	13.5365	2.23575	859	NO
FFTVKLPVALDPGAK	P04843	RPN1	Dolichyl-diphosphooligosaccharide--protein glycosyltransferase subunit 1	0.899499	25.5607	2.23205	860	YES
KGVAINFVTEEDKR	Q14240	EIF4A2	Eukaryotic initiation factor 4A-II	0.790344	71.1953	2.2318	861	NO
QGNLSSQVPLK	P78527	PRKDC	DNA-dependent protein kinase catalytic subunit	0.833248	11.7792	2.23037	862	NO
AFVQLAPLSSK	P51610	HCFC1	Host cell factor 1	0.820552	17.1605	2.23027	863	NO
PAPPKPEPKPK	P05204	HMGN2	Non-histone chromosomal protein HMG-17	0.862196	12.691	2.22798	864	NO
EAHDRAENTQFVK	P30519	HMOX2	Heme oxygenase 2	0.834532	1727.21	2.22714	865	NO
LDIKLDSEDK	P13639	EEF2	Elongation factor 2	0.825876	315.561	2.2263	866	NO
LAEQAERYDEMVESMKK	P62258	YWHAE	14-3-3 protein epsilon	0.838254	767.108	2.22566	867	NO
AVEGPSENVRK	P31930	UQCRC1	Cytochrome b-c1 complex subunit 1, mitochondrial	0.824161	73.9578	2.22401	868	NO
AQDEGLLSDVVPFKVPGKDTVTK	P55084	HADHB	Trifunctional enzyme subunit beta, mitochondrial	0.818903	426.951	2.22262	869	NO
TIAQDYGVLK	Q06830	PRDX1	Peroxiredoxin-1	0.822436	14.5805	2.22228	870	NO
RTTLVDSR	Q96EE3	SEH1L	Nucleoporin SEH1	0.836227	132.243	2.22005	871	NO
NLGQEEKKEELPK	P49790	NUP153	Nuclear pore complex protein Nup153	0.812055	51.473	2.2194	872	NO
EINNAHAILTDATKR	Q9H3Z4	DNAJC5	DnaJ homolog subfamily C member 5	0.830553	14.0428	2.21916	873	NO
SHQGLDRQELSFAAR	P49327	FASN	Fatty acid synthase	0.82945	41.7093	2.21816	874	NO
NLGLFQHHDAITGTAK	Q16706	MAN2A1	Alpha-mannosidase 2	0.820643	77.1508	2.21785	875	NO
EGVKTENNDHINLK	P61956	SUMO2	Small ubiquitin-related modifier 2	0.819592	305.309	2.21774	876	NO
YNAVVADAR	O75592	MYCBP2	E3 ubiquitin-protein ligase MYCBP2	0.824785	31.6578	2.21604	877	NO
NLLQVDLTKR	P17612	PRKACA	cAMP-dependent protein kinase catalytic subunit alpha	0.811358	514.422	2.21387	878	NO
NGGGEVDRVDYDR	Q13287	NMI	N-myc-interactor	0.808076	32.1336	2.21292	879	NO
TVIIPPHLGYGEA	O95302	FKBP9	Peptidyl-prolyl cis-trans isomerase FKBP9	0.881444	32.7007	2.21252	880	NO
KAPQHTAVGFK	O43242	PSMD3	26S proteasome non-ATPase regulatory subunit 3	0.818409	65.0742	2.21238	881	NO
KVQHQDALQISD	Q14974	KPNB1	Importin subunit beta-1	0.865262	27.7663	2.21062	882	NO
YTSCETGFK	P49902	NT5C2	Cytosolic purine 5'-nucleotidase	0.807401	761.748	2.20988	883	NO
AQKLPDLSPVENK	Q9Y520	PRRC2C	Protein PRRC2C	0.829782	874.111	2.20953	884	NO
ADLEAQRDVTYEEAK	P61106	RAB14	Ras-related protein Rab-14	0.848503	191.913	2.20587	885	NO
KGPQNQVGAGTTT	P52948	NUP98	Nuclear pore complex protein Nup98-Nup96	0.794631	1230.75	2.20539	886	NO
FADLSEAANRNNDALR	P08670	VIM	Vimentin	0.854337	29.1943	2.20524	887	NO
VLTFYRK	P34932	HSPA4	Heat shock 70 kDa protein 4	0.865603	234.254	2.20483	888	NO
LERFEIPIK	O60488	ACSL4	Long-chain-fatty-acid--CoA ligase 4	0.810032	130635	2.20454	889	NO
SLNVTYGGHQVPGSPFKVPVHDVTDASK	P21333	FLNA	Filamin-A	0.843429	30.6651	2.20402	890	NO
LQAEAQQLRK	Q16543	CDC37	Hsp90 co-chaperone Cdc37	0.800065	77297.7	2.204	891	NO
GKEVDNFVDK	P48444	ARCN1	Coatomer subunit delta	0.806749	4255.1	2.20317	892	NO
DYIAYAHSTIMPR	P33991	MCM4	DNA replication licensing factor MCM4	0.813365	1.30945e+06	2.2011	893	NO
RKLDQVSQFGCR	O60502	OGA	Protein O-GlcNAcase	0.868174	13.1495	2.20065	894	NO
RITSPLMEPSSIEK	P28066	PSMA5	Proteasome subunit alpha type-5	0.797381	1807.9	2.20036	895	NO
PGLLPAPADKLTPK	Q6P2E9	EDC4	Enhancer of mRNA-decapping protein 4	0.820486	276.826	2.19966	896	NO
SPDELPSAGGDGGK	O60610	DIAPH1	Protein diaphanous homolog 1	0.802826	14.2407	2.19958	897	NO
VALSNMNVIDR	P55786	NPEPPS	Puromycin-sensitive aminopeptidase	0.839793	27.3759	2.19882	898	NO
EQDMSALISLRK	O43865	AHCYL1	S-adenosylhomocysteine hydrolase-like protein 1	0.804812	106.994	2.19632	899	NO
PAKYDDIK	P04406	GAPDH	Glyceraldehyde-3-phosphate dehydrogenase	0.864588	47.7261	2.19619	900	NO
NKITLQDVVSHSK	P46940	IQGAP1	Ras GTPase-activating-like protein IQGAP1	0.831183	761.399	2.19604	901	NO
RDNTNEIYSGK	P05556	ITGB1	Integrin beta-1	0.829049	36.3542	2.19497	902	YES
VDQLNLER	O15357	INPPL1	Phosphatidylinositol 3,4,5-trisphosphate 5-phosphatase 2	0.81369	531.298	2.19497	903	NO
RENPLLPEEEEQR	P78344	EIF4G2	Eukaryotic translation initiation factor 4 gamma 2	0.80967	37.5758	2.19463	904	NO
GFGFVTFDDHDPVDK	P22626	HNRNPA2B1	Heterogeneous nuclear ribonucleoproteins A2/B1	0.814901	1.68373e+06	2.19384	905	NO
IQEDYNDK	Q9BSJ2	TUBGCP2	Gamma-tubulin complex component 2	0.855808	24.8266	2.19167	906	NO
KAAAPAPEEEMDECE	P26641	EEF1G	Elongation factor 1-gamma	0.81546	136.384	2.19055	907	NO
RQLYEFDIK	P15586	GNS	N-acetylglucosamine-6-sulfatase	0.810964	40.1007	2.18934	908	NO
RHLTGEFEK	P62826	RAN	GTP-binding nuclear protein Ran	0.806307	60.1346	2.18817	909	NO
KLKPEYDIMCK	Q9NTK5	OLA1	Obg-like ATPase 1	0.80672	11.9779	2.18582	910	NO
RIACDEEFSDSEDEGEGGRR	Q92769	HDAC2	Histone deacetylase 2	0.817077	18.9042	2.18416	911	NO
EIISHDTR	P00387	CYB5R3	NADH-cytochrome b5 reductase 3	0.811392	74.6468	2.17977	912	NO
KCEPIIMTVPR	Q9ULV4	CORO1C	Coronin-1C	0.797694	49.448	2.17975	913	NO
KQTIDNSQGAYQE	P27348	YWHAQ	14-3-3 protein theta	0.815882	15.1403	2.17703	914	NO
VEAPFIPK	P17612	PRKACA	cAMP-dependent protein kinase catalytic subunit alpha	0.807026	83085.8	2.17468	915	NO
RAEDGSVIDYELIDQDAR	P07355	ANXA2	Annexin A2	0.817473	102.962	2.17455	916	NO
GLEAICAK	Q15392	DHCR24	Delta(24)-sterol reductase	0.815042	70.6696	2.17405	917	NO
LVAIVDPHIKVD	Q14697	GANAB	Neutral alpha-glucosidase AB	0.849628	12.3569	2.17376	918	NO
VVSLSEYR	O00567	NOP56	Nucleolar protein 56	0.87257	393568	2.17213	919	NO
KLPEELGRDQNTVETLQR	Q01082	SPTBN1	Spectrin beta chain, non-erythrocytic 1	0.829141	342.977	2.1715	920	NO
LFADKVPK	P62937	PPIA	Peptidyl-prolyl cis-trans isomerase A	0.818185	166.365	2.17124	921	NO
LGEDLPPTTELEEGLRNGVYLAK	P46940	IQGAP1	Ras GTPase-activating-like protein IQGAP1	0.827226	34.242	2.17112	922	NO
EFANFTFPR	Q96L92	SNX27	Sorting nexin-27	0.803576	904.734	2.17106	923	NO
LATEFELR	A5YKK6	CNOT1	CCR4-NOT transcription complex subunit 1	0.923375	18.1074	2.16445	924	NO
TPALVNAAVTYSKPR	O75964	ATP5MG	ATP synthase subunit g, mitochondrial	0.803554	9470.27	2.1644	925	NO
PYGGGGQYFAKPR	P09651	HNRNPA1	Heterogeneous nuclear ribonucleoprotein A1	0.901679	68.9973	2.16433	926	NO
AITFPEEQEDPRITR	Q96M27	PRRC1	Protein PRRC1	0.860668	41.9957	2.16406	927	NO
RLLDQIVEK	Q96AE4	FUBP1	Far upstream element-binding protein 1	0.807242	51.4743	2.16247	928	NO
KGVQLQTHPNVDK	P48444	ARCN1	Coatomer subunit delta	0.788885	4684.27	2.16169	929	NO
VSIEKPIHQGPDAAVTGHIR	P53618	COPB1	Coatomer subunit beta	0.814183	18.9882	2.16141	930	NO
YNNLDLFR	O60293	ZFC3H1	Zinc finger C3H1 domain-containing protein	0.818569	11.5184	2.1607	931	NO
KIEISVSEAEK	O95219	SNX4	Sorting nexin-4	0.812061	33.0868	2.16042	932	NO
RILEQAFK	Q86XN7	PROSER1	Proline and serine-rich protein 1	0.819425	17.4376	2.16007	933	NO
TFIGTPVQATNMNDFK	O43396	TXNL1	Thioredoxin-like protein 1	0.833549	59.17	2.15967	934	NO
LVGVVPGPVGEPADSDK	Q9HA77	CARS2	Probable cysteine--tRNA ligase, mitochondrial	0.820384	92.8722	2.15958	935	NO
LPQSTDPLR	O00462	MANBA	Beta-mannosidase	0.806393	1730.53	2.15893	936	NO
EKIETELR	P63104	YWHAZ	14-3-3 protein zeta/delta	0.825566	55.6822	2.15885	937	NO
LVEARPMIHELLTEGRR	Q14974	KPNB1	Importin subunit beta-1	0.828156	5002.34	2.15796	938	NO
MKEIAEAYLGK	P11142	HSPA8	Heat shock cognate 71 kDa protein	0.8018	35369.9	2.1566	939	NO
DRISWAGDLDKK	O95297	MPZL1	Myelin protein zero-like protein 1	0.806914	67.0734	2.15605	940	YES
AQAELNALKR	Q99816	TSG101	Tumor susceptibility gene 101 protein	0.868484	57.7686	2.15578	941	NO
KSAVEDEGLK	P0DMV8;P0DMV9	HSPA1A;HSPA1B	Heat shock 70 kDa protein 1A;Heat shock 70 kDa protein 1B	0.811674	706.521	2.15448	942	NO
LLSSSETKR	Q13330	MTA1	Metastasis-associated protein MTA1	0.840705	25.3239	2.15337	943	NO
PPEPVKPEVK	Q9UHD1	CHORDC1	Cysteine and histidine-rich domain-containing protein 1	0.790041	337.896	2.15263	944	NO
IDVAFVDRADIK	Q15645	TRIP13	Pachytene checkpoint protein 2 homolog	0.79284	39027.1	2.15209	945	NO
ALAGDVRDWASAIR	Q6ZRP7	QSOX2	Sulfhydryl oxidase 2	0.841909	1950.75	2.15144	946	YES
HLTGEFEKK	P62826	RAN	GTP-binding nuclear protein Ran	0.853031	18.1175	2.15016	947	NO
DLQTRDEQNEEKK	P35580	MYH10	Myosin-10	0.867335	56.8913	2.14849	948	NO
KLLVPGK	Q9UBQ0	VPS29	Vacuolar protein sorting-associated protein 29	0.803936	80.4747	2.14802	949	NO
TSSAQVEGGVHSL	P12268	IMPDH2	Inosine-5'-monophosphate dehydrogenase 2	0.834498	65.1833	2.14786	950	NO
IPPGIPPGVPSR	P50570	DNM2	Dynamin-2	0.811454	13890.2	2.14775	951	NO
RTTDVMFGGK	O43865	AHCYL1	S-adenosylhomocysteine hydrolase-like protein 1	0.783809	92.5515	2.14689	952	NO
RVQDLEQK	P40763	STAT3	Signal transducer and activator of transcription 3	0.879827	271.79	2.14529	953	NO
FLGKEDSK	Q15293	RCN1	Reticulocalbin-1	0.953516	44759.7	2.14489	954	NO
FLQLVDAGKVDDAR	P42704	LRPPRC	Leucine-rich PPR motif-containing protein, mitochondrial	0.80901	2298.01	2.14488	955	NO
TDKLVNER	P05023	ATP1A1	Sodium/potassium-transporting ATPase subunit alpha-1	0.902219	61.3918	2.14443	956	YES
RAIVEDHSLVAEEK	O15066	KIF3B	Kinesin-like protein KIF3B	0.832925	16.4256	2.14306	957	NO
MAASPHAVDGNTVELK	Q13151	HNRNPA0	Heterogeneous nuclear ribonucleoprotein A0	0.83816	29209.6	2.14233	958	NO
TVPLYESPRK	Q16531	DDB1	DNA damage-binding protein 1	0.794226	86.2272	2.14109	959	NO
AAQEEYVKR	P04075	ALDOA	Fructose-bisphosphate aldolase A	0.820914	34.6763	2.14077	960	NO
YQELINDIAR	P46940	IQGAP1	Ras GTPase-activating-like protein IQGAP1	0.799428	936.262	2.14006	961	NO
KGSLESPATDVFGSTEEGEK	O00232	PSMD12	26S proteasome non-ATPase regulatory subunit 12	0.799945	29.0647	2.13971	962	NO
RVLSGQDDEEQGLTAQ	Q8WV19	SFT2D1	Vesicle transport protein SFT2A	0.814278	12.3539	2.13886	963	NO
VDEAVAVLQ	P11940	PABPC1	Polyadenylate-binding protein 1	0.789036	13.5833	2.13858	964	NO
RVGLPPGK	Q14978	NOLC1	Nucleolar and coiled-body phosphoprotein 1	0.793145	17.2035	2.1385	965	NO
KYEDICPSTHNMDVPNIKR	P63241	EIF5A	Eukaryotic translation initiation factor 5A-1	0.814264	61.4735	2.13823	966	NO
GEPVAGHESPKIPYEK	O94979	SEC31A	Protein transport protein Sec31A	0.822257	104.385	2.13726	967	NO
IRLHVENEDK	P48444	ARCN1	Coatomer subunit delta	0.875432	20.2221	2.13527	968	NO
KFENRDQYSHLL	Q7Z4G4	TRMT11	tRNA (guanine(10)-N2)-methyltransferase homolog	0.848254	26.7101	2.13428	969	NO
IDTRNELESYAYSLK	P11021	HSPA5	Endoplasmic reticulum chaperone BiP	0.7929	26829	2.13348	970	NO
GVAINFVTEEDK	Q14240	EIF4A2	Eukaryotic initiation factor 4A-II	0.783179	278.888	2.13305	971	NO
RGLDVNKCEIAR	Q9ULV4	CORO1C	Coronin-1C	0.877911	18.6799	2.13289	972	NO
LVIIEGDLERTE	P06753	TPM3	Tropomyosin alpha-3 chain	0.795413	61.7522	2.13272	973	NO
DQDEIQRLPGLAK	P10619	CTSA	Lysosomal protective protein	0.805535	525.751	2.1311	974	NO
EAEPLCKR	Q07866	KLC1	Kinesin light chain 1	0.937911	25.3916	2.13103	975	NO
RVLLLTK	Q9Y6D9	MAD1L1	Mitotic spindle assembly checkpoint protein MAD1	0.836818	52.6807	2.12758	976	NO
ALLTPVAIAAGRK	P00390	GSR	Glutathione reductase, mitochondrial	0.839312	61.2237	2.12757	977	NO
SVVYQETNGETRVEIK	Q14558	PRPSAP1	Phosphoribosyl pyrophosphate synthase-associated protein 1	0.796134	272.058	2.12747	978	NO
EAEEETTNDNGVLVLEPAR	P43121	MCAM	Cell surface glycoprotein MUC18	0.784081	12.0006	2.12664	979	YES
RLSIIATDHTYR	P12109	COL6A1	Collagen alpha-1(VI) chain	0.796748	30.214	2.12633	980	NO
YRQVASHVGLHSA	Q9UMS4	PRPF19	Pre-mRNA-processing factor 19	0.803376	55.8391	2.12493	981	NO
TEDLEATSEHFK	Q9BV40	VAMP8	Vesicle-associated membrane protein 8	0.800351	132031	2.12483	982	NO
GIKEEVQLTSK	Q92616	GCN1	eIF-2-alpha kinase activator GCN1	0.799891	46252.2	2.12227	983	NO
EVGRENR	P31948	STIP1	Stress-induced-phosphoprotein 1	0.800768	94.2003	2.12201	984	NO
EANAGNLKPLFEFVR	Q0PNE2	ELP6	Elongator complex protein 6	0.791719	321.195	2.12049	985	NO
DLIGVQNLLKK	Q13813	SPTAN1	Spectrin alpha chain, non-erythrocytic 1	0.782145	79612.3	2.11982	986	NO
SSGLPNIPVQTISRA	P02786	TFRC	Transferrin receptor protein 1	0.84636	53.3888	2.11959	987	NO
IFETVNSVR	Q16513	PKN2	Serine/threonine-protein kinase N2	0.842444	28.5787	2.11876	988	NO
RCSEAFVREPSR	P23786	CPT2	Carnitine O-palmitoyltransferase 2, mitochondrial	0.869736	53.2102	2.1187	989	NO
VLGLGLGCLR	Q9BRJ7	NUDT16L1	Tudor-interacting repair regulator protein	0.805236	12.8766	2.11851	990	NO
ARHLVYESDK	Q15293	RCN1	Reticulocalbin-1	0.825965	1629.2	2.11789	991	NO
LLVGSEDYGRDLTGVQNLR	Q13813	SPTAN1	Spectrin alpha chain, non-erythrocytic 1	0.825895	18401.5	2.11763	992	NO
ISSILSSLTSVMK	Q5VT52	RPRD2	Regulation of nuclear pre-mRNA domain-containing protein 2	0.910402	240350	2.11713	993	NO
YREFAILHQNLKR	Q96L92	SNX27	Sorting nexin-27	0.800374	91.5521	2.11681	994	NO
GTGGVDTAAVGGVFDVSNADR	P12277	CKB	Creatine kinase B-type	0.790726	37.8789	2.1147	995	NO
NEAKLDEILK	Q9ULV4	CORO1C	Coronin-1C	0.793891	223.717	2.11422	996	NO
LATDKNDPHLCDFIETHYLNEQVK	P02794	FTH1	Ferritin heavy chain	0.818848	584.15	2.1138	997	NO
RLLGYVATLK	O75534	CSDE1	Cold shock domain-containing protein E1	0.795758	1.00533e+06	2.11334	998	NO
ELNEFREK	Q9UHV9	PFDN2	Prefoldin subunit 2	0.801289	794.854	2.1131	999	NO
FSPENSDAGRKPVR	Q8NF37	LPCAT1	Lysophosphatidylcholine acyltransferase 1	0.804147	82.6432	2.11246	1000	NO
EVVVYLDDNQKPPVGEGLNRK	P52948	NUP98	Nuclear pore complex protein Nup98-Nup96	0.796631	72391.1	2.11006	1001	NO
GKGGEIQPVSVK	P61604	HSPE1	10 kDa heat shock protein, mitochondrial	0.790093	930.915	2.10963	1002	NO
AQLGDLPWQVAIK	P05156	CFI	Complement factor I	0.826642	36.1703	2.10963	1003	NO
EKVDSQYPPVQR	P49790	NUP153	Nuclear pore complex protein Nup153	0.821762	1.90373	2.10956	1004	NO
KAVIDFK	O15294	OGT	UDP-N-acetylglucosamine--peptide N-acetylglucosaminyltransferase 110 kDa subunit	0.795961	79.789	2.10909	1005	NO
TNNVSEHEDTDKYR	P53618	COPB1	Coatomer subunit beta	0.797251	24.4796	2.109	1006	NO
RLQEAQLYKEEGNQR	Q8N5M4	TTC9C	Tetratricopeptide repeat protein 9C	0.842211	30.0836	2.10876	1007	NO
VSALNSVHCEHVEDEGESR	Q13085	ACACA	Acetyl-CoA carboxylase 1	0.765709	43.2819	2.10811	1008	NO
GPELPLVPVK	Q96DI7	SNRNP40	U5 small nuclear ribonucleoprotein 40 kDa protein	0.793758	71.1167	2.10782	1009	NO
EITSVGSSKREEEAK	Q9UI10	EIF2B4	Translation initiation factor eIF-2B subunit delta	0.824014	12.157	2.10613	1010	NO
VRFPSHFSSDLK	P17612	PRKACA	cAMP-dependent protein kinase catalytic subunit alpha	0.793726	32.0111	2.10436	1011	NO
RGFEGSFEELCR	P33121	ACSL1	Long-chain-fatty-acid--CoA ligase 1	0.802416	9.9462	2.10414	1012	NO
NPVEIRR	P10809	HSPD1	60 kDa heat shock protein, mitochondrial	0.839257	1030.46	2.10399	1013	NO
KHPSSPECLVSAQK	Q14980	NUMA1	Nuclear mitotic apparatus protein 1	0.816236	14.4611	2.1039	1014	NO
SFGGDAQADEGQARK	P33992	MCM5	DNA replication licensing factor MCM5	0.796005	13.7561	2.10348	1015	NO
RLLVPILLPEK	O75352	MPDU1	Mannose-P-dolichol utilization defect 1 protein	0.782469	13.5383	2.10257	1016	NO
KRAEFTVETR	P21333	FLNA	Filamin-A	0.828329	32743.9	2.10217	1017	NO
GRHLVLLDTAQAAAAGHR	O00754	MAN2B1	Lysosomal alpha-mannosidase	0.781938	20552.8	2.1018	1018	NO
REDLVEEIKR	P12081	HARS	Histidine--tRNA ligase, cytoplasmic	0.800548	258.203	2.10144	1019	NO
FIDTSQFILNRLEQTQK	O60220	TIMM8A	Mitochondrial import inner membrane translocase subunit Tim8 A	0.814094	14.7397	2.10137	1020	NO
DLESLREYVES	Q8NBS9	TXNDC5	Thioredoxin domain-containing protein 5	0.810513	54.5599	2.10132	1021	NO
AKESWEMNSEEK	Q02790	FKBP4	Peptidyl-prolyl cis-trans isomerase FKBP4	0.798459	1364.09	2.10128	1022	NO
LGPISPPQPPSVS	Q9Y520	PRRC2C	Protein PRRC2C	0.779959	1468.92	2.10044	1023	NO
LRPESALAQAQK	O94826	TOMM70	Mitochondrial import receptor subunit TOM70	0.788478	9.46531e+06	2.09944	1024	NO
LEEGPPVTTVLTREDGLK	P08559	PDHA1	Pyruvate dehydrogenase E1 component subunit alpha, somatic form, mitochondrial	0.794715	54.4014	2.09803	1025	NO
TGGVDTAAVGGVFDVSNADR	P12277	CKB	Creatine kinase B-type	0.801282	52.9931	2.09687	1026	NO
VEETVVRDK	P30153	PPP2R1A	Serine/threonine-protein phosphatase 2A 65 kDa regulatory subunit A alpha isoform	0.7971	63.9422	2.09563	1027	NO
NINADEAAAMGAVYQAAALSK	Q9Y4L1	HYOU1	Hypoxia up-regulated protein 1	0.769797	6735.51	2.09428	1028	NO
KEPVDEDLYPEHYR	P26358	DNMT1	DNA (cytosine-5)-methyltransferase 1	0.791247	13.6381	2.09304	1029	NO
AVIQGLETLRGEHR	Q9H0B6	KLC2	Kinesin light chain 2	0.79224	18006.8	2.09127	1030	NO
KNLDDGIDDERLR	P11940	PABPC1	Polyadenylate-binding protein 1	0.808063	44.7339	2.09047	1031	NO
AQQEQAAHQASLRK	O95359	TACC2	Transforming acidic coiled-coil-containing protein 2	0.857155	21346.8	2.08856	1032	NO
LSEEASQALIEAYVDMRK	P33991	MCM4	DNA replication licensing factor MCM4	0.805461	19000.1	2.08747	1033	NO
SMGTGDTPGLEVPSS	Q86WB0	ZC3HC1	Nuclear-interacting partner of ALK	0.783617	63.4329	2.0855	1034	NO
LIQNNHYAMEDVATRR	Q13813	SPTAN1	Spectrin alpha chain, non-erythrocytic 1	0.781448	335.246	2.0852	1035	NO
LAHPFSLAVFEDK	P01130	LDLR	Low-density lipoprotein receptor	0.776255	44.5103	2.08453	1036	YES
RQNMDLLEK	O60343	TBC1D4	TBC1 domain family member 4	0.798115	177.392	2.08362	1037	NO
KLCQGLFFR	Q9Y4L1	HYOU1	Hypoxia up-regulated protein 1	0.755373	23.2257	2.08149	1038	NO
VFTASCDK	P78406	RAE1	mRNA export factor	0.79402	4.39697e+06	2.08035	1039	NO
FVLPLQDHTIKK	P53618	COPB1	Coatomer subunit beta	0.777367	28.0301	2.08016	1040	NO
IGYDYKLEQIKK	O60488	ACSL4	Long-chain-fatty-acid--CoA ligase 4	0.83198	459757	2.07991	1041	NO
LTPEFSQR	O43813	LANCL1	Glutathione S-transferase LANCL1	0.79285	739.011	2.07901	1042	NO
ERNTDQASMPENTVAQK	P35580	MYH10	Myosin-10	0.755718	17.1691	2.07806	1043	NO
VYTLSVSGDRLIVGTAGR	O43684	BUB3	Mitotic checkpoint protein BUB3	0.831117	132.208	2.07691	1044	NO
LTKVEEEIVTLR	O43399	TPD52L2	Tumor protein D54	0.808501	12.2009	2.0767	1045	NO
AAQRHETLTSL	Q96A26	FAM162A	Protein FAM162A	0.826889	29.8061	2.07561	1046	NO
SVLLEQPRK	Q9NVM9	INTS13	Integrator complex subunit 13	0.786093	38.6762	2.07487	1047	NO
RHYLFDVQR	P24539	ATP5PB	ATP synthase F(0) complex subunit B1, mitochondrial	0.767825	15.5471	2.0747	1048	NO
RYAVPSAGLRL	P78527	PRKDC	DNA-dependent protein kinase catalytic subunit	0.854842	62.557	2.07433	1049	NO
QSGQTDPLQK	P46940	IQGAP1	Ras GTPase-activating-like protein IQGAP1	0.786402	280.818	2.07398	1050	NO
SHFDADEIK	P63098	PPP3R1	Calcineurin subunit B type 1	0.792593	61.0952	2.07294	1051	NO
RPQPYPYPSKK	Q9H3N1	TMX1	Thioredoxin-related transmembrane protein 1	0.790636	139.908	2.07258	1052	NO
VGFAEAARL	P07339	CTSD	Cathepsin D	0.79291	8032.22	2.06848	1053	NO
GGVVGIKVDK	P04075	ALDOA	Fructose-bisphosphate aldolase A	0.86404	223.63	2.06847	1054	NO
VQPGDRVNVTGIYR	P33991	MCM4	DNA replication licensing factor MCM4	0.771563	12010.1	2.06838	1055	NO
ALTDYRAELRDDPIISTHLAK	O00231	PSMD11	26S proteasome non-ATPase regulatory subunit 11	0.803894	4336.7	2.06799	1056	NO
IAPSIYGHEDIKR	P49736	MCM2	DNA replication licensing factor MCM2	0.798642	2298.01	2.06795	1057	NO
STFVLDEFKR	P26641	EEF1G	Elongation factor 1-gamma	0.769142	885.377	2.06754	1058	NO
YFSERGDAVAK	Q9UL46	PSME2	Proteasome activator complex subunit 2	0.787596	899.105	2.06743	1059	NO
SRNGGGEVDRVDYDR	Q13287	NMI	N-myc-interactor	0.8398	52.1733	2.06529	1060	NO
EIVPVLVSTRK	Q9BWD1	ACAT2	Acetyl-CoA acetyltransferase, cytosolic	0.80632	69.3464	2.0645	1061	NO
FSNQETSVEIGESVRGE	P11908	PRPS2	Ribose-phosphate pyrophosphokinase 2	0.794234	550.361	2.06441	1062	NO
KLVAIVDPH	Q14697	GANAB	Neutral alpha-glucosidase AB	0.888698	317.059	2.06423	1063	NO
VKAEGPGLSK	O75369	FLNB	Filamin-B	0.799213	1940.97	2.06327	1064	NO
RTTDFSDFLSIVGCTK	Q9UHD1	CHORDC1	Cysteine and histidine-rich domain-containing protein 1	0.7516	16.7267	2.06225	1065	NO
AIDLFTDAIKLNPR	P50502	ST13	Hsc70-interacting protein	0.792506	868147	2.0621	1066	NO
GGAYYPVTVKK	Q9HCC0	MCCC2	Methylcrotonoyl-CoA carboxylase beta chain, mitochondrial	0.802792	92.2014	2.06151	1067	NO
VKAEGPGLSR	P21333	FLNA	Filamin-A	0.818494	152.653	2.06113	1068	NO
TTDVMFGGK	O43865	AHCYL1	S-adenosylhomocysteine hydrolase-like protein 1	0.772674	49.4446	2.06034	1069	NO
DEGASLAENK	Q6PID6	TTC33	Tetratricopeptide repeat protein 33	0.789236	725.787	2.05847	1070	NO
VTDALNATRA	P10809	HSPD1	60 kDa heat shock protein, mitochondrial	0.804787	11.6817	2.05718	1071	NO
KITIGQAPTEK	P11586	MTHFD1	C-1-tetrahydrofolate synthase, cytoplasmic	0.797039	24.5625	2.05665	1072	NO
RVIPEDGPAAQNPENVK	Q02218	OGDH	2-oxoglutarate dehydrogenase, mitochondrial	0.790618	20.8946	2.05584	1073	NO
KLTGIKHELQAN	P23528	CFL1	Cofilin-1	0.807525	117.86	2.05578	1074	NO
DAGEGLLAVQITDPEGKPKK	P21333	FLNA	Filamin-A	0.818787	11912.9	2.05528	1075	NO
LRSQDSMSSDTAR	P25205	MCM3	DNA replication licensing factor MCM3	0.822226	27.6495	2.05377	1076	NO
SALNSVHCEHVEDEGESR	Q13085	ACACA	Acetyl-CoA carboxylase 1	0.779546	47.5441	2.05341	1077	NO
LIADVAPSAIRENDIK	P39748	FEN1	Flap endonuclease 1	0.80582	1737.98	2.05306	1078	NO
ILNKPVGLK	Q96J02	ITCH	E3 ubiquitin-protein ligase Itchy homolog	0.788977	15.4447	2.05277	1079	NO
DVDFELIKVEGK	P48643	CCT5	T-complex protein 1 subunit epsilon	0.8296	395.955	2.05249	1080	NO
NQDLAPNSAEQASILSLVTK	Q12905	ILF2	Interleukin enhancer-binding factor 2	0.813616	39.4434	2.05186	1081	NO
KLSPTEPK	O14828	SCAMP3	Secretory carrier-associated membrane protein 3	0.795498	28.2926	2.0518	1082	NO
KNSLESSGVR	Q5VYK3	ECPAS	Proteasome adapter and scaffold protein ECM29	0.860791	320582	2.05152	1083	NO
LSDETLLEISKR	P52789	HK2	Hexokinase-2	0.78044	59.7629	2.05101	1084	NO
VSGLLVLDYSK	P31327	CPS1	Carbamoyl-phosphate synthase [ammonia], mitochondrial	0.790444	169031	2.04928	1085	NO
NISFNDKK	P35241	RDX	Radixin	0.778494	128.757	2.04908	1086	NO
LRVAPEEHPVLLTEAPLNPK	P63261	ACTG1	Actin, cytoplasmic 2	0.796866	39.538	2.04796	1087	NO
KEAAENSLVAYK	P62258	YWHAE	14-3-3 protein epsilon	0.810519	133.008	2.04739	1088	NO
NECVVVIR	P05198	EIF2S1	Eukaryotic translation initiation factor 2 subunit 1	0.800945	953.015	2.04694	1089	NO
KIIDPLPPIDHSEIDYPPFEK	Q86XP3	DDX42	ATP-dependent RNA helicase DDX42	0.800774	12.7483	2.04467	1090	NO
DQEALEAVK	O95347	SMC2	Structural maintenance of chromosomes protein 2	0.821145	19.8931	2.04446	1091	NO
RISDLGNK	O94967	WDR47	WD repeat-containing protein 47	0.878791	266.125	2.04437	1092	NO
YRCELLYEGPPDDEAAMGIK	P13639	EEF2	Elongation factor 2	0.807323	137.698	2.04286	1093	NO
DAAAAKEEAPKAEPEK	P80723	BASP1	Brain acid soluble protein 1	0.794631	152.611	2.04151	1094	NO
RTDEAAFQKL	P26447	S100A4	Protein S100-A4	0.813807	65.4044	2.04127	1095	NO
DYVDEIKK	Q99536	VAT1	Synaptic vesicle membrane protein VAT-1 homolog	0.783099	1329.28	2.04119	1096	NO
DLSLEEIQKK	P16949	STMN1	Stathmin	0.801715	14.5657	2.04063	1097	NO
RVSALNSVHCE	Q13085	ACACA	Acetyl-CoA carboxylase 1	0.856973	377269	2.03999	1098	NO
FTFVTPTFYR	Q9UIW2	PLXNA1	Plexin-A1	0.777346	30.661	2.03907	1099	YES
PSIQALIHGLNR	O00487	PSMD14	26S proteasome non-ATPase regulatory subunit 14	0.788284	6.98376e+06	2.03688	1100	NO
IINEPTAAAIAYGLDKKG	P54652	HSPA2	Heat shock-related 70 kDa protein 2	0.84034	50.9028	2.03676	1101	NO
IHGTEEGQQILK	Q14980	NUMA1	Nuclear mitotic apparatus protein 1	0.776844	1292.58	2.03536	1102	NO
SDSHPSDALTRK	P49748	ACADVL	Very long-chain specific acyl-CoA dehydrogenase, mitochondrial	0.803104	58.8801	2.0349	1103	NO
STTSSKLETPPSK	P35658	NUP214	Nuclear pore complex protein Nup214	0.781605	208.341	2.03268	1104	NO
GRAQPYDPNFYDE	P61978	HNRNPK	Heterogeneous nuclear ribonucleoprotein K	0.790698	169.937	2.03014	1105	NO
YLSNAYAREE	O00299	CLIC1	Chloride intracellular channel protein 1	0.793654	43.5252	2.02967	1106	NO
YLRDYSR	Q99832	CCT7	T-complex protein 1 subunit eta	0.832201	46.8192	2.02894	1107	NO
AGREQTGLEAY	P48449	LSS	Lanosterol synthase	0.783329	97.0121	2.02887	1108	NO
LSYLLPSARPELGVGPGR	Q9NR09	BIRC6	Baculoviral IAP repeat-containing protein 6	0.798564	20.9757	2.02639	1109	NO
NIPMLFVR	P62310	LSM3	U6 snRNA-associated Sm-like protein LSm3	0.776664	62.377	2.02387	1110	NO
LRGLPYSCNEK	Q12849	GRSF1	G-rich sequence factor 1	0.783306	4169.78	2.02276	1111	NO
FIQYLASR	Q13492	PICALM	Phosphatidylinositol-binding clathrin assembly protein	0.781021	1710.23	2.02237	1112	NO
MRLWDLQQLRK	P80217	IFI35	Interferon-induced 35 kDa protein	0.812126	263643	2.02092	1113	NO
VFVATDAVRK	Q9Y2G5	POFUT2	GDP-fucose protein O-fucosyltransferase 2	0.766891	58119.1	2.02	1114	NO
RGGEVLDSSHDDIKLEK	O76031	CLPX	ATP-dependent Clp protease ATP-binding subunit clpX-like, mitochondrial	0.782011	299115	2.01975	1115	NO
TYIPPKGETKK	P09429	HMGB1	High mobility group protein B1	0.783126	78921.8	2.01961	1116	NO
VRQGQGQSEPGEYEQR	P43121	MCAM	Cell surface glycoprotein MUC18	0.75831	87.1293	2.01927	1117	YES
YHQPGHEAVTS	P48509	CD151	CD151 antigen	0.777037	14.4263	2.01878	1118	YES
SQLLSYIDRLAPR	P33993	MCM7	DNA replication licensing factor MCM7	0.795142	70430.4	2.01784	1119	NO
KVEGFDLVQKPSYYVR	Q99541	PLIN2	Perilipin-2	0.824765	35727.3	2.01752	1120	NO
LDDNQKPPVGEGLNRK	P52948	NUP98	Nuclear pore complex protein Nup98-Nup96	0.764697	114.027	2.01632	1121	NO
NDFQLIGIQD	P63241	EIF5A	Eukaryotic translation initiation factor 5A-1	0.878838	20.8083	2.01614	1122	NO
RTVIIPPHLGYGEA	O95302	FKBP9	Peptidyl-prolyl cis-trans isomerase FKBP9	0.779707	129.366	2.01497	1123	NO
PPAVLNDISKK	Q9Y520	PRRC2C	Protein PRRC2C	0.837698	32.3557	2.01447	1124	NO
VVTRHPDLK	P04632	CAPNS1	Calpain small subunit 1	0.765729	20.8918	2.01421	1125	NO
PLIPIVVEQTGRGER	Q16740	CLPP	ATP-dependent Clp protease proteolytic subunit, mitochondrial	0.840343	31.6655	2.01398	1126	NO
KFHEAQLSEK	O75694	NUP155	Nuclear pore complex protein Nup155	0.76705	18.8631	2.01259	1127	NO
GGVVCIDEFDK	P33992	MCM5	DNA replication licensing factor MCM5	0.786534	15.5323	2.01211	1128	NO
DTNGENIAESLVAEGLATRR	Q7KZF4	SND1	Staphylococcal nuclease domain-containing protein 1	0.800743	10230	2.01182	1129	NO
LFDQANK	Q9UDY2	TJP2	Tight junction protein ZO-2	0.791565	33.5752	2.01133	1130	NO
LLNKFDK	Q12797	ASPH	Aspartyl/asparaginyl beta-hydroxylase	0.811208	19.2201	2.01101	1131	NO
AHLTNQYMQR	P11940	PABPC1	Polyadenylate-binding protein 1	0.770757	55300.9	2.00992	1132	NO
ALRDAKLDK	P0DMV8;P0DMV9	HSPA1A;HSPA1B	Heat shock 70 kDa protein 1A;Heat shock 70 kDa protein 1B	0.786967	551856	2.00789	1133	NO
ETALLVDR	Q12996	CSTF3	Cleavage stimulation factor subunit 3	0.783946	1554.08	2.00631	1134	NO
SLCIPFKPLCELQPGAK	P07814	EPRS	Bifunctional glutamate/proline--tRNA ligase	0.802819	23797.1	2.00286	1135	NO
ESLMQFSKPR	Q92900	UPF1	Regulator of nonsense transcripts 1	0.78206	28.443	2.00258	1136	NO
MIKPFFHSLSEK	P10599	TXN	Thioredoxin	0.795832	72580.8	2.00165	1137	NO
LIVGTAGRR	O43684	BUB3	Mitotic checkpoint protein BUB3	0.80439	80.4087	1.99938	1138	NO
GASGTREDPNLVPSISNK	P10606	COX5B	Cytochrome c oxidase subunit 5B, mitochondrial	0.767656	17.364	1.999	1139	NO
LPRPLPAVPGELTEATPNR	P54802	NAGLU	Alpha-N-acetylglucosaminidase	0.770638	963.148	1.99894	1140	NO
EKTPSPKEEDEEPESPPEK	Q9H1E3	NUCKS1	Nuclear ubiquitous casein and cyclin-dependent kinase substrate 1	0.77397	30.3676	1.9987	1141	NO
GDFNYLEEFK	Q96JI7	SPG11	Spatacsin	0.779096	81.3443	1.99781	1142	NO
VRHGVESTLER	Q04637	EIF4G1	Eukaryotic translation initiation factor 4 gamma 1	0.783272	18.5272	1.99579	1143	NO
LRLQEEITK	P54578	USP14	Ubiquitin carboxyl-terminal hydrolase 14	0.797426	844.601	1.99346	1144	NO
IKIIAPPER	P63261	ACTG1	Actin, cytoplasmic 2	0.807963	884.423	1.99334	1145	NO
VLGQGEEWRGGDGINSIGGGQK	O00469	PLOD2	Procollagen-lysine,2-oxoglutarate 5-dioxygenase 2	0.843366	61.3525	1.99314	1146	NO
ALIVEPSRELAEQTLNNIK	Q92499	DDX1	ATP-dependent RNA helicase DDX1	0.789742	43086.1	1.99244	1147	NO
QYMAPR	O95373	IPO7	Importin-7	0.79906	6951.61	1.99104	1148	NO
RKVIEEQLEPAVEK	P42704	LRPPRC	Leucine-rich PPR motif-containing protein, mitochondrial	0.799259	70.9023	1.98951	1149	NO
VASQGEVVRK	P07814	EPRS	Bifunctional glutamate/proline--tRNA ligase	0.831733	154.219	1.98927	1150	NO
KINPTESTSKAEENEK	Q8NHP6	MOSPD2	Motile sperm domain-containing protein 2	0.821396	14.6842	1.98674	1151	NO
SPEYPEGR	Q13085	ACACA	Acetyl-CoA carboxylase 1	0.75378	488.354	1.98585	1152	NO
SADESGQALLAAGHYASDEVREK	Q13813	SPTAN1	Spectrin alpha chain, non-erythrocytic 1	0.74839	26135	1.98518	1153	NO
VVGVLLGSWQK	P51665	PSMD7	26S proteasome non-ATPase regulatory subunit 7	0.760183	31.7388	1.98403	1154	NO
STTENFFLK	Q9Y3P9	RABGAP1	Rab GTPase-activating protein 1	0.775804	215.748	1.98298	1155	NO
KIGDEYFTFITDCKD	P49368	CCT3	T-complex protein 1 subunit gamma	0.785254	3283.86	1.98277	1156	NO
EQCEQLEK	P07919	UQCRH	Cytochrome b-c1 complex subunit 6, mitochondrial	0.837882	363475	1.98053	1157	NO
EEDKENQGDETQGQQPPQRR	P67809	YBX1	Nuclease-sensitive element-binding protein 1	0.801006	19.0157	1.97881	1158	NO
RSASPDDDLGSS	O00193	SMAP	Small acidic protein	0.771109	38.6225	1.97688	1159	NO
MAQYNRHDSPEDVK	P31948	STIP1	Stress-induced-phosphoprotein 1	0.806601	21.799	1.97687	1160	NO
SQLEAIFLR	Q8IV08	PLD3	Phospholipase D3	0.76355	4218.62	1.97679	1161	NO
LIRGPAETEATTD	Q12792	TWF1	Twinfilin-1	0.778363	81.5592	1.97634	1162	NO
GGGGNFGPGPGSNFRG	P22626	HNRNPA2B1	Heterogeneous nuclear ribonucleoproteins A2/B1	0.771245	59.5741	1.97604	1163	NO
IRELTSSR	Q14566	MCM6	DNA replication licensing factor MCM6	0.762838	16.516	1.9756	1164	NO
FRLPPGEYVVVPSTFEPNK	P07384	CAPN1	Calpain-1 catalytic subunit	0.782816	89.4392	1.97307	1165	NO
VVITDPEKLDQIR	P17987	TCP1	T-complex protein 1 subunit alpha	0.781195	74.6463	1.97257	1166	NO
VIDPATATSVDLRDIK	P50991	CCT4	T-complex protein 1 subunit delta	0.80133	410852	1.97179	1167	NO
KQMQVLHPAAR	P50991	CCT4	T-complex protein 1 subunit delta	0.78005	16.7224	1.97119	1168	NO
TGFQAVTGKR	P20042	EIF2S2	Eukaryotic translation initiation factor 2 subunit 2	0.768972	75974.5	1.96972	1169	NO
VYTFNSVRK	P20020	ATP2B1	Plasma membrane calcium-transporting ATPase 1	0.768946	19.8216	1.96972	1170	NO
LIISELR	P61289	PSME3	Proteasome activator complex subunit 3	0.766639	115.008	1.96836	1171	NO
GSLESPATDVFGSTEEGEK	O00232	PSMD12	26S proteasome non-ATPase regulatory subunit 12	0.746668	14.6725	1.9655	1172	NO
VTLQIPASSLDANRK	Q9NQT8	KIF13B	Kinesin-like protein KIF13B	0.764512	8.13693	1.96513	1173	NO
LPFTDTEQECLVK	Q8WYP5	AHCTF1	Protein ELYS	0.907685	57.345	1.96475	1174	NO
RAAAEVNQDYGLDPK	P07954	FH	Fumarate hydratase, mitochondrial	0.787404	469.745	1.96428	1175	NO
ATGGYGPVSGAVSGAKPGKK	P11831	SRF	Serum response factor	0.817524	167.922	1.96426	1176	NO
LGSDAELQIERR	O95302	FKBP9	Peptidyl-prolyl cis-trans isomerase FKBP9	0.828768	171857	1.96341	1177	NO
HPVSLEQYLMEGSYNK	P48556	PSMD8	26S proteasome non-ATPase regulatory subunit 8	0.77817	7.47322	1.96327	1178	NO
RQAVTNPNNTFYAT	P38646	HSPA9	Stress-70 protein, mitochondrial	0.754032	104.836	1.96292	1179	NO
SVMEELK	Q96A72	MAGOHB	Protein mago nashi homolog 2	0.776094	74.6446	1.96222	1180	NO
VETDHIVAAVGLEPNVELAK	O95831	AIFM1	Apoptosis-inducing factor 1, mitochondrial	0.779204	30.519	1.96211	1181	NO
RALELEQERK	P26038	MSN	Moesin	0.799548	61.338	1.96178	1182	NO
LISSDGHEFIVKR	Q15369	ELOC	Elongin-C	0.755825	75.3223	1.96081	1183	NO
EITFLDAKK	Q27J81	INF2	Inverted formin-2	0.76451	28.4485	1.96036	1184	NO
RSELPIAELTGHTR	Q9H7D7	WDR26	WD repeat-containing protein 26	0.771689	19.2015	1.95948	1185	NO
PAPPKPEPK	P05204	HMGN2	Non-histone chromosomal protein HMG-17	0.78973	644.588	1.95924	1186	NO
DTDSEEEIREA	P0DP23;P0DP24;P0DP25	CALM1;CALM2;CALM3	Calmodulin-1;Calmodulin-2;Calmodulin-3	0.756608	9848.7	1.95871	1187	NO
KQQISLATQMVR	P48643	CCT5	T-complex protein 1 subunit epsilon	0.79603	6935.75	1.95849	1188	NO
ICDQWDALGSLTHSRR	O43707	ACTN4	Alpha-actinin-4	0.841485	474.353	1.95847	1189	NO
RTGIPTLGK	P13995	MTHFD2	Bifunctional methylenetetrahydrofolate dehydrogenase/cyclohydrolase, mitochondrial	0.763027	7.51102	1.95613	1190	NO
LVHANFGTKK	P02786	TFRC	Transferrin receptor protein 1	0.758531	17.8304	1.9558	1191	NO
SLNYTGEKK	Q9NVI1	FANCI	Fanconi anemia group I protein	0.837522	1195.29	1.95474	1192	NO
AQPAQPADEPAEKADEPMEH	P25786	PSMA1	Proteasome subunit alpha type-1	0.776195	23.9549	1.95244	1193	NO
LEEGPPVTTVLTR	P08559	PDHA1	Pyruvate dehydrogenase E1 component subunit alpha, somatic form, mitochondrial	0.754074	1201.21	1.95223	1194	NO
VSGSQIVDIDKR	P60520	GABARAPL2	Gamma-aminobutyric acid receptor-associated protein-like 2	0.86335	41.7438	1.95217	1195	NO
LTPITYPQGLAMAK	P63000	RAC1	Ras-related C3 botulinum toxin substrate 1	0.807404	19.9631	1.95173	1196	NO
LIVGTAGR	O43684	BUB3	Mitotic checkpoint protein BUB3	0.75045	2371.3	1.95064	1197	NO
LLYRGDVVPK	P68363	TUBA1B	Tubulin alpha-1B chain	0.811015	22.1095	1.94887	1198	NO
EYKIDEK	P54727	RAD23B	UV excision repair protein RAD23 homolog B	0.781748	2467.77	1.94547	1199	NO
ERESLQQMA	P14314	PRKCSH	Glucosidase 2 subunit beta	0.811722	14.0474	1.9447	1200	NO
YFSEGDK	P20839	IMPDH1	Inosine-5'-monophosphate dehydrogenase 1	0.845439	16.47	1.94431	1201	NO
PFLPQLQTTFTK	Q92616	GCN1	eIF-2-alpha kinase activator GCN1	0.81077	76.6258	1.94392	1202	NO
EFQIKEDIPETK	Q13287	NMI	N-myc-interactor	0.755811	26292.6	1.94323	1203	NO
QSVENDIHGLRK	P05783	KRT18	Keratin, type I cytoskeletal 18	0.801756	20.8958	1.94265	1204	NO
DLESLREYVE	Q8NBS9	TXNDC5	Thioredoxin domain-containing protein 5	0.755399	70.5877	1.94224	1205	NO
FDRFLHEK	Q00765	REEP5	Receptor expression-enhancing protein 5	0.820972	44.6388	1.94122	1206	NO
KFNDPVVQADMK	P34931	HSPA1L	Heat shock 70 kDa protein 1-like	0.790422	58.1741	1.94075	1207	NO
VPTANVSVVDLTCRLEK	P04406	GAPDH	Glyceraldehyde-3-phosphate dehydrogenase	0.810625	351.912	1.93981	1208	NO
YDLLDLTR	P54802	NAGLU	Alpha-N-acetylglucosaminidase	0.754496	2674.3	1.93903	1209	NO
NDIYGED	P50395	GDI2	Rab GDP dissociation inhibitor beta	0.7754	108.391	1.93882	1210	NO
ALLDASETTSTRK	Q14258	TRIM25	E3 ubiquitin/ISG15 ligase TRIM25	0.766198	30.2438	1.93838	1211	NO
LIDREIISHDTRR	P00387	CYB5R3	NADH-cytochrome b5 reductase 3	0.746616	6218.04	1.93767	1212	NO
REGTGTEMPMIGDR	Q02790	FKBP4	Peptidyl-prolyl cis-trans isomerase FKBP4	0.772161	85.508	1.93617	1213	NO
DKEGKPLLK	P13639	EEF2	Elongation factor 2	0.851641	937.781	1.93603	1214	NO
SELTGKFEK	P08758	ANXA5	Annexin A5	0.802458	1168.01	1.93533	1215	NO
SPVDIVTGGISPVRDLDR	P50851	LRBA	Lipopolysaccharide-responsive and beige-like anchor protein	0.764065	23.0429	1.9353	1216	NO
VLGPCSDILK	P10644	PRKAR1A	cAMP-dependent protein kinase type I-alpha regulatory subunit	0.757891	81.6805	1.93507	1217	NO
RSLEQNIQLPAALLSR	P33993	MCM7	DNA replication licensing factor MCM7	0.768438	11908.3	1.93498	1218	NO
AQQEFAAGVFSNPAVR	O14828	SCAMP3	Secretory carrier-associated membrane protein 3	0.765501	10371.1	1.9344	1219	NO
MLDQEELLASTRR	P33176	KIF5B	Kinesin-1 heavy chain	0.761447	111.082	1.93438	1220	NO
ERASTPYIEK	Q969Z0	TBRG4	FAST kinase domain-containing protein 4	0.752493	45.8616	1.93356	1221	NO
ALPHAIDLLR	Q9NQX3	GPHN	Gephyrin	0.774092	60.3702	1.93265	1222	NO
LRNQLTNK	Q8TBA6	GOLGA5	Golgin subfamily A member 5	0.911426	491.611	1.93213	1223	NO
RALIAGGGAPEIELALR	P50991	CCT4	T-complex protein 1 subunit delta	0.773809	24.2466	1.93087	1224	NO
LSGPDDDPLHK	Q86TI2	DPP9	Dipeptidyl peptidase 9	0.755053	2888.74	1.92989	1225	NO
VSWDGNPER	O60487	MPZL2	Myelin protein zero-like protein 2	0.763588	73.2405	1.92985	1226	YES
ELGNDAYKK	P31948	STIP1	Stress-induced-phosphoprotein 1	0.788247	4598.89	1.92983	1227	NO
AGVHIKLPNLGK	P12277	CKB	Creatine kinase B-type	0.747679	48813.4	1.92973	1228	NO
VSELKEELKK	Q00839	HNRNPU	Heterogeneous nuclear ribonucleoprotein U	0.788025	25.633	1.92858	1229	NO
FYTDLNGYQIQPR	Q16706	MAN2A1	Alpha-mannosidase 2	0.759354	1776.48	1.92746	1230	NO
IIDINYYPVPEACLSNK	P23921	RRM1	Ribonucleoside-diphosphate reductase large subunit	0.774347	6397.95	1.92608	1231	NO
FERPDGSHFDVR	Q9Y2S7	POLDIP2	Polymerase delta-interacting protein 2	0.763997	81.5125	1.92585	1232	NO
SGCSDLEEAVDSGADK	Q92538	GBF1	Golgi-specific brefeldin A-resistance guanine nucleotide exchange factor 1	0.764114	11.6136	1.92571	1233	NO
RLMPPPPQK	P16278	GLB1	Beta-galactosidase	0.808854	31.915	1.92527	1234	NO
LGGVKVER	P07339	CTSD	Cathepsin D	0.834742	107.912	1.92511	1235	NO
LQEALNLFK	P63092;Q5JWF2	GNAS	Guanine nucleotide-binding protein G(s) subunit alpha isoforms short;Guanine nucleotide-binding protein G(s) subunit alpha isoforms XLas	0.764452	996.056	1.92446	1236	NO
VRQQAADLISR	O75533	SF3B1	Splicing factor 3B subunit 1	0.790415	19.8573	1.92422	1237	NO
AYLRDF	P55084	HADHB	Trifunctional enzyme subunit beta, mitochondrial	0.755865	18.8883	1.92223	1238	NO
LLAAIDDIDRPKR	Q96JG6	VPS50	Syndetin	0.762917	12.969	1.9222	1239	NO
RLQELDAASK	P09497	CLTB	Clathrin light chain B	0.769381	673109	1.92215	1240	NO
DFETGDAGASATFPMQCSALRK	P63241	EIF5A	Eukaryotic translation initiation factor 5A-1	0.769452	8163.79	1.92131	1241	NO
TEIEDFPR	P06865	HEXA	Beta-hexosaminidase subunit alpha	0.744698	1714.66	1.92044	1242	NO
NDYEARPQYYK	O60610	DIAPH1	Protein diaphanous homolog 1	0.747121	66.0099	1.91982	1243	NO
TFNTSTGGLLLPSDTKR	P12956	XRCC6	X-ray repair cross-complementing protein 6	0.862356	191614	1.91708	1244	NO
EFSQSFDAAMK	Q9Y5K5	UCHL5	Ubiquitin carboxyl-terminal hydrolase isozyme L5	0.774781	8285.99	1.91707	1245	NO
AETEEGPDVLR	Q15436	SEC23A	Protein transport protein Sec23A	0.77254	1316.82	1.91629	1246	NO
ETGKPKGDATVSYEDPPTAK	Q01844	EWSR1	RNA-binding protein EWS	0.808235	74464.3	1.91608	1247	NO
RVQLAEDLK	O60313	OPA1	Dynamin-like 120 kDa protein, mitochondrial	0.767867	15.7034	1.91595	1248	NO
KQSLGELIGTL	P60174	TPI1	Triosephosphate isomerase	0.830427	65.7991	1.91566	1249	NO
YIFDNVAK	Q15293	RCN1	Reticulocalbin-1	0.749543	4277.93	1.91545	1250	NO
YLGDPNHR	O43529	CHST10	Carbohydrate sulfotransferase 10	0.816228	458.575	1.91516	1251	NO
GSLESPATDVFGSTEEGEKR	O00232	PSMD12	26S proteasome non-ATPase regulatory subunit 12	0.741369	496.709	1.91445	1252	NO
KCVNTTLQIK	Q01518	CAP1	Adenylyl cyclase-associated protein 1	0.755346	63.1416	1.91441	1253	NO
KLEEVVNK	Q8WU90	ZC3H15	Zinc finger CCCH domain-containing protein 15	0.800259	50.9136	1.91369	1254	NO
ARHLVYESDQNK	O43852	CALU	Calumenin	0.795132	4212.62	1.91235	1255	NO
LMTPKPVSIA	P49790	NUP153	Nuclear pore complex protein Nup153	0.760708	335.269	1.91182	1256	NO
KTDQFLR	O75208	COQ9	Ubiquinone biosynthesis protein COQ9, mitochondrial	0.747802	214.773	1.91174	1257	NO
TWESVKR	Q9UKK9	NUDT5	ADP-sugar pyrophosphatase	0.775061	33.3047	1.91158	1258	NO
AIEVGRENR	P31948	STIP1	Stress-induced-phosphoprotein 1	0.746304	95.1042	1.91134	1259	NO
AMVSNAQLDNEK	Q9Y608	LRRFIP2	Leucine-rich repeat flightless-interacting protein 2	0.763619	496635	1.91097	1260	NO
SDVLQPGAEVTTDDRAYVR	P53992	SEC24C	Protein transport protein Sec24C	0.834554	257.334	1.91061	1261	NO
SQKEDKYEEEIK	P06753	TPM3	Tropomyosin alpha-3 chain	0.770146	2555.68	1.91051	1262	NO
KINSITVDNCK	Q01518	CAP1	Adenylyl cyclase-associated protein 1	0.862959	22.083	1.91046	1263	NO
LPAGAIHFQR	Q13438	OS9	Protein OS-9	0.888608	173136	1.90988	1264	NO
ETGEHLVHVKK	P21333	FLNA	Filamin-A	0.798612	39.8547	1.90959	1265	NO
SNGYEEAYSVFKK	P43034	PAFAH1B1	Platelet-activating factor acetylhydrolase IB subunit alpha	0.761647	371.952	1.90905	1266	NO
IRLSEGEAKED	Q5JRA6	MIA3	Transport and Golgi organization protein 1 homolog	0.754004	1270.28	1.90867	1267	NO
KIAELCDDPK	P18206	VCL	Vinculin	0.827195	18.6937	1.90863	1268	NO
LKSDTAAAAVR	P22314	UBA1	Ubiquitin-like modifier-activating enzyme 1	0.7965	8428.86	1.90732	1269	NO
KIDSAPLALLHK	O14757	CHEK1	Serine/threonine-protein kinase Chk1	0.757112	15.8624	1.90685	1270	NO
NYIFLRN	P78406	RAE1	mRNA export factor	0.781858	114.886	1.90545	1271	NO
DRIIFVTK	Q8N4Q1	CHCHD4	Mitochondrial intermembrane space import and assembly protein 40	0.751558	14.5086	1.9029	1272	NO
RQAFTPSSTM	Q14157	UBAP2L	Ubiquitin-associated protein 2-like	0.764599	155.61	1.90264	1273	NO
SGGATGVVVK	Q96DM3	RMC1	Regulator of MON1-CCZ1 complex	0.87483	39.3322	1.90137	1274	NO
DRSSFYVNGLTLGGQK	P07737	PFN1	Profilin-1	0.77256	43463.1	1.90117	1275	NO
LFDQAFGLPR	P04792	HSPB1	Heat shock protein beta-1	0.770451	925363	1.90069	1276	NO
CPGESSHICDFIRK	P50897	PPT1	Palmitoyl-protein thioesterase 1	0.7522	104.357	1.89943	1277	NO
KDAVGTLK	Q7LBC6	KDM3B	Lysine-specific demethylase 3B	0.924182	8.05979	1.89895	1278	NO
RMGPGAASGGERPNLK	Q9H0U4	RAB1B	Ras-related protein Rab-1B	0.75249	23.0519	1.89615	1279	NO
AVSTHQITQLEGDRR	Q9UNK0	STX8	Syntaxin-8	0.777218	13.7479	1.8961	1280	NO
SAPSGPVR	P38159	RBMX	RNA-binding motif protein, X chromosome	0.765954	34.4946	1.89575	1281	NO
MDGIVPDIAVGTKR	P26599	PTBP1	Polypyrimidine tract-binding protein 1	0.786758	23.0879	1.89386	1282	NO
EVGVWDNYCVKK	P40227	CCT6A	T-complex protein 1 subunit zeta	0.771816	52.6395	1.89312	1283	NO
RGHVFEESQVAGTPMFVVK	P13639	EEF2	Elongation factor 2	0.769043	25.9574	1.89205	1284	NO
ENGVTHPIDYHTTDYVDEIKK	Q99536	VAT1	Synaptic vesicle membrane protein VAT-1 homolog	0.762611	215.472	1.88945	1285	NO
KVEEEQEADEEDVSEEEAESK	Q9H3N1	TMX1	Thioredoxin-related transmembrane protein 1	0.747853	1.61477e+06	1.88921	1286	NO
AAREPNIDR	P23588	EIF4B	Eukaryotic translation initiation factor 4B	0.756605	30.3533	1.88672	1287	NO
FLVLNPIKR	P27448	MARK3	MAP/microtubule affinity-regulating kinase 3	0.82896	11.515	1.88661	1288	NO
LPLSPSLLVK	O00750	PIK3C2B	Phosphatidylinositol 4-phosphate 3-kinase C2 domain-containing subunit beta	0.754953	2343.64	1.88655	1289	NO
KSLPCDICK	P07602	PSAP	Prosaposin	0.784303	388.912	1.88585	1290	NO
GGDFTRGDGTGGK	P23284	PPIB	Peptidyl-prolyl cis-trans isomerase B	0.820229	123.677	1.88566	1291	NO
YHTVNGHNCEVRK	P09651	HNRNPA1	Heterogeneous nuclear ribonucleoprotein A1	0.943687	725.961	1.88536	1292	NO
GQDSIEPVPGQK	Q9NR50	EIF2B3	Translation initiation factor eIF-2B subunit gamma	0.751052	18.609	1.88535	1293	NO
LQKPNAAIRD	P50502	ST13	Hsc70-interacting protein	0.760722	89602	1.88526	1294	NO
LSAKPAPPKPEPK	P05204	HMGN2	Non-histone chromosomal protein HMG-17	0.756349	62.3701	1.88277	1295	NO
TATPEIVDNKDGTVTVR	O75369	FLNB	Filamin-B	0.761346	38876.5	1.8827	1296	NO
RFLTSQTK	Q8N1G4	LRRC47	Leucine-rich repeat-containing protein 47	0.743823	458001	1.88211	1297	NO
IATSLDGFDVASVQQQR	O60664	PLIN3	Perilipin-3	0.764409	3.3595e+06	1.88203	1298	NO
VDNLSDEGALNISDR	O95486	SEC24A	Protein transport protein Sec24A	0.74929	2092.12	1.88152	1299	NO
RNQDLAPNSAEQASILSLVTK	Q12905	ILF2	Interleukin enhancer-binding factor 2	0.76466	251418	1.88049	1300	NO
ANLPNQVHR	Q15019	2002-09-01	Septin-2	0.745549	1812.75	1.87864	1301	NO
YQYVDCGR	Q9NUM4	TMEM106B	Transmembrane protein 106B	0.750758	4035.7	1.87842	1302	YES
RQLSLDINKLPGEK	O60885	BRD4	Bromodomain-containing protein 4	0.77077	24.6942	1.87781	1303	NO
KEGLNLPSQLAHR	P40938	RFC3	Replication factor C subunit 3	0.84459	24.9622	1.87705	1304	NO
FLSPQDTFEALK	Q9NTZ6	RBM12	RNA-binding protein 12	0.754352	109.924	1.87431	1305	NO
ALRQEFAASR	Q9Y3D7	PAM16	Mitochondrial import inner membrane translocase subunit TIM16	0.786059	36007	1.8732	1306	NO
LKEVQPR	P50502	ST13	Hsc70-interacting protein	0.797588	1045.18	1.87249	1307	NO
ALANSLACQGK	P04075	ALDOA	Fructose-bisphosphate aldolase A	0.769666	13.5715	1.87166	1308	NO
YDDMAACMK	P63104	YWHAZ	14-3-3 protein zeta/delta	0.771545	3352.78	1.87062	1309	NO
EAFQLFDRTGDGK	P60660	MYL6	Myosin light polypeptide 6	0.797219	203085	1.86798	1310	NO
VLEALLPLK	P49327	FASN	Fatty acid synthase	0.754378	8465.27	1.86743	1311	NO
TVVSGLVQFVPKEELQDR	P54577	YARS	Tyrosine--tRNA ligase, cytoplasmic	0.789516	570.034	1.86657	1312	NO
EIVPVLVSTR	Q9BWD1	ACAT2	Acetyl-CoA acetyltransferase, cytosolic	0.746741	6739.2	1.86507	1313	NO
RLVSIPELLSAVK	Q9UPU5	USP24	Ubiquitin carboxyl-terminal hydrolase 24	0.745707	78.2974	1.86461	1314	NO
IFSIIAEGEMHEAIKHEDPCAK	O00410	IPO5	Importin-5	0.808449	547.237	1.86354	1315	NO
VVSSIEQKTEGAEK	P63104	YWHAZ	14-3-3 protein zeta/delta	0.824159	23.9555	1.86287	1316	NO
SRLMGLEALK	P48643	CCT5	T-complex protein 1 subunit epsilon	0.85799	11967.4	1.86253	1317	NO
RVVAEPVELAQ	O75489	NDUFS3	NADH dehydrogenase [ubiquinone] iron-sulfur protein 3, mitochondrial	0.742615	24.4857	1.86069	1318	NO
AGAVAERL	P06865	HEXA	Beta-hexosaminidase subunit alpha	0.741326	284.057	1.85801	1319	NO
TVENFVALATGEK	P45877	PPIC	Peptidyl-prolyl cis-trans isomerase C	0.765596	1348.28	1.85583	1320	NO
KYEDICPSTHNMDVPNIKR	P63241	EIF5A	Eukaryotic translation initiation factor 5A-1	0.740058	645.542	1.85471	1321	NO
TLINAEDPPMVVVRK	P46940	IQGAP1	Ras GTPase-activating-like protein IQGAP1	0.752682	1250.18	1.85355	1322	NO
NLLPPAPGNSR	Q9UIW2	PLXNA1	Plexin-A1	0.743437	1068.32	1.85266	1323	YES
RLAFLR	Q969Z0	TBRG4	FAST kinase domain-containing protein 4	0.736481	14.6192	1.85194	1324	NO
LYRLPETPK	P30419	NMT1	Glycylpeptide N-tetradecanoyltransferase 1	0.881174	14135.7	1.85021	1325	NO
DTDSEEEIREAF	P0DP23;P0DP24;P0DP25	CALM1;CALM2;CALM3	Calmodulin-1;Calmodulin-2;Calmodulin-3	0.740236	2790.3	1.85021	1326	NO
SRLTTDFGNAEK	P02786	TFRC	Transferrin receptor protein 1	0.765955	21.3088	1.85011	1327	NO
KAPKEDVDAAVK	P07814	EPRS	Bifunctional glutamate/proline--tRNA ligase	0.768493	13.7813	1.84693	1328	NO
EFPTVPLVK	Q16851	UGP2	UTP--glucose-1-phosphate uridylyltransferase	0.738283	522.115	1.84447	1329	NO
FAPPLVIKEDELR	P04181	OAT	Ornithine aminotransferase, mitochondrial	0.751471	39.2657	1.84435	1330	NO
RQLDEPKLER	P23588	EIF4B	Eukaryotic translation initiation factor 4B	0.797943	89.4396	1.84142	1331	NO
RQAFTPSSTMM	Q14157	UBAP2L	Ubiquitin-associated protein 2-like	0.78672	31.6578	1.83976	1332	NO
ELEEEITLRK	O75116	ROCK2	Rho-associated protein kinase 2	0.739818	12.4547	1.83742	1333	NO
IYPVPYDQEELK	P19224	UGT1A6	UDP-glucuronosyltransferase 1-6	0.740753	27.8794	1.83711	1334	NO
RVLSGEFQIVNPHLLK	P23921	RRM1	Ribonucleoside-diphosphate reductase large subunit	0.755982	932.577	1.8369	1335	NO
RTTDVMFGGK	O43865	AHCYL1	S-adenosylhomocysteine hydrolase-like protein 1	0.736841	46.3235	1.83621	1336	NO
RLAGGDWFTSR	P30153	PPP2R1A	Serine/threonine-protein phosphatase 2A 65 kDa regulatory subunit A alpha isoform	0.730262	93.4253	1.83591	1337	NO
IEIVVVGTGDRTER	Q9BU61	NDUFAF3	NADH dehydrogenase [ubiquinone] 1 alpha subcomplex assembly factor 3	0.743776	13.1097	1.83537	1338	NO
LRQLGVAK	Q06203	PPAT	Amidophosphoribosyltransferase	0.739685	350.618	1.83477	1339	NO
VVTCSLLALKR	O94822	LTN1	E3 ubiquitin-protein ligase listerin	0.742163	30.9568	1.83455	1340	NO
KVVENEIYSESHR	Q96I51	RCC1L	RCC1-like G exchanging factor-like protein	0.749306	23.4243	1.83331	1341	NO
LLCEQILR	Q96JP2	MYO15B	Unconventional myosin-XVB	0.743122	1839.16	1.83331	1342	NO
NYFLEEDNYK	Q53GS9	USP39	U4/U6.U5 tri-snRNP-associated protein 2	0.748398	325.003	1.83328	1343	NO
EQIPAGTLLLAVEDPEKR	Q8N0W3	FCSK	L-fucose kinase	0.826164	10.8615	1.82972	1344	NO
APGFGDNR	P10809	HSPD1	60 kDa heat shock protein, mitochondrial	0.754251	458.735	1.82883	1345	NO
SLTDPSKLDSGK	P08238	HSP90AB1	Heat shock protein HSP 90-beta	0.77786	17.1144	1.8285	1346	NO
GRTFFPVALK	Q96GY0	ZC2HC1A	Zinc finger C2HC domain-containing protein 1A	0.742485	65.5423	1.82824	1347	NO
FKGPFTDVVTTNLK	Q9P0L0	VAPA	Vesicle-associated membrane protein-associated protein A	0.725412	63672.7	1.82811	1348	NO
KGFSEGLWEIENNPTVK	P51858	HDGF	Hepatoma-derived growth factor	0.81644	53.9318	1.82809	1349	NO
DQGTYEDYVEGLRVFDK	P60660	MYL6	Myosin light polypeptide 6	0.796631	10893.9	1.8279	1350	NO
PAGPVQAVPPPPPVPTEPKQPTEEEASSK	Q15459	SF3A1	Splicing factor 3A subunit 1	0.745906	9414.37	1.82524	1351	NO
IIDDSEITKEDDALWPPPDR	Q96A72	MAGOHB	Protein mago nashi homolog 2	0.765101	16.2524	1.82506	1352	NO
ILNEPLK	Q9Y399	MRPS2	28S ribosomal protein S2, mitochondrial	0.826006	162810	1.8249	1353	NO
LKDLEEDHACIPIKK	P13639	EEF2	Elongation factor 2	0.749028	240.713	1.82257	1354	NO
LDGEASINNR	O95433	AHSA1	Activator of 90 kDa heat shock protein ATPase homolog 1	0.74307	66.5578	1.82246	1355	NO
LMVPLLKF	O00410	IPO5	Importin-5	0.808602	22.4572	1.82123	1356	NO
KIIIPPFLAYGEK	Q96AY3	FKBP10	Peptidyl-prolyl cis-trans isomerase FKBP10	0.723813	83.2979	1.82121	1357	NO
KVIVDFSSPNIAK	P54136	RARS	Arginine--tRNA ligase, cytoplasmic	0.726427	1.381e+06	1.82089	1358	NO
KIPVPPRDFTSEPR	P41091	EIF2S3	Eukaryotic translation initiation factor 2 subunit 3	0.800654	79.5167	1.8205	1359	NO
GIFPVLCKDPVQEA	P14618	PKM	Pyruvate kinase PKM	0.828113	90.8452	1.81884	1360	NO
QTSGGPVDASSEYQQELER	P18859	ATP5PF	ATP synthase-coupling factor 6, mitochondrial	0.739776	75.1424	1.81689	1361	NO
YFDPANGK	P13639	EEF2	Elongation factor 2	0.752063	1114.79	1.81581	1362	NO
KGIVDQSQQAYQEAFEISKK	P63104	YWHAZ	14-3-3 protein zeta/delta	0.75847	2910.32	1.81447	1363	NO
LRAAEQYTPK	P49327	FASN	Fatty acid synthase	0.809138	40.8501	1.81424	1364	NO
KYVDPSR	Q9UHP3	USP25	Ubiquitin carboxyl-terminal hydrolase 25	0.966069	1.75948	1.81377	1365	NO
TDFKEEPEPGFK	P47897	QARS	Glutamine--tRNA ligase	0.73671	23.2404	1.81346	1366	NO
KSNQQNLGTIK	P23921	RRM1	Ribonucleoside-diphosphate reductase large subunit	0.799345	85.0833	1.81339	1367	NO
ASESQILSIAEK	Q5JRA6	MIA3	Transport and Golgi organization protein 1 homolog	0.739782	67719.2	1.81325	1368	NO
AVISLLEQGK	Q3KNS6	ZNF829	Zinc finger protein 829	0.733154	11.8792	1.81121	1369	NO
LDGSASVGSHNFDTTKR	P12109	COL6A1	Collagen alpha-1(VI) chain	0.739665	50.658	1.8093	1370	NO
RSLRPDPNFDALISK	Q06587	RING1	E3 ubiquitin-protein ligase RING1	0.734164	81.8862	1.80883	1371	NO
LFTVQIPHK	Q9HCU5	PREB	Prolactin regulatory element-binding protein	0.736012	18.4203	1.80801	1372	NO
IGGIGTVPVGRVE	P68104	EEF1A1	Elongation factor 1-alpha 1	0.775693	325.368	1.80653	1373	NO
IQQDADSVITVGRGEVVTVR	Q9H3P7	ACBD3	Golgi resident protein GCP60	0.734646	41.8275	1.80569	1374	NO
YPEGSSEER	P21980	TGM2	Protein-glutamine gamma-glutamyltransferase 2	0.727342	25.4388	1.80555	1375	NO
SPNDFALWK	P49589	CARS	Cysteine--tRNA ligase, cytoplasmic	0.729117	57.5759	1.80536	1376	NO
VIGDNPWTPEQLEQCK	Q5VYK3	ECPAS	Proteasome adapter and scaffold protein ECM29	0.740917	35.4154	1.80517	1377	NO
IYEDGDDDMK	Q9HB71	CACYBP	Calcyclin-binding protein	0.751551	149.637	1.80462	1378	NO
VAQILKEPK	P48047	ATP5PO	ATP synthase subunit O, mitochondrial	0.759031	2.00794e+06	1.80408	1379	NO
KQTIDNSQGAYQEAFDISKK	P27348	YWHAQ	14-3-3 protein theta	0.735239	29.4985	1.80398	1380	NO
IHELLTEGRR	Q14974	KPNB1	Importin subunit beta-1	0.744406	71.5577	1.80259	1381	NO
RTPAYIPIR	Q8NBJ5	COLGALT1	Procollagen galactosyltransferase 1	0.7339	46.4104	1.8021	1382	NO
ELDNFCNPIIYKPKPK	O95757	HSPA4L	Heat shock 70 kDa protein 4L	0.738661	847.242	1.80079	1383	NO
SSIEQKEENKGGEDK	P62258	YWHAE	14-3-3 protein epsilon	0.80083	123.622	1.80068	1384	NO
YEDRYDR	P23588	EIF4B	Eukaryotic translation initiation factor 4B	0.872128	46.518	1.79955	1385	NO
EAVPEPVLLSR	P01137	TGFB1	Transforming growth factor beta-1 proprotein	0.735557	2717.38	1.79919	1386	NO
AKYPDRVPVIVEK	P60520	GABARAPL2	Gamma-aminobutyric acid receptor-associated protein-like 2	0.727585	1246.36	1.79778	1387	NO
MNKLPFPK	P47712	PLA2G4A	Cytosolic phospholipase A2	0.820905	76.7348	1.79766	1388	NO
ETTGTGPNVYHENDTIAK	Q4G0F5	VPS26B	Vacuolar protein sorting-associated protein 26B	0.720878	2428.71	1.79716	1389	NO
RESQSVEEALK	P49915	GMPS	GMP synthase [glutamine-hydrolyzing]	0.758841	106.205	1.79694	1390	NO
HGAPSPSHPISAPQAAAAAALRR	P35658	NUP214	Nuclear pore complex protein Nup214	0.735901	77186.9	1.79684	1391	NO
TRLEQEIATYRR	P02533	KRT14	Keratin, type I cytoskeletal 14	0.785372	2.77434e+06	1.7954	1392	NO
YSDFVVHEIGK	Q96PZ0	PUS7	Pseudouridylate synthase 7 homolog	0.805151	114.929	1.79428	1393	NO
RHLTGEFEKK	P62826	RAN	GTP-binding nuclear protein Ran	0.887143	646.836	1.79383	1394	NO
IDFSDTDEVFR	Q9C0E2	XPO4	Exportin-4	0.745264	5924.73	1.79276	1395	NO
KATEDAEGGDGPRLPQR	Q8TF01	PNISR	Arginine/serine-rich protein PNISR	0.727702	4371.3	1.79173	1396	NO
QLTLEQLRR	Q16204	CCDC6	Coiled-coil domain-containing protein 6	0.766667	19.3368	1.7908	1397	NO
LLGEEVVR	Q9Y4R8	TELO2	Telomere length regulation protein TEL2 homolog	0.739055	18.2282	1.79052	1398	NO
KSQIFSTASDNQPTVTIK	P11021	HSPA5	Endoplasmic reticulum chaperone BiP	0.739684	3902.8	1.78998	1399	NO
AFFSEVERR	Q9UQ80	PA2G4	Proliferation-associated protein 2G4	0.736567	23162.6	1.78942	1400	NO
KAEEDAALQAK	Q13428	TCOF1	Treacle protein	0.743371	54.2768	1.7874	1401	NO
DKLTELQLR	Q7Z7H5	TMED4	Transmembrane emp24 domain-containing protein 4	0.729088	14.4143	1.78616	1402	NO
KAIILTR	Q15021	NCAPD2	Condensin complex subunit 1	0.737956	2014.54	1.78526	1403	NO
DEQLESLFQR	P05198	EIF2S1	Eukaryotic translation initiation factor 2 subunit 1	0.730461	4787.83	1.78504	1404	NO
LFFGEGTVLR	P49902	NT5C2	Cytosolic purine 5'-nucleotidase	0.819425	57.9793	1.78466	1405	NO
VVNAVLTQIDQIKR	Q15645	TRIP13	Pachytene checkpoint protein 2 homolog	0.68196	2372.1	1.78373	1406	NO
DFSPENSDAGRKPVR	Q8NF37	LPCAT1	Lysophosphatidylcholine acyltransferase 1	0.726322	29.8056	1.78359	1407	NO
NNAYLAQSPQLYK	P14868	DARS	Aspartate--tRNA ligase, cytoplasmic	0.72432	2.3973e+07	1.78151	1408	NO
VQTERPQPQTLQLDFLMK	O00399	DCTN6	Dynactin subunit 6	0.727343	1864.11	1.7802	1409	NO
KAGTQIENIEEDFRDGLK	P12814	ACTN1	Alpha-actinin-1	0.815714	41.1519	1.78011	1410	NO
DRVHHEPQLSDK	O43852	CALU	Calumenin	0.721518	11.9549	1.77973	1411	NO
SFFEAKK	Q9BVK6	TMED9	Transmembrane emp24 domain-containing protein 9	0.824337	22.5946	1.77877	1412	NO
NTDQASMPENTVAQK	P35580	MYH10	Myosin-10	0.722397	31.0523	1.77645	1413	NO
KTTEELNEALSAKEEIAQR	Q86VS8	HOOK3	Protein Hook homolog 3	0.756092	456.631	1.77455	1414	NO
ALAEGQQR	Q6P2E9	EDC4	Enhancer of mRNA-decapping protein 4	0.97572	19.7948	1.77348	1415	NO
MMALDREVQYLLNK	Q9Y4L1	HYOU1	Hypoxia up-regulated protein 1	0.814731	2166.34	1.77297	1416	NO
KAWENSPNVR	Q9Y520	PRRC2C	Protein PRRC2C	0.745325	13.3558	1.77211	1417	NO
KISVVSATK	Q9UKV3	ACIN1	Apoptotic chromatin condensation inducer in the nucleus	0.925333	1.99955	1.77014	1418	NO
EHEDVIQIVKK	P55039	DRG2	Developmentally-regulated GTP-binding protein 2	0.736735	69.822	1.76956	1419	NO
GKFSEGEATLR	P47897	QARS	Glutamine--tRNA ligase	0.737303	193241	1.76875	1420	NO
LGPLSVFSANKR	Q8IUC4	RHPN2	Rhophilin-2	0.73815	34.405	1.76682	1421	NO
RAALQALK	Q9H444	CHMP4B	Charged multivesicular body protein 4b	0.725451	642.157	1.76601	1422	NO
ALMHHPDR	Q99615	DNAJC7	DnaJ homolog subfamily C member 7	0.949571	74.9181	1.76549	1423	NO
TDGCHAYLSK	Q01518	CAP1	Adenylyl cyclase-associated protein 1	0.72071	11.6639	1.76516	1424	NO
LAEIIWQNR	P42229	STAT5A	Signal transducer and activator of transcription 5A	0.726489	28.8129	1.76484	1425	NO
EQDMSALISLRK	O43865	AHCYL1	S-adenosylhomocysteine hydrolase-like protein 1	0.727176	537.492	1.76457	1426	NO
KCEPIVMTVPR	Q9BR76	CORO1B	Coronin-1B	0.722855	107.043	1.76456	1427	NO
LPGLLMTIIR	P53618	COPB1	Coatomer subunit beta	0.741144	16.5729	1.76455	1428	NO
LPDAYER	P11413	G6PD	Glucose-6-phosphate 1-dehydrogenase	0.723955	2314.13	1.76271	1429	NO
GRYGLFPANYVELRQ	Q14247	CTTN	Src substrate cortactin	0.697942	158429	1.76211	1430	NO
LQIPASSLDANRK	Q9NQT8	KIF13B	Kinesin-like protein KIF13B	0.730982	100.682	1.76143	1431	NO
ALLAEAERK	P54920	NAPA	Alpha-soluble NSF attachment protein	0.723799	126.401	1.75936	1432	NO
DIVSLVPR	O95573	ACSL3	Long-chain-fatty-acid--CoA ligase 3	0.71291	6167.36	1.75894	1433	NO
FDREVDIGIPDATGR	P55072	VCP	Transitional endoplasmic reticulum ATPase	0.791195	213999	1.75849	1434	NO
IQALQQQADEAEDRAQGLQR	P67936	TPM4	Tropomyosin alpha-4 chain	0.72465	6492.97	1.75811	1435	NO
NVYDLTSIPVR	Q9UNN5	FAF1	FAS-associated factor 1	0.717701	559.226	1.75765	1436	NO
LDPDAIPSPIQVIEDDRNNR	P53992	SEC24C	Protein transport protein Sec24C	0.822519	10.0941	1.75729	1437	NO
GAAFGFNVIATR	Q5VYK3	ECPAS	Proteasome adapter and scaffold protein ECM29	0.738699	79152.2	1.75621	1438	NO
VYLFTIK	P17301	ITGA2	Integrin alpha-2	0.721037	1054.86	1.7561	1439	YES
SPPREGSQGELTPANSQSR	Q13098	GPS1	COP9 signalosome complex subunit 1	0.807036	14.3609	1.75219	1440	NO
LSTDREASIDILHSIVKR	O00231	PSMD11	26S proteasome non-ATPase regulatory subunit 11	0.743579	1796.2	1.75181	1441	NO
AQLGVQAF	P40227	CCT6A	T-complex protein 1 subunit zeta	0.70769	3395.5	1.74998	1442	NO
RRDFTPAELR	O00264	PGRMC1	Membrane-associated progesterone receptor component 1	0.711879	21.8777	1.74914	1443	NO
GFQPLGEVIK	O75420	GIGYF1	GRB10-interacting GYF protein 1	0.715667	628.517	1.74909	1444	NO
SHTSEGAHLDITPNSGAAGNSAGPKS	Q92597	NDRG1	Protein NDRG1	0.732132	65.4373	1.74885	1445	NO
QESRPGEWLVRK	Q9BUP3	HTATIP2	Oxidoreductase HTATIP2	0.756793	123.365	1.74713	1446	NO
LNAGAEINSR	Q8IWZ3	ANKHD1	Ankyrin repeat and KH domain-containing protein 1	0.768604	1.50368	1.74695	1447	NO
KGSSNNQDVVTCD	Q6NUQ4	TMEM214	Transmembrane protein 214	0.788561	14.6172	1.74677	1448	NO
EEAPKAEPEKTEGAAE	P80723	BASP1	Brain acid soluble protein 1	0.738547	14839.7	1.74623	1449	NO
AAPDITGHKR	Q9Y639	NPTN	Neuroplastin	0.862756	18.1618	1.74526	1450	YES
KLMLDLNK	P55084	HADHB	Trifunctional enzyme subunit beta, mitochondrial	0.719285	89.0523	1.74443	1451	NO
GRVHFTSNDLK	P78310	CXADR	Coxsackievirus and adenovirus receptor	0.796562	22237.7	1.74405	1452	YES
GTVSGTLIGLEFIRK	Q8NBP7	PCSK9	Proprotein convertase subtilisin/kexin type 9	0.727045	2.01413e+06	1.74257	1453	NO
IEVNVELRK	P52292	KPNA2	Importin subunit alpha-1	0.700554	13.7088	1.74111	1454	NO
DTLNRIPSLR	O00461	GOLIM4	Golgi integral membrane protein 4	0.736812	893.274	1.74094	1455	NO
HVEAVAYYKK	O43765	SGTA	Small glutamine-rich tetratricopeptide repeat-containing protein alpha	0.730446	53927.5	1.74054	1456	NO
RVETSEHFR	P42167	TMPO	Lamina-associated polypeptide 2, isoforms beta/gamma	0.745271	21.9923	1.73981	1457	NO
VFSANEDHETIR	Q9Y6E2	BZW2	Basic leucine zipper and W2 domain-containing protein 2	0.712133	1775.43	1.73904	1458	NO
AENYDIPSADR	P22314	UBA1	Ubiquitin-like modifier-activating enzyme 1	0.744953	2654.91	1.73748	1459	NO
AGREQTGLEAYALGLDTK	P48449	LSS	Lanosterol synthase	0.730944	51.4973	1.73699	1460	NO
RCCPDTCGIK	P03973	SLPI	Antileukoproteinase	0.717111	64.0419	1.73629	1461	NO
AGPSPGSGPGDSPEGPEGEAPERR	Q9UID3	VPS51	Vacuolar protein sorting-associated protein 51 homolog	0.730093	239.496	1.73619	1462	NO
YREFAILHQNLK	Q96L92	SNX27	Sorting nexin-27	0.774046	184.972	1.7354	1463	NO
AMVNKDDIQK	P35580	MYH10	Myosin-10	0.72767	17380.8	1.73491	1464	NO
IKFPLPHR	Q02543	RPL18A	60S ribosomal protein L18a	0.892378	196644	1.73438	1465	NO
LTCAYPEK	Q13641	TPBG	Trophoblast glycoprotein	0.718398	13.8345	1.73421	1466	YES
NYVDRTESR	Q15758	SLC1A5	Neutral amino acid transporter B(0)	0.736759	240.459	1.73338	1467	YES
VARPLPAEEPERAK	P26358	DNMT1	DNA (cytosine-5)-methyltransferase 1	0.796246	197.344	1.73326	1468	NO
KSNPIIR	P00387	CYB5R3	NADH-cytochrome b5 reductase 3	0.799595	52.1064	1.73275	1469	NO
TTVISAVGTIVKK	Q9UHR5	SAP30BP	SAP30-binding protein	0.708632	13489.9	1.73239	1470	NO
KQVEVFR	Q9UL46	PSME2	Proteasome activator complex subunit 2	0.727622	77.5937	1.73202	1471	NO
SEQLTDRSEISLLPSDIDR	P43304	GPD2	Glycerol-3-phosphate dehydrogenase, mitochondrial	0.716722	223.64	1.73157	1472	NO
EITGIGPSTTTETETIAK	O75436	VPS26A	Vacuolar protein sorting-associated protein 26A	0.70424	7431.41	1.73079	1473	NO
WKGPPGSADK	P42285	MTREX	Exosome RNA helicase MTR4	0.788669	5522.82	1.73053	1474	NO
ESQSVEEALKK	P49915	GMPS	GMP synthase [glutamine-hydrolyzing]	0.741757	78988.9	1.72763	1475	NO
LSKEELLK	P08195	SLC3A2	4F2 cell-surface antigen heavy chain	0.730024	358893	1.72586	1476	YES
DRYDSDRYR	P23588	EIF4B	Eukaryotic translation initiation factor 4B	0.738899	61.0337	1.72568	1477	NO
ECCQPVLVYIPPQAELR	Q13085	ACACA	Acetyl-CoA carboxylase 1	0.704528	711.098	1.72421	1478	NO
DITLEASR	P63151	PPP2R2A	Serine/threonine-protein phosphatase 2A 55 kDa regulatory subunit B alpha isoform	0.713023	1546.19	1.72396	1479	NO
PAYFNDAQR	P11021	HSPA5	Endoplasmic reticulum chaperone BiP	0.728075	30.4926	1.7229	1480	NO
VVLASASPR	O95671	ASMTL	Probable bifunctional dTTP/UTP pyrophosphatase/methyltransferase protein	0.780809	54.9608	1.72253	1481	NO
DVVYALKR	P62805	HIST1H4A	Histone H4	0.810638	119.849	1.72195	1482	NO
SSTPTTIFPIRAPQK	Q86W42	THOC6	THO complex subunit 6 homolog	0.720114	151.378	1.72052	1483	NO
ALVYRDQNK	Q07866	KLC1	Kinesin light chain 1	0.731173	64.7055	1.72026	1484	NO
TLDRSEYTSLIPNLR	P01130	LDLR	Low-density lipoprotein receptor	0.739535	113.117	1.72009	1485	YES
GNFILSAGVDK	Q9BZK7	TBL1XR1	F-box-like/WD repeat-containing protein TBL1XR1	0.717549	10218.8	1.72001	1486	NO
EHALTSGTIK	Q15369	ELOC	Elongin-C	0.700147	365.028	1.7199	1487	NO
RGFAFVTF	P09651	HNRNPA1	Heterogeneous nuclear ribonucleoprotein A1	0.725419	7569.19	1.7188	1488	NO
FQIHRDDR	Q7Z6Z7	HUWE1	E3 ubiquitin-protein ligase HUWE1	0.705232	27.4123	1.71859	1489	NO
RGTLIQGVLR	Q8IYB7	DIS3L2	DIS3-like exonuclease 2	0.729257	967.245	1.71772	1490	NO
DVRDMDDAYDR	P07686	HEXB	Beta-hexosaminidase subunit beta	0.702251	42.6596	1.71709	1491	NO
KIVNSAQTGSFK	O75964	ATP5MG	ATP synthase subunit g, mitochondrial	0.70277	19691.9	1.71697	1492	NO
RLTQNADCVVVLDNTALNR	P23258	TUBG1	Tubulin gamma-1 chain	0.701641	1.35877e+06	1.71675	1493	NO
EVGDEFR	Q9Y2G5	POFUT2	GDP-fucose protein O-fucosyltransferase 2	0.703178	4442.48	1.71486	1494	NO
YFYTAVSRPGRGEPR	P30508	HLA-C	HLA class I histocompatibility antigen, Cw-12 alpha chain	0.70817	10944.4	1.71466	1495	YES
IATGQIAGVDK	Q9HC35	EML4	Echinoderm microtubule-associated protein-like 4	0.710037	16.6859	1.71447	1496	NO
ITSPLMEPSSIEK	P28066	PSMA5	Proteasome subunit alpha type-5	0.713575	88.943	1.71423	1497	NO
KACADATLSQITNNIDPVGR	P62873	GNB1	Guanine nucleotide-binding protein G(I)/G(S)/G(T) subunit beta-1	0.744829	24.3403	1.71374	1498	NO
HVLHVQLNRPNK	Q13011	ECH1	Delta(3,5)-Delta(2,4)-dienoyl-CoA isomerase, mitochondrial	0.713528	44.0821	1.71337	1499	NO
GLVGEIIKR	P22392	NME2	Nucleoside diphosphate kinase B	0.705418	769.024	1.71327	1500	NO
SPHFFQPTNQQFK	Q96FV9	THOC1	THO complex subunit 1	0.722643	25.0197	1.71303	1501	NO
SVLTGGLDALEFIGKK	Q8IWE2	FAM114A1	Protein NOXP20	0.713622	1.71239e+06	1.71287	1502	NO
SNEEGSEEKGPEVREY	P31947	SFN	14-3-3 protein sigma	0.776247	151501	1.71227	1503	NO
RLHNTIVEINNHK	Q9NTJ3	SMC4	Structural maintenance of chromosomes protein 4	0.705981	26154.3	1.71193	1504	NO
LLTFNPTYCALK	Q14139	UBE4A	Ubiquitin conjugation factor E4 A	0.732068	184666	1.71029	1505	NO
STETALYR	Q14318	FKBP8	Peptidyl-prolyl cis-trans isomerase FKBP8	0.859355	136994	1.70884	1506	NO
RATGVNVNISDLK	Q8N9F7	GDPD1	Lysophospholipase D GDPD1	0.716354	10.8629	1.70801	1507	NO
LIFYDLRGEGVK	Q15046	KARS	Lysine--tRNA ligase	0.796739	2478.04	1.70791	1508	NO
LLGHWEEAAHDLALAC	P50502	ST13	Hsc70-interacting protein	0.740251	3.9491e+06	1.70773	1509	NO
SDPIQEIRDL	Q9BS26	ERP44	Endoplasmic reticulum resident protein 44	0.727691	100.228	1.70753	1510	NO
GEAHLAVN	Q02790	FKBP4	Peptidyl-prolyl cis-trans isomerase FKBP4	0.732632	0.893079	1.70624	1511	NO
EEFTSGGPLGQK	P43034	PAFAH1B1	Platelet-activating factor acetylhydrolase IB subunit alpha	0.721345	13393.5	1.70513	1512	NO
VRPDYTAQNLDHGK	P82930	MRPS34	28S ribosomal protein S34, mitochondrial	0.873936	130438	1.70481	1513	NO
AEPEKTEGAAEAK	P80723	BASP1	Brain acid soluble protein 1	0.809981	980.758	1.70422	1514	NO
GSSPLPTATTPK	Q9BUK6	MSTO1	Protein misato homolog 1	0.716184	2255.26	1.70419	1515	NO
KLVIIESDLERAEER	P09493	TPM1	Tropomyosin alpha-1 chain	0.696611	985.312	1.704	1516	NO
LGLAELLR	A2RRP1	NBAS	Neuroblastoma-amplified sequence	0.698287	164.916	1.70336	1517	NO
ENGELLPILRGEN	O76003	GLRX3	Glutaredoxin-3	0.763942	102.613	1.70334	1518	NO
SSLNGDNFR	Q9UIQ6	LNPEP	Leucyl-cystinyl aminopeptidase	0.707836	173.763	1.70267	1519	YES
MKETAEAYLGK	P11021	HSPA5	Endoplasmic reticulum chaperone BiP	0.691063	1246.86	1.70261	1520	NO
SSELSQARDENK	P15311	EZR	Ezrin	0.766268	12.1344	1.70252	1521	NO
LAQFDYGRK	Q9NVI7	ATAD3A	ATPase family AAA domain-containing protein 3A	0.719732	56370.1	1.70251	1522	NO
GGGGNFGPGPGSNFRGGSDGYGSGR	P22626	HNRNPA2B1	Heterogeneous nuclear ribonucleoproteins A2/B1	0.819941	45.9059	1.70093	1523	NO
YQSFNEYR	P35354	PTGS2	Prostaglandin G/H synthase 2	0.709167	4301.45	1.70084	1524	NO
RLHGLDEEAEQK	P33991	MCM4	DNA replication licensing factor MCM4	0.689081	365264	1.70081	1525	NO
THPSVVPGSIAFSLPQRK	P46459	NSF	Vesicle-fusing ATPase	0.704663	11788.7	1.70063	1526	NO
TLQQQTFKIDIDPEETVK	P54727	RAD23B	UV excision repair protein RAD23 homolog B	0.722909	4.70149e+06	1.70042	1527	NO
TTLLEGFAGVEEAREQNER	P35658	NUP214	Nuclear pore complex protein Nup214	0.744589	447819	1.70035	1528	NO
RSAPSGPVR	P38159	RBMX	RNA-binding motif protein, X chromosome	0.878415	159.936	1.6998	1529	NO
NVIGEPIDERGPIK	P06576	ATP5F1B	ATP synthase subunit beta, mitochondrial	0.717924	64.382	1.69958	1530	NO
RVTDVELKR	Q8NFA0	USP32	Ubiquitin carboxyl-terminal hydrolase 32	0.710497	690.98	1.69942	1531	NO
RQLEESVDAL	P33176	KIF5B	Kinesin-1 heavy chain	0.743033	105.924	1.69925	1532	NO
LVLEVAQHLGESTVR	P06576	ATP5F1B	ATP synthase subunit beta, mitochondrial	0.720753	1.01909e+07	1.69875	1533	NO
DGETLTTK	P10109	FDX1	Adrenodoxin, mitochondrial	0.711178	7449.17	1.69812	1534	NO
LGTGFNPNTLDK	Q96N67	DOCK7	Dedicator of cytokinesis protein 7	0.725574	14.9878	1.69771	1535	NO
TAATLATHELR	Q8N1G4	LRRC47	Leucine-rich repeat-containing protein 47	0.692392	297.688	1.6977	1536	NO
VFNDCRDIIQR	P63092;Q5JWF2	GNAS	Guanine nucleotide-binding protein G(s) subunit alpha isoforms short;Guanine nucleotide-binding protein G(s) subunit alpha isoforms XLas	0.709503	267.184	1.69766	1537	NO
GLSKEELLK	P08195	SLC3A2	4F2 cell-surface antigen heavy chain	0.811226	20.3373	1.69745	1538	YES
IKIIAPPERK	P63261	ACTG1	Actin, cytoplasmic 2	0.777693	13306.1	1.69731	1539	NO
FLSQPFQVAEVFTGHMGK	P06576	ATP5F1B	ATP synthase subunit beta, mitochondrial	0.7312	7364.44	1.69691	1540	NO
RIQEIIEQL	P10809	HSPD1	60 kDa heat shock protein, mitochondrial	0.737431	93.4795	1.69614	1541	NO
APELLLGAR	P49336	CDK8	Cyclin-dependent kinase 8	0.701844	712.242	1.69572	1542	NO
ERNQNEALLQAIK	O95801	TTC4	Tetratricopeptide repeat protein 4	0.704762	34661.8	1.69566	1543	NO
GALSALREEHR	O14964	HGS	Hepatocyte growth factor-regulated tyrosine kinase substrate	0.705278	26.9879	1.69515	1544	NO
ALTSFER	P40939	HADHA	Trifunctional enzyme subunit alpha, mitochondrial	0.70331	2030.95	1.69454	1545	NO
AGVHIKLPNLGKHEK	P12277	CKB	Creatine kinase B-type	0.76843	6650.04	1.69321	1546	NO
DLEADEEDTRKK	P20042	EIF2S2	Eukaryotic translation initiation factor 2 subunit 2	0.695263	98.6613	1.69309	1547	NO
KQQNVDQAVATLQ	Q9BTZ2	DHRS4	Dehydrogenase/reductase SDR family member 4	0.789979	15.7114	1.6929	1548	NO
QGSGVILR	P46108	CRK	Adapter molecule crk	0.708221	2272.62	1.69256	1549	NO
DLVGELGTALR	P04066	FUCA1	Tissue alpha-L-fucosidase	0.684201	1014.09	1.6923	1550	NO
QRAQEALLQL	O60664	PLIN3	Perilipin-3	0.738943	11.7742	1.69161	1551	NO
RTGFSTSPESPYTHWK	Q99873	PRMT1	Protein arginine N-methyltransferase 1	0.704196	10.8465	1.69076	1552	NO
RFQLEELRK	Q8WWM7	ATXN2L	Ataxin-2-like protein	0.701851	13.4469	1.68972	1553	NO
TSLFSSILR	Q9NRK6	ABCB10	ATP-binding cassette sub-family B member 10, mitochondrial	0.704641	3270.66	1.68894	1554	NO
LDPHLVLDQLR	P35579	MYH9	Myosin-9	0.735158	1407.1	1.68868	1555	NO
LFAEAVQK	P31327	CPS1	Carbamoyl-phosphate synthase [ammonia], mitochondrial	0.727953	4.68797e+06	1.68852	1556	NO
ARVPDLDK	Q9H0R8	GABARAPL1	Gamma-aminobutyric acid receptor-associated protein-like 1	0.699745	1.34317	1.68837	1557	NO
AAGQGDMRQEPK	P82970	HMGN5	High mobility group nucleosome-binding domain-containing protein 5	0.729552	56023.3	1.68833	1558	NO
FFLLENVR	P26358	DNMT1	DNA (cytosine-5)-methyltransferase 1	0.698567	16541.6	1.68751	1559	NO
SLYYYIQQDTKGDYQK	P07355	ANXA2	Annexin A2	0.753849	826.459	1.68561	1560	NO
DSDIQQLQK	Q9NPJ6	MED4	Mediator of RNA polymerase II transcription subunit 4	0.700012	1421.69	1.68548	1561	NO
EQSELVAQALK	O75165	DNAJC13	DnaJ homolog subfamily C member 13	0.703161	29846.8	1.68405	1562	NO
AREQEAREPVLAQLR	Q6P2E9	EDC4	Enhancer of mRNA-decapping protein 4	0.835122	67.4077	1.68402	1563	NO
LDQPMTEIVSR	P22314	UBA1	Ubiquitin-like modifier-activating enzyme 1	0.757273	21.824	1.68402	1564	NO
RTVIEDCNK	Q9BZD4	NUF2	Kinetochore protein Nuf2	0.716723	30.1145	1.68387	1565	NO
HSMLFIEASAK	Q9NP72	RAB18	Ras-related protein Rab-18	0.801356	15.4389	1.68354	1566	NO
EDSVKPGAHLTVKK	P51991	HNRNPA3	Heterogeneous nuclear ribonucleoprotein A3	0.70668	41.2507	1.6832	1567	NO
IFSVIHSNDPVAR	Q9NVH2	INTS7	Integrator complex subunit 7	0.705668	3.64138	1.68319	1568	NO
IPYSDVNIGTGVAHPPR	Q9UKM7	MAN1B1	Endoplasmic reticulum mannosyl-oligosaccharide 1,2-alpha-mannosidase	0.695801	588.638	1.68318	1569	NO
QDVPSLEGAVR	Q9Y2G5	POFUT2	GDP-fucose protein O-fucosyltransferase 2	0.69976	2251.2	1.68297	1570	NO
QLYEFDIK	P15586	GNS	N-acetylglucosamine-6-sulfatase	0.707259	3391.34	1.68197	1571	NO
ARHGFCGIPITDTGR	P12268	IMPDH2	Inosine-5'-monophosphate dehydrogenase 2	0.740094	22.6931	1.68162	1572	NO
YPNVFKK	O43865	AHCYL1	S-adenosylhomocysteine hydrolase-like protein 1	0.702761	33390.5	1.68009	1573	NO
DAPEEEDHVLVLRK	P07237	P4HB	Protein disulfide-isomerase	0.699205	8076.93	1.67976	1574	NO
RGPEEDRFSR	Q14152	EIF3A	Eukaryotic translation initiation factor 3 subunit A	0.721396	21.2323	1.67956	1575	NO
QNLDALLNQLK	Q14204	DYNC1H1	Cytoplasmic dynein 1 heavy chain 1	0.739792	3515.43	1.67875	1576	NO
RVALSDDETK	Q15054	POLD3	DNA polymerase delta subunit 3	0.748152	1.44077	1.6787	1577	NO
EHELTFDPQR	Q9Y4L1	HYOU1	Hypoxia up-regulated protein 1	0.701219	5922.97	1.6787	1578	NO
ALEMCPSCFQK	Q99614	TTC1	Tetratricopeptide repeat protein 1	0.765236	48.4545	1.67862	1579	NO
ILPDLLAQYDSSK	Q9C0B7	TANGO6	Transport and Golgi organization protein 6 homolog	0.816411	97110.9	1.67807	1580	NO
MYSDLRK	P49736	MCM2	DNA replication licensing factor MCM2	0.78689	2527.12	1.67738	1581	NO
GQVFDQNGNPLPNVIVEVQDRK	P14384	CPM	Carboxypeptidase M	0.691312	20.7092	1.67695	1582	YES
PLYESPRK	Q16531	DDB1	DNA damage-binding protein 1	0.719555	5.90509	1.67661	1583	NO
DNIQGITKPAIRR	P62805	HIST1H4A	Histone H4	0.765557	10370.1	1.67563	1584	NO
KQGGITSDQAAVISK	Q8N668	COMMD1	COMM domain-containing protein 1	0.697224	19.8556	1.67467	1585	NO
SRESLNVDVVK	Q07866	KLC1	Kinesin light chain 1	0.752942	19.0069	1.67439	1586	NO
KGVAINM	P60842	EIF4A1	Eukaryotic initiation factor 4A-I	0.860433	87.3778	1.67438	1587	NO
QNAPMTLEEFRK	Q92538	GBF1	Golgi-specific brefeldin A-resistance guanine nucleotide exchange factor 1	0.801363	270.227	1.67438	1588	NO
KIGGHGPTLK	Q16881	TXNRD1	Thioredoxin reductase 1, cytoplasmic	0.81924	0.359069	1.67434	1589	NO
MAVLNEQVK	P49321	NASP	Nuclear autoantigenic sperm protein	0.720574	119327	1.67413	1590	NO
LSAAEDPLVQSLR	P48449	LSS	Lanosterol synthase	0.695535	3612.83	1.67378	1591	NO
LEEVAPPASGTRK	Q9NR46	SH3GLB2	Endophilin-B2	0.755672	51.8267	1.67371	1592	NO
TICSSVDK	P12081	HARS	Histidine--tRNA ligase, cytoplasmic	0.702942	257150	1.67339	1593	NO
TLEAVKR	Q96G03	PGM2	Phosphoglucomutase-2	0.827001	3.4769	1.67304	1594	NO
LSEPIFQLPR	Q8IWA4	MFN1	Mitofusin-1	0.709777	112.457	1.67284	1595	NO
LLGSLYALGIPK	Q969Z0	TBRG4	FAST kinase domain-containing protein 4	0.695933	49.6119	1.67202	1596	NO
KKDEISVDSLDFNK	P63151	PPP2R2A	Serine/threonine-protein phosphatase 2A 55 kDa regulatory subunit B alpha isoform	0.695769	555.768	1.67164	1597	NO
DFTIGRK	P52948	NUP98	Nuclear pore complex protein Nup98-Nup96	0.696924	113.85	1.67113	1598	NO
VSYYENVIK	P54577	YARS	Tyrosine--tRNA ligase, cytoplasmic	0.694162	15364.8	1.67084	1599	NO
TTVEYLIK	Q13085	ACACA	Acetyl-CoA carboxylase 1	0.690923	714.06	1.67009	1600	NO
APESEKPAQSLDPSR	Q9BZL4	PPP1R12C	Protein phosphatase 1 regulatory subunit 12C	0.700616	13088.5	1.66935	1601	NO
RTEMENEFVLIKK	P05787	KRT8	Keratin, type II cytoskeletal 8	0.742504	1021.36	1.66911	1602	NO
VGGRLEDTK	P48643	CCT5	T-complex protein 1 subunit epsilon	0.778537	2798.41	1.66891	1603	NO
GPYPQRK	Q9Y4L1	HYOU1	Hypoxia up-regulated protein 1	0.753579	1.25088	1.66849	1604	NO
VFTESEDR	Q9Y263	PLAA	Phospholipase A-2-activating protein	0.712475	66.0748	1.66846	1605	NO
LIRDTNSIK	Q8TEQ6	GEMIN5	Gem-associated protein 5	0.775512	1568.5	1.66696	1606	NO
SCEVPTRLNSASLK	P08174	CD55	Complement decay-accelerating factor	0.825723	194.407	1.66649	1607	YES
PPPPPPR	O15047	SETD1A	Histone-lysine N-methyltransferase SETD1A	0.69546	6250.88	1.66452	1608	NO
RTSSAQVEGGVHSL	P12268	IMPDH2	Inosine-5'-monophosphate dehydrogenase 2	0.711689	16.5558	1.66444	1609	NO
ELGEYFLFDPKK	O60610	DIAPH1	Protein diaphanous homolog 1	0.700591	18048.5	1.66408	1610	NO
LTPRPATR	P52948	NUP98	Nuclear pore complex protein Nup98-Nup96	0.703269	364.19	1.66215	1611	NO
RVQVDVK	Q13263	TRIM28	Transcription intermediary factor 1-beta	0.703485	26.2269	1.66171	1612	NO
YLQLTQSELSSYHRK	Q8N5M4	TTC9C	Tetratricopeptide repeat protein 9C	0.668309	9.46725	1.6615	1613	NO
LTHDSPSVRK	P09234	SNRPC	U1 small nuclear ribonucleoprotein C	0.88972	51.5195	1.66114	1614	NO
WPDPEDLLTPR	Q8TAE8	GADD45GIP1	Growth arrest and DNA damage-inducible proteins-interacting protein 1	0.862052	141419	1.66085	1615	NO
KIGIVGLPNVGK	Q9NTK5	OLA1	Obg-like ATPase 1	0.67318	84108.8	1.6605	1616	NO
LTDADAMK	P25705	ATP5F1A	ATP synthase subunit alpha, mitochondrial	0.776696	4.16505	1.66008	1617	NO
DGISCEASNPHGNK	P50895	BCAM	Basal cell adhesion molecule	0.695762	7.03757	1.65886	1618	YES
EPAVLELEGKK	Q01518	CAP1	Adenylyl cyclase-associated protein 1	0.740277	168.742	1.65861	1619	NO
KFKDPNAPK	P09429	HMGB1	High mobility group protein B1	0.903375	73.6996	1.65776	1620	NO
ERTHFTVR	P52815	MRPL12	39S ribosomal protein L12, mitochondrial	0.725463	1183.79	1.65708	1621	NO
ASQNLVVLAR	Q9H3U1	UNC45A	Protein unc-45 homolog A	0.700731	1.91616e+07	1.65586	1622	NO
IEQEFLTEALPVK	P31350	RRM2	Ribonucleoside-diphosphate reductase subunit M2	0.701986	4638.42	1.65583	1623	NO
WLPAGTGPQAFSR	P50552	VASP	Vasodilator-stimulated phosphoprotein	0.712104	23.8572	1.65578	1624	NO
YQQEVDR	P33176	KIF5B	Kinesin-1 heavy chain	0.703375	676.334	1.65568	1625	NO
NVAGAEAPPPQK	Q9UBP6	METTL1	tRNA (guanine-N(7)-)-methyltransferase	0.694344	18.7107	1.65484	1626	NO
LLEISDLNELLKK	P52815	MRPL12	39S ribosomal protein L12, mitochondrial	0.703502	28.4525	1.65476	1627	NO
FNPDIFSPGVR	O75153	CLUH	Clustered mitochondria protein homolog	0.71587	4578.48	1.65451	1628	NO
GLLSNNNQALRR	Q13283	G3BP1	Ras GTPase-activating protein-binding protein 1	0.847992	16.5061	1.65439	1629	NO
IHNAENIQPGEQKYEYK	Q04637	EIF4G1	Eukaryotic translation initiation factor 4 gamma 1	0.824623	13.1624	1.65437	1630	NO
KAVVVCPK	Q00839	HNRNPU	Heterogeneous nuclear ribonucleoprotein U	0.814036	18.1318	1.65434	1631	NO
ATTFDPYLGGR	O95757	HSPA4L	Heat shock 70 kDa protein 4L	0.751935	108.033	1.65349	1632	NO
ESLKEEDESDDDNM	P25788	PSMA3	Proteasome subunit alpha type-3	0.748802	28.5273	1.65327	1633	NO
IEGDMIVCAAYAHELPK	P46777	RPL5	60S ribosomal protein L5	0.978665	126.582	1.6531	1634	NO
RNVTVQPDDPISFMQLTAK	P53618	COPB1	Coatomer subunit beta	0.72418	96163.9	1.65099	1635	NO
EPSAPSIPTPAYQSSPAGGHAPTPPTPAPR	Q8WUM4	PDCD6IP	Programmed cell death 6-interacting protein	0.690729	36.6936	1.65091	1636	NO
DPYGNRPLCIGR	Q06203	PPAT	Amidophosphoribosyltransferase	0.689688	3019.46	1.65052	1637	NO
EFIAPVTLK	O00469	PLOD2	Procollagen-lysine,2-oxoglutarate 5-dioxygenase 2	0.694363	5592.7	1.65052	1638	NO
RRQNVAYEY	P46940	IQGAP1	Ras GTPase-activating-like protein IQGAP1	0.730883	83.4392	1.64999	1639	NO
QWLQEIDRYASENVNK	Q9H0U4	RAB1B	Ras-related protein Rab-1B	0.705781	71170.8	1.64984	1640	NO
HRQVGNAVPPPLAK	P26358	DNMT1	DNA (cytosine-5)-methyltransferase 1	0.781499	125.13	1.64956	1641	NO
LDVTILSPSR	O75369	FLNB	Filamin-B	0.720184	415.842	1.64924	1642	NO
RSEDESETEDEEEK	P25205	MCM3	DNA replication licensing factor MCM3	0.715718	9.56093	1.6492	1643	NO
EELDRAQER	P06753	TPM3	Tropomyosin alpha-3 chain	0.696986	124.722	1.64914	1644	NO
LTDADAMK	P25705	ATP5F1A	ATP synthase subunit alpha, mitochondrial	0.699658	55.5697	1.64887	1645	NO
DVERTDGALLVN	P50454	SERPINH1	Serpin H1	0.716222	56.4609	1.64794	1646	NO
LRHAESVGDGER	P30533	LRPAP1	Alpha-2-macroglobulin receptor-associated protein	0.769396	32.694	1.64763	1647	NO
TDEAAFQK	P26447	S100A4	Protein S100-A4	0.705652	399.098	1.64759	1648	NO
VINYDLPTNR	Q14240	EIF4A2	Eukaryotic initiation factor 4A-II	0.69249	17612.5	1.64736	1649	NO
SGLIFYRK	P34897	SHMT2	Serine hydroxymethyltransferase, mitochondrial	0.797921	107.983	1.64587	1650	NO
RQAFTPSSTMM	Q14157	UBAP2L	Ubiquitin-associated protein 2-like	0.703886	134.636	1.64586	1651	NO
LAAGHYASDEVREK	Q13813	SPTAN1	Spectrin alpha chain, non-erythrocytic 1	0.717952	76.2608	1.64581	1652	NO
ATGGYGPVSGAVSGAK	P11831	SRF	Serum response factor	0.692526	2885.57	1.64559	1653	NO
SQVDHVIWPDGKR	O43865	AHCYL1	S-adenosylhomocysteine hydrolase-like protein 1	0.645124	1479.27	1.64503	1654	NO
RVPEEDLKR	Q99832	CCT7	T-complex protein 1 subunit eta	0.704754	24.8683	1.6447	1655	NO
NWACFTGKK	P53634	CTSC	Dipeptidyl peptidase 1	0.701428	54.3122	1.644	1656	NO
SYQFWDTQPVPK	P30419	NMT1	Glycylpeptide N-tetradecanoyltransferase 1	0.707303	28.4946	1.64398	1657	NO
PYIQVDIGGGQTK	P11021	HSPA5	Endoplasmic reticulum chaperone BiP	0.701867	16.9449	1.64387	1658	NO
NQVAMNPTNTVFDAKR	P11142	HSPA8	Heat shock cognate 71 kDa protein	0.717966	41.8864	1.64331	1659	NO
EILAELTGR	P08559	PDHA1	Pyruvate dehydrogenase E1 component subunit alpha, somatic form, mitochondrial	0.679466	10910.4	1.64267	1660	NO
TMTELEIDMNQR	P45974	USP5	Ubiquitin carboxyl-terminal hydrolase 5	0.736567	25.7682	1.6423	1661	NO
KLNEISKL	P17931	LGALS3	Galectin-3	0.699597	117.809	1.64206	1662	NO
RMTGSEFDFEEMK	P50395	GDI2	Rab GDP dissociation inhibitor beta	0.749926	211.002	1.64183	1663	NO
YQIFSGTSKR	Q13287	NMI	N-myc-interactor	0.729483	10488.1	1.64051	1664	NO
SPALQILLTNTK	Q03426	MVK	Mevalonate kinase	0.714451	15.1507	1.6392	1665	NO
RYASSPYSDEIVVQ	P10586	PTPRF	Receptor-type tyrosine-protein phosphatase F	0.685472	94.865	1.63873	1666	YES
SLNFVSTL	O95373	IPO7	Importin-7	0.706749	29900	1.63847	1667	NO
RSYEDDDDMDLQPNK	Q9BTE3	MCMBP	Mini-chromosome maintenance complex-binding protein	0.736705	17.1219	1.63673	1668	NO
GAAPPPPPPVIR	Q8TF74	WIPF2	WAS/WASL-interacting protein family member 2	0.690396	709.905	1.63618	1669	NO
SNEEPLLRK	Q7LG56	RRM2B	Ribonucleoside-diphosphate reductase subunit M2 B	0.692463	26618.8	1.63598	1670	NO
KTEEIAQER	Q9NQT8	KIF13B	Kinesin-like protein KIF13B	0.881182	3.49561	1.6357	1671	NO
RKMDETDASSAVK	Q13148	TARDBP	TAR DNA-binding protein 43	0.860768	1996.71	1.6354	1672	NO
RLQAAGNAVK	Q9Y490	TLN1	Talin-1	0.762801	10615.4	1.63531	1673	NO
KLPAIALDLLR	Q9BQG0	MYBBP1A	Myb-binding protein 1A	0.674793	40.3993	1.635	1674	NO
ESTPGDSPSTVNK	Q5T6F2	UBAP2	Ubiquitin-associated protein 2	0.65964	12718.2	1.63465	1675	NO
KFTGLSKEELLK	P08195	SLC3A2	4F2 cell-surface antigen heavy chain	0.783148	17.998	1.63462	1676	YES
LTISEFKPTYQDR	P05026	ATP1B1	Sodium/potassium-transporting ATPase subunit beta-1	0.696841	51201	1.63313	1677	YES
DTEEYNLRDYFEK	P51991	HNRNPA3	Heterogeneous nuclear ribonucleoprotein A3	0.723899	23.617	1.63261	1678	NO
HEQISDLER	P29144	TPP2	Tripeptidyl-peptidase 2	0.684854	4671.42	1.63235	1679	NO
SHFDADEIKR	P63098	PPP3R1	Calcineurin subunit B type 1	0.727826	77.6118	1.63227	1680	NO
LIFSTITSK	P43686	PSMC4	26S proteasome regulatory subunit 6B	0.66889	106.815	1.63227	1681	NO
RAVDFQEAQSY	P20339	RAB5A	Ras-related protein Rab-5A	0.708747	19.1188	1.63124	1682	NO
AGVDDFIQNY	O43760	SYNGR2	Synaptogyrin-2	0.688663	24879.1	1.63117	1683	NO
VVGWSGPVPR	P51610	HCFC1	Host cell factor 1	0.662675	514.144	1.63058	1684	NO
FEDCSSAK	O43143	DHX15	Pre-mRNA-splicing factor ATP-dependent RNA helicase DHX15	0.806674	1201.44	1.62911	1685	NO
NQQITHANNTVSNFKR	Q92598	HSPH1	Heat shock protein 105 kDa	0.668887	3032.41	1.62762	1686	NO
DSQEEEKTEALTSAK	P06396	GSN	Gelsolin	0.797936	205991	1.62728	1687	NO
LALKEDKFPR	Q9BQG0	MYBBP1A	Myb-binding protein 1A	0.731492	93.9226	1.62722	1688	NO
SLKPAPHLFAQLSK	A5YKK6	CNOT1	CCR4-NOT transcription complex subunit 1	0.711027	749.172	1.62631	1689	NO
SSVTHLLCASK	Q96QD8	SLC38A2	Sodium-coupled neutral amino acid transporter 2	0.696283	274.81	1.62621	1690	YES
LDPAQSASR	Q13813	SPTAN1	Spectrin alpha chain, non-erythrocytic 1	0.854125	11.9192	1.62569	1691	NO
MHLAVVACGER	Q4G148	GXYLT1	Glucoside xylosyltransferase 1	0.688305	114.847	1.62552	1692	NO
RLNQQPSQGLGPR	P36915	GNL1	Guanine nucleotide-binding protein-like 1	0.777456	199045	1.62542	1693	NO
VKLQKPNAAIR	P50502	ST13	Hsc70-interacting protein	0.725808	61.771	1.62537	1694	NO
ESYDAPPTPSGAR	Q96S55	WRNIP1	ATPase WRNIP1	0.799332	209130	1.62504	1695	NO
FALACNASDK	P35250	RFC2	Replication factor C subunit 2	0.688606	10089.9	1.62351	1696	NO
IDQAHQEERPIR	Q9UBQ5	EIF3K	Eukaryotic translation initiation factor 3 subunit K	0.694827	110291	1.62335	1697	NO
MANITSSQILDQLK	Q5T6F2	UBAP2	Ubiquitin-associated protein 2	0.765861	485710	1.623	1698	NO
KQGIFGK	Q9HC35	EML4	Echinoderm microtubule-associated protein-like 4	0.717071	2313.79	1.62283	1699	NO
GDAGASATFPMQCSALRK	P63241	EIF5A	Eukaryotic translation initiation factor 5A-1	0.704235	16414.5	1.62223	1700	NO
FACNGTVIEHPEYGEVIQLQGDQRK	O60739	EIF1B	Eukaryotic translation initiation factor 1b	0.686794	4868.03	1.62156	1701	NO
FHPEQLITGKEDAANNYAR	P68363	TUBA1B	Tubulin alpha-1B chain	0.682298	17.4175	1.62111	1702	NO
LLGPVLVKQ	O15212	PFDN6	Prefoldin subunit 6	0.676081	31.0208	1.62098	1703	NO
RLPEYPQVDDLLLRR	Q9UI10	EIF2B4	Translation initiation factor eIF-2B subunit delta	0.699162	17.9365	1.62042	1704	NO
VRESSCLALNDLLR	Q5VYK3	ECPAS	Proteasome adapter and scaffold protein ECM29	0.703583	26.0755	1.61981	1705	NO
LVEARPMIHEL	Q14974	KPNB1	Importin subunit beta-1	0.746971	3900.49	1.61952	1706	NO
KFLQEFYQDDELGKK	P33993	MCM7	DNA replication licensing factor MCM7	0.688698	13.131	1.6193	1707	NO
ASVAVLYSVEEQR	O95834	EML2	Echinoderm microtubule-associated protein-like 2	0.676164	1171.86	1.61857	1708	NO
QPLLLWK	Q6NUT3	MFSD12	Major facilitator superfamily domain-containing protein 12	0.678511	516.167	1.61824	1709	YES
RGMIPVPYVEK	P46108	CRK	Adapter molecule crk	0.680399	97.6397	1.61817	1710	NO
GRTFEDITR	P11169	SLC2A3	Solute carrier family 2, facilitated glucose transporter member 3	0.666525	0.899244	1.61776	1711	YES
KLGGTIDDCELVEGLVLTQK	P50991	CCT4	T-complex protein 1 subunit delta	0.693825	24.9525	1.61666	1712	NO
NRVVEHNIR	O00232	PSMD12	26S proteasome non-ATPase regulatory subunit 12	0.907381	5705.14	1.61579	1713	NO
VVLCFDR	O60341	KDM1A	Lysine-specific histone demethylase 1A	0.693844	94906.8	1.6151	1714	NO
KGIVDQSQQAYQE	P63104	YWHAZ	14-3-3 protein zeta/delta	0.715183	65.2065	1.61481	1715	NO
ATLNELVEYVSTNR	Q15172	PPP2R5A	Serine/threonine-protein phosphatase 2A 56 kDa regulatory subunit alpha isoform	0.655621	103.006	1.6146	1716	NO
DLGQIEENDLVR	Q9P265	DIP2B	Disco-interacting protein 2 homolog B	0.687881	1313.68	1.61445	1717	NO
KIHIDLPNEQAR	P62333	PSMC6	26S proteasome regulatory subunit 10B	0.670478	827.926	1.61414	1718	NO
LRAPPNATLEHFYLTSGK	Q96G23	CERS2	Ceramide synthase 2	0.668218	8836.23	1.61346	1719	NO
LITGLGVGR	Q9BQG0	MYBBP1A	Myb-binding protein 1A	0.677379	16.2845	1.61334	1720	NO
ALELEQER	P26038	MSN	Moesin	0.711193	120.767	1.61318	1721	NO
QRAQEALLQLSQ	O60664	PLIN3	Perilipin-3	0.693888	31.1491	1.61295	1722	NO
RVIQEGRGELPDFQDGTK	O00170	AIP	AH receptor-interacting protein	0.760904	173.486	1.61235	1723	NO
DFIGVDSTGKR	Q9NR50	EIF2B3	Translation initiation factor eIF-2B subunit gamma	0.728441	90.5708	1.61153	1724	NO
DDYVHEFCR	Q13564	NAE1	NEDD8-activating enzyme E1 regulatory subunit	0.680725	29.3171	1.61136	1725	NO
ETIELVHTEPTDVAQLPSR	Q6IBS0	TWF2	Twinfilin-2	0.683707	9308.42	1.61096	1726	NO
RVIISAPSADAPMFVMGVNHEK	P04406	GAPDH	Glyceraldehyde-3-phosphate dehydrogenase	0.744995	1994.86	1.61058	1727	NO
SEQLTDR	P43304	GPD2	Glycerol-3-phosphate dehydrogenase, mitochondrial	0.782231	79.0715	1.61055	1728	NO
KAVTTNQWHR	Q9Y6Y8	SEC23IP	SEC23-interacting protein	0.685835	2202.18	1.60919	1729	NO
KEFSPFGTITSAK	P11940	PABPC1	Polyadenylate-binding protein 1	0.768467	32.296	1.60867	1730	NO
TDRFVMK	P02786	TFRC	Transferrin receptor protein 1	0.787063	312.469	1.60854	1731	NO
LAEQAERYDEMVESMKK	P62258	YWHAE	14-3-3 protein epsilon	0.82577	16.3313	1.60823	1732	NO
KTCLPGFPGAPCAIK	P51610	HCFC1	Host cell factor 1	0.661864	82.7043	1.60817	1733	NO
NQVAMNPTNTVFDAKR	P11142	HSPA8	Heat shock cognate 71 kDa protein	0.701885	488.625	1.6079	1734	NO
ALRVDNAASEK	P33240	CSTF2	Cleavage stimulation factor subunit 2	0.75681	271.328	1.60745	1735	NO
DDEPVCGRPLGIR	Q9HDC9	APMAP	Adipocyte plasma membrane-associated protein	0.674184	2444.54	1.6065	1736	NO
FSVPHVCAR	O15027	SEC16A	Protein transport protein Sec16A	0.959385	17012	1.60625	1737	NO
DLSTQTIR	Q02127	DHODH	Dihydroorotate dehydrogenase (quinone), mitochondrial	0.67811	30.1883	1.60575	1738	NO
IVVDSESRK	Q5T8P6	RBM26	RNA-binding protein 26	0.681027	16.8708	1.60517	1739	NO
NSEEYIRR	P55060	CSE1L	Exportin-2	0.817829	1.22129	1.60507	1740	NO
EAEDSLRR	O43776	NARS	Asparagine--tRNA ligase, cytoplasmic	0.774327	1307.53	1.60485	1741	NO
NPNGPYPYTLKL	P14866	HNRNPL	Heterogeneous nuclear ribonucleoprotein L	0.79791	22.3737	1.60444	1742	NO
EAQTLQQYR	P42229	STAT5A	Signal transducer and activator of transcription 5A	0.676529	39.1573	1.60376	1743	NO
AREIDESLIFYK	Q13421	MSLN	Mesothelin	0.676922	84.1177	1.60292	1744	YES
IQHMELQLIKK	O75436	VPS26A	Vacuolar protein sorting-associated protein 26A	0.686225	3013.48	1.60113	1745	NO
PPAAPLSGR	Q9H4A3	WNK1	Serine/threonine-protein kinase WNK1	0.669281	4908.71	1.60097	1746	NO
YTGYGNAAGLLAAR	Q9NVN3	RIC8B	Synembryn-B	0.714012	830054	1.60045	1747	NO
DVSWSDTRR	O14776	TCERG1	Transcription elongation regulator 1	0.698289	102.391	1.5998	1748	NO
KKVEEVLEE	P83916	CBX1	Chromobox protein homolog 1	0.694823	66.8424	1.59917	1749	NO
SVKQEFEK	Q86VP6	CAND1	Cullin-associated NEDD8-dissociated protein 1	0.808204	101.479	1.59895	1750	NO
MPEDESTPEKR	P37235	HPCAL1	Hippocalcin-like protein 1	0.712272	12.2274	1.5984	1751	NO
RDLGVIR	Q9HD34	LYRM4	LYR motif-containing protein 4	0.683659	3230.86	1.59802	1752	NO
DSFPWEVPKK	P31153	MAT2A	S-adenosylmethionine synthase isoform type-2	0.680146	35.8683	1.59766	1753	NO
GGALPPAK	Q13428	TCOF1	Treacle protein	0.82155	935.725	1.59702	1754	NO
ISVFIQTDK	Q6YHK3	CD109	CD109 antigen	0.663455	59.5379	1.59639	1755	YES
LPVDSVFNKF	P49756	RBM25	RNA-binding protein 25	0.695356	4078.03	1.59607	1756	NO
IINEPTAAAIAYGLDRTGK	P0DMV8;P0DMV9	HSPA1A;HSPA1B	Heat shock 70 kDa protein 1A;Heat shock 70 kDa protein 1B	0.718382	4.58578e+06	1.59519	1757	NO
LGSSGLGSASSIQAAVR	Q7Z6Z7	HUWE1	E3 ubiquitin-protein ligase HUWE1	0.664783	8.55811e+06	1.59489	1758	NO
TDEAEPVGALLLER	Q9NW61	PLEKHJ1	Pleckstrin homology domain-containing family J member 1	0.677464	65.7376	1.59465	1759	NO
NFGLIASYLER	O75376	NCOR1	Nuclear receptor corepressor 1	0.680311	3.43284e+07	1.59461	1760	NO
KRDNTNEIYSGK	P05556	ITGB1	Integrin beta-1	0.775595	658.366	1.59455	1761	YES
AGAVDVVR	O00562	PITPNM1	Membrane-associated phosphatidylinositol transfer protein 1	0.676008	5021.54	1.59454	1762	NO
KGGISNILEEL	P50991	CCT4	T-complex protein 1 subunit delta	0.678277	12.4797	1.59435	1763	NO
SNLRDNYR	P30101	PDIA3	Protein disulfide-isomerase A3	0.792916	229.599	1.5942	1764	NO
LLQTAATAAQQGGQANHPTAAVVTEK	P40763	STAT3	Signal transducer and activator of transcription 3	0.675379	8542.81	1.59394	1765	NO
LYLDPGLREK	O60568	PLOD3	Multifunctional procollagen lysine hydroxylase and glycosyltransferase LH3	0.722535	16.2209	1.59394	1766	NO
IEHQTITTPSK	P40938	RFC3	Replication factor C subunit 3	0.672693	13.2225	1.59295	1767	NO
IGKIEGFEVLKK	Q15435	PPP1R7	Protein phosphatase 1 regulatory subunit 7	0.670173	12794	1.59255	1768	NO
LNRFEEAKR	P31948	STIP1	Stress-induced-phosphoprotein 1	0.732484	6329.95	1.59249	1769	NO
EGGQDVPSNK	Q9BZK7	TBL1XR1	F-box-like/WD repeat-containing protein TBL1XR1	0.765358	2135.72	1.59115	1770	NO
ILMAINGK	O00264	PGRMC1	Membrane-associated progesterone receptor component 1	0.677799	292942	1.59101	1771	NO
LQVFQALR	O95479	H6PD	GDH/6PGL endoplasmic bifunctional protein	0.671932	2502.37	1.58981	1772	NO
NQLTAMSSVLAK	Q14152	EIF3A	Eukaryotic translation initiation factor 3 subunit A	0.814505	240248	1.58904	1773	NO
CQYVTEK	P04075	ALDOA	Fructose-bisphosphate aldolase A	0.834386	11.2321	1.58878	1774	NO
KINEELESQYQQSMDSK	O00193	SMAP	Small acidic protein	0.675264	12.6986	1.58863	1775	NO
EGALTAFR	Q15008	PSMD6	26S proteasome non-ATPase regulatory subunit 6	0.669217	298.499	1.58708	1776	NO
GQFEDADVDH	P54105	CLNS1A	Methylosome subunit pICln	0.679347	29.0137	1.58686	1777	NO
TRTWESVK	Q9UKK9	NUDT5	ADP-sugar pyrophosphatase	0.694419	107.089	1.58678	1778	NO
AVLSAEQLRDEEVHAGLGELLR	P50454	SERPINH1	Serpin H1	0.691421	392502	1.58653	1779	NO
EEHEVAVLGAPHNPAPPTSTVIHIR	Q01628	IFITM3	Interferon-induced transmembrane protein 3	0.676165	7.08157e+06	1.58542	1780	NO
SQEMVHLVNK	P16070	CD44	CD44 antigen	0.694171	758494	1.5853	1781	YES
TRTWESVKR	Q9UKK9	NUDT5	ADP-sugar pyrophosphatase	0.718701	120.256	1.58424	1782	NO
KLSSSDAPAQDTGSSA	Q7Z4S6	KIF21A	Kinesin-like protein KIF21A	0.667289	19160.3	1.58409	1783	NO
FDEGRNNFEGEVTK	P07237	P4HB	Protein disulfide-isomerase	0.709347	1524.46	1.58409	1784	NO
LPVGGFAELIGSNGPQK	O00308	WWP2	NEDD4-like E3 ubiquitin-protein ligase WWP2	0.674583	15735.9	1.58368	1785	NO
AGVTCIVLPAENKK	P36776	LONP1	Lon protease homolog, mitochondrial	0.807312	9.61696	1.58324	1786	NO
RLLLEGISSTHVNHLR	Q9NR46	SH3GLB2	Endophilin-B2	0.686052	13.0942	1.58237	1787	NO
TREAQQALGS	P11047	LAMC1	Laminin subunit gamma-1	0.670003	210.659	1.58197	1788	NO
KESPLLFK	P26038	MSN	Moesin	0.71413	2839.07	1.58191	1789	NO
NVLSLTNKGEVFNELVGK	P05556	ITGB1	Integrin beta-1	0.679622	9177.71	1.58122	1790	YES
ELEAENYHDIKR	Q01082	SPTBN1	Spectrin beta chain, non-erythrocytic 1	0.717425	198.514	1.58122	1791	NO
ATFPMQCSALRK	P63241	EIF5A	Eukaryotic translation initiation factor 5A-1	0.700617	2329.68	1.58092	1792	NO
EFLNRFEEAKR	P31948	STIP1	Stress-induced-phosphoprotein 1	0.682469	937.699	1.58082	1793	NO
LEVAQHLGESTVR	P06576	ATP5F1B	ATP synthase subunit beta, mitochondrial	0.70105	1.618e+06	1.58068	1794	NO
KLGTDLEYLK	O15294	OGT	UDP-N-acetylglucosamine--peptide N-acetylglucosaminyltransferase 110 kDa subunit	0.978289	10.986	1.5804	1795	NO
RAVEFQEAQAY	P51148	RAB5C	Ras-related protein Rab-5C	0.671706	98.4134	1.58016	1796	NO
YFRQELER	Q7Z6Z7	HUWE1	E3 ubiquitin-protein ligase HUWE1	0.667039	15.1501	1.57906	1797	NO
VLQLSDTAIVPIGYHVPR	P57737	CORO7	Coronin-7	0.674531	119.124	1.57899	1798	NO
SLSGLILKN	Q92973	TNPO1	Transportin-1	0.679488	111.146	1.57859	1799	NO
KFDSSHDRNEPFVFSLGK	Q13451	FKBP5	Peptidyl-prolyl cis-trans isomerase FKBP5	0.649846	41504.7	1.57813	1800	NO
MAADGDFK	P09382	LGALS1	Galectin-1	0.68886	1079.7	1.57787	1801	NO
QIGSVDTFRIPLITATPR	Q99519	NEU1	Sialidase-1	0.669908	30411.3	1.57773	1802	NO
TNGLTKPAALAAAPAKPGGAGGSK	Q13619	CUL4A	Cullin-4A	0.670572	25080.8	1.57733	1803	NO
ARGNWEQPQNQNQTQHK	Q14157	UBAP2L	Ubiquitin-associated protein 2-like	0.690792	1285.02	1.57721	1804	NO
VETQFQNGHYDK	Q13085	ACACA	Acetyl-CoA carboxylase 1	0.678289	9611.59	1.57628	1805	NO
HTYLPLEVCNIVAGQR	Q9UKV8	AGO2	Protein argonaute-2	0.773485	1.88544e+06	1.57597	1806	NO
EKAEGDVAALNR	P67936	TPM4	Tropomyosin alpha-4 chain	0.670442	1437.77	1.57521	1807	NO
CIIPNHEKK	P35579	MYH9	Myosin-9	0.735884	619.006	1.57495	1808	NO
RALIQCAK	P18206	VCL	Vinculin	0.723287	672.25	1.57473	1809	NO
NEFPEPIKLDK	P51149	RAB7A	Ras-related protein Rab-7a	0.677246	107.854	1.5745	1810	NO
YSQKEDKYEEE	P06753	TPM3	Tropomyosin alpha-3 chain	0.673535	49.4641	1.57439	1811	NO
VQQSLGTR	Q9Y6E2	BZW2	Basic leucine zipper and W2 domain-containing protein 2	0.647998	608.93	1.57413	1812	NO
RVTLELGGK	P30837	ALDH1B1	Aldehyde dehydrogenase X, mitochondrial	0.696998	34.1085	1.57366	1813	NO
VRDVFEAK	P12268	IMPDH2	Inosine-5'-monophosphate dehydrogenase 2	0.719926	103.504	1.57298	1814	NO
VVMALGDYMGASCHAC	P60842	EIF4A1	Eukaryotic initiation factor 4A-I	0.722917	12796.6	1.57246	1815	NO
RTAEHEAAQQDLQSK	Q86UP2	KTN1	Kinectin	0.696244	5.99733	1.57237	1816	NO
MVGLDAAGK	P84077	ARF1	ADP-ribosylation factor 1	0.667786	48.9314	1.57106	1817	NO
DHMGSVMAQVR	Q6P2E9	EDC4	Enhancer of mRNA-decapping protein 4	0.735932	6085.09	1.57082	1818	NO
LSTIALALGVER	P30153	PPP2R1A	Serine/threonine-protein phosphatase 2A 65 kDa regulatory subunit A alpha isoform	0.679449	804170	1.57071	1819	NO
GGFGFRK	Q15056	EIF4H	Eukaryotic translation initiation factor 4H	0.713103	81.1866	1.57049	1820	NO
NQVALNPQNTVFDAKR	P0DMV8;P0DMV9	HSPA1A;HSPA1B	Heat shock 70 kDa protein 1A;Heat shock 70 kDa protein 1B	0.671034	560.481	1.57032	1821	NO
IFEYNENTR	Q96EE3	SEH1L	Nucleoporin SEH1	0.675165	1179.45	1.57019	1822	NO
SYGQQSSFR	Q01844	EWSR1	RNA-binding protein EWS	0.64907	9087.18	1.5701	1823	NO
KVEDLFLTFAKK	Q13813	SPTAN1	Spectrin alpha chain, non-erythrocytic 1	0.812537	4595.22	1.56805	1824	NO
LATEFELRK	A5YKK6	CNOT1	CCR4-NOT transcription complex subunit 1	0.713289	57.658	1.56798	1825	NO
LIVCGHGTLER	Q99519	NEU1	Sialidase-1	0.644022	1291.81	1.56756	1826	NO
LLGHWEEAAHDLALACK	P50502	ST13	Hsc70-interacting protein	0.723525	62838.5	1.56659	1827	NO
IVDRIDNDGDGFVTTEELK	Q15293	RCN1	Reticulocalbin-1	0.687595	684603	1.56651	1828	NO
KGPQNQVGAGT	P52948	NUP98	Nuclear pore complex protein Nup98-Nup96	0.644683	4083.22	1.56527	1829	NO
HEVSGETVVFQGGALGK	Q5VYK3	ECPAS	Proteasome adapter and scaffold protein ECM29	0.688222	29561	1.56515	1830	NO
AVTELNEPLSNEDRNLLSVAYK	Q04917	YWHAH	14-3-3 protein eta	0.656521	32557.1	1.5642	1831	NO
MKGDYFR	P27348	YWHAQ	14-3-3 protein theta	0.684294	682.181	1.56407	1832	NO
VTQLTDR	P15924	DSP	Desmoplakin	0.802346	64459.2	1.56402	1833	NO
SRTPPSAPSQSR	Q9UQ35	SRRM2	Serine/arginine repetitive matrix protein 2	0.668837	58630.5	1.56387	1834	NO
KYDYDSSSVR	Q96TA1	FAM129B	Niban-like protein 1	0.665139	30.4158	1.56363	1835	NO
KVADLILEK	Q96JG6	VPS50	Syndetin	0.663387	3.93877	1.56351	1836	NO
DIRKPGESEE	P48643	CCT5	T-complex protein 1 subunit epsilon	0.705994	99.6443	1.56283	1837	NO
SYITDNCSLLSFHR	Q96JP2	MYO15B	Unconventional myosin-XVB	0.666898	28.2603	1.56245	1838	NO
GMQLMHANAQR	P13284	IFI30	Gamma-interferon-inducible lysosomal thiol reductase	0.732079	2988.99	1.56211	1839	NO
TRENPVVPIGCL	Q9BW72	HIGD2A	HIG1 domain family member 2A, mitochondrial	0.698338	18.7511	1.56191	1840	NO
LQMPSVVNYSGLRK	Q27J81	INF2	Inverted formin-2	0.65173	41.3999	1.56148	1841	NO
ESALCLFTLR	Q9UIW2	PLXNA1	Plexin-A1	0.655603	9184.22	1.56135	1842	YES
KLLEEDVK	P12270	TPR	Nucleoprotein TPR	0.805666	86.576	1.56033	1843	NO
GTGGVDTA	P12532	CKMT1A	Creatine kinase U-type, mitochondrial	0.679441	413.521	1.5601	1844	NO
SCLLLQFTDKR	P61019	RAB2A	Ras-related protein Rab-2A	0.679723	89.6269	1.56005	1845	NO
EELAEALK	P33991	MCM4	DNA replication licensing factor MCM4	0.683765	83.7124	1.56003	1846	NO
SSKFELAVDAVHR	Q8WWM7	ATXN2L	Ataxin-2-like protein	0.661828	2446.53	1.55991	1847	NO
RFIDNLRDR	P12109	COL6A1	Collagen alpha-1(VI) chain	0.670452	26.7144	1.55918	1848	NO
SYNCTPVSSPR	Q8N122	RPTOR	Regulatory-associated protein of mTOR	0.701978	6022.08	1.55872	1849	NO
LYLLQGIR	Q9Y5A7	NUB1	NEDD8 ultimate buster 1	0.683596	512.447	1.55857	1850	NO
IGKFEAR	Q13347	EIF3I	Eukaryotic translation initiation factor 3 subunit I	0.656012	7.52232	1.55835	1851	NO
RAAVEEGIVLGGGCALLR	P10809	HSPD1	60 kDa heat shock protein, mitochondrial	0.755296	61.9797	1.55817	1852	NO
KLVDYDSAR	O00499	BIN1	Myc box-dependent-interacting protein 1	0.653024	527.028	1.55727	1853	NO
VVYGGGAAEISCAL	P48643	CCT5	T-complex protein 1 subunit epsilon	0.69942	3303.17	1.55697	1854	NO
RALEQQVEEM	P35579	MYH9	Myosin-9	0.718235	120.271	1.55673	1855	NO
KLMDLSHR	Q7Z3B4	NUP54	Nucleoporin p54	0.764383	12.6625	1.55532	1856	NO
VVGWSGPVPRPR	P51610	HCFC1	Host cell factor 1	0.603807	29.241	1.55301	1857	NO
LIPDGCGVK	P27635	RPL10	60S ribosomal protein L10	0.661432	105.982	1.55284	1858	NO
AEEDAALQAK	Q13428	TCOF1	Treacle protein	0.677272	397.776	1.55281	1859	NO
NPGFEIIHGLLDR	Q9NSD9	FARSB	Phenylalanine--tRNA ligase beta subunit	0.662875	19.8692	1.55269	1860	NO
MVVPGLDGAQIPRDPSQQELPR	P49327	FASN	Fatty acid synthase	0.728154	5925.91	1.5521	1861	NO
PVRLDLTEK	Q92820	GGH	Gamma-glutamyl hydrolase	0.749644	7791.55	1.55149	1862	NO
LDLAGRDLTDYLMK	P63261	ACTG1	Actin, cytoplasmic 2	0.715689	14.6326	1.5499	1863	NO
FLPLFDRVLVER	P61604	HSPE1	10 kDa heat shock protein, mitochondrial	0.71881	19327.4	1.54938	1864	NO
DQEALEAVKR	O95347	SMC2	Structural maintenance of chromosomes protein 2	0.673799	55.4903	1.54859	1865	NO
TDIPELELFPR	Q8NFA0	USP32	Ubiquitin carboxyl-terminal hydrolase 32	0.670098	30.4103	1.5485	1866	NO
QDDRPPLTSLLSK	Q14008	CKAP5	Cytoskeleton-associated protein 5	0.671629	0.0488882	1.54832	1867	NO
RIVLVDDSIVR	Q06203	PPAT	Amidophosphoribosyltransferase	0.618878	4.39821	1.54826	1868	NO
TGQPMINLYTDRETGK	P35637	FUS	RNA-binding protein FUS	0.65508	1279.15	1.54779	1869	NO
FVLINWTGEGVNDVRK	Q9UJU6	DBNL	Drebrin-like protein	0.655194	116013	1.54774	1870	NO
EFSPFGTITSAK	P11940	PABPC1	Polyadenylate-binding protein 1	0.637553	2.07435e+06	1.54746	1871	NO
FFGDSAASMAIK	Q9Y4L1	HYOU1	Hypoxia up-regulated protein 1	0.661645	361013	1.54742	1872	NO
RIPIHNEDITYDELVLMMQR	Q92734	TFG	Protein TFG	0.675748	29.7129	1.54685	1873	NO
ASPNSDDTVLSPQELQK	Q9UH62	ARMCX3	Armadillo repeat-containing X-linked protein 3	0.774572	1347.51	1.54677	1874	NO
SGPKPFSAPKPQTSPSPK	Q01518	CAP1	Adenylyl cyclase-associated protein 1	0.65989	30.0144	1.54633	1875	NO
LVNTGLLTLR	Q9BYT8	NLN	Neurolysin, mitochondrial	0.647285	10639.5	1.54618	1876	NO
RVMECLKK	Q96QK1	VPS35	Vacuolar protein sorting-associated protein 35	0.759008	95.1982	1.54447	1877	NO
VAGGAAPSKPASAKK	Q14978	NOLC1	Nucleolar and coiled-body phosphoprotein 1	0.849936	63.8508	1.54418	1878	NO
KVNNADDFPNLFR	Q13085	ACACA	Acetyl-CoA carboxylase 1	0.661316	18141.2	1.54373	1879	NO
RVLIAAHGNSLR	P18669	PGAM1	Phosphoglycerate mutase 1	0.688611	4.49193e+06	1.54372	1880	NO
VIEQLGGK	Q9UI12	ATP6V1H	V-type proton ATPase subunit H	0.668123	23.0812	1.54323	1881	NO
DRVTDALNATRA	P10809	HSPD1	60 kDa heat shock protein, mitochondrial	0.709946	3351.29	1.54323	1882	NO
HNSEKPPEPVKPE	Q9UHD1	CHORDC1	Cysteine and histidine-rich domain-containing protein 1	0.662273	57381.6	1.54303	1883	NO
GCPPDDIENPRGSK	P05556	ITGB1	Integrin beta-1	0.815524	1738.36	1.54284	1884	YES
RMAQQLQQQ	Q92879	CELF1	CUGBP Elav-like family member 1	0.822272	140243	1.5426	1885	NO
NSKIEISELNR	P04264	KRT1	Keratin, type II cytoskeletal 1	0.694589	90521.3	1.54237	1886	NO
EENVGLHQTLDQTLNEL	P67936	TPM4	Tropomyosin alpha-4 chain	0.669105	11.2307	1.54217	1887	NO
LGPGGLDPVEVYE	Q16543	CDC37	Hsp90 co-chaperone Cdc37	0.705209	1137.15	1.54129	1888	NO
TIHLSSIRPPR	Q7KZF4	SND1	Staphylococcal nuclease domain-containing protein 1	0.677957	87.2749	1.541	1889	NO
LFEMAYKK	P38646	HSPA9	Stress-70 protein, mitochondrial	0.69341	27533.7	1.54057	1890	NO
TSIAIDTIINQKR	P25705	ATP5F1A	ATP synthase subunit alpha, mitochondrial	0.662377	58176.1	1.53999	1891	NO
FPTQSSFDR	Q9HCD6	TANC2	Protein TANC2	0.742549	369.01	1.53978	1892	NO
VIPALELVEPIKK	P07602	PSAP	Prosaposin	0.660273	11312.4	1.53947	1893	NO
FPNRLNLE	P09382	LGALS1	Galectin-1	0.660092	15792.1	1.53946	1894	NO
GSSASLVLKR	Q00325	SLC25A3	Phosphate carrier protein, mitochondrial	0.64237	1904.26	1.53892	1895	NO
TTDVMFGGK	O43865	AHCYL1	S-adenosylhomocysteine hydrolase-like protein 1	0.629087	813.007	1.53884	1896	NO
VGLKAPGIIPR	P25705	ATP5F1A	ATP synthase subunit alpha, mitochondrial	0.734517	174.688	1.53843	1897	NO
NPSKPHFNH	P55060	CSE1L	Exportin-2	0.854629	975.967	1.53835	1898	NO
DSLHEKFPDAGEDELLK	P46940	IQGAP1	Ras GTPase-activating-like protein IQGAP1	0.708339	515.1	1.53827	1899	NO
LKTEGSDLCDR	P04843	RPN1	Dolichyl-diphosphooligosaccharide--protein glycosyltransferase subunit 1	0.659595	6118.66	1.5375	1900	YES
LGSRPQPAEAYAE	Q5T447	HECTD3	E3 ubiquitin-protein ligase HECTD3	0.793684	21.9833	1.5365	1901	NO
DPQFQK	P06744	GPI	Glucose-6-phosphate isomerase	0.735634	2056.36	1.5361	1902	NO
DEAAYGEL	Q9UL46	PSME2	Proteasome activator complex subunit 2	0.664176	91669.2	1.53543	1903	NO
YSEGYPGKR	P34897	SHMT2	Serine hydroxymethyltransferase, mitochondrial	0.751755	15.9143	1.53537	1904	NO
RVVAEPVELAQEF	O75489	NDUFS3	NADH dehydrogenase [ubiquinone] iron-sulfur protein 3, mitochondrial	0.686136	18.2819	1.53451	1905	NO
FLREWVESMGGK	P50502	ST13	Hsc70-interacting protein	0.650841	18.6249	1.53438	1906	NO
MNKLPFPK	P47712	PLA2G4A	Cytosolic phospholipase A2	0.643651	3.56967	1.53369	1907	NO
DITDGNSEHLKR	Q12907	LMAN2	Vesicular integral-membrane protein VIP36	0.644772	4872.74	1.53341	1908	YES
YLIVVTDGHPLEGYKEPCGGLEDAVNEAK	P12109	COL6A1	Collagen alpha-1(VI) chain	0.665169	30.852	1.53334	1909	NO
GDPIVQHRPMLEER	P40763	STAT3	Signal transducer and activator of transcription 3	0.652225	1909.16	1.53321	1910	NO
LLENMNK	Q6QNY1	BLOC1S2	Biogenesis of lysosome-related organelles complex 1 subunit 2	0.908175	4832.22	1.53275	1911	NO
LLQHGINADDK	Q96P70	IPO9	Importin-9	0.654124	4.74115	1.53263	1912	NO
EIADTPSGDK	P08133	ANXA6	Annexin A6	0.808358	186.774	1.53245	1913	NO
GVITVKDGK	P10809	HSPD1	60 kDa heat shock protein, mitochondrial	0.700076	129.336	1.53229	1914	NO
RGLTPLAR	Q9BWD1	ACAT2	Acetyl-CoA acetyltransferase, cytosolic	0.76391	77.5028	1.532	1915	NO
TSPDTLRR	Q01130	SRSF2	Serine/arginine-rich splicing factor 2	0.688745	1.09102e+07	1.53156	1916	NO
LSQEEYER	Q5JRA6	MIA3	Transport and Golgi organization protein 1 homolog	0.66259	1.95508	1.53149	1917	NO
IAVAAQNCYK	P60174	TPI1	Triosephosphate isomerase	0.663368	2737.17	1.53099	1918	NO
IRVGEPGHGGDPGLVSAY	P21333	FLNA	Filamin-A	0.784327	57.5072	1.53094	1919	NO
ASLSLIEK	P52292	KPNA2	Importin subunit alpha-1	0.647103	967867	1.52948	1920	NO
MNFLKK	P46940	IQGAP1	Ras GTPase-activating-like protein IQGAP1	0.821106	181.975	1.52948	1921	NO
EGDTIIVPGVEGPIVTQIR	O60841	EIF5B	Eukaryotic translation initiation factor 5B	0.823772	121759	1.52898	1922	NO
GSQAHLTVKDEK	Q04726	TLE3	Transducin-like enhancer protein 3	0.870921	588.823	1.52896	1923	NO
GCPEDAAVCAVDK	P11717	IGF2R	Cation-independent mannose-6-phosphate receptor	0.632341	2756.87	1.52851	1924	YES
TELATYPGIIVS	Q9Y394	DHRS7	Dehydrogenase/reductase SDR family member 7	0.671507	926.746	1.52817	1925	NO
IGEEEIQKPEEK	Q15459	SF3A1	Splicing factor 3A subunit 1	0.633602	69.7386	1.52737	1926	NO
ASAYFR	Q9H6T3	RPAP3	RNA polymerase II-associated protein 3	0.839167	164533	1.52651	1927	NO
EAGDNLGALVR	P49411	TUFM	Elongation factor Tu, mitochondrial	0.667271	24.8081	1.5258	1928	NO
YEDLAPCITLK	P29144	TPP2	Tripeptidyl-peptidase 2	0.655541	10459.6	1.52558	1929	NO
EDITHTYKYPEGSSEEREAFTR	P21980	TGM2	Protein-glutamine gamma-glutamyltransferase 2	0.688708	28.2924	1.52492	1930	NO
RAHGFTFTR	P08559	PDHA1	Pyruvate dehydrogenase E1 component subunit alpha, somatic form, mitochondrial	0.65211	15.9841	1.52439	1931	NO
CRELPAQK	P08195	SLC3A2	4F2 cell-surface antigen heavy chain	0.748701	133.223	1.52391	1932	YES
GLGLKPEKLEK	Q8NF37	LPCAT1	Lysophosphatidylcholine acyltransferase 1	0.652978	36.2017	1.52361	1933	NO
SLLPENPLQEPFK	Q15800	MSMO1	Methylsterol monooxygenase 1	0.645157	78534.1	1.52347	1934	NO
KDTYIENEK	P04843	RPN1	Dolichyl-diphosphooligosaccharide--protein glycosyltransferase subunit 1	0.680428	36940.9	1.52317	1935	YES
RVHLMNPMVPGLTGSK	P54577	YARS	Tyrosine--tRNA ligase, cytoplasmic	0.650949	77.2926	1.5226	1936	NO
IQEILTQVK	O00425	IGF2BP3	Insulin-like growth factor 2 mRNA-binding protein 3	0.642977	67.4765	1.52256	1937	NO
KAAALEAMK	P31948	STIP1	Stress-induced-phosphoprotein 1	0.800585	14.3555	1.52234	1938	NO
MIKPFFHSLSEK	P10599	TXN	Thioredoxin	0.657019	30475.5	1.52145	1939	NO
VVVLEVQQRPQVPSVPISK	O94966	USP19	Ubiquitin carboxyl-terminal hydrolase 19	0.644838	1054.08	1.52139	1940	NO
RVGLSGAPADACSTAQK	Q8NFW8	CMAS	N-acylneuraminate cytidylyltransferase	0.643804	37.6752	1.52013	1941	NO
AVSTCAHLFWSGR	Q96QK1	VPS35	Vacuolar protein sorting-associated protein 35	0.6797	5.32638e+06	1.51978	1942	NO
RINPPSSGGTS	P14859	POU2F1	POU domain, class 2, transcription factor 1	0.647005	181.147	1.51977	1943	NO
NVEGQDMLYQSLK	Q10567	AP1B1	AP-1 complex subunit beta-1	0.642423	0.804991	1.5196	1944	NO
AVVVCPKDEDYK	Q00839	HNRNPU	Heterogeneous nuclear ribonucleoprotein U	0.66305	16.7748	1.51858	1945	NO
IGTADRELIQTS	Q9Y371	SH3GLB1	Endophilin-B1	0.786501	22.5705	1.51848	1946	NO
CRGYLVR	P46940	IQGAP1	Ras GTPase-activating-like protein IQGAP1	0.72987	0.936429	1.51844	1947	NO
TGQPMIHIYLDK	Q01844	EWSR1	RNA-binding protein EWS	0.643469	57.1739	1.51825	1948	NO
AIPNQGEILVIR	P50570	DNM2	Dynamin-2	0.647406	8082.06	1.51819	1949	NO
VRAPMVNPTLGVHEADLLK	Q13423	NNT	NAD(P) transhydrogenase, mitochondrial	0.723696	18.9109	1.51769	1950	NO
FVLGGEGLR	Q96GD0	PDXP	Pyridoxal phosphate phosphatase	0.649435	45.2135	1.51738	1951	NO
HFRDVESQK	Q3MHD2	LSM12	Protein LSM12 homolog	0.832333	265.803	1.51719	1952	NO
KVIDQQNGLYR	P27694	RPA1	Replication protein A 70 kDa DNA-binding subunit	0.660133	6.23721	1.51664	1953	NO
AILQATLREEK	Q12904	AIMP1	Aminoacyl tRNA synthase complex-interacting multifunctional protein 1	0.610409	6.97536e+06	1.51662	1954	NO
AAEPYETIAFK	Q15428	SF3A2	Splicing factor 3A subunit 2	0.654232	5505.94	1.51639	1955	NO
YAIAVNDLGTEYVHR	O94925	GLS	Glutaminase kidney isoform, mitochondrial	0.650178	3.71608e+06	1.51464	1956	NO
IIVDDDDSK	Q9NZD8	SPG21	Maspardin	0.643736	3736.49	1.51454	1957	NO
LHAEAISLLK	Q9H270	VPS11	Vacuolar protein sorting-associated protein 11 homolog	0.642151	800357	1.51439	1958	NO
RTGQPMIHIY	Q01844	EWSR1	RNA-binding protein EWS	0.591909	0.565058	1.51419	1959	NO
ARIGNSYFK	P31948	STIP1	Stress-induced-phosphoprotein 1	0.782384	49.612	1.51329	1960	NO
CDSSPDSAEDVR	P02765	AHSG	Alpha-2-HS-glycoprotein	0.65485	759.096	1.51307	1961	NO
SFVQGLGVASDVVRK	P35052	GPC1	Glypican-1	0.692635	6634.05	1.51291	1962	YES
IVVGTPGR	Q14240	EIF4A2	Eukaryotic initiation factor 4A-II	0.685663	10.6635	1.51279	1963	NO
TRDDEPVCGR	Q9HDC9	APMAP	Adipocyte plasma membrane-associated protein	0.666581	9066.6	1.51213	1964	NO
DPSPVSGPVHLFR	Q9UJJ9	GNPTG	N-acetylglucosamine-1-phosphotransferase subunit gamma	0.636264	9.68143	1.51192	1965	NO
ASGPPVSELITK	P10412	HIST1H1E	Histone H1.4	0.636692	14.6637	1.51159	1966	NO
WDPTGNLL	Q9BZK7	TBL1XR1	F-box-like/WD repeat-containing protein TBL1XR1	0.638165	84385.1	1.51098	1967	NO
YDLPTNR	Q14240	EIF4A2	Eukaryotic initiation factor 4A-II	0.647672	7945.22	1.51096	1968	NO
VDAEEKEDVK	O75947	ATP5PD	ATP synthase subunit d, mitochondrial	0.816574	14.7126	1.51064	1969	NO
IQGIEEYKK	Q9Y6G9	DYNC1LI1	Cytoplasmic dynein 1 light intermediate chain 1	0.655038	34.7306	1.5106	1970	NO
AMSGLEGPLTK	Q9P2N5	RBM27	RNA-binding protein 27	0.663319	2097.61	1.51052	1971	NO
LGPDSSVR	Q9ULT8	HECTD1	E3 ubiquitin-protein ligase HECTD1	0.646751	5.94851	1.51049	1972	NO
LDADYPLRVL	O43583	DENR	Density-regulated protein	0.772932	1801.48	1.51046	1973	NO
HVFGQAVK	Q9ULV4	CORO1C	Coronin-1C	0.638471	33.5048	1.50983	1974	NO
RLLLVGAPR	P23229	ITGA6	Integrin alpha-6	0.758668	13.155	1.50983	1975	YES
IASAIVQAR	A6NJ78	METTL15	Probable methyltransferase-like protein 15	0.666548	10312.5	1.50971	1976	NO
HVVSQHQALLGTIR	P25705	ATP5F1A	ATP synthase subunit alpha, mitochondrial	0.655523	52752.9	1.50917	1977	NO
ETSAPELVHILFK	Q8TE67	EPS8L3	Epidermal growth factor receptor kinase substrate 8-like protein 3	0.643915	1.76777	1.50897	1978	NO
KIAETDFEK	Q99615	DNAJC7	DnaJ homolog subfamily C member 7	0.694263	175756	1.50878	1979	NO
EGPVLATSSGAGVFK	Q9H4A3	WNK1	Serine/threonine-protein kinase WNK1	0.663616	1.82501e+06	1.50873	1980	NO
GGLGLILKR	O75832	PSMD10	26S proteasome non-ATPase regulatory subunit 10	0.668838	89.6469	1.50849	1981	NO
ASELGHSLNENVLKPAQEK	Q8N6T3	ARFGAP1	ADP-ribosylation factor GTPase-activating protein 1	0.714498	396284	1.50818	1982	NO
IPPNVEK	Q13085	ACACA	Acetyl-CoA carboxylase 1	0.693386	1160.56	1.50778	1983	NO
KRLEEPEEPK	O75822	EIF3J	Eukaryotic translation initiation factor 3 subunit J	0.635698	13.8843	1.50768	1984	NO
LLESEAVNENLRK	Q7Z4S6	KIF21A	Kinesin-like protein KIF21A	0.617647	881397	1.50764	1985	NO
VSALNSVHCE	Q13085	ACACA	Acetyl-CoA carboxylase 1	0.673417	31.4349	1.50753	1986	NO
RHGAEVIDTPVFELK	P12081	HARS	Histidine--tRNA ligase, cytoplasmic	0.654515	27.2368	1.50729	1987	NO
GEAHLAVNDFELAR	Q02790	FKBP4	Peptidyl-prolyl cis-trans isomerase FKBP4	0.618806	11212.4	1.50647	1988	NO
NLIRDNR	P48643	CCT5	T-complex protein 1 subunit epsilon	0.717229	405.443	1.50607	1989	NO
ELVSSSSSGSDSDSEVDKK	P53999	SUB1	Activated RNA polymerase II transcriptional coactivator p15	0.632391	906.82	1.50589	1990	NO
DRVAILVDDMADTCGTICHAADK	P60891	PRPS1	Ribose-phosphate pyrophosphokinase 1	0.657493	14124	1.50577	1991	NO
SNDLAVLDASNQISVYK	O95163	ELP1	Elongator complex protein 1	0.917433	17390.9	1.5055	1992	NO
TDEQALLSSILAK	Q6IAA8	LAMTOR1	Ragulator complex protein LAMTOR1	0.642293	6.49984e+06	1.50473	1993	NO
ATGLGPVDR	O15067	PFAS	Phosphoribosylformylglycinamidine synthase	0.68167	17.9812	1.50463	1994	NO
LDDVSNDVR	Q86Y56	DNAAF5	Dynein assembly factor 5, axonemal	0.689467	9.40425	1.50462	1995	NO
SAEAILKR	Q9P2R3	ANKFY1	Rabankyrin-5	0.810351	118.771	1.50454	1996	NO
DGSDVIYPAR	P25685	DNAJB1	DnaJ homolog subfamily B member 1	0.64093	10881.3	1.50444	1997	NO
SFTPVFLGSALK	Q96RP9	GFM1	Elongation factor G, mitochondrial	0.602762	3095.38	1.50437	1998	NO
[truncated: 11,738 more rows]
