# Supplementary material for: A machine learning-based chemoproteomic approach to identify drug targets and binding sites in complex proteomes
Source: Nat Commun. 2020 Aug 21;11:4200. doi: 10.1038/s41467-020-18071-x (PMC7442650; doi:10.1038/s41467-020-18071-x)
Supplement: Supplementary file 13 — Supplementary Data 10 [file 41467_2020_18071_MOESM13_ESM.xlsx]

## Sheet: Supplementary Table 10
Supplementary Data 10. Differentially regulated peptides in rapamycin treated HeLa lysate with detergent (2 µM)
Modified Peptide Sequence	Protein Groups	Log2 Fold Change	Q-Value	Protein Description	Protein Name
_GIHPTIISESFQK_	P50991	0.78781	3.48137e-21	T-complex protein 1 subunit delta	TCPD_HUMAN
_LTISPDYAYGAT_	P62942	-0.59779	1.27612e-15	Peptidyl-prolyl cis-trans isomerase FKBP1A	FKB1A_HUMAN
_DSGDGVTHTVPIYEGYALPHAILR_	P60709	-0.782964	2.08945e-15	Actin, cytoplasmic 1	ACTB_HUMAN
_LTISPDYAYGATGHPGIIPPHAT_	P62942	1.45882	5.12244e-15	Peptidyl-prolyl cis-trans isomerase FKBP1A	FKB1A_HUMAN
_SQDAEVGDGTTSVTLLAAEFLK_	Q99832	1.40687	3.28506e-14	T-complex protein 1 subunit eta	TCPH_HUMAN
_EMNPALGIDC[+C2+H3+N+O]LHK_	P48643	1.13269	4.478e-14	T-complex protein 1 subunit epsilon	TCPE_HUMAN
_SLLVIPNTLAVNAAQDSTDLVAK_	P17987	0.91382	7.2673e-14	T-complex protein 1 subunit alpha	TCPA_HUMAN
_VQDDEVGDGTTSVTVLAAELLR_	P78371	1.02923	8.42626e-14	T-complex protein 1 subunit beta	TCPB_HUMAN
_LVLEQVVTSIASVADTAEEK_	O00410	0.757793	2.36488e-13	Importin-5	IPO5_HUMAN
_HLQLFEELRR_	P14618	5.00876	2.77226e-12	Pyruvate kinase PKM	KPYM_HUMAN
_LGGTIDDC[+C2+H3+N+O]ELVEGLVLTQK_	P50991	1.0614	1.19885e-10	T-complex protein 1 subunit delta	TCPD_HUMAN
_ENILHVSENVIFTDVNSILR_	P07814	0.737363	1.35428e-10	Bifunctional glutamate/proline--tRNA ligase	SYEP_HUMAN
_AQDIEAGDGTTSVVIIAGSLLDSC[+C2+H3+N+O]TK_	P50991	0.752573	2.17074e-10	T-complex protein 1 subunit delta	TCPD_HUMAN
_TAQDDITGDGTTSNVLIIGELLK_	P40227	1.74164	1.356e-09	T-complex protein 1 subunit zeta	TCPZ_HUMAN
_EVGDGTTSVVIIAAELLK_	P17987	1.10183	2.88596e-09	T-complex protein 1 subunit alpha	TCPA_HUMAN
_IHPQTIIAGWR_	P78371	0.80459	3.30391e-09	T-complex protein 1 subunit beta	TCPB_HUMAN
_FATEAAITILR_	P17987	1.10076	3.97021e-09	T-complex protein 1 subunit alpha	TCPA_HUMAN
_TTPDVIFVFGFR_	P62847	0.832776	4.29038e-09	40S ribosomal protein S24	RS24_HUMAN
_LC[+C2+H3+N+O]YVALDFEQEMATAASSSSLEK_	P60709	0.606121	4.86009e-09	Actin, cytoplasmic 1	ACTB_HUMAN
_TVPIYEGYALPHAILR_	P60709	-0.593207	5.877e-09	Actin, cytoplasmic 1	ACTB_HUMAN
_ALIAGGGAPEIELALR_	P50991	0.933496	7.98321e-09	T-complex protein 1 subunit delta	TCPD_HUMAN
_EALLSSAVDHGSDEVK_	P78371	0.936243	8.10832e-09	T-complex protein 1 subunit beta	TCPB_HUMAN
_KLGGTIDDC[+C2+H3+N+O]ELVEGLVLTQK_	P50991	1.11729	9.63847e-09	T-complex protein 1 subunit delta	TCPD_HUMAN
_IGLIQFC[+C2+H3+N+O]LSAPK_	P50991	1.06868	9.70976e-09	T-complex protein 1 subunit delta	TCPD_HUMAN
_AGALLEEAEQLLDR_	P48643	1.01025	1.24054e-08	T-complex protein 1 subunit epsilon	TCPE_HUMAN
_VIHDNFGIVEGLMTTVHAITATQK_	P04406	0.66257	1.36865e-08	Glyceraldehyde-3-phosphate dehydrogenase	G3P_HUMAN
_LELAEELLR_	P50990	-0.927485	2.36122e-08	T-complex protein 1 subunit theta	TCPQ_HUMAN
_AQLGVQAFADALLIIPK_	P40227	1.36852	3.23159e-08	T-complex protein 1 subunit zeta	TCPZ_HUMAN
_IADGYEQAAR_	P48643	1.07164	4.57752e-08	T-complex protein 1 subunit epsilon	TCPE_HUMAN
_EVIPSTLAENAGLNPISTVTELR_	P50991	1.13199	4.75717e-08	T-complex protein 1 subunit delta	TCPD_HUMAN
_LLDVVHPAAK_	Q99832	0.864775	5.92699e-08	T-complex protein 1 subunit eta	TCPH_HUMAN
_EQLAIAEFAR_	P17987	0.872668	6.76882e-08	T-complex protein 1 subunit alpha	TCPA_HUMAN
_ADLYISEGLHPR_	Q92526	0.742837	7.34136e-08	T-complex protein 1 subunit zeta-2	TCPW_HUMAN
_FGVEQDVDM[+O]VFASFIR_	P14618	1.24069	8.22793e-08	Pyruvate kinase PKM	KPYM_HUMAN
_YVVVTGITPTPLGEGK_	P11586	0.627053	8.43977e-08	C-1-tetrahydrofolate synthase, cytoplasmic	C1TC_HUMAN
_TIQPEFASVGSK_	Q9Y6M5	-0.695508	9.3757e-08	Zinc transporter 1	ZNT1_HUMAN
_IKPVLM[+O]MNK_	P13639	0.767788	1.1067e-07	Elongation factor 2	EF2_HUMAN
_GALLEEAEQLLDR_	P48643	0.637406	1.37505e-07	T-complex protein 1 subunit epsilon	TCPE_HUMAN
_VIHDNFGIVEGLM[+O]TTVHAITATQK_	P04406	0.586978	2.307e-07	Glyceraldehyde-3-phosphate dehydrogenase	G3P_HUMAN
_HFSGLEEAVYR_	P50990	1.90384	2.32344e-07	T-complex protein 1 subunit theta	TCPQ_HUMAN
_AAAIGIDLGTTYSC[+C2+H3+N+O]VGVFQHGK_	P0DMV8;P0DMV9	0.628614	2.62753e-07	Heat shock 70 kDa protein 1A;Heat shock 70 kDa protein 1B	HS71A_HUMAN;HS71B_HUMAN
_RALIAGGGAPEIELALR_	P50991	1.08394	2.65896e-07	T-complex protein 1 subunit delta	TCPD_HUMAN
_VVALIGVATAADTLVTK_	Q9NUJ1	0.675534	3.19059e-07	Mycophenolic acid acyl-glucuronide esterase, mitochondrial	ABHDA_HUMAN
_NAIDDGC[+C2+H3+N+O]VVPGAGAVEVAMAEALIK_	P40227	1.55092	3.35888e-07	T-complex protein 1 subunit zeta	TCPZ_HUMAN
_DGLLPENTFIVGY_	P11413	-0.707537	3.52099e-07	Glucose-6-phosphate 1-dehydrogenase	G6PD_HUMAN
_ILLANFLAQTEALMR_	P06744	0.591785	3.60046e-07	Glucose-6-phosphate isomerase	G6PI_HUMAN
_EM[+O]SC[+C2+H3+N+O]IAEDVIIVTSSLTK_	Q9Y678	0.662821	3.60105e-07	Coatomer subunit gamma-1	COPG1_HUMAN
_LGANSLLDLVVFGR_	P31040	0.628922	3.85629e-07	Succinate dehydrogenase [ubiquinone] flavoprotein subunit, mitochondrial	SDHA_HUMAN
_RVLIAAHGNSLR_	P18669	0.638866	4.38771e-07	Phosphoglycerate mutase 1	PGAM1_HUMAN
_PLISVYSEK_	P36578	0.6872	5.55056e-07	60S ribosomal protein L4	RL4_HUMAN
_QQHVIETLIGK_	P48643	1.72479	5.64635e-07	T-complex protein 1 subunit epsilon	TCPE_HUMAN
_DDITGDGTTSNVLIIGELLK_	P40227	0.646161	5.90208e-07	T-complex protein 1 subunit zeta	TCPZ_HUMAN
_MVIDEELLGDGHSYSPR_	P28070	-1.11933	6.13678e-07	Proteasome subunit beta type-4	PSB4_HUMAN
_LEGFHTQISK_	Q06323	0.584498	6.76452e-07	Proteasome activator complex subunit 1	PSME1_HUMAN
_TNAENEFVTIKK_	P04264	-1.01172	8.51918e-07	Keratin, type II cytoskeletal 1	K2C1_HUMAN
_ISDSVLVDIKDTEPLIQTA_	P48643	1.31401	8.83098e-07	T-complex protein 1 subunit epsilon	TCPE_HUMAN
_LTSFIGAIAIGDLVK_	P78371	0.688583	9.00421e-07	T-complex protein 1 subunit beta	TCPB_HUMAN
_GAVASVTFDDFHK_	Q14764	0.745715	1.12008e-06	Major vault protein	MVP_HUMAN
_RVIISAPSADAPMFVMGVNHEK_	P04406	0.636406	1.12794e-06	Glyceraldehyde-3-phosphate dehydrogenase	G3P_HUMAN
_RGTGGVDTAAVGGVFDVSNADR_	P12277	0.726097	1.15893e-06	Creatine kinase B-type	KCRB_HUMAN
_FGANAILGVSLAVC[+C2+H3+N+O]K_	P13929	0.662627	1.33362e-06	Beta-enolase	ENOB_HUMAN
_EAILNDEIYC[+C2+H3+N+O]PPETAVLL_	P35241	-1.03181	1.49584e-06	Radixin	RADI_HUMAN
_AFADAMEVIPSTLAENAGLNPISTVTELR_	P50991	1.43383	1.7173e-06	T-complex protein 1 subunit delta	TCPD_HUMAN
_YTGMLEDGK_	P62942	-0.627489	1.80356e-06	Peptidyl-prolyl cis-trans isomerase FKBP1A	FKB1A_HUMAN
_NPWSM[+O]DENLMHIS_	P00966	-0.699415	1.86285e-06	Argininosuccinate synthase	ASSY_HUMAN
_DFLLQQTM[+O]LR_	Q04760	1.13143	1.90328e-06	Lactoylglutathione lyase	LGUL_HUMAN
_YINENLIVNTDELGR_	P17987	0.7339	2.0318e-06	T-complex protein 1 subunit alpha	TCPA_HUMAN
_RLC[+C2+H3+N+O]AAAASILGK_	P30046	0.834174	2.47997e-06	D-dopachrome decarboxylase	DOPD_HUMAN
_TEFLSFMNTELAAFTK_	P31949	0.589431	2.65567e-06	Protein S100-A11	S10AB_HUMAN
_GWDEALLTMSK_	Q00688	0.817153	2.65783e-06	Peptidyl-prolyl cis-trans isomerase FKBP3	FKBP3_HUMAN
_DSLLQDGEFSMDLR_	P07737	1.1082	2.72111e-06	Profilin-1	PROF1_HUMAN
_DGTTHQTSLELFMY_	P00966	-1.27468	2.79148e-06	Argininosuccinate synthase	ASSY_HUMAN
_LVINGNPITIF_	P04406	-0.614832	2.93263e-06	Glyceraldehyde-3-phosphate dehydrogenase	G3P_HUMAN
_LLELAEELLR_	P50990	-0.653472	3.02904e-06	T-complex protein 1 subunit theta	TCPQ_HUMAN
_QLC[+C2+H3+N+O]DNAGFDAT_	Q99832	-0.778361	3.15754e-06	T-complex protein 1 subunit eta	TCPH_HUMAN
_FATHAAALSVR_	P23246	0.69635	3.16928e-06	Splicing factor, proline- and glutamine-rich	SFPQ_HUMAN
_DSC[+C2+H3+N+O]DELIPEYLNFIR_	P08238	-0.995389	3.42122e-06	Heat shock protein HSP 90-beta	HS90B_HUMAN
_SQNVMAAASIANIVK_	P17987	0.886587	3.4791e-06	T-complex protein 1 subunit alpha	TCPA_HUMAN
_TLSGMESYC[+C2+H3+N+O]VR_	P50991	1.54236	3.48221e-06	T-complex protein 1 subunit delta	TCPD_HUMAN
_LISSNLELHSLSTGR_	Q99436	-0.595347	3.85335e-06	Proteasome subunit beta type-7	PSB7_HUMAN
_RVIISAPSADAPM[+O]FVMGVNHEK_	P04406	0.735725	3.90582e-06	Glyceraldehyde-3-phosphate dehydrogenase	G3P_HUMAN
_PLALVLHELGAGR_	P19971	0.847957	3.92637e-06	Thymidine phosphorylase	TYPH_HUMAN
_VNEMIIGGGMAFTFLK_	P00558	0.826628	4.20788e-06	Phosphoglycerate kinase 1	PGK1_HUMAN
_LVTSPC[+C2+H3+N+O]C[+C2+H3+N+O]IVTSTYGWTANMER_	P07900	0.743642	4.52691e-06	Heat shock protein HSP 90-alpha	HS90A_HUMAN
_EVGDLLQLK_	O15270	-0.669442	4.64449e-06	Serine palmitoyltransferase 2	SPTC2_HUMAN
_QVLLSAAEAAEVILR_	P78371	1.15313	5.23756e-06	T-complex protein 1 subunit beta	TCPB_HUMAN
_KYTLPPGVDPTQVSSS_	P04792	-0.945378	5.27531e-06	Heat shock protein beta-1	HSPB1_HUMAN
_VVYGGGAAEISC[+C2+H3+N+O]ALAVSQEADK_	P48643	0.97975	6.09455e-06	T-complex protein 1 subunit epsilon	TCPE_HUMAN
_SFLLLAASTLLK_	Q70CQ2	0.837158	6.11218e-06	Ubiquitin carboxyl-terminal hydrolase 34	UBP34_HUMAN
_PSGASTGIYEALELR_	P13929	0.720916	6.35439e-06	Beta-enolase	ENOB_HUMAN
_SAGPHFNPLSR_	P00441	-0.912056	6.76966e-06	Superoxide dismutase [Cu-Zn]	SODC_HUMAN
_MVTEALKPYSSGGPR_	P06744	-0.603188	7.17441e-06	Glucose-6-phosphate isomerase	G6PI_HUMAN
_ALLSAPNPDDPLANDVAEQWK_	P61088	-0.594262	7.33075e-06	Ubiquitin-conjugating enzyme E2 N	UBE2N_HUMAN
_SVDFQHASEDAR_	P30740	-1.11253	7.48057e-06	Leukocyte elastase inhibitor	ILEU_HUMAN
_HHGPQTLYLPVTLS_	Q14697	-0.659069	7.65058e-06	Neutral alpha-glucosidase AB	GANAB_HUMAN
_YLTVAAVFR_	P68371	0.982937	7.75425e-06	Tubulin beta-4B chain	TBB4B_HUMAN
_EMDRETLIDVAR_	P40227	0.759117	7.81723e-06	T-complex protein 1 subunit zeta	TCPZ_HUMAN
_HAFEIIHLL_	P46782	-0.826507	8.52578e-06	40S ribosomal protein S5	RS5_HUMAN
_FIGAIAIGDLVK_	P78371	0.804317	8.56353e-06	T-complex protein 1 subunit beta	TCPB_HUMAN
_VLPLEALVTDAGEVTEAGK_	Q92616	0.649374	8.99494e-06	eIF-2-alpha kinase activator GCN1	GCN1_HUMAN
_SHVPEVDPGSAELQK_	P49327	-0.595089	9.27984e-06	Fatty acid synthase	FAS_HUMAN
_RLLSDSLPPSTGTFQ_	Q9Y490	-1.9855	9.76026e-06	Talin-1	TLN1_HUMAN
_SADPEGHFETPIWIER_	Q14697	-0.697053	1.03913e-05	Neutral alpha-glucosidase AB	GANAB_HUMAN
_ILYIVASDPYSR_	Q9ULT8	0.587937	1.06797e-05	E3 ubiquitin-protein ligase HECTD1	HECD1_HUMAN
_AEHNDLQYAAPGGLIGVGTK_	P41091	-0.809008	1.07526e-05	Eukaryotic translation initiation factor 2 subunit 3	IF2G_HUMAN
_QIVWNGPVGVF_	P00558	-0.616236	1.11898e-05	Phosphoglycerate kinase 1	PGK1_HUMAN
_SIATLAITTLLK_	Q9UBF2	0.830247	1.15848e-05	Coatomer subunit gamma-2	COPG2_HUMAN
_NGDNMLEPSANMPWFK_	P68104	-0.618829	1.20397e-05	Elongation factor 1-alpha 1	EF1A1_HUMAN
_MVWEGLNVVK_	P22392	-0.588125	1.26457e-05	Nucleoside diphosphate kinase B	NDKB_HUMAN
_NVFLLGFIPAK_	Q92900	0.629858	1.28573e-05	Regulator of nonsense transcripts 1	RENT1_HUMAN
_FRQDLMNIAGTTLSSK_	P78371	0.785806	1.29912e-05	T-complex protein 1 subunit beta	TCPB_HUMAN
_ADTAEEK_	O00410	0.989765	1.34736e-05	Importin-5	IPO5_HUMAN
_ELGITALHIK_	P62263	0.841855	1.35442e-05	40S ribosomal protein S14	RS14_HUMAN
_SHATQAIFEILEK_	P22234	-1.09287	1.36391e-05	Multifunctional protein ADE2	PUR6_HUMAN
_MITIHLPSPVTAQK_	P13639	-0.795485	1.3702e-05	Elongation factor 2	EF2_HUMAN
_EIGADLPSNHVIDR_	O14744	-0.785749	1.37779e-05	Protein arginine N-methyltransferase 5	ANM5_HUMAN
_EM[+O]DRETLIDVAR_	P40227	0.97071	1.39422e-05	T-complex protein 1 subunit zeta	TCPZ_HUMAN
_VNEM[+O]IIGGGMAFTFLK_	P00558	0.58677	1.40781e-05	Phosphoglycerate kinase 1	PGK1_HUMAN
_VLAQNSGFDLQETLVK_	P40227	1.28934	1.41447e-05	T-complex protein 1 subunit zeta	TCPZ_HUMAN
_SKDDQVTVIGAGVT_	P29401	-0.586227	1.41688e-05	Transketolase	TKT_HUMAN
_EFGDNTAGC[+C2+H3+N+O]TSAGPHFNPLSR_	P00441	-0.790087	1.4174e-05	Superoxide dismutase [Cu-Zn]	SODC_HUMAN
_EVDVDDC[+C2+H3+N+O]QDVASEC[+C2+H3+N+O]EVK_	P10599	-0.711971	1.44977e-05	Thioredoxin	THIO_HUMAN
_INALTAASEAAC[+C2+H3+N+O]LIV_	Q99832	0.674097	1.79854e-05	T-complex protein 1 subunit eta	TCPH_HUMAN
_VILAPFDNEQSDLVHR_	O00232	-0.738465	1.80657e-05	26S proteasome non-ATPase regulatory subunit 12	PSD12_HUMAN
_NVLC[+C2+H3+N+O]GNIPPDLFAR_	P23193	-0.758368	1.83221e-05	Transcription elongation factor A protein 1	TCEA1_HUMAN
_VLPQLLTAF_	Q96KG9	-1.38076	2.07103e-05	N-terminal kinase-like protein	SCYL1_HUMAN
_SVADLAESIMK_	P00338	-0.584397	2.10566e-05	L-lactate dehydrogenase A chain	LDHA_HUMAN
_LVPQEEELDDQK_	P12956	-0.583217	2.59631e-05	X-ray repair cross-complementing protein 6	XRCC6_HUMAN
_IITEGFEAAK_	P40227	1.18728	2.64421e-05	T-complex protein 1 subunit zeta	TCPZ_HUMAN
_DNC[+C2+H3+N+O]EELIPEYLNFIR_	P07900	-0.963103	2.65272e-05	Heat shock protein HSP 90-alpha	HS90A_HUMAN
_DFEQEMATAASSSSLEK_	P60709	-0.71612	2.66188e-05	Actin, cytoplasmic 1	ACTB_HUMAN
_EPLFGISTGNLITGL_	P31327	0.97129	2.70626e-05	Carbamoyl-phosphate synthase [ammonia], mitochondrial	CPSM_HUMAN
_SLSNVIAHEISHS_	P09960	-1.19161	2.72623e-05	Leukotriene A-4 hydrolase	LKHA4_HUMAN
_FEETQVPALLEAGFR_	Q14353	-0.593682	2.75168e-05	Guanidinoacetate N-methyltransferase	GAMT_HUMAN
_VHLGEYQAAVDGAR_	Q00610	-0.731252	2.89867e-05	Clathrin heavy chain 1	CLH1_HUMAN
_EM[+O]NPALGIDC[+C2+H3+N+O]LHK_	P48643	1.28774	2.90009e-05	T-complex protein 1 subunit epsilon	TCPE_HUMAN
_QFAEIL_	Q9NUQ9	-0.910366	2.93363e-05	Protein FAM49B	FA49B_HUMAN
_SFIGAIAIGDLVK_	P78371	2.13432	3.02962e-05	T-complex protein 1 subunit beta	TCPB_HUMAN
_GLSFLFPLLK_	P78344	0.630624	3.12039e-05	Eukaryotic translation initiation factor 4 gamma 2	IF4G2_HUMAN
_GSTSDLGHC[+C2+H3+N+O]EK_	P22234	-0.603513	3.27561e-05	Multifunctional protein ADE2	PUR6_HUMAN
_SHSAHFFEFLTK_	P30046	7.03734	3.55942e-05	D-dopachrome decarboxylase	DOPD_HUMAN
_FPSIVGRPR_	P60709	1.24333	3.62396e-05	Actin, cytoplasmic 1	ACTB_HUMAN
_AIGLSVADLAESIMK_	P00338	-0.641848	3.62987e-05	L-lactate dehydrogenase A chain	LDHA_HUMAN
_YVSGFHPSDIEVDLLK_	P61769	-0.826786	3.73717e-05	Beta-2-microglobulin	B2MG_HUMAN
_RNFILDQTNVSAAAQR_	Q00839	0.589956	3.84891e-05	Heterogeneous nuclear ribonucleoprotein U	HNRPU_HUMAN
_HVHEFGDNTAGC[+C2+H3+N+O]TSAGPHFNPLSR_	P00441	-0.701706	3.94114e-05	Superoxide dismutase [Cu-Zn]	SODC_HUMAN
_SEPC[+C2+H3+N+O]ALC[+C2+H3+N+O]SLHSIGK_	P14174	-0.797056	4.00086e-05	Macrophage migration inhibitory factor	MIF_HUMAN
_APVNVTTEVK_	P68104	0.668083	4.05097e-05	Elongation factor 1-alpha 1	EF1A1_HUMAN
_LQYADPVSAQHAK_	P26599	-0.60097	4.15353e-05	Polypyrimidine tract-binding protein 1	PTBP1_HUMAN
_PELVIGDK_	Q96RS6	-3.25825	4.15776e-05	NudC domain-containing protein 1	NUDC1_HUMAN
_KIDDVVNTR_	P50991	-0.676977	4.57764e-05	T-complex protein 1 subunit delta	TCPD_HUMAN
_LAPITSDPTEATAV_	P14618	1.91409	4.61703e-05	Pyruvate kinase PKM	KPYM_HUMAN
_VFDVELLKLE_	P62942	-0.630918	4.78543e-05	Peptidyl-prolyl cis-trans isomerase FKBP1A	FKB1A_HUMAN
_MLESLLPGIR_	P55786	-0.710149	4.78957e-05	Puromycin-sensitive aminopeptidase	PSA_HUMAN
_QQISLATQMVR_	P48643	1.13324	4.81368e-05	T-complex protein 1 subunit epsilon	TCPE_HUMAN
_GVDLLADAVAVTMGPK_	P10809	-0.681499	4.86917e-05	60 kDa heat shock protein, mitochondrial	CH60_HUMAN
_RVDQIIMAK_	P50990	1.59482	5.19079e-05	T-complex protein 1 subunit theta	TCPQ_HUMAN
_SLLC[+C2+H3+N+O]DPNPDDPLVPEIAR_	P61077;P62837	-0.77581	5.21442e-05	Ubiquitin-conjugating enzyme E2 D3;Ubiquitin-conjugating enzyme E2 D2	UB2D3_HUMAN;UB2D2_HUMAN
_TC[+C2+H3+N+O]LLPQLTSPR_	Q86VP6	-0.942588	5.49822e-05	Cullin-associated NEDD8-dissociated protein 1	CAND1_HUMAN
_IDAMHGVVGPY_	P36871	-0.636629	5.75679e-05	Phosphoglucomutase-1	PGM1_HUMAN
_YEAIVDGGINPDSLR_	P49327	-0.611856	5.75921e-05	Fatty acid synthase	FAS_HUMAN
_YAEYFLRPMLQ_	O00410	-0.584736	5.86691e-05	Importin-5	IPO5_HUMAN
_DGKYDLDFK_	P09104	0.84176	5.87025e-05	Gamma-enolase	ENOG_HUMAN
_GTREEDDVVSEDLVQQDVQDLYEAGELK_	P08133	-0.659942	6.3255e-05	Annexin A6	ANXA6_HUMAN
_LFVTNDAATILR_	P50990	2.49046	6.34672e-05	T-complex protein 1 subunit theta	TCPQ_HUMAN
_DGALHM[+O]IGSLAEILLK_	O95373	0.629007	6.43816e-05	Importin-7	IPO7_HUMAN
_LGIEIPAEK_	P14618	1.75044	6.86227e-05	Pyruvate kinase PKM	KPYM_HUMAN
_SNPELFEEWTGNVK_	P17174	-0.729245	7.36894e-05	Aspartate aminotransferase, cytoplasmic	AATC_HUMAN
_FSHDADPEVSYN_	Q13200	-0.631868	7.67568e-05	26S proteasome non-ATPase regulatory subunit 2	PSMD2_HUMAN
_ISDSVLVDIKDTEPLIQTAK_	P48643	1.39552	7.74087e-05	T-complex protein 1 subunit epsilon	TCPE_HUMAN
_M[+O]PEFYNR_	P00966	0.874599	7.91914e-05	Argininosuccinate synthase	ASSY_HUMAN
_LVQNGTEPSSLPFLDPNARPLVPEVSIK_	P27708	0.982543	7.93068e-05	CAD protein	PYR1_HUMAN
_LGEIVTTIPTIGFN_	P84077	-1.07793	8.03779e-05	ADP-ribosylation factor 1	ARF1_HUMAN
_LVEWHQLDVS_	O94888	-0.623059	8.12775e-05	UBX domain-containing protein 7	UBXN7_HUMAN
_VDHQTGPIVWGEPGTNGQHAFYQ_	P06744	-1.17707	8.20966e-05	Glucose-6-phosphate isomerase	G6PI_HUMAN
_SAAEAAEVILR_	P78371	0.666867	8.5686e-05	T-complex protein 1 subunit beta	TCPB_HUMAN
_GSSGGGC[+C2+H3+N+O]FGGSSGGYGGLGGFGGGSFR_	P13645	-0.933876	8.7564e-05	Keratin, type I cytoskeletal 10	K1C10_HUMAN
_NTSPEELGPLANQLTSDYGR_	Q9Y490	1.29568	8.76603e-05	Talin-1	TLN1_HUMAN
_SVASGHLYER_	Q9NYU2	-1.08214	8.95193e-05	UDP-glucose:glycoprotein glucosyltransferase 1	UGGG1_HUMAN
_TLLLSLLATEIER_	P42356	0.944124	8.96282e-05	Phosphatidylinositol 4-kinase alpha	PI4KA_HUMAN
_FQDGDLTLY_	P09211	-1.68845	8.99558e-05	Glutathione S-transferase P	GSTP1_HUMAN
_DDEVQVVR_	Q9UNX3	0.901412	9.04387e-05	60S ribosomal protein L26-like 1	RL26L_HUMAN
_SHSLLPALC[+C2+H3+N+O]DSK_	P27695	-0.939889	9.2133e-05	DNA-(apurinic or apyrimidinic site) lyase	APEX1_HUMAN
_DAAIYLVTSLASK_	P55060	0.615719	9.48834e-05	Exportin-2	XPO2_HUMAN
_KLGGTIDDC[+C2+H3+N+O]ELVEGLVLTQ_	P50991	1.01333	9.6946e-05	T-complex protein 1 subunit delta	TCPD_HUMAN
_DAEVGDGTTSVTLLAAEFLK_	Q99832	0.696862	9.92344e-05	T-complex protein 1 subunit eta	TCPH_HUMAN
_DKDDQEWESPSPPKPT_	P51397	-0.701404	9.9536e-05	Death-associated protein 1	DAP1_HUMAN
_KLIPNPNK_	P78345	-5.7174	0.000100206	Ribonuclease P protein subunit p38	RPP38_HUMAN
_AFSVFLFNTENK_	Q13907	0.749184	0.000102474	Isopentenyl-diphosphate Delta-isomerase 1	IDI1_HUMAN
_TM[+O]TLFSALR_	Q14204	0.697309	0.000102833	Cytoplasmic dynein 1 heavy chain 1	DYHC1_HUMAN
_GVEIEGPLSTETNWDIAHM_	P28070	-0.607804	0.000103308	Proteasome subunit beta type-4	PSB4_HUMAN
_KLADQC[+C2+H3+N+O]TGLQGFL_	P68363	-0.582909	0.000103883	Tubulin alpha-1B chain	TBA1B_HUMAN
_GGPPGDELTTR_	Q9Y2X7	-0.63651	0.000105617	ARF GTPase-activating protein GIT1	GIT1_HUMAN
_KPASFMTSIC[+C2+H3+N+O]DER_	P53396	0.676588	0.000107736	ATP-citrate synthase	ACLY_HUMAN
_KWQDEDGKK_	P39023	6.83513	0.000109227	60S ribosomal protein L3	RL3_HUMAN
_HPDVEVDGFSELR_	P09874	0.776104	0.000112447	Poly [ADP-ribose] polymerase 1	PARP1_HUMAN
_VATAETEGYLR_	O60568	-0.603304	0.000112723	Multifunctional procollagen lysine hydroxylase and glycosyltransferase LH3	PLOD3_HUMAN
_LVQAFQFTDK_	Q06830	0.83651	0.000112976	Peroxiredoxin-1	PRDX1_HUMAN
_LGGTIDDC[+C2+H3+N+O]ELVEGLVLTQ_	P50991	1.09963	0.000116114	T-complex protein 1 subunit delta	TCPD_HUMAN
_GGVLPNIQAVLLPK_	Q16777;Q6FI13	-0.783712	0.000116413	Histone H2A type 2-C;Histone H2A type 2-A	H2A2C_HUMAN;H2A2A_HUMAN
_SGFHGDC[+C2+H3+N+O]LTLTK_	P20618	-0.599696	0.000117693	Proteasome subunit beta type-1	PSB1_HUMAN
_RFQIAQYK_	P04183	0.634559	0.000119161	Thymidine kinase, cytosolic	KITH_HUMAN
_VELFFKD_	P22234	-0.850874	0.000120981	Multifunctional protein ADE2	PUR6_HUMAN
_LLVEQNFPAIAIHR_	O00148	-0.869156	0.000125326	ATP-dependent RNA helicase DDX39A	DX39A_HUMAN
_NFQNIFPPSATLHL_	O95758	-0.749932	0.000125779	Polypyrimidine tract-binding protein 3	PTBP3_HUMAN
_EIEHFVDPSEK_	P41250	-0.72169	0.000131978	Glycine--tRNA ligase	GARS_HUMAN
_VLC[+C2+H3+N+O]ELADLQDK_	P17987	1.28749	0.000132128	T-complex protein 1 subunit alpha	TCPA_HUMAN
_PAGGPKPPSGK_	P50990	0.907803	0.000132416	T-complex protein 1 subunit theta	TCPQ_HUMAN
_FAHIDGDHLTLL_	O43143	-0.589927	0.000135113	Pre-mRNA-splicing factor ATP-dependent RNA helicase DHX15	DHX15_HUMAN
_VDFTQDSNYLLTGGQDK_	Q9Y3F4	-0.923728	0.000136781	Serine-threonine kinase receptor-associated protein	STRAP_HUMAN
_FYELSENDLNFIK_	P13639	-0.70756	0.000137958	Elongation factor 2	EF2_HUMAN
_VQASLAANTFTITGHAETK_	P20290	0.829913	0.000138881	Transcription factor BTF3	BTF3_HUMAN
_PLLDNQVGFK_	P20618	-0.777435	0.000143414	Proteasome subunit beta type-1	PSB1_HUMAN
_RVIISAPSADAPM[+O]FVM[+O]GVNHEK_	P04406	0.739397	0.000151843	Glyceraldehyde-3-phosphate dehydrogenase	G3P_HUMAN
_AQPITPGPSIPGAPQPIPR_	O60341	-0.592493	0.000157745	Lysine-specific histone demethylase 1A	KDM1A_HUMAN
_LFVSDGVPGC[+C2+H3+N+O]LPVLAAA_	P56192	-2.27368	0.000162255	Methionine--tRNA ligase, cytoplasmic	SYMC_HUMAN
_AFYDWDNTELIR_	P35606	-0.736744	0.000163679	Coatomer subunit beta'	COPB2_HUMAN
_TVGGIKPGC[+C2+H3+N+O]FK_	P53396	-0.587989	0.000166278	ATP-citrate synthase	ACLY_HUMAN
_IDSPGHVDFSSEVTAALR_	P13639	-0.626964	0.000167904	Elongation factor 2	EF2_HUMAN
_KVEGHVFPEFK_	O14964	2.26124	0.000171406	Hepatocyte growth factor-regulated tyrosine kinase substrate	HGS_HUMAN
_VQSGNINAAK_	P49368	1.69045	0.000176741	T-complex protein 1 subunit gamma	TCPG_HUMAN
_FDIPVDNLYAEPAVLK_	P60891	-0.696198	0.000180272	Ribose-phosphate pyrophosphokinase 1	PRPS1_HUMAN
_KLVILANNC[+C2+H3+N+O]PALR_	P62888	0.761869	0.000180888	60S ribosomal protein L30	RL30_HUMAN
_VFDVELLK_	P62942	-0.759091	0.000182229	Peptidyl-prolyl cis-trans isomerase FKBP1A	FKB1A_HUMAN
_LSHLKPSSEGLAIVTK_	P10155	0.593491	0.000185438	60 kDa SS-A/Ro ribonucleoprotein	RO60_HUMAN
_IIC[+C2+H3+N+O]ILSHPIK_	P31150	0.599437	0.000187007	Rab GDP dissociation inhibitor alpha	GDIA_HUMAN
_QDQEHPSIR_	O00410	-1.02684	0.000188268	Importin-5	IPO5_HUMAN
_EVGDGTTS_	P17987	-0.721513	0.000189345	T-complex protein 1 subunit alpha	TCPA_HUMAN
_VSLGGFEITPPVVLR_	P06748	-0.916706	0.000191544	Nucleophosmin	NPM_HUMAN
_SDDLFSLPYC[+C2+H3+N+O]PGK_	Q16881	-0.601948	0.000194401	Thioredoxin reductase 1, cytoplasmic	TRXR1_HUMAN
_TLAVNAAQDSTDLVAK_	P17987	0.808663	0.000196651	T-complex protein 1 subunit alpha	TCPA_HUMAN
_VFTTQELVQAFTHAPATLEADR_	O95433	1.10987	0.000199166	Activator of 90 kDa heat shock protein ATPase homolog 1	AHSA1_HUMAN
_VLSIQSHVIR_	O00764	0.605091	0.000201005	Pyridoxal kinase	PDXK_HUMAN
_QADLYISEGLHPR_	Q92526	0.827197	0.000209779	T-complex protein 1 subunit zeta-2	TCPW_HUMAN
_AFVDTAQR_	Q13867	-0.95533	0.000211356	Bleomycin hydrolase	BLMH_HUMAN
_LILLDVNPK_	P21980	-0.888589	0.000211775	Protein-glutamine gamma-glutamyltransferase 2	TGM2_HUMAN
_TDVLYTIC[+C2+H3+N+O]NPC[+C2+H3+N+O]GPVQR_	P14866	-0.677127	0.000212115	Heterogeneous nuclear ribonucleoprotein L	HNRPL_HUMAN
_HYFQNTQGLIF_	P84077	-0.721663	0.000214759	ADP-ribosylation factor 1	ARF1_HUMAN
_LEELDADK_	Q9UG63	1.71319	0.000218839	ATP-binding cassette sub-family F member 2	ABCF2_HUMAN
_VAIEHLDK_	P48643	0.68223	0.000219702	T-complex protein 1 subunit epsilon	TCPE_HUMAN
_INFTEDC[+C2+H3+N+O]PK_	O00410	-0.638934	0.000222612	Importin-5	IPO5_HUMAN
_STFNDLQDLR_	P62834	-0.660194	0.000225851	Ras-related protein Rap-1A	RAP1A_HUMAN
_DHQPTPDSC[+C2+H3+N+O]IISMVVGQLK_	P61970	-0.70985	0.000226181	Nuclear transport factor 2	NTF2_HUMAN
_GSGGGSSGGSIGGR_	P04264	-0.864367	0.000228243	Keratin, type II cytoskeletal 1	K2C1_HUMAN
_VAHPIRPKPPSATSIPAILK_	Q9UMS4	0.813733	0.00022965	Pre-mRNA-processing factor 19	PRP19_HUMAN
_ANEHNVALFK_	O00410	-0.80595	0.000231993	Importin-5	IPO5_HUMAN
_TSC[+C2+H3+N+O]ALTIHAIGR_	Q5VYK3	2.35697	0.00023486	Proteasome adapter and scaffold protein ECM29	ECM29_HUMAN
_AIAVLPVTLDTPMNR_	P09417	-0.816824	0.00023599	Dihydropteridine reductase	DHPR_HUMAN
_KAGADEERAETAR_	P78371	2.91479	0.000244699	T-complex protein 1 subunit beta	TCPB_HUMAN
_VSDVNDDVRR_	Q99460	-0.705692	0.000248796	26S proteasome non-ATPase regulatory subunit 1	PSMD1_HUMAN
_AAPSFSNSFPQIFR_	P23381	-0.720452	0.000252447	Tryptophan--tRNA ligase, cytoplasmic	SYWC_HUMAN
_RTATQLAVNK_	Q99832	0.580817	0.000255252	T-complex protein 1 subunit eta	TCPH_HUMAN
_EDLTEIRDMLL_	P05388	-0.617354	0.000256192	60S acidic ribosomal protein P0	RLA0_HUMAN
_FEDENFILK_	P62937	0.910598	0.000264523	Peptidyl-prolyl cis-trans isomerase A	PPIA_HUMAN
_AVNDSC[+C2+H3+N+O]YQNDDSVLK_	O00410	-0.599289	0.000266055	Importin-5	IPO5_HUMAN
_SLADELALVDVLEDK_	P07195	0.892101	0.000275262	L-lactate dehydrogenase B chain	LDHB_HUMAN
_FYALSASFEPFSNK_	P27797	0.662823	0.000275807	Calreticulin	CALR_HUMAN
_SEVIGDGNQIEIEIPPTR_	Q9NSD9	-0.840614	0.000277338	Phenylalanine--tRNA ligase beta subunit	SYFB_HUMAN
_SGAPVLSLLSVR_	Q9BRP4	0.621729	0.000278002	Proteasomal ATPase-associated factor 1	PAAF1_HUMAN
_QNVQVF_	P42330	-0.70434	0.000279339	Aldo-keto reductase family 1 member C3	AK1C3_HUMAN
_SAEPELQYVALR_	Q10567	-0.830877	0.000279456	AP-1 complex subunit beta-1	AP1B1_HUMAN
_TGTGTLSVFGM[+O]QAR_	P04818	1.02157	0.000282004	Thymidylate synthase	TYSY_HUMAN
_QSSELPFIK_	Q12965	-0.906234	0.000285802	Unconventional myosin-Ie	MYO1E_HUMAN
_GWEEGVAQMSVGQR_	P62942	2.67523	0.000285876	Peptidyl-prolyl cis-trans isomerase FKBP1A	FKB1A_HUMAN
_ENVNSLLPVFEEFLK_	Q92616	0.726223	0.000286132	eIF-2-alpha kinase activator GCN1	GCN1_HUMAN
_VLVTGAAGQIA_	P40925	-1.85678	0.000289082	Malate dehydrogenase, cytoplasmic	MDHC_HUMAN
_M[+C2+H2+O]MGHRPVLVLSQNTK_	P49368	1.22379	0.000298216	T-complex protein 1 subunit gamma	TCPG_HUMAN
_FADLHAYLDNMK_	P54577	-0.84445	0.000303468	Tyrosine--tRNA ligase, cytoplasmic	SYYC_HUMAN
_IGEHTPSALAIM[+O]ENANVLAR_	P04075	0.802752	0.000307843	Fructose-bisphosphate aldolase A	ALDOA_HUMAN
_RVYATILNAGTNTDGFK_	P49327	0.59022	0.000311791	Fatty acid synthase	FAS_HUMAN
_ISLIIPPK_	P62495	-0.863751	0.000312321	Eukaryotic peptide chain release factor subunit 1	ERF1_HUMAN
_SGDHC[+C2+H3+N+O]IIGR_	P00441	-0.931407	0.000313765	Superoxide dismutase [Cu-Zn]	SODC_HUMAN
_TGC[+C2+H3+N+O]IDIILGR_	P23526	-0.588399	0.000320115	Adenosylhomocysteinase	SAHH_HUMAN
_QIPFPSGTPL_	Q12904	-0.644069	0.000324395	Aminoacyl tRNA synthase complex-interacting multifunctional protein 1	AIMP1_HUMAN
_EGTDSSQGIPQLVSNIS_	Q99832	1.02154	0.000325002	T-complex protein 1 subunit eta	TCPH_HUMAN
_IHPTSVISGYR_	P17987	0.680029	0.000331313	T-complex protein 1 subunit alpha	TCPA_HUMAN
_LDQLSNPELLFK_	P78527	-0.642196	0.000331356	DNA-dependent protein kinase catalytic subunit	PRKDC_HUMAN
_LVNPESGYNVSLLYDLENLPASK_	O15144	-1.17211	0.000343963	Actin-related protein 2/3 complex subunit 2	ARPC2_HUMAN
_ISLGLPVGAVINC[+C2+H3+N+O]A_	P62829	-0.989814	0.000350073	60S ribosomal protein L23	RL23_HUMAN
_GPQAHLVHGVQEQTFIAH_	P05187	-1.02239	0.000356282	Alkaline phosphatase, placental type	PPB1_HUMAN
_PEETQTQ_	P07900	1.03957	0.000361545	Heat shock protein HSP 90-alpha	HS90A_HUMAN
_IQFTSLYHK_	P85037	0.682962	0.000373004	Forkhead box protein K1	FOXK1_HUMAN
_AGLLVLAVLSDGAGDHIR_	Q8TEX9	0.780175	0.000373075	Importin-4	IPO4_HUMAN
_HVINMC[+C2+H3+N+O]LNVIK_	Q13098	0.613707	0.000389875	COP9 signalosome complex subunit 1	CSN1_HUMAN
_SQLQDTQELLQEETR_	P35580	-1.03296	0.000397771	Myosin-10	MYH10_HUMAN
_ETLLNSATTSLNSK_	P50991	1.07479	0.000403169	T-complex protein 1 subunit delta	TCPD_HUMAN
_SVYAHFPINVVIQ_	P32969	-0.726328	0.000404749	60S ribosomal protein L9	RL9_HUMAN
_FLC[+C2+H3+N+O]SGGHNALFETF_	Q7Z6Z7	-0.632695	0.000408026	E3 ubiquitin-protein ligase HUWE1	HUWE1_HUMAN
_GGDEAAGLEADLEC[+C2+H3+N+O]K_	P49588	-0.619189	0.00040888	Alanine--tRNA ligase, cytoplasmic	SYAC_HUMAN
_TMTLFSALR_	Q14204	0.588311	0.000409687	Cytoplasmic dynein 1 heavy chain 1	DYHC1_HUMAN
_VATAQDDITGDGTTSNVLIIGELLK_	P40227	1.35515	0.000409932	T-complex protein 1 subunit zeta	TCPZ_HUMAN
_LNADEAVTR_	P34932	-1.24309	0.000411555	Heat shock 70 kDa protein 4	HSP74_HUMAN
_EVAIDC[+C2+H3+N+O]YEK_	P42704	-0.604443	0.000414227	Leucine-rich PPR motif-containing protein, mitochondrial	LPPRC_HUMAN
_TNYEAGKDDYVK_	P09211	-0.598911	0.000416855	Glutathione S-transferase P	GSTP1_HUMAN
_EVGVWDNYC[+C2+H3+N+O]VK_	P40227	0.727238	0.000419123	T-complex protein 1 subunit zeta	TCPZ_HUMAN
_ADALLIIPK_	Q92526	0.602077	0.00042114	T-complex protein 1 subunit zeta-2	TCPW_HUMAN
_LQQVLQMESHIQSTSDR_	Q14974	0.588979	0.000421171	Importin subunit beta-1	IMB1_HUMAN
_HM[+O]YHSLYLK_	P84098	0.942128	0.000422774	60S ribosomal protein L19	RL19_HUMAN
_WGLGGTC[+C2+H3+N+O]_	Q16881	-0.685521	0.000434439	Thioredoxin reductase 1, cytoplasmic	TRXR1_HUMAN
_HLTASEAK_	P39748	0.714253	0.000441199	Flap endonuclease 1	FEN1_HUMAN
_GVAALTSDPAVQAIVLDTASDVLDK_	Q9Y490	0.584441	0.000442124	Talin-1	TLN1_HUMAN
_AVC[+C2+H3+N+O]MLSNTTAVAEAWAR_	Q9BQE3	0.612047	0.000445934	Tubulin alpha-1C chain	TBA1C_HUMAN
_DHPQPIDPLLK_	Q86VP6	-0.764677	0.000449454	Cullin-associated NEDD8-dissociated protein 1	CAND1_HUMAN
_VGGVQSLGGTGALR_	P17174	0.592875	0.000452262	Aspartate aminotransferase, cytoplasmic	AATC_HUMAN
_C[+C2+H3+N+O]C[+C2+H3+N+O]EDDIVPHVLPFIK_	Q14974	-0.635864	0.000456404	Importin subunit beta-1	IMB1_HUMAN
_SNLVMEELGPELK_	Q96TA1	-0.588864	0.000458135	Niban-like protein 1	NIBL1_HUMAN
_EFEDPLVGEDTER_	P37268	-0.764176	0.000458937	Squalene synthase	FDFT_HUMAN
_LGEIVTTIPTIGF_	P84077	-0.631877	0.000460609	ADP-ribosylation factor 1	ARF1_HUMAN
_VVGDVDTSLPR_	Q15029	-0.989458	0.000467313	116 kDa U5 small nuclear ribonucleoprotein component	U5S1_HUMAN
_RVYSLFLDESR_	Q9Y230	0.935964	0.000495808	RuvB-like 2	RUVB2_HUMAN
_YLLQYQEPIPC[+C2+H3+N+O]EQLVTAL_	P25789	-0.655033	0.000504597	Proteasome subunit alpha type-4	PSA4_HUMAN
_SQPILSAPGPTK_	Q9ULT8	-1.06666	0.000506341	E3 ubiquitin-protein ligase HECTD1	HECD1_HUMAN
_LC[+C2+H3+N+O]PGGQLPFLLYGTE_	O00299	-0.5802	0.00051681	Chloride intracellular channel protein 1	CLIC1_HUMAN
_SLVELGDLDPLASLK_	P09661	-0.824623	0.000518407	U2 small nuclear ribonucleoprotein A'	RU2A_HUMAN
_TVATLSILGTR_	Q9H3U1	0.63504	0.000519193	Protein unc-45 homolog A	UN45A_HUMAN
_ILNTPDLR_	P00505	-0.592391	0.000528814	Aspartate aminotransferase, mitochondrial	AATM_HUMAN
_PFFHSL_	P10599	-0.925722	0.000544285	Thioredoxin	THIO_HUMAN
_KIHPQTIIAGWR_	P78371	0.830028	0.00054536	T-complex protein 1 subunit beta	TCPB_HUMAN
_TDAVEALTALNHYQIR_	Q8WVV9	0.985762	0.000554487	Heterogeneous nuclear ribonucleoprotein L-like	HNRLL_HUMAN
_DQDTLSQHGIHDGLTVHL_	Q9UMX0	-0.661983	0.000560196	Ubiquilin-1	UBQL1_HUMAN
_EMGGHHIVALC[+C2+H3+N+O]VLK_	P00492	1.24502	0.000576615	Hypoxanthine-guanine phosphoribosyltransferase	HPRT_HUMAN
_GGLSPSIDTLDHIR_	P67775	-0.984409	0.000579508	Serine/threonine-protein phosphatase 2A catalytic subunit alpha isoform	PP2AA_HUMAN
_M[+O]VTGGANLGR_	P62701	-0.769805	0.000584349	40S ribosomal protein S4, X isoform	RS4X_HUMAN
_C[+C2+H3+N+O]LTWEGQQFQGK_	P61970	-0.585512	0.000587252	Nuclear transport factor 2	NTF2_HUMAN
_GVDTLVVTNAAGGLNPK_	P00491	-0.928701	0.000587279	Purine nucleoside phosphorylase	PNPH_HUMAN
_NTEILPPGSHTGFSGL_	Q9Y5S2	-1.25536	0.000589597	Serine/threonine-protein kinase MRCK beta	MRCKB_HUMAN
_AENDVVIPLK_	Q96DG6	-0.683869	0.000609643	Carboxymethylenebutenolidase homolog	CMBL_HUMAN
_DTEPLIQTAK_	P48643	0.894849	0.000611097	T-complex protein 1 subunit epsilon	TCPE_HUMAN
_ALLVEPVINSY_	P21980	-0.731773	0.000614652	Protein-glutamine gamma-glutamyltransferase 2	TGM2_HUMAN
_LVLVNAVYFR_	P35237	0.664888	0.000631137	Serpin B6	SPB6_HUMAN
_IVLLSANSIR_	O95071	-0.965768	0.000637084	E3 ubiquitin-protein ligase UBR5	UBR5_HUMAN
_INNVIDNLIVAPGTF_	Q12905	-0.612881	0.000643876	Interleukin enhancer-binding factor 2	ILF2_HUMAN
_VVIIGAGKPAAVVL_	Q14697	-0.584992	0.000651325	Neutral alpha-glucosidase AB	GANAB_HUMAN
_C[+C2+H3+N+O]LIPC[+C2+H3+N+O]AIDQDPYFR_	P23381	-0.827404	0.000658249	Tryptophan--tRNA ligase, cytoplasmic	SYWC_HUMAN
_ALESDMAPVLIM_	Q9Y230	-0.582772	0.000663847	RuvB-like 2	RUVB2_HUMAN
_NHTLALTETGSVFAFGENK_	Q9P258	0.838512	0.00066416	Protein RCC2	RCC2_HUMAN
_NSIPGIESPFEQAK_	P13010	-0.659634	0.000671421	X-ray repair cross-complementing protein 5	XRCC5_HUMAN
_LRPLSYPDTDVILM_	P61586	-0.59991	0.000680501	Transforming protein RhoA	RHOA_HUMAN
_PMFIVN_	P14174	-0.682651	0.000683887	Macrophage migration inhibitory factor	MIF_HUMAN
_DIFGWQLPNTR_	Q96DG6	-0.834174	0.000689132	Carboxymethylenebutenolidase homolog	CMBL_HUMAN
_GPLLFDDLPPASST_	Q9H0C8	-1.47335	0.000697593	Integrin-linked kinase-associated serine/threonine phosphatase 2C	ILKAP_HUMAN
_M[+O]ADAIILAIAGGQELLAR_	O94979	0.759257	0.000706951	Protein transport protein Sec31A	SC31A_HUMAN
_LPVATIFTTHATLLGR_	P13807	1.10968	0.000709593	Glycogen [starch] synthase, muscle	GYS1_HUMAN
_IVGFDFDGTPR_	O14818	-0.759813	0.000710681	Proteasome subunit alpha type-7	PSA7_HUMAN
_GFNPPVLVFVQSIER_	Q9Y2R4	1.1661	0.000712872	Probable ATP-dependent RNA helicase DDX52	DDX52_HUMAN
_GLSYDGLLGNNQIFPK_	P43358	-0.795355	0.00072199	Melanoma-associated antigen 4	MAGA4_HUMAN
_LLIQAAIVR_	Q13616	0.660966	0.000734187	Cullin-1	CUL1_HUMAN
_C[+C2+H3+N+O]PFGALSIVNLPSNLEK_	P61221	0.584509	0.000740018	ATP-binding cassette sub-family E member 1	ABCE1_HUMAN
_SELAEDK_	P08238	-1.14508	0.000740958	Heat shock protein HSP 90-beta	HS90B_HUMAN
_ALFAISC[+C2+H3+N+O]LVR_	Q9NZL4	0.606112	0.000753069	Hsp70-binding protein 1	HPBP1_HUMAN
_SFKPDFGAE_	P35606	-0.605994	0.000754828	Coatomer subunit beta'	COPB2_HUMAN
_DALSDLALHF_	P50991	-0.698533	0.000757119	T-complex protein 1 subunit delta	TCPD_HUMAN
_GLTEGLHGFHVH_	P00441	-0.868216	0.000758185	Superoxide dismutase [Cu-Zn]	SODC_HUMAN
_ALLDSLQLGPDSLTVH_	Q14697	-0.848861	0.000762581	Neutral alpha-glucosidase AB	GANAB_HUMAN
_KGILLQLFGGTR_	P33991	1.05034	0.000772948	DNA replication licensing factor MCM4	MCM4_HUMAN
_QIENFVPVLVEEAFHGK_	Q13045	-0.674433	0.000777326	Protein flightless-1 homolog	FLII_HUMAN
_M[+O]SINAEEVVVGDLVEVK_	P05023	0.822984	0.00079225	Sodium/potassium-transporting ATPase subunit alpha-1	AT1A1_HUMAN
_ALIAAQYSGAQVR_	P26641	0.613998	0.000794913	Elongation factor 1-gamma	EF1G_HUMAN
_APIRPDIVNFVHTNLRK_	P36578	0.919306	0.000800875	60S ribosomal protein L4	RL4_HUMAN
_QDAEVGDGTTSVTLLAAEFLK_	Q99832	1.37056	0.00080331	T-complex protein 1 subunit eta	TCPH_HUMAN
_APGFAQMLK_	P50990	1.17951	0.000809057	T-complex protein 1 subunit theta	TCPQ_HUMAN
_AFMEAL_	P08238	-0.6281	0.000826488	Heat shock protein HSP 90-beta	HS90B_HUMAN
_FNALFAQGNYSEAAK_	Q00610	0.681752	0.000829412	Clathrin heavy chain 1	CLH1_HUMAN
_IDIGLPPPK_	Q96DV4	-0.623563	0.000835194	39S ribosomal protein L38, mitochondrial	RM38_HUMAN
_GVQLIDFSPC[+C2+H3+N+O]ER_	P55884	-0.713159	0.000839936	Eukaryotic translation initiation factor 3 subunit B	EIF3B_HUMAN
_TVLIAC[+C2+H3+N+O]NVK_	P25205	0.716842	0.000848671	DNA replication licensing factor MCM3	MCM3_HUMAN
_IENHEGVR_	P14618	8.77016	0.000849744	Pyruvate kinase PKM	KPYM_HUMAN
_TC[+C2+H3+N+O]VLFR_	P61026	0.759682	0.000858423	Ras-related protein Rab-10	RAB10_HUMAN
_NAIDDGC[+C2+H3+N+O]VVPGAGAVE_	P40227	-0.845998	0.000859411	T-complex protein 1 subunit zeta	TCPZ_HUMAN
_SEADADILFNFSHFK_	Q14166	-0.89067	0.000866169	Tubulin--tyrosine ligase-like protein 12	TTL12_HUMAN
_RGQTC[+C2+H3+N+O]VVHYTGMLEDGK_	P62942	4.12761	0.00087066	Peptidyl-prolyl cis-trans isomerase FKBP1A	FKB1A_HUMAN
_FWEVISDEHGIDPTGTYHG_	P68371	-1.2448	0.000876532	Tubulin beta-4B chain	TBB4B_HUMAN
_AAAPASVPAQAPK_	P47914	0.653685	0.000887572	60S ribosomal protein L29	RL29_HUMAN
_GLTEGLHGF_	P00441	-0.905197	0.000892149	Superoxide dismutase [Cu-Zn]	SODC_HUMAN
_RGNILIPGIN_	Q96KP4	-0.624079	0.000892205	Cytosolic non-specific dipeptidase	CNDP2_HUMAN
_IAFAITAIK_	P62269	0.660555	0.000906052	40S ribosomal protein S18	RS18_HUMAN
_IFVGENILEESENLHNADQPLR_	Q99613	-0.802386	0.000906535	Eukaryotic translation initiation factor 3 subunit C	EIF3C_HUMAN
_TMC[+C2+H3+N+O]PIEGEGNIAR_	Q13155	-0.951235	0.000912176	Aminoacyl tRNA synthase complex-interacting multifunctional protein 2	AIMP2_HUMAN
_ALESSIAPIVIF_	Q9Y265	-1.14152	0.00092005	RuvB-like 1	RUVB1_HUMAN
_GHEEEVISNPLSPR_	Q93100	-0.689984	0.000926613	Phosphorylase b kinase regulatory subunit beta	KPBB_HUMAN
_GDVTITNDGATILK_	P50991	1.05044	0.000944125	T-complex protein 1 subunit delta	TCPD_HUMAN
_GFLPYC[+C2+H3+N+O]EPVYQR_	Q92973	-0.619571	0.000948193	Transportin-1	TNPO1_HUMAN
_GEDLTEEEDGGIIRR_	Q02790	0.981839	0.000949748	Peptidyl-prolyl cis-trans isomerase FKBP4	FKBP4_HUMAN
_TLAQLNPESSLFIIA_	P06744	-0.737256	0.00095079	Glucose-6-phosphate isomerase	G6PI_HUMAN
_NDLGSGSNIDLC[+C2+H3+N+O]VISK_	Q99436	-0.621794	0.00095557	Proteasome subunit beta type-7	PSB7_HUMAN
_RLQTSSVLVSGLR_	P22314	0.593956	0.000958112	Ubiquitin-like modifier-activating enzyme 1	UBA1_HUMAN
_IGNSTAIQELFKR_	P68371	-0.772782	0.000963908	Tubulin beta-4B chain	TBB4B_HUMAN
_QIFDYGEIPNFPR_	P00491	-0.725507	0.000968541	Purine nucleoside phosphorylase	PNPH_HUMAN
_AVAGGAPSVGIK_	P25787	-0.62663	0.000971415	Proteasome subunit alpha type-2	PSA2_HUMAN
_PVAVALDTK_	P14618	0.60109	0.000974247	Pyruvate kinase PKM	KPYM_HUMAN
_SC[+C2+H3+N+O]QHEC[+C2+H3+N+O]GGIS_	P53611	-0.642913	0.00097528	Geranylgeranyl transferase type-2 subunit beta	PGTB2_HUMAN
_TEPIDEYC[+C2+H3+N+O]VQQLK_	P08238	-0.891608	0.000977653	Heat shock protein HSP 90-beta	HS90B_HUMAN
_VVGFHVLGPNAGEVTQGFAA_	Q16881	-0.621707	0.000982884	Thioredoxin reductase 1, cytoplasmic	TRXR1_HUMAN
_ITEGDVVVGIASSGLHSNGFSLVR_	P22102	0.67714	0.000984327	Trifunctional purine biosynthetic protein adenosine-3	PUR2_HUMAN
_MFILEQEEYQR_	P35580	-0.793826	0.0010131	Myosin-10	MYH10_HUMAN
_TVEEVHSR_	P30740	-1.01453	0.001019	Leukocyte elastase inhibitor	ILEU_HUMAN
_YLENIDEFVTDQNK_	Q15054	-0.720547	0.00102037	DNA polymerase delta subunit 3	DPOD3_HUMAN
_EQQIETVC[+C2+H3+N+O]ETIQNLVDNIK_	Q96Q15	1.53623	0.00103246	Serine/threonine-protein kinase SMG1	SMG1_HUMAN
_FQQGDMESNGK_	P06744	-0.755509	0.00103474	Glucose-6-phosphate isomerase	G6PI_HUMAN
_IFGVTTLDIVR_	P40926	0.667694	0.0010397	Malate dehydrogenase, mitochondrial	MDHM_HUMAN
_YKDEDGDLITIF_	Q92734	-0.733998	0.00104485	Protein TFG	TFG_HUMAN
_LGSTAIGIQTSEGVC[+C2+H3+N+O]LAVEK_	P28066	1.20191	0.00104907	Proteasome subunit alpha type-5	PSA5_HUMAN
_VFKDPVADPNK_	P43490	-0.700175	0.0010491	Nicotinamide phosphoribosyltransferase	NAMPT_HUMAN
_AGAGSATLSMAYAGAR_	P40926	0.622821	0.00105935	Malate dehydrogenase, mitochondrial	MDHM_HUMAN
_TC[+C2+H3+N+O]C[+C2+H3+N+O]EDDIVPHVLPFIK_	Q14974	-0.64867	0.00107502	Importin subunit beta-1	IMB1_HUMAN
_LLSPSSSIVPAFNTGTITQVIK_	O43747	-0.64567	0.0010868	AP-1 complex subunit gamma-1	AP1G1_HUMAN
_TLWQDIIEK_	O75694	-0.852448	0.00109548	Nuclear pore complex protein Nup155	NU155_HUMAN
_GGTIDDC[+C2+H3+N+O]ELVEGLVLTQK_	P50991	1.1185	0.00110275	T-complex protein 1 subunit delta	TCPD_HUMAN
_LAVEALSSLDGDLAGR_	P12277	0.597481	0.0011056	Creatine kinase B-type	KCRB_HUMAN
_YSAYLVAEK_	P08238	-0.644577	0.00110591	Heat shock protein HSP 90-beta	HS90B_HUMAN
_PFGVALLFGGVDEK_	P28066	0.622763	0.00110718	Proteasome subunit alpha type-5	PSA5_HUMAN
_IDASC[+C2+H3+N+O]LTWEGQQFQGK_	P61970	-0.601023	0.00111026	Nuclear transport factor 2	NTF2_HUMAN
_TLVGHDNWVR_	P43034	-0.617651	0.00111333	Platelet-activating factor acetylhydrolase IB subunit alpha	LIS1_HUMAN
_ISAFGYLEC[+C2+H3+N+O]SAK_	P08134	0.689098	0.00112222	Rho-related GTP-binding protein RhoC	RHOC_HUMAN
_SGDEM[+O]VSLK_	P07900	-0.778891	0.00112222	Heat shock protein HSP 90-alpha	HS90A_HUMAN
_RPRDDEEEEQK_	Q8WYA6	-3.80298	0.00112854	Beta-catenin-like protein 1	CTBL1_HUMAN
_DFIILSC[+C2+H3+N+O]VR_	Q92900	0.631672	0.00113083	Regulator of nonsense transcripts 1	RENT1_HUMAN
_LDDPQAVSDILEK_	Q99460	-0.817565	0.0011339	26S proteasome non-ATPase regulatory subunit 1	PSMD1_HUMAN
_KEDLFGRPSQGLY_	O95071	0.66916	0.00113933	E3 ubiquitin-protein ligase UBR5	UBR5_HUMAN
_VIDEELLGDGHSYSPR_	P28070	-0.70229	0.00114253	Proteasome subunit beta type-4	PSB4_HUMAN
_LTPFMLGALVAM[+O]YEHK_	P06744	1.03303	0.00114323	Glucose-6-phosphate isomerase	G6PI_HUMAN
_VADLIESMLK_	P07195	-0.696777	0.00114457	L-lactate dehydrogenase B chain	LDHB_HUMAN
_TQPTQVSLPPTAEPAK_	O95747	-0.929816	0.00114783	Serine/threonine-protein kinase OSR1	OXSR1_HUMAN
_LAGVTALSC[+C2+H3+N+O]WLPLR_	O75608	0.653538	0.00115036	Acyl-protein thioesterase 1	LYPA1_HUMAN
_VVC[+C2+H3+N+O]EATQC[+C2+H3+N+O]PDTR_	Q14974	-0.597002	0.00115499	Importin subunit beta-1	IMB1_HUMAN
_EGTDSSQGIPQLVSNISAC[+C2+H3+N+O]QVIAEAVR_	Q99832	1.72681	0.00116004	T-complex protein 1 subunit eta	TCPH_HUMAN
_ITVVGVGAVGMA_	P00338	-0.737431	0.00116213	L-lactate dehydrogenase A chain	LDHA_HUMAN
_LAIGDLVSAEVGPR_	Q9H4A4	-0.631266	0.00116973	Aminopeptidase B	AMPB_HUMAN
_LFQLQTLGLK_	Q96LI5	0.625825	0.00117173	CCR4-NOT transcription complex subunit 6-like	CNO6L_HUMAN
_ADLESLLQTPGGK_	Q86XI2	3.60922	0.00117209	Condensin-2 complex subunit G2	CNDG2_HUMAN
_MAVTFIGN_	P07437	-0.698341	0.00117854	Tubulin beta chain	TBB5_HUMAN
_AQDPSEVLTML_	Q12905	-0.614101	0.00118808	Interleukin enhancer-binding factor 2	ILF2_HUMAN
_LYEQVNMR_	P62304	-0.807926	0.00119435	Small nuclear ribonucleoprotein E	RUXE_HUMAN
_KDPELWGSVL_	Q00610	-0.649578	0.00121306	Clathrin heavy chain 1	CLH1_HUMAN
_IDLRPVLGEGVPILAS_	Q86VP6	-0.95662	0.00123668	Cullin-associated NEDD8-dissociated protein 1	CAND1_HUMAN
_GEEIGAEMALR_	Q13200	-0.974939	0.00123746	26S proteasome non-ATPase regulatory subunit 2	PSMD2_HUMAN
_GLNIYEHDDK_	P35241	-0.667391	0.0012401	Radixin	RADI_HUMAN
_ILHPPVDDPQSGELPSER_	P49427	-0.632089	0.00124142	Ubiquitin-conjugating enzyme E2 R1	UB2R1_HUMAN
_QENLPILK_	P05023	-1.06271	0.00125348	Sodium/potassium-transporting ATPase subunit alpha-1	AT1A1_HUMAN
_ALLEEAEQLLDR_	P48643	0.822741	0.00125714	T-complex protein 1 subunit epsilon	TCPE_HUMAN
_DLPNELIELLEK_	Q00610	-0.687742	0.00126859	Clathrin heavy chain 1	CLH1_HUMAN
_LVLEQVVTSIA_	O00410	-0.766195	0.00126886	Importin-5	IPO5_HUMAN
_INNVIDNLIVAPGTFEVQ_	Q12905	-0.674343	0.00126954	Interleukin enhancer-binding factor 2	ILF2_HUMAN
_DGNVLLHEMQIQHPTASLIAK_	P40227	1.18639	0.00128399	T-complex protein 1 subunit zeta	TCPZ_HUMAN
_VDLLNQEIEFLK_	P35908	-0.778563	0.00128679	Keratin, type II cytoskeletal 2 epidermal	K22E_HUMAN
_QAFTDVATGSLGQGLGAAC[+C2+H3+N+O]GM_	P29401	-0.702503	0.00129605	Transketolase	TKT_HUMAN
_DNTIEHLLPLFLAQ_	P30153	-0.806179	0.00130457	Serine/threonine-protein phosphatase 2A 65 kDa regulatory subunit A alpha isoform	2AAA_HUMAN
_LDVVHPAAK_	Q99832	0.956335	0.0013104	T-complex protein 1 subunit eta	TCPH_HUMAN
_HELLQPFNVL_	Q9UQ80	-1.04027	0.00131618	Proliferation-associated protein 2G4	PA2G4_HUMAN
_ILTVEDHYYEGGIGEAV_	P29401	-0.663003	0.00131739	Transketolase	TKT_HUMAN
_IDLRPVLGEGVPILA_	Q86VP6	-0.771699	0.00132654	Cullin-associated NEDD8-dissociated protein 1	CAND1_HUMAN
_AQDEMAQAFEDWNK_	P52209	-0.65917	0.00133908	6-phosphogluconate dehydrogenase, decarboxylating	6PGD_HUMAN
_ELLFHPALFEVPSLK_	Q9UHY1	0.658211	0.00134301	Nuclear receptor-binding protein	NRBP_HUMAN
_MAVTFIGNSTAIQELFK_	P07437	0.59322	0.00135351	Tubulin beta chain	TBB5_HUMAN
_RHRPIGIGVQ_	P23921	-0.890973	0.00135664	Ribonucleoside-diphosphate reductase large subunit	RIR1_HUMAN
_SYELILQSTR_	P78527	-0.766873	0.00138673	DNA-dependent protein kinase catalytic subunit	PRKDC_HUMAN
_LVEALC[+C2+H3+N+O]AAGHR_	P23919	0.722467	0.0013929	Thymidylate kinase	KTHY_HUMAN
_YLTVAAIFR_	Q13885	0.907348	0.00139326	Tubulin beta-2A chain	TBB2A_HUMAN
_FGFPEGSVELY_	P23396	-0.651039	0.0014055	40S ribosomal protein S3	RS3_HUMAN
_LEPSANM[+O]PWFK_	P68104	-0.615789	0.00142185	Elongation factor 1-alpha 1	EF1A1_HUMAN
_DIC[+C2+H3+N+O]NDVLSLL_	P63104	-1.10079	0.00143429	14-3-3 protein zeta/delta	1433Z_HUMAN
_SLEEIYLF_	P15880	-0.607661	0.00143821	40S ribosomal protein S2	RS2_HUMAN
_IMNTFSVVPSPK_	P68371	0.606033	0.00143997	Tubulin beta-4B chain	TBB4B_HUMAN
_PPSVPIC[+C2+H3+N+O]DLYPNGVFPK_	P50579	-0.618811	0.001442	Methionine aminopeptidase 2	MAP2_HUMAN
_TLVEVLGGEFLK_	Q14974	-0.669417	0.00145569	Importin subunit beta-1	IMB1_HUMAN
_TVFC[+C2+H3+N+O]MQLAAR_	Q14498	0.839382	0.00146248	RNA-binding protein 39	RBM39_HUMAN
_INALTAASEAAC[+C2+H3+N+O]LIVSVDETIK_	Q99832	1.40405	0.00146793	T-complex protein 1 subunit eta	TCPH_HUMAN
_QMFAQMYQK_	P20073	0.725893	0.00147473	Annexin A7	ANXA7_HUMAN
_VNVTVRPGLA_	P30046	-0.849	0.00148356	D-dopachrome decarboxylase	DOPD_HUMAN
_VLLSIC[+C2+H3+N+O]_	P61077;P62837	-0.736241	0.00148972	Ubiquitin-conjugating enzyme E2 D3;Ubiquitin-conjugating enzyme E2 D2	UB2D3_HUMAN;UB2D2_HUMAN
_VVESPDFSK_	Q9Y6Y8	-0.66742	0.00149588	SEC23-interacting protein	S23IP_HUMAN
_LTTPTYGDLNHLVSAT_	P68371	-0.602866	0.00151526	Tubulin beta-4B chain	TBB4B_HUMAN
_KFDVNTSAVQVLIEHIGNLDR_	Q00610	-4.1483	0.00152659	Clathrin heavy chain 1	CLH1_HUMAN
_GFAFVQYVNER_	P07910	0.589516	0.0015474	Heterogeneous nuclear ribonucleoproteins C1/C2	HNRPC_HUMAN
_TFLVWVN_	P12277	-0.693427	0.00155328	Creatine kinase B-type	KCRB_HUMAN
_DTNGENIAESLVAEGLATR_	Q7KZF4	0.752811	0.00155602	Staphylococcal nuclease domain-containing protein 1	SND1_HUMAN
_QVVVIPVGSEQEEYAK_	Q9BW92	-0.624479	0.00156146	Threonine--tRNA ligase, mitochondrial	SYTM_HUMAN
_LAELEEALQK_	P13647	-0.724122	0.00156891	Keratin, type II cytoskeletal 5	K2C5_HUMAN
_FLNDTTKPVGLL_	Q9P287	-1.06231	0.00157928	BRCA2 and CDKN1A-interacting protein	BCCIP_HUMAN
_STMQELNSR_	P35527	-1.09091	0.00158011	Keratin, type I cytoskeletal 9	K1C9_HUMAN
_IGITNHDEYSLVR_	Q9Y490	0.842878	0.00159737	Talin-1	TLN1_HUMAN
_VQAHAAAALINFTEDC[+C2+H3+N+O]PK_	O00410	1.07297	0.00159886	Importin-5	IPO5_HUMAN
_EFLWQEGHSA_	P07814	-0.603066	0.00159909	Bifunctional glutamate/proline--tRNA ligase	SYEP_HUMAN
_TAHLDEEVNKGDILVVATGQPEMVKG_	P11586	1.15644	0.00160605	C-1-tetrahydrofolate synthase, cytoplasmic	C1TC_HUMAN
_M[+C2+H2+O]EGPLSVFGDR_	P17987	2.03196	0.00162005	T-complex protein 1 subunit alpha	TCPA_HUMAN
_C[+C2+H3+N+O]TGLLLAR_	P46777	-0.608731	0.00162142	60S ribosomal protein L5	RL5_HUMAN
_SLGGGFGGGSR_	P35527	-1.55306	0.00162542	Keratin, type I cytoskeletal 9	K1C9_HUMAN
_AVSTGVQAGIPMPC[+C2+H3+N+O]FTTA_	P52209	-0.660934	0.00163447	6-phosphogluconate dehydrogenase, decarboxylating	6PGD_HUMAN
_LFTLPLLHYL_	Q8N1G4	0.74062	0.0016364	Leucine-rich repeat-containing protein 47	LRC47_HUMAN
_ATQAIFEILEK_	P22234	-0.858175	0.00164791	Multifunctional protein ADE2	PUR6_HUMAN
_RALIQC[+C2+H3+N+O]AK_	P18206	0.642088	0.00165633	Vinculin	VINC_HUMAN
_GGGC[+C2+H3+N+O]GQFSAVPLNLIGLK_	Q9Y617	-0.846037	0.00166006	Phosphoserine aminotransferase	SERC_HUMAN
_GFTMIGEHSIY_	P08174	-0.657721	0.00169868	Complement decay-accelerating factor	DAF_HUMAN
_FITIFGTR_	P08758	0.655156	0.0017049	Annexin A5	ANXA5_HUMAN
_MVNDAEKF_	P11021	-0.695981	0.00170913	Endoplasmic reticulum chaperone BiP	BIP_HUMAN
_SLLLTTIPQIGST_	Q13126	-1.06188	0.00171355	S-methyl-5'-thioadenosine phosphorylase	MTAP_HUMAN
_VALALC[+C2+H3+N+O]LGK_	P61221	0.605542	0.00171568	ATP-binding cassette sub-family E member 1	ABCE1_HUMAN
_LQVEPAVDTSGVQ_	P21333	2.26357	0.00172641	Filamin-A	FLNA_HUMAN
_TIDNGVFEVVATNGDTHLGGEDFDQR_	P11021	-0.641667	0.00173303	Endoplasmic reticulum chaperone BiP	BIP_HUMAN
_IASATHNIYAYR_	Q9P2X3	0.707216	0.00173333	Protein IMPACT	IMPCT_HUMAN
_M[+O]TDETISNVPILILGNK_	Q9NR31	-0.713183	0.00173958	GTP-binding protein SAR1a	SAR1A_HUMAN
_C[+C2+H3+N+O]IESLIAVFQ_	P31949	0.605618	0.00175039	Protein S100-A11	S10AB_HUMAN
_DFVQDPC[+C2+H3+N+O]FAQGDGLIK_	Q9UNM6	-0.984925	0.00175244	26S proteasome non-ATPase regulatory subunit 13	PSD13_HUMAN
_GMMTSVLVC[+C2+H3+N+O]PDGK_	O75874	-1.07769	0.00175377	Isocitrate dehydrogenase [NADP] cytoplasmic	IDHC_HUMAN
_ELEVQHPAAK_	P50990	1.57048	0.00176624	T-complex protein 1 subunit theta	TCPQ_HUMAN
_LFFIQAC[+C2+H3+N+O]R_	P55210	0.802909	0.0017681	Caspase-7	CASP7_HUMAN
_C[+C2+H3+N+O]ILSHPIK_	P31150	0.616793	0.00176882	Rab GDP dissociation inhibitor alpha	GDIA_HUMAN
_ITFPGC[+C2+H3+N+O]FTNT_	Q13907	-0.618377	0.00177154	Isopentenyl-diphosphate Delta-isomerase 1	IDI1_HUMAN
_YYVTIIDAPGHRDFIK_	P68104	0.925134	0.00177772	Elongation factor 1-alpha 1	EF1A1_HUMAN
_EVFSMAGVVVR_	P52272	0.705912	0.00177777	Heterogeneous nuclear ribonucleoprotein M	HNRPM_HUMAN
_GVDVSMNTHLK_	P62314	-0.595234	0.00178229	Small nuclear ribonucleoprotein Sm D1	SMD1_HUMAN
_NIQNFDLPYLISR_	P28340	-0.839056	0.00178806	DNA polymerase delta catalytic subunit	DPOD1_HUMAN
_RGGVTLGHK_	Q00796	0.888718	0.00178983	Sorbitol dehydrogenase	DHSO_HUMAN
_IDLNLLTR_	Q9UHB7	-2.18393	0.00179477	AF4/FMR2 family member 4	AFF4_HUMAN
_FQQDDAHIF_	A2RTX5	-0.722208	0.00180848	Threonine--tRNA ligase 2, cytoplasmic	SYTC2_HUMAN
_NLSRPIEEQGPLDVIIHK_	Q13572	-0.885819	0.00180867	Inositol-tetrakisphosphate 1-kinase	ITPK1_HUMAN
_TDLSDGLR_	O75369	-0.631518	0.00180917	Filamin-B	FLNB_HUMAN
_LLLLDTQQEAGM[+O]LLR_	Q2NL82	0.714491	0.00181384	Pre-rRNA-processing protein TSR1 homolog	TSR1_HUMAN
_EFHTVPFQLLAR_	Q08380	-0.795123	0.00181516	Galectin-3-binding protein	LG3BP_HUMAN
_LTTPANAPIGLYR_	P21980	-0.626376	0.00183604	Protein-glutamine gamma-glutamyltransferase 2	TGM2_HUMAN
_TSGLLTIGDR_	P53396	-0.758379	0.00183801	ATP-citrate synthase	ACLY_HUMAN
_IEPIDEYC[+C2+H3+N+O]VQQLK_	P07900	-0.72543	0.00183965	Heat shock protein HSP 90-alpha	HS90A_HUMAN
_VAGGAPSVGIK_	P25787	-0.660051	0.00184169	Proteasome subunit alpha type-2	PSA2_HUMAN
_TVGEC[+C2+H3+N+O]RPLSK_	P62280	-0.876138	0.00185098	40S ribosomal protein S11	RS11_HUMAN
_VLLAAAVC[+C2+H3+N+O]TK_	P48444	0.688162	0.001851	Coatomer subunit delta	COPD_HUMAN
_STSDLGHC[+C2+H3+N+O]EK_	P22234	-0.645159	0.00185168	Multifunctional protein ADE2	PUR6_HUMAN
_FSHEEIAM[+O]ATVTALR_	P04075	0.751506	0.00185387	Fructose-bisphosphate aldolase A	ALDOA_HUMAN
_TGTITTFEHAHNM[+O]R_	P13639	0.580406	0.00185896	Elongation factor 2	EF2_HUMAN
_QGQDAIPPPDPGEQIFNLPK_	Q15555	-1.05538	0.00189776	Microtubule-associated protein RP/EB family member 2	MARE2_HUMAN
_DELHIVEAEAM_	P06748	-0.915266	0.00192093	Nucleophosmin	NPM_HUMAN
_AIFLDTYPNDETTER_	Q12907	-0.830681	0.00192562	Vesicular integral-membrane protein VIP36	LMAN2_HUMAN
_SFDSVLK_	O75533	-1.0037	0.00192993	Splicing factor 3B subunit 1	SF3B1_HUMAN
_SLDLDSIIAEVK_	P04264	-0.742816	0.00194507	Keratin, type II cytoskeletal 1	K2C1_HUMAN
_LNC[+C2+H3+N+O]THQDVHLGETLSEFK_	Q9Y5K5	-0.855518	0.00194548	Ubiquitin carboxyl-terminal hydrolase isozyme L5	UCHL5_HUMAN
_VVNVSSIMSVR_	P16152	0.724308	0.00194709	Carbonyl reductase [NADPH] 1	CBR1_HUMAN
_PWSQHYHQGYY_	Q00839	1.19969	0.00196032	Heterogeneous nuclear ribonucleoprotein U	HNRPU_HUMAN
_EAALHIF_	O00410	-0.875491	0.0019741	Importin-5	IPO5_HUMAN
_SATMPSDVLEVTK_	P60842	-0.786233	0.00197483	Eukaryotic initiation factor 4A-I	IF4A1_HUMAN
_LLVTGPLVLNR_	Q02878	-1.14683	0.00197528	60S ribosomal protein L6	RL6_HUMAN
_GVAINMVTEEDK_	P60842	0.601111	0.00198988	Eukaryotic initiation factor 4A-I	IF4A1_HUMAN
_NEVFLSLPC[+C2+H3+N+O]ILNAR_	P07195	-0.707362	0.00199385	L-lactate dehydrogenase B chain	LDHB_HUMAN
_QSNTILR_	P09211	-0.976807	0.00199666	Glutathione S-transferase P	GSTP1_HUMAN
_AQSTFNDLQDLR_	P62834	-0.596442	0.00200238	Ras-related protein Rap-1A	RAP1A_HUMAN
_LNATNIELA_	P28066	-0.974358	0.00200508	Proteasome subunit alpha type-5	PSA5_HUMAN
_AIETEAELQR_	Q14764	0.764292	0.00201966	Major vault protein	MVP_HUMAN
_SATMPSDVLEVTKK_	P60842	-0.602912	0.00203222	Eukaryotic initiation factor 4A-I	IF4A1_HUMAN
_VLIDEVESLTAAR_	Q15645	-0.876546	0.00203398	Pachytene checkpoint protein 2 homolog	PCH2_HUMAN
_GLNIYEQNDR_	P26038	-0.716167	0.00204176	Moesin	MOES_HUMAN
_GVPYVINVTLPDEK_	Q92499	-1.19802	0.00205173	ATP-dependent RNA helicase DDX1	DDX1_HUMAN
_AQISALEEQLQQIR_	P13645	-1.21515	0.00206088	Keratin, type I cytoskeletal 10	K1C10_HUMAN
_VGNLTVVGKEPESILQVL_	P17174	-0.832469	0.00206755	Aspartate aminotransferase, cytoplasmic	AATC_HUMAN
_LGTDESC[+C2+H3+N+O]FNMIL_	P20073	-0.728839	0.00207111	Annexin A7	ANXA7_HUMAN
_FVEFFGPGVAQL_	P21399	-0.633336	0.00208199	Cytoplasmic aconitate hydratase	ACOC_HUMAN
_NPTNTVFDAK_	P11142	-0.799458	0.00208726	Heat shock cognate 71 kDa protein	HSP7C_HUMAN
_LSQVC[+C2+H3+N+O]DGK_	P49327	1.08221	0.00208929	Fatty acid synthase	FAS_HUMAN
_EIQMAVLLK_	Q969U7	0.604269	0.00209832	Proteasome assembly chaperone 2	PSMG2_HUMAN
_SAEGNEFWSALLEK_	P07384	-0.6636	0.0021041	Calpain-1 catalytic subunit	CAN1_HUMAN
_LIFLDDPQAVSDILEK_	Q99460	-0.861518	0.00211874	26S proteasome non-ATPase regulatory subunit 1	PSMD1_HUMAN
_ALSENSGMNPIQTMTEVR_	P48643	1.75293	0.00212373	T-complex protein 1 subunit epsilon	TCPE_HUMAN
_GELFLDDGHTFNYQTR_	Q14697	-0.614573	0.00212429	Neutral alpha-glucosidase AB	GANAB_HUMAN
_LM[+O]DVGLIAIR_	P31948	-0.772466	0.00213427	Stress-induced-phosphoprotein 1	STIP1_HUMAN
_QIQDDYLDLFGDPSVTGK_	P14324	-0.76609	0.00215481	Farnesyl pyrophosphate synthase	FPPS_HUMAN
_VITSHPGQIVK_	P31689	0.604353	0.00217902	DnaJ homolog subfamily A member 1	DNJA1_HUMAN
_SC[+C2+H3+N+O]DELIPEYLNFIR_	P08238	-1.0722	0.00218441	Heat shock protein HSP 90-beta	HS90B_HUMAN
_FFMPGFAPLTAR_	Q13509	0.646456	0.00219292	Tubulin beta-3 chain	TBB3_HUMAN
_VETAVLLLR_	P49368	1.45079	0.00220107	T-complex protein 1 subunit gamma	TCPG_HUMAN
_VAEAAIQIFR_	Q29RF7	0.611914	0.00221871	Sister chromatid cohesion protein PDS5 homolog A	PDS5A_HUMAN
_VLFALC[+C2+H3+N+O]SLLR_	Q9H173	0.724105	0.00222131	Nucleotide exchange factor SIL1	SIL1_HUMAN
_ADAMEVIPSTLAENAGLNPISTVTELR_	P50991	1.22193	0.00223168	T-complex protein 1 subunit delta	TCPD_HUMAN
_FLEQQNQVLQTK_	P04264	-0.77111	0.00223788	Keratin, type II cytoskeletal 1	K2C1_HUMAN
_DAPTHLPSVDLSNPFTK_	Q5VT52	0.813643	0.00225059	Regulation of nuclear pre-mRNA domain-containing protein 2	RPRD2_HUMAN
_SAGVQC[+C2+H3+N+O]FGPTAEAAQLESSK_	P22102	0.608788	0.00225548	Trifunctional purine biosynthetic protein adenosine-3	PUR2_HUMAN
_TAFVMLLR_	Q86XI2	0.608919	0.00226949	Condensin-2 complex subunit G2	CNDG2_HUMAN
_EGILNDDIYC[+C2+H3+N+O]PPETAVLLAS_	P26038	-0.673212	0.00226949	Moesin	MOES_HUMAN
_QTPQHPSFLFQDK_	Q08380	-1.06864	0.0022816	Galectin-3-binding protein	LG3BP_HUMAN
_LDEIYVAGLVAHSDLDER_	O60506	0.960728	0.00229608	Heterogeneous nuclear ribonucleoprotein Q	HNRPQ_HUMAN
_GYGFVHFETQ_	P11940	-0.624959	0.00231498	Polyadenylate-binding protein 1	PABP1_HUMAN
_ALQASALNAWR_	P09972	0.625297	0.00233063	Fructose-bisphosphate aldolase C	ALDOC_HUMAN
_LPSGLGC[+C2+H3+N+O]ST_	P22234	-0.724584	0.00234595	Multifunctional protein ADE2	PUR6_HUMAN
_AEINILLC[+C2+H3+N+O]GDPGTSK_	P33991	0.747295	0.00235701	DNA replication licensing factor MCM4	MCM4_HUMAN
_LAYVAAGDLAPINAFIGGLAAQEVM[+O]K_	P22314	0.640392	0.0023571	Ubiquitin-like modifier-activating enzyme 1	UBA1_HUMAN
_LAWVSHDSTVSVADASK_	Q92747	1.02258	0.00236996	Actin-related protein 2/3 complex subunit 1A	ARC1A_HUMAN
_SGGGGGGGLGSGGSIR_	P35527	-0.842945	0.00238288	Keratin, type I cytoskeletal 9	K1C9_HUMAN
_VPHNAAVQVYDYR_	Q14764	0.634553	0.00240998	Major vault protein	MVP_HUMAN
_GAYLAQPLLR_	P28070	-0.793719	0.00241396	Proteasome subunit beta type-4	PSB4_HUMAN
_EC[+C2+H3+N+O]VVALSVVC[+C2+H3+N+O]R_	Q8NF37	-0.759799	0.00242021	Lysophosphatidylcholine acyltransferase 1	PCAT1_HUMAN
_STPTTQTPIPLQR_	P34949	-0.599476	0.00242938	Mannose-6-phosphate isomerase	MPI_HUMAN
_FDLGQDVIDFTGH_	P31150	-0.644224	0.00243426	Rab GDP dissociation inhibitor alpha	GDIA_HUMAN
_AFDEYGRPFLIIK_	P48643	1.85404	0.00243438	T-complex protein 1 subunit epsilon	TCPE_HUMAN
_QAQIEVVPSASAL_	P30050	-0.747449	0.00243921	60S ribosomal protein L12	RL12_HUMAN
_RPNKPLFTAL_	Q8NCW5	-0.694732	0.00245136	NAD(P)H-hydrate epimerase	NNRE_HUMAN
_NPNTDDLFK_	P13797	-2.03252	0.00246223	Plastin-3	PLST_HUMAN
_GQSELTLLLK_	Q7L1Q6	-0.834782	0.00247054	Basic leucine zipper and W2 domain-containing protein 1	BZW1_HUMAN
_SPITGNDLSPPVSFNL_	P41250	-0.595043	0.00247904	Glycine--tRNA ligase	GARS_HUMAN
_DTSDLFLEER_	O14980	1.66619	0.00248694	Exportin-1	XPO1_HUMAN
_GVDLVLNSL_	P49327	-0.584867	0.00252982	Fatty acid synthase	FAS_HUMAN
_TEWLDGK_	P62937	-0.596772	0.00253577	Peptidyl-prolyl cis-trans isomerase A	PPIA_HUMAN
_QWYESHYALPL_	P62241	-0.633139	0.00255691	40S ribosomal protein S8	RS8_HUMAN
_VNMYC[+C2+H3+N+O]VTDDQLIC[+C2+H3+N+O]ALC[+C2+H3+N+O]K_	O15344	1.07812	0.00258017	E3 ubiquitin-protein ligase Midline-1	TRI18_HUMAN
_DSYVGDEAQSKR_	P60709	-0.600949	0.00258114	Actin, cytoplasmic 1	ACTB_HUMAN
_ALVSAQWVAEALR_	P25325	0.60293	0.00260601	3-mercaptopyruvate sulfurtransferase	THTM_HUMAN
_NPLIINSIIDK_	Q9UNQ2	0.671267	0.0026104	Probable dimethyladenosine transferase	DIM1_HUMAN
_RGVFNVQMEPK_	P05198	0.587895	0.00261058	Eukaryotic translation initiation factor 2 subunit 1	IF2A_HUMAN
_GVIVHIIEK_	P49720	-0.708142	0.00261959	Proteasome subunit beta type-3	PSB3_HUMAN
_TTAEVVVTEIPK_	P10809	-0.720262	0.00262326	60 kDa heat shock protein, mitochondrial	CH60_HUMAN
_FTTQGQSELTLLLK_	Q7L1Q6	-0.657052	0.00262717	Basic leucine zipper and W2 domain-containing protein 1	BZW1_HUMAN
_VFQVEYA_	P25788	-0.639757	0.00263627	Proteasome subunit alpha type-3	PSA3_HUMAN
_YNIIPVLSDILQESVK_	Q9UI12	-0.761096	0.00264832	V-type proton ATPase subunit H	VATH_HUMAN
_SLAANTFTITGHAETK_	P20290	0.768384	0.00265862	Transcription factor BTF3	BTF3_HUMAN
_RAAEDDEDDDVDTKK_	P06454	-0.823934	0.00266087	Prothymosin alpha	PTMA_HUMAN
_KADFSTK_	P43246	1.19461	0.00266192	DNA mismatch repair protein Msh2	MSH2_HUMAN
_TYIPPKGETK_	P09429	0.698641	0.00266329	High mobility group protein B1	HMGB1_HUMAN
_NVQDAIADAEQR_	P35908	-0.919703	0.0026804	Keratin, type II cytoskeletal 2 epidermal	K22E_HUMAN
_SEEVRPQDTVSVIGGVAGGSK_	P55786	-0.688154	0.00269626	Puromycin-sensitive aminopeptidase	PSA_HUMAN
_APGQLALFSVSDK_	P31939	0.712167	0.00273234	Bifunctional purine biosynthesis protein PURH	PUR9_HUMAN
_LC[+C2+H3+N+O]DPNPDDPLVPEIAR_	P61077;P62837	-0.725171	0.00274737	Ubiquitin-conjugating enzyme E2 D3;Ubiquitin-conjugating enzyme E2 D2	UB2D3_HUMAN;UB2D2_HUMAN
_KPVVDC[+C2+H3+N+O]VVSVPC[+C2+H3+N+O]FYTD_	P34932	-0.619946	0.00275142	Heat shock 70 kDa protein 4	HSP74_HUMAN
_SLPFTFDVER_	Q9H0D6	-0.631815	0.00276111	5'-3' exoribonuclease 2	XRN2_HUMAN
_LTTPTYGDLNHLVSATMS_	P68371	-0.935139	0.00276169	Tubulin beta-4B chain	TBB4B_HUMAN
_DNC[+C2+H3+N+O]APEEVIWEAL_	P43362	-1.25296	0.00278399	Melanoma-associated antigen 9	MAGA9_HUMAN
_GLIAEAAQLGPVGGVF_	P49327	-0.88665	0.0027918	Fatty acid synthase	FAS_HUMAN
_LQSEPESIR_	P09496	1.93068	0.00279438	Clathrin light chain A	CLCA_HUMAN
_NLIC[+C2+H3+N+O]AFLTDR_	O75116	0.587534	0.00279464	Rho-associated protein kinase 2	ROCK2_HUMAN
_SGETGYVPPAYLR_	Q9NZQ3	1.06777	0.00280483	NCK-interacting protein with SH3 domain	SPN90_HUMAN
_ALNVEPDGTGLTC[+C2+H3+N+O]SLAPNIISQL_	P30044	1.2807	0.00281262	Peroxiredoxin-5, mitochondrial	PRDX5_HUMAN
_FSDEVTAGLR_	Q15029	-0.597257	0.0028137	116 kDa U5 small nuclear ribonucleoprotein component	U5S1_HUMAN
_FPPTLPRPAVAIL_	O75717	-1.62963	0.00281782	WD repeat and HMG-box DNA-binding protein 1	WDHD1_HUMAN
_LAGGIIGVK_	P61978	-0.582157	0.0028467	Heterogeneous nuclear ribonucleoprotein K	HNRPK_HUMAN
_VSSSADPEGHFETPIWIER_	Q14697	-0.790348	0.00285331	Neutral alpha-glucosidase AB	GANAB_HUMAN
_VLSEVC[+C2+H3+N+O]GQDITTK_	P30153	-0.726532	0.00287631	Serine/threonine-protein phosphatase 2A 65 kDa regulatory subunit A alpha isoform	2AAA_HUMAN
_ISNPPILLVC[+C2+H3+N+O]_	Q16719	-1.12046	0.00288211	Kynureninase	KYNU_HUMAN
_QSVEADINGLRR_	P13646	-0.79868	0.00288487	Keratin, type I cytoskeletal 13	K1C13_HUMAN
_QTC[+C2+H3+N+O]PSANYFDC[+C2+H3+N+O]R_	P25786	-0.716195	0.00288793	Proteasome subunit alpha type-1	PSA1_HUMAN
_KEEAEVKPE_	O75822	-1.32598	0.00292572	Eukaryotic translation initiation factor 3 subunit J	EIF3J_HUMAN
_ATC[+C2+H3+N+O]C[+C2+H3+N+O]EDDIVPHVLPFIK_	Q14974	-0.658409	0.00292683	Importin subunit beta-1	IMB1_HUMAN
_FLALEGNPLR_	Q9H9A6	0.65696	0.00293477	Leucine-rich repeat-containing protein 40	LRC40_HUMAN
_GHYTEGAELVDSVLDVVRK_	P68371	1.21076	0.0029481	Tubulin beta-4B chain	TBB4B_HUMAN
_SVRPGVAIAD_	Q93099	-0.638281	0.00295228	Homogentisate 1,2-dioxygenase	HGD_HUMAN
_GFSLLATEDK_	P09874	-1.57971	0.00296874	Poly [ADP-ribose] polymerase 1	PARP1_HUMAN
_VALVTFNSAAHNKPSLIR_	Q86VP6	0.740837	0.00298314	Cullin-associated NEDD8-dissociated protein 1	CAND1_HUMAN
_VTDFGDKVEDPTFLNQL_	Q14204	-0.729116	0.00299278	Cytoplasmic dynein 1 heavy chain 1	DYHC1_HUMAN
_TLAVNFR_	Q13315	0.67903	0.00300256	Serine-protein kinase ATM	ATM_HUMAN
_VLLGQDEPLIHVF_	Q9BT73	-1.00918	0.00301633	Proteasome assembly chaperone 3	PSMG3_HUMAN
_FHDLMELFR_	P67775	-0.583921	0.00301797	Serine/threonine-protein phosphatase 2A catalytic subunit alpha isoform	PP2AA_HUMAN
_DGNVLLHEM_	P40227	1.36599	0.00303851	T-complex protein 1 subunit zeta	TCPZ_HUMAN
_GLIDENPGLQLIIR_	P78527	-0.913043	0.00305306	DNA-dependent protein kinase catalytic subunit	PRKDC_HUMAN
_WVSDFSER_	Q14204	-0.822112	0.00306429	Cytoplasmic dynein 1 heavy chain 1	DYHC1_HUMAN
_HPGPPFYVPHAEIER_	P51580	1.61096	0.0030646	Thiopurine S-methyltransferase	TPMT_HUMAN
_DGNVLLHEMQIQHPTASLIA_	P40227	2.40412	0.0030816	T-complex protein 1 subunit zeta	TCPZ_HUMAN
_VPPELNNISK_	Q5T8P6	-0.633623	0.00308341	RNA-binding protein 26	RBM26_HUMAN
_SMMDVDHQIAK_	P48643	1.53286	0.0030989	T-complex protein 1 subunit epsilon	TCPE_HUMAN
_ASDALDK_	P08238	1.12668	0.00311465	Heat shock protein HSP 90-beta	HS90B_HUMAN
_IDLPLPIVASNL_	Q5T4S7	-1.86106	0.00311547	E3 ubiquitin-protein ligase UBR4	UBR4_HUMAN
_TMPSDVLEVTK_	P60842	-0.643498	0.00317728	Eukaryotic initiation factor 4A-I	IF4A1_HUMAN
_GFGFVC[+C2+H3+N+O]FSSPEEATK_	P11940	0.791793	0.0031786	Polyadenylate-binding protein 1	PABP1_HUMAN
_EEGC[+C2+H3+N+O]THVIVTT_	Q13126	-0.783901	0.00318268	S-methyl-5'-thioadenosine phosphorylase	MTAP_HUMAN
_HDAPIR_	O43684	0.597052	0.00323167	Mitotic checkpoint protein BUB3	BUB3_HUMAN
_FGIQAQMVTTDFQK_	P49720	0.98181	0.0032331	Proteasome subunit beta type-3	PSB3_HUMAN
_IVAENL_	Q14457	-7.3449	0.00329066	Beclin-1	BECN1_HUMAN
_SVLNAWPEDVIK_	P48163	-0.694254	0.00330462	NADP-dependent malic enzyme	MAOX_HUMAN
_LM[+O]NETTAVALAYGIYK_	P34932	0.76473	0.00331078	Heat shock 70 kDa protein 4	HSP74_HUMAN
_TVLAEVPTQLVSYFR_	Q99829	-0.712153	0.00332902	Copine-1	CPNE1_HUMAN
_WELLQQVDTSTR_	P04264	-0.676178	0.0033347	Keratin, type II cytoskeletal 1	K2C1_HUMAN
_TLLPLLLESSTESVAEISSNSLER_	Q5T4S7	0.907134	0.00335484	E3 ubiquitin-protein ligase UBR4	UBR4_HUMAN
_GNAGGIQPDLLISL_	Q8NCW5	-0.714582	0.00335814	NAD(P)H-hydrate epimerase	NNRE_HUMAN
_LDGYVPTENLR_	P61221	-0.658951	0.00335825	ATP-binding cassette sub-family E member 1	ABCE1_HUMAN
_VGIALKPFLPQLQTT_	Q92616	-0.619022	0.00337485	eIF-2-alpha kinase activator GCN1	GCN1_HUMAN
_IHLPSPVTAQK_	P13639	-0.886816	0.00339658	Elongation factor 2	EF2_HUMAN
_EGIPVMRPL_	Q14697	-0.772319	0.00341269	Neutral alpha-glucosidase AB	GANAB_HUMAN
_LQHGSILGFPK_	P00367	0.785565	0.00341534	Glutamate dehydrogenase 1, mitochondrial	DHE3_HUMAN
_YFLKPEVLQK_	Q6PIU2	-0.874748	0.00341924	Neutral cholesterol ester hydrolase 1	NCEH1_HUMAN
_GMVQQLVALVR_	Q9NZL4	-0.721741	0.00343595	Hsp70-binding protein 1	HPBP1_HUMAN
_FNLMAIVSDRK_	Q9Y5K5	0.645654	0.0034516	Ubiquitin carboxyl-terminal hydrolase isozyme L5	UCHL5_HUMAN
_DQDQLQAWESEGLFQISQNK_	Q16222	0.610867	0.0034547	UDP-N-acetylhexosamine pyrophosphorylase	UAP1_HUMAN
_GVPILSEEELSLLDEFYK_	Q14444	-2.68078	0.0034647	Caprin-1	CAPR1_HUMAN
_SLGVTQLAVAVNK_	Q9Y450	0.602826	0.00346633	HBS1-like protein	HBS1L_HUMAN
_PGAGLLLVETLLDEEK_	O95671	0.742595	0.00348474	N-acetylserotonin O-methyltransferase-like protein	ASML_HUMAN
_DC[+C2+H3+N+O]ALPLLK_	P40925	-0.770919	0.00348637	Malate dehydrogenase, cytoplasmic	MDHC_HUMAN
_LTPTQGSYTFDPVTK_	Q9Y2T2	-0.767068	0.00349463	AP-3 complex subunit mu-1	AP3M1_HUMAN
_TLYEDGTLDDGEYNPTDDRPSR_	P52434	-0.820453	0.00351243	DNA-directed RNA polymerases I, II, and III subunit RPABC3	RPAB3_HUMAN
_TYGWTANMER_	P08238	0.724451	0.00352612	Heat shock protein HSP 90-beta	HS90B_HUMAN
_LLFSSDSDLLADAC[+C2+H3+N+O]_	O60684	-0.61792	0.003538	Importin subunit alpha-7	IMA7_HUMAN
_SWSHYTVPAGMTVIQ_	Q14204	-0.893212	0.00356446	Cytoplasmic dynein 1 heavy chain 1	DYHC1_HUMAN
_VLNNMEIGTS_	P00558	-0.64673	0.00356471	Phosphoglycerate kinase 1	PGK1_HUMAN
_VANPSGNLTETYVQ_	P21333	-0.968998	0.00356497	Filamin-A	FLNA_HUMAN
_RNVTVQPDDPISFMQLTAK_	P53618	-1.96856	0.00356499	Coatomer subunit beta	COPB_HUMAN
_DLTGIPPAPR_	P34931	-0.724411	0.00357565	Heat shock 70 kDa protein 1-like	HS71L_HUMAN
_AAANSVFGR_	P33992	-1.19307	0.00358121	DNA replication licensing factor MCM5	MCM5_HUMAN
_HAC[+C2+H3+N+O]AHNPTGIDPTPEQWK_	P17174	-0.862746	0.00362666	Aspartate aminotransferase, cytoplasmic	AATC_HUMAN
_ALIDEGETDWK_	Q9H2U2	-0.721975	0.00363629	Inorganic pyrophosphatase 2, mitochondrial	IPYR2_HUMAN
_TYGADLA_	P30740	-1.12459	0.00367928	Leukocyte elastase inhibitor	ILEU_HUMAN
_ELQDC[+C2+H3+N+O]ALPLLK_	P40925	-0.734882	0.00370789	Malate dehydrogenase, cytoplasmic	MDHC_HUMAN
_HVLSVLSK_	P48637	0.60348	0.00372326	Glutathione synthetase	GSHB_HUMAN
_TAFLLDALK_	Q00610	-0.580104	0.00373234	Clathrin heavy chain 1	CLH1_HUMAN
_AFDIPGFYDSGLLQGK_	P16083	-0.621852	0.00373488	Ribosyldihydronicotinamide dehydrogenase [quinone]	NQO2_HUMAN
_HGNYTPYK_	Q93099	-0.706622	0.00375373	Homogentisate 1,2-dioxygenase	HGD_HUMAN
_SFYDGSHSC[+C2+H3+N+O]AR_	Q13126	-0.70341	0.00377817	S-methyl-5'-thioadenosine phosphorylase	MTAP_HUMAN
_SIEEGVQGQQDALNSAK_	Q8WTW3	-0.674676	0.00378418	Conserved oligomeric Golgi complex subunit 1	COG1_HUMAN
_SQPDMAIMAVNTFVK_	Q10567	0.719633	0.00379135	AP-1 complex subunit beta-1	AP1B1_HUMAN
_VDTSLQNGR_	O00303	-0.918604	0.00380307	Eukaryotic translation initiation factor 3 subunit F	EIF3F_HUMAN
_QYNFILVVGEK_	A2RTX5	-0.861473	0.00382684	Threonine--tRNA ligase 2, cytoplasmic	SYTC2_HUMAN
_IKAEYEGDGIPTVFVA_	P22234	-0.727846	0.00385202	Multifunctional protein ADE2	PUR6_HUMAN
_FMTILC[+C2+H3+N+O]TR_	P08133	0.85517	0.00387055	Annexin A6	ANXA6_HUMAN
_RAPFDLFENRK_	P07900	7.13981	0.00390013	Heat shock protein HSP 90-alpha	HS90A_HUMAN
_FWTAEEVDLSK_	P31350	-0.689906	0.0039079	Ribonucleoside-diphosphate reductase subunit M2	RIR2_HUMAN
_VASQDFVESVLVR_	O60784	-0.606624	0.0039612	Target of Myb protein 1	TOM1_HUMAN
_ALKPFLQSC[+C2+H3+N+O]HLR_	Q9Y4U1	0.861311	0.00398678	Methylmalonic aciduria and homocystinuria type C protein	MMAC_HUMAN
_TLEPLIPR_	Q13418	-0.617654	0.00398747	Integrin-linked protein kinase	ILK_HUMAN
_AETEC[+C2+H3+N+O]QNTEYQQLLDIK_	P13645	-0.589616	0.00399523	Keratin, type I cytoskeletal 10	K1C10_HUMAN
_LHGGTPANFLDVGGGATVH_	Q9P2R7	-0.651455	0.00400332	Succinate--CoA ligase [ADP-forming] subunit beta, mitochondrial	SUCB1_HUMAN
_GLIGDLC[+C2+H3+N+O]TAFGK_	Q14974	-0.823911	0.00400629	Importin subunit beta-1	IMB1_HUMAN
_EFQLTAEDMK_	P42330	-0.792297	0.00401341	Aldo-keto reductase family 1 member C3	AK1C3_HUMAN
_VISAELASFLATK_	Q96G03	-0.635743	0.0040254	Phosphoglucomutase-2	PGM2_HUMAN
_SEFEIVK_	P61163	-0.75467	0.00404519	Alpha-centractin	ACTZ_HUMAN
_YLSDNVHLVC[+C2+H3+N+O]EETANYL_	Q16543	-0.730665	0.00404776	Hsp90 co-chaperone Cdc37	CDC37_HUMAN
_DFSWSPGGNIIAF_	P55884	-0.689943	0.00405164	Eukaryotic translation initiation factor 3 subunit B	EIF3B_HUMAN
_YAHELPK_	P46777	-0.613872	0.00405252	60S ribosomal protein L5	RL5_HUMAN
_GEVQALFLR_	Q9NVE7	0.657106	0.00407818	Pantothenate kinase 4	PANK4_HUMAN
_GVVFSVTTVDLK_	Q9Y696	0.58897	0.00410236	Chloride intracellular channel protein 4	CLIC4_HUMAN
_HFLPVLK_	O95373	-0.672576	0.00413389	Importin-7	IPO7_HUMAN
_AAEVLGLILR_	P78527	-1.09918	0.00417289	DNA-dependent protein kinase catalytic subunit	PRKDC_HUMAN
_RVHPVSTM_	P00338	-0.701893	0.00419759	L-lactate dehydrogenase A chain	LDHA_HUMAN
_NHETQTLVK_	P35606	-0.591916	0.00419924	Coatomer subunit beta'	COPB2_HUMAN
_DFSARPSDSSPPFK_	P47712	-0.839792	0.00421584	Cytosolic phospholipase A2	PA24A_HUMAN
_GYDYGPHFQGILEAS_	P49327	-0.695558	0.0042174	Fatty acid synthase	FAS_HUMAN
_PFC[+C2+H3+N+O]AALLK_	Q14008	0.634069	0.00421914	Cytoskeleton-associated protein 5	CKAP5_HUMAN
_LLEPLVTQVTTLVNTNSK_	P35221	0.836197	0.00423253	Catenin alpha-1	CTNA1_HUMAN
_GVPVDPDTLHATLR_	Q7Z6Z7	-1.16374	0.00424807	E3 ubiquitin-protein ligase HUWE1	HUWE1_HUMAN
_AEPEDHYFLL_	P61158	-0.784722	0.00425146	Actin-related protein 3	ARP3_HUMAN
_VVGAMQLYSVDR_	Q00610	0.758768	0.00425185	Clathrin heavy chain 1	CLH1_HUMAN
_LLDDFFK_	P52209	-1.03926	0.00426673	6-phosphogluconate dehydrogenase, decarboxylating	6PGD_HUMAN
_IGIDEEQGPQVYK_	P60900	-0.634604	0.00428168	Proteasome subunit alpha type-6	PSA6_HUMAN
_GIYETPAGTILYHA_	P00966	-0.580195	0.00429171	Argininosuccinate synthase	ASSY_HUMAN
_MIDPSGVSYGYWGC[+C2+H3+N+O]AIGK_	P25788	-0.640716	0.0043225	Proteasome subunit alpha type-3	PSA3_HUMAN
_TRLELEENQM[+O]K_	Q9UG63	-0.714602	0.00432276	ATP-binding cassette sub-family F member 2	ABCF2_HUMAN
_VTVDTDTLLSDTK_	O95373	-0.813658	0.00432354	Importin-7	IPO7_HUMAN
_VTYLVHNFEEGGGVAMGMYNQDK_	O75874	0.673175	0.00433505	Isocitrate dehydrogenase [NADP] cytoplasmic	IDHC_HUMAN
_ALDYNEYFR_	P00492	-0.59786	0.0043801	Hypoxanthine-guanine phosphoribosyltransferase	HPRT_HUMAN
_IPIFSAAGLPHNEIAAQIC[+C2+H3+N+O]R_	P21281	0.684554	0.0043988	V-type proton ATPase subunit B, brain isoform	VATB2_HUMAN
_YGLAAAVFTR_	P30837	0.780012	0.00440755	Aldehyde dehydrogenase X, mitochondrial	AL1B1_HUMAN
_EPSAPSIPTPAYQ_	Q8WUM4	-2.22674	0.00441086	Programmed cell death 6-interacting protein	PDC6I_HUMAN
_LIITDGVITDLDETR_	O75131	-0.896221	0.00442663	Copine-3	CPNE3_HUMAN
_RPLPPAAQ_	P04818	-1.03432	0.00444201	Thymidylate synthase	TYSY_HUMAN
_YYVSPSDLLDDK_	Q15648	-2.10961	0.00445188	Mediator of RNA polymerase II transcription subunit 1	MED1_HUMAN
_QIAGLNC[+C2+H3+N+O]LR_	P34932	-0.743093	0.00450631	Heat shock 70 kDa protein 4	HSP74_HUMAN
_NYLFGC[+C2+H3+N+O]ELK_	P06748	-0.669651	0.00454037	Nucleophosmin	NPM_HUMAN
_LLLLDYPPDR_	O60568	0.930938	0.00455238	Multifunctional procollagen lysine hydroxylase and glycosyltransferase LH3	PLOD3_HUMAN
_SELSC[+C2+H3+N+O]QLYQR_	P04818	-0.892702	0.00459254	Thymidylate synthase	TYSY_HUMAN
_SLVNLGGSK_	P04264	-0.814593	0.00459284	Keratin, type II cytoskeletal 1	K2C1_HUMAN
_IVAISC[+C2+H3+N+O]AADILK_	Q5VYK3	0.666692	0.00460017	Proteasome adapter and scaffold protein ECM29	ECM29_HUMAN
_SLTEELAYLK_	P13645	-1.04107	0.00460096	Keratin, type I cytoskeletal 10	K1C10_HUMAN
_NAFASVILFGTN_	P26641	-0.925929	0.00461447	Elongation factor 1-gamma	EF1G_HUMAN
_AFMEALQAGADIS_	P08238	-0.834209	0.00467271	Heat shock protein HSP 90-beta	HS90B_HUMAN
_DLLGTVWGGPANLEAIAK_	Q9NTX5	0.610905	0.0046848	Ethylmalonyl-CoA decarboxylase	ECHD1_HUMAN
_VQHQDALQISDVVMA_	Q14974	-0.591718	0.0047055	Importin subunit beta-1	IMB1_HUMAN
_TLSYLLPAIVHIN_	P17844	-0.739235	0.00472312	Probable ATP-dependent RNA helicase DDX5	DDX5_HUMAN
_LYVEEVVPNVIEPSFGLGR_	P41250	-1.02215	0.00472312	Glycine--tRNA ligase	GARS_HUMAN
_ISNPPILLVC[+C2+H3+N+O]SL_	Q16719	-0.850744	0.00472949	Kynureninase	KYNU_HUMAN
_LVMEELGPELK_	Q96TA1	-0.619722	0.00475006	Niban-like protein 1	NIBL1_HUMAN
_KAEELDRR_	O14828	1.37141	0.00477035	Secretory carrier-associated membrane protein 3	SCAM3_HUMAN
_C[+C2+H3+N+O]LEDFIENAR_	P60228	-0.621561	0.00477883	Eukaryotic translation initiation factor 3 subunit E	EIF3E_HUMAN
_YQQAGLPLIVLA_	P21399	-0.867209	0.00478938	Cytoplasmic aconitate hydratase	ACOC_HUMAN
_GGFEITPPVVLR_	P06748	-0.98526	0.00479583	Nucleophosmin	NPM_HUMAN
_FSNISAA_	P50991	2.49421	0.00479817	T-complex protein 1 subunit delta	TCPD_HUMAN
_EAVAMESYAK_	P78371	1.30951	0.00480864	T-complex protein 1 subunit beta	TCPB_HUMAN
_SDMVQEHDEPILK_	P55209	-0.640055	0.00481246	Nucleosome assembly protein 1-like 1	NP1L1_HUMAN
_VVGAMQLYSVDRK_	Q00610	0.679175	0.00481578	Clathrin heavy chain 1	CLH1_HUMAN
_GSGC[+C2+H3+N+O]NLDSAR_	P00338	-1.82872	0.00483202	L-lactate dehydrogenase A chain	LDHA_HUMAN
_ASSDPPALASK_	P08195	-0.713711	0.0048395	4F2 cell-surface antigen heavy chain	4F2_HUMAN
_NLDLDSIIAEVK_	P02538;P48668	-0.808968	0.00488095	Keratin, type II cytoskeletal 6A;Keratin, type II cytoskeletal 6C	K2C6A_HUMAN;K2C6C_HUMAN
_GGGFSSGGFSGGSFSR_	P13645	-1.23711	0.00488906	Keratin, type I cytoskeletal 10	K1C10_HUMAN
_LAEQAERYDEMVESM_	P62258	-0.670572	0.00490275	14-3-3 protein epsilon	1433E_HUMAN
_AVGLVGDLC[+C2+H3+N+O]R_	Q14974	-0.666449	0.00491007	Importin subunit beta-1	IMB1_HUMAN
_GVHQVPTENVQVHFTER_	Q9HB71	-0.677578	0.00496691	Calcyclin-binding protein	CYBP_HUMAN
_EEAEKPER_	P14314	0.708589	0.00496829	Glucosidase 2 subunit beta	GLU2B_HUMAN
_QLLVEQNFPAIAIHR_	O00148	-1.08235	0.00497456	ATP-dependent RNA helicase DDX39A	DX39A_HUMAN
_ALLGQALQDSR_	Q16881	-0.644811	0.00499166	Thioredoxin reductase 1, cytoplasmic	TRXR1_HUMAN
_LILEPDKQEALIESLC[+C2+H3+N+O]EK_	Q7L2H7	-1.00308	0.00500824	Eukaryotic translation initiation factor 3 subunit M	EIF3M_HUMAN
_PGVGLDAINDANLLEAC[+C2+H3+N+O]_	P14324	-0.988906	0.00503371	Farnesyl pyrophosphate synthase	FPPS_HUMAN
_SVNTIYDNAVQGLR_	Q96AG4	-1.18782	0.00504189	Leucine-rich repeat-containing protein 59	LRC59_HUMAN
_LEGM[+O]EESGSEGLDELIFAR_	Q96KP4	-0.825294	0.00504477	Cytosolic non-specific dipeptidase	CNDP2_HUMAN
_VTPTRTEIIIL_	P23396	-0.680213	0.00507904	40S ribosomal protein S3	RS3_HUMAN
_LENEIQTYR_	P13645	-0.949737	0.00508488	Keratin, type I cytoskeletal 10	K1C10_HUMAN
_ASVITQVFHVPLEER_	Q00341	0.591147	0.00509996	Vigilin	VIGLN_HUMAN
_VLQEALC[+C2+H3+N+O]VISGVPGLK_	Q92616	0.655798	0.00511807	eIF-2-alpha kinase activator GCN1	GCN1_HUMAN
_YVYNIIGGLDEEGK_	P20618	-0.751214	0.00513474	Proteasome subunit beta type-1	PSB1_HUMAN
_SVLDMEAITFK_	P07384	-0.818659	0.00513583	Calpain-1 catalytic subunit	CAN1_HUMAN
_VQALEEANNDLENK_	P35527	-0.745253	0.00515421	Keratin, type I cytoskeletal 9	K1C9_HUMAN
_YDFAC[+C2+H3+N+O]PIVDSIEGVTHALR_	P07814	-0.58278	0.00519655	Bifunctional glutamate/proline--tRNA ligase	SYEP_HUMAN
_TLDNDIMLIK_	P35030	-0.621127	0.00520826	Trypsin-3	TRY3_HUMAN
_M[+O]LVDDIGDVTITNDGATILK_	P17987	1.18179	0.00521533	T-complex protein 1 subunit alpha	TCPA_HUMAN
_QLEQTLQQF_	P53365	3.62653	0.00523772	Arfaptin-2	ARFP2_HUMAN
_SIIPGILER_	O75153	-0.593644	0.00524267	Clustered mitochondria protein homolog	CLU_HUMAN
_SVFYYEILNSPEK_	P63104	-0.643508	0.00524694	14-3-3 protein zeta/delta	1433Z_HUMAN
_ELLQLADALGPSIC[+C2+H3+N+O]_	P11172	-0.744613	0.00525139	Uridine 5'-monophosphate synthase	UMPS_HUMAN
_EGGLGPLNIPLLA_	P32119	-0.901972	0.00525395	Peroxiredoxin-2	PRDX2_HUMAN
_VLELIPQIANEQ_	O60784	0.917969	0.00526662	Target of Myb protein 1	TOM1_HUMAN
_PLNELR_	Q16401	-0.717039	0.00530195	26S proteasome non-ATPase regulatory subunit 5	PSMD5_HUMAN
_SPITGNDLSPPVSFNLM_	P41250	0.779379	0.00530806	Glycine--tRNA ligase	GARS_HUMAN
_IGGIFAFK_	P22307	0.760908	0.00532705	Non-specific lipid-transfer protein	NLTP_HUMAN
_MTPHGPDADC[+C2+H3+N+O]FEK_	Q93099	-0.676155	0.0053326	Homogentisate 1,2-dioxygenase	HGD_HUMAN
_GM[+O]TLVTPLQLLLFASK_	Q08211	-1.3089	0.00534101	ATP-dependent RNA helicase A	DHX9_HUMAN
_YPIPPPDAK_	P36507	-0.852118	0.00536466	Dual specificity mitogen-activated protein kinase kinase 2	MP2K2_HUMAN
_VLELPYQGEEL_	P30740	-0.726342	0.00537569	Leukocyte elastase inhibitor	ILEU_HUMAN
_SGDYADFQYLK_	P28070	-0.783902	0.00537911	Proteasome subunit beta type-4	PSB4_HUMAN
_VLLKPNTSVQFLR_	P49327	-1.49974	0.00538351	Fatty acid synthase	FAS_HUMAN
_EVLGSLPNVFSAL_	Q7Z6Z7	-0.626848	0.00541932	E3 ubiquitin-protein ligase HUWE1	HUWE1_HUMAN
_EKFEPTVFR_	Q9Y6E2	-0.606063	0.0054198	Basic leucine zipper and W2 domain-containing protein 2	BZW2_HUMAN
_TITGHAETK_	P20290	1.54783	0.00544052	Transcription factor BTF3	BTF3_HUMAN
_HDEEVC[+C2+H3+N+O]LDEMR_	P31153	-0.64145	0.00544368	S-adenosylmethionine synthase isoform type-2	METK2_HUMAN
_GAYEISDQSGGAGGLR_	P49755	-0.724321	0.00550038	Transmembrane emp24 domain-containing protein 10	TMEDA_HUMAN
_SIVVLQGGEETQR_	P12955	-0.677134	0.00551273	Xaa-Pro dipeptidase	PEPD_HUMAN
_FVTVQTISGTGALR_	P00505	0.589736	0.00552094	Aspartate aminotransferase, mitochondrial	AATM_HUMAN
_EDITSPHGIPLDLLDR_	Q9Y265	-0.946884	0.00553293	RuvB-like 1	RUVB1_HUMAN
_TSTSQAVFR_	P14868	0.974844	0.00556625	Aspartate--tRNA ligase, cytoplasmic	SYDC_HUMAN
_TLLDIDNTR_	P35527	-0.858552	0.00558304	Keratin, type I cytoskeletal 9	K1C9_HUMAN
_NFSSATTPELLLK_	Q14204	-0.70684	0.00558842	Cytoplasmic dynein 1 heavy chain 1	DYHC1_HUMAN
_NIETYLLEK_	P35580	-0.891984	0.0056238	Myosin-10	MYH10_HUMAN
_AVDALLTHC[+C2+H3+N+O]_	O76021	0.827675	0.00562588	Ribosomal L1 domain-containing protein 1	RL1D1_HUMAN
_LVDITEVPDFNK_	P83876	-1.09699	0.00563416	Thioredoxin-like protein 4A	TXN4A_HUMAN
_FSFPVDNLR_	Q14558	-0.851062	0.00565582	Phosphoribosyl pyrophosphate synthase-associated protein 1	KPRA_HUMAN
_RVLDELTLAR_	P02533	-1.01687	0.00565656	Keratin, type I cytoskeletal 14	K1C14_HUMAN
_FLSDLVNC[+C2+H3+N+O]HVIAAPS_	Q09161	-0.689958	0.0056714	Nuclear cap-binding protein subunit 1	NCBP1_HUMAN
_VFNVFC[+C2+H3+N+O]LYGNVEK_	P14866	0.592135	0.00568005	Heterogeneous nuclear ribonucleoprotein L	HNRPL_HUMAN
_SAIDLEEMASGLNKR_	P61011	0.719885	0.00568304	Signal recognition particle 54 kDa protein	SRP54_HUMAN
_VASSDLVNMGISVVSYTLK_	O75955	1.12049	0.00569551	Flotillin-1	FLOT1_HUMAN
_LVSSPC[+C2+H3+N+O]C[+C2+H3+N+O]IVTSTY_	P08238	-0.788558	0.00570306	Heat shock protein HSP 90-beta	HS90B_HUMAN
_QEYEQLIAK_	P35527	-0.746932	0.00571112	Keratin, type I cytoskeletal 9	K1C9_HUMAN
_MDAEQDPNVQVDHLNLLK_	Q02818	-1.38272	0.00573575	Nucleobindin-1	NUCB1_HUMAN
_M[+O]FEDTVEER_	Q16576	0.718742	0.00574563	Histone-binding protein RBBP7	RBBP7_HUMAN
_AVNVIC[+C2+H3+N+O]ELAR_	O14617	-0.599842	0.00577822	AP-3 complex subunit delta-1	AP3D1_HUMAN
_YMNSGPVVAMVWEGLNVVK_	P22392	0.812827	0.00580518	Nucleoside diphosphate kinase B	NDKB_HUMAN
_ATDAMAHVAGFTVAHDVSAR_	Q96GK7	0.694565	0.00582272	Fumarylacetoacetate hydrolase domain-containing protein 2A	FAH2A_HUMAN
_SAEGSEFWSALLEK_	P17655	-0.583693	0.00583383	Calpain-2 catalytic subunit	CAN2_HUMAN
_GLFLPGSVGITDPC[+C2+H3+N+O]ESGNFR_	Q12905	-0.660658	0.00583785	Interleukin enhancer-binding factor 2	ILF2_HUMAN
_IHFPTDYPFKPPK_	P61077;P62837	-0.798495	0.00585841	Ubiquitin-conjugating enzyme E2 D3;Ubiquitin-conjugating enzyme E2 D2	UB2D3_HUMAN;UB2D2_HUMAN
_ELDLSNNC[+C2+H3+N+O]LGDAGILQLVESVR_	P13489	0.608722	0.00586847	Ribonuclease inhibitor	RINI_HUMAN
_KGDVVIVLTGWRPGSGFTNTM[+O]R_	P14618	0.945638	0.00587026	Pyruvate kinase PKM	KPYM_HUMAN
_DYQELMNTK_	P04264	-0.619844	0.00588043	Keratin, type II cytoskeletal 1	K2C1_HUMAN
_PDSGGLPER_	Q96AE4	0.655872	0.00588501	Far upstream element-binding protein 1	FUBP1_HUMAN
_DIENQYETQITQIEHEVSSSGQEVQSSAK_	P35527	-0.896034	0.00590449	Keratin, type I cytoskeletal 9	K1C9_HUMAN
_QTVDIPENVDITLK_	P32969	-0.607622	0.0059086	60S ribosomal protein L9	RL9_HUMAN
_AEGPNLIIK_	Q9Y3B8	-0.596702	0.00590884	Oligoribonuclease, mitochondrial	ORN_HUMAN
_IIEVVDAIMTTA_	Q01813	-0.866615	0.00592856	ATP-dependent 6-phosphofructokinase, platelet type	PFKAP_HUMAN
_GFQALGDAADIR_	P01033	0.602476	0.0059356	Metalloproteinase inhibitor 1	TIMP1_HUMAN
_ADDQIAQSLC[+C2+H3+N+O]GEDLIIK_	Q13148	-0.634408	0.00597528	TAR DNA-binding protein 43	TADBP_HUMAN
_IAGDTSGDYR_	P20073	-0.59765	0.00597983	Annexin A7	ANXA7_HUMAN
_LDLQQGQNLLQ_	Q9HCE1	-0.656775	0.00599327	Helicase MOV-10	MOV10_HUMAN
_EVIEGYEIAC[+C2+H3+N+O]R_	P50990	-0.911083	0.00605259	T-complex protein 1 subunit theta	TCPQ_HUMAN
_LAQAAQSSVATITR_	Q9Y490	0.658447	0.00605889	Talin-1	TLN1_HUMAN
_SIVNLPSNLEK_	P61221	-0.90071	0.00606766	ATP-binding cassette sub-family E member 1	ABCE1_HUMAN
_NSLLIAPM[+O]PTASTAQIL_	P23921	-2.70207	0.00607637	Ribonucleoside-diphosphate reductase large subunit	RIR1_HUMAN
_TLAENAGLNPISTVTELR_	P50991	0.595061	0.00608184	T-complex protein 1 subunit delta	TCPD_HUMAN
_EVDFKPFGTL_	O14929	-0.723577	0.00609381	Histone acetyltransferase type B catalytic subunit	HAT1_HUMAN
_SAGFHPSGSVLAVGTVTGR_	O95834	0.794809	0.00611775	Echinoderm microtubule-associated protein-like 2	EMAL2_HUMAN
_RPAEDM[+O]EEEQAFK_	P61978	-0.69195	0.00613392	Heterogeneous nuclear ribonucleoprotein K	HNRPK_HUMAN
_HGEPEEDIVGLQAFQER_	O75694	0.919411	0.00615764	Nuclear pore complex protein Nup155	NU155_HUMAN
_SIIM[+O]LEALERV_	P62308	0.800721	0.00617162	Small nuclear ribonucleoprotein G	RUXG_HUMAN
_SGNTDKPRPPPLPSEPPPPLPPLPK_	O60563	-0.919191	0.00622897	Cyclin-T1	CCNT1_HUMAN
_TGTGTLSVFGMQAR_	P04818	0.65523	0.00623862	Thymidylate synthase	TYSY_HUMAN
_VKEPSFDWK_	P78527	-0.704293	0.00629687	DNA-dependent protein kinase catalytic subunit	PRKDC_HUMAN
_AGLATDVQTVAQR_	P49720	-0.710594	0.00635801	Proteasome subunit beta type-3	PSB3_HUMAN
_ELAMQTFGVLK_	Q9NVP1	0.582301	0.00636024	ATP-dependent RNA helicase DDX18	DDX18_HUMAN
_YM[+O]NSGPVVAMVWEGLNVVK_	P22392	0.588682	0.00637007	Nucleoside diphosphate kinase B	NDKB_HUMAN
_VAELVHFL_	P43357	-0.786589	0.00637537	Melanoma-associated antigen 3	MAGA3_HUMAN
_IADFVIFPPR_	Q93099	-0.938675	0.00639592	Homogentisate 1,2-dioxygenase	HGD_HUMAN
_DGALHVIGSLAEILLKK_	O15397	-5.1669	0.0064508	Importin-8	IPO8_HUMAN
_NVFIAQNVASLQELGGSEK_	Q5T4S7	0.66352	0.00646922	E3 ubiquitin-protein ligase UBR4	UBR4_HUMAN
_AVAALLTIPEAEK_	Q86VP6	0.582198	0.0064911	Cullin-associated NEDD8-dissociated protein 1	CAND1_HUMAN
_TVQVVPHITDAIQEWVM[+O]R_	P17812	0.651992	0.0064923	CTP synthase 1	PYRG1_HUMAN
_SC[+C2+H3+N+O]HDQGLC[+C2+H3+N+O]R_	Q92499	-1.11928	0.00654461	ATP-dependent RNA helicase DDX1	DDX1_HUMAN
_SSDELPVLGLTK_	Q08380	-0.964011	0.00654861	Galectin-3-binding protein	LG3BP_HUMAN
_EEDLLQAWSTFIR_	P28340	0.756716	0.00656619	DNA polymerase delta catalytic subunit	DPOD1_HUMAN
_DSGGAAVAEQVLSIM_	Q5T4S7	-0.697108	0.00657737	E3 ubiquitin-protein ligase UBR4	UBR4_HUMAN
_SPQTPELVEAL_	Q9NZB2	-1.23641	0.006624	Constitutive coactivator of PPAR-gamma-like protein 1	F120A_HUMAN
_IPLLSDLTHQ_	Q13162	-1.06192	0.00663826	Peroxiredoxin-4	PRDX4_HUMAN
_DVAVMQLR_	P53621	0.58354	0.00664639	Coatomer subunit alpha	COPA_HUMAN
_FSHEEIAMATVT_	P04075	-0.657755	0.00665812	Fructose-bisphosphate aldolase A	ALDOA_HUMAN
_KDGNASGTTLLEALDC[+C2+H3+N+O]ILPPTRPTD_	P68104	0.834522	0.00666897	Elongation factor 1-alpha 1	EF1A1_HUMAN
_IVFATDEDAR_	Q9NTZ6	-0.584327	0.00667219	RNA-binding protein 12	RBM12_HUMAN
_ERPDVDEK_	Q14204	-0.92499	0.00667375	Cytoplasmic dynein 1 heavy chain 1	DYHC1_HUMAN
_EEIVHQLPSNKPEELENNVDQILK_	Q9Y3D8	-0.798616	0.00668935	Adenylate kinase isoenzyme 6	KAD6_HUMAN
_YEELQITAGR_	P04264	-0.626062	0.00669756	Keratin, type II cytoskeletal 1	K2C1_HUMAN
_GLADAFILMR_	P23921	-0.71971	0.0067139	Ribonucleoside-diphosphate reductase large subunit	RIR1_HUMAN
_LAAQSC[+C2+H3+N+O]ALSLVR_	Q08211	0.640924	0.00672373	ATP-dependent RNA helicase A	DHX9_HUMAN
_AREETQGLK_	P43366	0.86209	0.00676436	Melanoma-associated antigen B1	MAGB1_HUMAN
_GELELLAGEVPAR_	Q9Y6I3	0.594744	0.00681363	Epsin-1	EPN1_HUMAN
_TAAGLMHTF_	P49903	-0.68871	0.00681736	Selenide, water dikinase 1	SPS1_HUMAN
_HFIMQVVC[+C2+H3+N+O]EATQC[+C2+H3+N+O]PDTR_	Q14974	0.702647	0.00686137	Importin subunit beta-1	IMB1_HUMAN
_YVEPIEDVPC[+C2+H3+N+O]GNIVGL_	P13639	-0.591748	0.0068644	Elongation factor 2	EF2_HUMAN
_LVEVLGGEFLK_	Q14974	-0.686003	0.00687891	Importin subunit beta-1	IMB1_HUMAN
_ADLEM[+O]QIESLTEELAYLK_	P13645	-1.47212	0.00688536	Keratin, type I cytoskeletal 10	K1C10_HUMAN
_FVQGIFVEK_	P62834	-0.703509	0.00688813	Ras-related protein Rap-1A	RAP1A_HUMAN
_ILTEAEIDAH_	P60900	-0.637793	0.0068966	Proteasome subunit alpha type-6	PSA6_HUMAN
_ANLLQIQR_	Q9Y224	-0.627806	0.00693753	RNA transcription, translation and transport factor protein	RTRAF_HUMAN
_GMEGAVLPVWSAH_	O15067	-0.643996	0.00693849	Phosphoribosylformylglycinamidine synthase	PUR4_HUMAN
_HAFEIIHL_	P46782	-0.651932	0.00694729	40S ribosomal protein S5	RS5_HUMAN
_EDIILTLPK_	P26196	-0.771414	0.00695204	Probable ATP-dependent RNA helicase DDX6	DDX6_HUMAN
_LVQAFQYTDK_	Q13162	0.695531	0.00697125	Peroxiredoxin-4	PRDX4_HUMAN
_ELSPGSC[+C2+H3+N+O]FFLPK_	P26639	-0.757524	0.0069734	Threonine--tRNA ligase, cytoplasmic	SYTC_HUMAN
_FGANAILGVS_	P13929	-0.695021	0.00699904	Beta-enolase	ENOB_HUMAN
_VNTDLGNDLYFVK_	Q8WVC0	-0.631387	0.00700317	RNA polymerase-associated protein LEO1	LEO1_HUMAN
_DFM[+O]TGIPATPGNEIPVEVVLK_	P49915	-0.82892	0.0070399	GMP synthase [glutamine-hydrolyzing]	GUAA_HUMAN
_EINPLVVTK_	P53396	-0.615118	0.00707633	ATP-citrate synthase	ACLY_HUMAN
_HIQALAIR_	P14735	0.870761	0.00718772	Insulin-degrading enzyme	IDE_HUMAN
_PVPLYNSFHDVYK_	Q16719	-0.810849	0.00719018	Kynureninase	KYNU_HUMAN
_VWDVGGQDR_	P18085	-0.796789	0.00719162	ADP-ribosylation factor 4	ARF4_HUMAN
_LYGNGPGYVLK_	P05187	-0.673574	0.00720528	Alkaline phosphatase, placental type	PPB1_HUMAN
_GFSSGSAVVSGGSR_	P35908	-0.891895	0.00723447	Keratin, type II cytoskeletal 2 epidermal	K22E_HUMAN
_ADHGPAVSGAHNTIIC[+C2+H3+N+O]AR_	P53396	-0.762458	0.00723599	ATP-citrate synthase	ACLY_HUMAN
_AGQLTSEEDTLSLVTADHSHVF_	P05187	-1.34424	0.00726324	Alkaline phosphatase, placental type	PPB1_HUMAN
_MHPTLAGK_	P11940	0.805438	0.00726478	Polyadenylate-binding protein 1	PABP1_HUMAN
_TLTNFYGDLR_	Q96DR4	-3.44707	0.00729045	StAR-related lipid transfer protein 4	STAR4_HUMAN
_C[+C2+H3+N+O]YSAIIFETPLR_	Q04637	-0.769842	0.00742141	Eukaryotic translation initiation factor 4 gamma 1	IF4G1_HUMAN
_IYDIPEMFR_	Q13085	-0.602024	0.00742165	Acetyl-CoA carboxylase 1	ACACA_HUMAN
_VEVMDPSFVC[+C2+H3+N+O]LK_	P07602	-0.619788	0.00743793	Prosaposin	SAP_HUMAN
_LATYGITVAELTGDHQLC[+C2+H3+N+O]K_	O75643	1.03192	0.00743957	U5 small nuclear ribonucleoprotein 200 kDa helicase	U520_HUMAN
_GIPLATGDTSPEPELLPGAPLPPPK_	O75821	0.897352	0.00744105	Eukaryotic translation initiation factor 3 subunit G	EIF3G_HUMAN
_EFGNAGAVVLTPLFK_	Q96KG9	-0.889066	0.00744966	N-terminal kinase-like protein	SCYL1_HUMAN
_LKEPVETAVDNNSK_	Q6FI81	-0.812315	0.00745309	Anamorsin	CPIN1_HUMAN
_M[+O]VGDVTGAQAYASTAK_	Q01628	0.638708	0.00747302	Interferon-induced transmembrane protein 3	IFM3_HUMAN
_IVC[+C2+H3+N+O]MEEFEDMER_	P13284	-0.654479	0.00749804	Gamma-interferon-inducible lysosomal thiol reductase	GILT_HUMAN
_LPSNTLDRL_	P78527	-0.818552	0.00750232	DNA-dependent protein kinase catalytic subunit	PRKDC_HUMAN
_LVLPLSK_	Q9BR76	-0.818226	0.00750817	Coronin-1B	COR1B_HUMAN
_NDPPMEAAGFTAQ_	P68104	0.719256	0.00751214	Elongation factor 1-alpha 1	EF1A1_HUMAN
_MREVC[+C2+H3+N+O]DEVK_	P34897	0.63551	0.00754992	Serine hydroxymethyltransferase, mitochondrial	GLYM_HUMAN
_C[+C2+H3+N+O]FSVLGFC[+C2+H3+N+O]K_	P13010	0.631463	0.00755775	X-ray repair cross-complementing protein 5	XRCC5_HUMAN
_AGGSASAM[+O]LQPLLDNQVGFK_	P20618	0.842516	0.00756123	Proteasome subunit beta type-1	PSB1_HUMAN
_NFELTDALK_	P23786	0.925926	0.00757579	Carnitine O-palmitoyltransferase 2, mitochondrial	CPT2_HUMAN
_YLPVTLSSIPVFQR_	Q14697	-0.624242	0.00759106	Neutral alpha-glucosidase AB	GANAB_HUMAN
_VVVPIYC[+C2+H3+N+O]TSFLAVEEDK_	Q8IWX8	0.744957	0.00759188	Calcium homeostasis endoplasmic reticulum protein	CHERP_HUMAN
_TALLDAAGVASLL_	P10809	-0.75277	0.00759508	60 kDa heat shock protein, mitochondrial	CH60_HUMAN
_GRPPEEEPFITH_	Q01970	-1.21274	0.00759508	1-phosphatidylinositol 4,5-bisphosphate phosphodiesterase beta-3	PLCB3_HUMAN
_TC[+C2+H3+N+O]VVVAEERPR_	Q9P265	0.732434	0.00759868	Disco-interacting protein 2 homolog B	DIP2B_HUMAN
_TPLHEIAL_	Q08211	-1.1334	0.00760763	ATP-dependent RNA helicase A	DHX9_HUMAN
_DFQTLDGSQYNPVK_	Q13057	-2.32474	0.00761431	Bifunctional coenzyme A synthase	COASY_HUMAN
_TLSYLLPAIVH_	P17844	-0.594981	0.00765721	Probable ATP-dependent RNA helicase DDX5	DDX5_HUMAN
_AFDTTLGGR_	P34932	-0.636367	0.00769857	Heat shock 70 kDa protein 4	HSP74_HUMAN
_ALTGIPLPLIK_	P24941	-0.834681	0.00778012	Cyclin-dependent kinase 2	CDK2_HUMAN
_SIEELC[+C2+H3+N+O]AVNLYGPDAQVDR_	P78527	-0.719481	0.00780665	DNA-dependent protein kinase catalytic subunit	PRKDC_HUMAN
_LGSQIFVK_	Q9UDY2	-6.00915	0.00781851	Tight junction protein ZO-2	ZO2_HUMAN
_SAYALC[+C2+H3+N+O]TFALSTGDPSQPVR_	Q9BY32	0.783483	0.00787355	Inosine triphosphate pyrophosphatase	ITPA_HUMAN
_AQFGSDLDAATQQLLSR_	P25705	-0.627487	0.00788786	ATP synthase subunit alpha, mitochondrial	ATPA_HUMAN
_VVQYPELSDHEFIEEK_	Q9H1A4	-0.602656	0.00789551	Anaphase-promoting complex subunit 1	APC1_HUMAN
_PLFTALVTQC[+C2+H3+N+O]QK_	Q8NCW5	0.586619	0.00792749	NAD(P)H-hydrate epimerase	NNRE_HUMAN
_PQLQGYLR_	Q02878	0.624801	0.00793475	60S ribosomal protein L6	RL6_HUMAN
_APISDSPKPPPQR_	O95336	1.02802	0.00798128	6-phosphogluconolactonase	6PGL_HUMAN
_HGGGGGGFGGGGFGSR_	P35908	-0.82597	0.00798452	Keratin, type II cytoskeletal 2 epidermal	K22E_HUMAN
_LEDSGHTLR_	Q13162	-1.01982	0.00802658	Peroxiredoxin-4	PRDX4_HUMAN
_QEPIPTAQLVQR_	P25787	-0.979658	0.00805391	Proteasome subunit alpha type-2	PSA2_HUMAN
_GGSTMYPGLPSR_	P61160	-1.93558	0.00805825	Actin-related protein 2	ARP2_HUMAN
_KGPAAIQK_	P35527	-0.768971	0.00807864	Keratin, type I cytoskeletal 9	K1C9_HUMAN
_NTVALDADIAAQK_	P98155	-1.39856	0.00810248	Very low-density lipoprotein receptor	VLDLR_HUMAN
_DSEAWVPDSEER_	Q96F63	-0.595782	0.00814954	Coiled-coil domain-containing protein 97	CCD97_HUMAN
_STLVDALC[+C2+H3+N+O]R_	P29144	0.596804	0.00821101	Tripeptidyl-peptidase 2	TPP2_HUMAN
_EDLNLLIAK_	Q16531	-0.621977	0.00821541	DNA damage-binding protein 1	DDB1_HUMAN
_SNTTAIAEAWAR_	P68363	-0.683324	0.00821891	Tubulin alpha-1B chain	TBA1B_HUMAN
_GSSIDVELQQR_	O43747	-0.605426	0.0082272	AP-1 complex subunit gamma-1	AP1G1_HUMAN
_YQGAVATVIAR_	O00562	0.597414	0.00825314	Membrane-associated phosphatidylinositol transfer protein 1	PITM1_HUMAN
_GDPASALSNMVAALR_	P49327	-0.787796	0.00831053	Fatty acid synthase	FAS_HUMAN
_YIDQEELNK_	P08238	3.88055	0.00831326	Heat shock protein HSP 90-beta	HS90B_HUMAN
_AVEDIHGLFSL_	Q14152	-0.781325	0.00832045	Eukaryotic translation initiation factor 3 subunit A	EIF3A_HUMAN
_LPELQGVETELC[+C2+H3+N+O]_	O15067	-0.81617	0.0083292	Phosphoribosylformylglycinamidine synthase	PUR4_HUMAN
_IGALYIR_	Q96I15	0.97027	0.00835879	Selenocysteine lyase	SCLY_HUMAN
_AIEPPPLDAVIEAE_	Q08211	0.619216	0.00838381	ATP-dependent RNA helicase A	DHX9_HUMAN
_RNEHTYVHSS_	P49588	1.3988	0.00840814	Alanine--tRNA ligase, cytoplasmic	SYAC_HUMAN
_EAPADMGAHQGVAVL_	Q13200	-0.668751	0.00842951	26S proteasome non-ATPase regulatory subunit 2	PSMD2_HUMAN
_VAGLLADAR_	P25788	-0.591364	0.00848095	Proteasome subunit alpha type-3	PSA3_HUMAN
_YM[+O]HSGPVVAMVWEGLNVVK_	P15531	0.585021	0.00848586	Nucleoside diphosphate kinase A	NDKA_HUMAN
_SC[+C2+H3+N+O]TAEEQGVLPDDLSGVIR_	P04899	-0.818728	0.00850952	Guanine nucleotide-binding protein G(i) subunit alpha-2	GNAI2_HUMAN
_LAERPYIIAGL_	Q99447	-1.01334	0.00852593	Ethanolamine-phosphate cytidylyltransferase	PCY2_HUMAN
_GLPLPLGEHAGR_	Q96F86	-0.853852	0.00855743	Enhancer of mRNA-decapping protein 3	EDC3_HUMAN
_VATAVLEHIK_	Q8WVM8	-0.864257	0.00857886	Sec1 family domain-containing protein 1	SCFD1_HUMAN
_GGSGGSYGGGGSGGGYGGGSGSR_	P35527	-0.909109	0.0086113	Keratin, type I cytoskeletal 9	K1C9_HUMAN
_YYPVPEAC[+C2+H3+N+O]LSNK_	P23921	-0.691979	0.00861586	Ribonucleoside-diphosphate reductase large subunit	RIR1_HUMAN
_VAEQEMQLEPITDER_	Q8N3R9	-0.602042	0.00864571	MAGUK p55 subfamily member 5	MPP5_HUMAN
_DLIPIIA_	Q5VZK9	-0.962295	0.00866591	F-actin-uncapping protein LRRC16A	CARL1_HUMAN
_KLAVNMVPFPR_	P68371	1.01006	0.0087274	Tubulin beta-4B chain	TBB4B_HUMAN
_FC[+C2+H3+N+O]TGLTQIETL_	P12277	-0.62883	0.00875625	Creatine kinase B-type	KCRB_HUMAN
_AGPHFNPLSR_	P00441	-0.973882	0.00876373	Superoxide dismutase [Cu-Zn]	SODC_HUMAN
_VGIALKPFLPQLQ_	Q92616	-0.628345	0.00879251	eIF-2-alpha kinase activator GCN1	GCN1_HUMAN
_RYNEDLELEDAIHTAIL_	P25787	-0.660392	0.00879963	Proteasome subunit alpha type-2	PSA2_HUMAN
_LISQIVSSIT_	P68363	-0.653259	0.0088609	Tubulin alpha-1B chain	TBA1B_HUMAN
_NAFMMLIHADQDR_	P53618	0.712056	0.00890145	Coatomer subunit beta	COPB_HUMAN
_DQELYFFHE_	P26639	-0.75276	0.00891524	Threonine--tRNA ligase, cytoplasmic	SYTC_HUMAN
_NIPPSVSEEDLK_	P26599	-0.849073	0.00891555	Polypyrimidine tract-binding protein 1	PTBP1_HUMAN
_EFPSGYPYNAPTVK_	O00762	-1.25075	0.00899505	Ubiquitin-conjugating enzyme E2 C	UBE2C_HUMAN
_VSEISDEFK_	Q9UBF2	-0.697004	0.00902209	Coatomer subunit gamma-2	COPG2_HUMAN
_AAPALDFSLK_	Q15274	-0.879942	0.00904342	Nicotinate-nucleotide pyrophosphorylase [carboxylating]	NADC_HUMAN
_NMQDLVEDFK_	P13647	-0.622235	0.00904399	Keratin, type II cytoskeletal 5	K2C5_HUMAN
_ENTPPALSGTR_	P31350	1.79282	0.00904559	Ribonucleoside-diphosphate reductase subunit M2	RIR2_HUMAN
_VDSQFTHLAWINTPR_	P32119	-0.610178	0.00907149	Peroxiredoxin-2	PRDX2_HUMAN
_YLADPSNLFVVS_	Q9Y316	-0.625998	0.00908585	Protein MEMO1	MEMO1_HUMAN
_TIC[+C2+H3+N+O]NPC[+C2+H3+N+O]GPVQR_	P14866	-0.60191	0.00909816	Heterogeneous nuclear ribonucleoprotein L	HNRPL_HUMAN
_LLEPSSPQFVQML_	Q9NVI1	4.74351	0.00909829	Fanconi anemia group I protein	FANCI_HUMAN
_DIAEELVK_	O95983	-3.969	0.00912615	Methyl-CpG-binding domain protein 3	MBD3_HUMAN
_VWEAADVLIK_	Q7Z6Z7	-0.780906	0.00914305	E3 ubiquitin-protein ligase HUWE1	HUWE1_HUMAN
_TIGLSAAAR_	P05187	-1.79229	0.00915683	Alkaline phosphatase, placental type	PPB1_HUMAN
_YVQPPEMIGPM[+O]RPE_	O76087;P0CL80;P0CL81;P0CL82	-0.779807	0.00918442	G antigen 7;G antigen 12F;G antigen 12G;G antigen 12I	GAGE7_HUMAN;GG12F_HUMAN;GG12G_HUMAN;GG12I_HUMAN
_NRELAILL_	P30041	-0.638517	0.00922007	Peroxiredoxin-6	PRDX6_HUMAN
_YLVYQEPIPTAQLVQR_	P25787	-0.911272	0.00923054	Proteasome subunit alpha type-2	PSA2_HUMAN
_ALESDNNTALLLSK_	Q13263	-0.620832	0.00924825	Transcription intermediary factor 1-beta	TIF1B_HUMAN
_DILEIGAQ_	P48556	-0.740133	0.00928397	26S proteasome non-ATPase regulatory subunit 8	PSMD8_HUMAN
_QSLLQPLNVEIDPEIQK_	P04264	-0.767193	0.00933037	Keratin, type II cytoskeletal 1	K2C1_HUMAN
_DFELPGDTLYYR_	O43149	-0.610827	0.00937443	Zinc finger ZZ-type and EF-hand domain-containing protein 1	ZZEF1_HUMAN
_M[+C2+H2+O]EALILEPSLYTVK_	P61923	0.683319	0.00946333	Coatomer subunit zeta-1	COPZ1_HUMAN
_DFEHFLPMLQTVAK_	P60660	1.39708	0.00946884	Myosin light polypeptide 6	MYL6_HUMAN
_GLLENQTPEFFQDVC[+C2+H3+N+O]KPK_	P49327	-0.908735	0.00949206	Fatty acid synthase	FAS_HUMAN
_GITIVEDINK_	Q15833	-0.874929	0.00951168	Syntaxin-binding protein 2	STXB2_HUMAN
_FNIPVDNLR_	O60256	-0.736651	0.00952514	Phosphoribosyl pyrophosphate synthase-associated protein 2	KPRB_HUMAN
_VLVHPPQDGEDEPTLVQ_	Q16740	-1.60264	0.00953211	ATP-dependent Clp protease proteolytic subunit, mitochondrial	CLPP_HUMAN
_DEESGSGSNPFQHLEK_	Q9UBF2	0.920778	0.00956243	Coatomer subunit gamma-2	COPG2_HUMAN
_FVDSYDVILAGSPTELLK_	O60568	-0.90234	0.00958033	Multifunctional procollagen lysine hydroxylase and glycosyltransferase LH3	PLOD3_HUMAN
_ALC[+C2+H3+N+O]SQEDIADK_	Q9NSD9	0.670854	0.00961758	Phenylalanine--tRNA ligase beta subunit	SYFB_HUMAN
_GQNGISDLVK_	P00338	-0.662738	0.0096186	L-lactate dehydrogenase A chain	LDHA_HUMAN
_HFC[+C2+H3+N+O]EEFGK_	P34932	-0.594111	0.00966353	Heat shock 70 kDa protein 4	HSP74_HUMAN
_SHYKPPDC[+C2+H3+N+O]SVLSK_	O95302	1.28694	0.00968588	Peptidyl-prolyl cis-trans isomerase FKBP9	FKBP9_HUMAN
_IPLNTEQK_	Q9BW27	-1.48978	0.00968742	Nuclear pore complex protein Nup85	NUP85_HUMAN
_LYAPGLSPDTIMEC[+C2+H3+N+O]AMGDR_	P13284	-0.829858	0.00970691	Gamma-interferon-inducible lysosomal thiol reductase	GILT_HUMAN
_TFTYLLGSDAAAL_	Q16850	-0.633226	0.00972897	Lanosterol 14-alpha demethylase	CP51A_HUMAN
_VLDELTLTK_	P13645	-0.695272	0.00973283	Keratin, type I cytoskeletal 10	K1C10_HUMAN
_YETTGLSEAR_	Q15833	-0.864397	0.00973726	Syntaxin-binding protein 2	STXB2_HUMAN
_ENDPSSVLLFLVGSKK_	Q9BZG1	0.946979	0.00975072	Ras-related protein Rab-34	RAB34_HUMAN
_SDGFFQLEELPGR_	P00390	-0.914643	0.00977541	Glutathione reductase, mitochondrial	GSHR_HUMAN
_GFEITPPVVLR_	P06748	-0.697181	0.00979667	Nucleophosmin	NPM_HUMAN
_KGQSEEIQK_	P83731	-0.712239	0.00987447	60S ribosomal protein L24	RL24_HUMAN
_NWDAAMEDLTR_	P60228	-0.82971	0.0098996	Eukaryotic translation initiation factor 3 subunit E	EIF3E_HUMAN
_ALQEIFDGIQPK_	P55060	-0.917256	0.00990187	Exportin-2	XPO2_HUMAN
_IMQLLDVPPGEDK_	Q9NSD9	-0.598403	0.00993329	Phenylalanine--tRNA ligase beta subunit	SYFB_HUMAN
_NDMELVEDIFTSC[+C2+H3+N+O]K_	Q13200	-0.779737	0.00994963	26S proteasome non-ATPase regulatory subunit 2	PSMD2_HUMAN
_NVFDFLNEK_	Q8N5A5	-1.03028	0.00998588	Zinc finger CCCH-type with G patch domain-containing protein	ZGPAT_HUMAN
_LDDLVRPY_	O75533	-0.884284	0.00998924	Splicing factor 3B subunit 1	SF3B1_HUMAN
_QGFGELLQAVPL_	P27695	-0.629073	0.00999103	DNA-(apurinic or apyrimidinic site) lyase	APEX1_HUMAN
_C[+C2+H3+N+O]VGEAGDTVQFAEYIQK_	P49721	-0.689154	0.0100012	Proteasome subunit beta type-2	PSB2_HUMAN
_SDLQRPNPQSPFC[+C2+H3+N+O]VA_	Q9H3R2	-0.62449	0.0100376	Mucin-13	MUC13_HUMAN
_TLLEGEESR_	P04264	-0.720289	0.0100624	Keratin, type II cytoskeletal 1	K2C1_HUMAN
_GGGGGSFGAGGGFGSR_	P04264	-0.667932	0.0101382	Keratin, type II cytoskeletal 1	K2C1_HUMAN
_LFLEEIQIK_	Q96KG9	-0.632356	0.010246	N-terminal kinase-like protein	SCYL1_HUMAN
_IEISELNR_	P04264	-0.652978	0.0103526	Keratin, type II cytoskeletal 1	K2C1_HUMAN
_TALLDAAGVA_	P10809	-0.762803	0.0103643	60 kDa heat shock protein, mitochondrial	CH60_HUMAN
_KYMEHEERPK_	O95757	-0.837614	0.0103737	Heat shock 70 kDa protein 4L	HS74L_HUMAN
_DIPGFYDSGLLQGK_	P16083	-0.893409	0.010404	Ribosyldihydronicotinamide dehydrogenase [quinone]	NQO2_HUMAN
_GSGQDAALAVLEDR_	P40306	-0.673722	0.0104146	Proteasome subunit beta type-10	PSB10_HUMAN
_GEMALEEFLK_	Q14204	-0.629054	0.0104322	Cytoplasmic dynein 1 heavy chain 1	DYHC1_HUMAN
_EEELAAVR_	Q9BU76	-0.813087	0.0104615	Multiple myeloma tumor-associated protein 2	MMTA2_HUMAN
_C[+C2+H3+N+O]FVYPLDFAR_	P12235	-0.654731	0.0104783	ADP/ATP translocase 1	ADT1_HUMAN
_DGLGFC[+C2+H3+N+O]ALIHR_	P12814	0.601541	0.0104888	Alpha-actinin-1	ACTN1_HUMAN
_SSEC[+C2+H3+N+O]MKDDPITLFVA_	Q14697	-0.775147	0.0105117	Neutral alpha-glucosidase AB	GANAB_HUMAN
_NPVTIFSLATNEMWR_	Q04837	0.627865	0.010542	Single-stranded DNA-binding protein, mitochondrial	SSBP_HUMAN
_NVLPPDVLTR_	P49589	0.844292	0.0105535	Cysteine--tRNA ligase, cytoplasmic	SYCC_HUMAN
_LLTEWPDTIPLSL_	Q14914	-1.06732	0.0105632	Prostaglandin reductase 1	PTGR1_HUMAN
_ALPPAQAGALLLALPPASPSAAR_	Q8WZA9	0.958212	0.0106362	Immunity-related GTPase family Q protein	IRGQ_HUMAN
_FLFDSVSSQ_	O00410	-0.736218	0.0106394	Importin-5	IPO5_HUMAN
_AIPDLTAPVAAVQAAVSNLVR_	P18206	0.936455	0.0106448	Vinculin	VINC_HUMAN
_THSDLVLR_	Q9H2P9	-0.98315	0.0106874	Diphthine methyl ester synthase	DPH5_HUMAN
_VLDGLHNELQTIGFQIETIGK_	O60701	0.944048	0.0107122	UDP-glucose 6-dehydrogenase	UGDH_HUMAN
_VLASNC[+C2+H3+N+O]DEPM[+O]YVK_	P25398	0.645224	0.0107244	40S ribosomal protein S12	RS12_HUMAN
_ETGVITPE_	Q9NT62	-1.15079	0.0108154	Ubiquitin-like-conjugating enzyme ATG3	ATG3_HUMAN
_LQLLSNLFHGM[+O]DK_	Q7L2H7	2.19448	0.0108375	Eukaryotic translation initiation factor 3 subunit M	EIF3M_HUMAN
_EAIVNSC[+C2+H3+N+O]VFVHQTLHQANAR_	Q14204	0.847963	0.0108414	Cytoplasmic dynein 1 heavy chain 1	DYHC1_HUMAN
_AEYWHDPIK_	P50897	-0.634834	0.0108433	Palmitoyl-protein thioesterase 1	PPT1_HUMAN
_RVGGVQSLGGTGALR_	P17174	0.73863	0.0108446	Aspartate aminotransferase, cytoplasmic	AATC_HUMAN
_LGGFVMNILSR_	Q92797	0.601565	0.0108458	Symplekin	SYMPK_HUMAN
_SSFELIVQK_	Q14974	-0.695604	0.0109002	Importin subunit beta-1	IMB1_HUMAN
_LDIEAFTMDR_	P00966	-0.620883	0.0109078	Argininosuccinate synthase	ASSY_HUMAN
_FLPEFPSC[+C2+H3+N+O]SLLK_	Q9H9A6	0.692012	0.0109674	Leucine-rich repeat-containing protein 40	LRC40_HUMAN
_EITPPVVLR_	P06748	-1.16587	0.0110011	Nucleophosmin	NPM_HUMAN
_VFYYEILNSPEK_	P63104	-0.73406	0.0110598	14-3-3 protein zeta/delta	1433Z_HUMAN
_LFLGGSIVK_	Q13228	-0.607333	0.0110672	Methanethiol oxidase	SBP1_HUMAN
_FFLPFSLGK_	P13010	-0.778179	0.0110706	X-ray repair cross-complementing protein 5	XRCC5_HUMAN
_DLEDKEGEIQ_	Q13409	-0.85259	0.011117	Cytoplasmic dynein 1 intermediate chain 2	DC1I2_HUMAN
_IFSHPNVLPVLGAC[+C2+H3+N+O]_	Q13418	-0.712935	0.0111359	Integrin-linked protein kinase	ILK_HUMAN
_IVGEYAER_	Q10567	-0.666321	0.0111551	AP-1 complex subunit beta-1	AP1B1_HUMAN
_WGTLTDC[+C2+H3+N+O]VVMRDPQTK_	P51991	-2.20207	0.0112116	Heterogeneous nuclear ribonucleoprotein A3	ROA3_HUMAN
_ELVDGAPL_	Q9UK22	1.45595	0.01122	F-box only protein 2	FBX2_HUMAN
_EAGGIDLFVGGIGPDGHIA_	Q8TDQ7	-0.943422	0.0112311	Glucosamine-6-phosphate isomerase 2	GNPI2_HUMAN
_AM[+O]LSVPQC[+C2+H3+N+O]FVRPTEAK_	O43143	2.34074	0.0112329	Pre-mRNA-splicing factor ATP-dependent RNA helicase DHX15	DHX15_HUMAN
_VIHDNFGIVEGLM[+O]TT_	P04406	-2.72879	0.0112349	Glyceraldehyde-3-phosphate dehydrogenase	G3P_HUMAN
_EGTIQVQGQALFFR_	Q96IU4	0.657239	0.0112724	Protein ABHD14B	ABHEB_HUMAN
_HEGLPEPLTLR_	P04222	-3.45205	0.0113876	HLA class I histocompatibility antigen, Cw-3 alpha chain	1C03_HUMAN
_VSDTVVEPYNATLSVH_	P68371	-0.610497	0.0113995	Tubulin beta-4B chain	TBB4B_HUMAN
_PALYVLR_	Q6P2Q9	0.734184	0.011413	Pre-mRNA-processing-splicing factor 8	PRP8_HUMAN
_AEFAALHGPALR_	Q14166	0.791953	0.0114194	Tubulin--tyrosine ligase-like protein 12	TTL12_HUMAN
_SIFLTNKK_	O14744	-0.647833	0.0114428	Protein arginine N-methyltransferase 5	ANM5_HUMAN
_KISSIQSIVPALEIANAHR_	P10809	0.602427	0.0114476	60 kDa heat shock protein, mitochondrial	CH60_HUMAN
_EFPVLK_	P55060	-0.731375	0.011454	Exportin-2	XPO2_HUMAN
_LLGLLFPLLAR_	Q8TEX9	1.29645	0.011482	Importin-4	IPO4_HUMAN
_SAEFLLHM[+O]L_	P18621	0.961571	0.0114959	60S ribosomal protein L17	RL17_HUMAN
_GDYMGASC[+C2+H3+N+O]HAC[+C2+H3+N+O]IGGTNVR_	P60842	-0.624548	0.0115244	Eukaryotic initiation factor 4A-I	IF4A1_HUMAN
_MNPDAVLR_	O95861	-0.897692	0.0115734	3'(2'),5'-bisphosphate nucleotidase 1	BPNT1_HUMAN
_EVNEAELLR_	Q6NZI2	0.934403	0.0116118	Caveolae-associated protein 1	CAVN1_HUMAN
_TAVDSGIPLLTNF_	P31327	-0.602379	0.01162	Carbamoyl-phosphate synthase [ammonia], mitochondrial	CPSM_HUMAN
_TNAENEFVTIK_	P04264	-0.732836	0.0116389	Keratin, type II cytoskeletal 1	K2C1_HUMAN
_VYQHQVVANC[+C2+H3+N+O]R_	P34896	0.93604	0.0116483	Serine hydroxymethyltransferase, cytosolic	GLYC_HUMAN
_LNDLEDALQQAK_	P04264	-0.65779	0.0117254	Keratin, type II cytoskeletal 1	K2C1_HUMAN
_QVQC[+C2+H3+N+O]IQEALR_	Q14204	-0.677085	0.0117329	Cytoplasmic dynein 1 heavy chain 1	DYHC1_HUMAN
_EALNSC[+C2+H3+N+O]NK_	P19338	9.59796	0.0117408	Nucleolin	NUCL_HUMAN
_LC[+C2+H3+N+O]YVALDFEQEMAMVASSSSLEK_	P0CG39	0.990294	0.0117966	POTE ankyrin domain family member J	POTEJ_HUMAN
_GAIQYIPTELDQVRK_	Q7L2H7	-0.701248	0.0118347	Eukaryotic translation initiation factor 3 subunit M	EIF3M_HUMAN
_LFYELSENDLNFIK_	P13639	-0.612539	0.0118725	Elongation factor 2	EF2_HUMAN
_GFMDVISIDK_	P62701	-0.644413	0.0119781	40S ribosomal protein S4, X isoform	RS4X_HUMAN
_EANLPENFR_	Q8IYB5	-0.866999	0.0120004	Stromal membrane-associated protein 1	SMAP1_HUMAN
_QHAVGIVVNK_	P46778	-0.588824	0.012014	60S ribosomal protein L21	RL21_HUMAN
_ALEEQLQQIR_	P13645	-0.854504	0.0120232	Keratin, type I cytoskeletal 10	K1C10_HUMAN
_RNPPPNADPNM[+O]K_	Q96AE4	-0.642075	0.0120291	Far upstream element-binding protein 1	FUBP1_HUMAN
_QC[+C2+H3+N+O]AILSPAFK_	P34932	-0.645165	0.0120527	Heat shock 70 kDa protein 4	HSP74_HUMAN
_NEYPDSC[+C2+H3+N+O]AVLVR_	Q96GX9	-0.74468	0.0121834	Methylthioribulose-1-phosphate dehydratase	MTNB_HUMAN
_EAEILSVLSHR_	Q9NYL2	0.677065	0.0122066	Mitogen-activated protein kinase kinase kinase 20	M3K20_HUMAN
_SLPQLLSR_	O43809	-0.712016	0.0122303	Cleavage and polyadenylation specificity factor subunit 5	CPSF5_HUMAN
_SNIWLAAVTK_	Q96CW1	0.852688	0.012298	AP-2 complex subunit mu	AP2M1_HUMAN
_PQEEELDDQK_	P12956	-0.755327	0.0123125	X-ray repair cross-complementing protein 6	XRCC6_HUMAN
_VAEEHLTVDAR_	Q9UKK9	-0.830764	0.012386	ADP-sugar pyrophosphatase	NUDT5_HUMAN
_DPVLAPAVGADLLDYC[+C2+H3+N+O]LAR_	O60287	-0.626754	0.0124968	Nucleolar pre-ribosomal-associated protein 1	NPA1P_HUMAN
_ETC[+C2+H3+N+O]SLWPGQALSL_	P19623	-0.771868	0.0125105	Spermidine synthase	SPEE_HUMAN
_IAAQTLLGTAK_	Q53H96	1.05777	0.0125447	Pyrroline-5-carboxylate reductase 3	P5CR3_HUMAN
_AVAALSEIAESHPSSNLLDLNPQSINK_	Q10567	-0.853955	0.0125477	AP-1 complex subunit beta-1	AP1B1_HUMAN
_LTAGEAC[+C2+H3+N+O]AQGLVTEVFPDSTFQK_	O75521	0.86439	0.0125633	Enoyl-CoA delta isomerase 2, mitochondrial	ECI2_HUMAN
_HFNAPSHIRR_	P61254	-2.42248	0.0125844	60S ribosomal protein L26	RL26_HUMAN
_ALPFFGFSEPLAAPR_	P22314	-0.827561	0.0126411	Ubiquitin-like modifier-activating enzyme 1	UBA1_HUMAN
_LAAVAGGAPSVGIK_	P25787	-0.832574	0.0126463	Proteasome subunit alpha type-2	PSA2_HUMAN
_ITTVFSHAQTVVL_	Q71UM5	-0.583636	0.0126762	40S ribosomal protein S27-like	RS27L_HUMAN
_AIADTGANVVVT_	P50990	-0.733581	0.0127095	T-complex protein 1 subunit theta	TCPQ_HUMAN
_AIIVEFAQQGLNAA_	O60841	-0.634931	0.0127104	Eukaryotic translation initiation factor 5B	IF2P_HUMAN
_SIGVSNFNHR_	P52895	0.914292	0.012744	Aldo-keto reductase family 1 member C2	AK1C2_HUMAN
_SSNSSENQQFLK_	Q8WXG6	0.827366	0.012773	MAP kinase-activating death domain protein	MADD_HUMAN
_EVALPAEEDYLPLK_	P42285	-2.05613	0.0128004	Exosome RNA helicase MTR4	MTREX_HUMAN
_ISSIQSIVPALEIA_	P10809	-0.749415	0.0128096	60 kDa heat shock protein, mitochondrial	CH60_HUMAN
_LVRPGVAQPEDTVQFR_	Q16540	-0.653395	0.0128768	39S ribosomal protein L23, mitochondrial	RM23_HUMAN
_HFIEQGINVC[+C2+H3+N+O]LC[+C2+H3+N+O]QSYAK_	P00505	0.648278	0.0129012	Aspartate aminotransferase, mitochondrial	AATM_HUMAN
_SRDPLELFR_	Q16401	-0.880409	0.0129325	26S proteasome non-ATPase regulatory subunit 5	PSMD5_HUMAN
_ATDAILATLMSC[+C2+H3+N+O]TR_	O15371	-0.58849	0.0130548	Eukaryotic translation initiation factor 3 subunit D	EIF3D_HUMAN
_AEVGVWDNYC[+C2+H3+N+O]VK_	P40227	0.977187	0.013065	T-complex protein 1 subunit zeta	TCPZ_HUMAN
_QSITPIEIDMIVGK_	P35080	-0.593484	0.0130751	Profilin-2	PROF2_HUMAN
_C[+C2+H3+N+O]IEFPAGLIDDGETPEAAALR_	Q9UKK9	-0.727522	0.013076	ADP-sugar pyrophosphatase	NUDT5_HUMAN
_GLHSQNFTQALLER_	Q9Y4W2	0.791228	0.013102	Ribosomal biogenesis protein LAS1L	LAS1L_HUMAN
_C[+C2+H3+N+O]AEALVPLLSNVNVSDR_	O15084	-0.717198	0.0131229	Serine/threonine-protein phosphatase 6 regulatory ankyrin repeat subunit A	ANR28_HUMAN
_GPQLAAQNLGISLANLLLSK_	P08397	1.30665	0.0131261	Porphobilinogen deaminase	HEM3_HUMAN
_GGIDDM[+O]C[+C2+H3+N+O]LK_	P17987	-1.95869	0.0131413	T-complex protein 1 subunit alpha	TCPA_HUMAN
_AIGELESIGELFSR_	Q13315	4.66704	0.0132107	Serine-protein kinase ATM	ATM_HUMAN
_MLPTIIADNAGYDSADLVAQLR_	P78371	1.20087	0.0133384	T-complex protein 1 subunit beta	TCPB_HUMAN
_YC[+C2+H3+N+O]LPPTFPK_	O15067	-0.713874	0.0133798	Phosphoribosylformylglycinamidine synthase	PUR4_HUMAN
_SVVLMSHLGRPDGVPM[+O]PDK_	P00558	1.35076	0.013383	Phosphoglycerate kinase 1	PGK1_HUMAN
_MSGGWELELNGTEAK_	Q07021	-0.732029	0.0134535	Complement component 1 Q subcomponent-binding protein, mitochondrial	C1QBP_HUMAN
_SLLPALC[+C2+H3+N+O]DSK_	P27695	-0.687076	0.0134971	DNA-(apurinic or apyrimidinic site) lyase	APEX1_HUMAN
_SEFEDPLVGEDTER_	P37268	0.588969	0.0135186	Squalene synthase	FDFT_HUMAN
_LLPDLIQK_	P55786	-0.753928	0.0135309	Puromycin-sensitive aminopeptidase	PSA_HUMAN
_GGNIEQLVAR_	Q92973	-0.606488	0.0135842	Transportin-1	TNPO1_HUMAN
_ELPLYIPPPIFSR_	Q9Y5Q8	-0.708636	0.0136196	General transcription factor 3C polypeptide 5	TF3C5_HUMAN
_AFFGDVVLR_	Q9H6E4	-0.620265	0.0136572	Coiled-coil domain-containing protein 134	CC134_HUMAN
_AIIFETPLR_	Q04637	-0.862115	0.0136873	Eukaryotic translation initiation factor 4 gamma 1	IF4G1_HUMAN
_RWDDSQK_	Q16543	2.14548	0.0136969	Hsp90 co-chaperone Cdc37	CDC37_HUMAN
_WLIGENC[+C2+H3+N+O]ER_	O00203	-0.964486	0.0137269	AP-3 complex subunit beta-1	AP3B1_HUMAN
_LSAPLTSYK_	Q9P2J5	-0.641981	0.0137318	Leucine--tRNA ligase, cytoplasmic	SYLC_HUMAN
_VKLEEENR_	P51572	0.594389	0.0138104	B-cell receptor-associated protein 31	BAP31_HUMAN
_VANLLYEK_	P49720	-0.58135	0.0138302	Proteasome subunit beta type-3	PSB3_HUMAN
_VQEISFGTTK_	P48643	-0.603008	0.0139275	T-complex protein 1 subunit epsilon	TCPE_HUMAN
_VTVLFAGQHIAK_	P21333	0.632028	0.0139364	Filamin-A	FLNA_HUMAN
_VDPEDLIPK_	Q14137	-0.948604	0.0139565	Ribosome biogenesis protein BOP1	BOP1_HUMAN
_SFIEQVAVSMT_	P61457	-0.736036	0.0141016	Pterin-4-alpha-carbinolamine dehydratase	PHS_HUMAN
_NIIGGLDEEGK_	P20618	-0.648479	0.0141025	Proteasome subunit beta type-1	PSB1_HUMAN
_INLVEFC[+C2+H3+N+O]R_	P78527	-0.657396	0.0141102	DNA-dependent protein kinase catalytic subunit	PRKDC_HUMAN
_AGQAVDDFIEK_	P52209	-0.750284	0.0141547	6-phosphogluconate dehydrogenase, decarboxylating	6PGD_HUMAN
_YQNLSPVGSGAYGSVC[+C2+H3+N+O]_	Q16539	0.651375	0.0141707	Mitogen-activated protein kinase 14	MK14_HUMAN
_NFSAIINPPQAC[+C2+H3+N+O]IL_	P10515	-0.586986	0.0142873	Dihydrolipoyllysine-residue acetyltransferase component of pyruvate dehydrogenase complex, mitochondrial	ODP2_HUMAN
_LNSNTQVVLLSATM[+O]PSDVLEVTK_	P60842	1.015	0.0143714	Eukaryotic initiation factor 4A-I	IF4A1_HUMAN
_VDAVSQNAAFLEQTLSSTIK_	P48637	-1.46876	0.0143737	Glutathione synthetase	GSHB_HUMAN
_GLTDEINFLR_	P05787	-2.92793	0.0143816	Keratin, type II cytoskeletal 8	K2C8_HUMAN
_LYLC[+C2+H3+N+O]DNK_	P62495	-0.823582	0.0144528	Eukaryotic peptide chain release factor subunit 1	ERF1_HUMAN
_RGAFGHER_	P23919	0.962287	0.0145309	Thymidylate kinase	KTHY_HUMAN
_VLNQLIQK_	Q96QK1	-0.62959	0.0145412	Vacuolar protein sorting-associated protein 35	VPS35_HUMAN
_HLPYKPKPPQETEK_	Q9ULX3	0.682893	0.014587	RNA-binding protein NOB1	NOB1_HUMAN
_LSIPITPER_	Q14152	-0.771278	0.014687	Eukaryotic translation initiation factor 3 subunit A	EIF3A_HUMAN
_C[+C2+H3+N+O]VGGVVHSFDGTK_	Q6P1N9	1.13485	0.0147702	Putative deoxyribonuclease TATDN1	TATD1_HUMAN
_DLITVEAFKPILSTR_	O95456	-0.961647	0.0147726	Proteasome assembly chaperone 1	PSMG1_HUMAN
_MEDSVGC[+C2+H3+N+O]LETAEEVK_	P35579	0.762747	0.0147843	Myosin-9	MYH9_HUMAN
_GLTEGLHGFHVHEFGDNTAGC[+C2+H3+N+O]T_	P00441	-0.764449	0.0148099	Superoxide dismutase [Cu-Zn]	SODC_HUMAN
_ERPEISLPSDFEHT_	Q13153	-0.667121	0.0148109	Serine/threonine-protein kinase PAK 1	PAK1_HUMAN
_ATMPSDVLEVTK_	P60842	-0.74136	0.0149065	Eukaryotic initiation factor 4A-I	IF4A1_HUMAN
_EIELQSQLALK_	P13645	-1.30284	0.0149684	Keratin, type I cytoskeletal 10	K1C10_HUMAN
_AIVVDPVHGF_	P01130	-0.848048	0.0149984	Low-density lipoprotein receptor	LDLR_HUMAN
_LVDMVNDGVEDLR_	P09211	1.02451	0.0150051	Glutathione S-transferase P	GSTP1_HUMAN
_THFVPPPK_	Q08211	-0.91858	0.0150316	ATP-dependent RNA helicase A	DHX9_HUMAN
_KVAASC[+C2+H3+N+O]GAIQYIPTELDQVR_	Q7L2H7	0.794038	0.0150683	Eukaryotic translation initiation factor 3 subunit M	EIF3M_HUMAN
_MHPQVNIYSVTR_	Q16658	-0.659467	0.0151238	Fascin	FSCN1_HUMAN
_DLFHGATFVPR_	Q96DV4	1.16619	0.0151244	39S ribosomal protein L38, mitochondrial	RM38_HUMAN
_SLFGPVDHEELSR_	P49918	-0.624354	0.0152093	Cyclin-dependent kinase inhibitor 1C	CDN1C_HUMAN
_YLAEVAAGDDKK_	P63104	1.28352	0.0152673	14-3-3 protein zeta/delta	1433Z_HUMAN
_KIFDDAYK_	P46459	-0.662349	0.0153178	Vesicle-fusing ATPase	NSF_HUMAN
_PPPGPAEGLLR_	P54105	-0.846418	0.0153672	Methylosome subunit pICln	ICLN_HUMAN
_GTQALPPLFSLGYHQSR_	Q14697	-0.735685	0.0154119	Neutral alpha-glucosidase AB	GANAB_HUMAN
_SC[+C2+H3+N+O]KPKPIGK_	P11586	0.961044	0.0154245	C-1-tetrahydrofolate synthase, cytoplasmic	C1TC_HUMAN
_VPDGKPENEFAFNAEFK_	Q15181	2.5423	0.0154252	Inorganic pyrophosphatase	IPYR_HUMAN
_IKEETEIIEGEVVEIQ_	Q9Y230	0.941955	0.0154406	RuvB-like 2	RUVB2_HUMAN
_SVQDAVSQLDSELMDITK_	O75694	0.980084	0.0154451	Nuclear pore complex protein Nup155	NU155_HUMAN
_RNQDLAPNSAEQASIL_	Q12905	-0.607615	0.0155168	Interleukin enhancer-binding factor 2	ILF2_HUMAN
_DAIDQM[+O]WLPVVR_	P18669	-1.04422	0.0155231	Phosphoglycerate mutase 1	PGAM1_HUMAN
_FFQPPPLTPTSK_	O60502	-0.599989	0.0155758	Protein O-GlcNAcase	OGA_HUMAN
_NELVTGAAGLEVEDLHEK_	O43156	-1.0154	0.0155912	TELO2-interacting protein 1 homolog	TTI1_HUMAN
_DQIVDLTVGNNK_	P35527	-0.585469	0.0156094	Keratin, type I cytoskeletal 9	K1C9_HUMAN
_SFRPGDIVLAK_	Q9Y3B2	-1.42537	0.0157112	Exosome complex component CSL4	EXOS1_HUMAN
_ALVLGGFAHMDTETK_	Q9C0E2	0.797838	0.015798	Exportin-4	XPO4_HUMAN
_LMGLEALK_	P48643	1.19418	0.0158892	T-complex protein 1 subunit epsilon	TCPE_HUMAN
_PAVAILSFK_	O75717	0.660529	0.0159943	WD repeat and HMG-box DNA-binding protein 1	WDHD1_HUMAN
_M[+O]PGFAPLTSR_	P68371	0.933148	0.0160144	Tubulin beta-4B chain	TBB4B_HUMAN
_GEM[+O]SRPGEVC[+C2+H3+N+O]SALNLC[+C2+H3+N+O]ESLQK_	P07602	-0.926061	0.0160279	Prosaposin	SAP_HUMAN
_VAMHILNNGR_	P49748	1.14948	0.0160348	Very long-chain specific acyl-CoA dehydrogenase, mitochondrial	ACADV_HUMAN
_DLYANTVLSGGTT_	P60709	-0.605639	0.0161189	Actin, cytoplasmic 1	ACTB_HUMAN
_FIDHLLDEALADPAR_	P12955	-0.668038	0.0161425	Xaa-Pro dipeptidase	PEPD_HUMAN
_SGIIDLKELEAA_	Q9Y697	-2.43395	0.016243	Cysteine desulfurase, mitochondrial	NFS1_HUMAN
_VQGDYFETLLYK_	Q658Y4	4.16283	0.0162981	Protein FAM91A1	F91A1_HUMAN
_YLNAGAGGIAGAFIHEK_	Q16719	0.633057	0.0163055	Kynureninase	KYNU_HUMAN
_PVC[+C2+H3+N+O]NQVEC[+C2+H3+N+O]HPYFNR_	P42330	0.785995	0.0163066	Aldo-keto reductase family 1 member C3	AK1C3_HUMAN
_LASAGVDTNVR_	Q13112	-0.797365	0.0163333	Chromatin assembly factor 1 subunit B	CAF1B_HUMAN
_KLEGDSTDLSDQIAEL_	P35579	-0.854133	0.0164497	Myosin-9	MYH9_HUMAN
_AIGTEPDSDVLSEIM[+O]HSF_	O00410	-0.662306	0.01657	Importin-5	IPO5_HUMAN
_AIWSQPELAYEEHHAH_	Q8IYS1	-1.68763	0.0165857	Peptidase M20 domain-containing protein 2	P20D2_HUMAN
_GNWENLPSPISPDIK_	Q6P3W7	-0.802162	0.0166258	SCY1-like protein 2	SCYL2_HUMAN
_NSLVELGDLDPLASLK_	P09661	-0.582431	0.0167356	U2 small nuclear ribonucleoprotein A'	RU2A_HUMAN
_PM[+O]FIVN_	P14174	-0.586639	0.0167449	Macrophage migration inhibitory factor	MIF_HUMAN
_GLVALEMIK_	A0AVT1	-0.641517	0.0167768	Ubiquitin-like modifier-activating enzyme 6	UBA6_HUMAN
_VLAIAQNFV_	Q6P1L8	0.717103	0.0167801	39S ribosomal protein L14, mitochondrial	RM14_HUMAN
_FGTVLTEHVAAAELGAR_	O43598	1.17974	0.0168891	2'-deoxynucleoside 5'-phosphate N-hydrolase 1	DNPH1_HUMAN
_GIVQSIVGQGYHR_	Q9H9A5	0.765472	0.0168951	CCR4-NOT transcription complex subunit 10	CNO10_HUMAN
_FDEIVNIAR_	P30050	-0.854401	0.0169009	60S ribosomal protein L12	RL12_HUMAN
_NELNNIISR_	P53396	-1.15376	0.0169361	ATP-citrate synthase	ACLY_HUMAN
_TC[+C2+H3+N+O]VQEITAHR_	Q13033	0.6381	0.0170014	Striatin-3	STRN3_HUMAN
_AMSRPILYSN_	Q14204	-0.725716	0.0170715	Cytoplasmic dynein 1 heavy chain 1	DYHC1_HUMAN
_DSLYVDGDC[+C2+H3+N+O]TMDIR_	P35080	-1.41879	0.01718	Profilin-2	PROF2_HUMAN
_LEPHKPQQIPIDSTVSF_	Q12972	-0.914896	0.0172063	Nuclear inhibitor of protein phosphatase 1	PP1R8_HUMAN
_LRPLSYPQTDVFLVC[+C2+H3+N+O]_	P60953	-0.588493	0.0172128	Cell division control protein 42 homolog	CDC42_HUMAN
_VGVNISDEQLGSIADR_	Q99653	0.715901	0.0172424	Calcineurin B homologous protein 1	CHP1_HUMAN
_SKAEAESLYQSK_	P04264	-0.588963	0.0173005	Keratin, type II cytoskeletal 1	K2C1_HUMAN
_VVIIPC[+C2+H3+N+O]GITNALSEEDK_	P07814	-0.694509	0.0173288	Bifunctional glutamate/proline--tRNA ligase	SYEP_HUMAN
_LC[+C2+H3+N+O]VGYPSGFC[+C2+H3+N+O]LL_	Q9Y5S2	-1.19636	0.0173728	Serine/threonine-protein kinase MRCK beta	MRCKB_HUMAN
_DLVTGGELFEDIVAR_	Q13555	-0.704134	0.017391	Calcium/calmodulin-dependent protein kinase type II subunit gamma	KCC2G_HUMAN
_NPQMGDPASLDHK_	Q96RU3	-1.10397	0.0174077	Formin-binding protein 1	FNBP1_HUMAN
_SYDEDSEELQAIC[+C2+H3+N+O]K_	P18858	-1.13499	0.0174582	DNA ligase 1	DNLI1_HUMAN
_KIEFQPPEAK_	Q9C0C9	0.926313	0.0175405	(E3-independent) E2 ubiquitin-conjugating enzyme	UBE2O_HUMAN
_GSGGGSYGSGGGGGGGR_	P04264	-1.42138	0.0175418	Keratin, type II cytoskeletal 1	K2C1_HUMAN
_QFLEEVK_	P40227	0.853375	0.0175725	T-complex protein 1 subunit zeta	TCPZ_HUMAN
_FLTVMM[+O]K_	P62244	5.72185	0.0176822	40S ribosomal protein S15a	RS15A_HUMAN
_KDGVTVAK_	P10809	1.55292	0.0176858	60 kDa heat shock protein, mitochondrial	CH60_HUMAN
_SALSGHLETVILGLLK_	P07355	-6.2822	0.0176914	Annexin A2	ANXA2_HUMAN
_FLVYVANFDEKDPR_	P50395	0.607146	0.0177819	Rab GDP dissociation inhibitor beta	GDIB_HUMAN
_LLNEDPVLQLK_	Q9H2M9	-0.734138	0.0177875	Rab3 GTPase-activating protein non-catalytic subunit	RBGPR_HUMAN
_LLLLIPTDPAIQ_	Q9UPU5	-0.683293	0.0178318	Ubiquitin carboxyl-terminal hydrolase 24	UBP24_HUMAN
_KLGVNNISGIEEVNMFTNQ_	P20290	0.681534	0.017886	Transcription factor BTF3	BTF3_HUMAN
_DQAVENILVSPVVVASSL_	P50454	-0.682085	0.0179019	Serpin H1	SERPH_HUMAN
_YDEDVVK_	Q04637	-0.623229	0.0179369	Eukaryotic translation initiation factor 4 gamma 1	IF4G1_HUMAN
_NTEEYIDGALSGHLGEVLIR_	P62306	1.40816	0.0179786	Small nuclear ribonucleoprotein F	RUXF_HUMAN
_GAIILSSLLQSC[+C2+H3+N+O]DLEVANK_	Q15397	0.87923	0.0179864	Pumilio homolog 3	PUM3_HUMAN
_SFFTAYHR_	Q9H479	1.00432	0.0179928	Fructosamine-3-kinase	FN3K_HUMAN
_DIQGPGNPQC[+C2+H3+N+O]F_	O95163	-0.695615	0.0180083	Elongator complex protein 1	ELP1_HUMAN
_GRDALLDQIR_	O00401	0.666705	0.0180126	Neural Wiskott-Aldrich syndrome protein	WASL_HUMAN
_LFLDDGHTFNYQTR_	Q14697	-1.0434	0.0181267	Neutral alpha-glucosidase AB	GANAB_HUMAN
_LFDIFSQQVATVIQSR_	Q96QK1	0.949807	0.0181927	Vacuolar protein sorting-associated protein 35	VPS35_HUMAN
_VQLPTETLQELLDLHRDSER_	P32455	-0.800792	0.0182112	Guanylate-binding protein 1	GBP1_HUMAN
_TFKPFIC[+C2+H3+N+O]_	P49720	-0.724281	0.0182298	Proteasome subunit beta type-3	PSB3_HUMAN
_LLTSLFQDLQVEALHK_	Q5T4S7	0.601286	0.0182545	E3 ubiquitin-protein ligase UBR4	UBR4_HUMAN
_AIFEILEK_	P22234	-0.773221	0.0183107	Multifunctional protein ADE2	PUR6_HUMAN
_SPEDLEERK_	Q8WXD5	0.76085	0.0184304	Gem-associated protein 6	GEMI6_HUMAN
_VQYPVEHPDK_	P55072	-0.762541	0.018466	Transitional endoplasmic reticulum ATPase	TERA_HUMAN
_FSHREPPLELK_	O15144	-1.28759	0.0185074	Actin-related protein 2/3 complex subunit 2	ARPC2_HUMAN
_C[+C2+H3+N+O]SLPAEEDSVLEKL_	P27816	1.452	0.018556	Microtubule-associated protein 4	MAP4_HUMAN
_PPSSNIEDFHGLLPK_	P43243	-0.856657	0.0186209	Matrin-3	MATR3_HUMAN
_VVVHPLVLL_	P51665	-0.621233	0.0186316	26S proteasome non-ATPase regulatory subunit 7	PSMD7_HUMAN
_ISHLFFHK_	Q93009	0.608078	0.0186883	Ubiquitin carboxyl-terminal hydrolase 7	UBP7_HUMAN
_M[+O]GNIFANLFK_	P84077	0.94482	0.018691	ADP-ribosylation factor 1	ARF1_HUMAN
_SGGLDSSLVAATLLK_	P08243	-0.655108	0.0187175	Asparagine synthetase [glutamine-hydrolyzing]	ASNS_HUMAN
_TASPEDSDMPDHDLEPPR_	O95071	0.867589	0.0187407	E3 ubiquitin-protein ligase UBR5	UBR5_HUMAN
_LASPEPLVAFSHHVLDK_	Q96HP0	0.9849	0.0188116	Dedicator of cytokinesis protein 6	DOCK6_HUMAN
_FLTDLYSPEYPGPSHR_	Q16181	-0.817618	0.0188855	Septin-7	SEPT7_HUMAN
_ERPETVLIDLIQ_	Q7L7X3	-1.46398	0.0190169	Serine/threonine-protein kinase TAO1	TAOK1_HUMAN
_KPIIGILMQK_	Q92820	0.780325	0.0191003	Gamma-glutamyl hydrolase	GGH_HUMAN
_AYHEQLTVAEITNA_	Q9BQE3	-0.59169	0.0191159	Tubulin alpha-1C chain	TBA1C_HUMAN
_ALM[+O]LQGVDLLADAVAVTM[+O]GPK_	P10809	1.00496	0.0191535	60 kDa heat shock protein, mitochondrial	CH60_HUMAN
_QVSEHSIIK_	P33992	-0.841259	0.0193018	DNA replication licensing factor MCM5	MCM5_HUMAN
_TYC[+C2+H3+N+O]DAILQIPELSPHSAK_	P83436	-0.839986	0.0193513	Conserved oligomeric Golgi complex subunit 7	COG7_HUMAN
_YPHMVVGAL_	P42785	-0.5911	0.0194217	Lysosomal Pro-X carboxypeptidase	PCP_HUMAN
_QLTGPVMPVR_	P26373	-0.657635	0.0194284	60S ribosomal protein L13	RL13_HUMAN
_TQQAPSEADLEQYKK_	Q8WVM8	0.787369	0.0194302	Sec1 family domain-containing protein 1	SCFD1_HUMAN
_FQTEIQTVNK_	P14868	0.63609	0.0194768	Aspartate--tRNA ligase, cytoplasmic	SYDC_HUMAN
_NELNDYAGQR_	Q5T0N5	-0.591484	0.0195035	Formin-binding protein 1-like	FBP1L_HUMAN
_LEDELRQEVK_	Q15058	3.25802	0.019543	Kinesin-like protein KIF14	KIF14_HUMAN
_ATFHTPFSHL_	O75521	-0.631277	0.0195514	Enoyl-CoA delta isomerase 2, mitochondrial	ECI2_HUMAN
_AFGVYPNVC[+C2+H3+N+O]YHK_	Q08211	-2.82637	0.0195711	ATP-dependent RNA helicase A	DHX9_HUMAN
_ELLRPDPNTGK_	Q15393	1.07732	0.0196427	Splicing factor 3B subunit 3	SF3B3_HUMAN
_TLLDIVSSYGK_	P06865	-2.04246	0.0196686	Beta-hexosaminidase subunit alpha	HEXA_HUMAN
_SQGKPIELTPLPLLK_	Q16537	1.5127	0.0196803	Serine/threonine-protein phosphatase 2A 56 kDa regulatory subunit epsilon isoform	2A5E_HUMAN
_EIVFEDPKIPGEK_	P07814	-0.877075	0.0196809	Bifunctional glutamate/proline--tRNA ligase	SYEP_HUMAN
_NHLNQVGHTGGLEQVEMF_	Q96BN8	-0.60487	0.0196858	Ubiquitin thioesterase otulin	OTUL_HUMAN
_RYSLPTPK_	Q9ULX3	0.587555	0.0197398	RNA-binding protein NOB1	NOB1_HUMAN
_APAALPALC[+C2+H3+N+O]DLLASAAD_	Q8TEX9	-2.28811	0.0197723	Importin-4	IPO4_HUMAN
_SAANLEYLK_	Q8IWJ2	-2.44347	0.0198016	GRIP and coiled-coil domain-containing protein 2	GCC2_HUMAN
_QSLEASLAETEGR_	P13645	-0.634909	0.019824	Keratin, type I cytoskeletal 10	K1C10_HUMAN
_YLAQPLLR_	P28070	-0.682406	0.019875	Proteasome subunit beta type-4	PSB4_HUMAN
_GLESAEQAHEWVK_	Q96P48	-1.32842	0.0198821	Arf-GAP with Rho-GAP domain, ANK repeat and PH domain-containing protein 1	ARAP1_HUMAN
_SQALDTSNVMVK_	Q27J81	-0.58649	0.019906	Inverted formin-2	INF2_HUMAN
_INNGFTPDKNDYEFC[+C2+H3+N+O]AK_	P49257	-0.900443	0.0199134	Protein ERGIC-53	LMAN1_HUMAN
_ELALVQTK_	Q96PU5	1.43467	0.0199205	E3 ubiquitin-protein ligase NEDD4-like	NED4L_HUMAN
_EQLPPM[+O]SEDFLLDAL_	P20810	1.26424	0.0199225	Calpastatin	ICAL_HUMAN
_DFEQEMAMVASSSSLEK_	P0CG39	-0.631951	0.0199325	POTE ankyrin domain family member J	POTEJ_HUMAN
_MIPGVVDTGLFINMAER_	P49247	0.83597	0.0199446	Ribose-5-phosphate isomerase	RPIA_HUMAN
_PM[+O]IHELLTEGR_	Q14974	1.08208	0.0201038	Importin subunit beta-1	IMB1_HUMAN
_GGFLPPEEIK_	Q9H0D6	0.659477	0.0201171	5'-3' exoribonuclease 2	XRN2_HUMAN
_TPIAAGHPSMNLL_	P50213	1.66042	0.0201559	Isocitrate dehydrogenase [NAD] subunit alpha, mitochondrial	IDH3A_HUMAN
_RTGPAATTLPDGAAA_	P07237	1.56876	0.0201596	Protein disulfide-isomerase	PDIA1_HUMAN
_VTPLLEDALMDR_	O75533	-1.79038	0.0201912	Splicing factor 3B subunit 1	SF3B1_HUMAN
_AQYEDIAQK_	P04264	-0.591201	0.0202218	Keratin, type II cytoskeletal 1	K2C1_HUMAN
_SYLYPSTLVR_	P52732	1.04564	0.0202318	Kinesin-like protein KIF11	KIF11_HUMAN
_VQHDEEVC[+C2+H3+N+O]LDEMR_	P31153	-1.2078	0.0202545	S-adenosylmethionine synthase isoform type-2	METK2_HUMAN
_VAPDLYAELQK_	Q9H993	-0.678365	0.0203785	Protein-glutamate O-methyltransferase	ARMT1_HUMAN
_VQIYHNPTANSFR_	P50552	0.866002	0.0204085	Vasodilator-stimulated phosphoprotein	VASP_HUMAN
_YYEDGNVQLVSHK_	P52907	-1.45131	0.020441	F-actin-capping protein subunit alpha-1	CAZA1_HUMAN
_GLLPEPNPVQIM_	Q9HCJ3	-0.611745	0.0204623	Ribonucleoprotein PTB-binding 2	RAVR2_HUMAN
_GVGGLGDPGHLTR_	P48681	0.770124	0.0204774	Nestin	NEST_HUMAN
_TLGC[+C2+H3+N+O]LAPYR_	Q9GZZ1	-0.587678	0.0205015	N-alpha-acetyltransferase 50	NAA50_HUMAN
_PEINTNHLDK_	Q13907	0.841153	0.0206013	Isopentenyl-diphosphate Delta-isomerase 1	IDI1_HUMAN
_VEDSGIFTIK_	Q16706	-0.913927	0.0206144	Alpha-mannosidase 2	MA2A1_HUMAN
_DITVILNAVNAEC[+C2+H3+N+O]QK_	Q9H8H2	-0.677603	0.0206462	Probable ATP-dependent RNA helicase DDX31	DDX31_HUMAN
_TTDLDGEDEK_	Q5T4S7	-0.716349	0.0207215	E3 ubiquitin-protein ligase UBR4	UBR4_HUMAN
_YINLPEDTETAK_	Q9UBL3	-0.604649	0.020815	Set1/Ash2 histone methyltransferase complex subunit ASH2	ASH2L_HUMAN
_AC[+C2+H3+N+O]QVIAEAVR_	Q99832	1.75267	0.0208897	T-complex protein 1 subunit eta	TCPH_HUMAN
_NREELGFRPEYSASQLK_	P09874	0.756091	0.0209572	Poly [ADP-ribose] polymerase 1	PARP1_HUMAN
_DNHSPEIQHGSLLAL_	Q5VYK3	-0.845922	0.0209822	Proteasome adapter and scaffold protein ECM29	ECM29_HUMAN
_VLQTDPATLLHLVQQ_	Q86X83	-2.81445	0.0209845	COMM domain-containing protein 2	COMD2_HUMAN
_EEGVSFLIN_	P78527	1.56597	0.0210444	DNA-dependent protein kinase catalytic subunit	PRKDC_HUMAN
_FTDTC[+C2+H3+N+O]PEPLFSELGR_	Q15833	-0.592615	0.0210492	Syntaxin-binding protein 2	STXB2_HUMAN
_QLPQEIIFL_	Q9UJX5	-0.795691	0.0210744	Anaphase-promoting complex subunit 4	APC4_HUMAN
_TIENELIK_	P55145	-0.639789	0.0211053	Mesencephalic astrocyte-derived neurotrophic factor	MANF_HUMAN
_TAIHEVMEQQTISIAK_	P33993	1.65101	0.0211744	DNA replication licensing factor MCM7	MCM7_HUMAN
_RLLELGPKPEVAQQ_	P53621	-0.649532	0.0212597	Coatomer subunit alpha	COPA_HUMAN
_NPDM[+O]VAGEK_	P20042	0.589858	0.0216158	Eukaryotic translation initiation factor 2 subunit 2	IF2B_HUMAN
_ISNMDIDVILGGGRK_	P05187	-0.597367	0.0217093	Alkaline phosphatase, placental type	PPB1_HUMAN
_LPFDTPPIGK_	Q93073	-1.79907	0.0217206	Selenocysteine insertion sequence-binding protein 2-like	SBP2L_HUMAN
_PM[+O]VYLVNLSEK_	Q9NTK5	0.582802	0.0217256	Obg-like ATPase 1	OLA1_HUMAN
_AMGIMNSFVNDIFER_	O60814;P57053;P58876;P62807;Q5QNW6;Q93079;Q99877;Q99879;Q99880	0.726106	0.0217527	Histone H2B type 1-K;Histone H2B type F-S;Histone H2B type 1-D;Histone H2B type 1-C/E/F/G/I;Histone H2B type 2-F;Histone H2B type 1-H;Histone H2B type 1-N;Histone H2B type 1-M;Histone H2B type 1-L	H2B1K_HUMAN;H2BFS_HUMAN;H2B1D_HUMAN;H2B1C_HUMAN;H2B2F_HUMAN;H2B1H_HUMAN;H2B1N_HUMAN;H2B1M_HUMAN;H2B1L_HUMAN
_LSSVVTQHDSK_	P54577	0.598742	0.0218117	Tyrosine--tRNA ligase, cytoplasmic	SYYC_HUMAN
_NYSPYYNTIDDLK_	P35527	-0.903871	0.0219468	Keratin, type I cytoskeletal 9	K1C9_HUMAN
_SEVC[+C2+H3+N+O]GQDITTK_	P30153	-0.651294	0.0219988	Serine/threonine-protein phosphatase 2A 65 kDa regulatory subunit A alpha isoform	2AAA_HUMAN
_SC[+C2+H3+N+O]SFTAAC[+C2+H3+N+O]C[+C2+H3+N+O]SHFSSVLAQNR_	P13489	0.594701	0.0220516	Ribonuclease inhibitor	RINI_HUMAN
_HEPQPPHSVLK_	Q9NZQ3	-0.713734	0.0220808	NCK-interacting protein with SH3 domain	SPN90_HUMAN
_DASSLHQVR_	Q9BSH4	0.823499	0.0221007	Translational activator of cytochrome c oxidase 1	TACO1_HUMAN
_KLLDVVHPAAK_	Q99832	0.645421	0.0222327	T-complex protein 1 subunit eta	TCPH_HUMAN
_FHDLRPDEVADLF_	P49789	-1.63219	0.0222416	Bis(5'-adenosyl)-triphosphatase	FHIT_HUMAN
_EDLTEIRDM[+O]LLAN_	P05388	-0.6255	0.0222419	60S acidic ribosomal protein P0	RLA0_HUMAN
_DLPVTEAVFSAL_	P42704	-0.933209	0.0222532	Leucine-rich PPR motif-containing protein, mitochondrial	LPPRC_HUMAN
_ITFPGC[+C2+H3+N+O]FTNTC[+C2+H3+N+O]C[+C2+H3+N+O]SHPL_	Q13907	-0.668565	0.0222809	Isopentenyl-diphosphate Delta-isomerase 1	IDI1_HUMAN
_TLEEQGVAH_	Q9Y5A7	-0.744019	0.0222842	NEDD8 ultimate buster 1	NUB1_HUMAN
_AVEHPSVPESPEFVR_	Q9NQZ5	0.690723	0.0223306	StAR-related lipid transfer protein 7, mitochondrial	STAR7_HUMAN
_SVLPGPDGNINSPTR_	Q7Z3K3	-0.763264	0.0225603	Pogo transposable element with ZNF domain	POGZ_HUMAN
_SFQDC[+C2+H3+N+O]YSSK_	P30084	1.00669	0.0226679	Enoyl-CoA hydratase, mitochondrial	ECHM_HUMAN
_YWLISEEEK_	Q9UK99	0.601091	0.022748	F-box only protein 3	FBX3_HUMAN
_EIEIAEQDMSAL_	O43865	-0.626417	0.022987	S-adenosylhomocysteine hydrolase-like protein 1	SAHH2_HUMAN
_DGVADVSIEDSVISL_	P00441	-0.7705	0.0230113	Superoxide dismutase [Cu-Zn]	SODC_HUMAN
_LHTYLAGEAPTLADLAAVT_	P26640	-0.586962	0.0230224	Valine--tRNA ligase	SYVC_HUMAN
_DGLLDDEEFALAN_	Q9H4M9	-0.952316	0.0230585	EH domain-containing protein 1	EHD1_HUMAN
_VDLTEFQTNLVPYPR_	P68363	-0.591927	0.0231796	Tubulin alpha-1B chain	TBA1B_HUMAN
_STLDPELMLNPENLPR_	Q08378	-0.65665	0.023371	Golgin subfamily A member 3	GOGA3_HUMAN
_EHGIDPTGSYHGDSDLQLER_	Q13885	-0.752644	0.0234342	Tubulin beta-2A chain	TBB2A_HUMAN
_LPLISGF_	P78527	-0.705902	0.0234654	DNA-dependent protein kinase catalytic subunit	PRKDC_HUMAN
_SLIELFESFK_	Q00610	-0.743693	0.0235071	Clathrin heavy chain 1	CLH1_HUMAN
_SHSAHFF_	P30046	-1.22157	0.0235127	D-dopachrome decarboxylase	DOPD_HUMAN
_MVGPIEEAVAK_	P06576	-0.80471	0.0235295	ATP synthase subunit beta, mitochondrial	ATPB_HUMAN
_ASGTTLLEALDC[+C2+H3+N+O]ILPPTRPTDK_	P68104	0.664047	0.0235319	Elongation factor 1-alpha 1	EF1A1_HUMAN
_M[+C2+H2+O]ELSDANLQ_	P55060	-0.720539	0.023628	Exportin-2	XPO2_HUMAN
_QRPGQQVATC[+C2+H3+N+O]VR_	O75534	0.598269	0.0236747	Cold shock domain-containing protein E1	CSDE1_HUMAN
_GLVSTLQSATEQMAATVAGSVR_	Q6P2E9	0.676912	0.0236867	Enhancer of mRNA-decapping protein 4	EDC4_HUMAN
_ELPSGQYTEAEEFFVK_	Q9HCK8	-1.44029	0.0237069	Chromodomain-helicase-DNA-binding protein 8	CHD8_HUMAN
_DLILADYGKK_	Q6P2Q9	-0.825627	0.0237389	Pre-mRNA-processing-splicing factor 8	PRP8_HUMAN
_VIEGDVVSAL_	P48059	-1.41495	0.0237632	LIM and senescent cell antigen-like-containing domain protein 1	LIMS1_HUMAN
_DGSLFHSTHK_	Q9NWM8	-0.618975	0.0239142	Peptidyl-prolyl cis-trans isomerase FKBP14	FKB14_HUMAN
_HSEGILAGELK_	Q06210	-0.591839	0.024111	Glutamine--fructose-6-phosphate aminotransferase [isomerizing] 1	GFPT1_HUMAN
_VSSFYHAFSGAQK_	P12814	-0.72126	0.0241606	Alpha-actinin-1	ACTN1_HUMAN
_TGVLIPIPQYPLYSAT_	P24298	-0.717924	0.024203	Alanine aminotransferase 1	ALAT1_HUMAN
_VAALFPALRPGGF_	Q13501	-0.614985	0.0242474	Sequestosome-1	SQSTM_HUMAN
_LEC[+C2+H3+N+O]GNIEIALEAAK_	P53621	2.45337	0.0244997	Coatomer subunit alpha	COPA_HUMAN
_FLDGDELTLADC[+C2+H3+N+O]NLLPK_	Q96NY7;Q9NZA1	0.790874	0.0245549	Chloride intracellular channel protein 6;Chloride intracellular channel protein 5	CLIC6_HUMAN;CLIC5_HUMAN
_RGSNTTSHLHQAVAK_	P22695	2.05553	0.0246232	Cytochrome b-c1 complex subunit 2, mitochondrial	QCR2_HUMAN
_RNLTEEER_	P55081	-3.60993	0.024693	Microfibrillar-associated protein 1	MFAP1_HUMAN
_FYDLC[+C2+H3+N+O]ELFR_	O00743	-1.64013	0.0247143	Serine/threonine-protein phosphatase 6 catalytic subunit	PPP6_HUMAN
_LYGVSPPDNPQVK_	Q6P2Q9	-0.685406	0.0247346	Pre-mRNA-processing-splicing factor 8	PRP8_HUMAN
_ITPLEIEVLEETVQTM[+O]_	Q99436	0.581253	0.0249176	Proteasome subunit beta type-7	PSB7_HUMAN
_LLQEDSLNVADLTSLR_	Q9UL46	0.61288	0.0250504	Proteasome activator complex subunit 2	PSME2_HUMAN
_DFAPVIVEAF_	Q96P16	-2.29975	0.0250785	Regulation of nuclear pre-mRNA domain-containing protein 1A	RPR1A_HUMAN
_AFLADPSAFVAAAPVAA_	P05388	0.759617	0.0253958	60S acidic ribosomal protein P0	RLA0_HUMAN
_RFYEQMNGPVAGAS_	P29692	1.10428	0.0254112	Elongation factor 1-delta	EF1D_HUMAN
_NYQHYK_	P61978	1.91847	0.0254227	Heterogeneous nuclear ribonucleoprotein K	HNRPK_HUMAN
_APGALLAAAGLADAATEIVER_	Q9UID3	0.659687	0.0255419	Vacuolar protein sorting-associated protein 51 homolog	VPS51_HUMAN
_GSEMTTVPLLHAAIR_	Q00796	-0.99854	0.0255942	Sorbitol dehydrogenase	DHSO_HUMAN
_FNFLAPELPAVSEF_	P55084	-1.03932	0.0255986	Trifunctional enzyme subunit beta, mitochondrial	ECHB_HUMAN
_KQQSIAGSADSKPIDVSR_	Q12904	0.949522	0.0256633	Aminoacyl tRNA synthase complex-interacting multifunctional protein 1	AIMP1_HUMAN
_AFIPAIDSF_	Q15029	-0.612314	0.0256778	116 kDa U5 small nuclear ribonucleoprotein component	U5S1_HUMAN
_DAAHLVNQDDPNVLEIWNL_	P49588	1.87145	0.0257015	Alanine--tRNA ligase, cytoplasmic	SYAC_HUMAN
_FLTLPPVLHLQ_	Q93009	-0.600922	0.0257163	Ubiquitin carboxyl-terminal hydrolase 7	UBP7_HUMAN
_RYVQPPEM[+O]IGPM[+O]RPE_	O76087;P0CL80;P0CL81;P0CL82	0.79978	0.0257578	G antigen 7;G antigen 12F;G antigen 12G;G antigen 12I	GAGE7_HUMAN;GG12F_HUMAN;GG12G_HUMAN;GG12I_HUMAN
_NLLTGETEADPEM[+O]IK_	O96005	-0.594204	0.0257971	Cleft lip and palate transmembrane protein 1	CLPT1_HUMAN
_FATEFVAHGGVQK_	Q9Y4B6	-1.68457	0.0258263	DDB1- and CUL4-associated factor 1	DCAF1_HUMAN
_ISIVEALTLLNNHK_	Q9P032	0.600632	0.0259071	NADH dehydrogenase [ubiquinone] 1 alpha subcomplex assembly factor 4	NDUF4_HUMAN
_EGC[+C2+H3+N+O]EAIVDTGTSLM[+O]VGPVDEVR_	P07339	1.89672	0.0259493	Cathepsin D	CATD_HUMAN
_SAVPPGADK_	P46783	1.11219	0.0259633	40S ribosomal protein S10	RS10_HUMAN
_QPAEHLQLL_	P33992	-1.34662	0.0260214	DNA replication licensing factor MCM5	MCM5_HUMAN
_ASLATTLTK_	P53618	-0.588466	0.0260271	Coatomer subunit beta	COPB_HUMAN
_YQELQITAGR_	Q7Z794	-0.626945	0.02605	Keratin, type II cytoskeletal 1b	K2C1B_HUMAN
_VVYGGGAAEISC[+C2+H3+N+O]A_	P48643	1.03958	0.0260928	T-complex protein 1 subunit epsilon	TCPE_HUMAN
_VDQDSALHNDLQILK_	Q7Z7E8	-1.52268	0.0261835	Ubiquitin-conjugating enzyme E2 Q1	UB2Q1_HUMAN
_SMGFIGHY_	P53396	-0.603098	0.0263538	ATP-citrate synthase	ACLY_HUMAN
_ENPC[+C2+H3+N+O]LTFVTPTLLAGDK_	P09960	-0.620603	0.0263605	Leukotriene A-4 hydrolase	LKHA4_HUMAN
_LLKPGGVL_	Q14353	-1.22832	0.0264171	Guanidinoacetate N-methyltransferase	GAMT_HUMAN
_DGSDEPGTAAC[+C2+H3+N+O]PNGSFHC[+C2+H3+N+O]T_	P14314	-1.00258	0.0264287	Glucosidase 2 subunit beta	GLU2B_HUMAN
_SSQGQSELILLQK_	Q9Y6E2	-0.681059	0.0264497	Basic leucine zipper and W2 domain-containing protein 2	BZW2_HUMAN
_LTYC[+C2+H3+N+O]FNKPEDK_	P62979	0.589867	0.0264919	Ubiquitin-40S ribosomal protein S27a	RS27A_HUMAN
_QHGSLFLQTPK_	P07195	-0.842407	0.0265341	L-lactate dehydrogenase B chain	LDHB_HUMAN
_SALGIPSLLPFLK_	O75533	-0.680696	0.026539	Splicing factor 3B subunit 1	SF3B1_HUMAN
_GFPEAQALGLEVFHAGTALK_	P22102	-0.674481	0.0265946	Trifunctional purine biosynthetic protein adenosine-3	PUR2_HUMAN
_VPIYDFTTHSR_	Q9NWZ5	-0.583514	0.0265958	Uridine-cytidine kinase-like 1	UCKL1_HUMAN
_SEESYK_	P63104	1.78802	0.0266431	14-3-3 protein zeta/delta	1433Z_HUMAN
_ESC[+C2+H3+N+O]SFLSIGAR_	Q06203	-0.707797	0.0266848	Amidophosphoribosyltransferase	PUR1_HUMAN
_NVFDTELK_	P16615	0.855392	0.0266868	Sarcoplasmic/endoplasmic reticulum calcium ATPase 2	AT2A2_HUMAN
_DLELPIIPPTHLDLS_	Q6T4R5	-0.608746	0.0268467	Nance-Horan syndrome protein	NHS_HUMAN
_NAAGGLNPK_	P00491	-0.788475	0.0270393	Purine nucleoside phosphorylase	PNPH_HUMAN
_GRDPSSDTYEEDSELLL_	Q9UBE0	-0.671476	0.0272154	SUMO-activating enzyme subunit 1	SAE1_HUMAN
_TLREQGVEEHETLLLR_	Q9Y490	0.604124	0.0272544	Talin-1	TLN1_HUMAN
_RAALQALK_	Q9H444	0.802029	0.0273447	Charged multivesicular body protein 4b	CHM4B_HUMAN
_TVEGVLIVH_	O43809	-0.899193	0.0273564	Cleavage and polyadenylation specificity factor subunit 5	CPSF5_HUMAN
_GYYEVTPPTLVQ_	O43776	-0.587598	0.0273754	Asparagine--tRNA ligase, cytoplasmic	SYNC_HUMAN
_TNIASGNSLQTR_	P52294	-0.668692	0.0275084	Importin subunit alpha-5	IMA5_HUMAN
_FEDSVWK_	Q9NUU7	-0.684305	0.0275903	ATP-dependent RNA helicase DDX19A	DD19A_HUMAN
_LAM[+O]QEFM[+O]ILPVGAA_	P06733	-0.949322	0.0276812	Alpha-enolase	ENOA_HUMAN
_HFEEAVDGEC[+C2+H3+N+O]PPQR_	P27708	-1.15185	0.0277515	CAD protein	PYR1_HUMAN
_DISFLPDPC[+C2+H3+N+O]ALPEQQK_	Q14692	1.52128	0.0278732	Ribosome biogenesis protein BMS1 homolog	BMS1_HUMAN
_FSHEEIAMATVTALRR_	P04075	-1.02212	0.0278997	Fructose-bisphosphate aldolase A	ALDOA_HUMAN
_VKPSVDYVC[+C2+H3+N+O]QLK_	O43813	-0.67267	0.0279668	LanC-like protein 1	LANC1_HUMAN
_ADEAYLIGR_	P11498	0.611716	0.028155	Pyruvate carboxylase, mitochondrial	PYC_HUMAN
_SLEYSDYSK_	Q14232	-0.633679	0.0281587	Translation initiation factor eIF-2B subunit alpha	EI2BA_HUMAN
_VFPSIVGRPR_	P60709	0.746008	0.028259	Actin, cytoplasmic 1	ACTB_HUMAN
_TTEMETIYDLGTK_	Q9Y230	0.730983	0.0282802	RuvB-like 2	RUVB2_HUMAN
_QAPESPWEEQLAR_	O00411	0.588189	0.0283049	DNA-directed RNA polymerase, mitochondrial	RPOM_HUMAN
_TLESVDPLGGLNTIDIL_	O00429	0.681565	0.0283071	Dynamin-1-like protein	DNM1L_HUMAN
_NWQTPLHIA_	O15084	0.706688	0.0283468	Serine/threonine-protein phosphatase 6 regulatory ankyrin repeat subunit A	ANR28_HUMAN
_QHFLPVLK_	O95373	-1.02894	0.0283843	Importin-7	IPO7_HUMAN
_VDINTEDLEDGTC[+C2+H3+N+O]R_	P21333	1.45971	0.0284205	Filamin-A	FLNA_HUMAN
_LALLSVTTGGTAEM[+O]YTK_	P16083	0.720531	0.0284595	Ribosyldihydronicotinamide dehydrogenase [quinone]	NQO2_HUMAN
_SVVDLNPR_	O43592	-0.924822	0.0285607	Exportin-T	XPOT_HUMAN
_KIFDLQDWTQEDERDK_	Q9P2R7	1.33679	0.0285815	Succinate--CoA ligase [ADP-forming] subunit beta, mitochondrial	SUCB1_HUMAN
_GQSEEIQKK_	P83731	8.15233	0.0286639	60S ribosomal protein L24	RL24_HUMAN
_EVMDLITVC[+C2+H3+N+O]C[+C2+H3+N+O]VSK_	Q9HAV4	0.810612	0.0287261	Exportin-5	XPO5_HUMAN
_GHEDWIR_	Q6IA86	-0.851902	0.0287453	Elongator complex protein 2	ELP2_HUMAN
_VIVQHPETVGSGPQLF_	Q9Y597	1.0057	0.0288222	BTB/POZ domain-containing protein KCTD3	KCTD3_HUMAN
_LFGC[+C2+H3+N+O]PLLLDDVAR_	O15067	-1.31792	0.0289316	Phosphoribosylformylglycinamidine synthase	PUR4_HUMAN
_GGGTGSGFTSLLM[+O]ER_	P68363	-0.95066	0.0289535	Tubulin alpha-1B chain	TBA1B_HUMAN
_STLDDVQAFLR_	Q96EN8	-0.622433	0.029006	Molybdenum cofactor sulfurase	MOCOS_HUMAN
_MEEQVAQK_	Q9UH65	-1.96094	0.0290704	Switch-associated protein 70	SWP70_HUMAN
_SATM[+O]PSDVLEVTK_	P60842	-0.960935	0.0291098	Eukaryotic initiation factor 4A-I	IF4A1_HUMAN
_IGEHTPSALAIM[+O]_	P04075	-1.26759	0.0292694	Fructose-bisphosphate aldolase A	ALDOA_HUMAN
_QLNPALIPTLQELLSK_	Q70CQ2	0.603103	0.0293789	Ubiquitin carboxyl-terminal hydrolase 34	UBP34_HUMAN
_SNDEVTIK_	Q92734	-1.10144	0.0294201	Protein TFG	TFG_HUMAN
_KASELPVSEVA_	P98194	0.624493	0.0294212	Calcium-transporting ATPase type 2C member 1	AT2C1_HUMAN
_LSC[+C2+H3+N+O]LDLEQC[+C2+H3+N+O]SLK_	Q9UDY8	0.707936	0.0294973	Mucosa-associated lymphoid tissue lymphoma translocation protein 1	MALT1_HUMAN
_QDPFTVHMAAR_	Q9UI12	-0.693362	0.0295879	V-type proton ATPase subunit H	VATH_HUMAN
_IISSDRDLLAV_	P12956	-0.727712	0.0295884	X-ray repair cross-complementing protein 6	XRCC6_HUMAN
_ESLLVSHPSVQ_	Q86TC9	-2.18717	0.0298134	Myopalladin	MYPN_HUMAN
_WELYIPPK_	Q04446	0.611502	0.029832	1,4-alpha-glucan-branching enzyme	GLGB_HUMAN
_QDVYDLL_	Q99460	-0.695193	0.0299257	26S proteasome non-ATPase regulatory subunit 1	PSMD1_HUMAN
_AEAGVGLEEIAK_	Q3LXA3	0.975069	0.0299532	Triokinase/FMN cyclase	TKFC_HUMAN
_TTGFGM_	P62847	-0.602189	0.0300185	40S ribosomal protein S24	RS24_HUMAN
_SLLQPLNVEIDPEIQK_	P04264	-0.69784	0.0300592	Keratin, type II cytoskeletal 1	K2C1_HUMAN
_IADLDALDVC[+C2+H3+N+O]GR_	Q9UL15	-1.08244	0.0300736	BAG family molecular chaperone regulator 5	BAG5_HUMAN
_ATMPSDVLEVTKK_	P60842	-0.764701	0.0303232	Eukaryotic initiation factor 4A-I	IF4A1_HUMAN
_GAFGKPQGT_	P27635	-0.598299	0.0305312	60S ribosomal protein L10	RL10_HUMAN
_AIRPHGIFGPR_	Q15738	-0.751054	0.0306901	Sterol-4-alpha-carboxylate 3-dehydrogenase, decarboxylating	NSDHL_HUMAN
_HLLGVDTLVVTNAAGGLNPK_	P00491	-0.968455	0.0307361	Purine nucleoside phosphorylase	PNPH_HUMAN
_PRPPTLL_	P55884	-0.607932	0.0307867	Eukaryotic translation initiation factor 3 subunit B	EIF3B_HUMAN
_VVEDIEYLK_	O95299	3.776	0.030804	NADH dehydrogenase [ubiquinone] 1 alpha subcomplex subunit 10, mitochondrial	NDUAA_HUMAN
_VGMLALEMLGR_	A7E2V4	0.63682	0.0309184	Zinc finger SWIM domain-containing protein 8	ZSWM8_HUMAN
_ITSVAWSPHHDGR_	Q8TEQ6	-0.613104	0.0309489	Gem-associated protein 5	GEMI5_HUMAN
_AINVLLEGNPDTHSWEMVGK_	Q14157	-0.586132	0.0309937	Ubiquitin-associated protein 2-like	UBP2L_HUMAN
_QSILNSLSR_	Q9H0A0	-3.22923	0.0311186	RNA cytidine acetyltransferase	NAT10_HUMAN
_C[+C2+H3+N+O]ILPWLSK_	Q9P0P0	-0.686949	0.031371	E3 ubiquitin-protein ligase RNF181	RN181_HUMAN
_QLAIGVNEVTR_	P78345	-0.600669	0.0316857	Ribonuclease P protein subunit p38	RPP38_HUMAN
_KLTTEEVIK_	O15355	-0.807051	0.0318271	Protein phosphatase 1G	PPM1G_HUMAN
_GQDISETFNHANGLTLVSR_	P67775	-0.587321	0.0318378	Serine/threonine-protein phosphatase 2A catalytic subunit alpha isoform	PP2AA_HUMAN
_AHLQGGAK_	P04406	2.10276	0.0319172	Glyceraldehyde-3-phosphate dehydrogenase	G3P_HUMAN
_LAQIDGTLSTIEFQR_	Q9H444	-1.04775	0.0319536	Charged multivesicular body protein 4b	CHM4B_HUMAN
_AQLGVQAF_	P40227	1.4624	0.0319639	T-complex protein 1 subunit zeta	TCPZ_HUMAN
_FNAEVHRK_	P46777	0.61234	0.0319749	60S ribosomal protein L5	RL5_HUMAN
_LDSHFAGLF_	Q96LD4	-0.674383	0.0323558	E3 ubiquitin-protein ligase TRIM47	TRI47_HUMAN
_SAIELTK_	Q96JJ3	1.63878	0.032367	Engulfment and cell motility protein 2	ELMO2_HUMAN
_DWHFEEAVDGEC[+C2+H3+N+O]PPQR_	P27708	0.834195	0.0325142	CAD protein	PYR1_HUMAN
_KIDPNM[+O]K_	Q9Y6G9	1.52714	0.0326123	Cytoplasmic dynein 1 light intermediate chain 1	DC1L1_HUMAN
_MQHNLEQQIQAR_	Q13813	-3.68994	0.0328361	Spectrin alpha chain, non-erythrocytic 1	SPTN1_HUMAN
_YVLIDTPGQIEVF_	Q9HCN4	2.7311	0.0328753	GPN-loop GTPase 1	GPN1_HUMAN
_NTENLKDEVYHILK_	O95163	0.716396	0.0329359	Elongator complex protein 1	ELP1_HUMAN
_VSGFHPSDIEVDLLK_	P61769	-0.583987	0.0329693	Beta-2-microglobulin	B2MG_HUMAN
_KVTQLDLDGPK_	Q13442	0.706102	0.0330327	28 kDa heat- and acid-stable phosphoprotein	HAP28_HUMAN
_QNIIPASTGAAK_	P04406	0.822367	0.0331541	Glyceraldehyde-3-phosphate dehydrogenase	G3P_HUMAN
_GTEGDSWIC[+C2+H3+N+O]K_	O76071	-1.02292	0.0331583	Probable cytosolic iron-sulfur protein assembly protein CIAO1	CIAO1_HUMAN
_IGYSHENVSVIPNC[+C2+H3+N+O]QFR_	Q9GZN1	0.997799	0.0331594	Actin-related protein 6	ARP6_HUMAN
_GRLDSELR_	P02538;P48668	0.598315	0.0333708	Keratin, type II cytoskeletal 6A;Keratin, type II cytoskeletal 6C	K2C6A_HUMAN;K2C6C_HUMAN
_LLHLPLSLT_	Q9BTT6	-0.586846	0.0333735	Leucine-rich repeat-containing protein 1	LRRC1_HUMAN
_KQISNLQQSISDAEQR_	P04264	-0.970851	0.0335222	Keratin, type II cytoskeletal 1	K2C1_HUMAN
_DGALHMIGSLAEIL_	O95373	-0.594829	0.0335634	Importin-7	IPO7_HUMAN
_ALEESNYELEGK_	P13645	-0.628821	0.0335683	Keratin, type I cytoskeletal 10	K1C10_HUMAN
_IC[+C2+H3+N+O]GDIHGQ_	P62136	-0.681482	0.0337361	Serine/threonine-protein phosphatase PP1-alpha catalytic subunit	PP1A_HUMAN
_LTGPADSEAPGLVSVIK_	Q9H0X4	-0.908772	0.033755	Protein FAM234A	F234A_HUMAN
_TYLWQGVR_	Q13144	-1.11628	0.0337728	Translation initiation factor eIF-2B subunit epsilon	EI2BE_HUMAN
_VNDFLAEIFKK_	Q14008	0.643311	0.0338131	Cytoskeleton-associated protein 5	CKAP5_HUMAN
_IDLETHSLPVVVIS_	P40763	-0.711476	0.0340974	Signal transducer and activator of transcription 3	STAT3_HUMAN
_SEHTYDFK_	P23921	-0.662898	0.03417	Ribonucleoside-diphosphate reductase large subunit	RIR1_HUMAN
_ALELLDAPEHFR_	Q24JP5	1.12834	0.0342264	Transmembrane protein 132A	T132A_HUMAN
_VNFIPTGSAFC[+C2+H3+N+O]PVK_	Q86VQ1	2.24704	0.0342671	Glucocorticoid-induced transcript 1 protein	GLCI1_HUMAN
_QIQHPTASLIAK_	Q92526	3.36056	0.0343676	T-complex protein 1 subunit zeta-2	TCPW_HUMAN
_NFLIEPFVPHSQAEEF_	P53396	-0.661968	0.0344403	ATP-citrate synthase	ACLY_HUMAN
_KDC[+C2+H3+N+O]VGPEVEK_	P00558	-2.48464	0.0344985	Phosphoglycerate kinase 1	PGK1_HUMAN
_PITPLEFYR_	Q13867	-0.812408	0.0345954	Bleomycin hydrolase	BLMH_HUMAN
_SAQAPAQTPAPALPGPALPGPFPGGR_	O00303	0.652528	0.0346691	Eukaryotic translation initiation factor 3 subunit F	EIF3F_HUMAN
_QDLPNAMNAA_	P84077	-0.635279	0.0350673	ADP-ribosylation factor 1	ARF1_HUMAN
_YVSEVVIGAPYAVTAELLSHFK_	Q99447	0.785006	0.0352536	Ethanolamine-phosphate cytidylyltransferase	PCY2_HUMAN
_TMLELINQLDGFDPR_	P35998	-0.83965	0.0352575	26S proteasome regulatory subunit 7	PRS7_HUMAN
_DVDEAHYAYSFK_	Q7KZ85	0.584692	0.0353045	Transcription elongation factor SPT6	SPT6H_HUMAN
_GSGAASPSAAEK_	P29966	1.94643	0.0353275	Myristoylated alanine-rich C-kinase substrate	MARCS_HUMAN
_DQMSHLFNVA_	P27708	-1.08444	0.0354377	CAD protein	PYR1_HUMAN
_MAQYLEEER_	Q16204	-1.45212	0.0355132	Coiled-coil domain-containing protein 6	CCDC6_HUMAN
_ETAENYLGHT_	P38646	-0.818264	0.0355214	Stress-70 protein, mitochondrial	GRP75_HUMAN
_GSLVSPGGLQMLLVK_	Q460N5	-1.00212	0.0355349	Poly [ADP-ribose] polymerase 14	PAR14_HUMAN
_DIEETEQSK_	Q92552	-1.29068	0.0355431	28S ribosomal protein S27, mitochondrial	RT27_HUMAN
_DQWEDRIQVWHAEHR_	P15311	0.737462	0.0356397	Ezrin	EZRI_HUMAN
_ELDSIEAELTR_	Q96CS2	2.86726	0.0357127	HAUS augmin-like complex subunit 1	HAUS1_HUMAN
_LRSEIDNVK_	P04264	-1.47604	0.0358169	Keratin, type II cytoskeletal 1	K2C1_HUMAN
_SATMPTDVLEVTK_	Q14240	-0.887581	0.0359398	Eukaryotic initiation factor 4A-II	IF4A2_HUMAN
_HRPQVAIIC[+C2+H3+N+O]GS_	P00491	-0.595532	0.0360287	Purine nucleoside phosphorylase	PNPH_HUMAN
_GPQAHLVHGVQEQSFVAH_	P09923	0.72894	0.0360318	Intestinal-type alkaline phosphatase	PPBI_HUMAN
_EAVC[+C2+H3+N+O]FIPGEGHTL_	O15235	3.06243	0.0360422	28S ribosomal protein S12, mitochondrial	RT12_HUMAN
_EYQVETIVDTLC[+C2+H3+N+O]TNMLSDK_	Q86VP6	1.02551	0.03609	Cullin-associated NEDD8-dissociated protein 1	CAND1_HUMAN
_ALSGSTEPC[+C2+H3+N+O]AQLSISSIGVVGTAEDNR_	P30046	0.606485	0.0361176	D-dopachrome decarboxylase	DOPD_HUMAN
_TC[+C2+H3+N+O]EEHQLC[+C2+H3+N+O]VVAVLPH_	Q15084	0.649684	0.036118	Protein disulfide-isomerase A6	PDIA6_HUMAN
_TLMAQSIYGGR_	Q14204	0.626391	0.0362452	Cytoplasmic dynein 1 heavy chain 1	DYHC1_HUMAN
_LLHNHLK_	Q7Z460	0.749953	0.0362606	CLIP-associating protein 1	CLAP1_HUMAN
_RLEDLSESIVNDF_	P49755	-0.830677	0.0362701	Transmembrane emp24 domain-containing protein 10	TMEDA_HUMAN
_HFELSLR_	O00468	-0.874645	0.0363056	Agrin	AGRIN_HUMAN
_SSGGFSGGSFSR_	P13645	-1.95423	0.0363826	Keratin, type I cytoskeletal 10	K1C10_HUMAN
_TIPNDPGFVVTL_	Q93009	-0.747242	0.0363901	Ubiquitin carboxyl-terminal hydrolase 7	UBP7_HUMAN
_KYENFDDIK_	Q8NEB9	1.60431	0.0366873	Phosphatidylinositol 3-kinase catalytic subunit type 3	PK3C3_HUMAN
_GTM[+O]VTIEGPR_	Q13126	1.71331	0.036699	S-methyl-5'-thioadenosine phosphorylase	MTAP_HUMAN
_YDNTIFHR_	Q6UX04	1.90803	0.0367413	Spliceosome-associated protein CWC27 homolog	CWC27_HUMAN
_LGWDPKPGEGHLDAL_	P55786	-1.13594	0.0367747	Puromycin-sensitive aminopeptidase	PSA_HUMAN
_LIDDMVAQAM[+O]K_	O75874	0.815668	0.0371644	Isocitrate dehydrogenase [NADP] cytoplasmic	IDHC_HUMAN
_GITINAAHVEYSTAAR_	P49411	0.83425	0.0371867	Elongation factor Tu, mitochondrial	EFTU_HUMAN
_GDDTPLHLAASHGHR_	Q13418	0.601998	0.0372843	Integrin-linked protein kinase	ILK_HUMAN
_TRNPHLNK_	P48163	-1.71386	0.0372892	NADP-dependent malic enzyme	MAOX_HUMAN
_KAPLVLKD_	Q99497	-0.600723	0.0373142	Protein/nucleic acid deglycase DJ-1	PARK7_HUMAN
_NTILHPEIVEC[+C2+H3+N+O]R_	P12955	-0.621551	0.0373419	Xaa-Pro dipeptidase	PEPD_HUMAN
_NQGYYDYVKPR_	Q02218	0.665327	0.0373495	2-oxoglutarate dehydrogenase, mitochondrial	ODO1_HUMAN
_HPSVESVVQC[+C2+H3+N+O]EIDEDVIQVSKK_	P19623	2.06564	0.0373911	Spermidine synthase	SPEE_HUMAN
_LASQADSTEQVDDTILT_	Q92616	0.594917	0.0374405	eIF-2-alpha kinase activator GCN1	GCN1_HUMAN
_INLEDLIK_	P52735	-0.941329	0.0377597	Guanine nucleotide exchange factor VAV2	VAV2_HUMAN
_GAVVVLNM[+O]VEASR_	Q9H3U1	0.62242	0.0377926	Protein unc-45 homolog A	UN45A_HUMAN
_PAPPIDAVEQILPTLVR_	P52292	0.62191	0.0380317	Importin subunit alpha-1	IMA1_HUMAN
_FDVSST_	Q96TA1	-0.832718	0.0382032	Niban-like protein 1	NIBL1_HUMAN
_EAITHLLGVAL_	Q15021	-0.753428	0.0382117	Condensin complex subunit 1	CND1_HUMAN
_TLLEALDC[+C2+H3+N+O]ILPPTRPTDKPLR_	P68104	-0.601417	0.0382275	Elongation factor 1-alpha 1	EF1A1_HUMAN
_DHGVGIEPVFPENTENSEK_	P29144	0.581023	0.0386117	Tripeptidyl-peptidase 2	TPP2_HUMAN
_SGMWQEEVTVPSVQ_	Q99536	-0.728472	0.0386979	Synaptic vesicle membrane protein VAT-1 homolog	VAT1_HUMAN
_SVSQIDGDFEDYKR_	Q8NE71	-1.65609	0.039014	ATP-binding cassette sub-family F member 1	ABCF1_HUMAN
_NLLLSGAQLEASR_	Q9BWM7	-1.26614	0.0392712	Sideroflexin-3	SFXN3_HUMAN
_GALQYLVPILT_	Q14974	0.726024	0.0392772	Importin subunit beta-1	IMB1_HUMAN
_ATAQDDVTGDGTTSNVLIIGELLK_	Q92526	3.73076	0.0393765	T-complex protein 1 subunit zeta-2	TCPW_HUMAN
_AVSILPLLGHGVPR_	Q9Y2W2	0.616247	0.0394055	WW domain-binding protein 11	WBP11_HUMAN
_DLPPPPPPPQPPAPIQPQ_	Q9Y520	0.756183	0.0394366	Protein PRRC2C	PRC2C_HUMAN
_KGVAINMVTEEDKR_	P60842	0.594832	0.0394932	Eukaryotic initiation factor 4A-I	IF4A1_HUMAN
_HAVGIVVNK_	P46778	0.590367	0.0395125	60S ribosomal protein L21	RL21_HUMAN
_SPHQNVC[+C2+H3+N+O]EQAVWAL_	O00505	-1.48673	0.0395519	Importin subunit alpha-4	IMA4_HUMAN
_LQDVADSFKK_	P49792	0.652853	0.0395679	E3 SUMO-protein ligase RanBP2	RBP2_HUMAN
_HGLPPSETIAIVEHINAK_	O94903	0.955115	0.0396027	Pyridoxal phosphate homeostasis protein	PLPHP_HUMAN
_YLLLM[+O]DLQDR_	P48163	1.16096	0.0396319	NADP-dependent malic enzyme	MAOX_HUMAN
_HLAVNDFELAR_	Q02790	0.885334	0.0397048	Peptidyl-prolyl cis-trans isomerase FKBP4	FKBP4_HUMAN
_QAIFEILEK_	P22234	-1.01719	0.0397672	Multifunctional protein ADE2	PUR6_HUMAN
_EIQEPLESVEVN_	P48681	3.16128	0.0397761	Nestin	NEST_HUMAN
_LTLADC[+C2+H3+N+O]SLLPK_	O95833	0.587159	0.0399207	Chloride intracellular channel protein 3	CLIC3_HUMAN
_QEISAAF_	P08758	-0.840144	0.0399268	Annexin A5	ANXA5_HUMAN
_LVGLFEDTNLC[+C2+H3+N+O]AIHAK_	P84243;Q71DI3	-0.877343	0.0401817	Histone H3.3;Histone H3.2	H33_HUMAN;H32_HUMAN
_FAYGYIEDLK_	P30740	2.83834	0.0402204	Leukocyte elastase inhibitor	ILEU_HUMAN
_SELLPFLTD_	P30153	2.21656	0.040309	Serine/threonine-protein phosphatase 2A 65 kDa regulatory subunit A alpha isoform	2AAA_HUMAN
_LVGTADEATR_	P30049	5.62531	0.0404632	ATP synthase subunit delta, mitochondrial	ATPD_HUMAN
_FGIQPC[+C2+H3+N+O]SIC[+C2+H3+N+O]LGDAK_	Q63HN8	0.589349	0.0405518	E3 ubiquitin-protein ligase RNF213	RN213_HUMAN
_VLLNLGDSVTTDHISPAGNIAR_	P21399	-0.638534	0.0406588	Cytoplasmic aconitate hydratase	ACOC_HUMAN
_NLVSEAIAAGIF_	Q99436	-1.05687	0.0406608	Proteasome subunit beta type-7	PSB7_HUMAN
_RFSEAEQR_	P33993	-1.32665	0.0409021	DNA replication licensing factor MCM7	MCM7_HUMAN
_VADLAESIMK_	P00338	-0.666047	0.0409144	L-lactate dehydrogenase A chain	LDHA_HUMAN
_FKLPPGEYILVPSTFEPNK_	P17655	0.66943	0.0409503	Calpain-2 catalytic subunit	CAN2_HUMAN
_MLVDDIGDVTITNDGATILK_	P17987	1.24944	0.04102	T-complex protein 1 subunit alpha	TCPA_HUMAN
_DVPRPILLGASAPLK_	O00534	-0.823745	0.0410515	von Willebrand factor A domain-containing protein 5A	VMA5A_HUMAN
_NIVSAFGIIPR_	Q96PZ0	0.755366	0.0411627	Pseudouridylate synthase 7 homolog	PUS7_HUMAN
_SWEPLHANPEC[+C2+H3+N+O]R_	Q9NVX2	-0.797876	0.0411804	Notchless protein homolog 1	NLE1_HUMAN
_QQEAEELEADIREEK_	Q9C035	-1.5121	0.0411984	Tripartite motif-containing protein 5	TRIM5_HUMAN
_ASYKPVIVVH_	Q9UMR5	-0.652786	0.0412131	Lysosomal thioesterase PPT2	PPT2_HUMAN
_QQLGAAQ_	Q9UNS1	-1.67991	0.0412816	Protein timeless homolog	TIM_HUMAN
_AQHIVPC[+C2+H3+N+O]TISQLL_	P15927	-2.76637	0.0414372	Replication protein A 32 kDa subunit	RFA2_HUMAN
_HTNPSSSSPGTR_	Q8WUH2	0.666129	0.0414948	Transforming growth factor-beta receptor-associated protein 1	TGFA1_HUMAN
_FTPLLHQIELEK_	P11413	0.964208	0.0415028	Glucose-6-phosphate 1-dehydrogenase	G6PD_HUMAN
_AGPVVNTHMPK_	Q15427	0.582578	0.0417176	Splicing factor 3B subunit 4	SF3B4_HUMAN
_DTGGDGQDSLYK_	Q9Y3P9	0.859907	0.0418013	Rab GTPase-activating protein 1	RBGP1_HUMAN
_ALQPDWFQC[+C2+H3+N+O]L_	Q9H974	-0.584678	0.041819	Queuine tRNA-ribosyltransferase accessory subunit 2	QTRT2_HUMAN
_C[+C2+H3+N+O]DC[+C2+H3+N+O]DEFRK_	P14678	-0.653325	0.0418191	Small nuclear ribonucleoprotein-associated proteins B and B'	RSMB_HUMAN
_LYQYPNFAGPHAA_	Q9BY44	-0.636828	0.0419471	Eukaryotic translation initiation factor 2A	EIF2A_HUMAN
_RYSQNVR_	Q9NVU7	-0.84437	0.0420001	Protein SDA1 homolog	SDA1_HUMAN
_QVLDNLTMEK_	P35527	-0.817	0.0420185	Keratin, type I cytoskeletal 9	K1C9_HUMAN
_IFQILYANEGESKK_	O75116	0.865681	0.0420477	Rho-associated protein kinase 2	ROCK2_HUMAN
_FFFDVGSNK_	Q00577	-0.858269	0.0420537	Transcriptional activator protein Pur-alpha	PURA_HUMAN
_ISIPFLLK_	Q96TA1	-1.18243	0.0422066	Niban-like protein 1	NIBL1_HUMAN
_GIVETHFTFK_	P08754	-1.21223	0.0422386	Guanine nucleotide-binding protein G(k) subunit alpha	GNAI3_HUMAN
_LYTVC[+C2+H3+N+O]DVALC[+C2+H3+N+O]VINSK_	Q29RF7	0.639841	0.0424039	Sister chromatid cohesion protein PDS5 homolog A	PDS5A_HUMAN
_PPSVGVVDKK_	Q8NC51	-1.12152	0.0424466	Plasminogen activator inhibitor 1 RNA-binding protein	PAIRB_HUMAN
_IEFTEEYPNKPPTVR_	P49459	-1.10429	0.0424548	Ubiquitin-conjugating enzyme E2 A	UBE2A_HUMAN
_EIRPTYAGSK_	O75956	0.708765	0.0425361	Cyclin-dependent kinase 2-associated protein 2	CDKA2_HUMAN
_DQEVNFQEY_	P06703	0.832801	0.0426444	Protein S100-A6	S10A6_HUMAN
_LVDDILK_	Q6IQ22	4.06584	0.0426529	Ras-related protein Rab-12	RAB12_HUMAN
_LDTAVENM[+O]PSLK_	P49327	-0.746266	0.0426769	Fatty acid synthase	FAS_HUMAN
_FATLYSTR_	O94919	0.805171	0.0426944	Endonuclease domain-containing 1 protein	ENDD1_HUMAN
_IDTHNIIVNQL_	O43681	-0.667812	0.0427908	ATPase ASNA1	ASNA_HUMAN
_AAAFLNENLPESIFGAPK_	Q15393	2.31771	0.0427918	Splicing factor 3B subunit 3	SF3B3_HUMAN
_EELNENQSTPK_	Q7L7X3	-1.91215	0.0428117	Serine/threonine-protein kinase TAO1	TAOK1_HUMAN
_SGTFSLVDTC[+C2+H3+N+O]LVLMEK_	P17706	-0.791051	0.042974	Tyrosine-protein phosphatase non-receptor type 2	PTN2_HUMAN
_SQYEQLAEQNRK_	P13645	-0.593133	0.0429863	Keratin, type I cytoskeletal 10	K1C10_HUMAN
_M[+O]VIDVLHPGK_	P62847	1.10793	0.0431432	40S ribosomal protein S24	RS24_HUMAN
_SINFLHQVC[+C2+H3+N+O]HDQTPTTK_	Q96CW5	0.801317	0.0431598	Gamma-tubulin complex component 3	GCP3_HUMAN
_SVGDSEVAAIGQLAFLR_	Q96ME1	-0.952524	0.043234	F-box/LRR-repeat protein 18	FXL18_HUMAN
_GLEPVDFQPQAGFAAE_	Q9NWV4	-0.736813	0.0433645	UPF0587 protein C1orf123	CA123_HUMAN
_GIC[+C2+H3+N+O]EM[+O]ELLDGK_	Q15021	-1.8774	0.0433688	Condensin complex subunit 1	CND1_HUMAN
_SGPLISDFFAK_	P49918	0.761957	0.0433939	Cyclin-dependent kinase inhibitor 1C	CDN1C_HUMAN
_ETAAPVVPELSSDIDSS_	O75116	-1.04877	0.0434271	Rho-associated protein kinase 2	ROCK2_HUMAN
_ESQSHPGDFVL_	Q06124	-1.07203	0.043492	Tyrosine-protein phosphatase non-receptor type 11	PTN11_HUMAN
_GGTFTDVFAQC[+C2+H3+N+O]PGGHVR_	O14841	1.12762	0.0437022	5-oxoprolinase	OPLA_HUMAN
_VKEEESLENISSVKK_	Q15042	-0.771959	0.043752	Rab3 GTPase-activating protein catalytic subunit	RB3GP_HUMAN
_QEAVSMIPPLLLNVRPHHK_	Q08J23	-1.4246	0.0437704	tRNA (cytosine(34)-C(5))-methyltransferase	NSUN2_HUMAN
_IDIPPGAVLENK_	Q16851	-0.63187	0.0439185	UTP--glucose-1-phosphate uridylyltransferase	UGPA_HUMAN
_EREVEER_	P23588	2.56787	0.0440498	Eukaryotic translation initiation factor 4B	IF4B_HUMAN
_LEAEKL_	O15116	1.65245	0.0440832	U6 snRNA-associated Sm-like protein LSm1	LSM1_HUMAN
_C[+C2+H3+N+O]AIAQAESLR_	P23396	3.85092	0.0443927	40S ribosomal protein S3	RS3_HUMAN
_TAAENDFVTLK_	P35908	-0.696949	0.0444138	Keratin, type II cytoskeletal 2 epidermal	K22E_HUMAN
_LEEAEPIPDIHWGIR_	P13798	-0.725299	0.0445682	Acylamino-acid-releasing enzyme	ACPH_HUMAN
_IASLTLNDTLLHR_	P07384	-1.81959	0.0445886	Calpain-1 catalytic subunit	CAN1_HUMAN
_EM[+O]PPLEGDDDTSRMEEVD_	P07900	0.716622	0.0445935	Heat shock protein HSP 90-alpha	HS90A_HUMAN
_RQELDAFLAQALSPK_	Q9NZB2	-2.34773	0.0446216	Constitutive coactivator of PPAR-gamma-like protein 1	F120A_HUMAN
_YNLQNTDSNFALLVENR_	Q5JS54	-0.627948	0.0446304	Proteasome assembly chaperone 4	PSMG4_HUMAN
_SIEPYLK_	P21912	-1.76736	0.0448961	Succinate dehydrogenase [ubiquinone] iron-sulfur subunit, mitochondrial	SDHB_HUMAN
_LHDETLTYLNQ_	Q12800	-0.593622	0.0448981	Alpha-globin transcription factor CP2	TFCP2_HUMAN
_PQITNPK_	Q9Y2W2	0.991921	0.0449687	WW domain-binding protein 11	WBP11_HUMAN
_TVTC[+C2+H3+N+O]AEILK_	Q9BUL9	0.846384	0.0449842	Ribonuclease P protein subunit p25	RPP25_HUMAN
_TVNAVVEFFQSNK_	Q709C8	1.01968	0.0450007	Vacuolar protein sorting-associated protein 13C	VP13C_HUMAN
_VFPNEDLHVK_	Q99538	0.942298	0.0450671	Legumain	LGMN_HUMAN
_YEHLITKPVLGKDEDFK_	P07814	-0.826305	0.0451063	Bifunctional glutamate/proline--tRNA ligase	SYEP_HUMAN
_EQTLC[+C2+H3+N+O]ILANIADGTTAK_	Q8IUR7	-1.09437	0.0452041	Armadillo repeat-containing protein 8	ARMC8_HUMAN
_GTHEYHAETIK_	P14618	0.633706	0.0452106	Pyruvate kinase PKM	KPYM_HUMAN
_HC[+C2+H3+N+O]QLLETPESWAK_	P52948	2.59595	0.0454231	Nuclear pore complex protein Nup98-Nup96	NUP98_HUMAN
_FVSSHQGFSGILK_	Q96PZ0	0.899695	0.0454451	Pseudouridylate synthase 7 homolog	PUS7_HUMAN
_TGDFQLHTN_	P45880	-0.882703	0.0454548	Voltage-dependent anion-selective channel protein 2	VDAC2_HUMAN
_NSQVESGSLEDDWDFLPPK_	P27797	-1.67994	0.0455073	Calreticulin	CALR_HUMAN
_EAPPVVPPLAN_	O43683	-1.26633	0.0456388	Mitotic checkpoint serine/threonine-protein kinase BUB1	BUB1_HUMAN
_C[+C2+H3+N+O]GNQIGAK_	P68371	1.13614	0.0456911	Tubulin beta-4B chain	TBB4B_HUMAN
_IYHPNINSNGSIC[+C2+H3+N+O]_	P61077;P62837	-0.86605	0.0459004	Ubiquitin-conjugating enzyme E2 D3;Ubiquitin-conjugating enzyme E2 D2	UB2D3_HUMAN;UB2D2_HUMAN
_ELLEPLLSIIR_	Q9BQG0	-0.645381	0.0459542	Myb-binding protein 1A	MBB1A_HUMAN
_SYLITTPC[+C2+H3+N+O]YSDAFAK_	O14617	-0.614918	0.0461423	AP-3 complex subunit delta-1	AP3D1_HUMAN
_FSSSSGYGGGSSR_	P35527	-0.970524	0.046346	Keratin, type I cytoskeletal 9	K1C9_HUMAN
_HIADQVR_	P04080	-3.93259	0.0465221	Cystatin-B	CYTB_HUMAN
_DLPALQEALR_	Q13488	-0.683624	0.0465327	V-type proton ATPase 116 kDa subunit a isoform 3	VPP3_HUMAN
_TIQSIIAIIR_	P08754	-0.785155	0.0465666	Guanine nucleotide-binding protein G(k) subunit alpha	GNAI3_HUMAN
_LNDLEEALQQAK_	P35908	-0.637407	0.0466157	Keratin, type II cytoskeletal 2 epidermal	K22E_HUMAN
_HVQETTDSILSHF_	Q9UPN3	1.38581	0.0466513	Microtubule-actin cross-linking factor 1, isoforms 1/2/3/5	MACF1_HUMAN
_RVGTHIR_	Q9Y3U8	1.38262	0.0468527	60S ribosomal protein L36	RL36_HUMAN
_KDAASLESQLQDTQELLQEETR_	P35580	-0.69835	0.0471064	Myosin-10	MYH10_HUMAN
_VLNAAEGR_	P51452	-0.780412	0.0471478	Dual specificity protein phosphatase 3	DUS3_HUMAN
_PDSIGK_	P61247	-2.735	0.047175	40S ribosomal protein S3a	RS3A_HUMAN
_KRFDTEEEFK_	P54136	-1.38503	0.0473507	Arginine--tRNA ligase, cytoplasmic	SYRC_HUMAN
_GLATDVQTVAQR_	P49720	-0.983968	0.0474877	Proteasome subunit beta type-3	PSB3_HUMAN
_FDHPIPR_	Q92890	-0.714322	0.0475045	Ubiquitin recognition factor in ER-associated degradation protein 1	UFD1_HUMAN
_NDALEM[+O]VEETTWQGLK_	P49748	2.11639	0.0475761	Very long-chain specific acyl-CoA dehydrogenase, mitochondrial	ACADV_HUMAN
_LHSISSIDVNGGNRK_	P01130	0.81902	0.0476193	Low-density lipoprotein receptor	LDLR_HUMAN
_SGMSASDELDDSQVR_	Q9UK41	-0.67512	0.0476801	Vacuolar protein sorting-associated protein 28 homolog	VPS28_HUMAN
_VIEINPYLLGT_	P28074	-1.35833	0.0476911	Proteasome subunit beta type-5	PSB5_HUMAN
_DFDPVHGDVIK_	P07948	-0.625183	0.0476939	Tyrosine-protein kinase Lyn	LYN_HUMAN
_TTDISLIFAALK_	Q6PKG0	-0.627762	0.0478424	La-related protein 1	LARP1_HUMAN
_LVLLDNFKPEELHPTATVLK_	Q15274	-0.76632	0.0478449	Nicotinate-nucleotide pyrophosphorylase [carboxylating]	NADC_HUMAN
_VPLQDLM[+O]VR_	Q9ULA0	2.00408	0.0478502	Aspartyl aminopeptidase	DNPEP_HUMAN
_GGTGITPMLQVIR_	P00387	-0.749344	0.0480473	NADH-cytochrome b5 reductase 3	NB5R3_HUMAN
_AYPLQPEDVNLR_	Q9NR45	-0.646014	0.0481904	Sialic acid synthase	SIAS_HUMAN
_SILEIMHK_	O00425	-1.72565	0.0482771	Insulin-like growth factor 2 mRNA-binding protein 3	IF2B3_HUMAN
_ALQLEPPTVVETLR_	Q01970	1.45748	0.0483256	1-phosphatidylinositol 4,5-bisphosphate phosphodiesterase beta-3	PLCB3_HUMAN
_SNEYQLIDC[+C2+H3+N+O]A_	P63092;Q5JWF2	-1.63244	0.0484001	Guanine nucleotide-binding protein G(s) subunit alpha isoforms short;Guanine nucleotide-binding protein G(s) subunit alpha isoforms XLas	GNAS2_HUMAN;GNAS1_HUMAN
_VIGFVVPNQK_	O95573	-0.652178	0.0484095	Long-chain-fatty-acid--CoA ligase 3	ACSL3_HUMAN
_ITKLYQSAGGM[+O]PGGM[+O]PGGFPGGGAPPSGGASSGPTIEEVD_	P11142	1.24335	0.0486492	Heat shock cognate 71 kDa protein	HSP7C_HUMAN
_YQIPLSADQLFTQSVLDK_	P42694	0.803021	0.04869	Probable helicase with zinc finger domain	HELZ_HUMAN
_GTPHSHTKPYVR_	Q07020	0.611871	0.0487123	60S ribosomal protein L18	RL18_HUMAN
_SLHASLEIFK_	Q16719	-0.754123	0.0488041	Kynureninase	KYNU_HUMAN
_DLHIQSHISENRDEVEAVK_	Q9Y2T3	0.782826	0.0488695	Guanine deaminase	GUAD_HUMAN
_DDVFLSVPC[+C2+H3+N+O]IL_	P00338	-0.765327	0.0488697	L-lactate dehydrogenase A chain	LDHA_HUMAN
_LLESKEELDSL_	Q9Y6B6	0.946462	0.0488737	GTP-binding protein SAR1b	SAR1B_HUMAN
_TYEAIGEMFAEQPK_	Q8WV41	-5.11458	0.0491922	Sorting nexin-33	SNX33_HUMAN
_DDEAAAVALSSLIHAL_	P13010	-1.0568	0.0492023	X-ray repair cross-complementing protein 5	XRCC5_HUMAN
_YLEQLHQ_	P40763	-3.08073	0.0492854	Signal transducer and activator of transcription 3	STAT3_HUMAN
_MLVSGAGDIK_	Q92526	0.608938	0.049386	T-complex protein 1 subunit zeta-2	TCPW_HUMAN
_LNFSHGTHEY_	P14618	-0.901694	0.0496106	Pyruvate kinase PKM	KPYM_HUMAN
_AIEPPPLDAVIE_	Q08211	-1.32135	0.0496285	ATP-dependent RNA helicase A	DHX9_HUMAN
_PQAPPSQPLPQTQAK_	Q2M2I8	0.870579	0.0496459	AP2-associated protein kinase 1	AAK1_HUMAN
_DIQMPDGIR_	Q14204	-0.611079	0.0497594	Cytoplasmic dynein 1 heavy chain 1	DYHC1_HUMAN
_SDLILENIK_	Q8NI27	-0.710495	0.0497623	THO complex subunit 2	THOC2_HUMAN
_HGGYEIPAR_	Q9H0B6	-1.0487	0.0497624	Kinesin light chain 2	KLC2_HUMAN
_DVDIIDHHDNTY_	P21333	-0.739056	0.0499078	Filamin-A	FLNA_HUMAN
