# Supplementary material for: A machine learning-based chemoproteomic approach to identify drug targets and binding sites in complex proteomes
Source: Nat Commun. 2020 Aug 21;11:4200. doi: 10.1038/s41467-020-18071-x (PMC7442650; doi:10.1038/s41467-020-18071-x)
Supplement: Supplementary file 14 — Supplementary Data 11 [file 41467_2020_18071_MOESM14_ESM.xlsx]

## Sheet: Supplementary Table 11
Supplementary Data 11. LiP-Quant analysis results for compounds target protein phosphatases (calyculin A and fostriecin)
		R2		LiP Score		LiP Rank
EG.StrippedSequence	Genes	Calyculin A	Fostriecin	Calyculin A	Fostriecin	Calyculin A	Fostriecin
YSFLQFDPAPR	PPP2CA;PPP2CB	0.990929	N/A	5.38541	N/A	1	N/A
NVVTIFSAPNYCYR	PPP2CA;PPP2CB	0.984113	0.922188	4.81985	2.76354	2	2
AHQLVMEGYNWCHDR	PPP2CA;PPP2CB	0.979134	0.882463	4.61281	2.59003	3	3
IKYPENFFLLR	PPP1CA;PPP1CC	0.951448	0.577872	3.90735	1.52837	4	36
AKWPDRITLLR	PPP6C	N/A	0.932749	N/A	2.34067	N/A	4
EIFLSQPILLELEAPLK	PPP1CA;PPP1CC	0.945695	N/A	3.76046	N/A	5	N/A
ICGDIHGQYTDLLR	PPP1CB	0.960318	N/A	3.73346	N/A	6	N/A
IYGFYDECKR	PPP1CA;PPP1CC	0.952516	N/A	3.67189	N/A	7	N/A
IFCVHGGLSPSIQTLDQIR	PPP4C	N/A	0.895498	N/A	2.08972	N/A	7
GAGYTFGQDISETFNHANGLTLVSR	PPP2CA;PPP2CB	0.949062	0.652726	3.62389	1.60721	8	21
IYGFYDECK	PPP1CA;PPP1CC	0.941505	N/A	3.45407	N/A	9	N/A
SPDTNYLFMGDYVDR	PPP2CA;PPP2CB	N/A	0.872095	N/A	2.05212	N/A	9
SPDTNYLFMGDYVDR	PPP2CA;PPP2CB	0.93664	0.753127	3.35076	1.55674	10	30
GNHECASINR	PPP1CA;PPP1CC	0.921791	N/A	3.20585	N/A	11	N/A
IFCCHGGLSPDLQSMEQIRR	PPP1CA;PPP1CC	0.921742	N/A	3.14883	N/A	12	N/A
LQEVPHEGPMCDLLWSDPDDR	PPP2CA;PPP2CB	0.90434	N/A	3.00185	N/A	13	N/A
QITQVYGFYDECLR	PPP2CA;PPP2CB	0.909816	N/A	2.98454	N/A	14	N/A
AHQVVEDGYEFFAK	PPP1CA;PPP1CC	0.905497	N/A	2.9254	N/A	15	N/A
IVQMTEAEVR	PPP1CB	0.918728	N/A	2.84991	N/A	16	N/A
QSLETICLLLAYK	PPP1CA;PPP1CC	0.877449	N/A	2.69947	N/A	18	N/A
CGNQAAIMELDDTLK	PPP2CA;PPP2CB	0.870147	N/A	2.69051	N/A	19	N/A
SREIFLSQPILLELEAPLK	PPP1CA;PPP1CC	0.848486	N/A	2.4036	N/A	21	N/A
HDLDLICR	PPP1CA;PPP1CC	0.827362	N/A	2.38711	N/A	22	N/A
ICGDIHGQYYDLLR	PPP1CA;PPP1CC	0.794377	N/A	2.27438	N/A	25	N/A
FLNRHDLDLICR	PPP1CB	0.842575	N/A	2.22441	N/A	27	N/A
ELDDTLK	PPP2CA;PPP2CB	0.636772	0.774216	1.51121	1.54096	122	32
YPENFFLLR	PPP1CA;PPP1CC	0.834613	0.250423	2.02834	0.875903	35	1634
SAPNYCDQMGNK	PPP5C	0.828332	N/A	1.97729	N/A	39	N/A
CPVTVC	PPP2CA;PPP2CB	0.782213	N/A	1.8983	N/A	44	N/A
YGNANVWK	PPP2CA;PPP2CB	0.73768	N/A	1.8564	N/A	51	N/A
GKQSLETICLLLAYK	PPP1CA;PPP1CC	0.601294	N/A	1.73075	N/A	65	N/A
AKEILTK	PPP2CA;PPP2CB	0.667785	N/A	1.7025	N/A	73	N/A
FHDLMELFR	PPP2CA;PPP2CB	0.749892	N/A	1.37368	N/A	187	N/A
QITQVYGFYDECLRK	PPP2CA;PPP2CB	0.518285	N/A	1.36896	N/A	191	N/A
YGQFSGLNPGGRPITPPR	PPP1CA	0.702523	N/A	1.36426	N/A	196	N/A
RSVVDSLDIESMTIEDEYSGPK	PPP5C	N/A	0.56206	N/A	1.09206	N/A	597
GVSFTFGAEVVAK	PPP1CA;PPP1CC	0.7042	N/A	0.923647	N/A	1132	N/A
AIMELDDTLK	PPP2CA;PPP2CB	0.521859	N/A	0.909645	N/A	1208	N/A
VDSPVTVCGDIHGQFYDLK	PPP4C	0.479936	N/A	0.899155	N/A	1257	N/A
AHQLVHEGYK	PPP6C	N/A	0.518392	N/A	0.916342	N/A	1372
GDIHGQYTDLLR	PPP1CB	0.277308	N/A	0.79836	N/A	2023	N/A
SDDELGSEEDGFDGATAAAR	PPP3CA	0.316174	N/A	0.781684	N/A	2187	N/A
GVSFTFGADVVSK	PPP1CB	0.132671	N/A	0.738977	N/A	2630	N/A
SQAIELNPSNAIYYGNR	PPP5C	N/A	0.142101	N/A	0.74718	N/A	2707
APLDLDKYVEIAR	PPP6C	0.144185	N/A	0.632395	N/A	3540	N/A
