# Supplementary material for: A machine learning-based chemoproteomic approach to identify drug targets and binding sites in complex proteomes
Source: Nat Commun. 2020 Aug 21;11:4200. doi: 10.1038/s41467-020-18071-x (PMC7442650; doi:10.1038/s41467-020-18071-x)
Supplement: Supplementary file 15 — Supplementary Data 12 [file 41467_2020_18071_MOESM15_ESM.xlsx]

## Sheet: Supplementary Table 12
Supplementary Data 12. Predicted binding site distances from known compound binding site for LiP-Quant peptides and randomly selected peptides
	Drug-protein target	PDBID	LiP-Quant predictions (distance in Å)	Randomized-predictions (distance in Å)		minimal distance (Center of mass; neighborhood of the ligand)
	Staurosporine - E2AK2 kinase	2a19	0	9.4		neighborhood radius = 4 Å. It includes the ligand atoms
	Selumetinib – MAPK2K1	4u7z	1.3	24
	Rapamycin – FKBP1A	2dg3	3.8	4.4
	FK506 – FKBP1A	1fkj	3.9	3.9
	Staurosporine – KS6A3 kinase	4nus	6.4	20.7
	Calyculin A – PP2A	1it6	8.2	14.7
	Fostriecin – PP2A	1it6	9	6.8
