# Supplementary material for: A machine learning-based chemoproteomic approach to identify drug targets and binding sites in complex proteomes
Source: Nat Commun. 2020 Aug 21;11:4200. doi: 10.1038/s41467-020-18071-x (PMC7442650; doi:10.1038/s41467-020-18071-x)
Supplement: Supplementary file 16 — Supplementary Data 13 [file 41467_2020_18071_MOESM16_ESM.xlsx]

## Sheet: Supplementary Table 13
Supplementary Data 13. LiP-Quant analysis results for BAYE-004
EG.StrippedSequence	Genes	R2	LiP Score	LiP Rank	EC50 (nM)
ADASAIELISK	Bcin16g04330	0.958348	3.14353	1	1426.81
AFTEYPPLGR	Bcin09g05760	0.928789	2.79577	2	626601
APELIFGATNYTTK	Bcin16g04330	0.915278	2.4984	3	13696.9
LLEYTPTER	Bcin16g04330	0.904636	2.43937	4	1633.68
NIISGEEIAIK	Bcin06g02870	0.903533	2.03118	5	7.32153
ELGAGVAIGPNAAALLEK	Bcin02g00013	0.855343	1.91955	6	108567
AEQIAIESR	Bcin02g00013	0.8349	1.57069	7	25452.3
AGGVGIPFVR	Bcin06g02870	0.858406	1.54572	8	4.51771
LDIDSPDFKPLTR	Bcin16g04330	0.787434	1.49236	9	270527
HHDTGEVGYTGK	Bcin02g00013	0.74486	1.29359	10	2632.22
KLDPEIADWFSF	Bcin04g06570	0.550149	1.28817	11	55563.2
WFDSNYHYVKPTLQDNQSFK	Bcin04g06570	0.431701	1.27454	12	583.063
VPATDGVFAGK	Bcin03g01540	0.758905	1.26437	13	17976.8
FPFQGEYK	Bcin03g06250	0.777744	1.25547	14	28982.1
KLDPEIADWFSFA	Bcin04g06570	0.319757	1.23755	15	370.38
DSKLDIDSPDFKPLTR	Bcin16g04330	0.785646	1.14588	16	11.9844
TRPVLVGPVSFLHLGKPDR	Bcin04g06570	0.537698	1.14408	17	0.815523
VIVATSSSLLHTPHTLASEK	Bcin04g06570	0.377521	1.14277	18	1.18093e+06
GTVAFGSGLHGWAFTIR	Bcin07g01540	0.641114	1.10961	19	417.931
DDAPFFVL	Bcin03g06390	0.769737	1.0888	20	133531
IVGNGSFGVVFQTK	Bcin16g04330	0.815138	1.07898	21	5031.72
SKIDEFLISLDGTPNK	Bcin01g06450	0.357463	1.05211	22	1045.05
FPIDSVLEK	Bcin14g00430	0.739885	1.05186	23	4147.05
VIIAAAGGAAHLPGMIAAQTPLPVIGVPVK	Bcin07g01690	0.760357	1.03132	24	2844.65
ELLAGFAAGEIDK	Bcin02g00160	0.648787	1.02136	25	27449
SAGVVDGR	Bcin04g06570	0.441493	1.02131	26	2155.32
FPQIKPHPF	Bcin16g04330	0.627732	1.00973	27	53283.8
KAVTEGPASVSAELEANAK	Bcin04g06570	0.343452	0.995746	28	1329.96
HGLDPIDQYFAMGR	Bcin04g06570	0.324683	0.98408	29	1116.15
WITYTELADQYK	Bcin01g06450	0.267415	0.98277	30	26.3293
VQIDEPTLVFDLPSK	Bcin04g06570	0.36655	0.977465	31	50797.4
VHGEPERNDMVQYFGER	Bcin04g06570	0.32188	0.968677	32	2651.76
ETVQIDEPTLVFDLPSK	Bcin04g06570	0.354518	0.966823	33	218125
PVLVGPVSFLHLGKPDR	Bcin04g06570	0.325002	0.943897	34	2155.01
VIWVATHDSIGLGEDGPTHQPIETLAHFR	Bcin14g01980	0.990646	0.939053	35	385.427
GITTRPVLVGPVSFLHLGKPDR	Bcin04g06570	0.444034	0.931736	36	2112.64
AAPSFTEALR	Bcin01g06450	0.294372	0.920256	37	38.1572
KPYVLPVPFMNVL	Bcin01g06450	0.305204	0.918895	38	6.62536
KVIPVLNGK	Bcin15g02120	0.737339	0.917494	39	1805.8
IDEFLISLDGTPNK	Bcin01g06450	0.211987	0.915694	40	172.722
LDGTPNK	Bcin01g06450	0.23695	0.905706	41	0.00234364
FSASEFWSDFITHK	Bcin04g01320	0.831187	0.893862	42	9701.04
VNDIIGPALIK	Bcin01g06450	0.22798	0.882133	43	335.595
ELNTWADDLR	Bcin03g06180	0.659399	0.875108	44	1064.3
AIVPSGASTGQHEAVELR	Bcin01g06450	0.172112	0.87462	45	2477.68
KYDLDFKNPESDPTK	Bcin01g06450	-0.137323	0.871122	46	1418.03
AVANVNDIIGPALIK	Bcin01g06450	0.195796	0.848415	47	-19373.7
LPQEHLPR	Bcin04g01410	0.633614	0.834275	48	65775.6
IGQNDLLNMNVPGAVTEEGIRK	Bcin09g06110	0.624281	0.830138	49	136.867
IDFDVFPTYGAK	Bcin14g02130	0.707892	0.827866	50	4688.58
PADKPVPTK	Bcin05g04910	0.684975	0.823286	51	0.948421
AQFFVAQQALIHLEEYGR	Bcin03g08100	0.69958	0.811785	52	13574.5
GAESFNAQ	Bcin09g05760	0.510037	0.804941	53	0.06553
MDVASSEFYK	Bcin01g06450	0.0477806	0.801574	54	24477.6
SGETEDVTIADIVVGL	Bcin01g06450	-0.0924563	0.79098	55	9157.92
DSFAAGW	Bcin01g06450	0.107147	0.790759	56	10297.7
VIIAAAGGAAHLPGMIAAQTPLPVIGVPVK	Bcin07g01690	0.641342	0.783479	57	106.367
RPIAIFPDPFR	Bcin14g03390	0.631427	0.783315	58	-23864
NHLGGTVFREPIVIPR	Bcin09g00980	0.526415	0.759777	59	70091.3
GIVEPTF	Bcin16g04800	0.734297	0.748018	60	15893.8
RDDRIEIIANDQGNR	Bcin03g06600	0.439172	0.732683	61	40651.1
NAVVTVPAYFTDSQR	Bcin03g06600	0.428876	0.706587	62	0.50321
ITGDEIISDSYDLK	Bcin10g04220	0.922299	0.702783	63	0.930716
IIQEAGGR	Bcin07g01710	0.652219	0.701098	64	86719.8
KAEDEAEAER	Bcin03g06600	0.306825	0.698141	65	5.74414e+19
PIDFQLSASEDGIRK	Bcin07g06070	0.641663	0.658635	66	3.61772e+19
MLGLSGGQR	Bcin12g04380	0.597631	0.658233	67	6.25206
GVGPADELSAVGIDVIADLPGVGK	Bcin03g01540	0.436713	0.65378	68	47224.7
EHPTQAFLDLFTIR	Bcin12g04860	0.596292	0.641591	69	80537.2
DDKPVFLVF	Bcin11g03090	0.540704	0.6334	70	87895.5
MAALPQDVQNYCK	Bcin02g00013	0.729169	0.628929	71	473584
LVYAGLQGWWSVLK	Bcin01g10310	0.625872	0.628704	72	22644.4
VGLIAEFEAVITQHAETFR	Bcin07g00440	0.583594	0.624677	73	0.894136
ILLLENVNQSGK	Bcin03g06180	0.615219	0.623361	74	40961
NLLTCAVQTAEAAAAR	Bcin15g01180	0.674661	0.622	75	18.0777
STIATALEQHLLHLGHAAYR	Bcin11g00160	0.909019	0.621082	76	49.6036
EFTEVGAIYGDK	Bcin02g06940	0.611111	0.612983	77	71035.2
AESLEQACVDVVDK	Bcin09g00980	0.513418	0.612242	78	18359.4
SVEMHHEQLVEGVPGDNVGFNVK	Bcin09g05760	0.358109	0.607561	79	4.27188e+06
ENIIAIATEGALSEVPSNTK	Bcin08g02990	0.450012	0.60657	80	985.556
LVGAGAIGCEMLK	Bcin12g01350	0.649885	0.601815	81	752167
GSTDDKGPVLGWLNAIEAHQK	Bcin04g01660	0.588881	0.591015	82	75236.2
LWNDVFNLSQDTLAIPR	Bcin09g06110	0.402043	0.584845	83	0.84272
KLREEEER	Bcin10g03820	0.534694	0.577969	84	111.541
VSTGSEVGICVDAVK	Bcin14g01980	0.592394	0.57742	85	2.46412
EAVHGSAPDIAGK	Bcin07g04280	0.419318	0.567811	86	390.538
ELIASGLGPYFYLPK	Bcin09g06110	0.399443	0.55976	87	9180.95
TSTAPGFNHSLVVPGDDDDSGPIEVPASR	Bcin11g02730	0.451553	0.559323	88	89.7669
TAYYSFYLPVALALHHQK	Bcin15g03120	0.509786	0.558807	89	2.45415e+06
MYDYLAATK	Bcin02g05920	0.894873	0.557512	90	-92938.8
NKKPTIVK	Bcin05g06320	0.505182	0.557068	91	3960.86
QEAQPNEKPDLVK	Bcin02g03540	0.522201	0.542832	92	1.6615
YLPGVPGGEAIAK	Bcin16g04800	0.564977	0.539476	93	40.0576
FVATGCNR	Bcin16g04710	0.560764	0.535227	94	38440.7
ADSEVQADMK	Bcin03g06600	0.563143	0.534636	95	2.36344
AIKPDGVQR	Bcin02g01060	0.621173	0.532169	96	5.25399
IVIIGGGDTATVAAK	Bcin11g06240	0.456239	0.529826	97	389.924
SNTNSSESSSVDEDVK	Bcin04g01410	0.425931	0.526458	98	10393.6
NAKPSYSPFLLTLLGNR	Bcin04g04280	0.567503	0.518187	99	162.04
KDCSNPPTEGAGR	Bcin09g00280	0.197247	0.517899	100	1.52769e+06
SADVSMPTHS	Bcin01g03020	0.626899	0.516888	101	49.0663
GFNGDNMIDNSTNCPWYK	Bcin09g05760	0.354709	0.516109	102	7.93148e+07
TTPSFVAFTDTER	Bcin03g06600	0.216385	0.512717	103	103.507
IPEAYESLILDALKGDHSNFVR	Bcin01g09650	0.700392	0.510592	104	0.058475
VGDHITGGDIW	Bcin04g03660	0.590172	0.509107	105	258563
TTHFNDAK	Bcin03g05330	0.624911	0.507771	106	6278
SAATSDEETEKPK	Bcin05g04910	0.149245	0.503624	107	47667.7
HGDMDQGQR	Bcin01g05590	0.628687	0.503397	108	78255.9
HVETTLAR	Bcin15g03620	0.546595	0.501525	109	15743.7
FELTGIPPAPR	Bcin03g06600	0.171281	0.500734	110	10324.9
EGKPVSHAFAK	Bcin02g00160	0.113506	0.499116	111	2.48407e+17
HFPSINTSVSYSK	Bcin04g03660	0.512099	0.497948	112	1.04933e+06
VQPGQQGQSNGPQVPIPQEQASWR	Bcin09g02390	0.547843	0.494592	113	298.158
INSMEEIYLHSLPIK	Bcin01g00980	0.551943	0.492728	114	1388.91
PFSTPVLSK	Bcin15g03580	0.486012	0.488496	115	7.57059e+06
CNDSYNSCR	Bcin13g00050	0.274588	0.48601	116	30069.7
NTFSGHEQDIYSLDFAR	Bcin16g04710	0.411223	0.48541	117	0.133663
SDHPLFPHVVAVVK	Bcin15g05600	0.808337	0.483195	118	24.2725
TGQTSVPNIFIGQK	Bcin10g01240	0.452949	0.482768	119	-34199.9
RNATGEAPAAK	Bcin10g06010	0.310661	0.482566	120	0.896013
MVGVDLPQK	Bcin11g06240	0.540285	0.482118	121	-39333.7
ALYDQVLTHIQDFGATPER	Bcin04g06570	0.835318	0.479497	122	0.346371
RHAELAAEQEK	Bcin12g00210	0.593981	0.478361	123	0.208741
MFGAGPTGLVLAQLLR	Bcin14g04580	0.692343	0.477852	124	1009.56
GEKPDVANHN	Bcin05g04910	0.265156	0.47642	125	795.536
KEAGVGEGEAK	Bcin14g01480	0.349312	0.473996	126	-125589
AAVSSGSTSFSYESSDVAGVK	Bcin02g02520	0.68144	0.471457	127	222721
GKTDEAQADLAR	Bcin02g09320	0.534736	0.469197	128	497893
EATGDFTLLCHALQFSFK	Bcin08g04730	0.381583	0.466199	129	0.381166
EMHHEQLVEGVPGDNVGFNVK	Bcin09g05760	0.259604	0.465923	130	147505
DCSNPPTEGAGR	Bcin09g00280	0.280795	0.465793	131	27.4294
TQLPPDYIELEK	Bcin15g05420	0.462966	0.461428	132	1.18751e+26
FNRPQALNSLGGSLVPETIAALR	Bcin16g02260	0.663855	0.45796	133	4.87233
SIPLAQVVGLFK	Bcin01g08680	0.381869	0.457499	134	8040.71
SHTSGQAFPQSIFDHWQILPGGSPIDATSK	Bcin07g01540	0.554816	0.454648	135	5.92759e+06
NRVPPSLLAYLSDQFKK	Bcin02g07160	0.635026	0.454441	136	269.229
KVETPGK	Bcin07g05120	0.512067	0.453356	137	20454.9
THEELK	Bcin05g05460	0.603879	0.452963	138	2.64117e+07
YPSEEFLLPEAGK	Bcin06g02820	0.542557	0.452101	139	6060.8
SHGISGSGGK	Bcin11g02940	0.927041	0.451729	140	3.62963
LVEFGK	Bcin03g03360	0.508449	0.451524	141	7.28506
TVTFEFPQGSSAEY	Bcin10g04610	0.640567	0.446725	142	234930
AFDTSDDPSEKPYLPH	Bcin04g04490	0.465025	0.442718	143	5.09313e+10
ARAESGEAKPEGTEGSASEGEAK	Bcin07g06220	0.507591	0.44242	144	105047
TRENNITTGK	Bcin07g05890	0.520165	0.435218	145	0.105745
MGGVNEVLAVLLMAK	Bcin01g09450	0.719862	0.4332	146	40653.9
AAVDSAVK	Bcin01g03020	0.451308	0.432085	147	2267.25
NSVISVAPSPSGGSFATGSGDMR	Bcin16g04710	0.511294	0.428337	148	0.367246
GKPTDDSVR	Bcin10g06010	0.290286	0.421957	149	3205.15
LLAACVDGLK	Bcin16g04800	0.494331	0.418662	150	5.25336
IGEFTLIK	Bcin01g11490	0.851717	0.417449	151	0.454425
LHEAIVNLSAGQVESNVR	Bcin02g05100	0.484448	0.417042	152	7976.13
PGDHGCNCGESCQCAK	Bcin01g03200	0.0486857	0.415977	153	139.186
AAILSGDTSSK	Bcin03g06600	0.484273	0.414719	154	37.9536
AAPSAVEMLTDK	Bcin08g02380	0.489478	0.413739	155	8.33793e+06
KMVPTSDK	Bcin07g01540	0.303848	0.413472	156	4.22542e+12
MLAEAEK	Bcin03g06600	0.0253459	0.412259	157	1.30623e+06
GGSILPIQEPALTTQECR	Bcin11g06440	0.370709	0.411875	158	206.986
WVDDLIPYIER	Bcin15g05600	0.493046	0.411375	159	8.62775
DNLENLLFSDFFNK	Bcin07g02610	0.531107	0.410838	160	0.113352
SKLENEDHSR	Bcin08g01540	0.385322	0.408508	161	0.209158
VNAIQAATEASCLILSVDETIK	Bcin02g07150	0.610432	0.404955	162	64044
IRDQNPPSK	Bcin15g01290	0.253398	0.404304	163	2.15366
HAAIYEDLLNNYSAK	Bcin03g02520	0.371487	0.404286	164	9.83077
NRDDPHAEER	Bcin10g02440	0.358665	0.40428	165	2.18478
GSCSVICSDK	Bcin01g09320	0.631712	0.404014	166	37293.9
HGSDSVENAK	Bcin02g01060	0.829989	0.403813	167	6959.86
KDANIDK	Bcin05g00180	0.513812	0.40359	168	0.472709
EAEAAAPAEEK	Bcin01g02580	0.0516091	0.402229	169	4.23286e+08
KIEFPPPTVEAR	Bcin02g02920	0.416663	0.401308	170	1180.39
RIHLVR	Bcin04g05190	0.839885	0.399194	171	5.08087
SAPVTTTTDAPVVEPVAEPK	Bcin05g04910	-0.289417	0.397968	172	26723.1
KEEEVSEEK	Bcin04g05260	0.434966	0.396362	173	317.836
AEPENLGLAQI	Bcin01g10100	0.467042	0.39589	174	80.9285
GNTGKGDYVTTGEYLEAVER	Bcin09g00980	0.481605	0.395597	175	142434
VVTEGSHDDAQK	Bcin03g08350	0.446413	0.394991	176	100.209
TEFYYNQFDADRK	Bcin11g03970	-0.385362	0.391709	177	77741
VIEYLGGILK	Bcin16g02260	0.463947	0.388719	178	237.557
NACGLIGLLHAVSNGAAR	Bcin12g06130	0.52127	0.388324	179	0.738541
SRDCPEGPK	Bcin09g00280	0.226399	0.384373	180	31.3353
SESVGEGHPDK	Bcin11g03520	0.261517	0.384159	181	965379
SEHTVEGWLEGYILSGR	Bcin05g03230	0.389508	0.381996	182	8679.08
VNPTQCEAITM	Bcin09g03220	0.476838	0.381751	183	31.9875
IVVLDIEMEGVK	Bcin04g05910	0.476302	0.380339	184	1.67797
TNAYVTHGK	Bcin07g03520	0.787206	0.379548	185	366944
KLDPEIADW	Bcin04g06570	0.491183	0.375361	186	3457140802922890
GLTPSGNIGDECSIFEAVHGSAPDIAGK	Bcin07g04280	0.303428	0.374884	187	83242.2
TIAMDGTEGLVR	Bcin15g02080	0.413979	0.374707	188	4894.61
SEEPAGDGSR	Bcin10g00750	0.932108	0.374175	189	124944
EFDTKVEDDVIK	Bcin01g08680	0.422301	0.373571	190	7980.17
MLGNFQLVGIPPAHR	Bcin07g06220	0.729136	0.373228	191	2.35364e+31
SDHGNAEEMK	Bcin02g06270	0.379015	0.372885	192	3.18317e+10
SEEVAKK	Bcin09g06480	0.81164	0.372646	193	1.10983
ESVGEGHPDK	Bcin11g03520	0.270833	0.372588	194	134.461
KEQLSK	Bcin08g02140	0.637141	0.371013	195	1.39165e+33
ARPEASGLELYHNPDFQYLR	Bcin05g01260	0.466146	0.370521	196	36235.4
LDTLSDLYETVTITQAVIFCNTR	Bcin01g05590	0.373539	0.368451	197	-287.47
AVVQVFEGTHGIDVK	Bcin04g04820	0.457042	0.367928	198	1.33121e+07
FFGLESFEK	Bcin15g02730	0.46596	0.364902	199	52.2093
LAINSVTLGDYHRPLQISQFVK	Bcin14g04050	0.429394	0.363743	200	9.71608e+07
MLDNFPK	Bcin09g00650	0.482893	0.363651	201	79025.8
PEYLPK	Bcin03g01040	-0.716856	0.363175	202	6.17716e+06
AEDAPDVLNLVFESSESDR	Bcin01g06320	0.45782	0.362533	203	5.48783e+16
WTLLGHSER	Bcin08g05220	0.458031	0.361389	204	72.9663
KYPEGEGGK	Bcin08g04730	0.449524	0.361311	205	34718.2
FKVSNIVLTMR	Bcin05g04100	0.441705	0.359253	206	4317.7
NGTITKPIVAW	Bcin13g02440	0.453155	0.358831	207	415234
GGGGGGRPGAAGGSGGQEDGR	Bcin01g01860	0.309575	0.358506	208	0.0122112
VAVAGASGPIGQAIVTELLK	Bcin01g03270	0.317086	0.357914	209	46992.4
ILTHLLQTIK	Bcin06g06640	0.485221	0.356528	210	97714.3
MEEVVLPFPK	Bcin11g02110	0.472224	0.356357	211	259.553
HYFSGTQGLIFVIDSSDR	Bcin14g00160	0.807716	0.356031	212	10106.8
HQDYADR	Bcin16g04000	0.358917	0.356005	213	2031.73
LSHLPPDVLHER	Bcin15g01180	0.450375	0.355479	214	2557.16
SGVKPETSTAK	Bcin04g01640	0.359054	0.354604	215	1471.61
RGPQYPVGNVGNALAELDLER	Bcin16g04710	0.423289	0.353373	216	1133.59
TIGDLIDCTSNFEAEQDEMAR	Bcin16g03080	0.457811	0.352774	217	2056.45
NIGNPQQLDQQPITFFR	Bcin13g01610	0.756267	0.352542	218	0.0984385
GDQHDIDR	Bcin03g01820	0.30385	0.352337	219	7.55809e+08
NPYLSAWLGHAR	Bcin10g01060	0.421505	0.35171	220	0.273937
NETAEVSVPTTESNAW	Bcin11g02440	0.472423	0.347957	221	491.14
VFPSASEALK	Bcin02g06840	0.37527	0.347817	222	9.17131e+09
SEAYPAAHFIK	Bcin12g04280	0.833192	0.347539	223	62.7758
MIGKGEDELK	Bcin15g04970	0.374942	0.347327	224	4.94563
FADSEVQADMK	Bcin03g06600	0.423214	0.347323	225	0.100841
KYPFDQSVEITEASISK	Bcin06g05730	0.545686	0.345068	226	23424.3
MSDEEVDELLK	Bcin15g04420	0.464085	0.342614	227	86.5348
TNDDANIR	Bcin02g06940	0.493088	0.342318	228	0.772812
LGLAETPQPPR	Bcin13g00620	0.571715	0.342277	229	5.00054
IPHAPFSLHALPESIDPK	Bcin15g05660	0.483717	0.342202	230	3062.84
LPTLDTL	Bcin01g11450	0.539138	0.342174	231	0.237292
NMSVIAHVDHGK	Bcin07g01540	0.11326	0.3421	232	2.81668
TITEQTEK	Bcin16g00960	0.274793	0.341858	233	8.66345e+13
ADKPVPTK	Bcin05g04910	0.420837	0.34165	234	3.88523e+06
NVVTTSYVSPAMLELDEEAK	Bcin03g09280	0.730438	0.340265	235	0.0199219
CAVLVSEEEEEAIFFPEAK	Bcin08g04730	0.544988	0.337555	236	4.79314
TGNAGTRPA	Bcin03g03390	0.599885	0.335801	237	752.029
AFIPIFWSALGSQLR	Bcin14g01380	0.494473	0.335594	238	141.59
LTADDILSFGIANR	Bcin16g02260	0.423633	0.334964	239	2.27902
TISGTGAVHLGALFIK	Bcin12g05550	0.311387	0.333413	240	1.91099
NANLTVGNVLPLGSVPEGTVISN	Bcin03g02530	0.408624	0.333348	241	3666.34
GLTGPTSLVISDIVSFIK	Bcin10g04900	0.65218	0.33278	242	3.40361e+136
VAATAAHEAYK	Bcin01g09310	0.375467	0.332401	243	549.321
DEADAVRK	Bcin09g01850	0.323372	0.33183	244	1.24241e+06
NATGEAPAAK	Bcin10g06010	0.353548	0.330354	245	3820.3
GHDNLVGEVIR	Bcin04g03660	0.529891	0.330226	246	87383
KLNVQPIQAIEEVNMF	Bcin09g06450	0.330043	0.330134	247	3.17728e+10
GYAISFLITNFHTEEMLK	Bcin09g01550	0.522648	0.329964	248	91287.8
LSPNQQSGQLEFDRDPPNHPLGLVPHQIR	Bcin09g04730	0.38124	0.32922	249	174.439
HTVTQPGGR	Bcin13g05530	0.26254	0.328383	250	2.75427
HADPETEAK	Bcin02g01760	0.393321	0.328104	251	30.0984
AFSGTLDPVAQVLK	Bcin05g00180	0.275908	0.32808	252	0.490676
RDEEGYGGQQ	Bcin05g00380	0.248649	0.327472	253	2.36643e+08
IQSTLGVFIPLSTFIER	Bcin10g03780	0.448986	0.32736	254	33490.4
VETDLIGK	Bcin07g05920	0.425074	0.327074	255	2.01104e+08
VLTHIQDFGATPER	Bcin04g06570	0.398639	0.327061	256	235.986
RAQGDSNPQYK	Bcin15g05360	0.293475	0.326994	257	2.69885e+18
WVDEDEQDEAPEEDLSQM	Bcin13g02510	0.452174	0.326425	258	11884.1
RDENLAK	Bcin08g05770	0.409026	0.32611	259	18.9718
TYYPWMGRPGQLHEAER	Bcin04g03060	0.305814	0.325734	260	1526.73
EVTSESSEDHAAFQ	Bcin03g02740	0.426069	0.325705	261	46899.8
GVGGAAEVAAEGSEAAAEGTQVVGR	Bcin09g07130	0.31067	0.325631	262	61.7398
TNPGTDLTPDLWLL	Bcin16g03080	0.38991	0.324759	263	49114.3
YGHCIFASTIHAPSLK	Bcin12g02430	-0.506279	0.324386	264	8037.77
LFEVGGD	Bcin02g01540	0.901818	0.324337	265	26.5131
MLVIEECANTR	Bcin13g02650	0.438592	0.322637	266	11.2124
AAVENTSRPK	Bcin01g09950	0.125172	0.322436	267	53203.6
FSSFPELDSERK	Bcin10g02340	0.36141	0.322301	268	73.6886
KIDIFECAR	Bcin11g05080	0.49549	0.32216	269	5.08134e+45
MEISKEEMLNPIK	Bcin01g03000	0.439899	0.321872	270	-38141.7
SGTLDPVAQVLK	Bcin05g00180	0.733708	0.321174	271	1.42795e+06
SLRPENN	Bcin04g03100	0.298544	0.320654	272	1.98925e+07
AHEESAYVQAYK	Bcin08g02080	0.286243	0.320463	273	30.7123
MTDIINLPILLT	Bcin13g00230	0.399326	0.319631	274	2.41992
VLSVGDGIAR	Bcin15g01120	0.404292	0.319477	275	176.654
AAGGDAAAPAEEK	Bcin04g04290	0.294142	0.319381	276	49.3687
HSPPSPTAK	Bcin04g03960	0.281611	0.317896	277	3.59757e+41
MLDVNDFITER	Bcin03g06250	0.43684	0.317471	278	7445.96
VERDDEVK	Bcin05g07430	0.30323	0.317147	279	566.032
GKSDNEIR	Bcin16g04050	0.498834	0.316978	280	188226
TLGEIK	Bcin09g06800	0.414988	0.316396	281	10247.4
EMNISSLLVEEIK	Bcin11g02320	0.437392	0.316222	282	965.311
YCSEDGSGCDYNFAISYNDERPDER	Bcin13g00050	0.159954	0.315662	283	8.49043
CTALQWLTPAQTSNK	Bcin09g05630	0.568326	0.314871	284	7307.61
KYFNAEIGSFFSK	Bcin05g03000	0.390462	0.314688	285	59055.7
GGDVREEGASSR	Bcin11g05890	0.286979	0.314028	286	5.33145
GDWETLNFEEESMK	Bcin09g02320	0.45117	0.313919	287	3.3227e+08
SQDTLAIPR	Bcin09g06110	0.416641	0.313889	288	48884.1
VGPGDQSER	Bcin16g00960	0.237399	0.313386	289	0.352039
VLISCITSCGTCHYCR	Bcin15g05660	0.264702	0.313215	290	91813.3
YRDAAFEVQVGVHELLGHGTGK	Bcin11g05910	0.620397	0.312713	291	197.538
SEESYK	Bcin01g02580	0.628864	0.312103	292	57578.4
TAMGEQLAIDGK	Bcin07g01170	0.434025	0.311596	293	2500.67
YGSTESDEER	Bcin04g06450	0.267068	0.310163	294	1806.23
TFFVSHLVHPQTLAVLQSR	Bcin08g01460	0.482432	0.309478	295	2.34157e+08
TLHVFTEALR	Bcin11g03020	0.408988	0.30907	296	282.136
VNQPGQQHQER	Bcin13g03990	0.273603	0.308308	297	9.20439e+07
STKPGIK	Bcin13g05430	0.384116	0.306428	298	43003.4
NALVWEPSPTGYKPTLVLLR	Bcin01g06150	0.305385	0.305542	299	38.452
NDNETYCR	Bcin10g05550	0.298325	0.304586	300	232.697
VNNAVVTVPAYFTDSQR	Bcin03g06600	0.395338	0.302598	301	7362.27
EAGITTRPVLVGPVS	Bcin04g06570	0.420669	0.301655	302	4.58323e+22
TGPNANQATCAS	Bcin13g00050	0.119672	0.30101	303	15385.2
FSPFPKPR	Bcin15g01020	0.443046	0.300187	304	-13387.3
NALDAHKK	Bcin13g00230	0.712287	0.299359	305	11118
KNEISTK	Bcin04g04910	0.483312	0.298473	306	1.03191e+10
AQPLLAPGDGPIVLVLAPTR	Bcin03g07080	0.394204	0.298299	307	0.0504692
YTLNTPESETQNLAYSFDGGYTFEK	Bcin10g05710	0.365357	0.29737	308	4.43251e+06
AQESAAAPGEAK	Bcin01g02580	0.218255	0.296915	309	43085.5
LRDTNESTNNR	Bcin14g03400	-0.57975	0.296814	310	6997.17
RYADGTK	Bcin16g04640	0.361778	0.296615	311	639518
NAEFPAK	Bcin07g06960	0.34776	0.296024	312	3.13957
RTLGLTIIR	Bcin01g09610	0.540189	0.295813	313	9.65744e+12
SQGQGSGSQEGSRPPR	Bcin08g04170	0.389388	0.295141	314	52459.2
PSSARPGGSQR	Bcin03g06810	0.541392	0.294546	315	684.818
SKDEDAEEVK	Bcin09g03810	0.265704	0.293587	316	1.7871e+07
EVDEKPTEK	Bcin11g06020	0.291706	0.293033	317	2.44026e+09
NMITGTSQADCAVLIIAAGTGEFEAGISK	Bcin09g05760	0.424387	0.292964	318	2.63253
QGGGYGGEER	Bcin05g00380	0.454557	0.292847	319	3553.59
NTHLEK	Bcin10g00740	0.67079	0.292104	320	51000.3
MSGTSLDAQK	Bcin16g04640	0.394819	0.291858	321	865.762
LSVAYK	Bcin01g02580	0.558823	0.288688	322	4157.11
YDSSSSSTYK	Bcin02g08590	0.261513	0.28714	323	2.29635
STAAESPESTSESK	Bcin02g02110	0.178431	0.286527	324	1.91365
DFAPDYNAIPPHGR	Bcin02g01020	0.475439	0.284114	325	18.2133
FNVQYAEELYAQQPEHHSPGVWNR	Bcin11g06270	0.369725	0.280543	326	1.23577e+06
HSENSGSSITR	Bcin14g02830	0.27332	0.280542	327	0.117083
YATACDEK	Bcin01g10100	0.354044	0.279776	328	-124351
THEACVR	Bcin09g01930	0.675784	0.279118	329	693.175
YYSGHQGR	Bcin11g02320	0.377399	0.278838	330	1.70977
HDATDIGK	Bcin15g03930	0.238953	0.278793	331	3.90152
RDCPEGPK	Bcin09g00280	0.399104	0.278732	332	5518.12
INNALGQILLAR	Bcin04g03060	0.389196	0.27862	333	2971.66
SPLPVLAS	Bcin09g05630	0.52284	0.276202	334	0.0942017
HLLGGQVVQLQ	Bcin07g04330	0.471767	0.272925	335	12.6682
RQHDPNAPK	Bcin05g01760	0.393669	0.272756	336	9.06683
TATAVAHCK	Bcin03g06990	0.372449	0.272296	337	89769.4
GGDLGNREDK	Bcin03g07630	0.250781	0.271611	338	3.45452
TSLEHSEK	Bcin01g04340	0.349363	0.271571	339	5685.34
GEGQHLTK	Bcin09g00080	0.392061	0.269555	340	10794.9
IDEPTLVFDLPSK	Bcin04g06570	0.362783	0.268621	341	2.65875e+07
IMDSAGQK	Bcin07g02610	0.123218	0.267707	342	1985349765217350
MLGEFVDDFTVR	Bcin05g02600	0.394182	0.267637	343	0.903167
NIGTSFVSLSEEFFR	Bcin01g06640	0.450644	0.266484	344	111.798
KAADDGATDVK	Bcin02g00230	0.257995	0.26574	345	44100.6
SEVEGEASDEK	Bcin15g00320	0.193244	0.264402	346	-51677.3
LTAENDESTK	Bcin01g08880	0.256453	0.264057	347	658257
YVHLPGGVIDTALLEDATRR	Bcin02g03420	0.382029	0.262981	348	2.53068e+08
SRVEEIISDPTMSIK	Bcin05g00180	0.349651	0.262847	349	108787
MEGNIFAPVVTR	Bcin05g00180	0.369295	0.260926	350	2.09623e+06
APPAGPER	Bcin13g01450	0.230075	0.260726	351	35.1922
HGTGHGVGSFLNVHEGPIGIGTR	Bcin03g05300	0.783655	0.259889	352	240484
ESGVRPGQT	Bcin13g05580	0.157016	0.259853	353	1.46225e+09
CGYDPNK	Bcin03g08240	0.209644	0.259795	354	14442.7
APPAPAAAPVAAPAASSGAPK	Bcin04g04420	0.246672	0.259485	355	277.59
IHHIDAVQVEYSPFSLDIEQNEVLK	Bcin04g06450	0.525972	0.258603	356	0.814404
IIVDTYGGW	Bcin11g03520	0.389871	0.258555	357	58.9555
ISESTTAQTSK	Bcin02g00270	0.187999	0.258146	358	3127.08
EKYPDLDVIGGN	Bcin05g08280	0.375793	0.257607	359	1.65798e+123
KSESDEAAEPSKPDQER	Bcin10g03630	0.276184	0.25724	360	33525.5
AATSDEETEKPK	Bcin05g04910	0.342708	0.256664	361	222.014
LSHVSTGGGASLELLEGK	Bcin11g06240	0.15373	0.255844	362	1285.34
ERLGQSDDK	Bcin15g05420	0.394676	0.255544	363	1.60818e+07
ILIIEEMMTGER	Bcin01g11490	0.258315	0.255447	364	44911.9
KVEEPSK	Bcin03g06390	0.365029	0.255409	365	760.959
AIEYLLNGIPER	Bcin10g05180	0.397743	0.254262	366	6.81076e+11
DVPIAAAEQVLPLLNSGGNI	Bcin08g04440	0.404695	0.254025	367	3.39373
HQEVPK	Bcin01g09120	0.353783	0.253813	368	390.525
DHVEQGVSSQ	Bcin02g07150	0.234049	0.253592	369	1.98151
STDMIMGIVNPIIK	Bcin05g05260	0.388994	0.253323	370	56315.1
SDNEIRR	Bcin16g04050	0.327933	0.253232	371	159.633
PGPDQGSGETK	Bcin01g02050	0.331623	0.253189	372	0.1634
GWDEGVTQMK	Bcin12g01360	0.268993	0.253129	373	5195.39
GYITGSAWK	Bcin01g02090	0.409247	0.253119	374	594173
NRGEGEGEAGETK	Bcin03g04810	0.227759	0.252871	375	3.38998e+47
AEGGVETK	Bcin11g06080	0.589271	0.252849	376	36851.2
KVEADGENDR	Bcin10g00300	0.253814	0.252828	377	24.0082
SALSDPDKITLDVSSLIK	Bcin04g03660	0.349328	0.252686	378	630.193
MIIDEAK	Bcin13g02650	0.372198	0.252571	379	1.02658e+10
CGGIDK	Bcin09g05760	0.77258	0.252303	380	34866.9
GTGEDDPDTSK	Bcin05g00420	0.525177	0.250814	381	0.0474877
MLGTTGSITITK	Bcin07g05140	0.370238	0.250526	382	18269.7
GEGEGEAGETK	Bcin03g04810	0.589168	0.250525	383	1.49261e+19
RVAFIDIGHSNYTASIVEFR	Bcin07g01290	-0.311992	0.248689	384	34638.3
YFGDIVHNIDALPTDIYAVHVDLVR	Bcin04g06570	0.394142	0.248646	385	455.64
SAIEGSWCDDERK	Bcin03g00860	0.379921	0.248589	386	6.01834e+06
MLDYALAVESVTTSK	Bcin13g02440	0.354766	0.248415	387	7.34627e+06
MEPIILELER	Bcin16g04350	0.443218	0.24774	388	58.785
SNNQAAPIGTPLPPSR	Bcin15g02180	0.229558	0.247155	389	6640.09
IHESVVCCVR	Bcin16g04710	0.358136	0.247064	390	2.40582e+06
FSGGSHGFLIGH	Bcin16g02820	0.366821	0.246489	391	1.11182e+06
VGDEGAGHYVK	Bcin07g02610	0.200433	0.245896	392	60.8199
KYAVSISK	Bcin04g06570	0.317366	0.245838	393	2.96734e+07
KWTTK	Bcin07g01540	0.310465	0.245151	394	-31956.4
TEAPKDEVVASPSTEEPVVATDA	Bcin05g04910	0.453325	0.244669	395	-56764.3
VVVAIGDFMNVECH	Bcin01g05590	0.347053	0.244203	396	27.1243
IGHVDAGK	Bcin16g00710	0.816539	0.242486	397	1010.89
ALPTDIYAVHVDLVR	Bcin04g06570	0.328785	0.242477	398	49247.1
GLECLILLHGFTGSK	Bcin16g03450	0.386627	0.241979	399	2.20926
KVEADWFAIFNPDVPK	Bcin16g04710	0.327174	0.241493	400	0.156627
AGAQLVQVFDSWAAELSPSSFK	Bcin06g06300	0.382435	0.241021	401	4930498594865460
SGQWVVIAGAGGGLGHLACQIGSR	Bcin01g02880	0.354909	0.240909	402	5.38044e+09
AHVDPTAK	Bcin13g05370	0.324312	0.24033	403	6141.68
DNALGEFILTHPDMK	Bcin08g04730	0.104701	0.240221	404	-78107.3
TGNTQLMLQGHK	Bcin16g04710	0.137182	0.239609	405	0.245194
VRDPEELPDAPVHSA	Bcin12g05010	0.426492	0.239167	406	1.54178e+06
IPSSTGAAK	Bcin15g02120	0.331559	0.23819	407	14485.7
DGLTDAY	Bcin05g07430	-0.331756	0.237974	408	40761.3
VRPPIIVGDISR	Bcin04g06570	0.327199	0.23786	409	5.91313
MEGYEELMAAYER	Bcin13g00230	0.439507	0.237191	410	1.06833e+06
DIIQLHQESDALEPAAQSPQSR	Bcin04g06890	0.433714	0.237033	411	79.3522
DHNVPTSSR	Bcin07g06550	0.308798	0.236838	412	2275.49
TIEISIPIHSAGAFAFYTTYK	Bcin01g10310	0.703794	0.236626	413	145602
ETPKPKPSESK	Bcin02g06820	0.298868	0.236414	414	1.91939
ASEGSVGETHK	Bcin11g02720	0.353421	0.236261	415	2.06522e+10
GAQQAHEQELEK	Bcin13g01760	0.369062	0.236159	416	4.52544e+06
GCIVAMDLSVLALSIVK	Bcin04g05070	0.347856	0.236047	417	2.62934e+139
VLNGGSHAGGR	Bcin01g06450	0.335119	0.235644	418	2076.58
SPLSQN	Bcin04g01640	0.571854	0.235221	419	8.22772
YEEMVENMK	Bcin01g02580	0.32716	0.234401	420	20145.3
VTKPEPK	Bcin06g00260	0.302964	0.232272	421	101372
RGEDDEDVSR	Bcin01g03390	0.325084	0.231673	422	1.01328
SAAAGLNK	Bcin02g08010	0.328572	0.231616	423	149635
LRETLVPLITNNAK	Bcin01g06440	0.357807	0.231371	424	2.54608
SNYNFEKPFLWLAR	Bcin01g06220	0.169046	0.23097	425	25063.3
MVGFAPLTSR	Bcin01g08040	0.324488	0.229969	426	4642.72
SIDAEAK	Bcin05g03100	0.310718	0.229652	427	3789.45
IEKPQGSEK	Bcin15g03540	0.336146	0.229175	428	24727.6
SNIPVIDPSTLANYDAFLFGIPTR	Bcin06g06350	0.311414	0.227989	429	-72010.6
KAQQSAPDAAK	Bcin11g04420	0.366627	0.227398	430	36.5757
LAFQEFMIVPSAAPSFTEALR	Bcin01g06450	0.323269	0.225503	431	1.93341
KVNPNQAAAK	Bcin02g06060	0.325569	0.224223	432	5564.03
VPILTGY	Bcin03g02350	0.721582	0.222233	433	90.7064
GQGSGSQEGSRPPR	Bcin08g04170	0.285533	0.222154	434	519802
AANVIHVVDFGMAK	Bcin04g03430	0.353105	0.221013	435	9821.6
KNEYWGHTFEDSMDLIAK	Bcin02g02750	0.259391	0.220966	436	15217.6
IRVESLLVSPISK	Bcin13g02830	0.378633	0.220793	437	74287.6
FVETVWDWKDEYHK	Bcin01g03440	0.325869	0.220721	438	0.184663
ANAPPQQK	Bcin16g04800	0.471569	0.220005	439	1.92996e+06
DNKGDIAK	Bcin15g04970	0.432417	0.219979	440	7524.98
AAVSSRPGQSGR	Bcin04g05190	0.347268	0.219814	441	6.36234
NQVQVNR	Bcin16g04050	0.136124	0.21943	442	1.34338e+07
NSQLDQEQK	Bcin11g03740	0.319731	0.219424	443	40696.9
DHEYER	Bcin06g01920	0.35337	0.219189	444	312.124
TDEDFIVFVDSEEDLKK	Bcin01g08680	0.323078	0.218415	445	112.954
LNPADHSSK	Bcin11g06270	0.294084	0.218221	446	6.58498
SALDYQLALSFASLHNIR	Bcin02g00280	0.240571	0.217929	447	0.0894958
ERGTGDVR	Bcin08g05320	0.228771	0.217768	448	34001.5
MYGNIIILR	Bcin12g00190	0.303333	0.21754	449	1.92982e+09
ETHTPVAK	Bcin04g06740	0.293708	0.217222	450	0.105234
EGEEESTEVK	Bcin02g01070	0.176494	0.2168	451	96.1758
YADTLLPSPPTSEQSPSFH	Bcin14g01750	0.777315	0.216289	452	4.68936e+07
GLNTNNIDYFAR	Bcin12g05550	0.338397	0.215077	453	0.493741
AQKPADDGPR	Bcin15g03290	0.147448	0.21362	454	0.00172509
LESAGKV	Bcin10g01030	0.364636	0.211742	455	-16199.3
FPLIPGHETVGVIAATGPK	Bcin14g04580	0.460376	0.210841	456	12.8767
AIINRPALGNFPSHDWAEIIK	Bcin10g05230	0.327697	0.209961	457	1.26944e+07
SRVEEIISDPTMSIK	Bcin05g00180	0.298499	0.209787	458	-77092.2
SPASTENSHSPTDK	Bcin13g03000	0.162714	0.208726	459	749.995
MIVLNTPHNPVGK	Bcin14g04940	0.366985	0.208577	460	18.6665
CSWFVDNAAVEGVSFPR	Bcin10g00110	0.335153	0.208563	461	5.82636e+08
FADTSVVGF	Bcin01g06500	0.69527	0.208212	462	29.6585
KAELVPYLAAEHSGSALPK	Bcin02g05100	0.514058	0.207604	463	369520
IVLEPSPFSDNESLQNLLILTATK	Bcin01g09940	0.435263	0.207145	464	55884.2
VANVNDIIGPALIK	Bcin01g06450	0.286494	0.206858	465	55917.9
LTEEADTSK	Bcin16g01550	0.25923	0.20656	466	407.518
YLHQVYFR	Bcin09g05920	0.275374	0.206534	467	54224.6
KLETEASK	Bcin11g01020	0.135247	0.205606	468	0.119909
LAGSAPSSSEK	Bcin04g02090	0.309039	0.2055	469	6.46946e+264
ETHHISGQ	Bcin04g01870	0.217001	0.205499	470	1.25773e+07
YALQPDGLDYR	Bcin01g05550	0.293994	0.204969	471	11.8828
LTGPITCLR	Bcin04g06570	0.295177	0.204044	472	293844305921829
EQWAQVVEETGKPVVYK	Bcin13g05580	0.00856173	0.203464	473	507.093
ALEATGSGSGK	Bcin05g06320	0.246623	0.203422	474	46.6135
THQDIDK	Bcin03g01130	0.515538	0.203129	475	0.656634
HVVFGEVADDESLMIV	Bcin05g06320	0.278102	0.203028	476	4428.34
KNNPQTAPTPQ	Bcin03g06090	0.245037	0.20264	477	-63488.2
TSPNTHDLPPATIPGER	Bcin12g00320	0.375734	0.202461	478	7.98305
HHDNTVHSYK	Bcin07g00340	0.305214	0.201821	479	955.104
ALLGGPGGS	Bcin13g05530	0.565553	0.200854	480	32905.4
ITGNDANAER	Bcin03g03390	0.244555	0.200125	481	316769
RKPLLESGTLGTK	Bcin12g01350	0.301626	0.199552	482	-124655
AVYAGDSFR	Bcin01g06450	0.251515	0.199488	483	918.524
SLPPNLTIADTPK	Bcin05g06070	-0.154198	0.199356	484	23.3929
SAEDVRDEK	Bcin01g09650	0.340984	0.198822	485	86.7682
SKPPGAAIVDTLLEELKR	Bcin15g00140	0.485692	0.198469	486	-31270
GGQQSGGYGGEER	Bcin05g00380	0.259991	0.19813	487	1.17309e+11
AAAPAAQKPA	Bcin10g01380	0.146683	0.197763	488	0.575669
YVKPTLQDNQSFK	Bcin04g06570	0.27485	0.197148	489	-27592.1
LFAVLDIDTLPK	Bcin01g08880	0.335772	0.196895	490	12215.1
VACETATKT	Bcin11g03520	0.23874	0.196846	491	0.486859
GAGPVGLLCMAVAR	Bcin05g01030	0.549679	0.195825	492	547.481
GVNNETYTGDVDVISNASCTTNCLAPLAK	Bcin15g02120	0.285964	0.195699	493	0.242874
KLSAEGEK	Bcin13g03450	0.417389	0.195277	494	39654.6
EVPQVEPSPIPGDTPAQSGASLGEHCVK	Bcin04g00230	0.552335	0.195236	495	45352.9
MEEAIAH	Bcin08g02080	0.0157803	0.194547	496	-14218.8
EEASKPSPAK	Bcin10g03780	0.40182	0.194149	497	13.8291
PMCVEA	Bcin09g05760	0.31448	0.193772	498	4804.64
VWMGENFEEDADGGNLATEGR	Bcin05g03230	0.43963	0.193732	499	0.16262
TAEGATSDDK	Bcin02g00270	0.333973	0.193261	500	376.22
MNSFNTDDDTSNIIK	Bcin01g03640	0.310676	0.193088	501	4098.34
ALIDDASK	Bcin14g01380	0.287426	0.192994	502	-2559.95
SIEQKEESK	Bcin01g02580	0.272244	0.192964	503	-143083
MFNTVYTSVIPLIK	Bcin05g07310	0.274965	0.192804	504	167.127
NPLPEESAGGLSIVGGGGK	Bcin09g06160	0.104478	0.192179	505	296.769
SETIEPLVSILK	Bcin11g04880	0.295786	0.192059	506	3.74335e+33
IVKGEDDAEK	Bcin06g05920	0.140666	0.191975	507	92.2895
IAMFCQVEGEQVVGVH	Bcin07g05890	0.551857	0.190975	508	0.00481182
KEGALSK	Bcin15g01120	0.419465	0.190684	509	-29804.8
SSDRETSQRPER	Bcin15g01270	0.284405	0.190543	510	1.48053e+10
DLKPGEK	Bcin14g01380	0.345898	0.190404	511	2.08256e+06
DAGVDIIPSNDF	Bcin04g06570	0.620955	0.1902	512	0.40992
RPSNPALVELIASR	Bcin01g06640	0.280781	0.188877	513	4215.2
IVIIGSSFIGMEVANATAK	Bcin14g01380	0.34534	0.188514	514	76552.7
PEAEENK	Bcin05g05820	0.201291	0.18796	515	7.78007e+09
KINTAEVDGVSK	Bcin04g06310	0.234004	0.187746	516	10.9698
MRETAEAY	Bcin03g06600	0.287402	0.186716	517	1.44485e+18
KLGLPIGPIVLSYETIAK	Bcin16g04730	0.292447	0.186627	518	0.445261
DAGVDIIPSNDFALYDQVLTH	Bcin04g06570	0.288651	0.186283	519	4.50821e+30
TVTNNEEK	Bcin13g00050	0.423157	0.18611	520	33470.3
VIGETSNK	Bcin10g01380	0.25926	0.185708	521	6.78003e+10
SGGYGGEER	Bcin05g00380	0.278381	0.185642	522	6269.17
KMGVPYAIIK	Bcin03g06530	0.177968	0.185256	523	-241670
NTAVVDEIEK	Bcin09g03570	0.305233	0.184554	524	6.69528e+44
TTEAISPDIVLQIEQAFDNVER	Bcin05g04380	0.203289	0.183948	525	495.637
RVNYPPSR	Bcin07g03080	0.438416	0.183755	526	6.4848
KLAEGSTGTK	Bcin08g04730	0.281782	0.183523	527	696.22
SGGGGGGFGGGR	Bcin06g03420	0.233459	0.183242	528	-131728
ALEETSSLIVGK	Bcin15g05600	0.248058	0.182331	529	240.986
INQPQDR	Bcin09g03220	0.230348	0.181859	530	0.448505
EAKDAADAAEA	Bcin07g00510	0.261684	0.181636	531	111.288
TVDGTEIPRPDYDTA	Bcin10g00440	0.419396	0.181394	532	13.2466
RATNPAPEK	Bcin08g05780	0.237777	0.180988	533	112.433
MEEAIAHSAK	Bcin08g02080	0.230228	0.180883	534	4.56516e+11
TIPNALTVTLNDGQVLEEVVVDAPLGHR	Bcin09g01930	-0.27554	0.180784	535	-15583.2
FVDDDK	Bcin12g04120	0.114667	0.180739	536	7.24598e+11
YFGMEDGNVEVR	Bcin12g02170	0.241751	0.18059	537	917.083
NPPPPPSSTK	Bcin06g00610	0.32455	0.179452	538	33100.6
LVLETL	Bcin01g05250	0.204863	0.178582	539	5.69926e+09
EAGITTRPVLVGPVSFLHL	Bcin04g06570	0.290562	0.178373	540	5.23951e+07
RWSDSHSDEK	Bcin08g04480	0.403985	0.178349	541	1.33573e+19
YGKDDTDGIDTAYR	Bcin05g03000	0.271942	0.178076	542	92417.1
HGCNCGESCQCAK	Bcin01g03200	0.27644	0.177855	543	-8949.11
RADTFDK	Bcin12g05550	0.269753	0.177725	544	1.58007e+10
TVSGTVPEVGYKPELFDRDEEHAVK	Bcin01g00450	0.394294	0.176994	545	-1870.36
KFADSEVQADMK	Bcin03g06600	0.273266	0.172965	546	499006
VNIAPGTMPWQTESSK	Bcin01g02300	0.341071	0.172091	547	1326.48
TSIGANHK	Bcin01g09620	-0.569289	0.171999	548	141.648
TTTDHISMAGPWLK	Bcin02g05920	0.291861	0.171062	549	3.12887
DAEAEDPSKK	Bcin09g02600	0.457157	0.171008	550	0.574346
VNNVVNS	Bcin10g04220	0.275643	0.170754	551	1.01118e+07
AQTELTPTHPIR	Bcin01g09310	0.267782	0.170367	552	0.0386375
EFMIVPSAAPSFTEALR	Bcin01g06450	0.263893	0.170271	553	4483.53
GTGSSGATIR	Bcin11g02490	0.0426582	0.169636	554	1.34743e+08
ETLMALLDLSTGPNK	Bcin02g03570	0.250953	0.169486	555	579.291
NADAVLLGAIGGPK	Bcin10g05310	0.197925	0.169253	556	-51880.6
DAGEQPIK	Bcin09g01560	0.0751547	0.168036	557	0.351154
HVEEGVK	Bcin08g02770	0.259196	0.167974	558	87952.3
SNINVEK	Bcin01g00550	0.168966	0.16751	559	-371333
TAAFVIPALER	Bcin07g00120	0.259572	0.167348	560	227.609
MVAEVDQK	Bcin12g04380	0.263713	0.16623	561	3.0547
AIADLEDFMNETLAK	Bcin03g06940	0.37929	0.165868	562	9.78963e+06
KPNESIFSEFGGSA	Bcin05g01360	0.0794666	0.165648	563	2.16636e+10
AAPAASSAPK	Bcin10g05180	0.326971	0.165333	564	90.0123
EAAPPAGSSDR	Bcin08g03610	0.242358	0.165085	565	2.13055e+33
MIVPSAAPSFTEALR	Bcin01g06450	0.221139	0.164748	566	0.333577
EQLAIDGK	Bcin07g01170	0.162509	0.164361	567	0.0406368
VDLGIGAYR	Bcin12g05550	0.26009	0.163442	568	0.00856889
YLNELSAEDTERK	Bcin03g05350	0.297763	0.162864	569	-279888
VHMGDSVDDFFDRLEGR	Bcin01g03390	0.261212	0.16252	570	1.39449
TISEETK	Bcin02g05950	0.239175	0.162334	571	537.421
FTQADPL	Bcin15g03580	0.00927651	0.162303	572	-142972
MIASYLGEDVFMEGIR	Bcin01g05060	0.300805	0.162208	573	0.0193849
KVVVVCNLKPVK	Bcin12g04560	0.293005	0.162067	574	-8620.55
VLDALFPSVQ	Bcin04g03660	0.257403	0.161337	575	-248380
ISQADLLAEAKR	Bcin04g06570	0.229593	0.161011	576	0.0618956
HASPAPAAR	Bcin05g00930	0.246047	0.160115	577	3.21075e+06
DANTGTATDEEGIPDGWMGLDCGVK	Bcin11g06240	0.214599	0.160077	578	9.48354
GHSGLFPANYVELDQ	Bcin15g03290	0.259775	0.159914	579	10474.1
KLVMEDIEHYR	Bcin08g02770	0.414209	0.159599	580	7.56561e+06
PIFSGQ	Bcin02g00013	0.23866	0.159584	581	76164.4
EELGDK	Bcin01g06450	0.233873	0.158462	582	2725.01
REDLNHTGSHK	Bcin04g03060	0.255605	0.158287	583	235.582
RADGTYR	Bcin01g05390	0.429053	0.158287	584	35.6182
MSENLSIVR	Bcin02g05920	0.248206	0.157754	585	220280
DIPAFDWPQATFPLLK	Bcin10g05230	0.0959035	0.157161	586	493.309
IMDSAGQK	Bcin07g02610	0.240782	0.156002	587	731.386
IVYMDADMVALR	Bcin10g02280	0.268116	0.155791	588	1.41116e+06
AADDGATDVK	Bcin02g00230	0.231744	0.155102	589	88786.5
KIYPILEFR	Bcin03g04100	0.250623	0.154933	590	9160776275326600
EATGDLQSQLR	Bcin04g03660	0.221422	0.154051	591	1.69859
NMIDNSTNCPWYK	Bcin09g05760	0.280496	0.153809	592	734650
SPEEIRK	Bcin03g01890	0.200991	0.153707	593	125.976
NSHNQGFQNQ	Bcin12g00930	0.19345	0.153666	594	1.42724e+16
PELAGK	Bcin03g04810	0.386262	0.153639	595	0.897972
SGSHPDVK	Bcin02g06580	0.152712	0.15246	596	182549
RPYSAADVVSK	Bcin09g00660	0.240905	0.152085	597	231134
LSQPGHTPISNK	Bcin01g06480	0.238544	0.152079	598	86.0895
AGHQTSAESWGTGR	Bcin02g04220	0.281336	0.151185	599	-137220
RKDDGTTAVR	Bcin10g05410	-0.00031579	0.150643	600	0.192774
VDEGEDDAQGSYEEVLK	Bcin01g00450	0.433041	0.150623	601	28.1876
IPGDGIGAEVAESVK	Bcin01g07460	-0.264678	0.150288	602	5.53384e+06
VHGEPER	Bcin04g06570	0.222944	0.148978	603	3755.02
FLAIHFPTDYPFKPPK	Bcin02g04920	0.227782	0.148705	604	9.98225
SIGLIAHYLDQKR	Bcin13g02440	0.221285	0.148604	605	23.8049
TENIEEEVILVEEK	Bcin03g00100	0.390284	0.14786	606	1.14889e+30
HEAVENGTTR	Bcin05g08280	0.26026	0.147768	607	29.0664
AAGDPGPDQGSGETK	Bcin01g02050	0.182963	0.147767	608	1.36525e+191
AEEKEESDEDMGFG	Bcin02g03530	0.255967	0.147644	609	-25456.9
IPSAVGYQPTLAVDMGLMQER	Bcin15g02080	0.220785	0.147613	610	446.984
DAAACTPDGR	Bcin01g09360	0.194157	0.147543	611	57297.2
AGDDAPR	Bcin16g02020	0.107488	0.147137	612	1012465794899230
MDVASSEFYK	Bcin01g06450	0.233696	0.147051	613	8459.96
DAGQIAGLNVLR	Bcin07g06220	0.309983	0.146826	614	173784
DQGVDFFASK	Bcin12g05210	0.201571	0.146023	615	460423
AGGDAAAPAEEK	Bcin04g04290	0.187877	0.145694	616	1.31862e+06
MMEVVPESIHDR	Bcin08g04730	0.240408	0.145558	617	13.8011
NEGGESNTCASESATCK	Bcin11g01090	0.157858	0.14531	618	119463135566340
YIDSIMDLLLPPSSPGIK	Bcin03g07670	0.259396	0.144966	619	6.93249e+06
SPCSCCTHAA	Bcin01g03190	0.20122	0.14476	620	23048
VRPPIIVGDISRPAPMTVK	Bcin04g06570	0.245523	0.14324	621	8.6756e+09
VDAVKE	Bcin11g03020	0.273392	0.143236	622	-64223.2
AADPNAPPPQNR	Bcin16g02010	0.183862	0.143171	623	157555
LADPNQSQSR	Bcin11g05130	0.149803	0.142979	624	-147252
DANRDLSK	Bcin14g01740	0.209751	0.142796	625	5.32509
LLGLGGAVVMHK	Bcin13g01450	0.160297	0.142012	626	43416.1
HGTCVNTLAPACYGDK	Bcin16g01470	-0.198436	0.141349	627	408729
ASQGETGVVEPTFVDSPLYK	Bcin12g05210	-0.0693894	0.141327	628	124138
LLHEWGHVLSPR	Bcin01g00810	0.221177	0.141252	629	2944.67
SGETEDVTIADIVVGLR	Bcin01g06450	0.220526	0.140738	630	148.025
RQVIAK	Bcin03g01030	-0.371667	0.140496	631	41873
EGKPVSHA	Bcin02g00160	0.237267	0.140448	632	2.09455
HYVKPTLQDNQSFK	Bcin04g06570	0.220838	0.140306	633	3.66832e+07
SPIGDAK	Bcin03g05300	0.236959	0.139778	634	6.48155e+09
GADLGPVISPQ	Bcin01g03020	0.222706	0.138954	635	125.519
MMEVVPESIHDR	Bcin08g04730	0.209599	0.138235	636	-96262.4
LVNHFVNEFKR	Bcin03g06600	0.199014	0.137951	637	-88742.4
RVDEVQGK	Bcin03g06170	0.224725	0.137572	638	-35441.9
GNARPDLSR	Bcin12g06530	0.301615	0.136955	639	0.0024418
AQLGSLCCDTADEAK	Bcin15g00340	0.286364	0.1364	640	1.86446e+10
EIVEAAIEEAVKK	Bcin09g06800	0.175535	0.134741	641	3220.58
PHLSHVK	Bcin08g06570	0.377042	0.134255	642	79021.4
EVDDEEEAK	Bcin10g00300	0.199702	0.1331	643	1.87913
VGEFGILHPTVLDKFELR	Bcin10g05410	0.240977	0.132919	644	58.2167
FYEWVVDR	Bcin15g05600	0.216294	0.132415	645	50212.1
SQDEEQVR	Bcin05g00940	0.127261	0.132305	646	231.874
ILYALMEHNYWTR	Bcin03g02940	0.204588	0.130304	647	0.122326
SPPSPEGK	Bcin13g02430	0.211169	0.130113	648	2.14687e+08
VFHGGSGSSK	Bcin11g03090	0.332894	0.129984	649	2.08023e+23
RNAGCCIHTHSK	Bcin01g08310	0.235078	0.129779	650	-64165.3
DAALIVYPTSAEDVSK	Bcin15g03640	0.339912	0.128921	651	110572
KVVEEK	Bcin11g02610	0.384289	0.128881	652	915.474
DRNPHVQEK	Bcin09g04450	0.2835	0.128466	653	1.62114e+39
LSPDDKDK	Bcin07g01540	0.199808	0.128184	654	-58538.1
TIPIHEHLRPR	Bcin15g01240	0.434534	0.128087	655	-18110.7
LSDTEEK	Bcin10g05940	0.273756	0.127881	656	2.57957
LFVYSLDYAR	Bcin03g01010	0.254717	0.127815	657	1.02757e+12
IDDQETANR	Bcin15g01270	0.217923	0.127719	658	1325.44
DEAGTTDEPDK	Bcin14g03630	0.208692	0.127687	659	-6488.75
TAAQNIIPSSTGAAK	Bcin15g02120	0.16563	0.12697	660	119806
VEADEEEDDE	Bcin03g03620	0.134697	0.126959	661	-60341.2
SGVSQEER	Bcin09g03410	0.0855488	0.126649	662	-131669
KPYVLPVPFMNVLNGGSHAGGR	Bcin01g06450	0.165609	0.126638	663	0.0531388
KTEPAPKPSK	Bcin12g06530	0.313205	0.126611	664	2.81934
EIAVDMK	Bcin08g01110	0.204507	0.12608	665	-61372.1
HDESLTK	Bcin06g03060	0.231241	0.124761	666	3603047504503750
EAEEGTEDAEQK	Bcin10g04220	0.182084	0.123752	667	-13406.2
EFMIVPSAAPSFTEALR	Bcin01g06450	0.16031	0.123391	668	25.2315
NSIPGDK	Bcin02g08600	0.113775	0.123338	669	0.191873
AEDEAEAER	Bcin03g06600	0.19507	0.123114	670	118.785
VQLAMGLIRPWR	Bcin16g02120	0.185153	0.123108	671	916288925064353
ENSPAIIFIDEIDAIATK	Bcin02g08690	0.0583015	0.122807	672	5749.96
GSSPTGSPQHPK	Bcin06g03460	0.114039	0.121537	673	-103803
EKEQEKESK	Bcin03g01790	0.192678	0.120231	674	10.8204
RVELEDYVGLISK	Bcin04g01050	-0.00776937	0.120154	675	5.40959e+06
RTLSSSAQTS	Bcin03g06600	0.203487	0.119725	676	-21681.5
DSTTNTQEPK	Bcin04g06890	0.033548	0.119673	677	159758
AVYAGDS	Bcin01g06450	0.199385	0.119519	678	3838.32
MPGSGATTESWYGIPCTTGSAN	Bcin13g00050	0.163881	0.11904	679	-339026
DGMLLHHTLGNGNFNVF	Bcin02g06580	0.211411	0.118883	680	49514.2
SPAPPAPGK	Bcin09g06410	0.415843	0.118732	681	-85938.3
LPGLSMQTVVTELDLTYRR	Bcin01g09650	0.155113	0.118665	682	8135.53
YQDEQGVSK	Bcin15g03620	0.185669	0.118306	683	0.0200505
DPFGVF	Bcin15g02090	NA	0.117687	684	2.59693e+08
GVMALLDEEETDWK	Bcin01g03000	0.204973	0.117662	685	-107426
WQISYGDSSSASGTVGTDTVSLGGLAIK	Bcin09g02930	0.222573	0.117528	686	-72499.4
KMDDIR	Bcin07g01290	0.302665	0.117039	687	983.828
VHVDLVR	Bcin04g06570	0.24596	0.117021	688	0.0385649
MFVLDEADEMLSR	Bcin01g05590	0.170301	0.116854	689	-716012
WANLGQGAPEVDDEIAGSFK	Bcin05g05960	0.509826	0.116686	690	7268.51
TQDTTNLK	Bcin09g06410	0.164471	0.116151	691	-75692.7
HKEMEDAAAMPLPDEDDNDL	Bcin01g06220	0.180307	0.116056	692	1.10165e+10
ATEPFELTVDDK	Bcin04g01660	0.261621	0.115044	693	6702.91
GYYIAIVSTIAETDSNHHLELAPGLER	Bcin07g06400	0.191671	0.115033	694	79.5614
KQETIK	Bcin16g00840	0.256497	0.114489	695	174962
ATVEEEEDAEGEPEAEAEVEK	Bcin05g01760	0.321425	0.113954	696	23877.9
VDGNAAEDDEEK	Bcin16g03140	0.164697	0.113807	697	-34811.7
NYGDDGASDGR	Bcin05g01750	0.0973427	0.113652	698	1.02666e+35
VEEIISDPTM	Bcin05g00180	0.195092	0.113067	699	-27736.3
VMFDPVLGPK	Bcin02g00270	0.243088	0.110927	700	143.354
ELGLKPLAK	Bcin05g07430	0.164685	0.110817	701	25.5702
TGCFHFVT	Bcin12g05550	0.150888	0.110617	702	2.06134e+19
MGEFLADELAALGAHVEK	Bcin04g01660	0.0446217	0.110401	703	8.11016e+06
SRNENIR	Bcin11g00160	0.120854	0.110396	704	217091
AVSDMNQR	Bcin03g04810	0.171584	0.110192	705	-92024.9
EEPKAEEPAPTSEDIEK	Bcin10g01380	0.196669	0.109915	706	286732
KLQVQVPEK	Bcin01g06640	0.176845	0.109818	707	125.024
TVSGATGSVS	Bcin14g00850	0.0709062	0.10959	708	2.72103e+12
MHHEQLVEGVPGDNVGFNVK	Bcin09g05760	0.14499	0.109528	709	1.91382e+11
AELEANAK	Bcin04g06570	0.167422	0.108491	710	-32817.8
MYKPPPSLLSR	Bcin12g02430	0.28098	0.108396	711	1701.12
AAGLSVIELVIVDGEEGGK	Bcin04g05260	0.178439	0.107577	712	489.597
FKFPPPGILTGVK	Bcin09g00870	0.257378	0.10744	713	11233.4
VSEEEEEAIFFPEAK	Bcin08g04730	0.146313	0.106636	714	-61912.7
DKDRNDLIQHLK	Bcin14g02370	0.15012	0.106213	715	380.199
AAGTPTGQK	Bcin01g07880	-0.264787	0.103736	716	8.01339e+10
KTADSINSR	Bcin09g05600	0.147226	0.103401	717	-110975
MSEGGDTKDDVKLPDGEVGQK	Bcin07g01170	-0.143531	0.102889	718	15.1934
MGDLLMLQGR	Bcin08g01110	0.00873736	0.102816	719	0.0300173
GGDAAAPAEEK	Bcin04g04290	0.160066	0.102399	720	1.10982e+58
QQMNIFGVIHR	Bcin15g03620	0.132641	0.102307	721	-84187
ADPINHLFQIYVK	Bcin07g03810	0.160627	0.101765	722	6.03119
KVEQPPK	Bcin09g04730	0.0785566	0.101314	723	0.0018957
AMNSHPNPK	Bcin14g01740	0.139035	0.10049	724	630608
IAADKEER	Bcin04g04420	0.104428	0.0997592	725	-62094.4
AAQDVATR	Bcin03g06970	0.196657	0.0990973	726	-152197
NYDLLFDTIHSK	Bcin08g06150	0.155918	0.0990552	727	0.0964136
MLSCAGADR	Bcin09g05590	0.1564	0.0981503	728	1.32658e+11
IKWGIAEALK	Bcin01g10100	0.129408	0.0967415	729	4.37956e+06
TLAPVYEQLASDF	Bcin08g02380	-0.100661	0.094719	730	56792.9
RVTETVR	Bcin12g02430	0.116414	0.0942646	731	1.64833e+16
GYADNEDAR	Bcin03g04100	0.160744	0.0939146	732	4.00509e+07
METIFGGLDGTEVKK	Bcin14g03390	0.145221	0.0934255	733	-21362.7
SAAPPPPQNSSSR	Bcin12g06530	0.118331	0.0934016	734	-161470
ENETEEQTK	Bcin05g03100	0.105449	0.0931276	735	2.70313e+22
ASTTKPENLEK	Bcin03g01480	0.189748	0.0918944	736	0.0605904
MGEEFSR	Bcin04g01450	0.125577	0.091086	737	195.826
GEDADEEEK	Bcin12g04380	0.142904	0.0905091	738	6.04094e+10
QAIGAK	Bcin11g03090	0.184283	0.0894238	739	1.17162e+07
TNSAGSITEK	Bcin01g01590	0.0923956	0.0892638	740	-54883.3
HSVVNSYKK	Bcin06g06330	0.272572	0.089128	741	9.16504e+10
RHIDHGFER	Bcin08g04830	0.187423	0.0890056	742	2.39934e+13
PSSLDQL	Bcin03g03360	0.125477	0.0886839	743	-43294.7
CGTSGHISK	Bcin09g00280	0.194332	0.0886054	744	48098.5
DHYDGK	Bcin02g08590	0.223522	0.0882142	745	0.00221619
TERPVGYAFVDLSTPTEAER	Bcin06g01840	0.0658815	0.0878259	746	9.60849e+11
SEQVEAATSK	Bcin05g05040	0.165047	0.0874826	747	225672
HHQQNLEEQRR	Bcin16g00350	0.192382	0.0872756	748	1.11716
MTIDGKPHPHSFYR	Bcin03g06830	-0.097972	0.0861853	749	3522.37
GVGSIVVPHLYVVR	Bcin02g08330	0.101105	0.0861631	750	34177.7
MLNEDELR	Bcin11g04620	0.122857	0.0853511	751	2147.44
MADISAPALEK	Bcin09g00600	0.121413	0.0848857	752	2643002329205520
RSLHGHSHIVSDCVIS	Bcin14g03010	0.254492	0.0843936	753	2.05923
KHGDEGTIVVTK	Bcin03g06390	0.1094	0.0840739	754	6.43029e+07
YNALEEGQNVEAGLVLTGSGLVHGGK	Bcin02g02520	0.128938	0.083382	755	641411
KINDEGTK	Bcin07g05130	0.122959	0.0828268	756	33128
TADDDDDDDDKPGR	Bcin09g06140	0.181759	0.0826804	757	805.576
LQLLEPF	Bcin02g05920	0.119137	0.0824172	758	8.425e+08
METIFGGLDGTEVK	Bcin14g03390	0.120836	0.0818651	759	7245.49
LVGYVSAGTVEYLYSHSDDK	Bcin07g06960	0.105619	0.0817586	760	1.67549e+21
RDPAVSK	Bcin12g04570	0.115599	0.0809084	761	-26951.3
QFGDNTNGCTSAGPHFNPHGQTHGAPTDEVR	Bcin03g03390	0.112697	0.0807603	762	296377
YLDLIMNDASR	Bcin16g00430	0.154375	0.0807371	763	0.121796
RAHAIAGQ	Bcin01g01800	0.104783	0.0806002	764	3.00805e+30
SINVLVIDHAGAGFNIGEQALNTLTGGQAAALGR	Bcin03g00500	-0.0952101	0.0797057	765	3113.07
RIVGQSIVPGIFK	Bcin10g03630	0.172917	0.0791294	766	38803.3
TVNINDTCR	Bcin07g04630	0.144279	0.0778599	767	1.08183e+07
DIQEVILVGGMTR	Bcin07g06220	0.105231	0.0776682	768	4.07298e+06
MLAEAE	Bcin03g06600	0.110154	0.0765895	769	-108555
IAAGTPEELRK	Bcin01g04010	0.111141	0.0758004	770	2209.05
RVHDLTK	Bcin01g05550	0.14962	0.0753728	771	1.26783e+07
ASGAQGNANDNIR	Bcin13g02440	0.00676499	0.0752829	772	1.01126e+07
AGAVAPADVYVPAGNTGMEPGK	Bcin06g06330	0.0991652	0.0729194	773	2074.09
MGPEEIER	Bcin05g04420	0.105068	0.0725189	774	-6561.04
GHHGQPETNPR	Bcin06g03110	0.0294047	0.0721481	775	182.877
SVSPWNPPPYHLR	Bcin10g03630	-0.0855196	0.0713633	776	306.734
MFVEIDLDQSHLPK	Bcin12g06180	0.0598013	0.071148	777	1.9024
IHQGGPPK	Bcin08g05040	0.0112244	0.0707428	778	3661.9
LPSSADDKMDVDESSK	Bcin01g10980	0.235161	0.0676764	779	190.984
TGLVDASGVASLLGTTEVAIVEAPEEK	Bcin07g05140	-0.0134813	0.0676372	780	160.207
KYDLEAWFPFQGEYK	Bcin03g06250	0.0955326	0.0675875	781	14.1855
MFDITVEDPTPK	Bcin12g04670	0.0432533	0.0663091	782	47400
LEIEDPAVAVPVPGFVLPN	Bcin01g11550	0.183641	0.0662922	783	0.0760679
HNELATEAETLPA	Bcin01g04340	0.148747	0.0661822	784	15990.4
VQTPELISDYFEFLFK	Bcin07g03080	0.141002	0.0656817	785	5152.01
FEEEPEEEAAHH	Bcin11g06080	-0.0723391	0.0647522	786	3.46731e+24
DVVTSF	Bcin15g01120	-0.044273	0.0633924	787	6.62059e+06
NHSGSDQHDHNHGSLGGHGK	Bcin03g04100	0.116523	0.063118	788	994904230037496
MLEETPSTINK	Bcin03g07290	-0.0470078	0.0625239	789	-159225
KNQVNDDEGLGGK	Bcin13g00960	0.0715212	0.0622304	790	-7133.53
MVMPSIGFGSNKK	Bcin08g02490	0.0922656	0.0615256	791	-62921.1
AVEPAAEGK	Bcin10g03630	0.0185505	0.0609527	792	0.37709
ETIHGEEK	Bcin11g02730	0.0921779	0.0605289	793	328140
ALNALSTPLISELNDALK	Bcin03g05840	0.0606761	0.0597676	794	0.883381
MTEIIQR	Bcin03g06170	0.047386	0.0594313	795	141635
GAPEKPTLVAKPPGPPTPVK	Bcin12g06530	0.0749702	0.0593305	796	20978.1
DFNAAK	Bcin10g04320	-0.00814676	0.0592697	797	1540.44
LIQVDSGGPVEMR	Bcin01g01420	0.0114119	0.0584954	798	498.863
AFFSGNEVINDDTTTSAAPYVK	Bcin14g03970	0.0622738	0.0581203	799	200384
RKPMGLIK	Bcin02g03540	0.102994	0.0572774	800	319.941
VEQAVK	Bcin10g01530	-0.0021545	0.0565666	801	536872
LGPTIGWD	Bcin04g03060	0.101231	0.0558541	802	8.22838e+19
KANAIGR	Bcin15g02720	-0.0625553	0.0554992	803	-103581
MMVENEFSIDENK	Bcin15g04410	0.0645529	0.0536321	804	-54171.6
RVEPPGLFR	Bcin07g04700	0.0868403	0.0532923	805	5.47271e+09
MFDITVEDPTPK	Bcin12g04670	-0.015417	0.0532137	806	0.144974
VIENHAVSHTFAPNFFLATVVR	Bcin02g00016	0.0723109	0.0530396	807	519.178
FGDGIMS	Bcin08g05630	0.0699978	0.052601	808	4.9979e+36
MLADAETDR	Bcin02g06400	0.042611	0.0519202	809	1.47437e+16
YELDEEVIGESGHK	Bcin06g03980	0.0606105	0.0517862	810	3.91037e+09
THGFSGADLGFITQR	Bcin08g03700	0.04714	0.0514943	811	0.0940035
QADEIEHILVHK	Bcin09g01550	0.0387071	0.0502821	812	60966.4
ALGDFGGHYMRPDLIR	Bcin12g06180	0.0521643	0.0489108	813	1.75779e+08
SGGELQR	Bcin11g03740	0.0438966	0.0482983	814	281295
TQKLEVGVYVLPK	Bcin11g05160	0.0716035	0.0481406	815	-73740.5
VLAVGPGGLDK	Bcin12g03930	0.0305762	0.0478776	816	0.461597
LDPNTEVVIAPPALYLLLTR	Bcin08g05220	-0.0139493	0.0468275	817	309.201
YIPVFTSEILSHK	Bcin10g04320	0.0358687	0.0462268	818	2.7989e+69
TIAESA	Bcin16g01640	-0.00617387	0.0462206	819	-43637.5
KESTDFK	Bcin09g05920	-0.0322215	0.0442905	820	16.981
VACIGAWHPAHVQWTVAR	Bcin14g02830	0.0135083	0.044254	821	31.7006
NEVSPDFGDYPYNTVPNQVQR	Bcin09g00660	NA	0.0420992	822	-82468.9
