# Supplementary material for: A machine learning-based chemoproteomic approach to identify drug targets and binding sites in complex proteomes
Source: Nat Commun. 2020 Aug 21;11:4200. doi: 10.1038/s41467-020-18071-x (PMC7442650; doi:10.1038/s41467-020-18071-x)
Supplement: Supplementary file 17 — Supplementary Data 14 [file 41467_2020_18071_MOESM17_ESM.xlsx]

## Sheet: Supplementary Table 14
Supplementary Data 14. Protein frequency library (PFL) of common contaminants in LiP-Quant experiments
UniProt ID	Frequency of Observation
P06733	0.909
O43707	0.818
P04406	0.818
P06744	0.818
P14618	0.818
P21333	0.818
P63261	0.818
Q14697	0.818
P00338	0.727
P08238	0.727
P29401	0.727
P35579	0.727
P49327	0.727
P53396	0.727
P68371	0.727
P00558	0.636
P07900	0.636
P22314	0.636
P68104	0.636
P78371	0.636
P78527	0.636
P00966	0.545
P02545	0.545
P04075	0.545
P05783	0.545
P06748	0.545
P07195	0.545
P07814	0.545
P08758	0.545
P10809	0.545
P13639	0.545
P17987	0.545
P46940	0.545
P62258	0.545
P62826	0.545
Q14204	0.545
O14980	0.455
O75533	0.455
P0DMV8	0.455
P0DMV9	0.455
P11142	0.455
P12268	0.455
P13010	0.455
P14625	0.455
P18124	0.455
P19338	0.455
P35908	0.455
P48643	0.455
P49588	0.455
P49915	0.455
P55060	0.455
P55072	0.455
P63104	0.455
Q00610	0.455
Q00839	0.455
Q09666	0.455
Q9Y6U3	0.455
O43143	0.364
O43175	0.364
O75369	0.364
O75874	0.364
P00441	0.364
P04264	0.364
P05386	0.364
P05387	0.364
P07237	0.364
P07355	0.364
P08670	0.364
P13645	0.364
P14174	0.364
P17844	0.364
P18206	0.364
P23381	0.364
P23528	0.364
P23921	0.364
P26038	0.364
P27797	0.364
P30041	0.364
P31948	0.364
P39023	0.364
P50991	0.364
P51858	0.364
P52272	0.364
P61247	0.364
P61981	0.364
P62937	0.364
P67809	0.364
Q04446	0.364
Q04637	0.364
Q14974	0.364
Q15233	0.364
Q15436	0.364
Q16881	0.364
Q71U36	0.364
Q92616	0.364
Q96K17	0.364
Q99497	0.364
Q9UBE0	0.364
O43852	0.273
O60701	0.273
O60841	0.273
O75153	0.273
P00491	0.273
P02538	0.273
P02768	0.273
P02794	0.273
P04792	0.273
P05187	0.273
P06576	0.273
P06873	0.273
P07437	0.273
P07737	0.273
P07741	0.273
P08729	0.273
P09874	0.273
P10599	0.273
P12004	0.273
P12814	0.273
P12956	0.273
P15311	0.273
P15328	0.273
P15880	0.273
P18669	0.273
P22626	0.273
P23396	0.273
P23588	0.273
P24534	0.273
P26447	0.273
P30086	0.273
P30101	0.273
P31327	0.273
P32119	0.273
P35527	0.273
P37802	0.273
P37840	0.273
P38646	0.273
P39748	0.273
P40925	0.273
P43487	0.273
P46781	0.273
P47756	0.273
P49321	0.273
P49368	0.273
P50395	0.273
P50990	0.273
P54578	0.273
P60842	0.273
P61586	0.273
P61978	0.273
P62244	0.273
P62277	0.273
P62318	0.273
P62701	0.273
P62841	0.273
P62917	0.273
P62979	0.273
P63241	0.273
P68363	0.273
P80723	0.273
P84098	0.273
Q02790	0.273
Q06830	0.273
Q08211	0.273
Q12905	0.273
Q14152	0.273
Q15293	0.273
Q16658	0.273
Q5T4S7	0.273
Q6PKG0	0.273
Q8NC51	0.273
Q92841	0.273
Q92945	0.273
Q9BUF5	0.273
Q9HB71	0.273
Q9Y490	0.273
A6NDG6	0.182
O00299	0.182
O00410	0.182
O00461	0.182
O00743	0.182
O14950	0.182
O15067	0.182
O15347	0.182
O15371	0.182
O43399	0.182
O60664	0.182
O60716	0.182
O60832	0.182
O75821	0.182
O95373	0.182
O95817	0.182
P02786	0.182
P04080	0.182
P04083	0.182
P05198	0.182
P05556	0.182
P05787	0.182
P06454	0.182
P07384	0.182
P08174	0.182
P08708	0.182
P09382	0.182
P11021	0.182
P11586	0.182
P11908	0.182
P13489	0.182
P14314	0.182
P14324	0.182
P14678	0.182
P14866	0.182
P14923	0.182
P15121	0.182
P16083	0.182
P17812	0.182
P17931	0.182
P17980	0.182
P18077	0.182
P19105	0.182
P20618	0.182
P20810	0.182
P21291	0.182
P23246	0.182
P23526	0.182
P25205	0.182
P26368	0.182
P26639	0.182
P27348	0.182
P27708	0.182
P27824	0.182
P28072	0.182
P29692	0.182
P31939	0.182
P31947	0.182
P32320	0.182
P32929	0.182
P32969	0.182
P33991	0.182
P33992	0.182
P34897	0.182
P35659	0.182
P36578	0.182
P36871	0.182
P37837	0.182
P40227	0.182
P41252	0.182
P43034	0.182
P43243	0.182
P43246	0.182
P46776	0.182
P46777	0.182
P46782	0.182
P46783	0.182
P47897	0.182
P49411	0.182
P49591	0.182
P49721	0.182
P49959	0.182
P50454	0.182
P50552	0.182
P51149	0.182
P51991	0.182
P52292	0.182
P53582	0.182
P53999	0.182
P54652	0.182
P55209	0.182
P55263	0.182
P55327	0.182
P56192	0.182
P56537	0.182
P60228	0.182
P60891	0.182
P60903	0.182
P61158	0.182
P62263	0.182
P62424	0.182
P62495	0.182
P62847	0.182
P62888	0.182
P62942	0.182
P62987	0.182
P63010	0.182
P63220	0.182
P63244	0.182
P63279	0.182
P67936	0.182
P78417	0.182
Q01082	0.182
Q01105	0.182
Q02543	0.182
Q06210	0.182
Q07020	0.182
Q07864	0.182
Q08J23	0.182
Q10713	0.182
Q13162	0.182
Q13200	0.182
Q13283	0.182
Q13404	0.182
Q13428	0.182
Q13435	0.182
Q13813	0.182
Q13838	0.182
Q14157	0.182
Q14192	0.182
Q14683	0.182
Q14847	0.182
Q14919	0.182
Q14C86	0.182
Q15046	0.182
Q15084	0.182
Q15149	0.182
Q15185	0.182
Q15366	0.182
Q15637	0.182
Q15691	0.182
Q15843	0.182
Q16531	0.182
Q16719	0.182
Q5T1V6	0.182
Q5VYK3	0.182
Q6P2Q9	0.182
Q6PCE3	0.182
Q7KZ85	0.182
Q7KZF4	0.182
Q7L014	0.182
Q7L1Q6	0.182
Q7L2H7	0.182
Q86VP6	0.182
Q8IX12	0.182
Q8WU90	0.182
Q8WUH6	0.182
Q8WX93	0.182
Q92499	0.182
Q93008	0.182
Q96DG6	0.182
Q96P70	0.182
Q99536	0.182
Q99613	0.182
Q9BTD8	0.182
Q9BUJ2	0.182
Q9BXP5	0.182
Q9BZZ5	0.182
Q9H0A0	0.182
Q9H4A6	0.182
Q9NR45	0.182
Q9NTZ6	0.182
Q9NUQ9	0.182
Q9P258	0.182
Q9UKK9	0.182
Q9UKY7	0.182
Q9Y230	0.182
Q9Y262	0.182
Q9Y3C8	0.182
Q9Y570	0.182
Q9Y5A7	0.182
E9PRG8	0.091
O00139	0.091
O00193	0.091
O00233	0.091
O00422	0.091
O00429	0.091
O00469	0.091
O00560	0.091
O00571	0.091
O00625	0.091
O00629	0.091
O14744	0.091
O14773	0.091
O14818	0.091
O14920	0.091
O14981	0.091
O15027	0.091
O15042	0.091
O15118	0.091
O15260	0.091
O15355	0.091
O15379	0.091
O15460	0.091
O43252	0.091
O43395	0.091
O43432	0.091
O43464	0.091
O43583	0.091
O43681	0.091
O43776	0.091
O43809	0.091
O60241	0.091
O60443	0.091
O60502	0.091
O60506	0.091
O60568	0.091
O60762	0.091
O60763	0.091
O60825	0.091
O60828	0.091
O60888	0.091
O60925	0.091
O75083	0.091
O75592	0.091
O75643	0.091
O75794	0.091
O75962	0.091
O76021	0.091
O76087	0.091
O76094	0.091
O94776	0.091
O94903	0.091
O94906	0.091
O95340	0.091
O95347	0.091
O95433	0.091
O95486	0.091
O95747	0.091
O95749	0.091
O95834	0.091
O95861	0.091
O96008	0.091
O96019	0.091
P00492	0.091
P00505	0.091
P01111	0.091
P01891	0.091
P02533	0.091
P02795	0.091
P04818	0.091
P05114	0.091
P05204	0.091
P05388	0.091
P05455	0.091
P06396	0.091
P06493	0.091
P06703	0.091
P06753	0.091
P06899	0.091
P07099	0.091
P07602	0.091
P07910	0.091
P07951	0.091
P07954	0.091
P08195	0.091
P08236	0.091
P08237	0.091
P08865	0.091
P09012	0.091
P09429	0.091
P09497	0.091
P09622	0.091
P09651	0.091
P09884	0.091
P0CG30	0.091
P0CL80	0.091
P0CL81	0.091
P0CL82	0.091
P10515	0.091
P10586	0.091
P10620	0.091
P10768	0.091
P11388	0.091
P11532	0.091
P11802	0.091
P12429	0.091
P12532	0.091
P13073	0.091
P13284	0.091
P13797	0.091
P13798	0.091
P13804	0.091
P13861	0.091
P13929	0.091
P15291	0.091
P15586	0.091
P15924	0.091
P15927	0.091
P16070	0.091
P16152	0.091
P16220	0.091
P16383	0.091
P16403	0.091
P16949	0.091
P16989	0.091
P17096	0.091
P17706	0.091
P17858	0.091
P18621	0.091
P18754	0.091
P19174	0.091
P20290	0.091
P20839	0.091
P21266	0.091
P21281	0.091
P22033	0.091
P22234	0.091
P22392	0.091
P23193	0.091
P23284	0.091
P23434	0.091
P23527	0.091
P25208	0.091
P25325	0.091
P25398	0.091
P25705	0.091
P25786	0.091
P25787	0.091
P26373	0.091
P26583	0.091
P26599	0.091
P26640	0.091
P26641	0.091
P27694	0.091
P27816	0.091
P28066	0.091
P28331	0.091
P28702	0.091
P29144	0.091
P29966	0.091
P30043	0.091
P30044	0.091
P30046	0.091
P30047	0.091
P30085	0.091
P30153	0.091
P30419	0.091
P30566	0.091
P30740	0.091
P31150	0.091
P31151	0.091
P31153	0.091
P31350	0.091
P31942	0.091
P31946	0.091
P31949	0.091
P33176	0.091
P33316	0.091
P33778	0.091
P33993	0.091
P34932	0.091
P35268	0.091
P35573	0.091
P35580	0.091
P35613	0.091
P35813	0.091
P35998	0.091
P36776	0.091
P38117	0.091
P38606	0.091
P38919	0.091
P40429	0.091
P40939	0.091
P41091	0.091
P41236	0.091
P41250	0.091
P41567	0.091
P42025	0.091
P42166	0.091
P42224	0.091
P42285	0.091
P42345	0.091
P42575	0.091
P42677	0.091
P42694	0.091
P42704	0.091
P42765	0.091
P43307	0.091
P43490	0.091
P43686	0.091
P46013	0.091
P46060	0.091
P46087	0.091
P46734	0.091
P46779	0.091
P47914	0.091
P48059	0.091
P48506	0.091
P48507	0.091
P48556	0.091
P48634	0.091
P48729	0.091
P48739	0.091
P49207	0.091
P49419	0.091
P49458	0.091
P49643	0.091
P49736	0.091
P49756	0.091
P49773	0.091
P50213	0.091
P50238	0.091
P50336	0.091
P50502	0.091
P50570	0.091
P50914	0.091
P51580	0.091
P52209	0.091
P52701	0.091
P52907	0.091
P53602	0.091
P53618	0.091
P53634	0.091
P54577	0.091
P54725	0.091
P54727	0.091
P54819	0.091
P54886	0.091
P55769	0.091
P55854	0.091
P55884	0.091
P56199	0.091
P57721	0.091
P58546	0.091
P60174	0.091
P60660	0.091
P60709	0.091
P60981	0.091
P61086	0.091
P61221	0.091
P61289	0.091
P61313	0.091
P61604	0.091
P61764	0.091
P61916	0.091
P61923	0.091
P61956	0.091
P61970	0.091
P62081	0.091
P62191	0.091
P62241	0.091
P62253	0.091
P62269	0.091
P62280	0.091
P62314	0.091
P62316	0.091
P62328	0.091
P62330	0.091
P62633	0.091
P62753	0.091
P62805	0.091
P62829	0.091
P62851	0.091
P62854	0.091
P62861	0.091
P62873	0.091
P62906	0.091
P62910	0.091
P62913	0.091
P63000	0.091
P63096	0.091
P63098	0.091
P63167	0.091
P63208	0.091
P63313	0.091
P67775	0.091
P68032	0.091
P78344	0.091
P82979	0.091
P84103	0.091
P84243	0.091
P98175	0.091
Q00341	0.091
Q00688	0.091
Q01433	0.091
Q01518	0.091
Q01650	0.091
Q01970	0.091
Q02413	0.091
Q02878	0.091
Q03468	0.091
Q04760	0.091
Q05397	0.091
Q05639	0.091
Q07021	0.091
Q07065	0.091
Q07617	0.091
Q07666	0.091
Q07960	0.091
Q08378	0.091
Q08380	0.091
Q08752	0.091
Q08945	0.091
Q12769	0.091
Q12789	0.091
Q12792	0.091
Q12873	0.091
Q12906	0.091
Q12907	0.091
Q12955	0.091
Q13045	0.091
Q13085	0.091
Q13131	0.091
Q13148	0.091
Q13151	0.091
Q13153	0.091
Q13155	0.091
Q13163	0.091
Q13263	0.091
Q13409	0.091
Q13464	0.091
Q13620	0.091
Q13642	0.091
Q13868	0.091
Q14008	0.091
Q14019	0.091
Q14103	0.091
Q14119	0.091
Q14126	0.091
Q14160	0.091
Q14203	0.091
Q14240	0.091
Q14320	0.091
Q14376	0.091
Q14432	0.091
Q14444	0.091
Q14562	0.091
Q14566	0.091
Q14789	0.091
Q15018	0.091
Q15021	0.091
Q15031	0.091
Q15274	0.091
Q15291	0.091
Q15365	0.091
Q15428	0.091
Q15437	0.091
Q15459	0.091
Q15477	0.091
Q15642	0.091
Q15645	0.091
Q15696	0.091
Q15758	0.091
Q16527	0.091
Q16539	0.091
Q16576	0.091
Q16629	0.091
Q16637	0.091
Q16778	0.091
Q16836	0.091
Q2M389	0.091
Q2TAY7	0.091
Q32P41	0.091
Q53EL6	0.091
Q5JS54	0.091
Q5JTY5	0.091
Q5R3I4	0.091
Q5RIA9	0.091
Q5SSJ5	0.091
Q5T6V5	0.091
Q5T7N3	0.091
Q5VIR6	0.091
Q5VVQ6	0.091
Q63HN8	0.091
Q6EMK4	0.091
Q6P158	0.091
Q6P1N9	0.091
Q6P2E9	0.091
Q6P3X3	0.091
Q6PHR2	0.091
Q6UVK1	0.091
Q6XQN6	0.091
Q6Y7W6	0.091
Q6ZS30	0.091
Q71UM5	0.091
Q7L576	0.091
Q7LBR1	0.091
Q7Z401	0.091
Q7Z460	0.091
Q7Z4V5	0.091
Q86UP2	0.091
Q86V48	0.091
Q86WA6	0.091
Q86YQ8	0.091
Q8IWS0	0.091
Q8IZ69	0.091
Q8IZE3	0.091
Q8N163	0.091
Q8N3D4	0.091
Q8N8S7	0.091
Q8NBF2	0.091
Q8NCN4	0.091
Q8NEZ5	0.091
Q8NF91	0.091
Q8NFD5	0.091
Q8NFF5	0.091
Q8NHU6	0.091
Q8NI60	0.091
Q8TBX8	0.091
Q8TCS8	0.091
Q8TDD1	0.091
Q8TEX9	0.091
Q8WTT2	0.091
Q8WVC0	0.091
Q8WVY7	0.091
Q8WX92	0.091
Q8WXX5	0.091
Q8WYA6	0.091
Q8WZ42	0.091
Q92522	0.091
Q92544	0.091
Q92597	0.091
Q92626	0.091
Q92688	0.091
Q92804	0.091
Q92878	0.091
Q92879	0.091
Q92900	0.091
Q92917	0.091
Q92922	0.091
Q92925	0.091
Q92973	0.091
Q92990	0.091
Q93009	0.091
Q969F9	0.091
Q969H8	0.091
Q96AE4	0.091
Q96AY3	0.091
Q96B97	0.091
Q96C19	0.091
Q96C36	0.091
Q96C86	0.091
Q96C90	0.091
Q96CP2	0.091
Q96DV4	0.091
Q96DX5	0.091
Q96GG9	0.091
Q96GK7	0.091
Q96HE7	0.091
Q96JP5	0.091
Q96PZ0	0.091
Q96QK1	0.091
Q96S44	0.091
Q99460	0.091
Q99733	0.091
Q99832	0.091
Q99873	0.091
Q9BQ75	0.091
Q9BQC3	0.091
Q9BQE3	0.091
Q9BQG0	0.091
Q9BRA2	0.091
Q9BRT8	0.091
Q9BS26	0.091
Q9BSJ8	0.091
Q9BT78	0.091
Q9BTW9	0.091
Q9BVK6	0.091
Q9BWD1	0.091
Q9BXS5	0.091
Q9BXW9	0.091
Q9BY32	0.091
Q9BZF9	0.091
Q9C0B1	0.091
Q9C0C2	0.091
Q9GZL7	0.091
Q9GZR7	0.091
Q9H0H0	0.091
Q9H0U4	0.091
Q9H1I8	0.091
Q9H3U1	0.091
Q9H4A4	0.091
Q9H4A5	0.091
Q9H4G0	0.091
Q9H4M9	0.091
Q9H6S0	0.091
Q9H8Y8	0.091
Q9H9A6	0.091
Q9H9G7	0.091
Q9HBE1	0.091
Q9HBM1	0.091
Q9NPF4	0.091
Q9NR09	0.091
Q9NR31	0.091
Q9NR56	0.091
Q9NRX1	0.091
Q9NS69	0.091
Q9NT62	0.091
Q9NTI5	0.091
Q9NU22	0.091
Q9NUW8	0.091
Q9NVE7	0.091
Q9NVP1	0.091
Q9NX18	0.091
Q9NX58	0.091
Q9NYP3	0.091
Q9NYU2	0.091
Q9P253	0.091
Q9P2K8	0.091
Q9P2R3	0.091
Q9P2T1	0.091
Q9UBB4	0.091
Q9UBF2	0.091
Q9UBT2	0.091
Q9UBU9	0.091
Q9UGI8	0.091
Q9UGV2	0.091
Q9UHB9	0.091
Q9UHD1	0.091
Q9UHX1	0.091
Q9UI10	0.091
Q9UII2	0.091
Q9UK59	0.091
Q9UKT5	0.091
Q9UL46	0.091
Q9UM00	0.091
Q9UMX0	0.091
Q9UNF1	0.091
Q9UNI6	0.091
Q9UNX3	0.091
Q9UNX4	0.091
Q9UNZ2	0.091
Q9UPN3	0.091
Q9UQ80	0.091
Q9Y263	0.091
Q9Y265	0.091
Q9Y266	0.091
Q9Y296	0.091
Q9Y2T3	0.091
Q9Y2W1	0.091
Q9Y2Z0	0.091
Q9Y316	0.091
Q9Y3E0	0.091
Q9Y3F4	0.091
Q9Y3I1	0.091
Q9Y3U8	0.091
Q9Y448	0.091
Q9Y4B6	0.091
Q9Y4C1	0.091
Q9Y4P3	0.091
Q9Y5B0	0.091
Q9Y5K5	0.091
Q9Y5L0	0.091
Q9Y5S9	0.091
Q9Y617	0.091
Q9Y678	0.091
Q9Y696	0.091
Q9Y6A9	0.091
