# Supplementary material for: A machine learning-based chemoproteomic approach to identify drug targets and binding sites in complex proteomes
Source: Nat Commun. 2020 Aug 21;11:4200. doi: 10.1038/s41467-020-18071-x (PMC7442650; doi:10.1038/s41467-020-18071-x)
Supplement: Supplementary file 18 — Supplementary Data 15 [file 41467_2020_18071_MOESM18_ESM.xlsx]

## Sheet: Supplementary Table 15
Supplementary Data 15. LiP-Quant peptides used for binding site prediction
Compound	Target(s)	LiP-Quant Peptides (score > 1.5)	Top 3 Peptide Ranks	Notes
Rapamycin	FKBP1A	13	1, 2, 3
Calyculin A	PPP2CA	12	1, 2, 3	PPP2CA peptide homologous with PPP2CB.
	PPP1CA	13	4, 5, 7	No compound bound structure available.
Selumetinib	MAP2K1/2	6	3, 8, 13	Peptides map to MAP2K1 and MAP2K2.
FK506	FKBP1A	9	1, 2, 3
Fostriecin	PPP2CA	6	2, 3, 9
	PPP6C	1		Too few peptides for triangulation.
	PPP4C	1
Staurosporine (4 Hr)	EIF2AK2	8	2, 5, 11
	MAP2K2	6	27, 30, 42	Peptides rankings too low for triangulation.
	RPS6KA3	5	3, 7, 8
	SRPK1	3	9, 14, 24	One peptide ranks too low for triangulation.
	MAP2K1	3	12, 35, 40	Two peptides rank too low for triangulation.
	MAP2K6	3	148, 170, 195	Peptides rankings too low for triangulation.
	CHEK1	3	22, 60, 74
	MASTL	3	18, 33, 45
	RPS6KA1	3	28, 32, 37
	SLK	3	25, 31, 62
	NEK9	2		Too few peptides for triangulation.
	CAMK2G	2
	CDK2	2
	GSK3A	2
	PRKACA	2
	PRKDC	2
	PHKG2	1
	EIF2AK4	1
	CDK18	1
	AKT2	1
	ARAF	1
	CAMK2D	1
	CAMKK1	1
	CAMKK2	1
	CDK18	1
	CDK9	1
	CKMT1A	1
	CSNK2A1	1
	CSNK2A2	1
	PAK2	1
	PBK	1
	PDXK	1
	PFKL	1
	PFKP	1
	PHKG2	1
	ROCK2	1
	RPS6KA5	1
	RPS6KB1	1
	RPS6KB2	1
	STK26	1
	TAOK3	1
	ULK3	1
