# Supplementary material for: A machine learning-based chemoproteomic approach to identify drug targets and binding sites in complex proteomes
Source: Nat Commun. 2020 Aug 21;11:4200. doi: 10.1038/s41467-020-18071-x (PMC7442650; doi:10.1038/s41467-020-18071-x)
Supplement: Supplementary file 19 — Supplementary Data 16 [file 41467_2020_18071_MOESM19_ESM.xlsx]

## Sheet: Supplementary Table 16
Supplementary Data 16. Materials used in manuscript
REAGENT OR RESOURCE	SOURCE	IDENTIFIER
Chemicals
TCEP (tris(2-carboxyethyl)phosphine hydrochloride)	Pierce	20490
Selumetinib	Lubio Science	AZD6244
Staurosporine	Cell Guidance systems	SM-97
Fostrecin	AdipoGen	AG-CN2-0057-C010
Calyculin A	Sigma-Aldrich	C5552-10UG
Rapamycin	LC laboratories	R-5000
BAYE-B004	Bayer Crop Science	Proprietary compound
Iodoacetamide	Sigma-Aldrich	I1149
Ammonium bicarbonate	Sigma-Aldrich	9830
Formic acid 98-100%	AppliChem	A38580500
HEPES (4-(2-hydroxyethyl)piperazine-1-ethanesulfonic acid, N-(2-Hydroxyethyl)piperazine-N′-(2-ethanesulfonic acid)	Sigma-Aldrich	H4034
Potassium chloride	Merck	K41042236-032
Magnesium chloride hexahydrate	Fluka	63072
Sodium deoxycholate	Sigma-Aldrich	D6750
BCA protein assay	Pierce	23228
Sep-Pak Vac, tC18 Cartridges	Waters	WAT054960
LANCE Ultra TR-FRET Assay	PerkinElmer	TRF0300-C
Europium-labeled DNA topoisomerase 2-α(Thr1342) antibody	PerkinElmer	TRF0218-M
Anti-polyhistidine-peroxidase antibody (clone HIS-1)	Sigma-Aldrich	A7058
ULight-DNA topoisomerase 2-α (Thr1342) peptide	PerkinElmer	TRF0130-M
DL-Dithiothreitol	Sigma-Aldrich	D0632
Trizma-base	Sigma-Aldrich	T1503
TCEP (tris(2-carboxyethyl)phosphine hydrochloride)	Pierce	20490
Recombinant proteins and peptides
Proteinase K (PK) from Engyodontium album	Sigma-Aldrich	P2308
Lysyl endopeptidase	Wako Pure Chemical Industries	125-05061
Trypsin: sequencing-grade modified trypsin	Promega	V5111
HeLa cell pellets	Ipracell	CC-01-10-10
iRT kit	Biognosys AG	Ki-3002
Experimental models, strains
S.cerevisiae BY4742: S288C isogenic yeast strain. Genotype: MATα his3Δ1 leu2Δ0 lys2Δ0 ura3Δ0	Euroscarf	http://www.euroscarf.de/plasmid_details.php?accno=Y10000
S.cerevisiae W303: Genotype: MATa/MATα {leu2-3,112 trp1-1 can1-100 ura3-1 ade2-1 his3-11,15} [phi+]	Ralser M, et al. (2012)
S.cerevisiae derivative of W303. MATα tor1-1	Haruki, et al. (2008)	Euroscarf HHY224
fpr1::loxP-LEU2-loxP
RPL13A-2×FKBP12::loxP-TRP1-loxP
HeLa cells	Sigma-Aldrich	93021013-1VL
B. cinerea B05.10 wild-type: benomyl derivate of SAS 56	Ref 42
B. cinerea B05.10 wild-type: CK1-His	Cloned in-house (Bayer SAS)
MBP-CK1 recombinant enzyme	Cloned in-house (Bayer SAS)
Software and algorithms
Rstudio	Rstudio	https://www.rstudio.com
R version v. 3.6.0	The R Foundation	https://www.r-project.org/
Drc package for R	Christian Ritz	https://www.r-project.org/
PyMol v.2.1.	Schrödinger	https://www.pymol.org/
Proteome discoverer v. 2.2	ThermoFisher Scientific	https://www.thermofisher.com
Xcalibur v. 4.1	ThermoFisher Scientific	https://www.thermofisher.com
Spectronaut X	Biognosys AG	https://www.biognosys.com/
Spectromine 2.0	Biognosys AG	https://www.biognosys.com/
