# Supplementary material for: A machine learning-based chemoproteomic approach to identify drug targets and binding sites in complex proteomes
Source: Nat Commun. 2020 Aug 21;11:4200. doi: 10.1038/s41467-020-18071-x (PMC7442650; doi:10.1038/s41467-020-18071-x)
Supplement: Supplementary file 21 — Source Data [file 41467_2020_18071_MOESM21_ESM.zip]

Archive with 11 entries (11 files):
- Source Data/Fig 1A.xlsx
- Source Data/Fig 2A, S6A.xlsx
- Source Data/Fig 4B,D,F.xlsx
- Source Data/Fig 4D Source Blot.pdf
- Source Data/Fig S3.xlsx
- Source Data/Fig S6A_S6B.xlsx
- Source Data/Fig2A_Fig2D.txt
- Source Data/Fig2b.txt
- Source Data/Fig2c_boxes.txt
- Source Data/FigS8A.csv
- Source Data/Figure S2B_S2C.csv
