# Supplementary material for: A machine learning-based chemoproteomic approach to identify drug targets and binding sites in complex proteomes
Source: Nat Commun. 2020 Aug 21;11:4200. doi: 10.1038/s41467-020-18071-x (PMC7442650; doi:10.1038/s41467-020-18071-x)
Supplement: Supplementary file 21 — Source Data [file 41467_2020_18071_MOESM21_ESM.zip › Source Data/Fig 1A.xlsx]

## Sheet: Fig 1A - Drug Treated Cells
EG.ModifiedSequence	EG.StrippedSequence	ProteinNames	Group	ProteinGroups	AVG.Log2.Ratio	Absolute.AVG.Log2.Ratio	Pvalue	Qvalue	X..of.Ratios	UniProtIds	Genes	ProteinDescriptions	X..Unique.Total.Peptides	X..Change	Ratio
_VVHYTGMLEDGK_	VVHYTGMLEDGK	FKB1A_HUMAN	_VVHYTGMLEDGK_	P62942	1.73088	1.73088	6.18e-18	5.69e-14	33	P62942	FKBP1A	Peptidyl-prolyl cis-trans isomerase FKBP1A	1	231.93	3.3193
_GLFEDTNLC[+C2+H3+N+O]AIHAK_	GLFEDTNLCAIHAK	H33_HUMAN	_GLFEDTNLC[+C2+H3+N+O]AIHAK_	P84243	-1.27296	1.27296	3.05e-15	1e-11	42	P84243	H3F3A	Histone H3.3	1	-58.6191	0.413809
_TTAEVVVTEIPKEEK_	TTAEVVVTEIPKEEK	CH60_HUMAN	_TTAEVVVTEIPKEEK_	P10809	-0.779162	0.779162	5.41e-23	2.49e-18	54	P10809	HSPD1	60 kDa heat shock protein, mitochondrial	1	-41.7295	0.582705
_DSGDGVTHTVPIYEGYALPHAILR_	DSGDGVTHTVPIYEGYALPHAILR	ACTB_HUMAN	_DSGDGVTHTVPIYEGYALPHAILR_	P60709	-0.821652	0.821652	1.88e-16	7.88e-13	84	P60709	ACTB	Actin, cytoplasmic 1	1	-43.4206	0.565794
_SVDSHFC[+C2+H3+N+O]HLAWVNTPK_	SVDSHFCHLAWVNTPK	PRDX1_HUMAN	_SVDSHFC[+C2+H3+N+O]HLAWVNTPK_	Q06830	-0.701129	0.701129	1.83e-12	2.25e-09	57	Q06830	PRDX1	Peroxiredoxin-1	1	-38.4909	0.615091
_IEIESFYEGEDFSETLTR_	IEIESFYEGEDFSETLTR	BIP_HUMAN	_IEIESFYEGEDFSETLTR_	P11021	0.67995	0.67995	2.84e-18	2.91e-14	60	P11021	HSPA5	Endoplasmic reticulum chaperone BiP	1	60.2085	1.60208
_QGGVLPNIQAVLLPK_	QGGVLPNIQAVLLPK	H2A1_HUMAN;H2A1D_HUMAN;H2A1H_HUMAN;H2A1J_HUMAN	_QGGVLPNIQAVLLPK_	P0C0S8;P20671;Q96KK5;Q99878	-0.51319	0.51319	1.59e-13	3e-10	48	P0C0S8;P20671;Q96KK5;Q99878	HIST1H2AG;HIST1H2AD;HIST1H2AH;HIST1H2AJ	Histone H2A type 1;Histone H2A type 1-D;Histone H2A type 1-H;Histone H2A type 1-J	1	-29.9329	0.700671
_LFDHAVSK_	LFDHAVSK	ACSL4_HUMAN	_LFDHAVSK_	O60488	5.28453	5.28453	1.82e-10	1.02e-07	15	O60488	ACSL4	Long-chain-fatty-acid--CoA ligase 4	1	3797.65	38.9765
_NSSLIGLGYTQTLKPGIK_	NSSLIGLGYTQTLKPGIK	VDAC1_HUMAN	_NSSLIGLGYTQTLKPGIK_	P21796	-0.941276	0.941276	3.2e-10	1.62e-07	39	P21796	VDAC1	Voltage-dependent anion-selective channel protein 1	1	-47.9228	0.520772
_SQTQPVSLANTQPR_	SQTQPVSLANTQPR	ZYX_HUMAN	_SQTQPVSLANTQPR_	Q15942	-0.750332	0.750332	3.5e-10	1.71e-07	21	Q15942	ZYX	Zyxin	1	-40.5533	0.594467
_GFHPSDIEVDLLK_	GFHPSDIEVDLLK	B2MG_HUMAN	_GFHPSDIEVDLLK_	P61769	-0.566479	0.566479	4.13e-09	1.24e-06	39	P61769	B2M	Beta-2-microglobulin	1	-32.4737	0.675263
_EC[+C2+H3+N+O]HNAGGNQEWALTK_	ECHNAGGNQEWALTK	GALT2_HUMAN	_EC[+C2+H3+N+O]HNAGGNQEWALTK_	Q10471	-1.11571	1.11571	5.8e-09	1.61e-06	33	Q10471	GALNT2	Polypeptide N-acetylgalactosaminyltransferase 2	1	-53.8537	0.461463
_SHC[+C2+H3+N+O]LEVTVQ_	SHCLEVTVQ	MYO1A_HUMAN	_SHC[+C2+H3+N+O]LEVTVQ_	Q9UBC5	-0.906733	0.906733	8.09e-09	2.14e-06	24	Q9UBC5	MYO1A	Unconventional myosin-Ia	1	-46.6608	0.533392
_SVC[+C2+H3+N+O]SETSQELAEGQR_	SVCSETSQELAEGQR	PDLI5_HUMAN	_SVC[+C2+H3+N+O]SETSQELAEGQR_	Q96HC4	-0.810901	0.810901	9.28e-09	2.38e-06	21	Q96HC4	PDLIM5	PDZ and LIM domain protein 5	1	-42.9974	0.570026
_SLSHGIK_	SLSHGIK	UBP20_HUMAN	_SLSHGIK_	Q9Y2K6	-0.507393	0.507393	1.28e-08	3.04e-06	18	Q9Y2K6	USP20	Ubiquitin carboxyl-terminal hydrolase 20	1	-29.6508	0.703492
_DTDSEEEIREAF_	DTDSEEEIREAF	CALM1_HUMAN;CALM2_HUMAN;CALM3_HUMAN	_DTDSEEEIREAF_	P0DP23;P0DP24;P0DP25	0.564997	0.564997	1.45e-08	3.4e-06	21	P0DP23;P0DP24;P0DP25	CALM1;CALM2;CALM3	Calmodulin-1;Calmodulin-2;Calmodulin-3	1	47.9384	1.47938
_HAAGALGLPDLVAVLTR_	HAAGALGLPDLVAVLTR	EPIPL_HUMAN	_HAAGALGLPDLVAVLTR_	P58107	-1.17185	1.17185	2.47e-08	5.27e-06	27	P58107	EPPK1	Epiplakin	1	-55.6149	0.443851
_INQGESITHALK_	INQGESITHALK	CAP1_HUMAN	_INQGESITHALK_	Q01518	-0.957319	0.957319	1.34e-11	1.19e-08	33	Q01518	CAP1	Adenylyl cyclase-associated protein 1	1	-48.4987	0.515013
_AHLDATTVLSR_	AHLDATTVLSR	ATPB_HUMAN	_AHLDATTVLSR_	P06576	-1.09746	1.09746	5.25e-09	1.5e-06	36	P06576	ATP5F1B	ATP synthase subunit beta, mitochondrial	1	-53.266	0.46734
_SADGEDEGEEY_	SADGEDEGEEY	TBA1C_HUMAN	_SADGEDEGEEY_	Q9BQE3	0.741029	0.741029	7.21e-11	4.81e-08	18	Q9BQE3	TUBA1C	Tubulin alpha-1C chain	1	67.1367	1.67137
_VAHALAEGLGVIA_	VAHALAEGLGVIA	TPIS_HUMAN	_VAHALAEGLGVIA_	P60174	-0.549124	0.549124	3.43e-10	1.69e-07	21	P60174	TPI1	Triosephosphate isomerase	1	-31.6565	0.683435
_SIQGQHTISPLDLAK_	SIQGQHTISPLDLAK	PCBP1_HUMAN	_SIQGQHTISPLDLAK_	Q15365	-0.821877	0.821877	9.9e-10	3.9e-07	36	Q15365	PCBP1	Poly(rC)-binding protein 1	1	-43.4295	0.565705
_IQHSITAQDHQPTPDSC[+C2+H3+N+O]IISMVVGQLK_	IQHSITAQDHQPTPDSCIISMVVGQLK	NTF2_HUMAN	_IQHSITAQDHQPTPDSC[+C2+H3+N+O]IISMVVGQLK_	P61970	0.484952	0.484952	1.31e-09	4.82e-07	51	P61970	NUTF2	Nuclear transport factor 2	1	39.954	1.39954
_NHPGQISAGYAPVLDC[+C2+H3+N+O]HTAHIAC[+C2+H3+N+O]K_	NHPGQISAGYAPVLDCHTAHIACK	EF1A1_HUMAN	_NHPGQISAGYAPVLDC[+C2+H3+N+O]HTAHIAC[+C2+H3+N+O]K_	P68104	-1.03107	1.03107	1.81e-25	1.67e-20	81	P68104	EEF1A1	Elongation factor 1-alpha 1	1	-51.0653	0.489347
_SLNLEPDNVGVVVFGNDK_	SLNLEPDNVGVVVFGNDK	ATPA_HUMAN	_SLNLEPDNVGVVVFGNDK_	P25705	-0.546957	0.546957	8.04e-09	2.14e-06	48	P25705	ATP5F1A	ATP synthase subunit alpha, mitochondrial	1	-31.5538	0.684462
_VIHQLGPGLR_	VIHQLGPGLR	TOM40_HUMAN	_VIHQLGPGLR_	O96008	-1.08162	1.08162	9.61e-09	2.45e-06	36	O96008	TOMM40	Mitochondrial import receptor subunit TOM40 homolog	1	-52.7501	0.472499
_GGTSELSSEGTQHSYSEEEK_	GGTSELSSEGTQHSYSEEEK	PLST_HUMAN	_GGTSELSSEGTQHSYSEEEK_	P13797	-0.702876	0.702876	1.76e-08	4.02e-06	48	P13797	PLS3	Plastin-3	1	-38.5654	0.614346
_IQEQHVQIDVDVSKPDLTAALR_	IQEQHVQIDVDVSKPDLTAALR	VIME_HUMAN	_IQEQHVQIDVDVSKPDLTAALR_	P08670	-0.648651	0.648651	1.93e-10	1.07e-07	39	P08670	VIM	Vimentin	1	-36.2123	0.637877
_TIQGQYAIPQPDLTK_	TIQGQYAIPQPDLTK	PCBP2_HUMAN	_TIQGQYAIPQPDLTK_	Q15366	-0.835785	0.835785	6.99e-13	1.01e-09	18	Q15366	PCBP2	Poly(rC)-binding protein 2	1	-43.9722	0.560278
_GTQDQIQNAQYLLQNSVK_	GTQDQIQNAQYLLQNSVK	HNRPK_HUMAN	_GTQDQIQNAQYLLQNSVK_	P61978	-0.701925	0.701925	1.86e-17	1.32e-13	45	P61978	HNRNPK	Heterogeneous nuclear ribonucleoprotein K	1	-38.5248	0.614752
_QVAPEKPVKK_	QVAPEKPVKK	TCP4_HUMAN	_QVAPEKPVKK_	P53999	-0.807385	0.807385	1.69e-09	6e-07	48	P53999	SUB1	Activated RNA polymerase II transcriptional coactivator p15	1	-42.8583	0.571417
_SINEWAAQTTDGKLPEVTK_	SINEWAAQTTDGKLPEVTK	SERPH_HUMAN	_SINEWAAQTTDGKLPEVTK_	P50454	-0.751984	0.751984	4.27e-09	1.27e-06	39	P50454	SERPINH1	Serpin H1	1	-40.6214	0.593786
_NVGAGGPAPAAGAAPAGGPAPSTAAAPAEEK_	NVGAGGPAPAAGAAPAGGPAPSTAAAPAEEK	RLA1_HUMAN	_NVGAGGPAPAAGAAPAGGPAPSTAAAPAEEK_	P05386	-0.906814	0.906814	1.31e-18	1.74e-14	48	P05386	RPLP1	60S acidic ribosomal protein P1	1	-46.6638	0.533362
_ANLGAPDINIEGLDAK_	ANLGAPDINIEGLDAK	AHNK_HUMAN	_ANLGAPDINIEGLDAK_	Q09666	-0.877558	0.877558	3.88e-09	1.19e-06	18	Q09666	AHNAK	Neuroblast differentiation-associated protein AHNAK	1	-45.5712	0.544288
_AYQYPPPPPPPPPSR_	AYQYPPPPPPPPPSR	DDX17_HUMAN	_AYQYPPPPPPPPPSR_	Q92841	1.43065	1.43065	3.4e-11	2.59e-08	18	Q92841	DDX17	Probable ATP-dependent RNA helicase DDX17	1	169.569	2.69569
_ALQFVPETQVSLLDNGLR_	ALQFVPETQVSLLDNGLR	QCR1_HUMAN	_ALQFVPETQVSLLDNGLR_	P31930	-0.660725	0.660725	6.07e-08	1.08e-05	36	P31930	UQCRC1	Cytochrome b-c1 complex subunit 1, mitochondrial	1	-36.744	0.63256
_NSDSFASHPNYPYSDEY_	NSDSFASHPNYPYSDEY	AK1C3_HUMAN	_NSDSFASHPNYPYSDEY_	P42330	0.606643	0.606643	7.33e-08	1.26e-05	27	P42330	AKR1C3	Aldo-keto reductase family 1 member C3	1	52.2712	1.52271
_LPPPPPPPLPR_	LPPPPPPPLPR	RBM15_HUMAN	_LPPPPPPPLPR_	Q96T37	-0.482147	0.482147	9.77e-08	1.57e-05	15	Q96T37	RBM15	RNA-binding protein 15	1	-28.4089	0.715911
_ANPIIGNGGAPDTTALDELGLSK_	ANPIIGNGGAPDTTALDELGLSK	CPSM_HUMAN	_ANPIIGNGGAPDTTALDELGLSK_	P31327	-0.801989	0.801989	3.24e-10	1.63e-07	48	P31327	CPS1	Carbamoyl-phosphate synthase [ammonia], mitochondrial	1	-42.6442	0.573558
_ALTENNFDDTIAEGITFIK_	ALTENNFDDTIAEGITFIK	TXND5_HUMAN	_ALTENNFDDTIAEGITFIK_	Q8NBS9	-0.474566	0.474566	1.07e-07	1.67e-05	45	Q8NBS9	TXNDC5	Thioredoxin domain-containing protein 5	1	-28.0317	0.719683
_LIPDVDIDSDGVFK_	LIPDVDIDSDGVFK	PHP14_HUMAN	_LIPDVDIDSDGVFK_	Q9NRX4	0.827115	0.827115	1.06e-07	1.67e-05	18	Q9NRX4	PHPT1	14 kDa phosphohistidine phosphatase	1	77.4134	1.77413
_HHVLHDQNVDKR_	HHVLHDQNVDKR	ODO1_HUMAN	_HHVLHDQNVDKR_	Q02218	-1.20641	1.20641	1.1e-07	1.7e-05	51	Q02218	OGDH	2-oxoglutarate dehydrogenase, mitochondrial	1	-56.6656	0.433344
_MVGDVTGAQAYASTAK_	MVGDVTGAQAYASTAK	IFM3_HUMAN	_MVGDVTGAQAYASTAK_	Q01628	0.522288	0.522288	1.32e-07	1.97e-05	27	Q01628	IFITM3	Interferon-induced transmembrane protein 3	1	43.6231	1.43623
_NWTPDSPTIKPSPAASK_	NWTPDSPTIKPSPAASK	PRDX3_HUMAN	_NWTPDSPTIKPSPAASK_	P30048	-0.681736	0.681736	1.33e-07	1.99e-05	45	P30048	PRDX3	Thioredoxin-dependent peroxide reductase, mitochondrial	1	-37.6585	0.623415
_SHPTTAPTETNIPQRPTPEGVPAPAPTPVPATPTTS_	SHPTTAPTETNIPQRPTPEGVPAPAPTPVPATPTTS	SCYL1_HUMAN	_SHPTTAPTETNIPQRPTPEGVPAPAPTPVPATPTTS_	Q96KG9	0.480276	0.480276	1.75e-07	2.47e-05	39	Q96KG9	SCYL1	N-terminal kinase-like protein	1	39.5011	1.39501
_QGHPLNPR_	QGHPLNPR	TONSL_HUMAN	_QGHPLNPR_	Q96HA7	4.64023	4.64023	2.06e-07	2.8e-05	15	Q96HA7	TONSL	Tonsoku-like protein	1	2393.72	24.9372
_EAASILQELQVETYGSMEK_	EAASILQELQVETYGSMEK	PSD12_HUMAN	_EAASILQELQVETYGSMEK_	O00232	1.11321	1.11321	2.12e-07	2.85e-05	15	O00232	PSMD12	26S proteasome non-ATPase regulatory subunit 12	1	116.326	2.16326
_MDATANDVPSPYEVR_	MDATANDVPSPYEVR	PDIA3_HUMAN	_MDATANDVPSPYEVR_	P30101	0.663045	0.663045	7.19e-10	3.02e-07	30	P30101	PDIA3	Protein disulfide-isomerase A3	1	58.3422	1.58342
_TLAESDEGK_	TLAESDEGK	NCBP1_HUMAN	_TLAESDEGK_	Q09161	3.04256	3.04256	3.76e-07	4.47e-05	15	Q09161	NCBP1	Nuclear cap-binding protein subunit 1	1	723.951	8.23951
_FEAPEALFQPHLINVE_	FEAPEALFQPHLINVE	ARP2_HUMAN	_FEAPEALFQPHLINVE_	P61160	-0.477646	0.477646	3.84e-07	4.52e-05	24	P61160	ACTR2	Actin-related protein 2	1	-28.1851	0.718149
_LQEEQR_	LQEEQR	AKP13_HUMAN	_LQEEQR_	Q12802	0.873391	0.873391	6e-07	6.35e-05	15	Q12802	AKAP13	A-kinase anchor protein 13	1	83.1963	1.83196
_SGGVLPNIHPELLAK_	SGGVLPNIHPELLAK	H2AY_HUMAN	_SGGVLPNIHPELLAK_	O75367	-0.592214	0.592214	6.41e-07	6.64e-05	45	O75367	H2AFY	Core histone macro-H2A.1	1	-33.6676	0.663324
_RDPPMFIPTPVDR_	RDPPMFIPTPVDR	NU205_HUMAN	_RDPPMFIPTPVDR_	Q92621	0.502387	0.502387	8.38e-07	8.3e-05	39	Q92621	NUP205	Nuclear pore complex protein Nup205	1	41.6555	1.41656
_EFGPSHFSVL_	EFGPSHFSVL	GPX8_HUMAN	_EFGPSHFSVL_	Q8TED1	-0.492666	0.492666	9.08e-07	8.84e-05	18	Q8TED1	GPX8	Probable glutathione peroxidase 8	1	-28.9289	0.710711
_ETTFNSLLC[+C2+H3+N+O]PSGGEVSEELSLK_	ETTFNSLLCPSGGEVSEELSLK	A2MG_HUMAN	_ETTFNSLLC[+C2+H3+N+O]PSGGEVSEELSLK_	P01023	0.732029	0.732029	9.37e-07	9.05e-05	15	P01023	A2M	Alpha-2-macroglobulin	1	66.0974	1.66097
_LVNSLYPDGSKPVKVPENPPSM[+O]VFK_	LVNSLYPDGSKPVKVPENPPSMVFK	TAGL_HUMAN	_LVNSLYPDGSKPVKVPENPPSM[+O]VFK_	Q01995	-0.510325	0.510325	9.35e-07	9.05e-05	33	Q01995	TAGLN	Transgelin	1	-29.7936	0.702064
_KVDVTEQPGLSGR_	KVDVTEQPGLSGR	TMX1_HUMAN	_KVDVTEQPGLSGR_	Q9H3N1	-0.661715	0.661715	1.4e-06	0.000122614	36	Q9H3N1	TMX1	Thioredoxin-related transmembrane protein 1	1	-36.7873	0.632127
_ALQTASHLSQQADLR_	ALQTASHLSQQADLR	RPN2_HUMAN	_ALQTASHLSQQADLR_	P04844	-0.531593	0.531593	1.44e-06	0.000125617	33	P04844	RPN2	Dolichyl-diphosphooligosaccharide--protein glycosyltransferase subunit 2	1	-30.821	0.69179
_LTLYDIAHTPGVA_	LTLYDIAHTPGVA	MDHM_HUMAN	_LTLYDIAHTPGVA_	P40926	-0.899663	0.899663	1.54e-06	0.000132035	24	P40926	MDH2	Malate dehydrogenase, mitochondrial	1	-46.3988	0.536012
_DAAAAKEEAPKAEPEK_	DAAAAKEEAPKAEPEK	BASP1_HUMAN	_DAAAAKEEAPKAEPEK_	P80723	-0.526961	0.526961	4.81e-09	1.39e-06	42	P80723	BASP1	Brain acid soluble protein 1	1	-30.5985	0.694015
_SSGNSSSSGSGSGSTSAGSSSPGAR_	SSGNSSSSGSGSGSTSAGSSSPGAR	ASPH_HUMAN	_SSGNSSSSGSGSGSTSAGSSSPGAR_	Q12797	-0.928023	0.928023	2.22e-06	0.00017447	18	Q12797	ASPH	Aspartyl/asparaginyl beta-hydroxylase	1	-47.4422	0.525578
_RNIPPYFVA_	RNIPPYFVA	XRCC6_HUMAN	_RNIPPYFVA_	P12956	1.08907	1.08907	6.86e-09	1.87e-06	18	P12956	XRCC6	X-ray repair cross-complementing protein 6	1	112.736	2.12736
_PIFPPWDR_	PIFPPWDR	RM37_HUMAN	_PIFPPWDR_	Q9BZE1	1.29805	1.29805	3.54e-06	0.000250385	15	Q9BZE1	MRPL37	39S ribosomal protein L37, mitochondrial	1	145.896	2.45896
_AEPSEAGDAPPDDGPPGELGPDGPDGPEEK_	AEPSEAGDAPPDDGPPGELGPDGPDGPEEK	RU17_HUMAN	_AEPSEAGDAPPDDGPPGELGPDGPDGPEEK_	P08621	0.48398	0.48398	3.72e-06	0.00026091	33	P08621	SNRNP70	U1 small nuclear ribonucleoprotein 70 kDa	1	39.8597	1.3986
_VAPDEHPILLTEAPLNPK_	VAPDEHPILLTEAPLNPK	ACTBL_HUMAN	_VAPDEHPILLTEAPLNPK_	Q562R1	-2.30555	2.30555	4.04e-06	0.000279375	27	Q562R1	ACTBL2	Beta-actin-like protein 2	1	-79.7716	0.202284
_YVDDIEK_	YVDDIEK	KANK2_HUMAN	_YVDDIEK_	Q63ZY3	0.524428	0.524428	4.68e-06	0.000312472	15	Q63ZY3	KANK2	KN motif and ankyrin repeat domain-containing protein 2	1	43.8363	1.43836
_FVSGQK_	FVSGQK	QCR2_HUMAN	_FVSGQK_	P22695	-0.65812	0.65812	4.83e-06	0.000321285	21	P22695	UQCRC2	Cytochrome b-c1 complex subunit 2, mitochondrial	1	-36.6297	0.633703
_KQAPLVH_	KQAPLVH	CLCA_HUMAN	_KQAPLVH_	P09496	-0.915856	0.915856	5e-06	0.000328697	21	P09496	CLTA	Clathrin light chain A	1	-46.9971	0.530029
_TMLELLNQLDGFEATK_	TMLELLNQLDGFEATK	PRS8_HUMAN	_TMLELLNQLDGFEATK_	P62195	0.468865	0.468865	5.25e-06	0.00034033	21	P62195	PSMC5	26S proteasome regulatory subunit 8	1	38.402	1.38402
_GVSKPEAVLFPVSDWHPR_	GVSKPEAVLFPVSDWHPR	ITA5_HUMAN	_GVSKPEAVLFPVSDWHPR_	P08648	-0.664162	0.664162	5.51e-06	0.000353554	30	P08648	ITGA5	Integrin alpha-5	1	-36.8945	0.631055
_VAALFPALRPGGFQAH_	VAALFPALRPGGFQAH	SQSTM_HUMAN	_VAALFPALRPGGFQAH_	Q13501	-0.566611	0.566611	5.81e-06	0.000368118	33	Q13501	SQSTM1	Sequestosome-1	1	-32.4799	0.675201
_SLSGTQEDGLDDPRLEK_	SLSGTQEDGLDDPRLEK	AMRP_HUMAN	_SLSGTQEDGLDDPRLEK_	P30533	-0.485966	0.485966	5.98e-06	0.000375829	45	P30533	LRPAP1	Alpha-2-macroglobulin receptor-associated protein	1	-28.5981	0.714019
_HPVC[+C2+H3+N+O]LLVLGMAGSGK_	HPVCLLVLGMAGSGK	GPN1_HUMAN	_HPVC[+C2+H3+N+O]LLVLGMAGSGK_	Q9HCN4	1.15632	1.15632	6.81e-06	0.000418553	15	Q9HCN4	GPN1	GPN-loop GTPase 1	1	122.888	2.22888
_VLQHAASNK_	VLQHAASNK	IQGA2_HUMAN	_VLQHAASNK_	Q13576	5.86785	5.86785	6.99e-06	0.000427422	15	Q13576	IQGAP2	Ras GTPase-activating-like protein IQGAP2	1	5739.8	58.398
_MIAAVDTDSPR_	MIAAVDTDSPR	BAX_HUMAN	_MIAAVDTDSPR_	Q07812	0.619519	0.619519	7.13e-06	0.000431953	18	Q07812	BAX	Apoptosis regulator BAX	1	53.6363	1.53636
_TC[+C2+H3+N+O]DISFSDPDDLLNFK_	TCDISFSDPDDLLNFK	UBC12_HUMAN	_TC[+C2+H3+N+O]DISFSDPDDLLNFK_	P61081	0.861053	0.861053	9.17e-06	0.000526947	18	P61081	UBE2M	NEDD8-conjugating enzyme Ubc12	1	81.6363	1.81636
_TPQSVTAK_	TPQSVTAK	LYRIC_HUMAN	_TPQSVTAK_	Q86UE4	-0.79399	0.79399	9.26e-06	0.000531106	15	Q86UE4	MTDH	Protein LYRIC	1	-42.3253	0.576747
_VGNLPFNTVQGDIDAIFK_	VGNLPFNTVQGDIDAIFK	IF4H_HUMAN	_VGNLPFNTVQGDIDAIFK_	Q15056	0.722039	0.722039	9.91e-06	0.000557553	42	Q15056	EIF4H	Eukaryotic translation initiation factor 4H	1	64.9511	1.64951
_IDYPPEFHQRPGYLK_	IDYPPEFHQRPGYLK	YTDC1_HUMAN	_IDYPPEFHQRPGYLK_	Q96MU7	-1.02911	1.02911	1.1e-05	0.000605188	33	Q96MU7	YTHDC1	YTH domain-containing protein 1	1	-50.9989	0.490011
_EEETLDTIK_	EEETLDTIK	DD19A_HUMAN	_EEETLDTIK_	Q9NUU7	0.643335	0.643335	1.14e-05	0.000621887	15	Q9NUU7	DDX19A	ATP-dependent RNA helicase DDX19A	1	56.1935	1.56194
_MQTNQTPPTYNK_	MQTNQTPPTYNK	VPP1_HUMAN	_MQTNQTPPTYNK_	Q93050	0.471698	0.471698	1.18e-05	0.000635466	18	Q93050	ATP6V0A1	V-type proton ATPase 116 kDa subunit a isoform 1	1	38.6741	1.38674
_NPQQHLNAQPQVTMQQPAVHVQ_	NPQQHLNAQPQVTMQQPAVHVQ	PABP1_HUMAN	_NPQQHLNAQPQVTMQQPAVHVQ_	P11940	-0.588181	0.588181	1.36e-05	0.000714578	15	P11940	PABPC1	Polyadenylate-binding protein 1	1	-33.4819	0.665181
_TLFGFLGK_	TLFGFLGK	SRS11_HUMAN	_TLFGFLGK_	Q05519	-1.21293	1.21293	1.39e-05	0.000723954	30	Q05519	SRSF11	Serine/arginine-rich splicing factor 11	1	-56.8607	0.431393
_GLPFGC[+C2+H3+N+O]SK_	GLPFGCSK	HNRH1_HUMAN	_GLPFGC[+C2+H3+N+O]SK_	P31943	1.49528	1.49528	1.53e-05	0.000776595	18	P31943	HNRNPH1	Heterogeneous nuclear ribonucleoprotein H	1	181.92	2.8192
_GDIHGQYTDLLR_	GDIHGQYTDLLR	PP1B_HUMAN	_GDIHGQYTDLLR_	P62140	-0.883219	0.883219	1.61e-05	0.000804065	36	P62140	PPP1CB	Serine/threonine-protein phosphatase PP1-beta catalytic subunit	1	-45.7844	0.542156
_VHAIQC[+C2+H3+N+O]DVRDPDMVQNTVSELIK_	VHAIQCDVRDPDMVQNTVSELIK	DECR_HUMAN	_VHAIQC[+C2+H3+N+O]DVRDPDMVQNTVSELIK_	Q16698	0.485555	0.485555	1.62e-05	0.000806842	15	Q16698	DECR1	2,4-dienoyl-CoA reductase, mitochondrial	1	40.0124	1.40012
_M[+O]MIPDC[+C2+H3+N+O]QR_	MMIPDCQR	TBCA_HUMAN	_M[+O]MIPDC[+C2+H3+N+O]QR_	O75347	-0.519901	0.519901	1.63e-05	0.000807781	5	O75347	TBCA	Tubulin-specific chaperone A	1	-30.258	0.69742
_MDATANDVPSDR_	MDATANDVPSDR	PDIA4_HUMAN	_MDATANDVPSDR_	P13667	0.690132	0.690132	1.68e-05	0.000824488	24	P13667	PDIA4	Protein disulfide-isomerase A4	1	61.3432	1.61343
_SHTSDSDVPSGVTEVVVK_	SHTSDSDVPSGVTEVVVK	CLUS_HUMAN	_SHTSDSDVPSGVTEVVVK_	P10909	-0.539891	0.539891	1.71e-05	0.000837295	30	P10909	CLU	Clusterin	1	-31.2177	0.687823
_LAEEMR_	LAEEMR	ITB5_HUMAN	_LAEEMR_	P18084	1.02537	1.02537	1.71e-05	0.000839803	15	P18084	ITGB5	Integrin beta-5	1	103.548	2.03548
_GVEEEEEDGEM[+O]RE_	GVEEEEEDGEMRE	RUXF_HUMAN	_GVEEEEEDGEM[+O]RE_	P62306	-0.959672	0.959672	1.84e-05	0.000885407	24	P62306	SNRPF	Small nuclear ribonucleoprotein F	1	-48.5826	0.514174
_SAGEGEVEK_	SAGEGEVEK	CWC27_HUMAN	_SAGEGEVEK_	Q6UX04	2.2291	2.2291	1.95e-05	0.000918702	15	Q6UX04	CWC27	Spliceosome-associated protein CWC27 homolog	1	368.84	4.6884
_GPMVSAQESQAQAILQQAR_	GPMVSAQESQAQAILQQAR	CO5A1_HUMAN	_GPMVSAQESQAQAILQQAR_	P20908	0.477164	0.477164	2.01e-05	0.000942973	33	P20908	COL5A1	Collagen alpha-1(V) chain	1	39.2004	1.392
_EDAGEYEC[+C2+H3+N+O]HASNSQGQASASAK_	EDAGEYECHASNSQGQASASAK	IBP7_HUMAN	_EDAGEYEC[+C2+H3+N+O]HASNSQGQASASAK_	Q16270	0.541621	0.541621	2.35e-05	0.00105763	42	Q16270	IGFBP7	Insulin-like growth factor-binding protein 7	1	45.5607	1.45561
_EIEENSR_	EIEENSR	PDXD1_HUMAN	_EIEENSR_	Q6P996	-0.780522	0.780522	2.57e-05	0.00113067	18	Q6P996	PDXDC1	Pyridoxal-dependent decarboxylase domain-containing protein 1	1	-41.7844	0.582156
_TSVQVPSPANGVIEAL_	TSVQVPSPANGVIEAL	ODO2_HUMAN	_TSVQVPSPANGVIEAL_	P36957	-0.493555	0.493555	2.63e-05	0.00115225	15	P36957	DLST	Dihydrolipoyllysine-residue succinyltransferase component of 2-oxoglutarate dehydrogenase complex, mitochondrial	1	-28.9727	0.710273
_SSPVPPPHVPPPVPPLRPR_	SSPVPPPHVPPPVPPLRPR	SRBS2_HUMAN	_SSPVPPPHVPPPVPPLRPR_	O94875	0.574226	0.574226	2.63e-05	0.00115238	15	O94875	SORBS2	Sorbin and SH3 domain-containing protein 2	1	48.8879	1.48888
_NAGVDNFGLGLLLR_	NAGVDNFGLGLLLR	SCOT1_HUMAN	_NAGVDNFGLGLLLR_	P55809	-0.578859	0.578859	2.77e-05	0.00119574	27	P55809	OXCT1	Succinyl-CoA:3-ketoacid coenzyme A transferase 1, mitochondrial	1	-33.0507	0.669493
_KIEISQHAK_	KIEISQHAK	RL37A_HUMAN	_KIEISQHAK_	P61513	-0.503621	0.503621	2.89e-05	0.00123589	39	P61513	RPL37A	60S ribosomal protein L37a	1	-29.4666	0.705334
_TC[+C2+H3+N+O]PTGSEPLAGETPNQALKPGAK_	TCPTGSEPLAGETPNQALKPGAK	ERCC1_HUMAN	_TC[+C2+H3+N+O]PTGSEPLAGETPNQALKPGAK_	P07992	0.615539	0.615539	2.93e-05	0.00124846	15	P07992	ERCC1	DNA excision repair protein ERCC-1	1	53.2131	1.53213
_VFNTFTPAIK_	VFNTFTPAIK	ARHGA_HUMAN	_VFNTFTPAIK_	O15013	0.884953	0.884953	3.25e-05	0.00134787	15	O15013	ARHGEF10	Rho guanine nucleotide exchange factor 10	1	84.6705	1.8467
_GEQQETASR_	GEQQETASR	NUMA1_HUMAN	_GEQQETASR_	Q14980	1.62743	1.62743	3.31e-05	0.00136627	15	Q14980	NUMA1	Nuclear mitotic apparatus protein 1	1	208.963	3.08963
_ASPTQVFFNGANVR_	ASPTQVFFNGANVR	ATPD_HUMAN	_ASPTQVFFNGANVR_	P30049	-0.608022	0.608022	3.44e-05	0.00140365	18	P30049	ATP5F1D	ATP synthase subunit delta, mitochondrial	1	-34.3905	0.656095
_GDIHGQYYDLLR_	GDIHGQYYDLLR	PP1A_HUMAN	_GDIHGQYYDLLR_	P62136	-1.07423	1.07423	3.62e-05	0.00146075	33	P62136	PPP1CA	Serine/threonine-protein phosphatase PP1-alpha catalytic subunit	1	-52.5075	0.474925
_TAAPTATPAAQESGTIPK_	TAAPTATPAAQESGTIPK	ADAS_HUMAN	_TAAPTATPAAQESGTIPK_	O00116	-0.738491	0.738491	3.65e-05	0.00146951	15	O00116	AGPS	Alkyldihydroxyacetonephosphate synthase, peroxisomal	1	-40.0634	0.599366
_TGTC[+C2+H3+N+O]LK_	TGTCLK	EIF2A_HUMAN	_TGTC[+C2+H3+N+O]LK_	Q9BY44	-0.961526	0.961526	3.79e-05	0.00151885	15	Q9BY44	EIF2A	Eukaryotic translation initiation factor 2A	1	-48.6487	0.513513
_IGQLFFGVPPK_	IGQLFFGVPPK	GET4_HUMAN	_IGQLFFGVPPK_	Q7L5D6	-1.23099	1.23099	3.83e-05	0.00152909	15	Q7L5D6	GET4	Golgi to ER traffic protein 4 homolog	1	-57.3976	0.426024
_GTPEYLAPEIILSK_	GTPEYLAPEIILSK	KAPCA_HUMAN	_GTPEYLAPEIILSK_	P17612	-0.521562	0.521562	3.97e-05	0.00157038	21	P17612	PRKACA	cAMP-dependent protein kinase catalytic subunit alpha	1	-30.3383	0.696617
_GASDEEIKR_	GASDEEIKR	DNJB1_HUMAN	_GASDEEIKR_	P25685	0.588839	0.588839	4.19e-05	0.00162574	21	P25685	DNAJB1	DnaJ homolog subfamily B member 1	1	50.4036	1.50404
_PTVAVSAAAPAGAAPVPA_	PTVAVSAAAPAGAAPVPA	TAF5_HUMAN	_PTVAVSAAAPAGAAPVPA_	Q15542	-0.472356	0.472356	4.27e-05	0.00164619	30	Q15542	TAF5	Transcription initiation factor TFIID subunit 5	1	-27.9213	0.720787
_TGDFQLHTN_	TGDFQLHTN	VDAC2_HUMAN	_TGDFQLHTN_	P45880	-0.461252	0.461252	4.49e-05	0.0017043	15	P45880	VDAC2	Voltage-dependent anion-selective channel protein 2	1	-27.3645	0.726355
_IATGHNIIDELPPC[+C2+H3+N+O]K_	IATGHNIIDELPPCK	SYPL1_HUMAN	_IATGHNIIDELPPC[+C2+H3+N+O]K_	Q16563	-0.814102	0.814102	4.56e-05	0.00172466	30	Q16563	SYPL1	Synaptophysin-like protein 1	1	-43.1237	0.568763
_GPEVSLGHGSIL_	GPEVSLGHGSIL	EI2BE_HUMAN	_GPEVSLGHGSIL_	Q13144	-0.535534	0.535534	4.59e-05	0.00173305	15	Q13144	EIF2B5	Translation initiation factor eIF-2B subunit epsilon	1	-31.0097	0.689903
_EAPGLQQPQPR_	EAPGLQQPQPR	ABL2_HUMAN	_EAPGLQQPQPR_	P42684	-5.79995	5.79995	4.75e-05	0.00177817	15	P42684	ABL2	Tyrosine-protein kinase ABL2	1	-98.2051	0.0179491
_LKPLEVELR_	LKPLEVELR	TMEDA_HUMAN	_LKPLEVELR_	P49755	0.510822	0.510822	4.76e-05	0.00178182	45	P49755	TMED10	Transmembrane emp24 domain-containing protein 10	1	42.4862	1.42486
_NQTNC[+C2+H3+N+O]PLYITK_	NQTNCPLYITK	DPYL2_HUMAN	_NQTNC[+C2+H3+N+O]PLYITK_	Q16555	-0.572779	0.572779	4.87e-05	0.00180854	15	Q16555	DPYSL2	Dihydropyrimidinase-related protein 2	1	-32.768	0.67232
_QQAGPGPSK_	QQAGPGPSK	DHX37_HUMAN	_QQAGPGPSK_	Q8IY37	1.7799	1.7799	4.9e-05	0.00181496	15	Q8IY37	DHX37	Probable ATP-dependent RNA helicase DHX37	1	243.401	3.43401
_AGYNVK_	AGYNVK	RAB6A_HUMAN	_AGYNVK_	P20340	-0.478752	0.478752	4.98e-05	0.0018354	15	P20340	RAB6A	Ras-related protein Rab-6A	1	-28.2402	0.717598
_FSDSEC[+C2+H3+N+O]AK_	FSDSECAK	RBM39_HUMAN	_FSDSEC[+C2+H3+N+O]AK_	Q14498	0.479383	0.479383	5.32e-05	0.00193547	18	Q14498	RBM39	RNA-binding protein 39	1	39.4147	1.39415
_DAEAVQK_	DAEAVQK	TOM20_HUMAN	_DAEAVQK_	Q15388	0.531788	0.531788	5.42e-05	0.00196389	15	Q15388	TOMM20	Mitochondrial import receptor subunit TOM20 homolog	1	44.572	1.44572
_EGSGGGGGMDDIFSH_	EGSGGGGGMDDIFSH	DNJA2_HUMAN	_EGSGGGGGMDDIFSH_	O60884	0.492179	0.492179	5.56e-05	0.00200366	15	O60884	DNAJA2	DnaJ homolog subfamily A member 2	1	40.6568	1.40657
_ETGMESVIEAVAHFK_	ETGMESVIEAVAHFK	UBR2_HUMAN	_ETGMESVIEAVAHFK_	Q8IWV8	-0.823439	0.823439	5.98e-05	0.00210806	15	Q8IWV8	UBR2	E3 ubiquitin-protein ligase UBR2	1	-43.4907	0.565093
_GLATDVQTVAQR_	GLATDVQTVAQR	PSB3_HUMAN	_GLATDVQTVAQR_	P49720	-0.615809	0.615809	6.42e-05	0.00222419	18	P49720	PSMB3	Proteasome subunit beta type-3	1	-34.7436	0.652564
_QFAEEQQK_	QFAEEQQK	SYNRG_HUMAN	_QFAEEQQK_	Q9UMZ2	1.88733	1.88733	6.53e-05	0.00225347	15	Q9UMZ2	SYNRG	Synergin gamma	1	269.95	3.6995
_M[+O]PEDGLSDDKKPFK_	MPEDGLSDDKKPFK	CALD1_HUMAN	_M[+O]PEDGLSDDKKPFK_	Q05682	-0.499592	0.499592	6.54e-05	0.00225518	30	Q05682	CALD1	Caldesmon	1	-29.2693	0.707307
_ELPWPPTFEK_	ELPWPPTFEK	DPP3_HUMAN	_ELPWPPTFEK_	Q9NY33	1.10524	1.10524	6.61e-05	0.00227413	15	Q9NY33	DPP3	Dipeptidyl peptidase 3	1	115.135	2.15135
_AAPPSGNQNGAEGDQINASKNEEDAGK_	AAPPSGNQNGAEGDQINASKNEEDAGK	ROAA_HUMAN	_AAPPSGNQNGAEGDQINASKNEEDAGK_	Q99729	-0.901356	0.901356	6.75e-05	0.00230275	15	Q99729	HNRNPAB	Heterogeneous nuclear ribonucleoprotein A/B	1	-46.4617	0.535383
_DFTGVPAVVDFAAMR_	DFTGVPAVVDFAAMR	ACOC_HUMAN	_DFTGVPAVVDFAAMR_	P21399	0.948101	0.948101	6.81e-05	0.00231689	15	P21399	ACO1	Cytoplasmic aconitate hydratase	1	92.9331	1.92933
_KLNIGGK_	KLNIGGK	RAB21_HUMAN	_KLNIGGK_	Q9UL25	-0.714023	0.714023	6.88e-05	0.00233372	18	Q9UL25	RAB21	Ras-related protein Rab-21	1	-39.0382	0.609618
_PFGFQTVTSDVNK_	PFGFQTVTSDVNK	SPB5_HUMAN	_PFGFQTVTSDVNK_	P36952	-0.636447	0.636447	6.94e-05	0.00234709	15	P36952	SERPINB5	Serpin B5	1	-35.6705	0.643295
_HLEHEC[+C2+H3+N+O]PER_	HLEHECPER	TRAF2_HUMAN	_HLEHEC[+C2+H3+N+O]PER_	Q12933	-0.49043	0.49043	7.34e-05	0.00245005	15	Q12933	TRAF2	TNF receptor-associated factor 2	1	-28.8187	0.711813
_KSEYFELK_	KSEYFELK	SLIK4_HUMAN	_KSEYFELK_	Q8IW52	-0.766408	0.766408	7.61e-05	0.00251323	15	Q8IW52	SLITRK4	SLIT and NTRK-like protein 4	1	-41.2121	0.587879
_DFLAGGVAAA_	DFLAGGVAAA	ADT2_HUMAN	_DFLAGGVAAA_	P05141	-0.88319	0.88319	7.75e-05	0.00254665	18	P05141	SLC25A5	ADP/ATP translocase 2	1	-45.7833	0.542167
_YGSY_	YGSY	MOGS_HUMAN	_YGSY_	Q13724	0.498604	0.498604	7.78e-05	0.00255248	15	Q13724	MOGS	Mannosyl-oligosaccharide glucosidase	1	41.2846	1.41285
_YSGY_	YSGY	NEDD4_HUMAN	_YSGY_	P46934	0.498605	0.498605	7.78e-05	0.00255248	15	P46934	NEDD4	E3 ubiquitin-protein ligase NEDD4	1	41.2846	1.41285
_LGIVQGIVGAR_	LGIVQGIVGAR	LAMB2_HUMAN	_LGIVQGIVGAR_	P55268	0.816251	0.816251	7.84e-05	0.00256672	15	P55268	LAMB2	Laminin subunit beta-2	1	76.0824	1.76082
_TATAVAHC[+C2+H3+N+O]K_	TATAVAHCK	RS16_HUMAN	_TATAVAHC[+C2+H3+N+O]K_	P62249	-0.58805	0.58805	7.9e-05	0.00258185	45	P62249	RPS16	40S ribosomal protein S16	1	-33.4758	0.665242
_AAESDVSTAIDLFR_	AAESDVSTAIDLFR	BGH3_HUMAN	_AAESDVSTAIDLFR_	Q15582	-0.475644	0.475644	8.14e-05	0.00263966	36	Q15582	TGFBI	Transforming growth factor-beta-induced protein ig-h3	1	-28.0854	0.719146
_KEEQGLVK_	KEEQGLVK	UTP23_HUMAN	_KEEQGLVK_	Q9BRU9	3.18169	3.18169	8.2e-05	0.00264968	15	Q9BRU9	UTP23	rRNA-processing protein UTP23 homolog	1	807.371	9.07371
_IWIPSVFIGER_	IWIPSVFIGER	RN167_HUMAN	_IWIPSVFIGER_	Q9H6Y7	-2.50774	2.50774	8.27e-05	0.00266544	15	Q9H6Y7	RNF167	E3 ubiquitin-protein ligase RNF167	1	-82.417	0.17583
_IFSHPNVLPVLGAC[+C2+H3+N+O]_	IFSHPNVLPVLGAC	ILK_HUMAN	_IFSHPNVLPVLGAC[+C2+H3+N+O]_	Q13418	-0.601832	0.601832	8.34e-05	0.00268243	15	Q13418	ILK	Integrin-linked protein kinase	1	-34.1083	0.658917
_AGSFITGIDVTSK_	AGSFITGIDVTSK	NCBP3_HUMAN	_AGSFITGIDVTSK_	Q53F19	-0.471764	0.471764	8.4e-05	0.00269311	15	Q53F19	NCBP3	Nuclear cap-binding protein subunit 3	1	-27.8918	0.721082
_AVVDDDANNAK_	AVVDDDANNAK	CD81_HUMAN	_AVVDDDANNAK_	P60033	-0.846248	0.846248	8.4e-05	0.00269313	15	P60033	CD81	CD81 antigen	1	-44.377	0.55623
_ALC[+C2+H3+N+O]SFVTEDEVEWMR_	ALCSFVTEDEVEWMR	RT09_HUMAN	_ALC[+C2+H3+N+O]SFVTEDEVEWMR_	P82933	0.468859	0.468859	8.45e-05	0.00270244	15	P82933	MRPS9	28S ribosomal protein S9, mitochondrial	1	38.4015	1.38401
_ETTEAAC[+C2+H3+N+O]R_	ETTEAACR	GSTK1_HUMAN	_ETTEAAC[+C2+H3+N+O]R_	Q9Y2Q3	0.521438	0.521438	8.47e-05	0.00270821	15	Q9Y2Q3	GSTK1	Glutathione S-transferase kappa 1	1	43.5386	1.43539
_DPDPEFPTVK_	DPDPEFPTVK	PGM2_HUMAN	_DPDPEFPTVK_	Q96G03	0.590152	0.590152	8.5e-05	0.002714	15	Q96G03	PGM2	Phosphoglucomutase-2	1	50.5406	1.50541
_VKGEDEEENNLEVR_	VKGEDEEENNLEVR	RPN1_HUMAN	_VKGEDEEENNLEVR_	P04843	-0.898304	0.898304	8.56e-05	0.00273233	36	P04843	RPN1	Dolichyl-diphosphooligosaccharide--protein glycosyltransferase subunit 1	1	-46.3483	0.536517
_GVTVGEGVR_	GVTVGEGVR	GMPPA_HUMAN	_GVTVGEGVR_	Q96IJ6	0.919211	0.919211	8.93e-05	0.00281467	15	Q96IJ6	GMPPA	Mannose-1-phosphate guanyltransferase alpha	1	89.1081	1.89108
_TENC[+C2+H3+N+O]LSSC[+C2+H3+N+O]VDR_	TENCLSSCVDR	TIM8B_HUMAN	_TENC[+C2+H3+N+O]LSSC[+C2+H3+N+O]VDR_	Q9Y5J9	0.479338	0.479338	9.15e-05	0.0028669	24	Q9Y5J9	TIMM8B	Mitochondrial import inner membrane translocase subunit Tim8 B	1	39.4104	1.3941
_MQLPAGEYHK_	MQLPAGEYHK	VKGC_HUMAN	_MQLPAGEYHK_	P38435	0.475366	0.475366	9.25e-05	0.00288291	30	P38435	GGCX	Vitamin K-dependent gamma-carboxylase	1	39.0271	1.39027
_SVFGNTPLDVIK_	SVFGNTPLDVIK	TXTP_HUMAN	_SVFGNTPLDVIK_	P53007	-1.4579	1.4579	9.57e-05	0.00295278	15	P53007	SLC25A1	Tricarboxylate transport protein, mitochondrial	1	-63.5978	0.364022
_AGLNGLQLAVLAR_	AGLNGLQLAVLAR	WRIP1_HUMAN	_AGLNGLQLAVLAR_	Q96S55	-0.804523	0.804523	9.6e-05	0.00295531	15	Q96S55	WRNIP1	ATPase WRNIP1	1	-42.7449	0.572551
_NLAYDTLPVLIH_	NLAYDTLPVLIH	PLOD1_HUMAN	_NLAYDTLPVLIH_	Q02809	-0.869213	0.869213	9.6e-05	0.00295531	18	Q02809	PLOD1	Procollagen-lysine,2-oxoglutarate 5-dioxygenase 1	1	-45.2555	0.547445
_VNPASPSGVFPA_	VNPASPSGVFPA	TYW4_HUMAN	_VNPASPSGVFPA_	O60294	1.47973	1.47973	9.6e-05	0.00295531	18	O60294	LCMT2	tRNA wybutosine-synthesizing protein 4	1	178.896	2.78896
_VFDGHGGIR_	VFDGHGGIR	ILKAP_HUMAN	_VFDGHGGIR_	Q9H0C8	1.1145	1.1145	0.000101832	0.00308741	18	Q9H0C8	ILKAP	Integrin-linked kinase-associated serine/threonine phosphatase 2C	1	116.52	2.1652
_AVETNIVC[+C2+H3+N+O]K_	AVETNIVCK	SH3B4_HUMAN	_AVETNIVC[+C2+H3+N+O]K_	Q9P0V3	-0.463323	0.463323	0.000104025	0.00313737	15	Q9P0V3	SH3BP4	SH3 domain-binding protein 4	1	-27.4686	0.725314
_IFGPPWM[+O]AFK_	IFGPPWMAFK	MUC18_HUMAN	_IFGPPWM[+O]AFK_	P43121	-1.21364	1.21364	0.000105502	0.00316999	18	P43121	MCAM	Cell surface glycoprotein MUC18	1	-56.882	0.43118
_YGTDPTPQHYPSFGVT_	YGTDPTPQHYPSFGVT	FYN_HUMAN	_YGTDPTPQHYPSFGVT_	P06241	-1.04326	1.04326	0.000109178	0.00325232	15	P06241	FYN	Tyrosine-protein kinase Fyn	1	-51.4771	0.485229
_ATGEADVHFETHEDAVAAMLK_	ATGEADVHFETHEDAVAAMLK	GRSF1_HUMAN	_ATGEADVHFETHEDAVAAMLK_	Q12849	1.44979	1.44979	0.000110263	0.00326715	15	Q12849	GRSF1	G-rich sequence factor 1	1	173.168	2.73168
_EDVTQVSSAYQK_	EDVTQVSSAYQK	SRC8_HUMAN	_EDVTQVSSAYQK_	Q14247	-0.785453	0.785453	0.000115908	0.00339895	15	Q14247	CTTN	Src substrate cortactin	1	-41.983	0.58017
_VC[+C2+H3+N+O]DATYDK_	VCDATYDK	TP4A2_HUMAN	_VC[+C2+H3+N+O]DATYDK_	Q12974	0.665329	0.665329	0.000117383	0.00342569	18	Q12974	PTP4A2	Protein tyrosine phosphatase type IVA 2	1	58.593	1.58593
_GTAQTPSASR_	GTAQTPSASR	NU188_HUMAN	_GTAQTPSASR_	Q5SRE5	2.04666	2.04666	0.000120798	0.00350333	15	Q5SRE5	NUP188	Nucleoporin NUP188 homolog	1	313.148	4.13148
_EEIPSLIIK_	EEIPSLIIK	VIR_HUMAN	_EEIPSLIIK_	Q69YN4	4.80847	4.80847	0.000126006	0.00360893	15	Q69YN4	VIRMA	Protein virilizer homolog	1	2702.16	28.0216
_TLLEISDLNELLK_	TLLEISDLNELLK	RM12_HUMAN	_TLLEISDLNELLK_	P52815	-0.467144	0.467144	0.000126813	0.00362641	18	P52815	MRPL12	39S ribosomal protein L12, mitochondrial	1	-27.6605	0.723395
_QAFNATAVVR_	QAFNATAVVR	KCC1A_HUMAN	_QAFNATAVVR_	Q14012	-0.483744	0.483744	0.000127445	0.00363771	15	Q14012	CAMK1	Calcium/calmodulin-dependent protein kinase type 1	1	-28.4881	0.715119
_SELLQQALC[+C2+H3+N+O]NAK_	SELLQQALCNAK	DYST_HUMAN	_SELLQQALC[+C2+H3+N+O]NAK_	Q03001	3.09818	3.09818	0.000130765	0.00370494	18	Q03001	DST	Dystonin	1	756.338	8.56338
_TRQDGSQEAPEAPLSSELEPFHPKPK_	TRQDGSQEAPEAPLSSELEPFHPKPK	MDC1_HUMAN	_TRQDGSQEAPEAPLSSELEPFHPKPK_	Q14676	0.557763	0.557763	0.00013094	0.00370647	30	Q14676	MDC1	Mediator of DNA damage checkpoint protein 1	1	47.1985	1.47199
_GFFIKPTVF_	GFFIKPTVF	AL1B1_HUMAN	_GFFIKPTVF_	P30837	-0.627804	0.627804	0.000131885	0.00372521	24	P30837	ALDH1B1	Aldehyde dehydrogenase X, mitochondrial	1	-35.2839	0.647161
_LFLLQDSGR_	LFLLQDSGR	WDR6_HUMAN	_LFLLQDSGR_	Q9NNW5	-0.611187	0.611187	0.000132715	0.00374522	15	Q9NNW5	WDR6	WD repeat-containing protein 6	1	-34.5342	0.654658
_VAMEDR_	VAMEDR	SAFB2_HUMAN	_VAMEDR_	Q14151	1.06085	1.06085	0.000133958	0.00377221	15	Q14151	SAFB2	Scaffold attachment factor B2	1	108.617	2.08617
_GAGDLLPK_	GAGDLLPK	ELOA1_HUMAN	_GAGDLLPK_	Q14241	1.07482	1.07482	0.000141694	0.00391818	15	Q14241	ELOA	Elongin-A	1	110.645	2.10645
_RVEEIKGEVC[+C2+H3+N+O]_	RVEEIKGEVC	ZW10_HUMAN	_RVEEIKGEVC[+C2+H3+N+O]_	O43264	-0.525517	0.525517	0.000142374	0.00392991	15	O43264	ZW10	Centromere/kinetochore protein zw10 homolog	1	-30.529	0.69471
_VENMIIPAQGHFGIS_	VENMIIPAQGHFGIS	LMAN1_HUMAN	_VENMIIPAQGHFGIS_	P49257	-0.635697	0.635697	0.000145615	0.00399187	18	P49257	LMAN1	Protein ERGIC-53	1	-35.637	0.64363
_NIFLNQVLAEINK_	NIFLNQVLAEINK	EXOC4_HUMAN	_NIFLNQVLAEINK_	Q96A65	-0.624906	0.624906	0.000150404	0.0040903	15	Q96A65	EXOC4	Exocyst complex component 4	1	-35.1538	0.648462
_SVTTFTGEPNTC[+C2+H3+N+O]PR_	SVTTFTGEPNTCPR	CRIP2_HUMAN	_SVTTFTGEPNTC[+C2+H3+N+O]PR_	P52943	-0.924712	0.924712	0.00015265	0.0041343	21	P52943	CRIP2	Cysteine-rich protein 2	1	-47.3214	0.526786
_TLATLSENNM[+O]EAK_	TLATLSENNMEAK	RM46_HUMAN	_TLATLSENNM[+O]EAK_	Q9H2W6	-0.835983	0.835983	0.000155687	0.00419067	21	Q9H2W6	MRPL46	39S ribosomal protein L46, mitochondrial	1	-43.9799	0.560201
_KVEELEGEITTLNHK_	KVEELEGEITTLNHK	BST2_HUMAN	_KVEELEGEITTLNHK_	Q10589	0.526519	0.526519	0.000158606	0.00425062	42	Q10589	BST2	Bone marrow stromal antigen 2	1	44.0449	1.44045
_FRPDM[+O]EEEEAK_	FRPDMEEEEAK	PSB7_HUMAN	_FRPDM[+O]EEEEAK_	Q99436	-0.614641	0.614641	0.000166328	0.00439691	18	Q99436	PSMB7	Proteasome subunit beta type-7	1	-34.6908	0.653092
_PYC[+C2+H3+N+O]QNC[+C2+H3+N+O]FLK_	PYCQNCFLK	PAXI_HUMAN	_PYC[+C2+H3+N+O]QNC[+C2+H3+N+O]FLK_	P49023	1.40229	1.40229	0.000166355	0.00439691	15	P49023	PXN	Paxillin	1	164.322	2.64322
_AQAVHPGYGFLSENK_	AQAVHPGYGFLSENK	PCCA_HUMAN	_AQAVHPGYGFLSENK_	P05165	0.588376	0.588376	0.000184471	0.00472002	18	P05165	PCCA	Propionyl-CoA carboxylase alpha chain, mitochondrial	1	50.3554	1.50355
_LLIQAEQTSDGPNPC[+C2+H3+N+O]DMVK_	LLIQAEQTSDGPNPCDMVK	CA2D1_HUMAN	_LLIQAEQTSDGPNPC[+C2+H3+N+O]DMVK_	P54289	0.528108	0.528108	0.000192324	0.00487895	15	P54289	CACNA2D1	Voltage-dependent calcium channel subunit alpha-2/delta-1	1	44.2037	1.44204
_IYSFNSTNDSSGPANLDK_	IYSFNSTNDSSGPANLDK	DHX29_HUMAN	_IYSFNSTNDSSGPANLDK_	Q7Z478	-0.480051	0.480051	0.000194143	0.00491022	15	Q7Z478	DHX29	ATP-dependent RNA helicase DHX29	1	-28.3047	0.716953
_VAASSDIGDPLRELGSEC[+C2+H3+N+O]GIEFDEEK_	VAASSDIGDPLRELGSECGIEFDEEK	OST48_HUMAN	_VAASSDIGDPLRELGSEC[+C2+H3+N+O]GIEFDEEK_	P39656	-0.617564	0.617564	0.000198723	0.00499317	15	P39656	DDOST	Dolichyl-diphosphooligosaccharide--protein glycosyltransferase 48 kDa subunit	1	-34.823	0.65177
_PVLLQVAESAYR_	PVLLQVAESAYR	CMC2_HUMAN	_PVLLQVAESAYR_	Q9UJS0	2.08346	2.08346	0.000203031	0.0050655	18	Q9UJS0	SLC25A13	Calcium-binding mitochondrial carrier protein Aralar2	1	323.822	4.23822
_FSVVSPSSFENVK_	FSVVSPSSFENVK	CDC42_HUMAN	_FSVVSPSSFENVK_	P60953	-0.476094	0.476094	0.000204462	0.0050893	24	P60953	CDC42	Cell division control protein 42 homolog	1	-28.1079	0.718921
_SLQHYLELGR_	SLQHYLELGR	UBE4B_HUMAN	_SLQHYLELGR_	O95155	-0.938882	0.938882	0.00021296	0.0052241	15	O95155	UBE4B	Ubiquitin conjugation factor E4 B	1	-47.8363	0.521637
_EEENQESLR_	EEENQESLR	NEST_HUMAN	_EEENQESLR_	P48681	0.544607	0.544607	0.000218382	0.00532451	15	P48681	NES	Nestin	1	45.8623	1.45862
_SIPPFPVSGHDIR_	SIPPFPVSGHDIR	TRNT1_HUMAN	_SIPPFPVSGHDIR_	Q96Q11	0.619369	0.619369	0.00021882	0.0053283	15	Q96Q11	TRNT1	CCA tRNA nucleotidyltransferase 1, mitochondrial	1	53.6203	1.5362
_EAAVSHAGSMHR_	EAAVSHAGSMHR	NCKP1_HUMAN	_EAAVSHAGSMHR_	Q9Y2A7	0.592985	0.592985	0.000234648	0.00561851	15	Q9Y2A7	NCKAP1	Nck-associated protein 1	1	50.8364	1.50836
_VTTV_	VTTV	COPA_HUMAN	_VTTV_	P53621	-1.48242	1.48242	0.000236775	0.00565365	15	P53621	COPA	Coatomer subunit alpha	1	-64.2112	0.357888
_VLSLETSVNELNSQLNESK_	VLSLETSVNELNSQLNESK	EEA1_HUMAN	_VLSLETSVNELNSQLNESK_	Q15075	-0.512593	0.512593	0.00024149	0.00573459	15	Q15075	EEA1	Early endosome antigen 1	1	-29.9038	0.700962
_QQFLNDLR_	QQFLNDLR	SC24D_HUMAN	_QQFLNDLR_	O94855	1.88026	1.88026	0.000244618	0.00578804	15	O94855	SEC24D	Protein transport protein Sec24D	1	268.142	3.68142
_EHKPSSIDR_	EHKPSSIDR	PRUN2_HUMAN	_EHKPSSIDR_	Q8WUY3	-0.537021	0.537021	0.000247608	0.00583481	15	Q8WUY3	PRUNE2	Protein prune homolog 2	1	-31.0807	0.689193
_DNLLLDM[+O]YLAPHVR_	DNLLLDMYLAPHVR	CSN1_HUMAN	_DNLLLDM[+O]YLAPHVR_	Q13098	-0.624017	0.624017	0.000260284	0.00603626	18	Q13098	GPS1	COP9 signalosome complex subunit 1	1	-35.1138	0.648862
_ISNESAIDFYR_	ISNESAIDFYR	NAA50_HUMAN	_ISNESAIDFYR_	Q9GZZ1	-0.912156	0.912156	0.000262496	0.00606923	15	Q9GZZ1	NAA50	N-alpha-acetyltransferase 50	1	-46.8609	0.531391
_M[+O]PPYTVVYFPVR_	MPPYTVVYFPVR	GSTP1_HUMAN	_M[+O]PPYTVVYFPVR_	P09211	-0.522901	0.522901	0.000273146	0.00624339	18	P09211	GSTP1	Glutathione S-transferase P	1	-30.4029	0.695971
_SLPIC[+C2+H3+N+O]EGLTQR_	SLPICEGLTQR	PTCD3_HUMAN	_SLPIC[+C2+H3+N+O]EGLTQR_	Q96EY7	-1.23918	1.23918	0.000276593	0.00629098	15	Q96EY7	PTCD3	Pentatricopeptide repeat domain-containing protein 3, mitochondrial	1	-57.6387	0.423613
_PIPQWIR_	PIPQWIR	RL39_HUMAN;R39L5_HUMAN	_PIPQWIR_	P62891;Q59GN2	0.556736	0.556736	0.000277041	0.00629649	15	P62891;Q59GN2	RPL39;RPL39P5	60S ribosomal protein L39;Putative 60S ribosomal protein L39-like 5	1	47.0937	1.47094
_SIPPEGLAQSELMR_	SIPPEGLAQSELMR	SYFA_HUMAN	_SIPPEGLAQSELMR_	Q9Y285	0.672797	0.672797	0.000282043	0.00637246	15	Q9Y285	FARSA	Phenylalanine--tRNA ligase alpha subunit	1	59.4161	1.59416
_DVVSR_	DVVSR	HTR5B_HUMAN	_DVVSR_	Q9P2D3	-0.744235	0.744235	0.000285974	0.00642503	15	Q9P2D3	HEATR5B	HEAT repeat-containing protein 5B	1	-40.3016	0.596984
_KAVHISNPK_	KAVHISNPK	SYFB_HUMAN	_KAVHISNPK_	Q9NSD9	-0.542175	0.542175	0.000287466	0.00644599	15	Q9NSD9	FARSB	Phenylalanine--tRNA ligase beta subunit	1	-31.3265	0.686735
_LLAMPPNETC[+C2+H3+N+O]TVK_	LLAMPPNETCTVK	HBS1L_HUMAN	_LLAMPPNETC[+C2+H3+N+O]TVK_	Q9Y450	-0.756074	0.756074	0.000287548	0.00644626	15	Q9Y450	HBS1L	HBS1-like protein	1	-40.7895	0.592105
_VWFLPPVC[+C2+H3+N+O]MAH_	VWFLPPVCMAH	F120A_HUMAN	_VWFLPPVC[+C2+H3+N+O]MAH_	Q9NZB2	-0.616677	0.616677	0.00028852	0.0064586	15	Q9NZB2	FAM120A	Constitutive coactivator of PPAR-gamma-like protein 1	1	-34.7829	0.652171
_SQELESVDEGLLQFC[+C2+H3+N+O]ANK_	SQELESVDEGLLQFCANK	RBGPR_HUMAN	_SQELESVDEGLLQFC[+C2+H3+N+O]ANK_	Q9H2M9	0.846137	0.846137	0.000289706	0.00647258	18	Q9H2M9	RAB3GAP2	Rab3 GTPase-activating protein non-catalytic subunit	1	79.7681	1.79768
_AILGDYSQQPLVQVA_	AILGDYSQQPLVQVA	AP1G1_HUMAN	_AILGDYSQQPLVQVA_	O43747	-5.84833	5.84833	0.000291009	0.00649067	18	O43747	AP1G1	AP-1 complex subunit gamma-1	1	-98.2643	0.0173571
_DPYGFGDSR_	DPYGFGDSR	NCOA5_HUMAN	_DPYGFGDSR_	Q9HCD5	4.20072	4.20072	0.000291287	0.00649217	15	Q9HCD5	NCOA5	Nuclear receptor coactivator 5	1	1738.83	18.3883
_FLPGM[+O]AIGYSSSK_	FLPGMAIGYSSSK	SPEE_HUMAN	_FLPGM[+O]AIGYSSSK_	P19623	-0.583322	0.583322	0.000292452	0.00651026	15	P19623	SRM	Spermidine synthase	1	-33.2575	0.667425
_PPPGPAEGLLR_	PPPGPAEGLLR	ICLN_HUMAN	_PPPGPAEGLLR_	P54105	0.582686	0.582686	0.000294002	0.00653063	18	P54105	CLNS1A	Methylosome subunit pICln	1	49.7635	1.49764
_ATLEC[+C2+H3+N+O]HPLTMTDPIEEHR_	ATLECHPLTMTDPIEEHR	KIF2C_HUMAN	_ATLEC[+C2+H3+N+O]HPLTMTDPIEEHR_	Q99661	0.573654	0.573654	0.000294098	0.00653112	15	Q99661	KIF2C	Kinesin-like protein KIF2C	1	48.8288	1.48829
_EREALETER_	EREALETER	SYYM_HUMAN	_EREALETER_	Q9Y2Z4	-1.21371	1.21371	0.000295142	0.00654745	33	Q9Y2Z4	YARS2	Tyrosine--tRNA ligase, mitochondrial	1	-56.8841	0.431159
_LLFSSDSDLLADAC[+C2+H3+N+O]_	LLFSSDSDLLADAC	IMA7_HUMAN	_LLFSSDSDLLADAC[+C2+H3+N+O]_	O60684	-0.840897	0.840897	0.000296213	0.00656701	15	O60684	KPNA6	Importin subunit alpha-7	1	-44.1704	0.558296
_ISSILSSLTSVMK_	ISSILSSLTSVMK	RPRD2_HUMAN	_ISSILSSLTSVMK_	Q5VT52	-0.759007	0.759007	0.000314858	0.00684207	15	Q5VT52	RPRD2	Regulation of nuclear pre-mRNA domain-containing protein 2	1	-40.9097	0.590903
_HYHPEVSK_	HYHPEVSK	NOC4L_HUMAN	_HYHPEVSK_	Q9BVI4	-0.50428	0.50428	0.000328164	0.00703336	15	Q9BVI4	NOC4L	Nucleolar complex protein 4 homolog	1	-29.4988	0.705012
_DYVIDLEK_	DYVIDLEK	SLD5_HUMAN	_DYVIDLEK_	Q9BRT9	1.35321	1.35321	0.000331445	0.00707781	15	Q9BRT9	GINS4	DNA replication complex GINS protein SLD5	1	155.481	2.55481
_SIPLEC[+C2+H3+N+O]PLSSPK_	SIPLECPLSSPK	AKAP1_HUMAN	_SIPLEC[+C2+H3+N+O]PLSSPK_	Q92667	-0.746118	0.746118	0.000339357	0.00718798	21	Q92667	AKAP1	A-kinase anchor protein 1, mitochondrial	1	-40.3794	0.596206
_VYNDLLQNPLLVPVK_	VYNDLLQNPLLVPVK	BOP1_HUMAN	_VYNDLLQNPLLVPVK_	Q14137	-0.57265	0.57265	0.000361568	0.00751998	18	Q14137	BOP1	Ribosome biogenesis protein BOP1	1	-32.762	0.67238
_IAASATC[+C2+H3+N+O]GEEAPAR_	IAASATCGEEAPAR	LAMA5_HUMAN	_IAASATC[+C2+H3+N+O]GEEAPAR_	O15230	0.469375	0.469375	0.000372613	0.00769944	21	O15230	LAMA5	Laminin subunit alpha-5	1	38.451	1.38451
_ATFAEDSK_	ATFAEDSK	ECE1_HUMAN	_ATFAEDSK_	P42892	0.535923	0.535923	0.000375195	0.00773665	18	P42892	ECE1	Endothelin-converting enzyme 1	1	44.987	1.44987
_ITDTC[+C2+H3+N+O]DR_	ITDTCDR	PFKAP_HUMAN	_ITDTC[+C2+H3+N+O]DR_	Q01813	-0.598107	0.598107	0.00037641	0.00775529	15	Q01813	PFKP	ATP-dependent 6-phosphofructokinase, platelet type	1	-33.938	0.66062
_LVIVNGDDPLSR_	LVIVNGDDPLSR	RPB1_HUMAN	_LVIVNGDDPLSR_	P24928	5.77514	5.77514	0.00037996	0.00781271	15	P24928	POLR2A	DNA-directed RNA polymerase II subunit RPB1	1	5376.34	54.7634
_AATSQDPEQHLTELREPAPGTNQR_	AATSQDPEQHLTELREPAPGTNQR	CSN7A_HUMAN	_AATSQDPEQHLTELREPAPGTNQR_	Q9UBW8	-2.39388	2.39388	0.000384482	0.00788107	18	Q9UBW8	COPS7A	COP9 signalosome complex subunit 7a	1	-80.973	0.19027
_LRSPFLQK_	LRSPFLQK	DBNL_HUMAN	_LRSPFLQK_	Q9UJU6	-0.497163	0.497163	0.00038656	0.00791695	18	Q9UJU6	DBNL	Drebrin-like protein	1	-29.1501	0.708499
_QSTSFLVLQEILESEEK_	QSTSFLVLQEILESEEK	PDLI1_HUMAN	_QSTSFLVLQEILESEEK_	O00151	-0.920529	0.920529	0.000391306	0.00797117	15	O00151	PDLIM1	PDZ and LIM domain protein 1	1	-47.1685	0.528315
_GEPQTVLQNPPK_	GEPQTVLQNPPK	MYOF_HUMAN	_GEPQTVLQNPPK_	Q9NZM1	-0.810063	0.810063	0.000394487	0.00800313	15	Q9NZM1	MYOF	Myoferlin	1	-42.9643	0.570357
_VDPALGEFPFAK_	VDPALGEFPFAK	ZCHC9_HUMAN	_VDPALGEFPFAK_	Q8N567	0.969333	0.969333	0.00040285	0.00811947	15	Q8N567	ZCCHC9	Zinc finger CCHC domain-containing protein 9	1	95.7935	1.95793
_INPVPPGGSR_	INPVPPGGSR	SSBP3_HUMAN	_INPVPPGGSR_	Q9BWW4	-0.546621	0.546621	0.000413607	0.00827376	15	Q9BWW4	SSBP3	Single-stranded DNA-binding protein 3	1	-31.5378	0.684622
_AANVQEPEK_	AANVQEPEK	RRP1_HUMAN	_AANVQEPEK_	P56182	-0.477123	0.477123	0.000413833	0.00827648	15	P56182	RRP1	Ribosomal RNA processing protein 1 homolog A	1	-28.1591	0.718409
_EGIDIGEPLTDC[+C2+H3+N+O]LK_	EGIDIGEPLTDCLK	HERC2_HUMAN	_EGIDIGEPLTDC[+C2+H3+N+O]LK_	O95714	-0.801729	0.801729	0.000415119	0.00829501	18	O95714	HERC2	E3 ubiquitin-protein ligase HERC2	1	-42.6339	0.573661
_KAETVLDLMVTNSQK_	KAETVLDLMVTNSQK	ASB6_HUMAN	_KAETVLDLMVTNSQK_	Q9NWX5	0.82447	0.82447	0.0004238	0.00842461	15	Q9NWX5	ASB6	Ankyrin repeat and SOCS box protein 6	1	77.0884	1.77088
_DQTFFLSQVSQDALR_	DQTFFLSQVSQDALR	MTU1_HUMAN	_DQTFFLSQVSQDALR_	O75648	0.642967	0.642967	0.000424594	0.00843677	15	O75648	TRMU	Mitochondrial tRNA-specific 2-thiouridylase 1	1	56.1537	1.56154
_AMGYFLK_	AMGYFLK	LRBA_HUMAN	_AMGYFLK_	P50851	0.525608	0.525608	0.000424863	0.00844029	15	P50851	LRBA	Lipopolysaccharide-responsive and beige-like anchor protein	1	43.954	1.43954
_ALQLLVNYHSC[+C2+H3+N+O]R_	ALQLLVNYHSCR	TTPAL_HUMAN	_ALQLLVNYHSC[+C2+H3+N+O]R_	Q9BTX7	3.20376	3.20376	0.000426023	0.00845603	15	Q9BTX7	TTPAL	Alpha-tocopherol transfer protein-like	1	821.355	9.21355
_VQLEELRDDLELY_	VQLEELRDDLELY	COG2_HUMAN	_VQLEELRDDLELY_	Q14746	-2.14596	2.14596	0.000426932	0.0084686	15	Q14746	COG2	Conserved oligomeric Golgi complex subunit 2	1	-77.4055	0.225945
_QFGFMQK_	QFGFMQK	ITPR1_HUMAN	_QFGFMQK_	Q14643	-1.32274	1.32274	0.000434718	0.00854759	15	Q14643	ITPR1	Inositol 1,4,5-trisphosphate receptor type 1	1	-60.0225	0.399775
_KYQEQELPPSPPSAPR_	KYQEQELPPSPPSAPR	RRAS_HUMAN	_KYQEQELPPSPPSAPR_	P10301	-0.806253	0.806253	0.000436265	0.00856522	15	P10301	RRAS	Ras-related protein R-Ras	1	-42.8135	0.571865
_NTLENMLVR_	NTLENMLVR	ZMYM2_HUMAN	_NTLENMLVR_	Q9UBW7	0.658496	0.658496	0.000436359	0.00856524	15	Q9UBW7	ZMYM2	Zinc finger MYM-type protein 2	1	57.8437	1.57844
_YNPLQGQK_	YNPLQGQK	CCN1_HUMAN	_YNPLQGQK_	O00622	-0.565952	0.565952	0.000439074	0.00859656	15	O00622	CCN1	CCN family member 1	1	-32.4491	0.675509
_HGEEVTPEDVLSAA_	HGEEVTPEDVLSAA	PYC_HUMAN	_HGEEVTPEDVLSAA_	P11498	-0.736572	0.736572	0.00044107	0.0086228	15	P11498	PC	Pyruvate carboxylase, mitochondrial	1	-39.9836	0.600164
_LVLSEEAVR_	LVLSEEAVR	CEP72_HUMAN	_LVLSEEAVR_	Q9P209	1.09398	1.09398	0.000470625	0.00904703	15	Q9P209	CEP72	Centrosomal protein of 72 kDa	1	113.462	2.13462
_LAEC[+C2+H3+N+O]VSVAPVTVETPP_	LAECVSVAPVTVETPP	DOK1_HUMAN	_LAEC[+C2+H3+N+O]VSVAPVTVETPP_	Q99704	-0.755524	0.755524	0.00047101	0.00905066	27	Q99704	DOK1	Docking protein 1	1	-40.7669	0.592331
_KQEEELTKR_	KQEEELTKR	UBXN4_HUMAN	_KQEEELTKR_	Q92575	-0.685764	0.685764	0.000471795	0.00906196	15	Q92575	UBXN4	UBX domain-containing protein 4	1	-37.8324	0.621676
_ASFDSTVR_	ASFDSTVR	TBL1R_HUMAN	_ASFDSTVR_	Q9BZK7	0.602259	0.602259	0.000473523	0.00908947	15	Q9BZK7	TBL1XR1	F-box-like/WD repeat-containing protein TBL1XR1	1	51.8092	1.51809
_RVSEMPAAK_	RVSEMPAAK	T2FA_HUMAN	_RVSEMPAAK_	P35269	0.896301	0.896301	0.000474537	0.00910513	15	P35269	GTF2F1	General transcription factor IIF subunit 1	1	86.1288	1.86129
_QSSQDNELK_	QSSQDNELK	PPIG_HUMAN	_QSSQDNELK_	Q13427	-0.46264	0.46264	0.000478629	0.00915908	18	Q13427	PPIG	Peptidyl-prolyl cis-trans isomerase G	1	-27.4343	0.725657
_LLDEATSALDTESEK_	LLDEATSALDTESEK	MDR1_HUMAN	_LLDEATSALDTESEK_	P08183	0.973024	0.973024	0.000479125	0.00916369	15	P08183	ABCB1	Multidrug resistance protein 1	1	96.295	1.96295
_AHFNLDESGVLSLDR_	AHFNLDESGVLSLDR	HYOU1_HUMAN	_AHFNLDESGVLSLDR_	Q9Y4L1	0.552755	0.552755	0.000479793	0.0091678	15	Q9Y4L1	HYOU1	Hypoxia up-regulated protein 1	1	46.6884	1.46688
_TLDPLWK_	TLDPLWK	MRCKB_HUMAN	_TLDPLWK_	Q9Y5S2	0.804319	0.804319	0.000486012	0.00926743	15	Q9Y5S2	CDC42BPB	Serine/threonine-protein kinase MRCK beta	1	74.6322	1.74632
_MVDVGGQR_	MVDVGGQR	GNA11_HUMAN	_MVDVGGQR_	P29992	-0.746124	0.746124	0.000487035	0.00927925	15	P29992	GNA11	Guanine nucleotide-binding protein subunit alpha-11	1	-40.3797	0.596203
_HPFPC[+C2+H3+N+O]PTSYR_	HPFPCPTSYR	NCPR_HUMAN	_HPFPC[+C2+H3+N+O]PTSYR_	P16435	-0.548348	0.548348	0.000492641	0.00935581	15	P16435	POR	NADPH--cytochrome P450 reductase	1	-31.6197	0.683803
_KLDSLGLC[+C2+H3+N+O]SVSC[+C2+H3+N+O]ALEFIPNSK_	KLDSLGLCSVSCALEFIPNSK	TACO1_HUMAN	_KLDSLGLC[+C2+H3+N+O]SVSC[+C2+H3+N+O]ALEFIPNSK_	Q9BSH4	1.04939	1.04939	0.000498005	0.00943364	18	Q9BSH4	TACO1	Translational activator of cytochrome c oxidase 1	1	106.966	2.06966
_HMVDDK_	HMVDDK	RPB2_HUMAN	_HMVDDK_	P30876	-2.14717	2.14717	0.000507528	0.009559	15	P30876	POLR2B	DNA-directed RNA polymerase II subunit RPB2	1	-77.4244	0.225756
_HGGLSSDAQESLEVAIQ_	HGGLSSDAQESLEVAIQ	SGTA_HUMAN	_HGGLSSDAQESLEVAIQ_	O43765	1.06083	1.06083	0.000526763	0.00979119	15	O43765	SGTA	Small glutamine-rich tetratricopeptide repeat-containing protein alpha	1	108.614	2.08614
_YLESPAGVGFSYSDDK_	YLESPAGVGFSYSDDK	PPGB_HUMAN	_YLESPAGVGFSYSDDK_	P10619	-0.879848	0.879848	0.000537567	0.00996387	15	P10619	CTSA	Lysosomal protective protein	1	-45.6575	0.543425
_M[+O]EDEFGFEIPDIDAEK_	MEDEFGFEIPDIDAEK	ACPM_HUMAN	_M[+O]EDEFGFEIPDIDAEK_	O14561	-0.472988	0.472988	0.000539765	0.00999299	18	O14561	NDUFAB1	Acyl carrier protein, mitochondrial	1	-27.9529	0.720471
_AAGLIGDLC[+C2+H3+N+O]TAFGK_	AAGLIGDLCTAFGK	IMB1_HUMAN	_AAGLIGDLC[+C2+H3+N+O]TAFGK_	Q14974	-0.892158	0.892158	3.56e-11	2.69e-08	21	Q14974	KPNB1	Importin subunit beta-1	1	-46.1192	0.538808
_ENIQPGEQK_	ENIQPGEQK	IF4G1_HUMAN	_ENIQPGEQK_	Q04637	0.501953	0.501953	1.6e-10	9.21e-08	21	Q04637	EIF4G1	Eukaryotic translation initiation factor 4 gamma 1	1	41.6129	1.41613
_LTESPC[+C2+H3+N+O]ALVASQYGWSGNMER_	LTESPCALVASQYGWSGNMER	ENPL_HUMAN	_LTESPC[+C2+H3+N+O]ALVASQYGWSGNMER_	P14625	0.51127	0.51127	3.37e-15	1.02e-11	48	P14625	HSP90B1	Endoplasmin	1	42.5304	1.4253
_VLQATVVAVGSGSK_	VLQATVVAVGSGSK	CH10_HUMAN	_VLQATVVAVGSGSK_	P61604	0.480014	0.480014	9.24e-08	1.51e-05	51	P61604	HSPE1	10 kDa heat shock protein, mitochondrial	1	39.4757	1.39476
_GKDWHRPC[+C2+H3+N+O]LK_	GKDWHRPCLK	CRIP1_HUMAN	_GKDWHRPC[+C2+H3+N+O]LK_	P50238	-0.54467	0.54467	1.65e-07	2.36e-05	36	P50238	CRIP1	Cysteine-rich protein 1	1	-31.4452	0.685548
_DGEDQTQDTELVETRPAGDGTFQK_	DGEDQTQDTELVETRPAGDGTFQK	1A68_HUMAN	_DGEDQTQDTELVETRPAGDGTFQK_	P01891	-1.08777	1.08777	1.9e-07	2.61e-05	51	P01891	HLA-A	HLA class I histocompatibility antigen, A-68 alpha chain	1	-52.9512	0.470488
_IEVEKPFAIA_	IEVEKPFAIA	PPIB_HUMAN	_IEVEKPFAIA_	P23284	-0.50266	0.50266	3.43e-07	4.13e-05	45	P23284	PPIB	Peptidyl-prolyl cis-trans isomerase B	1	-29.4196	0.705804
_SLEGDHSTPPSAYGSVK_	SLEGDHSTPPSAYGSVK	ANXA2_HUMAN	_SLEGDHSTPPSAYGSVK_	P07355	-0.959521	0.959521	2.36e-09	7.94e-07	54	P07355	ANXA2	Annexin A2	1	-48.5772	0.514228
_AAAPASVPAQAPK_	AAAPASVPAQAPK	RL29_HUMAN	_AAAPASVPAQAPK_	P47914	-0.934147	0.934147	1.06e-06	9.94e-05	24	P47914	RPL29	60S ribosomal protein L29	1	-47.6648	0.523352
_TIIGSFNGALAAVPVQDLGSTVIK_	TIIGSFNGALAAVPVQDLGSTVIK	THIC_HUMAN	_TIIGSFNGALAAVPVQDLGSTVIK_	Q9BWD1	-0.504012	0.504012	1.15e-06	0.000105693	48	Q9BWD1	ACAT2	Acetyl-CoA acetyltransferase, cytosolic	1	-29.4857	0.705143
_DTEEDEEEDEKDK_	DTEEDEEEDEKDK	NUDC_HUMAN	_DTEEDEEEDEKDK_	Q9Y266	0.499822	0.499822	1.31e-06	0.000117138	21	Q9Y266	NUDC	Nuclear migration protein nudC	1	41.4039	1.41404
_LIVPPHLGYGSIGLA_	LIVPPHLGYGSIGLA	FKB10_HUMAN	_LIVPPHLGYGSIGLA_	Q96AY3	-1.26071	1.26071	1.37e-06	0.000121005	18	Q96AY3	FKBP10	Peptidyl-prolyl cis-trans isomerase FKBP10	1	-58.2662	0.417338
_PGQFIHTNWTGHGGTVSSS_	PGQFIHTNWTGHGGTVSSS	6PGD_HUMAN	_PGQFIHTNWTGHGGTVSSS_	P52209	-0.702378	0.702378	1.53e-06	0.000131413	18	P52209	PGD	6-phosphogluconate dehydrogenase, decarboxylating	1	-38.5442	0.614558
_GDDALEK_	GDDALEK	SERC_HUMAN	_GDDALEK_	Q9Y617	-0.466377	0.466377	1.87e-06	0.000152679	39	Q9Y617	PSAT1	Phosphoserine aminotransferase	1	-27.622	0.72378
_TDLEDKNEWK_	TDLEDKNEWK	LMAN2_HUMAN	_TDLEDKNEWK_	Q12907	-0.744289	0.744289	3.06e-06	0.000223109	30	Q12907	LMAN2	Vesicular integral-membrane protein VIP36	1	-40.3038	0.596962
_GLDLWQVK_	GLDLWQVK	CALR_HUMAN	_GLDLWQVK_	P27797	-0.516276	0.516276	8.91e-09	2.31e-06	45	P27797	CALR	Calreticulin	1	-30.0825	0.699175
_DVVYALKR_	DVVYALKR	H4_HUMAN	_DVVYALKR_	P62805	-1.08323	1.08323	3.54e-06	0.000250385	21	P62805	HIST1H4A	Histone H4	1	-52.803	0.47197
_SSLVPALTDFVR_	SSLVPALTDFVR	CUTA_HUMAN	_SSLVPALTDFVR_	O60888	-0.573508	0.573508	3.69e-06	0.000259293	18	O60888	CUTA	Protein CutA	1	-32.8019	0.671981
_MDSTANEVEAVK_	MDSTANEVEAVK	PDIA1_HUMAN	_MDSTANEVEAVK_	P07237	0.544769	0.544769	1.14e-08	2.78e-06	27	P07237	P4HB	Protein disulfide-isomerase	1	45.8787	1.45879
_VFFVHEGYQGLVDGGDHIK_	VFFVHEGYQGLVDGGDHIK	PFKAM_HUMAN	_VFFVHEGYQGLVDGGDHIK_	P08237	-0.50406	0.50406	4.09e-06	0.00028163	30	P08237	PFKM	ATP-dependent 6-phosphofructokinase, muscle type	1	-29.488	0.70512
_ASILGKPADR_	ASILGKPADR	DOPD_HUMAN	_ASILGKPADR_	P30046	-0.788461	0.788461	4.67e-06	0.000312214	18	P30046	DDT	D-dopachrome decarboxylase	1	-42.1038	0.578962
_AATGTSTSTPAAPTAR_	AATGTSTSTPAAPTAR	RL1D1_HUMAN	_AATGTSTSTPAAPTAR_	O76021	-0.489283	0.489283	5.85e-06	0.000369217	24	O76021	RSL1D1	Ribosomal L1 domain-containing protein 1	1	-28.7621	0.712379
_DNLWDLTDASVVC[+C2+H3+N+O]R_	DNLWDLTDASVVCR	LG3BP_HUMAN	_DNLWDLTDASVVC[+C2+H3+N+O]R_	Q08380	-0.472884	0.472884	5.91e-06	0.000372375	18	Q08380	LGALS3BP	Galectin-3-binding protein	1	-27.9477	0.720523
_STESLQANVQ_	STESLQANVQ	RL13_HUMAN	_STESLQANVQ_	P26373	0.515107	0.515107	6.9e-06	0.000422897	18	P26373	RPL13	60S ribosomal protein L13	1	42.9101	1.4291
_RIVEQDTMPPK_	RIVEQDTMPPK	DDX3X_HUMAN	_RIVEQDTMPPK_	O00571	-1.32114	1.32114	7.35e-06	0.000442131	15	O00571	DDX3X	ATP-dependent RNA helicase DDX3X	1	-59.9781	0.400219
_TTAAPAAAAAPAK_	TTAAPAAAAAPAK	RLA0_HUMAN	_TTAAPAAAAAPAK_	P05388	-0.500562	0.500562	8.83e-06	0.000510577	24	P05388	RPLP0	60S acidic ribosomal protein P0	1	-29.3168	0.706831
_RVPPPPPIAR_	RVPPPPPIAR	HNRPC_HUMAN	_RVPPPPPIAR_	P07910	0.512232	0.512232	9.44e-06	0.000537967	39	P07910	HNRNPC	Heterogeneous nuclear ribonucleoproteins C1/C2	1	42.6255	1.42626
_LLEFNQGKLPFAAA_	LLEFNQGKLPFAAA	GARS_HUMAN	_LLEFNQGKLPFAAA_	P41250	-0.784009	0.784009	9.83e-06	0.000554247	15	P41250	GARS	Glycine--tRNA ligase	1	-41.9249	0.580751
_IDLGVHVDGF_	IDLGVHVDGF	PA2G4_HUMAN	_IDLGVHVDGF_	Q9UQ80	2.34933	2.34933	1.08e-05	0.000596256	15	Q9UQ80	PA2G4	Proliferation-associated protein 2G4	1	409.588	5.09588
_KSHEAEVLK_	KSHEAEVLK	STMN1_HUMAN	_KSHEAEVLK_	P16949	-0.553737	0.553737	1.1e-05	0.000600959	18	P16949	STMN1	Stathmin	1	-31.8747	0.681253
_ATVGFESLEEC[+C2+H3+N+O]YMAK_	ATVGFESLEECYMAK	ODP2_HUMAN	_ATVGFESLEEC[+C2+H3+N+O]YMAK_	P10515	0.592426	0.592426	1.29e-05	0.000682999	15	P10515	DLAT	Dihydrolipoyllysine-residue acetyltransferase component of pyruvate dehydrogenase complex, mitochondrial	1	50.778	1.50778
_SDQSENVDR_	SDQSENVDR	ATIF1_HUMAN	_SDQSENVDR_	Q9UII2	0.460839	0.460839	1.44e-05	0.000742895	15	Q9UII2	ATP5IF1	ATPase inhibitor, mitochondrial	1	37.6342	1.37634
_ESVHGTAPDIAGK_	ESVHGTAPDIAGK	IDH3A_HUMAN	_ESVHGTAPDIAGK_	P50213	-0.741902	0.741902	1.89e-05	0.000898233	33	P50213	IDH3A	Isocitrate dehydrogenase [NAD] subunit alpha, mitochondrial	1	-40.205	0.59795
_DADAVLTNLQTLR_	DADAVLTNLQTLR	PLOD3_HUMAN	_DADAVLTNLQTLR_	O60568	-1.47478	1.47478	1.98e-05	0.000928794	18	O60568	PLOD3	Multifunctional procollagen lysine hydroxylase and glycosyltransferase LH3	1	-64.0211	0.359789
_IALNNVGEDFQGGGC[+C2+H3+N+O]K_	IALNNVGEDFQGGGCK	PLOD2_HUMAN	_IALNNVGEDFQGGGC[+C2+H3+N+O]K_	O00469	-0.496027	0.496027	2.32e-05	0.00104896	18	O00469	PLOD2	Procollagen-lysine,2-oxoglutarate 5-dioxygenase 2	1	-29.0943	0.709057
_NNQFQAL_	NNQFQAL	PTBP1_HUMAN	_NNQFQAL_	P26599	-0.790818	0.790818	2.48e-05	0.00110053	24	P26599	PTBP1	Polypyrimidine tract-binding protein 1	1	-42.1984	0.578016
_GSAPAADKEEPAAAGSGAASPSAAEK_	GSAPAADKEEPAAAGSGAASPSAAEK	MARCS_HUMAN	_GSAPAADKEEPAAAGSGAASPSAAEK_	P29966	-0.639383	0.639383	2.48e-05	0.00110089	18	P29966	MARCKS	Myristoylated alanine-rich C-kinase substrate	1	-35.8013	0.641987
_STPSAAFPSDATAEQGPILTK_	STPSAAFPSDATAEQGPILTK	ILF3_HUMAN	_STPSAAFPSDATAEQGPILTK_	Q12906	-0.806148	0.806148	2.5e-05	0.00110525	15	Q12906	ILF3	Interleukin enhancer-binding factor 3	1	-42.8093	0.571907
_SSASFSTTAVSAR_	SSASFSTTAVSAR	STXB1_HUMAN	_SSASFSTTAVSAR_	P61764	-0.60764	0.60764	2.5e-05	0.00110813	21	P61764	STXBP1	Syntaxin-binding protein 1	1	-34.373	0.65627
_AREETDKEEPASK_	AREETDKEEPASK	LA_HUMAN	_AREETDKEEPASK_	P05455	-0.637334	0.637334	2.62e-05	0.00114835	48	P05455	SSB	Lupus La protein	1	-35.71	0.6429
_FLSDEIKEER_	FLSDEIKEER	C1QBP_HUMAN	_FLSDEIKEER_	Q07021	-0.466351	0.466351	2.75e-05	0.00119114	42	Q07021	C1QBP	Complement component 1 Q subcomponent-binding protein, mitochondrial	1	-27.6207	0.723793
_TVTAQFPGAC[+C2+H3+N+O]GLR_	TVTAQFPGACGLR	TADBP_HUMAN	_TVTAQFPGAC[+C2+H3+N+O]GLR_	Q13148	-0.613197	0.613197	3.14e-05	0.00131524	18	Q13148	TARDBP	TAR DNA-binding protein 43	1	-34.6254	0.653746
_MNTELAAFTK_	MNTELAAFTK	S10AB_HUMAN	_MNTELAAFTK_	P31949	0.498466	0.498466	3.23e-05	0.00134371	24	P31949	S100A11	Protein S100-A11	1	41.271	1.41271
_GDSKKDDEENYLDLF_	GDSKKDDEENYLDLF	KHDR1_HUMAN	_GDSKKDDEENYLDLF_	Q07666	0.565051	0.565051	4.03e-05	0.00158664	36	Q07666	KHDRBS1	KH domain-containing, RNA-binding, signal transduction-associated protein 1	1	47.9439	1.47944
_NSPHSESFVSPEAVAEPPQPTAVPLELAK_	NSPHSESFVSPEAVAEPPQPTAVPLELAK	MAP4_HUMAN	_NSPHSESFVSPEAVAEPPQPTAVPLELAK_	P27816	-0.699805	0.699805	4.27e-05	0.00164619	21	P27816	MAP4	Microtubule-associated protein 4	1	-38.4345	0.615655
_SNLFEDATSALVTGQ_	SNLFEDATSALVTGQ	RD23B_HUMAN	_SNLFEDATSALVTGQ_	P54727	-0.731618	0.731618	4.4e-05	0.00167786	15	P54727	RAD23B	UV excision repair protein RAD23 homolog B	1	-39.7772	0.602228
_STDLVVEAIVENLK_	STDLVVEAIVENLK	HCDH_HUMAN	_STDLVVEAIVENLK_	Q16836	-0.963855	0.963855	4.83e-05	0.00179886	30	Q16836	HADH	Hydroxyacyl-coenzyme A dehydrogenase, mitochondrial	1	-48.7315	0.512685
_M[+O]LIYDPAK_	MLIYDPAK	CDK1_HUMAN	_M[+O]LIYDPAK_	P06493	-1.90687	1.90687	5.07e-05	0.00186222	15	P06493	CDK1	Cyclin-dependent kinase 1	1	-73.333	0.26667
_GNTAAQLSK_	GNTAAQLSK	ILEU_HUMAN	_GNTAAQLSK_	P30740	0.600506	0.600506	5.79e-05	0.00206283	18	P30740	SERPINB1	Leukocyte elastase inhibitor	1	51.6248	1.51625
_ENQGDEGDAGEGEN_	ENQGDEGDAGEGEN	1433B_HUMAN	_ENQGDEGDAGEGEN_	P31946	0.462835	0.462835	7.62e-05	0.00251323	15	P31946	YWHAB	14-3-3 protein beta/alpha	1	37.8247	1.37825
_RFTTGDAMSK_	RFTTGDAMSK	COTL1_HUMAN	_RFTTGDAMSK_	Q14019	2.69067	2.69067	7.7e-05	0.00253461	15	Q14019	COTL1	Coactosin-like protein	1	545.613	6.45613
_TFPGC[+C2+H3+N+O]TIR_	TFPGCTIR	SAE2_HUMAN	_TFPGC[+C2+H3+N+O]TIR_	Q9UBT2	1.00024	1.00024	7.82e-05	0.0025612	15	Q9UBT2	UBA2	SUMO-activating enzyme subunit 2	1	100.033	2.00033
_SLEESEGNKQDLK_	SLEESEGNKQDLK	CKAP4_HUMAN	_SLEESEGNKQDLK_	Q07065	-0.672526	0.672526	9.62e-05	0.0029572	33	Q07065	CKAP4	Cytoskeleton-associated protein 4	1	-37.2593	0.627407
_EC[+C2+H3+N+O]ADLWPR_	ECADLWPR	RL23_HUMAN	_EC[+C2+H3+N+O]ADLWPR_	P62829	0.470302	0.470302	9.95e-05	0.00302763	24	P62829	RPL23	60S ribosomal protein L23	1	38.5399	1.3854
_KGTDDSMTLQ_	KGTDDSMTLQ	SAP18_HUMAN	_KGTDDSMTLQ_	O00422	0.527345	0.527345	0.000105344	0.00316677	15	O00422	SAP18	Histone deacetylase complex subunit SAP18	1	44.1275	1.44127
_GGEQISR_	GGEQISR	FUBP1_HUMAN	_GGEQISR_	Q96AE4	-0.629796	0.629796	0.000108508	0.00323549	24	Q96AE4	FUBP1	Far upstream element-binding protein 1	1	-35.3732	0.646268
_YEPVAEIGVGAY_	YEPVAEIGVGAY	CDK4_HUMAN	_YEPVAEIGVGAY_	P11802	0.573645	0.573645	0.000116871	0.00341599	15	P11802	CDK4	Cyclin-dependent kinase 4	1	48.8279	1.48828
_GFDFTGAVEDISK_	GFDFTGAVEDISK	AATM_HUMAN	_GFDFTGAVEDISK_	P00505	-1.97564	1.97564	0.000130923	0.00370647	15	P00505	GOT2	Aspartate aminotransferase, mitochondrial	1	-74.5743	0.254257
_YLAHLVGDQDQFDSFLK_	YLAHLVGDQDQFDSFLK	AMPB_HUMAN	_YLAHLVGDQDQFDSFLK_	Q9H4A4	0.461845	0.461845	0.00013331	0.00375739	21	Q9H4A4	RNPEP	Aminopeptidase B	1	37.7302	1.3773
_GQNPTNAEVLK_	GQNPTNAEVLK	MYL6_HUMAN	_GQNPTNAEVLK_	P60660	-0.580485	0.580485	0.000140076	0.00388561	27	P60660	MYL6	Myosin light polypeptide 6	1	-33.1261	0.668739
_EYQLNDSAAYYLNDLDR_	EYQLNDSAAYYLNDLDR	GNAI1_HUMAN	_EYQLNDSAAYYLNDLDR_	P63096	0.470851	0.470851	0.000169407	0.00444135	18	P63096	GNAI1	Guanine nucleotide-binding protein G(i) subunit alpha-1	1	38.5927	1.38593
_QPTEEEASSK_	QPTEEEASSK	SF3A1_HUMAN	_QPTEEEASSK_	Q15459	1.19278	1.19278	0.000186959	0.0047705	15	Q15459	SF3A1	Splicing factor 3A subunit 1	1	128.592	2.28592
_NIPHEAFVYQK_	NIPHEAFVYQK	PANK4_HUMAN	_NIPHEAFVYQK_	Q9NVE7	-2.07647	2.07647	0.000196362	0.00495141	15	Q9NVE7	PANK4	Pantothenate kinase 4	1	-76.2906	0.237094
_RFGVPIIADGGIQ_	RFGVPIIADGGIQ	IMDH1_HUMAN	_RFGVPIIADGGIQ_	P20839	1.76822	1.76822	0.000197626	0.00497646	15	P20839	IMPDH1	Inosine-5'-monophosphate dehydrogenase 1	1	240.633	3.40633
_M[+O]AEFLDWSLC[+C2+H3+N+O]NLAR_	MAEFLDWSLCNLAR	TBCD_HUMAN	_M[+O]AEFLDWSLC[+C2+H3+N+O]NLAR_	Q9BTW9	0.474212	0.474212	0.000217511	0.00530607	15	Q9BTW9	TBCD	Tubulin-specific chaperone D	1	38.916	1.38916
_SWQGLEPR_	SWQGLEPR	DPH2_HUMAN	_SWQGLEPR_	Q9BQC3	0.618043	0.618043	0.000251977	0.00589705	15	Q9BQC3	DPH2	2-(3-amino-3-carboxypropyl)histidine synthase subunit 2	1	53.4792	1.53479
_SQDDYDEERK_	SQDDYDEERK	SRP72_HUMAN	_SQDDYDEERK_	O76094	-0.940973	0.940973	0.000258994	0.00601998	15	O76094	SRP72	Signal recognition particle subunit SRP72	1	-47.9118	0.520882
_FISNPNSIILAVTAANTDM[+O]ATSEALK_	FISNPNSIILAVTAANTDMATSEALK	DNM1L_HUMAN	_FISNPNSIILAVTAANTDM[+O]ATSEALK_	O00429	2.74703	2.74703	0.000260654	0.00604027	18	O00429	DNM1L	Dynamin-1-like protein	1	571.334	6.71334
_TVFDEAIR_	TVFDEAIR	RAC1_HUMAN	_TVFDEAIR_	P63000	0.856958	0.856958	0.000283313	0.00639093	18	P63000	RAC1	Ras-related C3 botulinum toxin substrate 1	1	81.1215	1.81122
_THPVHPELVSGTFL_	THPVHPELVSGTFL	MCM6_HUMAN	_THPVHPELVSGTFL_	Q14566	-0.70772	0.70772	0.000289217	0.00646823	15	Q14566	MCM6	DNA replication licensing factor MCM6	1	-38.7713	0.612287
_LQPGDMAAITTK_	LQPGDMAAITTK	SKIV2_HUMAN	_LQPGDMAAITTK_	Q15477	0.753085	0.753085	0.000306028	0.00672464	15	Q15477	SKIV2L	Helicase SKI2W	1	68.5393	1.68539
_IENLEDLK_	IENLEDLK	MCM2_HUMAN	_IENLEDLK_	P49736	1.41523	1.41523	0.000308009	0.00675698	15	P49736	MCM2	DNA replication licensing factor MCM2	1	166.703	2.66703
_NPLPSKETIEQE_	NPLPSKETIEQE	TYB4_HUMAN	_NPLPSKETIEQE_	P62328	0.962459	0.962459	0.000316523	0.00685561	15	P62328	TMSB4X	Thymosin beta-4	1	94.8628	1.94863
_EM[+O]AIPVLEAR_	EMAIPVLEAR	P5CS_HUMAN	_EM[+O]AIPVLEAR_	P54886	-1.1022	1.1022	0.000317876	0.00687362	15	P54886	ALDH18A1	Delta-1-pyrroline-5-carboxylate synthase	1	-53.4194	0.465806
_ETNPHHPPAWIA_	ETNPHHPPAWIA	PRP6_HUMAN	_ETNPHHPPAWIA_	O94906	-0.755179	0.755179	0.000318515	0.00688097	21	O94906	PRPF6	Pre-mRNA-processing factor 6	1	-40.7527	0.592473
_GEELSEANVR_	GEELSEANVR	DCTN1_HUMAN	_GEELSEANVR_	Q14203	0.614683	0.614683	0.00034878	0.00732525	18	Q14203	DCTN1	Dynactin subunit 1	1	53.1222	1.53122
_SLAETDK_	SLAETDK	VATA_HUMAN	_SLAETDK_	P38606	-1.2385	1.2385	0.000350367	0.00734815	15	P38606	ATP6V1A	V-type proton ATPase catalytic subunit A	1	-57.6186	0.423814
_SFDEALGLPTVK_	SFDEALGLPTVK	MUTA_HUMAN	_SFDEALGLPTVK_	P22033	-0.977585	0.977585	0.000351325	0.0073636	18	P22033	MMUT	Methylmalonyl-CoA mutase, mitochondrial	1	-49.2171	0.507829
_SSTEEEMEIEK_	SSTEEEMEIEK	GOGB1_HUMAN	_SSTEEEMEIEK_	Q14789	1.87604	1.87604	0.000361285	0.00751998	15	Q14789	GOLGB1	Golgin subfamily B member 1	1	267.067	3.67067
_LATLGGSQALGLDGEIGNFEVGK_	LATLGGSQALGLDGEIGNFEVGK	GUAD_HUMAN	_LATLGGSQALGLDGEIGNFEVGK_	Q9Y2T3	0.543333	0.543333	0.000407858	0.00819591	30	Q9Y2T3	GDA	Guanine deaminase	1	45.7335	1.45734
_AAIEVHEVLLPGLQK_	AAIEVHEVLLPGLQK	FUMH_HUMAN	_AAIEVHEVLLPGLQK_	P07954	-0.555392	0.555392	0.000415935	0.0083095	45	P07954	FH	Fumarate hydratase, mitochondrial	1	-31.9528	0.680472
_LVDEVGVDVAK_	LVDEVGVDVAK	ECHA_HUMAN	_LVDEVGVDVAK_	P40939	-1.02803	1.02803	0.000482748	0.00921663	15	P40939	HADHA	Trifunctional enzyme subunit alpha, mitochondrial	1	-50.962	0.49038
_ALDYNEYFR_	ALDYNEYFR	HPRT_HUMAN	_ALDYNEYFR_	P00492	-0.492432	0.492432	0.000492154	0.00935533	21	P00492	HPRT1	Hypoxanthine-guanine phosphoribosyltransferase	1	-28.9174	0.710826
_KLEEVLSTEGAEENGNSDKK_	KLEEVLSTEGAEENGNSDKK	PPM1G_HUMAN	_KLEEVLSTEGAEENGNSDKK_	O15355	-0.551083	0.551083	0.000505821	0.0095366	15	O15355	PPM1G	Protein phosphatase 1G	1	-31.7493	0.682507
_VADPPRDSK_	VADPPRDSK	AAAT_HUMAN	_VADPPRDSK_	Q15758	-0.550031	0.550031	0.000506578	0.009545	15	Q15758	SLC1A5	Neutral amino acid transporter B(0)	1	-31.6994	0.683006
_ETGDDYR_	ETGDDYR	DCPS_HUMAN	_ETGDDYR_	Q96C86	-0.598118	0.598118	0.00051441	0.00963165	15	Q96C86	DCPS	m7GpppX diphosphatase	1	-33.9385	0.660615
_TEFVVDNGLNPVWPAK_	TEFVVDNGLNPVWPAK	PLCG1_HUMAN	_TEFVVDNGLNPVWPAK_	P19174	-0.861815	0.861815	0.000522058	0.00973905	15	P19174	PLCG1	1-phosphatidylinositol 4,5-bisphosphate phosphodiesterase gamma-1	1	-44.974	0.55026
_GNYNNQSSNFGPMK_	GNYNNQSSNFGPMK	ROA1_HUMAN	_GNYNNQSSNFGPMK_	P09651	-0.685201	0.685201	0.000526242	0.00978545	15	P09651	HNRNPA1	Heterogeneous nuclear ribonucleoprotein A1	1	-37.8081	0.621919
_VEAAIALQVLISNQEK_	VEAAIALQVLISNQEK	IPO7_HUMAN	_VEAAIALQVLISNQEK_	O95373	0.472643	0.472643	4.86e-07	5.47e-05	33	O95373	IPO7	Importin-7	1	38.7649	1.38765
_TREEEC[+C2+H3+N+O]HFYAGGQ_	TREEECHFYAGGQ	PRDX4_HUMAN	_TREEEC[+C2+H3+N+O]HFYAGGQ_	Q13162	-0.7271	0.7271	5.12e-07	5.67e-05	36	Q13162	PRDX4	Peroxiredoxin-4	1	-39.5883	0.604117
_STSSHNLQSIFNIGSR_	STSSHNLQSIFNIGSR	MATR3_HUMAN	_STSSHNLQSIFNIGSR_	P43243	-0.825457	0.825457	5.16e-07	5.7e-05	18	P43243	MATR3	Matrin-3	1	-43.5697	0.564303
_YHQC[+C2+H3+N+O]ATIQ_	YHQCATIQ	SYTC_HUMAN	_YHQC[+C2+H3+N+O]ATIQ_	P26639	-0.57199	0.57199	6.17e-07	6.48e-05	21	P26639	TARS	Threonine--tRNA ligase, cytoplasmic	1	-32.7312	0.672688
_DALDGPAAEAEPEHSFDGL_	DALDGPAAEAEPEHSFDGL	PLEC_HUMAN	_DALDGPAAEAEPEHSFDGL_	Q15149	0.471759	0.471759	1.15e-06	0.00010611	21	Q15149	PLEC	Plectin	1	38.6799	1.3868
_TKPQDMISAGGESVAGIT_	TKPQDMISAGGESVAGIT	ICAL_HUMAN	_TKPQDMISAGGESVAGIT_	P20810	-0.722193	0.722193	1.34e-06	0.000118794	15	P20810	CAST	Calpastatin	1	-39.3825	0.606175
_YGPQYGHPPPPPPPPEYGPH_	YGPQYGHPPPPPPPPEYGPH	HNRPL_HUMAN	_YGPQYGHPPPPPPPPEYGPH_	P14866	0.905359	0.905359	1.48e-06	0.000128064	18	P14866	HNRNPL	Heterogeneous nuclear ribonucleoprotein L	1	87.301	1.87301
_AAGAASGLPGPVAQGLK_	AAGAASGLPGPVAQGLK	IPO9_HUMAN	_AAGAASGLPGPVAQGLK_	Q96P70	-0.58918	0.58918	1.65e-06	0.000139095	15	Q96P70	IPO9	Importin-9	1	-33.5279	0.664721
_FDPLSSHEGASAVVRPK_	FDPLSSHEGASAVVRPK	GAPD1_HUMAN	_FDPLSSHEGASAVVRPK_	Q14C86	-0.731329	0.731329	1.67e-06	0.000139997	18	Q14C86	GAPVD1	GTPase-activating protein and VPS9 domain-containing protein 1	1	-39.7651	0.602349
_VDQSVVNSGNLLNDMTPPVNPSR_	VDQSVVNSGNLLNDMTPPVNPSR	CALX_HUMAN	_VDQSVVNSGNLLNDMTPPVNPSR_	P27824	-0.714306	0.714306	2.28e-06	0.000177195	39	P27824	CANX	Calnexin	1	-39.0502	0.609498
_LAPGGHVGR_	LAPGGHVGR	RL4_HUMAN	_LAPGGHVGR_	P36578	-0.477144	0.477144	2.82e-06	0.000209681	18	P36578	RPL4	60S ribosomal protein L4	1	-28.1602	0.718398
_KYEQGTGC[+C2+H3+N+O]WQGPNR_	KYEQGTGCWQGPNR	GLU2B_HUMAN	_KYEQGTGC[+C2+H3+N+O]WQGPNR_	P14314	-0.600787	0.600787	3.02e-06	0.000220437	48	P14314	PRKCSH	Glucosidase 2 subunit beta	1	-34.0606	0.659394
_EELISEGK_	EELISEGK	NUDT5_HUMAN	_EELISEGK_	Q9UKK9	0.512902	0.512902	3.08e-06	0.000224253	33	Q9UKK9	NUDT5	ADP-sugar pyrophosphatase	1	42.6918	1.42692
_LKVPPAIN_	LKVPPAIN	RL7A_HUMAN	_LKVPPAIN_	P62424	-1.056	1.056	5.31e-06	0.000343526	15	P62424	RPL7A	60S ribosomal protein L7a	1	-51.9036	0.480964
_AIPLDFDVSSPLTYGTPSSR_	AIPLDFDVSSPLTYGTPSSR	MCM4_HUMAN	_AIPLDFDVSSPLTYGTPSSR_	P33991	-0.560021	0.560021	5.97e-06	0.000375234	30	P33991	MCM4	DNA replication licensing factor MCM4	1	-32.1708	0.678292
_LVGPEGFVVTEA_	LVGPEGFVVTEA	C1TC_HUMAN	_LVGPEGFVVTEA_	P11586	-0.763241	0.763241	1.35e-05	0.000709588	15	P11586	MTHFD1	C-1-tetrahydrofolate synthase, cytoplasmic	1	-41.0829	0.589171
_FDQSQIQEFK_	FDQSQIQEFK	ML12B_HUMAN	_FDQSQIQEFK_	O14950	-0.482762	0.482762	1.56e-05	0.000788381	21	O14950	MYL12B	Myosin regulatory light chain 12B	1	-28.4394	0.715606
_DGQAM[+O]LWDLNEGK_	DGQAMLWDLNEGK	RACK1_HUMAN	_DGQAM[+O]LWDLNEGK_	P63244	-0.466144	0.466144	1.61e-05	0.000803519	15	P63244	RACK1	Receptor of activated protein C kinase 1	1	-27.6103	0.723897
_M[+O]NEVISLWK_	MNEVISLWK	SPTN1_HUMAN	_M[+O]NEVISLWK_	Q13813	-0.584248	0.584248	2.03e-05	0.000946247	18	Q13813	SPTAN1	Spectrin alpha chain, non-erythrocytic 1	1	-33.3003	0.666997
_TIGTGLVTNTLAM[+O]TEEEK_	TIGTGLVTNTLAMTEEEK	EFTU_HUMAN	_TIGTGLVTNTLAM[+O]TEEEK_	P49411	0.695571	0.695571	2.79e-05	0.00120261	18	P49411	TUFM	Elongation factor Tu, mitochondrial	1	61.9525	1.61952
_EEFASTC[+C2+H3+N+O]PDDEEIELAYEQ_	EEFASTCPDDEEIELAYEQ	CLIC1_HUMAN	_EEFASTC[+C2+H3+N+O]PDDEEIELAYEQ_	O00299	0.637286	0.637286	4.05e-05	0.00159404	24	O00299	CLIC1	Chloride intracellular channel protein 1	1	55.54	1.5554
_SQDSMSSDTAR_	SQDSMSSDTAR	MCM3_HUMAN	_SQDSMSSDTAR_	P25205	0.478785	0.478785	4.95e-05	0.00182765	21	P25205	MCM3	DNA replication licensing factor MCM3	1	39.3569	1.39357
_GGPPPPNWR_	GGPPPPNWR	CTND1_HUMAN	_GGPPPPNWR_	O60716	0.933206	0.933206	0.000110615	0.00327501	18	O60716	CTNND1	Catenin delta-1	1	90.9515	1.90951
_ASPLLYTLIEK_	ASPLLYTLIEK	TFR1_HUMAN	_ASPLLYTLIEK_	P02786	-1.76682	1.76682	0.000115866	0.00339881	18	P02786	TFRC	Transferrin receptor protein 1	1	-70.6144	0.293856
_GVQGFPTIK_	GVQGFPTIK	PDIA6_HUMAN	_GVQGFPTIK_	Q15084	-0.634035	0.634035	0.000132798	0.00374526	15	Q15084	PDIA6	Protein disulfide-isomerase A6	1	-35.5628	0.644372
_SC[+C2+H3+N+O]LGGSDNFK_	SCLGGSDNFK	TEBP_HUMAN	_SC[+C2+H3+N+O]LGGSDNFK_	Q15185	0.571724	0.571724	0.000143895	0.00395532	21	Q15185	PTGES3	Prostaglandin E synthase 3	1	48.6299	1.4863
_NTQELGK_	NTQELGK	SRRT_HUMAN	_NTQELGK_	Q9BXP5	-0.530286	0.530286	0.000156383	0.00420571	15	Q9BXP5	SRRT	Serrate RNA effector molecule homolog	1	-30.7583	0.692417
_GDANTIVC[+C2+H3+N+O]NSK_	GDANTIVCNSK	LEG1_HUMAN	_GDANTIVC[+C2+H3+N+O]NSK_	P09382	-0.510321	0.510321	0.000167033	0.00440626	18	P09382	LGALS1	Galectin-1	1	-29.7934	0.702066
_VLQLM[+O]LR_	VLQLMLR	MCM5_HUMAN	_VLQLM[+O]LR_	P33992	-0.521714	0.521714	0.000181814	0.00467542	15	P33992	MCM5	DNA replication licensing factor MCM5	1	-30.3456	0.696544
_AFADALLIIPK_	AFADALLIIPK	TCPZ_HUMAN	_AFADALLIIPK_	P40227	-0.646356	0.646356	0.000187656	0.00478556	27	P40227	CCT6A	T-complex protein 1 subunit zeta	1	-36.1108	0.638892
_MGLAISLVATEK_	MGLAISLVATEK	DDX1_HUMAN	_MGLAISLVATEK_	Q92499	0.620744	0.620744	0.000223679	0.00541782	18	Q92499	DDX1	ATP-dependent RNA helicase DDX1	1	53.7668	1.53767
_TGDTGM[+O]LPA_	TGDTGMLPA	LASP1_HUMAN	_TGDTGM[+O]LPA_	Q14847	-0.483284	0.483284	0.000303128	0.00668012	18	Q14847	LASP1	LIM and SH3 domain protein 1	1	-28.4653	0.715347
_VYPEEAEPK_	VYPEEAEPK	DDB1_HUMAN	_VYPEEAEPK_	Q16531	0.68404	0.68404	0.000361636	0.00751998	15	Q16531	DDB1	DNA damage-binding protein 1	1	60.6633	1.60663
_EMPPTNPIRL_	EMPPTNPIRL	1433S_HUMAN	_EMPPTNPIRL_	P31947	0.614183	0.614183	0.000443516	0.00865896	15	P31947	SFN	14-3-3 protein sigma	1	53.0691	1.53069
_KESTLHLVLR_	KESTLHLVLR	RS27A_HUMAN	_KESTLHLVLR_	P62979	-0.887412	0.887412	6.3e-08	1.12e-05	48	P62979	RPS27A	Ubiquitin-40S ribosomal protein S27a	1	-45.9417	0.540583
_SVDSQFTHLAWINTPR_	SVDSQFTHLAWINTPR	PRDX2_HUMAN	_SVDSQFTHLAWINTPR_	P32119	-0.53834	0.53834	3.48e-07	4.17e-05	39	P32119	PRDX2	Peroxiredoxin-2	1	-31.1437	0.688563
_TIEEIQGLTTAHEQFK_	TIEEIQGLTTAHEQFK	ACTN1_HUMAN	_TIEEIQGLTTAHEQFK_	P12814	-0.698338	0.698338	1.08e-06	0.000100504	33	P12814	ACTN1	Alpha-actinin-1	1	-38.3718	0.616282
_SLGAEDPETQVVLINAVK_	SLGAEDPETQVVLINAVK	TLN1_HUMAN	_SLGAEDPETQVVLINAVK_	Q9Y490	-0.990519	0.990519	1.34e-06	0.000118794	15	Q9Y490	TLN1	Talin-1	1	-49.6703	0.503297
_LMSNLDSNRDNEVDFQEY_	LMSNLDSNRDNEVDFQEY	S10A4_HUMAN	_LMSNLDSNRDNEVDFQEY_	P26447	0.519483	0.519483	2.42e-06	0.000185444	24	P26447	S100A4	Protein S100-A4	1	43.3441	1.43344
_AMQDAEVSK_	AMQDAEVSK	GRP75_HUMAN	_AMQDAEVSK_	P38646	0.494955	0.494955	9.98e-06	0.000560989	24	P38646	HSPA9	Stress-70 protein, mitochondrial	1	40.9277	1.40928
_M[+O]IKPFFHSLSEK_	MIKPFFHSLSEK	THIO_HUMAN	_M[+O]IKPFFHSLSEK_	P10599	-0.472082	0.472082	1.43e-05	0.000737899	48	P10599	TXN	Thioredoxin	1	-27.9077	0.720923
_DQGGFGDRN_	DQGGFGDRN	FUBP2_HUMAN	_DQGGFGDRN_	Q92945	0.477371	0.477371	3.22e-05	0.00134177	15	Q92945	KHSRP	Far upstream element-binding protein 2	1	39.2204	1.3922
_GKEGVHGGLINKK_	GKEGVHGGLINKK	PROF1_HUMAN	_GKEGVHGGLINKK_	P07737	-0.598539	0.598539	5.45e-05	0.00197222	45	P07737	PFN1	Profilin-1	1	-33.9577	0.660423
_RVPPPALSR_	RVPPPALSR	EIF3A_HUMAN	_RVPPPALSR_	Q14152	-0.617961	0.617961	5.64e-05	0.00202809	15	Q14152	EIF3A	Eukaryotic translation initiation factor 3 subunit A	1	-34.8409	0.651591
_KKQDFDEDDILK_	KKQDFDEDDILK	IF2P_HUMAN	_KKQDFDEDDILK_	O60841	0.662528	0.662528	6.78e-05	0.00231341	30	O60841	EIF5B	Eukaryotic translation initiation factor 5B	1	58.2853	1.58285
_GEHGFIGC[+C2+H3+N+O]R_	GEHGFIGCR	FSCN1_HUMAN	_GEHGFIGC[+C2+H3+N+O]R_	Q16658	-1.10834	1.10834	9.21e-05	0.00288031	18	Q16658	FSCN1	Fascin	1	-53.6174	0.463826
_DYDHDAFLGAEEAK_	DYDHDAFLGAEEAK	CALU_HUMAN	_DYDHDAFLGAEEAK_	O43852	-0.845403	0.845403	0.000160575	0.00428595	30	O43852	CALU	Calumenin	1	-44.3444	0.556556
_PGHLQEGFGC[+C2+H3+N+O]VVTN_	PGHLQEGFGCVVTN	PAIRB_HUMAN	_PGHLQEGFGC[+C2+H3+N+O]VVTN_	Q8NC51	-1.37846	1.37846	0.000348373	0.00732004	15	Q8NC51	SERBP1	Plasminogen activator inhibitor 1 RNA-binding protein	1	-61.537	0.38463
_KIETEIK_	KIETEIK	CYBP_HUMAN	_KIETEIK_	Q9HB71	1.69431	1.69431	0.000375253	0.00773665	15	Q9HB71	CACYBP	Calcyclin-binding protein	1	223.622	3.23622
_ESGAQSAPLPMEGVDISPK_	ESGAQSAPLPMEGVDISPK	FKBP4_HUMAN	_ESGAQSAPLPMEGVDISPK_	Q02790	-0.838424	0.838424	0.000397864	0.00804972	18	Q02790	FKBP4	Peptidyl-prolyl cis-trans isomerase FKBP4	1	-44.0746	0.559254
_EIEQKYDC[+C2+H3+N+O]GEEILIT_	EIEQKYDCGEEILIT	IF5A1_HUMAN	_EIEQKYDC[+C2+H3+N+O]GEEILIT_	P63241	-1.24496	1.24496	0.000532572	0.00988719	15	P63241	EIF5A	Eukaryotic translation initiation factor 5A-1	1	-57.808	0.42192
_NAGPNTNGSQFFIC[+C2+H3+N+O]TAK_	NAGPNTNGSQFFICTAK	PPIA_HUMAN	_NAGPNTNGSQFFIC[+C2+H3+N+O]TAK_	P62937	-0.60242	0.60242	4.33e-08	8.41e-06	21	P62937	PPIA	Peptidyl-prolyl cis-trans isomerase A	1	-34.1352	0.658648
_LADPNGGPEGEEQIR_	LADPNGGPEGEEQIR	VINC_HUMAN	_LADPNGGPEGEEQIR_	P18206	-0.695906	0.695906	4.66e-07	5.29e-05	24	P18206	VCL	Vinculin	1	-38.2678	0.617322
_YLPTLPGDYSILVK_	YLPTLPGDYSILVK	FLNB_HUMAN	_YLPTLPGDYSILVK_	O75369	-0.769712	0.769712	1.91e-06	0.000155057	21	O75369	FLNB	Filamin-B	1	-41.3465	0.586535
_AAPSFSNSFPQIFR_	AAPSFSNSFPQIFR	SYWC_HUMAN	_AAPSFSNSFPQIFR_	P23381	-0.633477	0.633477	7.08e-06	0.000430815	24	P23381	WARS	Tryptophan--tRNA ligase, cytoplasmic	1	-35.5379	0.644621
_DEM[+O]IDVIGVTK_	DEMIDVIGVTK	RL3_HUMAN	_DEM[+O]IDVIGVTK_	P39023	0.852511	0.852511	2.93e-05	0.00125028	18	P39023	RPL3	60S ribosomal protein L3	1	80.5641	1.80564
_M[+O]AEFPLDPQLAK_	MAEFPLDPQLAK	DHX15_HUMAN	_M[+O]AEFPLDPQLAK_	O43143	-0.579674	0.579674	3.07e-05	0.00129376	18	O43143	DHX15	Pre-mRNA-splicing factor ATP-dependent RNA helicase DHX15	1	-33.0885	0.669115
_VATPVDWKDGDSVM[+O]VLPTIPEEEAK_	VATPVDWKDGDSVMVLPTIPEEEAK	PRDX6_HUMAN	_VATPVDWKDGDSVM[+O]VLPTIPEEEAK_	P30041	-1.05626	1.05626	0.000108044	0.00322594	15	P30041	PRDX6	Peroxiredoxin-6	1	-51.9121	0.480879
_SVEGEGEEEGEEY_	SVEGEGEEEGEEY	TBA1A_HUMAN	_SVEGEGEEEGEEY_	Q71U36	-0.640865	0.640865	0.000270555	0.00620109	48	Q71U36	TUBA1A	Tubulin alpha-1A chain	1	-35.8672	0.641328
_AGLLFIFNFHPSK_	AGLLFIFNFHPSK	GLGB_HUMAN	_AGLLFIFNFHPSK_	Q04446	-0.468705	0.468705	0.0002892	0.00646823	18	Q04446	GBE1	1,4-alpha-glucan-branching enzyme	1	-27.7387	0.722613
_SLAEGSVTSVGSVNPAENFR_	SLAEGSVTSVGSVNPAENFR	XRCC5_HUMAN	_SLAEGSVTSVGSVNPAENFR_	P13010	-0.639458	0.639458	3.08e-08	6.26e-06	21	P13010	XRCC5	X-ray repair cross-complementing protein 5	1	-35.8046	0.641954
_VSDTVVEPYNATLSVH_	VSDTVVEPYNATLSVH	TBB4B_HUMAN	_VSDTVVEPYNATLSVH_	P68371	-0.635479	0.635479	1.3e-10	7.85e-08	45	P68371	TUBB4B	Tubulin beta-4B chain	1	-35.6273	0.643727
_EM[+O]VELPLR_	EMVELPLR	TERA_HUMAN	_EM[+O]VELPLR_	P55072	-0.492523	0.492523	3.74e-08	7.42e-06	15	P55072	VCP	Transitional endoplasmic reticulum ATPase	1	-28.9219	0.710781
_HFVEGGDAGNREDQINR_	HFVEGGDAGNREDQINR	RL7_HUMAN	_HFVEGGDAGNREDQINR_	P18124	-0.5677	0.5677	5.31e-08	9.69e-06	57	P18124	RPL7	60S ribosomal protein L7	1	-32.5308	0.674692
_AFIEFASFEDAK_	AFIEFASFEDAK	NUCL_HUMAN	_AFIEFASFEDAK_	P19338	-1.08326	1.08326	6.34e-06	0.000394907	15	P19338	NCL	Nucleolin	1	-52.804	0.47196
_VIVPNM[+O]EFR_	VIVPNMEFR	XPO2_HUMAN	_VIVPNM[+O]EFR_	P55060	0.665736	0.665736	6.93e-06	0.000423981	15	P55060	CSE1L	Exportin-2	1	58.6377	1.58638
_DNLTLWTSDTQGDEAEAGEGGEN_	DNLTLWTSDTQGDEAEAGEGGEN	1433Z_HUMAN	_DNLTLWTSDTQGDEAEAGEGGEN_	P63104	0.537145	0.537145	3.02e-05	0.00127752	42	P63104	YWHAZ	14-3-3 protein zeta/delta	1	45.1098	1.4511
_YQGAGGPGPGGFGAQGPK_	YQGAGGPGPGGFGAQGPK	HS71A_HUMAN;HS71B_HUMAN	_YQGAGGPGPGGFGAQGPK_	P0DMV8;P0DMV9	-0.808894	0.808894	0.000157486	0.00422551	24	P0DMV8;P0DMV9	HSPA1A;HSPA1B	Heat shock 70 kDa protein 1A;Heat shock 70 kDa protein 1B	1	-42.9181	0.570819
_WDQAETPGHTPSLR_	WDQAETPGHTPSLR	SF3B1_HUMAN	_WDQAETPGHTPSLR_	O75533	1.67995	1.67995	0.000235858	0.00564307	15	O75533	SF3B1	Splicing factor 3B subunit 1	1	220.416	3.20416
_VVSSDFNSDTHSSTFDAGAGIALNDHFVK_	VVSSDFNSDTHSSTFDAGAGIALNDHFVK	G3P_HUMAN	_VVSSDFNSDTHSSTFDAGAGIALNDHFVK_	P04406	-0.645104	0.645104	1.83e-09	6.41e-07	51	P04406	GAPDH	Glyceraldehyde-3-phosphate dehydrogenase	1	-36.0553	0.639447
_ANIDLALEQGDALALFR_	ANIDLALEQGDALALFR	IQGA1_HUMAN	_ANIDLALEQGDALALFR_	P46940	-0.594343	0.594343	4.68e-06	0.000312472	33	P46940	IQGAP1	Ras GTPase-activating-like protein IQGAP1	1	-33.7654	0.662346
_LAEQAERYDEM_	LAEQAERYDEM	1433E_HUMAN	_LAEQAERYDEM_	P62258	0.97787	0.97787	7.8e-06	0.000462313	21	P62258	YWHAE	14-3-3 protein epsilon	1	96.9555	1.96956
_MSPLRPQNYLFGC[+C2+H3+N+O]ELK_	MSPLRPQNYLFGCELK	NPM_HUMAN	_MSPLRPQNYLFGC[+C2+H3+N+O]ELK_	P06748	0.512518	0.512518	2.49e-05	0.00110321	18	P06748	NPM1	Nucleophosmin	1	42.6538	1.42654
_KTLDSVAK_	KTLDSVAK	LMNA_HUMAN	_KTLDSVAK_	P02545	0.607805	0.607805	4.03e-05	0.00158739	18	P02545	LMNA	Prelamin-A/C	1	52.3939	1.52394
_M[+O]LVDDIGDVTIT_	MLVDDIGDVTIT	TCPA_HUMAN	_M[+O]LVDDIGDVTIT_	P17987	-0.507286	0.507286	4.54e-05	0.00171825	21	P17987	TCP1	T-complex protein 1 subunit alpha	1	-29.6455	0.703545
_LIGDPNLEF_	LIGDPNLEF	RAN_HUMAN	_LIGDPNLEF_	P62826	1.48732	1.48732	0.000135944	0.0038095	33	P62826	RAN	GTP-binding nuclear protein Ran	1	180.367	2.80367
_NEVFLSLPC[+C2+H3+N+O]ILNAR_	NEVFLSLPCILNAR	LDHB_HUMAN	_NEVFLSLPC[+C2+H3+N+O]ILNAR_	P07195	-0.635017	0.635017	0.000136086	0.00381138	15	P07195	LDHB	L-lactate dehydrogenase B chain	1	-35.6067	0.643933
_KWGTDEEK_	KWGTDEEK	ANXA5_HUMAN	_KWGTDEEK_	P08758	1.20956	1.20956	0.000145249	0.00398301	21	P08758	ANXA5	Annexin A5	1	131.268	2.31268
_ALSDHHIYLEGTLLKPNMVTPGHAC[+C2+H3+N+O]TQ_	ALSDHHIYLEGTLLKPNMVTPGHACTQ	ALDOA_HUMAN	_ALSDHHIYLEGTLLKPNMVTPGHAC[+C2+H3+N+O]TQ_	P04075	-0.595351	0.595351	0.000492679	0.00935581	36	P04075	ALDOA	Fructose-bisphosphate aldolase A	1	-33.8117	0.661883
_ESPERPFLAILGGAK_	ESPERPFLAILGGAK	PGK1_HUMAN	_ESPERPFLAILGGAK_	P00558	-0.504634	0.504634	9.29e-06	0.000531843	51	P00558	PGK1	Phosphoglycerate kinase 1	1	-29.5161	0.704839
_C[+C2+H3+N+O]LELFTELAEDK_	CLELFTELAEDK	HS90A_HUMAN	_C[+C2+H3+N+O]LELFTELAEDK_	P07900	0.511007	0.511007	3.23e-05	0.00134371	15	P07900	HSP90AA1	Heat shock protein HSP 90-alpha	1	42.5045	1.42504
_EAILDGIVDPVDSTLR_	EAILDGIVDPVDSTLR	PRKDC_HUMAN	_EAILDGIVDPVDSTLR_	P78527	-1.788	1.788	0.000157211	0.00422061	15	P78527	PRKDC	DNA-dependent protein kinase catalytic subunit	1	-71.0427	0.289573
_KC[+C2+H3+N+O]LELFSELAEDK_	KCLELFSELAEDK	HS90B_HUMAN	_KC[+C2+H3+N+O]LELFSELAEDK_	P08238	-0.506613	0.506613	2.52e-06	0.000191711	42	P08238	HSP90AB1	Heat shock protein HSP 90-beta	1	-29.6127	0.703873
_YLM[+O]GER_	YLMGER	LDHA_HUMAN	_YLM[+O]GER_	P00338	0.593139	0.593139	1.4e-05	0.000726523	15	P00338	LDHA	L-lactate dehydrogenase A chain	1	50.8526	1.50853
_LQQLFNHT_	LQQLFNHT	MYH9_HUMAN	_LQQLFNHT_	P35579	-0.605338	0.605338	0.000176052	0.00456419	24	P35579	MYH9	Myosin-9	1	-34.2683	0.657317
_SHDASTNGLINFIK_	SHDASTNGLINFIK	G6PI_HUMAN	_SHDASTNGLINFIK_	P06744	-0.579355	0.579355	2.78e-06	0.000207616	42	P06744	GPI	Glucose-6-phosphate isomerase	1	-33.0737	0.669263
_ELPPDQAEYC[+C2+H3+N+O]_	ELPPDQAEYC	ACTN4_HUMAN	_ELPPDQAEYC[+C2+H3+N+O]_	O43707	0.467368	0.467368	5.21e-06	0.000338061	33	O43707	ACTN4	Alpha-actinin-4	1	38.2585	1.38259
_DAGEGLLAVQ_	DAGEGLLAVQ	FLNA_HUMAN	_DAGEGLLAVQ_	P21333	-1.48966	1.48966	7.5e-06	0.000448653	21	P21333	FLNA	Filamin-A	1	-64.3905	0.356095
_GIFPVLC[+C2+H3+N+O]KDPVQEA_	GIFPVLCKDPVQEA	KPYM_HUMAN	_GIFPVLC[+C2+H3+N+O]KDPVQEA_	P14618	-0.679078	0.679078	1.38e-05	0.000720472	21	P14618	PKM	Pyruvate kinase PKM	1	-37.5436	0.624564
_GELFLDDGHTFNYQTR_	GELFLDDGHTFNYQTR	GANAB_HUMAN	_GELFLDDGHTFNYQTR_	Q14697	-0.771951	0.771951	1.49e-05	0.000761636	33	Q14697	GANAB	Neutral alpha-glucosidase AB	1	-41.4375	0.585625
_EFM[+O]ILPVGAANFR_	EFMILPVGAANFR	ENOA_HUMAN	_EFM[+O]ILPVGAANFR_	P06733	-0.823819	0.823819	3.15e-05	0.0013206	39	P06733	ENO1	Alpha-enolase	1	-43.5056	0.564944

## Sheet: Fig 1A - Lysate
Group	ProteinGroups	AVG Log2 Ratio	Absolute AVG Log2 Ratio	Qvalue	# of Ratios	UniProtIds	Genes	ProteinDescriptions	ProteinNames	# Unique Total Peptides	% Change	Ratio
_AEGSDVANAVLDGADC[+C2+H3+N+O]IMLSGETAK_	P14618	-0.662436	0.662436	5.39242e-27	104	P14618	PKM	Pyruvate kinase PKM	KPYM_HUMAN	1	-36.8189	0.631811
_GWEEGVAQMSVGQR_	P62942	1.3476	1.3476	2.17626e-22	48	P62942	FKBP1A	Peptidyl-prolyl cis-trans isomerase FKBP1A	FKB1A_HUMAN	1	154.489	2.54489
_AVLC[+C2+H3+N+O]PPPVK_	P63000	1.26785	1.26785	7.40544e-17	28	P63000	RAC1	Ras-related C3 botulinum toxin substrate 1	RAC1_HUMAN	1	140.803	2.40803
_FGEENIEVYHSY_	Q16881	-0.690994	0.690994	1.15064e-13	32	Q16881	TXNRD1	Thioredoxin reductase 1, cytoplasmic	TRXR1_HUMAN	1	-38.0573	0.619427
_EEDEEEDVPGQAKDEL_	P27797	0.954702	0.954702	1.50996e-12	20	P27797	CALR	Calreticulin	CALR_HUMAN	1	93.8179	1.93818
_DSGDGVTHTVPIYEGYALPHAILR_	P63261	0.634328	0.634328	1.05431e-11	80	P63261	ACTG1	Actin, cytoplasmic 2	ACTG_HUMAN	1	55.2215	1.55221
_IIEPSLR_	P62987	4.24969	4.24969	1.27429e-11	15	P62987	UBA52	Ubiquitin-60S ribosomal protein L40	RL40_HUMAN	1	1802.32	19.0232
_VIAINVDDPDAANYNDINDVK_	Q15181	-0.587986	0.587986	3.94777e-11	64	Q15181	PPA1	Inorganic pyrophosphatase	IPYR_HUMAN	1	-33.4729	0.665271
_M[+C2+H2+O]MPTPVIL_	Q99832	-0.91613	0.91613	6.62601e-11	28	Q99832	CCT7	T-complex protein 1 subunit eta	TCPH_HUMAN	1	-47.0071	0.529929
_TVVVNC[+C2+H3+N+O]NPETVSTDFDEC[+C2+H3+N+O]DK_	P31327	-0.795737	0.795737	1.12344e-09	56	P31327	CPS1	Carbamoyl-phosphate synthase [ammonia], mitochondrial	CPSM_HUMAN	1	-42.3951	0.576049
_DNLTLWTSDTQGDEAEAGEGGEN_	P63104	-1.05025	1.05025	5.58496e-09	48	P63104	YWHAZ	14-3-3 protein zeta/delta	1433Z_HUMAN	1	-51.7117	0.482883
_ELLIIGGVA_	Q92499	-0.588687	0.588687	7.74211e-09	20	Q92499	DDX1	ATP-dependent RNA helicase DDX1	DDX1_HUMAN	1	-33.5052	0.664948
_EVPLVFPK_	Q9Y305	4.46058	4.46058	1.35117e-08	10	Q9Y305	ACOT9	Acyl-coenzyme A thioesterase 9, mitochondrial	ACOT9_HUMAN	1	2101.76	22.0176
_WGDAGAEYVVESTGVFTTMEK_	P04406	-0.586397	0.586397	1.94767e-08	52	P04406	GAPDH	Glyceraldehyde-3-phosphate dehydrogenase	G3P_HUMAN	1	-33.3996	0.666004
_QIESTETSC[+C2+H3+N+O]HGC[+C2+H3+N+O]R_	Q9Y508	-0.592811	0.592811	2.1641e-08	44	Q9Y508	RNF114	E3 ubiquitin-protein ligase RNF114	RN114_HUMAN	1	-33.695	0.66305
_GFKDQIYDIFQK_	P60842	0.626234	0.626234	3.52258e-08	52	P60842	EIF4A1	Eukaryotic initiation factor 4A-I	IF4A1_HUMAN	1	54.353	1.54353
_EIISEMGELGVLGPTIK_	Q92947	-0.708827	0.708827	5.80661e-08	44	Q92947	GCDH	Glutaryl-CoA dehydrogenase, mitochondrial	GCDH_HUMAN	1	-38.8183	0.611817
_SSASAPDVDDPEAFPA_	Q8NC51	-0.747762	0.747762	6.16795e-08	44	Q8NC51	SERBP1	Plasminogen activator inhibitor 1 RNA-binding protein	PAIRB_HUMAN	1	-40.4473	0.595527
_HGGPKDEER_	P00441	-6.84748	6.84748	6.62214e-08	12	P00441	SOD1	Superoxide dismutase [Cu-Zn]	SODC_HUMAN	1	-99.1316	0.00868367
_YTLPPGVDPTQVSSS_	P04792	-1.24588	1.24588	1.22979e-07	20	P04792	HSPB1	Heat shock protein beta-1	HSPB1_HUMAN	1	-57.835	0.42165
_LFQVSTLDAALSGTLS_	P33992	-0.797338	0.797338	2.20978e-07	28	P33992	MCM5	DNA replication licensing factor MCM5	MCM5_HUMAN	1	-42.459	0.57541
_EDAGGMIQR_	Q92616	-0.592892	0.592892	2.4273e-07	20	Q92616	GCN1	eIF-2-alpha kinase activator GCN1	GCN1_HUMAN	1	-33.6988	0.663012
_MVSSYVGENAEFER_	P55809	-0.728395	0.728395	2.84863e-07	20	P55809	OXCT1	Succinyl-CoA:3-ketoacid coenzyme A transferase 1, mitochondrial	SCOT1_HUMAN	1	-39.6425	0.603575
_SNYNFEKPFLWLAR_	P62826	0.812708	0.812708	3.06933e-07	30	P62826	RAN	GTP-binding nuclear protein Ran	RAN_HUMAN	1	75.6505	1.7565
_LALDVEIATYRK_	P02538	1.36576	1.36576	4.53556e-07	20	P02538	KRT6A	Keratin, type II cytoskeletal 6A	K2C6A_HUMAN	1	157.713	2.57713
_DSLPPSPLLFPGK_	Q8NBF2	-0.618876	0.618876	4.79793e-07	20	Q8NBF2	NHLRC2	NHL repeat-containing protein 2	NHLC2_HUMAN	1	-34.8822	0.651178
_VSDTVVEPY_	P68371	-1.13773	1.13773	1.16367e-06	28	P68371	TUBB4B	Tubulin beta-4B chain	TBB4B_HUMAN	1	-54.5525	0.454475
_IGGVQQDTILAEGLHFR_	Q99623	-1.19173	1.19173	1.16744e-06	15	Q99623	PHB2	Prohibitin-2	PHB2_HUMAN	1	-56.2222	0.437778
_PGMVVTFAPVNVTTEVK_	P68104	-0.606443	0.606443	1.29902e-06	18	P68104	EEF1A1	Elongation factor 1-alpha 1	EF1A1_HUMAN	1	-34.3186	0.656814
_AGGPEGPPWLPR_	Q14166	-0.663899	0.663899	1.51603e-06	20	Q14166	TTLL12	Tubulin--tyrosine ligase-like protein 12	TTL12_HUMAN	1	-36.883	0.63117
_EMATISEDVIIVTSSLTK_	Q9UBF2	-0.633276	0.633276	1.66839e-06	40	Q9UBF2	COPG2	Coatomer subunit gamma-2	COPG2_HUMAN	1	-35.5289	0.644711
_VEPLEEAIPLPPTK_	O15446	1.42806	1.42806	1.70735e-06	20	O15446	CD3EAP	DNA-directed RNA polymerase I subunit RPA34	RPA34_HUMAN	1	169.085	2.69085
_AIGISNFNHLQVEMILNKPGLK_	P15121	0.59069	0.59069	2.46994e-06	48	P15121	AKR1B1	Aldose reductase	ALDR_HUMAN	1	50.5967	1.50597
_LAFPSPFGHLSEGFSHSR_	Q13501	1.52945	1.52945	2.58478e-06	20	Q13501	SQSTM1	Sequestosome-1	SQSTM_HUMAN	1	188.675	2.88675
_REANQAINPK_	P17844	-0.590059	0.590059	2.65031e-06	29	P17844	DDX5	Probable ATP-dependent RNA helicase DDX5	DDX5_HUMAN	1	-33.5684	0.664316
_LIEAEDNMNC[+C2+H3+N+O]Q_	P62318	-0.691344	0.691344	5.19961e-06	24	P62318	SNRPD3	Small nuclear ribonucleoprotein Sm D3	SMD3_HUMAN	1	-38.0723	0.619277
_LFVGNLPPDITEEEMRK_	Q15233	1.31212	1.31212	5.2311e-06	20	Q15233	NONO	Non-POU domain-containing octamer-binding protein	NONO_HUMAN	1	148.307	2.48307
_DIEQVPQQPTYVQ_	P62993	-0.628653	0.628653	5.45649e-06	20	P62993	GRB2	Growth factor receptor-bound protein 2	GRB2_HUMAN	1	-35.322	0.64678
_SSGPYGGGGQYFAKPR_	P09651	1.0267	1.0267	5.53365e-06	30	P09651	HNRNPA1	Heterogeneous nuclear ribonucleoprotein A1	ROA1_HUMAN	1	103.736	2.03736
_VREMEEEAEK_	Q86U42	-1.03873	1.03873	5.66947e-06	30	Q86U42	PABPN1	Polyadenylate-binding protein 2	PABP2_HUMAN	1	-51.3244	0.486756
_LVEMLFSED_	Q9BRA2	-0.70528	0.70528	6.54415e-06	35	Q9BRA2	TXNDC17	Thioredoxin domain-containing protein 17	TXD17_HUMAN	1	-38.6677	0.613323
_LNPNFLVDFGKEPLGPALAHELR_	Q13228	0.661573	0.661573	7.03926e-06	40	Q13228	SELENBP1	Methanethiol oxidase	SBP1_HUMAN	1	58.1806	1.58181
_MHSGHPSEK_	Q01082	-0.977943	0.977943	7.13056e-06	10	Q01082	SPTBN1	Spectrin beta chain, non-erythrocytic 1	SPTB2_HUMAN	1	-49.2297	0.507703
_TSALSDETK_	P78527	-0.608335	0.608335	7.35499e-06	24	P78527	PRKDC	DNA-dependent protein kinase catalytic subunit	PRKDC_HUMAN	1	-34.4047	0.655953
_QYQDATAEEEEDFGEEAEEEA_	P07437	-0.700987	0.700987	8.17774e-06	20	P07437	TUBB	Tubulin beta chain	TBB5_HUMAN	1	-38.4849	0.615151
_DYLHLPPEIVPATLRR_	P46783	1.08565	1.08565	8.32639e-06	35	P46783	RPS10	40S ribosomal protein S10	RS10_HUMAN	1	112.233	2.12233
_NVQALEIELQSQLALK_	P13645	0.702885	0.702885	8.63966e-06	48	P13645	KRT10	Keratin, type I cytoskeletal 10	K1C10_HUMAN	1	62.7756	1.62776
_SHEAEVLK_	P16949	0.702865	0.702865	8.99464e-06	24	P16949	STMN1	Stathmin	STMN1_HUMAN	1	62.7734	1.62773
_RDVQLIR_	Q15149	3.39692	3.39692	9.02025e-06	20	Q15149	PLEC	Plectin	PLEC_HUMAN	1	953.358	10.5336
_TEGGGSEAPLC[+C2+H3+N+O]PGPPAGEEPAIS_	P27816	-0.661298	0.661298	9.03416e-06	29	P27816	MAP4	Microtubule-associated protein 4	MAP4_HUMAN	1	-36.7691	0.632309
_TGIPLNVLPK_	Q96GA3	0.619468	0.619468	9.52406e-06	10	Q96GA3	LTV1	Protein LTV1 homolog	LTV1_HUMAN	1	53.6309	1.53631
_LALEQLVTTIASVADTIEEK_	O60518	-0.961207	0.961207	1.15544e-05	28	O60518	RANBP6	Ran-binding protein 6	RNBP6_HUMAN	1	-48.6373	0.513627
_EAPAEGEAAEPGSPTAAEGEAA_	P29966	-3.00611	3.00611	1.17462e-05	5	P29966	MARCKS	Myristoylated alanine-rich C-kinase substrate	MARCS_HUMAN	1	-87.5528	0.124472
_YAHVVLRK_	P62269	0.700037	0.700037	1.40313e-05	28	P62269	RPS18	40S ribosomal protein S18	RS18_HUMAN	1	62.4546	1.62455
_RLAIQLGAQALLGAAK_	Q96C36	-0.85651	0.85651	1.45092e-05	20	Q96C36	PYCR2	Pyrroline-5-carboxylate reductase 2	P5CR2_HUMAN	1	-44.7713	0.552287
_AVTTVPSMGIGLVK_	Q8WUH6	0.642936	0.642936	1.64441e-05	20	Q8WUH6	TMEM263	Transmembrane protein 263	TM263_HUMAN	1	56.1503	1.5615
_GVLMYGPPGC[+C2+H3+N+O]GK_	P43686	-0.605546	0.605546	1.71919e-05	20	P43686	PSMC4	26S proteasome regulatory subunit 6B	PRS6B_HUMAN	1	-34.2778	0.657222
_SEIDM[+O]NDIK_	P04083	-0.883925	0.883925	1.72197e-05	20	P04083	ANXA1	Annexin A1	ANXA1_HUMAN	1	-45.8109	0.541891
_SVVAPPGAPKK_	P15170	0.73592	0.73592	1.99042e-05	35	P15170	GSPT1	Eukaryotic peptide chain release factor GTP-binding subunit ERF3A	ERF3A_HUMAN	1	66.5459	1.66546
_AFEVSENGNLVVSGK_	P49327	-0.692499	0.692499	2.04278e-05	20	P49327	FASN	Fatty acid synthase	FAS_HUMAN	1	-38.1219	0.618781
_DEGFVIPDEGGPQEEQEEY_	Q15691	-0.674837	0.674837	2.11169e-05	28	Q15691	MAPRE1	Microtubule-associated protein RP/EB family member 1	MARE1_HUMAN	1	-37.3597	0.626403
_KPPPNLFK_	P17655	1.08156	1.08156	2.36111e-05	20	P17655	CAPN2	Calpain-2 catalytic subunit	CAN2_HUMAN	1	111.632	2.11632
_VVEIAPAAHLDPQLR_	P11498	-0.643492	0.643492	2.75585e-05	20	P11498	PC	Pyruvate carboxylase, mitochondrial	PYC_HUMAN	1	-35.9839	0.640161
_YQVEQC[+C2+H3+N+O]VNEASIIIR_	Q96SI9	-0.657893	0.657893	2.97231e-05	20	Q96SI9	STRBP	Spermatid perinuclear RNA-binding protein	STRBP_HUMAN	1	-36.6197	0.633803
_AGTLPGSK_	P46013	-0.67935	0.67935	2.97588e-05	20	P46013	MKI67	Proliferation marker protein Ki-67	KI67_HUMAN	1	-37.5554	0.624446
_LQEFLQTLR_	Q9NVI1	-0.640248	0.640248	3.12367e-05	20	Q9NVI1	FANCI	Fanconi anemia group I protein	FANCI_HUMAN	1	-35.8398	0.641602
_EIEDFDSLEALR_	P46060	-0.672929	0.672929	3.29265e-05	20	P46060	RANGAP1	Ran GTPase-activating protein 1	RAGP1_HUMAN	1	-37.2768	0.627232
_EEMPPLEGDDDTSRMEEVD_	P07900	-0.700225	0.700225	3.3294e-05	20	P07900	HSP90AA1	Heat shock protein HSP 90-alpha	HS90A_HUMAN	1	-38.4524	0.615476
_STNPAPGILGPPPPSFHLGGPAVGPR_	P43243	1.15711	1.15711	3.4091e-05	15	P43243	MATR3	Matrin-3	MATR3_HUMAN	1	123.01	2.2301
_PLESSQVK_	Q92734	-0.642188	0.642188	3.474e-05	24	Q92734	TFG	Protein TFG	TFG_HUMAN	1	-35.926	0.64074
_KQPPVSPGTALVG_	P17096	0.727597	0.727597	3.55683e-05	24	P17096	HMGA1	High mobility group protein HMG-I/HMG-Y	HMGA1_HUMAN	1	65.5878	1.65588
_IVEVDVDANSLNSNDVFVLK_	Q9Y6U3	-0.635945	0.635945	3.64554e-05	48	Q9Y6U3	SCIN	Adseverin	ADSV_HUMAN	1	-35.6481	0.643519
_QTTVSNSQQAYQEAFEISK_	P31946	-0.665375	0.665375	3.70542e-05	46	P31946	YWHAB	14-3-3 protein beta/alpha	1433B_HUMAN	1	-36.9475	0.630525
_GLVVDM[+O]DGFEEERK_	P49588	1.04256	1.04256	3.72838e-05	30	P49588	AARS	Alanine--tRNA ligase, cytoplasmic	SYAC_HUMAN	1	105.988	2.05988
_IDVDTNFPEC[+C2+H3+N+O]VVDAGK_	Q08AF3	1.01058	1.01058	3.76367e-05	10	Q08AF3	SLFN5	Schlafen family member 5	SLFN5_HUMAN	1	101.472	2.01472
_VLDGLHNELQTIGFQIE_	O60701	-0.716682	0.716682	3.84166e-05	12	O60701	UGDH	UDP-glucose 6-dehydrogenase	UGDH_HUMAN	1	-39.1505	0.608495
_TEEQGIPRPLHPPPPPPVQPPQHPR_	Q9UKV3	-0.627292	0.627292	4.18587e-05	20	Q9UKV3	ACIN1	Apoptotic chromatin condensation inducer in the nucleus	ACINU_HUMAN	1	-35.261	0.64739
_RAAATQPDAK_	Q7KZF4	-1.23504	1.23504	4.26766e-05	10	Q7KZF4	SND1	Staphylococcal nuclease domain-containing protein 1	SND1_HUMAN	1	-57.5169	0.424831
_AFVDFLSDEIKEERK_	Q07021	0.608412	0.608412	4.50581e-05	40	Q07021	C1QBP	Complement component 1 Q subcomponent-binding protein, mitochondrial	C1QBP_HUMAN	1	52.458	1.52458
_DC[+C2+H3+N+O]EEC[+C2+H3+N+O]IQLEPT_	P31948	-3.10982	3.10982	4.64862e-05	5	P31948	STIP1	Stress-induced-phosphoprotein 1	STIP1_HUMAN	1	-88.4162	0.115838
_DESTISWGPSPTFGELGYGDHKPK_	Q9P258	0.660745	0.660745	4.69136e-05	35	Q9P258	RCC2	Protein RCC2	RCC2_HUMAN	1	58.0899	1.5809
_LHAVNAEEC[+C2+H3+N+O]NVLQGR_	O75521	-0.794708	0.794708	6.09523e-05	20	O75521	ECI2	Enoyl-CoA delta isomerase 2, mitochondrial	ECI2_HUMAN	1	-42.354	0.57646
_YKGQHVPGSPFQFTVGPLGEGGAHK_	P21333	1.08445	1.08445	6.1452e-05	20	P21333	FLNA	Filamin-A	FLNA_HUMAN	1	112.057	2.12057
_AADAEPLEIILHLPLLC[+C2+H3+N+O]EDK_	P55769	0.696213	0.696213	6.26664e-05	24	P55769	SNU13	NHP2-like protein 1	NH2L1_HUMAN	1	62.0246	1.62025
_RFPDLNR_	P43246	1.09461	1.09461	6.6136e-05	20	P43246	MSH2	DNA mismatch repair protein Msh2	MSH2_HUMAN	1	113.556	2.13556
_IDLGVHVD_	Q9UQ80	1.59064	1.59064	6.76582e-05	5	Q9UQ80	PA2G4	Proliferation-associated protein 2G4	PA2G4_HUMAN	1	201.182	3.01182
_NTSGILGFSVTVGTQATK_	O43847	-0.685282	0.685282	6.99508e-05	20	O43847	NRDC	Nardilysin	NRDC_HUMAN	1	-37.8116	0.621884
_RVEIM[+O]EEESEQ_	P54578	-0.784612	0.784612	7.61936e-05	20	P54578	USP14	Ubiquitin carboxyl-terminal hydrolase 14	UBP14_HUMAN	1	-41.9492	0.580508
_ELEDATETA_	P35579	-1.01573	1.01573	7.71158e-05	5	P35579	MYH9	Myosin-9	MYH9_HUMAN	1	-50.5423	0.494577
_GPGDGGNR_	P23588	1.3042	1.3042	7.73186e-05	15	P23588	EIF4B	Eukaryotic translation initiation factor 4B	IF4B_HUMAN	1	146.946	2.46946
_VTGETRV_	O75781	-0.822749	0.822749	9.5377e-05	20	O75781	PALM	Paralemmin-1	PALM_HUMAN	1	-43.4636	0.565364
_SQKEEDEQEDLTK_	Q92922	-0.926633	0.926633	9.60787e-05	25	Q92922	SMARCC1	SWI/SNF complex subunit SMARCC1	SMRC1_HUMAN	1	-47.3915	0.526085
_IHFVPGWDC[+C2+H3+N+O]HGLPIEIK_	Q9NSE4	0.753467	0.753467	9.97537e-05	35	Q9NSE4	IARS2	Isoleucine--tRNA ligase, mitochondrial	SYIM_HUMAN	1	68.5839	1.68584
_LDAEPRPPPTQEAA_	Q9Y285	-0.581774	0.581774	0.000102481	20	Q9Y285	FARSA	Phenylalanine--tRNA ligase alpha subunit	SYFA_HUMAN	1	-33.1858	0.668142
_ETAPVSQPENKPESKPGPVGPELPPGHIPIQVIR_	O95817	0.890077	0.890077	0.0001052	25	O95817	BAG3	BAG family molecular chaperone regulator 3	BAG3_HUMAN	1	85.3275	1.85327
_RVPLLLEEQGVVDYFLR_	P17812	0.775648	0.775648	0.000117596	20	P17812	CTPS1	CTP synthase 1	PYRG1_HUMAN	1	71.1959	1.71196
_MVQQC[+C2+H3+N+O]C[+C2+H3+N+O]TYVEEITDLPIK_	O00232	-0.690663	0.690663	0.000122433	35	O00232	PSMD12	26S proteasome non-ATPase regulatory subunit 12	PSD12_HUMAN	1	-38.0431	0.619569
_SM[+O]VPVQVQLDVPVVK_	P18754	-0.749478	0.749478	0.00012688	20	P18754	RCC1	Regulator of chromosome condensation	RCC1_HUMAN	1	-40.5181	0.594819
_KFIIPQIVK_	P07195	1.23324	1.23324	0.000128839	44	P07195	LDHB	L-lactate dehydrogenase B chain	LDHB_HUMAN	1	135.094	2.35094
_VSVPSNLSYGEWLHGF_	Q86UP2	0.655414	0.655414	0.000133607	20	Q86UP2	KTN1	Kinectin	KTN1_HUMAN	1	57.5068	1.57507
_IQDLPPVDLSLVNKDENAIYFLGN_	Q16719	-0.585032	0.585032	0.000156672	15	Q16719	KYNU	Kynureninase	KYNU_HUMAN	1	-33.3365	0.666635
_GIRAVLLGPPGAGK_	P54819	1.33713	1.33713	0.000157594	15	P54819	AK2	Adenylate kinase 2, mitochondrial	KAD2_HUMAN	1	152.648	2.52648
_ISDAELEAELEKL_	Q8WUX9	0.943075	0.943075	0.000170131	15	Q8WUX9	CHMP7	Charged multivesicular body protein 7	CHMP7_HUMAN	1	92.2622	1.92262
_TVEDHYYEGGIGEAVSSAVVGEPGITVTHLAVNRVPR_	P29401	0.84181	0.84181	0.00017893	10	P29401	TKT	Transketolase	TKT_HUMAN	1	79.2297	1.7923
_SVSHLRK_	P08758	0.776949	0.776949	0.000187052	5	P08758	ANXA5	Annexin A5	ANXA5_HUMAN	1	71.3503	1.7135
_HLQFIPVVPPR_	Q14118	0.828127	0.828127	0.000188016	20	Q14118	DAG1	Dystroglycan	DAG1_HUMAN	1	77.538	1.77538
_TLAQAMLNNAQPDQYEAPDK_	Q92973	-0.658863	0.658863	0.000189537	44	Q92973	TNPO1	Transportin-1	TNPO1_HUMAN	1	-36.6623	0.633377
_NVQLSLLTER_	P49959	-0.759371	0.759371	0.000193913	20	P49959	MRE11	Double-strand break repair protein MRE11	MRE11_HUMAN	1	-40.9246	0.590754
_LKEGDTIIVPGVEGPIVTQIR_	O60841	0.872426	0.872426	0.000203022	20	O60841	EIF5B	Eukaryotic translation initiation factor 5B	IF2P_HUMAN	1	83.0739	1.83074
_DSEEPFSSVEIQ_	P25205	-0.629366	0.629366	0.000204324	39	P25205	MCM3	DNA replication licensing factor MCM3	MCM3_HUMAN	1	-35.3539	0.646461
_MVVDIVQELK_	O00764	0.767403	0.767403	0.00020705	10	O00764	PDXK	Pyridoxal kinase	PDXK_HUMAN	1	70.2203	1.7022
_DLAPIGIR_	Q99714	2.5683	2.5683	0.000214442	10	Q99714	HSD17B10	3-hydroxyacyl-CoA dehydrogenase type-2	HCD2_HUMAN	1	493.111	5.93111
_VITWTTEPK_	O75122	1.35626	1.35626	0.000219907	20	O75122	CLASP2	CLIP-associating protein 2	CLAP2_HUMAN	1	156.02	2.5602
_C[+C2+H3+N+O]LEEKPGDR_	P62917	-0.75955	0.75955	0.000239244	30	P62917	RPL8	60S ribosomal protein L8	RL8_HUMAN	1	-40.932	0.59068
_VTDGALVVVDC[+C2+H3+N+O]VSGV_	P13639	-0.754281	0.754281	0.000265128	20	P13639	EEF2	Elongation factor 2	EF2_HUMAN	1	-40.7158	0.592842
_SLLSNLDEVKK_	Q8WUM4	-0.76413	0.76413	0.000276615	35	Q8WUM4	PDCD6IP	Programmed cell death 6-interacting protein	PDC6I_HUMAN	1	-41.1192	0.588808
_GGYGGGGSGGG_	P35637	0.874704	0.874704	0.00027755	15	P35637	FUS	RNA-binding protein FUS	FUS_HUMAN	1	83.3632	1.83363
_LASDLLEWIRR_	O43707	0.695127	0.695127	0.000284325	46	O43707	ACTN4	Alpha-actinin-4	ACTN4_HUMAN	1	61.9027	1.61903
_TTSDYFLLQVLLK_	Q9UBE0	0.843839	0.843839	0.00028658	20	Q9UBE0	SAE1	SUMO-activating enzyme subunit 1	SAE1_HUMAN	1	79.482	1.79482
_EIATVVK_	P00505	2.67116	2.67116	0.000286857	5	P00505	GOT2	Aspartate aminotransferase, mitochondrial	AATM_HUMAN	1	536.939	6.36939
_WFVEVEGTVK_	Q13085	-0.784618	0.784618	0.000296839	20	Q13085	ACACA	Acetyl-CoA carboxylase 1	ACACA_HUMAN	1	-41.9494	0.580506
_IDRQESSR_	Q14683	-0.773673	0.773673	0.000297049	5	Q14683	SMC1A	Structural maintenance of chromosomes protein 1A	SMC1A_HUMAN	1	-41.5073	0.584927
_PTFLNQLQSGVNR_	Q14204	0.737533	0.737533	0.000302423	20	Q14204	DYNC1H1	Cytoplasmic dynein 1 heavy chain 1	DYHC1_HUMAN	1	66.7322	1.66732
_ESTEFLQQNPVTEYMK_	Q13616	-0.778228	0.778228	0.000304829	20	Q13616	CUL1	Cullin-1	CUL1_HUMAN	1	-41.6917	0.583083
_LETYENAR_	O94906	-1.07668	1.07668	0.000322619	15	O94906	PRPF6	Pre-mRNA-processing factor 6	PRP6_HUMAN	1	-52.588	0.47412
_GQNAC[+C2+H3+N+O]SEIYIHGLGLAINR_	O75817	-0.582593	0.582593	0.000324839	20	O75817	POP7	Ribonuclease P protein subunit p20	POP7_HUMAN	1	-33.2238	0.667762
_WQEPPPVK_	Q8WWY3	-0.651429	0.651429	0.000324956	15	Q8WWY3	PRPF31	U4/U6 small nuclear ribonucleoprotein Prp31	PRP31_HUMAN	1	-36.3351	0.636649
_QETDTDLPEAPPPPLEPAVIAR_	Q8N163	-0.641399	0.641399	0.000338136	35	Q8N163	CCAR2	Cell cycle and apoptosis regulator protein 2	CCAR2_HUMAN	1	-35.8909	0.641091
_QQEGESR_	P00338	5.41316	5.41316	0.000339091	5	P00338	LDHA	L-lactate dehydrogenase A chain	LDHA_HUMAN	1	4161.1	42.611
_SIIPGILER_	O75153	-0.682411	0.682411	0.000347261	20	O75153	CLUH	Clustered mitochondria protein homolog	CLU_HUMAN	1	-37.6877	0.623123
_KVPADTEVVC[+C2+H3+N+O]APPTAYIDFARQK_	P60174	0.796614	0.796614	0.000347301	10	P60174	TPI1	Triosephosphate isomerase	TPIS_HUMAN	1	73.7019	1.73702
_ISGATFSVGSGSVYAYGVMDR_	P28074	-0.628196	0.628196	0.000355052	21	P28074	PSMB5	Proteasome subunit beta type-5	PSB5_HUMAN	1	-35.3015	0.646985
_RDFNHINVELSLLGKK_	P32969	0.706723	0.706723	0.000361188	20	P32969	RPL9	60S ribosomal protein L9	RL9_HUMAN	1	63.2093	1.63209
_DEDRGPR_	Q14152	2.70503	2.70503	0.000363933	5	Q14152	EIF3A	Eukaryotic translation initiation factor 3 subunit A	EIF3A_HUMAN	1	552.07	6.5207
_KDGGQTESNEEGK_	Q14157	4.28185	4.28185	0.000373217	5	Q14157	UBAP2L	Ubiquitin-associated protein 2-like	UBP2L_HUMAN	1	1845.2	19.452
_ETLPPPAAPPKPGKL_	Q70E73	-0.602256	0.602256	0.000401016	15	Q70E73	RAPH1	Ras-associated and pleckstrin homology domains-containing protein 1	RAPH1_HUMAN	1	-34.1277	0.658723
_RDQPAFTPS_	Q9H0D6	-0.604562	0.604562	0.000404238	20	Q9H0D6	XRN2	5'-3' exoribonuclease 2	XRN2_HUMAN	1	-34.2329	0.657671
_QQGGNIIVATPGR_	Q8NHQ9	-0.720943	0.720943	0.000417923	15	Q8NHQ9	DDX55	ATP-dependent RNA helicase DDX55	DDX55_HUMAN	1	-39.3299	0.606701
_QNLAMTGEVSLTGK_	P36776	-0.597245	0.597245	0.000420238	20	P36776	LONP1	Lon protease homolog, mitochondrial	LONM_HUMAN	1	-33.8985	0.661015
_TLFLAVQVQNEEGK_	O95433	-0.642444	0.642444	0.000422416	20	O95433	AHSA1	Activator of 90 kDa heat shock protein ATPase homolog 1	AHSA1_HUMAN	1	-35.9373	0.640627
_TFEGNLTTKPINGAIFIFNPR_	Q6P2Q9	1.1097	1.1097	0.000425175	20	Q6P2Q9	PRPF8	Pre-mRNA-processing-splicing factor 8	PRP8_HUMAN	1	115.801	2.15801
_AQVEIVTDGEEPAEMIQVLGPK_	P40121	0.774119	0.774119	0.00042704	20	P40121	CAPG	Macrophage-capping protein	CAPG_HUMAN	1	71.0145	1.71015
_DTNWPLLTVSK_	P53621	-0.586809	0.586809	0.000432569	20	P53621	COPA	Coatomer subunit alpha	COPA_HUMAN	1	-33.4186	0.665814
_NLETFC[+C2+H3+N+O]EETR_	Q9P2J5	-0.70343	0.70343	0.000449558	20	Q9P2J5	LARS	Leucine--tRNA ligase, cytoplasmic	SYLC_HUMAN	1	-38.589	0.61411
_KLGVNNISGIEEVNMFTNQGTVIHFNNPK_	P20290	0.624108	0.624108	0.000454754	20	P20290	BTF3	Transcription factor BTF3	BTF3_HUMAN	1	54.1257	1.54126
_SIEEGVQGQQDALNSAK_	Q8WTW3	-0.726709	0.726709	0.000456379	15	Q8WTW3	COG1	Conserved oligomeric Golgi complex subunit 1	COG1_HUMAN	1	-39.5719	0.604281
_TVIGELPPASSGSAL_	Q86VP6	-0.665188	0.665188	0.000474426	20	Q86VP6	CAND1	Cullin-associated NEDD8-dissociated protein 1	CAND1_HUMAN	1	-36.9393	0.630607
_HGHILVDYSK_	P06744	0.924434	0.924434	0.000491127	15	P06744	GPI	Glucose-6-phosphate isomerase	G6PI_HUMAN	1	89.794	1.89794
_KEGGLGPLNIPLLADVTR_	P32119	0.60001	0.60001	0.000506918	52	P32119	PRDX2	Peroxiredoxin-2	PRDX2_HUMAN	1	51.5727	1.51573
_GLPTPDLSWQLDGKPVRPDSAHK_	Q8WX93	0.617294	0.617294	0.000514728	50	Q8WX93	PALLD	Palladin	PALLD_HUMAN	1	53.3996	1.534
_LKLDSEQLPLRPK_	Q9Y5K6	0.831191	0.831191	0.000521452	15	Q9Y5K6	CD2AP	CD2-associated protein	CD2AP_HUMAN	1	77.9154	1.77915
_DLGHPVEEEDELESGDQEDEDDESEDPGK_	O60763	-0.585961	0.585961	0.00052326	5	O60763	USO1	General vesicular transport factor p115	USO1_HUMAN	1	-33.3795	0.666205
_NQVLVFVHSR_	O75643	-1.65995	1.65995	0.00052508	20	O75643	SNRNP200	U5 small nuclear ribonucleoprotein 200 kDa helicase	U520_HUMAN	1	-68.355	0.31645
_QISNLQQSISDAEQRGENALK_	P04264	0.899305	0.899305	0.000531599	24	P04264	KRT1	Keratin, type II cytoskeletal 1	K2C1_HUMAN	1	86.5167	1.86517
_EDGQEYAQVIK_	P47813	-1.22392	1.22392	0.000545623	20	P47813	EIF1AX	Eukaryotic translation initiation factor 1A, X-chromosomal	IF1AX_HUMAN	1	-57.1883	0.428117
_FKMPEMHFK_	Q09666	1.86714	1.86714	0.000551977	10	Q09666	AHNAK	Neuroblast differentiation-associated protein AHNAK	AHNK_HUMAN	1	264.808	3.64808
_AC[+C2+H3+N+O]QSC[+C2+H3+N+O]PSEPNTAALQAALAR_	Q8TEX9	-0.782745	0.782745	0.000586676	10	Q8TEX9	IPO4	Importin-4	IPO4_HUMAN	1	-41.874	0.58126
_DNLTLWTSDQQDEEAGEGN_	Q04917	-1.05656	1.05656	0.000589759	15	Q04917	YWHAH	14-3-3 protein eta	1433F_HUMAN	1	-51.9224	0.480776
_DTTHLSSTEAFC[+C2+H3+N+O]VFYHLK_	O95456	1.42889	1.42889	0.000590453	15	O95456	PSMG1	Proteasome assembly chaperone 1	PSMG1_HUMAN	1	169.239	2.69239
_LQWDLGLGHLPR_	Q5JTH9	0.746589	0.746589	0.000612078	20	Q5JTH9	RRP12	RRP12-like protein	RRP12_HUMAN	1	67.7822	1.67782
_AVQFDGGVVLGADSR_	P28072	-0.719593	0.719593	0.000643156	24	P28072	PSMB6	Proteasome subunit beta type-6	PSB6_HUMAN	1	-39.2731	0.607269
_TIEEC[+C2+H3+N+O]EVILMVGLPGSGK_	Q1KMD3	-0.898199	0.898199	0.000654377	25	Q1KMD3	HNRNPUL2	Heterogeneous nuclear ribonucleoprotein U-like protein 2	HNRL2_HUMAN	1	-46.3444	0.536556
_ISYTDAEGNLGLLENVC[+C2+H3+N+O]DPSGK_	O75717	-0.661018	0.661018	0.000695315	39	O75717	WDHD1	WD repeat and HMG-box DNA-binding protein 1	WDHD1_HUMAN	1	-36.7568	0.632432
_RAQEEAERL_	P15311	-0.605753	0.605753	0.000706075	20	P15311	EZR	Ezrin	EZRI_HUMAN	1	-34.2872	0.657128
_EDPTAVAC[+C2+H3+N+O]TFSC[+C2+H3+N+O]MMK_	Q9Y678	-0.801088	0.801088	0.000707232	15	Q9Y678	COPG1	Coatomer subunit gamma-1	COPG1_HUMAN	1	-42.6084	0.573916
_YDLLRPDVVLETAWR_	Q00610	0.665724	0.665724	0.000707829	20	Q00610	CLTC	Clathrin heavy chain 1	CLH1_HUMAN	1	58.6364	1.58636
_TTPYQIAC[+C2+H3+N+O]GISQGLADNTVIAK_	P26639	-0.717303	0.717303	0.000710475	26	P26639	TARS	Threonine--tRNA ligase, cytoplasmic	SYTC_HUMAN	1	-39.1766	0.608234
_SVFALTN_	Q02878	-1.02928	1.02928	0.000710919	20	Q02878	RPL6	60S ribosomal protein L6	RL6_HUMAN	1	-51.0046	0.489954
_TSPKPAVVETVTTAKPQ_	P56192	1.04967	1.04967	0.000745629	20	P56192	MARS	Methionine--tRNA ligase, cytoplasmic	SYMC_HUMAN	1	107.005	2.07005
_DPGIVGLLTSDR_	Q9Y303	-0.856516	0.856516	0.000776707	15	Q9Y303	AMDHD2	N-acetylglucosamine-6-phosphate deacetylase	NAGA_HUMAN	1	-44.7715	0.552285
_AFSIASSLLTHPSR_	Q9UHB4	-1.88174	1.88174	0.000781737	15	Q9UHB4	NDOR1	NADPH-dependent diflavin oxidoreductase 1	NDOR1_HUMAN	1	-72.8643	0.271357
_SGGM[+O]SNELNNIISR_	P53396	0.700583	0.700583	0.00078272	15	P53396	ACLY	ATP-citrate synthase	ACLY_HUMAN	1	62.5161	1.62516
_ILC[+C2+H3+N+O]EAPVESVVQVSGTVISR_	Q6PI48	-0.591935	0.591935	0.000785326	20	Q6PI48	DARS2	Aspartate--tRNA ligase, mitochondrial	SYDM_HUMAN	1	-33.6548	0.663452
_ALTHGLNEEQR_	O95373	-0.581926	0.581926	0.000820342	40	O95373	IPO7	Importin-7	IPO7_HUMAN	1	-33.1929	0.668071
_LKKEDIYAVEIVGGATR_	P34932	0.845787	0.845787	0.000839193	30	P34932	HSPA4	Heat shock 70 kDa protein 4	HSP74_HUMAN	1	79.7245	1.79725
_HTQENC[+C2+H3+N+O]ETWGVNGETGTLVDMK_	P49368	-0.998143	0.998143	0.000846859	15	P49368	CCT3	T-complex protein 1 subunit gamma	TCPG_HUMAN	1	-49.9356	0.500644
_SSEELVTLR_	P00390	-0.903306	0.903306	0.00086635	15	P00390	GSR	Glutathione reductase, mitochondrial	GSHR_HUMAN	1	-46.534	0.53466
_SEIIPMFSNLASDEQDSVR_	P30153	-0.738231	0.738231	0.00091374	39	P30153	PPP2R1A	Serine/threonine-protein phosphatase 2A 65 kDa regulatory subunit A alpha isoform	2AAA_HUMAN	1	-40.0526	0.599474
_LNDIPQSTEQYDPFAEHRPPK_	O75533	0.971735	0.971735	0.000974986	35	O75533	SF3B1	Splicing factor 3B subunit 1	SF3B1_HUMAN	1	96.1198	1.9612
_AALLELWELRR_	Q13813	0.821812	0.821812	0.00102018	20	Q13813	SPTAN1	Spectrin alpha chain, non-erythrocytic 1	SPTN1_HUMAN	1	76.7624	1.76762
_GNFPPPPPLDEEAFK_	Q93052	-1.57685	1.57685	0.00102932	20	Q93052	LPP	Lipoma-preferred partner	LPP_HUMAN	1	-66.4786	0.335214
_VEFPSSPQLK_	Q9UPQ0	-1.105	1.105	0.00106835	20	Q9UPQ0	LIMCH1	LIM and calponin homology domains-containing protein 1	LIMC1_HUMAN	1	-53.5097	0.464903
_HLYTLDGGDIINAL_	P63244	-1.51302	1.51302	0.00109788	20	P63244	RACK1	Receptor of activated protein C kinase 1	RACK1_HUMAN	1	-64.9623	0.350377
_EEAPDILC[+C2+H3+N+O]L_	P27695	-0.971867	0.971867	0.0011017	30	P27695	APEX1	DNA-(apurinic or apyrimidinic site) lyase	APEX1_HUMAN	1	-49.0154	0.509846
_FSSYYLSLPPEMR_	P08243	-1.01501	1.01501	0.00111442	20	P08243	ASNS	Asparagine synthetase [glutamine-hydrolyzing]	ASNS_HUMAN	1	-50.5174	0.494826
_TAQDDITGDGTTSNVLIIGELLK_	P40227	-0.61944	0.61944	0.00111783	39	P40227	CCT6A	T-complex protein 1 subunit zeta	TCPZ_HUMAN	1	-34.9076	0.650924
_RVPPPPPIAR_	P07910	-0.700883	0.700883	0.00115467	25	P07910	HNRNPC	Heterogeneous nuclear ribonucleoproteins C1/C2	HNRPC_HUMAN	1	-38.4805	0.615195
_FIQENIFGIC[+C2+H3+N+O]PHM[+O]TEDNK_	P30101	0.77599	0.77599	0.00115704	5	P30101	PDIA3	Protein disulfide-isomerase A3	PDIA3_HUMAN	1	71.2365	1.71236
_TLPPATSTEPSVIL_	Q86UE4	-0.723675	0.723675	0.00119289	10	Q86UE4	MTDH	Protein LYRIC	LYRIC_HUMAN	1	-39.4447	0.605553
_APTAAPPPPPPSRPSVAVPPPPPNR_	O00401	0.888395	0.888395	0.00119653	20	O00401	WASL	Neural Wiskott-Aldrich syndrome protein	WASL_HUMAN	1	85.1116	1.85112
_SAIGEGMTR_	P21281	-0.851511	0.851511	0.00121134	20	P21281	ATP6V1B2	V-type proton ATPase subunit B, brain isoform	VATB2_HUMAN	1	-44.5796	0.554204
_EFIEGVSQF_	P63098	-1.22169	1.22169	0.00124471	10	P63098	PPP3R1	Calcineurin subunit B type 1	CANB1_HUMAN	1	-57.122	0.42878
_ALPAQPESLC[+C2+H3+N+O]IVEMGGTEK_	Q15393	-0.873086	0.873086	0.00125698	20	Q15393	SF3B3	Splicing factor 3B subunit 3	SF3B3_HUMAN	1	-45.4022	0.545978
_SEEVPAFGVASPPPLTDTPDTTAN_	Q08211	-0.624449	0.624449	0.0012899	25	Q08211	DHX9	ATP-dependent RNA helicase A	DHX9_HUMAN	1	-35.1333	0.648667
_APLHYLAPLLSNLSQR_	Q9BTY7	-0.907353	0.907353	0.00129372	10	Q9BTY7	HGH1	Protein HGH1 homolog	HGH1_HUMAN	1	-46.6837	0.533163
_KPAAATVTK_	P16403	0.636653	0.636653	0.00131309	15	P16403	HIST1H1C	Histone H1.2	H12_HUMAN	1	55.4718	1.55472
_VDISEDGMK_	P40937	-0.580836	0.580836	0.00131477	20	P40937	RFC5	Replication factor C subunit 5	RFC5_HUMAN	1	-33.1424	0.668576
_VLGENYTLEDEEDSQIC[+C2+H3+N+O]TVGR_	Q15029	-0.683372	0.683372	0.00133836	35	Q15029	EFTUD2	116 kDa U5 small nuclear ribonucleoprotein component	U5S1_HUMAN	1	-37.7292	0.622708
_RASEEHLK_	P22392	1.78717	1.78717	0.00135658	5	P22392	NME2	Nucleoside diphosphate kinase B	NDKB_HUMAN	1	245.138	3.45138
_DQHFVK_	P02786	0.62179	0.62179	0.00137225	15	P02786	TFRC	Transferrin receptor protein 1	TFR1_HUMAN	1	53.8783	1.53878
_DWSDHALWWEK_	Q96AC1	0.62167	0.62167	0.00139122	44	Q96AC1	FERMT2	Fermitin family homolog 2	FERM2_HUMAN	1	53.8656	1.53866
_GQGTIC[+C2+H3+N+O]WVDC[+C2+H3+N+O]GDAESR_	Q14554	-0.873928	0.873928	0.00141929	20	Q14554	PDIA5	Protein disulfide-isomerase A5	PDIA5_HUMAN	1	-45.4341	0.545659
_GHELDVR_	Q9Y263	-0.681697	0.681697	0.00142383	10	Q9Y263	PLAA	Phospholipase A-2-activating protein	PLAP_HUMAN	1	-37.6568	0.623432
_SIEESC[+C2+H3+N+O]RPGDK_	P31040	-0.589734	0.589734	0.00142805	30	P31040	SDHA	Succinate dehydrogenase [ubiquinone] flavoprotein subunit, mitochondrial	SDHA_HUMAN	1	-33.5535	0.664465
_AENIYNDEDPEGSVDPEGQGS_	Q09028	-0.661859	0.661859	0.00146849	20	Q09028	RBBP4	Histone-binding protein RBBP4	RBBP4_HUMAN	1	-36.7937	0.632063
_GAVFRPEVPLRR_	O43175	0.749829	0.749829	0.00147786	15	O43175	PHGDH	D-3-phosphoglycerate dehydrogenase	SERA_HUMAN	1	68.1593	1.68159
_SLEEILNSIPPPPPPAMTNEAGAPR_	Q9NTJ3	0.653648	0.653648	0.00147916	20	Q9NTJ3	SMC4	Structural maintenance of chromosomes protein 4	SMC4_HUMAN	1	57.3141	1.57314
_RSVPGHDNK_	Q14116	1.40904	1.40904	0.00149297	5	Q14116	IL18	Interleukin-18	IL18_HUMAN	1	165.56	2.6556
_EYTPFPPPQPESQIDK_	Q13601	0.5899	0.5899	0.00149422	20	Q13601	KRR1	KRR1 small subunit processome component homolog	KRR1_HUMAN	1	50.5142	1.50514
_NC[+C2+H3+N+O]EEPTEKLPFPIIDDR_	P30041	0.75417	0.75417	0.00150846	20	P30041	PRDX6	Peroxiredoxin-6	PRDX6_HUMAN	1	68.6661	1.68666
_NQVANPNSAIFGGARPR_	Q15056	0.606891	0.606891	0.00151318	20	Q15056	EIF4H	Eukaryotic translation initiation factor 4H	IF4H_HUMAN	1	52.2974	1.52297
_HGGYKPSDEHK_	P12277	-0.837132	0.837132	0.00151479	20	P12277	CKB	Creatine kinase B-type	KCRB_HUMAN	1	-44.0245	0.559755
_NPSTNFQEPVQPLTQQQVAQMQLK_	P19623	-0.666545	0.666545	0.00151778	20	P19623	SRM	Spermidine synthase	SPEE_HUMAN	1	-36.9986	0.630014
_NLENGALQPSDLDR_	Q9Y6E0	0.850693	0.850693	0.00154957	15	Q9Y6E0	STK24	Serine/threonine-protein kinase 24	STK24_HUMAN	1	80.3367	1.80337
_NIPPHLQWEVLDSL_	O00425	-1.48561	1.48561	0.00155029	5	O00425	IGF2BP3	Insulin-like growth factor 2 mRNA-binding protein 3	IF2B3_HUMAN	1	-64.2904	0.357096
_LRQHAYEHSLGK_	O60664	-1.36203	1.36203	0.00159657	15	O60664	PLIN3	Perilipin-3	PLIN3_HUMAN	1	-61.0965	0.389035
_TYEIWHR_	Q14839	1.37417	1.37417	0.00161475	5	Q14839	CHD4	Chromodomain-helicase-DNA-binding protein 4	CHD4_HUMAN	1	159.218	2.59218
_AAEPAMPNTYGVEPLPQEVLK_	P49736	-1.02713	1.02713	0.00161958	39	P49736	MCM2	DNA replication licensing factor MCM2	MCM2_HUMAN	1	-50.9315	0.490685
_VLPNDFFSTNPPK_	Q96NB3	-0.904475	0.904475	0.00162291	10	Q96NB3	ZNF830	Zinc finger protein 830	ZN830_HUMAN	1	-46.5773	0.534227
_FPQSGAPDPNC[+C2+H3+N+O]VTVT_	Q00341	-0.792622	0.792622	0.0016355	20	Q00341	HDLBP	Vigilin	VIGLN_HUMAN	1	-42.2706	0.577294
_SMQNWHQLENLSNFIK_	Q99439	0.659076	0.659076	0.00165472	20	Q99439	CNN2	Calponin-2	CNN2_HUMAN	1	57.9071	1.57907
_EDYAGLKEEFRK_	P78417	0.625674	0.625674	0.00165706	20	P78417	GSTO1	Glutathione S-transferase omega-1	GSTO1_HUMAN	1	54.2932	1.54293
_GGIIDLEAER_	Q96BH1	-0.664165	0.664165	0.00167903	20	Q96BH1	RNF25	E3 ubiquitin-protein ligase RNF25	RNF25_HUMAN	1	-36.8946	0.631054
_HGDDLRR_	P05787	1.01868	1.01868	0.00168465	15	P05787	KRT8	Keratin, type II cytoskeletal 8	K2C8_HUMAN	1	102.606	2.02606
_SLREPVAQPGLLLQPSK_	Q9C0D5	0.639392	0.639392	0.00168991	20	Q9C0D5	TANC1	Protein TANC1	TANC1_HUMAN	1	55.7673	1.55767
_LPPTPASKPLPDDPRPV_	Q15653	0.617255	0.617255	0.00169373	10	Q15653	NFKBIB	NF-kappa-B inhibitor beta	IKBB_HUMAN	1	53.3954	1.53395
_SAPAPAQPAPQPPPAK_	Q96ST3	0.735556	0.735556	0.00169911	20	Q96ST3	SIN3A	Paired amphipathic helix protein Sin3a	SIN3A_HUMAN	1	66.5039	1.66504
_DNC[+C2+H3+N+O]PLVANLVTASLR_	P28340	-0.6118	0.6118	0.0017133	30	P28340	POLD1	DNA polymerase delta catalytic subunit	DPOD1_HUMAN	1	-34.562	0.65438
_ENAGEDPGLAR_	P81605	-0.646725	0.646725	0.00173336	20	P81605	DCD	Dermcidin	DCD_HUMAN	1	-36.1271	0.638729
_YIQQTKPLTLER_	O43809	1.10089	1.10089	0.00174906	5	O43809	NUDT21	Cleavage and polyadenylation specificity factor subunit 5	CPSF5_HUMAN	1	114.487	2.14487
_SKITVTSEVPFSK_	P35268	1.25692	1.25692	0.00175406	5	P35268	RPL22	60S ribosomal protein L22	RL22_HUMAN	1	138.985	2.38985
_SALALVTGAGSGIGR_	Q92506	-0.581102	0.581102	0.00177511	20	Q92506	HSD17B8	Estradiol 17-beta-dehydrogenase 8	DHB8_HUMAN	1	-33.1547	0.668453
_AHHEVC[+C2+H3+N+O]PK_	Q12933	1.45049	1.45049	0.00179161	5	Q12933	TRAF2	TNF receptor-associated factor 2	TRAF2_HUMAN	1	173.3	2.733
_VEGPISIVELALEQK_	Q9H2M9	-1.06399	1.06399	0.00179864	10	Q9H2M9	RAB3GAP2	Rab3 GTPase-activating protein non-catalytic subunit	RBGPR_HUMAN	1	-52.1692	0.478308
_ELLTRELPSFLGK_	P26447	0.715649	0.715649	0.00180137	33	P26447	S100A4	Protein S100-A4	S10A4_HUMAN	1	64.2222	1.64222
_EIAKLDDFLDLNHK_	Q8WVY7	0.587669	0.587669	0.00181842	20	Q8WVY7	UBLCP1	Ubiquitin-like domain-containing CTD phosphatase 1	UBCP1_HUMAN	1	50.2817	1.50282
_TPLQGILQLGQELKPK_	O75146	-0.665944	0.665944	0.00183116	15	O75146	HIP1R	Huntingtin-interacting protein 1-related protein	HIP1R_HUMAN	1	-36.9724	0.630276
_TGFINLDKPSNPSSHEVVAWIR_	O60832	0.780979	0.780979	0.00186875	35	O60832	DKC1	H/ACA ribonucleoprotein complex subunit DKC1	DKC1_HUMAN	1	71.8297	1.7183
_ARGLPDNISSVLNK_	Q16851	-1.01575	1.01575	0.00187082	5	Q16851	UGP2	UTP--glucose-1-phosphate uridylyltransferase	UGPA_HUMAN	1	-50.5427	0.494573
_APSYDQPDYGQQD_	Q92804	-1.10907	1.10907	0.00187203	20	Q92804	TAF15	TATA-binding protein-associated factor 2N	RBP56_HUMAN	1	-53.6406	0.463594
_LTENNIVKEELALLDGSNVVFK_	O15212	0.610216	0.610216	0.00188755	20	O15212	PFDN6	Prefoldin subunit 6	PFD6_HUMAN	1	52.6488	1.52649
_KHPDSSVNFAEF_	P26583	1.05877	1.05877	0.00190641	15	P26583	HMGB2	High mobility group protein B2	HMGB2_HUMAN	1	108.315	2.08315
_LDTGPQSL_	P35269	-2.18597	2.18597	0.00193678	5	P35269	GTF2F1	General transcription factor IIF subunit 1	T2FA_HUMAN	1	-78.0235	0.219765
_TEFIHLISSEANEIC[+C2+H3+N+O]NK_	Q01658	-0.908293	0.908293	0.00195398	5	Q01658	DR1	Protein Dr1	NC2B_HUMAN	1	-46.7185	0.532815
_LREVVETPLLHPE_	P35998	1.2113	1.2113	0.00197577	27	P35998	PSMC2	26S proteasome regulatory subunit 7	PRS7_HUMAN	1	131.546	2.31546
_APLDIPIPDPPPKDDEMETDKQEK_	Q9UL46	-1.08303	1.08303	0.00198224	15	Q9UL46	PSME2	Proteasome activator complex subunit 2	PSME2_HUMAN	1	-52.7962	0.472038
_KKEEFQK_	P49257	0.763228	0.763228	0.00199501	5	P49257	LMAN1	Protein ERGIC-53	LMAN1_HUMAN	1	69.7284	1.69728
_EVMLDAALALAAEISSK_	Q13011	-1.61828	1.61828	0.00199648	5	Q13011	ECH1	Delta(3,5)-Delta(2,4)-dienoyl-CoA isomerase, mitochondrial	ECH1_HUMAN	1	-67.4276	0.325724
_VVAEVGDIPTVLVQ_	Q9ULC3	-0.582263	0.582263	0.00202832	18	Q9ULC3	RAB23	Ras-related protein Rab-23	RAB23_HUMAN	1	-33.2085	0.667915
_KLPPVLAIQLK_	Q93008	-0.929373	0.929373	0.00208633	15	Q93008	USP9X	Probable ubiquitin carboxyl-terminal hydrolase FAF-X	USP9X_HUMAN	1	-47.4913	0.525087
_STKPIIDLYEEMGK_	P30085	-0.719252	0.719252	0.00208907	25	P30085	CMPK1	UMP-CMP kinase	KCY_HUMAN	1	-39.2588	0.607412
_LEIGVQSVYEDVAR_	Q9H9T3	-0.748531	0.748531	0.00209446	20	Q9H9T3	ELP3	Elongator complex protein 3	ELP3_HUMAN	1	-40.4791	0.595209
_SHNSLQR_	P49642	-1.23737	1.23737	0.00210529	5	P49642	PRIM1	DNA primase small subunit	PRI1_HUMAN	1	-57.5856	0.424144
_AYEAELGDARK_	P02545	1.76042	1.76042	0.00211922	28	P02545	LMNA	Prelamin-A/C	LMNA_HUMAN	1	238.797	3.38797
_SEVLLVSEDGK_	Q9UJ70	-0.597395	0.597395	0.00212662	20	Q9UJ70	NAGK	N-acetyl-D-glucosamine kinase	NAGK_HUMAN	1	-33.9054	0.660946
_LGIPATIVLPESTSLQVVQR_	Q96GA7	-0.907342	0.907342	0.00213048	20	Q96GA7	SDSL	Serine dehydratase-like	SDSL_HUMAN	1	-46.6834	0.533166
_NVSPVELPFGGYKK_	P49189	0.66569	0.66569	0.00215566	20	P49189	ALDH9A1	4-trimethylaminobutyraldehyde dehydrogenase	AL9A1_HUMAN	1	58.6327	1.58633
_KGC[+C2+H3+N+O]PPDDIENPR_	P05556	1.85781	1.85781	0.00216173	20	P05556	ITGB1	Integrin beta-1	ITB1_HUMAN	1	262.456	3.62456
_SSVPLYLIYPSVENVR_	Q9NUW8	0.688576	0.688576	0.00218241	25	Q9NUW8	TDP1	Tyrosyl-DNA phosphodiesterase 1	TYDP1_HUMAN	1	61.1692	1.61169
_AFMAVC[+C2+H3+N+O]IETAK_	Q5T4S7	-0.980049	0.980049	0.00222174	10	Q5T4S7	UBR4	E3 ubiquitin-protein ligase UBR4	UBR4_HUMAN	1	-49.3038	0.506962
_RFVNVVPTFGKK_	P62861	0.590811	0.590811	0.00222217	20	P62861	FAU	40S ribosomal protein S30	RS30_HUMAN	1	50.6093	1.50609
_YEITFTLPPVHR_	Q9GZN8	-0.790432	0.790432	0.00222958	20	Q9GZN8	C20orf27	UPF0687 protein C20orf27	CT027_HUMAN	1	-42.1829	0.578171
_DLAHFPAVDPEK_	Q6UW63	-0.810447	0.810447	0.00223839	15	Q6UW63	KDELC1	KDEL motif-containing protein 1	KDEL1_HUMAN	1	-42.9795	0.570205
_KIPNPDFFEDLEPFR_	P27824	0.58709	0.58709	0.00229846	25	P27824	CANX	Calnexin	CALX_HUMAN	1	50.2213	1.50221
_FEGIVTDLIRR_	P38646	-1.22633	1.22633	0.00230451	5	P38646	HSPA9	Stress-70 protein, mitochondrial	GRP75_HUMAN	1	-57.2597	0.427403
_GNFGGSF_	P52272	0.614204	0.614204	0.00230947	32	P52272	HNRNPM	Heterogeneous nuclear ribonucleoprotein M	HNRPM_HUMAN	1	53.0713	1.53071
_RTLLIDELNK_	Q9NQW6	-1.11473	1.11473	0.00234527	15	Q9NQW6	ANLN	Anillin	ANLN_HUMAN	1	-53.8222	0.461778
_ALLAHEIGFGSK_	Q99497	-0.605037	0.605037	0.00236294	35	Q99497	PARK7	Protein/nucleic acid deglycase DJ-1	PARK7_HUMAN	1	-34.2545	0.657455
_NTAAVLEAAQELLR_	Q9BVQ7	-0.763411	0.763411	0.0023946	5	Q9BVQ7	SPATA5L1	Spermatogenesis-associated protein 5-like protein 1	SPA5L_HUMAN	1	-41.0898	0.589102
_PSNILYVDESGNPEC[+C2+H3+N+O]LR_	Q15418	-0.605084	0.605084	0.00243072	15	Q15418	RPS6KA1	Ribosomal protein S6 kinase alpha-1	KS6A1_HUMAN	1	-34.2567	0.657433
_DFFDAEIK_	P07814	1.52705	1.52705	0.00243542	10	P07814	EPRS	Bifunctional glutamate/proline--tRNA ligase	SYEP_HUMAN	1	188.197	2.88197
_KEQVPGFTPR_	P11586	0.597758	0.597758	0.00244107	40	P11586	MTHFD1	C-1-tetrahydrofolate synthase, cytoplasmic	C1TC_HUMAN	1	51.3363	1.51336
_EVPFADLSNMEIGMK_	Q13418	-0.581103	0.581103	0.00244461	24	Q13418	ILK	Integrin-linked protein kinase	ILK_HUMAN	1	-33.1547	0.668453
_RIITIPPFLAYGEDGDGK_	O95302	0.609966	0.609966	0.00246158	20	O95302	FKBP9	Peptidyl-prolyl cis-trans isomerase FKBP9	FKBP9_HUMAN	1	52.6223	1.52622
_VTLDPVQLESSLLR_	Q9UPN3	-0.654122	0.654122	0.00247317	15	Q9UPN3	MACF1	Microtubule-actin cross-linking factor 1, isoforms 1/2/3/5	MACF1_HUMAN	1	-36.4538	0.635462
_SQDTEVDMK_	P08195	-0.746901	0.746901	0.0025213	15	P08195	SLC3A2	4F2 cell-surface antigen heavy chain	4F2_HUMAN	1	-40.4118	0.595882
_AVGQELQVTGPFNLQLIAK_	P27708	-0.733437	0.733437	0.00252518	15	P27708	CAD	CAD protein	PYR1_HUMAN	1	-39.8531	0.601469
_GDHVTNLR_	P02794	-0.683455	0.683455	0.00253555	15	P02794	FTH1	Ferritin heavy chain	FRIH_HUMAN	1	-37.7328	0.622672
_QHALC[+C2+H3+N+O]VGVMK_	Q9ULC4	-0.688625	0.688625	0.00255274	30	Q9ULC4	MCTS1	Malignant T-cell-amplified sequence 1	MCTS1_HUMAN	1	-37.9555	0.620445
_SFC[+C2+H3+N+O]PTVNLDK_	P46776	-0.580384	0.580384	0.00256399	15	P46776	RPL27A	60S ribosomal protein L27a	RL27A_HUMAN	1	-33.1214	0.668786
_IPMPPSSPQPR_	Q8WUF5	-1.12046	1.12046	0.00256819	10	Q8WUF5	PPP1R13L	RelA-associated inhibitor	IASPP_HUMAN	1	-54.0054	0.459946
_RC[+C2+H3+N+O]TYLVLDEADR_	Q92841	-1.04548	1.04548	0.00258509	10	Q92841	DDX17	Probable ATP-dependent RNA helicase DDX17	DDX17_HUMAN	1	-51.5515	0.484485
_LRLPLEAALR_	P58107	0.638783	0.638783	0.00258611	20	P58107	EPPK1	Epiplakin	EPIPL_HUMAN	1	55.7016	1.55702
_TIPIKYPLK_	P41252	0.713217	0.713217	0.0027364	15	P41252	IARS	Isoleucine--tRNA ligase, cytoplasmic	SYIC_HUMAN	1	63.9456	1.63946
_LRPIAVIK_	Q9Y3I0	0.80176	0.80176	0.00282946	20	Q9Y3I0	RTCB	tRNA-splicing ligase RtcB homolog	RTCB_HUMAN	1	74.3227	1.74323
_KSPLSWIEEK_	P53004	1.32835	1.32835	0.0028423	30	P53004	BLVRA	Biliverdin reductase A	BIEA_HUMAN	1	151.115	2.51115
_KSIEASVDVSAPK_	Q8IVF2	-3.3531	3.3531	0.00286351	5	Q8IVF2	AHNAK2	Protein AHNAK2	AHNK2_HUMAN	1	-90.2137	0.0978628
_LGRIC[+C2+H3+N+O]LDILK_	P61088	0.809799	0.809799	0.00291876	15	P61088	UBE2N	Ubiquitin-conjugating enzyme E2 N	UBE2N_HUMAN	1	75.2967	1.75297
_GRYGLFPANYVELRQ_	Q14247	0.583393	0.583393	0.00295204	20	Q14247	CTTN	Src substrate cortactin	SRC8_HUMAN	1	49.8369	1.49837
_RAGGEESQFEM[+O]DI_	Q13541	0.621022	0.621022	0.00296248	20	Q13541	EIF4EBP1	Eukaryotic translation initiation factor 4E-binding protein 1	4EBP1_HUMAN	1	53.7965	1.53796
_VADNAGGSHASK_	Q7Z5L9	1.05786	1.05786	0.00297282	10	Q7Z5L9	IRF2BP2	Interferon regulatory factor 2-binding protein 2	I2BP2_HUMAN	1	108.185	2.08185
_EFGFLPNPVAVK_	P52948	-1.04047	1.04047	0.00299009	10	P52948	NUP98	Nuclear pore complex protein Nup98-Nup96	NUP98_HUMAN	1	-51.3832	0.486168
_EFAGEDTSDLFLEEREIALR_	O14980	1.4195	1.4195	0.00300223	5	O14980	XPO1	Exportin-1	XPO1_HUMAN	1	167.493	2.67493
_GINLPTPPGLSPGDLDVFVR_	Q6P1N0	0.70692	0.70692	0.0030297	15	Q6P1N0	CC2D1A	Coiled-coil and C2 domain-containing protein 1A	C2D1A_HUMAN	1	63.2316	1.63232
_AIGNIVTGTDEQTQVVIDAGAL_	P52292	-0.678227	0.678227	0.00303561	24	P52292	KPNA2	Importin subunit alpha-1	IMA1_HUMAN	1	-37.5067	0.624933
_EMETPLSAL_	Q99933	-1.10457	1.10457	0.00303981	15	Q99933	BAG1	BAG family molecular chaperone regulator 1	BAG1_HUMAN	1	-53.4959	0.465041
_IDTASLGDSTDSYIEVLDGSR_	Q7KZ85	-0.711697	0.711697	0.00306805	25	Q7KZ85	SUPT6H	Transcription elongation factor SPT6	SPT6H_HUMAN	1	-38.9398	0.610602
_VEVDGNSFEASGPSK_	Q12906	-1.0257	1.0257	0.00311166	15	Q12906	ILF3	Interleukin enhancer-binding factor 3	ILF3_HUMAN	1	-50.8829	0.491171
_LLEQYKEESKK_	Q00839	1.49153	1.49153	0.00311572	25	Q00839	HNRNPU	Heterogeneous nuclear ribonucleoprotein U	HNRPU_HUMAN	1	181.187	2.81187
_VPKPEPIPEPK_	Q8IYB3	-0.592976	0.592976	0.00311785	20	Q8IYB3	SRRM1	Serine/arginine repetitive matrix protein 1	SRRM1_HUMAN	1	-33.7026	0.662974
_GVPNDEVHPLLGVK_	Q15291	-0.7264	0.7264	0.00312539	15	Q15291	RBBP5	Retinoblastoma-binding protein 5	RBBP5_HUMAN	1	-39.559	0.60441
_KEEVTELLAR_	P19388	-0.76091	0.76091	0.0031521	24	P19388	POLR2E	DNA-directed RNA polymerases I, II, and III subunit RPABC1	RPAB1_HUMAN	1	-40.9876	0.590124
_IPETYPFNPPK_	P61086	0.917635	0.917635	0.00319298	20	P61086	UBE2K	Ubiquitin-conjugating enzyme E2 K	UBE2K_HUMAN	1	88.9016	1.88902
_MVSDEYEQLSSEALEAAR_	P27635	-0.945027	0.945027	0.00320496	20	P27635	RPL10	60S ribosomal protein L10	RL10_HUMAN	1	-48.058	0.51942
_SVIDPVPAPVGDSHVDGA_	Q13177	-0.663642	0.663642	0.00322854	20	Q13177	PAK2	Serine/threonine-protein kinase PAK 2	PAK2_HUMAN	1	-36.8717	0.631283
_STIGLNQPSTPTHAAGV_	Q02750	0.804406	0.804406	0.00327495	15	Q02750	MAP2K1	Dual specificity mitogen-activated protein kinase kinase 1	MP2K1_HUMAN	1	74.6426	1.74643
_VVMRDPASK_	P22626	-1.39338	1.39338	0.00338561	5	P22626	HNRNPA2B1	Heterogeneous nuclear ribonucleoproteins A2/B1	ROA2_HUMAN	1	-61.9328	0.380672
_DKFSFDLGKGEVIK_	Q02790	0.824761	0.824761	0.00341539	20	Q02790	FKBP4	Peptidyl-prolyl cis-trans isomerase FKBP4	FKBP4_HUMAN	1	77.1242	1.77124
_KQPPQIESFYPPLDEPSIGSK_	O60934	0.617522	0.617522	0.00349429	10	O60934	NBN	Nibrin	NBN_HUMAN	1	53.4237	1.53424
_GVIVHIIEK_	P49720	0.596095	0.596095	0.00349692	20	P49720	PSMB3	Proteasome subunit beta type-3	PSB3_HUMAN	1	51.1619	1.51162
_DISMEIDSPENMMR_	Q16204	-0.593134	0.593134	0.00352232	15	Q16204	CCDC6	Coiled-coil domain-containing protein 6	CCDC6_HUMAN	1	-33.7099	0.662901
_KEDVGTVVGIDLGTTYSC[+C2+H3+N+O]VGVFK_	P11021	0.759383	0.759383	0.00355594	10	P11021	HSPA5	Endoplasmic reticulum chaperone BiP	BIP_HUMAN	1	69.2767	1.69277
_ALDLM[+O]EPEQAVDLTLPK_	P12956	-0.810151	0.810151	0.00355747	24	P12956	XRCC6	X-ray repair cross-complementing protein 6	XRCC6_HUMAN	1	-42.9678	0.570322
_IFVDIEKLPWSK_	P06737	0.716067	0.716067	0.00361072	20	P06737	PYGL	Glycogen phosphorylase, liver form	PYGL_HUMAN	1	64.2698	1.6427
_YIGTEGGGMDQSISFLAEEGTAK_	Q01415	-0.884479	0.884479	0.00363688	15	Q01415	GALK2	N-acetylgalactosamine kinase	GALK2_HUMAN	1	-45.8317	0.541683
_TYTIANQFPLNK_	Q9NSD9	-0.702345	0.702345	0.00370997	15	Q9NSD9	FARSB	Phenylalanine--tRNA ligase beta subunit	SYFB_HUMAN	1	-38.5427	0.614573
_HTQWGIDILEK_	Q96RU3	0.58243	0.58243	0.00371669	20	Q96RU3	FNBP1	Formin-binding protein 1	FNBP1_HUMAN	1	49.737	1.49737
_LPPGEYVVVPSTFEPNK_	P07384	0.593994	0.593994	0.0037708	20	P07384	CAPN1	Calpain-1 catalytic subunit	CAN1_HUMAN	1	50.9419	1.50942
_SLPVGYNISK_	Q9BUI4	0.977481	0.977481	0.00382753	10	Q9BUI4	POLR3C	DNA-directed RNA polymerase III subunit RPC3	RPC3_HUMAN	1	96.9024	1.96902
_DRYLPDTLLLEEC[+C2+H3+N+O]_	P21964	-0.826366	0.826366	0.00384324	15	P21964	COMT	Catechol O-methyltransferase	COMT_HUMAN	1	-43.6052	0.563948
_SHNVGPGDK_	Q969H8	-0.760204	0.760204	0.00387787	20	Q969H8	MYDGF	Myeloid-derived growth factor	MYDGF_HUMAN	1	-40.9587	0.590413
_EYDQALADLKK_	Q08752	0.763979	0.763979	0.00391284	30	Q08752	PPID	Peptidyl-prolyl cis-trans isomerase D	PPID_HUMAN	1	69.8168	1.69817
_PQEQLTLEPYER_	P22087	-1.21626	1.21626	0.00391396	10	P22087	FBL	rRNA 2'-O-methyltransferase fibrillarin	FBRL_HUMAN	1	-56.9603	0.430397
_LFSILSTVLLR_	Q86Y56	-0.997354	0.997354	0.00391764	5	Q86Y56	DNAAF5	Dynein assembly factor 5, axonemal	DAAF5_HUMAN	1	-49.9082	0.500918
_SC[+C2+H3+N+O]LLLQFTDKR_	P61019	0.614395	0.614395	0.00392116	25	P61019	RAB2A	Ras-related protein Rab-2A	RAB2A_HUMAN	1	53.0916	1.53092
_EAIETPLLPHQK_	Q14527	0.910812	0.910812	0.00395333	15	Q14527	HLTF	Helicase-like transcription factor	HLTF_HUMAN	1	88.0103	1.8801
_FLIPLKNL_	Q6N069	-1.2404	1.2404	0.00395583	5	Q6N069	NAA16	N-alpha-acetyltransferase 16, NatA auxiliary subunit	NAA16_HUMAN	1	-57.6745	0.423255
_VIQALAMK_	P42704	-0.892894	0.892894	0.00396798	20	P42704	LRPPRC	Leucine-rich PPR motif-containing protein, mitochondrial	LPPRC_HUMAN	1	-46.1467	0.538533
_IVLQVFHSLLK_	Q9Y4A5	-1.03835	1.03835	0.00396923	10	Q9Y4A5	TRRAP	Transformation/transcription domain-associated protein	TRRAP_HUMAN	1	-51.3115	0.486885
_ETDLQELFRPFGSISR_	O75821	0.727031	0.727031	0.00398008	21	O75821	EIF3G	Eukaryotic translation initiation factor 3 subunit G	EIF3G_HUMAN	1	65.5229	1.65523
_TLQALEFHTVPFQLLAR_	Q08380	0.688471	0.688471	0.00398081	20	Q08380	LGALS3BP	Galectin-3-binding protein	LG3BP_HUMAN	1	61.1574	1.61157
_KEGVHGGLINK_	P07737	-1.73594	1.73594	0.0039914	20	P07737	PFN1	Profilin-1	PROF1_HUMAN	1	-69.9786	0.300214
_SDQLQQAVQSQ_	O94979	-0.661483	0.661483	0.00400926	20	O94979	SEC31A	Protein transport protein Sec31A	SC31A_HUMAN	1	-36.7772	0.632228
_DGIILC[+C2+H3+N+O]ELINK_	Q15417	-0.67105	0.67105	0.00402816	10	Q15417	CNN3	Calponin-3	CNN3_HUMAN	1	-37.1951	0.628049
_TLVTGALRPR_	Q9BWH6	-0.850236	0.850236	0.00404353	15	Q9BWH6	RPAP1	RNA polymerase II-associated protein 1	RPAP1_HUMAN	1	-44.5306	0.554694
_LNQVIFPVSYNDK_	Q9GZZ1	-0.83153	0.83153	0.00407209	15	Q9GZZ1	NAA50	N-alpha-acetyltransferase 50	NAA50_HUMAN	1	-43.8067	0.561933
_C[+C2+H3+N+O]PDGSTC[+C2+H3+N+O]C[+C2+H3+N+O]ELPSGK_	P28799	-0.812283	0.812283	0.0040735	15	P28799	GRN	Granulins	GRN_HUMAN	1	-43.052	0.56948
_LQDAEIARLM_	P06703	0.675254	0.675254	0.00411509	10	P06703	S100A6	Protein S100-A6	S10A6_HUMAN	1	59.6878	1.59688
_DFLTISPK_	P37837	0.909061	0.909061	0.00418162	10	P37837	TALDO1	Transaldolase	TALDO_HUMAN	1	87.7823	1.87782
_M[+O]TEEYRVPDGMVGLIIGR_	Q92945	0.785201	0.785201	0.00419906	20	Q92945	KHSRP	Far upstream element-binding protein 2	FUBP2_HUMAN	1	72.3332	1.72333
_VVTLWYRPPELLLGER_	P50750	0.582833	0.582833	0.0042086	20	P50750	CDK9	Cyclin-dependent kinase 9	CDK9_HUMAN	1	49.7787	1.49779
_APPQTHLPSGASSGTGSAS_	P46379	1.08783	1.08783	0.00425711	5	P46379	BAG6	Large proline-rich protein BAG6	BAG6_HUMAN	1	112.554	2.12554
_DLYIDRPLPYLIGSK_	Q641Q2	0.583707	0.583707	0.00427951	24	Q641Q2	WASHC2A	WASH complex subunit 2A	WAC2A_HUMAN	1	49.8696	1.4987
_PGVGAGH_	Q9GZP8	-3.14905	3.14905	0.00433974	5	Q9GZP8	IMUP	Immortalization up-regulated protein	IMUP_HUMAN	1	-88.727	0.11273
_NELHNLLDKPQLQGIPVLVLGNKR_	Q96BM9	0.829256	0.829256	0.00434592	15	Q96BM9	ARL8A	ADP-ribosylation factor-like protein 8A	ARL8A_HUMAN	1	77.6768	1.77677
_FHTGLVDAHLYC[+C2+H3+N+O]LK_	Q9NR50	-0.708651	0.708651	0.00434941	15	Q9NR50	EIF2B3	Translation initiation factor eIF-2B subunit gamma	EI2BG_HUMAN	1	-38.8108	0.611892
_HFC[+C2+H3+N+O]NQQC[+C2+H3+N+O]LLR_	Q14202	1.0137	1.0137	0.00437223	5	Q14202	ZMYM3	Zinc finger MYM-type protein 3	ZMYM3_HUMAN	1	101.909	2.01909
_RSQYPEIIFLGTGSAIPMK_	Q9BQ52	0.679537	0.679537	0.00437522	20	Q9BQ52	ELAC2	Zinc phosphodiesterase ELAC protein 2	RNZ2_HUMAN	1	60.1626	1.60163
_FLILNPSK_	Q7KZI7	-0.668649	0.668649	0.00439756	20	Q7KZI7	MARK2	Serine/threonine-protein kinase MARK2	MARK2_HUMAN	1	-37.0904	0.629096
_ISSIQSIVPALEIANAHRK_	P10809	0.839591	0.839591	0.00441271	5	P10809	HSPD1	60 kDa heat shock protein, mitochondrial	CH60_HUMAN	1	78.9543	1.78954
_LEGVLAEVAQHY_	P46940	-0.801577	0.801577	0.00441963	15	P46940	IQGAP1	Ras GTPase-activating-like protein IQGAP1	IQGA1_HUMAN	1	-42.6278	0.573722
_ELPDLEDLM[+O]K_	Q9HC38	0.872688	0.872688	0.00442602	20	Q9HC38	GLOD4	Glyoxalase domain-containing protein 4	GLOD4_HUMAN	1	83.1071	1.83107
_WDDTTC[+C2+H3+N+O]PVC[+C2+H3+N+O]R_	Q7Z569	-0.592354	0.592354	0.00442729	20	Q7Z569	BRAP	BRCA1-associated protein	BRAP_HUMAN	1	-33.674	0.66326
_VSDEEK_	P52907	-0.74782	0.74782	0.00446198	5	P52907	CAPZA1	F-actin-capping protein subunit alpha-1	CAZA1_HUMAN	1	-40.4497	0.595503
_GVTIPYRPKPSSSPVIFAGGQDR_	Q15366	0.602977	0.602977	0.00454105	40	Q15366	PCBP2	Poly(rC)-binding protein 2	PCBP2_HUMAN	1	51.8848	1.51885
_LTEELDEEEQLLR_	Q8N6M0	0.687848	0.687848	0.00454783	5	Q8N6M0	OTUD6B	Deubiquitinase OTUD6B	OTU6B_HUMAN	1	61.0879	1.61088
_INFDSNSAYR_	Q9P2R7	-0.684521	0.684521	0.00460003	15	Q9P2R7	SUCLA2	Succinate--CoA ligase [ADP-forming] subunit beta, mitochondrial	SUCB1_HUMAN	1	-37.7788	0.622212
_DNMAQEGVILDDVDSSVC[+C2+H3+N+O]R_	Q9BV86	-0.782251	0.782251	0.00470253	20	Q9BV86	NTMT1	N-terminal Xaa-Pro-Lys N-methyltransferase 1	NTM1A_HUMAN	1	-41.8541	0.581459
_LKETAENSLK_	Q92598	2.10355	2.10355	0.00474562	20	Q92598	HSPH1	Heat shock protein 105 kDa	HS105_HUMAN	1	329.764	4.29764
_TAVAPIER_	P05141	0.856483	0.856483	0.00477321	24	P05141	SLC25A5	ADP/ATP translocase 2	ADT2_HUMAN	1	81.0619	1.81062
_SLEGTEAQVFK_	Q13045	0.588887	0.588887	0.0048242	5	Q13045	FLII	Protein flightless-1 homolog	FLII_HUMAN	1	50.4086	1.50409
_GDVHGQFHDLMELFR_	P67775	0.798969	0.798969	0.00485776	30	P67775	PPP2CA	Serine/threonine-protein phosphatase 2A catalytic subunit alpha isoform	PP2AA_HUMAN	1	73.9858	1.73986
_QFSC[+C2+H3+N+O]TLGEK_	Q01469	-0.582067	0.582067	0.0048625	20	Q01469	FABP5	Fatty acid-binding protein 5	FABP5_HUMAN	1	-33.1994	0.668006
_HVQELRPIARPNPGFLR_	Q8TE77	0.600468	0.600468	0.00487918	15	Q8TE77	SSH3	Protein phosphatase Slingshot homolog 3	SSH3_HUMAN	1	51.6209	1.51621
_NVPLSVLIRPLPSVLDPAK_	Q9BYN0	0.664594	0.664594	0.0049868	15	Q9BYN0	SRXN1	Sulfiredoxin-1	SRXN1_HUMAN	1	58.5123	1.58512
_AASGPSESPSPPAAEELPGSHAEPPVPAQGEAPGEQAR_	P55884	-0.801778	0.801778	0.00500912	15	P55884	EIF3B	Eukaryotic translation initiation factor 3 subunit B	EIF3B_HUMAN	1	-42.6358	0.573642
_LRWGQIVLK_	Q9H4A4	1.1868	1.1868	0.0050149	20	Q9H4A4	RNPEP	Aminopeptidase B	AMPB_HUMAN	1	127.648	2.27648
_KEPPKEETAQLTGPEAGR_	P48634	0.672017	0.672017	0.00507266	20	P48634	PRRC2A	Protein PRRC2A	PRC2A_HUMAN	1	59.3299	1.5933
_SVSIPAPAYYAHLVAFR_	Q9H9G7	0.665396	0.665396	0.00513581	20	Q9H9G7	AGO3	Protein argonaute-3	AGO3_HUMAN	1	58.6004	1.586
_MLEVFHAIK_	P53618	-0.763207	0.763207	0.00516094	20	P53618	COPB1	Coatomer subunit beta	COPB_HUMAN	1	-41.0815	0.589185
_EVVEDINK_	Q9UL15	2.34234	2.34234	0.00517946	10	Q9UL15	BAG5	BAG family molecular chaperone regulator 5	BAG5_HUMAN	1	407.123	5.07123
_DASDDLDDLNFFNQKK_	P20042	0.900899	0.900899	0.00518372	20	P20042	EIF2S2	Eukaryotic translation initiation factor 2 subunit 2	IF2B_HUMAN	1	86.723	1.86723
_FHDLLSQLDDQYSRF_	P42224	0.625123	0.625123	0.00518875	20	P42224	STAT1	Signal transducer and activator of transcription 1-alpha/beta	STAT1_HUMAN	1	54.2342	1.54234
_GAIDTQNKPITSEK_	Q01813	-0.940229	0.940229	0.00523495	15	Q01813	PFKP	ATP-dependent 6-phosphofructokinase, platelet type	PFKAP_HUMAN	1	-47.885	0.52115
_RIDSVYLDPLVFR_	O60443	0.747674	0.747674	0.00524412	24	O60443	GSDME	Gasdermin-E	GSDME_HUMAN	1	67.9083	1.67908
_DPPANLFEDMDLNK_	Q96AY3	-0.621766	0.621766	0.00526009	15	Q96AY3	FKBP10	Peptidyl-prolyl cis-trans isomerase FKBP10	FKB10_HUMAN	1	-35.0125	0.649875
_KKSEAPSGESR_	Q99613	0.712627	0.712627	0.00528105	5	Q99613	EIF3C	Eukaryotic translation initiation factor 3 subunit C	EIF3C_HUMAN	1	63.8786	1.63879
_SADPVVSPPTSIPFK_	Q5T1M5	0.621793	0.621793	0.00531553	20	Q5T1M5	FKBP15	FK506-binding protein 15	FKB15_HUMAN	1	53.8786	1.53879
_AGTDPSHMPTGPQAA_	Q9BQG0	-0.591908	0.591908	0.00532127	20	Q9BQG0	MYBBP1A	Myb-binding protein 1A	MBB1A_HUMAN	1	-33.6535	0.663465
_GGPPFAF_	Q07955	1.46284	1.46284	0.00537777	10	Q07955	SRSF1	Serine/arginine-rich splicing factor 1	SRSF1_HUMAN	1	175.65	2.7565
_RHREELEQSK_	Q14980	-0.738465	0.738465	0.00544401	30	Q14980	NUMA1	Nuclear mitotic apparatus protein 1	NUMA1_HUMAN	1	-40.0623	0.599377
_LGEWNEK_	O43399	0.965526	0.965526	0.00545555	5	O43399	TPD52L2	Tumor protein D54	TPD54_HUMAN	1	95.2775	1.95277
_NPPGGK_	Q9H910	-1.12689	1.12689	0.00548632	10	Q9H910	JPT2	Jupiter microtubule associated homolog 2	JUPI2_HUMAN	1	-54.2098	0.457902
_IPTHLFTFIQFK_	P10155	0.634063	0.634063	0.00554377	32	P10155	TROVE2	60 kDa SS-A/Ro ribonucleoprotein	RO60_HUMAN	1	55.1929	1.55193
_VPEGVAGAPNEAALL_	A0AV96	-0.98095	0.98095	0.0055527	5	A0AV96	RBM47	RNA-binding protein 47	RBM47_HUMAN	1	-49.3354	0.506646
_VMELLVHLNKR_	Q5VYK3	-1.20001	1.20001	0.00555363	5	Q5VYK3	ECPAS	Proteasome adapter and scaffold protein ECM29	ECM29_HUMAN	1	-56.4726	0.435274
_KVVPDPNVIK_	Q9NUU7	1.15853	1.15853	0.00556121	5	Q9NUU7	DDX19A	ATP-dependent RNA helicase DDX19A	DD19A_HUMAN	1	123.229	2.23229
_EDEISLEDLIERER_	Q8WU90	1.10681	1.10681	0.00556893	15	Q8WU90	ZC3H15	Zinc finger CCCH domain-containing protein 15	ZC3HF_HUMAN	1	115.368	2.15368
_DLIEAIRR_	Q9BRT3	0.989562	0.989562	0.0056169	10	Q9BRT3	MIEN1	Migration and invasion enhancer 1	MIEN1_HUMAN	1	98.5582	1.98558
_EALNVFGNDYDTEDGTGVR_	Q14376	-0.664347	0.664347	0.00563141	20	Q14376	GALE	UDP-glucose 4-epimerase	GALE_HUMAN	1	-36.9026	0.630974
_YKGDLAPLWK_	Q92900	0.849444	0.849444	0.00569954	20	Q92900	UPF1	Regulator of nonsense transcripts 1	RENT1_HUMAN	1	80.1806	1.80181
_TEC[+C2+H3+N+O]AEPPRDEPPADGALK_	P53041	0.651196	0.651196	0.00572004	20	P53041	PPP5C	Serine/threonine-protein phosphatase 5	PPP5_HUMAN	1	57.0469	1.57047
_SPPFFENLTLDLQPPK_	P21399	0.765848	0.765848	0.00573384	40	P21399	ACO1	Cytoplasmic aconitate hydratase	ACOC_HUMAN	1	70.037	1.70037
_KLPVESIQIVLEELRK_	Q9BRG1	0.685126	0.685126	0.00577998	20	Q9BRG1	VPS25	Vacuolar protein-sorting-associated protein 25	VPS25_HUMAN	1	60.7842	1.60784
_ASPRDPENFPFVVLGNK_	P51149	0.655194	0.655194	0.00591514	10	P51149	RAB7A	Ras-related protein Rab-7a	RAB7A_HUMAN	1	57.4828	1.57483
_ISYLVDNLTK_	A5YKK6	-3.7338	3.7338	0.00599644	5	A5YKK6	CNOT1	CCR4-NOT transcription complex subunit 1	CNOT1_HUMAN	1	-92.4835	0.0751646
_SGDTPVDFFFEFC[+C2+H3+N+O]DYNK_	Q16658	0.719398	0.719398	0.00611313	20	Q16658	FSCN1	Fascin	FSCN1_HUMAN	1	64.6495	1.64649
_ITRGIEAVGGKL_	P22695	-0.706367	0.706367	0.00614449	15	P22695	UQCRC2	Cytochrome b-c1 complex subunit 2, mitochondrial	QCR2_HUMAN	1	-38.7138	0.612862
_GAPNSDPSLEPEDR_	P55265	-0.738468	0.738468	0.0061855	5	P55265	ADAR	Double-stranded RNA-specific adenosine deaminase	DSRAD_HUMAN	1	-40.0624	0.599376
_RAEILSEMR_	Q9Y6K5	-0.664888	0.664888	0.00621936	15	Q9Y6K5	OAS3	2'-5'-oligoadenylate synthase 3	OAS3_HUMAN	1	-36.9262	0.630738
_DLGLSESGEDVNAAILDESGK_	P13667	-0.891135	0.891135	0.00622225	23	P13667	PDIA4	Protein disulfide-isomerase A4	PDIA4_HUMAN	1	-46.081	0.53919
_GYPPEDIFNLVGKK_	Q9NR45	0.720072	0.720072	0.0062695	35	Q9NR45	NANS	Sialic acid synthase	SIAS_HUMAN	1	64.7265	1.64726
_VFFVHEGYQGLVDGGDHIK_	P08237	0.685911	0.685911	0.00630408	35	P08237	PFKM	ATP-dependent 6-phosphofructokinase, muscle type	PFKAM_HUMAN	1	60.8717	1.60872
_HLNEAR_	Q9HBM1	-0.722129	0.722129	0.00634853	5	Q9HBM1	SPC25	Kinetochore protein Spc25	SPC25_HUMAN	1	-39.3798	0.606202
_DTILPPTRPTDKPLR_	Q05639	0.585305	0.585305	0.00638513	25	Q05639	EEF1A2	Elongation factor 1-alpha 2	EF1A2_HUMAN	1	50.0357	1.50036
_KILIEDWK_	P14314	0.583322	0.583322	0.00638715	20	P14314	PRKCSH	Glucosidase 2 subunit beta	GLU2B_HUMAN	1	49.8296	1.4983
_IKHEDPC[+C2+H3+N+O]AK_	O00410	0.986717	0.986717	0.00641521	30	O00410	IPO5	Importin-5	IPO5_HUMAN	1	98.167	1.98167
_TIPSWATL_	Q5SSJ5	0.587213	0.587213	0.00648782	15	Q5SSJ5	HP1BP3	Heterochromatin protein 1-binding protein 3	HP1B3_HUMAN	1	50.2342	1.50234
_HSELQVPTPGR_	Q08AM6	1.29079	1.29079	0.00648937	15	Q08AM6	VAC14	Protein VAC14 homolog	VAC14_HUMAN	1	144.663	2.44663
_QLLFPAEEDNGAGPPR_	Q92888	-0.893836	0.893836	0.00648949	5	Q92888	ARHGEF1	Rho guanine nucleotide exchange factor 1	ARHG1_HUMAN	1	-46.1819	0.538181
_RTPLLTR_	Q7Z6Z7	-1.08457	1.08457	0.00651184	20	Q7Z6Z7	HUWE1	E3 ubiquitin-protein ligase HUWE1	HUWE1_HUMAN	1	-52.8466	0.471534
_ARVEELDRK_	Q9UQE7	1.01178	1.01178	0.00655779	10	Q9UQE7	SMC3	Structural maintenance of chromosomes protein 3	SMC3_HUMAN	1	101.64	2.0164
_KAQPQDSR_	Q13435	-0.742287	0.742287	0.00655991	5	Q13435	SF3B2	Splicing factor 3B subunit 2	SF3B2_HUMAN	1	-40.2209	0.597791
_VILEGELERSEER_	P07951	1.96031	1.96031	0.00656836	25	P07951	TPM2	Tropomyosin beta chain	TPM2_HUMAN	1	289.147	3.89147
_MATEVAADALGEEWK_	P62753	-0.622933	0.622933	0.00666226	25	P62753	RPS6	40S ribosomal protein S6	RS6_HUMAN	1	-35.0651	0.649349
_DRPLC[+C2+H3+N+O]K_	Q9NR12	-0.812197	0.812197	0.0067549	5	Q9NR12	PDLIM7	PDZ and LIM domain protein 7	PDLI7_HUMAN	1	-43.0486	0.569514
_DDPDGKQEAKPQ_	Q13428	-0.611292	0.611292	0.00680234	15	Q13428	TCOF1	Treacle protein	TCOF_HUMAN	1	-34.539	0.65461
_THTMEGK_	P33176	0.679284	0.679284	0.00690674	5	P33176	KIF5B	Kinesin-1 heavy chain	KINH_HUMAN	1	60.1345	1.60135
_EVYHNLK_	P06733	-0.924053	0.924053	0.00691676	5	P06733	ENO1	Alpha-enolase	ENOA_HUMAN	1	-47.2974	0.527026
_KGEQPTGQQR_	Q92733	1.08114	1.08114	0.00699172	15	Q92733	PRCC	Proline-rich protein PRCC	PRCC_HUMAN	1	111.571	2.11571
_NLSDLIDLVPSLC[+C2+H3+N+O]EDLLSSVDQPLK_	P47756	0.702768	0.702768	0.00699181	30	P47756	CAPZB	F-actin-capping protein subunit beta	CAPZB_HUMAN	1	62.7624	1.62762
_YYTRLGNDFHTNK_	P08708	0.713683	0.713683	0.00700251	10	P08708	RPS17	40S ribosomal protein S17	RS17_HUMAN	1	63.9986	1.63999
_HASPILPITEF_	P42167	0.628972	0.628972	0.00703517	20	P42167	TMPO	Lamina-associated polypeptide 2, isoforms beta/gamma	LAP2B_HUMAN	1	54.6463	1.54646
_STTGPFDREHLL_	Q9NYL9	1.16494	1.16494	0.00706781	5	Q9NYL9	TMOD3	Tropomodulin-3	TMOD3_HUMAN	1	124.224	2.24224
_RVIAANNR_	P29218	-0.780544	0.780544	0.00709838	5	P29218	IMPA1	Inositol monophosphatase 1	IMPA1_HUMAN	1	-41.7853	0.582147
_EILDGLAYIHEK_	Q9P2K8	-0.869734	0.869734	0.00720965	10	Q9P2K8	EIF2AK4	eIF-2-alpha kinase GCN2	E2AK4_HUMAN	1	-45.2752	0.547248
_C[+C2+H3+N+O]GSGPVHISGQHLVAVEEDAESEDEEEEDVK_	P06748	1.20658	1.20658	0.0072475	20	P06748	NPM1	Nucleophosmin	NPM_HUMAN	1	130.789	2.30789
_RLEQDEYALR_	P55084	0.797863	0.797863	0.00725132	10	P55084	HADHB	Trifunctional enzyme subunit beta, mitochondrial	ECHB_HUMAN	1	73.8524	1.73852
_GIIPTIIRDEELK_	Q8NDH3	0.716684	0.716684	0.0072881	15	Q8NDH3	NPEPL1	Probable aminopeptidase NPEPL1	PEPL1_HUMAN	1	64.34	1.6434
_LPEDLYHLIK_	P62277	0.647401	0.647401	0.00732415	10	P62277	RPS13	40S ribosomal protein S13	RS13_HUMAN	1	56.6344	1.56634
_KFLPLFDR_	P61604	0.60137	0.60137	0.00732449	15	P61604	HSPE1	10 kDa heat shock protein, mitochondrial	CH10_HUMAN	1	51.7156	1.51716
_DLSNNQLSEIPAELADC[+C2+H3+N+O]PK_	Q8N1G4	-0.59448	0.59448	0.00737911	38	Q8N1G4	LRRC47	Leucine-rich repeat-containing protein 47	LRC47_HUMAN	1	-33.7717	0.662283
_HTFSPVIK_	Q9NZN5	-0.89415	0.89415	0.00745711	15	Q9NZN5	ARHGEF12	Rho guanine nucleotide exchange factor 12	ARHGC_HUMAN	1	-46.1936	0.538064
_LLSPSILKPFPLWTGK_	O95602	0.631853	0.631853	0.0075882	24	O95602	POLR1A	DNA-directed RNA polymerase I subunit RPA1	RPA1_HUMAN	1	54.9554	1.54955
_M[+O]DEIDAIGGR_	P62333	1.05856	1.05856	0.00761132	15	P62333	PSMC6	26S proteasome regulatory subunit 10B	PRS10_HUMAN	1	108.284	2.08284
_KTTIENIQLPHTLL_	P33991	0.687173	0.687173	0.00765649	10	P33991	MCM4	DNA replication licensing factor MCM4	MCM4_HUMAN	1	61.0125	1.61013
_DSLINLK_	Q8N5K1	-4.11409	4.11409	0.0077329	15	Q8N5K1	CISD2	CDGSH iron-sulfur domain-containing protein 2	CISD2_HUMAN	1	-94.2252	0.057748
_AANMPDSELFELISENR_	Q07864	1.24158	1.24158	0.00785842	5	Q07864	POLE	DNA polymerase epsilon catalytic subunit A	DPOE1_HUMAN	1	136.457	2.36457
_GEC[+C2+H3+N+O]LVDEPC[+C2+H3+N+O]K_	Q12986	-0.610332	0.610332	0.00790475	15	Q12986	NFX1	Transcriptional repressor NF-X1	NFX1_HUMAN	1	-34.4954	0.655046
_ASGDGESLDEDSEFTLA_	Q99733	-0.780023	0.780023	0.00792194	24	Q99733	NAP1L4	Nucleosome assembly protein 1-like 4	NP1L4_HUMAN	1	-41.7642	0.582358
_ITSELSEANALELLSK_	Q5UIP0	-0.62991	0.62991	0.00797858	15	Q5UIP0	RIF1	Telomere-associated protein RIF1	RIF1_HUMAN	1	-35.3783	0.646217
_NTLIQFEDFGNHNAFR_	P23368	1.05758	1.05758	0.00800252	20	P23368	ME2	NAD-dependent malic enzyme, mitochondrial	MAOM_HUMAN	1	108.143	2.08143
_LHQIELEKPKPIPYIYGSR_	P11413	0.610259	0.610259	0.00801414	15	P11413	G6PD	Glucose-6-phosphate 1-dehydrogenase	G6PD_HUMAN	1	52.6533	1.52653
_DLKPENVLLDAHMNAK_	Q13131	-0.782216	0.782216	0.00807486	30	Q13131	PRKAA1	5'-AMP-activated protein kinase catalytic subunit alpha-1	AAPK1_HUMAN	1	-41.8527	0.581473
_FEIELPAAPK_	Q96DM3	0.690208	0.690208	0.00813596	10	Q96DM3	RMC1	Regulator of MON1-CCZ1 complex	RMC1_HUMAN	1	61.3516	1.61352
_YPHVEDYRR_	P61289	0.694335	0.694335	0.00820131	20	P61289	PSME3	Proteasome activator complex subunit 3	PSME3_HUMAN	1	61.8139	1.61814
_ETNPVVFFDVC[+C2+H3+N+O]_	P49792	-0.667754	0.667754	0.00820987	10	P49792	RANBP2	E3 SUMO-protein ligase RanBP2	RBP2_HUMAN	1	-37.0514	0.629486
_KYEDIC[+C2+H3+N+O]PSTHNMDVPNIKR_	P63241	2.28926	2.28926	0.00822027	15	P63241	EIF5A	Eukaryotic translation initiation factor 5A-1	IF5A1_HUMAN	1	388.804	4.88804
_LPPPTILKPVTLWTGK_	O14802	0.684255	0.684255	0.00828669	20	O14802	POLR3A	DNA-directed RNA polymerase III subunit RPC1	RPC1_HUMAN	1	60.6872	1.60687
_DFKGEDLFEDGGIIRR_	Q13451	0.746255	0.746255	0.00828808	5	Q13451	FKBP5	Peptidyl-prolyl cis-trans isomerase FKBP5	FKBP5_HUMAN	1	67.7433	1.67743
_AMLGNSEDHTALSR_	O60749	-0.732025	0.732025	0.00835573	35	O60749	SNX2	Sorting nexin-2	SNX2_HUMAN	1	-39.7942	0.602058
_VVIVRDDLLGFALR_	Q9Y617	1.97507	1.97507	0.00847698	5	Q9Y617	PSAT1	Phosphoserine aminotransferase	SERC_HUMAN	1	293.149	3.93149
_VAVC[+C2+H3+N+O]DIPPR_	Q9BUF5	0.867517	0.867517	0.00851588	10	Q9BUF5	TUBB6	Tubulin beta-6 chain	TBB6_HUMAN	1	82.452	1.82452
_LKDPDPDPNPGVIN_	P42345	-1.38459	1.38459	0.00857263	5	P42345	MTOR	Serine/threonine-protein kinase mTOR	MTOR_HUMAN	1	-61.7001	0.382999
_SFDNIK_	Q92930	1.27525	1.27525	0.00858018	5	Q92930	RAB8B	Ras-related protein Rab-8B	RAB8B_HUMAN	1	142.04	2.4204
_LFDAPLSIS_	C4AMC7;Q6VEQ5	-0.614793	0.614793	0.00862826	10	C4AMC7;Q6VEQ5	WASH3P;WASH2P	Putative WAS protein family homolog 3;WAS protein family homolog 2	WASH3_HUMAN;WASH2_HUMAN	1	-34.6976	0.653024
_SAGHHLIPVK_	Q9NQW7	-1.46047	1.46047	0.00865549	5	Q9NQW7	XPNPEP1	Xaa-Pro aminopeptidase 1	XPP1_HUMAN	1	-63.6626	0.363374
_AAAGEFADDPC[+C2+H3+N+O]SSVK_	P35221	-1.02891	1.02891	0.00874624	20	P35221	CTNNA1	Catenin alpha-1	CTNA1_HUMAN	1	-50.9921	0.490079
_AVSTPAPATTQQ_	P54727	-1.34997	1.34997	0.00875843	5	P54727	RAD23B	UV excision repair protein RAD23 homolog B	RD23B_HUMAN	1	-60.7701	0.392299
_NAPAIIFIDELDAIAPKR_	P55072	0.979784	0.979784	0.00880296	15	P55072	VCP	Transitional endoplasmic reticulum ATPase	TERA_HUMAN	1	97.217	1.97217
_ALAVGGLGSIIRVL_	Q9BPX5	0.837546	0.837546	0.0088648	10	Q9BPX5	ARPC5L	Actin-related protein 2/3 complex subunit 5-like protein	ARP5L_HUMAN	1	78.7008	1.78701
_GAVDGGLSIPH_	P46777	3.18345	3.18345	0.00892543	5	P46777	RPL5	60S ribosomal protein L5	RL5_HUMAN	1	808.475	9.08475
_LSTDREASIDILHSIVK_	O00231	0.851652	0.851652	0.00894081	32	O00231	PSMD11	26S proteasome non-ATPase regulatory subunit 11	PSD11_HUMAN	1	80.4567	1.80457
_QAWLENIRPVLVINK_	Q7Z2Z2	1.21185	1.21185	0.00895768	15	Q7Z2Z2	EFL1	Elongation factor-like GTPase 1	EFL1_HUMAN	1	131.634	2.31634
_AMLSGPGQFAENETNEVNFR_	Q15369	-0.83356	0.83356	0.00900192	40	Q15369	ELOC	Elongin-C	ELOC_HUMAN	1	-43.8857	0.561143
_YNGLIHRK_	P46779	0.699268	0.699268	0.00900344	20	P46779	RPL28	60S ribosomal protein L28	RL28_HUMAN	1	62.3681	1.62368
_FNVETMAQLLNIPPNK_	Q86W92	1.32927	1.32927	0.00911459	5	Q86W92	PPFIBP1	Liprin-beta-1	LIPB1_HUMAN	1	151.275	2.51275
_NFQSLHNIGSVVQHSEGKPLNVTVIR_	O00233	0.700324	0.700324	0.00913651	20	O00233	PSMD9	26S proteasome non-ATPase regulatory subunit 9	PSMD9_HUMAN	1	62.487	1.62487
_LFNPPEESEK_	Q9NRP2	1.88566	1.88566	0.00914391	5	Q9NRP2	CMC2	COX assembly mitochondrial protein 2 homolog	COXM2_HUMAN	1	269.523	3.69523
_LTFPLPC[+C2+H3+N+O]VVLYATHQENK_	Q9UKG1	0.651449	0.651449	0.00918134	20	Q9UKG1	APPL1	DCC-interacting protein 13-alpha	DP13A_HUMAN	1	57.0745	1.57074
_AVENPTATEIQDVC[+C2+H3+N+O]SAV_	P09132	-0.677856	0.677856	0.00919438	15	P09132	SRP19	Signal recognition particle 19 kDa protein	SRP19_HUMAN	1	-37.4906	0.625094
_INQDPQVM[+O]LAPLISIALK_	P36871	-0.748765	0.748765	0.0092111	5	P36871	PGM1	Phosphoglucomutase-1	PGM1_HUMAN	1	-40.4887	0.595113
_VTMQNLNDRLASYLDK_	P02533	1.6743	1.6743	0.00923345	20	P02533	KRT14	Keratin, type I cytoskeletal 14	K1C14_HUMAN	1	219.165	3.19165
_VPTTEKPTVTVNFRK_	Q04637	0.686181	0.686181	0.00923444	38	Q04637	EIF4G1	Eukaryotic translation initiation factor 4 gamma 1	IF4G1_HUMAN	1	60.9018	1.60902
_ISLEGKPL_	P23528	0.620346	0.620346	0.00935089	5	P23528	CFL1	Cofilin-1	COF1_HUMAN	1	53.7244	1.53724
_QESDDADEDYGR_	Q9H1E3	-0.613448	0.613448	0.0094769	15	Q9H1E3	NUCKS1	Nuclear ubiquitous casein and cyclin-dependent kinase substrate 1	NUCKS_HUMAN	1	-34.6367	0.653633
_ILPISLEPSSSTEPTQSNL_	Q96H35	-0.62308	0.62308	0.00950579	5	Q96H35	RBM18	Probable RNA-binding protein 18	RBM18_HUMAN	1	-35.0717	0.649283
_KLAAAEGLEPK_	P41236	1.11954	1.11954	0.00951556	5	P41236	PPP1R2	Protein phosphatase inhibitor 2	IPP2_HUMAN	1	117.277	2.17277
_DVPIGAIIC[+C2+H3+N+O]_	P10515	-0.896092	0.896092	0.00952988	5	P10515	DLAT	Dihydrolipoyllysine-residue acetyltransferase component of pyruvate dehydrogenase complex, mitochondrial	ODP2_HUMAN	1	-46.266	0.53734
_PIGLC[+C2+H3+N+O]C[+C2+H3+N+O]IAPVLAAK_	P30042	-0.76269	0.76269	0.00963908	15	P30042	C21orf33	ES1 protein homolog, mitochondrial	ES1_HUMAN	1	-41.0604	0.589396
_TLEGGRKPLHYAADC[+C2+H3+N+O]GQLEIL_	P58546	0.678567	0.678567	0.00966166	10	P58546	MTPN	Myotrophin	MTPN_HUMAN	1	60.0549	1.60055
_FPDGFEK_	Q9NUQ8	1.22807	1.22807	0.00973523	5	Q9NUQ8	ABCF3	ATP-binding cassette sub-family F member 3	ABCF3_HUMAN	1	134.253	2.34253
_QYEDVSTAVQNLQK_	Q9NP79	-0.73792	0.73792	0.00973806	5	Q9NP79	VTA1	Vacuolar protein sorting-associated protein VTA1 homolog	VTA1_HUMAN	1	-40.0397	0.599603
_QGVAEAAGK_	P37840	-0.634179	0.634179	0.00974384	10	P37840	SNCA	Alpha-synuclein	SYUA_HUMAN	1	-35.5693	0.644307
_MLQSC[+C2+H3+N+O]SGPTC[+C2+H3+N+O]R_	P15586	-0.580756	0.580756	0.00985191	10	P15586	GNS	N-acetylglucosamine-6-sulfatase	GNS_HUMAN	1	-33.1387	0.668613
_RPLILQLVHVS_	O00429	0.86329	0.86329	0.00993136	10	O00429	DNM1L	Dynamin-1-like protein	DNM1L_HUMAN	1	81.9183	1.81918
_ESTQLSPADLTEGKPTDPSKLESPSFTGTGDTEIAHAT_	Q08J23	0.926388	0.926388	0.00998122	10	Q08J23	NSUN2	tRNA (cytosine(34)-C(5))-methyltransferase	NSUN2_HUMAN	1	90.0512	1.90051
_WMQSELNVEEVVNDR_	Q4VC31	-0.691072	0.691072	0.00999251	25	Q4VC31	CCDC58	Coiled-coil domain-containing protein 58	CCD58_HUMAN	1	-38.0606	0.619394
_VNAELQAR_	O95831	-1.65263	1.65263	0.00999951	5	O95831	AIFM1	Apoptosis-inducing factor 1, mitochondrial	AIFM1_HUMAN	1	-68.194	0.31806
_RLMDEAK_	Q96KB5	-0.623496	0.623496	0.0100126	10	Q96KB5	PBK	Lymphokine-activated killer T-cell-originated protein kinase	TOPK_HUMAN	1	-35.0904	0.649096
_C[+C2+H3+N+O]LTASK_	P40925	-2.05072	2.05072	0.0100217	5	P40925	MDH1	Malate dehydrogenase, cytoplasmic	MDHC_HUMAN	1	-75.8636	0.241364
_LDLFANVVHVK_	O43837	-0.705688	0.705688	0.0101036	20	O43837	IDH3B	Isocitrate dehydrogenase [NAD] subunit beta, mitochondrial	IDH3B_HUMAN	1	-38.685	0.61315
_AVFVDLEPTVIDEVRTGTYRQL_	P68363	0.734768	0.734768	0.0101128	15	P68363	TUBA1B	Tubulin alpha-1B chain	TBA1B_HUMAN	1	66.413	1.66413
_STLGDLDTVAGLEK_	Q5VU43	-0.656639	0.656639	0.0101143	10	Q5VU43	PDE4DIP	Myomegalin	MYOME_HUMAN	1	-36.5645	0.634355
_TVEEAENIAVTS_	O76070	-0.981799	0.981799	0.0101172	10	O76070	SNCG	Gamma-synuclein	SYUG_HUMAN	1	-49.3652	0.506348
_QLDDLKVELSQLR_	P42766	0.586021	0.586021	0.010142	5	P42766	RPL35	60S ribosomal protein L35	RL35_HUMAN	1	50.1101	1.5011
_DAIAELDTLSEESYK_	P62258	-1.06518	1.06518	0.0101821	20	P62258	YWHAE	14-3-3 protein epsilon	1433E_HUMAN	1	-52.2088	0.477912
_KPVADC[+C2+H3+N+O]VISIPSFFTDAERR_	O95757	0.637426	0.637426	0.0103192	25	O95757	HSPA4L	Heat shock 70 kDa protein 4L	HS74L_HUMAN	1	55.5551	1.55555
_RVTSIADRL_	P11908	0.665802	0.665802	0.0103954	15	P11908	PRPS2	Ribose-phosphate pyrophosphokinase 2	PRPS2_HUMAN	1	58.645	1.58645
_SLIHTVLLQK_	Q96ME1	1.10373	1.10373	0.010428	5	Q96ME1	FBXL18	F-box/LRR-repeat protein 18	FXL18_HUMAN	1	114.91	2.1491
_NIQFEAFHVFK_	Q9Y376	0.839233	0.839233	0.0104635	35	Q9Y376	CAB39	Calcium-binding protein 39	CAB39_HUMAN	1	78.9099	1.7891
_VIFSIPC[+C2+H3+N+O]EPNLDALIQNQHK_	Q8IZH2	0.712214	0.712214	0.0105602	15	Q8IZH2	XRN1	5'-3' exoribonuclease 1	XRN1_HUMAN	1	63.8316	1.63832
_DDAGWSPLHIAASAGRDEIVK_	O75832	0.597151	0.597151	0.0105759	15	O75832	PSMD10	26S proteasome non-ATPase regulatory subunit 10	PSD10_HUMAN	1	51.2727	1.51273
_QYGLILPK_	Q9H0G5	0.897759	0.897759	0.0105832	20	Q9H0G5	NSRP1	Nuclear speckle splicing regulatory protein 1	NSRP1_HUMAN	1	86.317	1.86317
_EQDKPPNLVLK_	Q8WUA2	0.693412	0.693412	0.0107106	25	Q8WUA2	PPIL4	Peptidyl-prolyl cis-trans isomerase-like 4	PPIL4_HUMAN	1	61.7104	1.6171
_YEFGIFNQK_	P11216	0.779087	0.779087	0.0107734	15	P11216	PYGB	Glycogen phosphorylase, brain form	PYGB_HUMAN	1	71.6045	1.71604
_SIPPFPVSGHDIR_	Q96Q11	1.24922	1.24922	0.0109894	5	Q96Q11	TRNT1	CCA tRNA nucleotidyltransferase 1, mitochondrial	TRNT1_HUMAN	1	137.714	2.37714
_KRNEDEDSPNK_	P62899	1.46143	1.46143	0.0111018	5	P62899	RPL31	60S ribosomal protein L31	RL31_HUMAN	1	175.382	2.75382
_FFLEGPFMPPR_	P78344	0.581364	0.581364	0.0111294	20	P78344	EIF4G2	Eukaryotic translation initiation factor 4 gamma 2	IF4G2_HUMAN	1	49.6263	1.49626
_GPGLGSGVR_	O75369	-0.599732	0.599732	0.0111409	10	O75369	FLNB	Filamin-B	FLNB_HUMAN	1	-34.0124	0.659876
_LAPLNEGGTAELLNK_	Q9NQ48	0.65442	0.65442	0.0111499	5	Q9NQ48	LZTFL1	Leucine zipper transcription factor-like protein 1	LZTL1_HUMAN	1	57.3983	1.57398
_RYEEILDAREEEMTAK_	Q13439	1.15296	1.15296	0.0112823	5	Q13439	GOLGA4	Golgin subfamily A member 4	GOGA4_HUMAN	1	122.37	2.2237
_KFIEAAQR_	Q9BT78	0.684647	0.684647	0.0112908	5	Q9BT78	COPS4	COP9 signalosome complex subunit 4	CSN4_HUMAN	1	60.7309	1.60731
_DLPSAGEEILEVESEPR_	P46199	-0.686828	0.686828	0.0113295	5	P46199	MTIF2	Translation initiation factor IF-2, mitochondrial	IF2M_HUMAN	1	-37.8782	0.621218
_AALQEELSDVLIY_	Q9H773	0.59616	0.59616	0.0113341	5	Q9H773	DCTPP1	dCTP pyrophosphatase 1	DCTP1_HUMAN	1	51.1688	1.51169
_SFVEVNEEGTEAAAATAGIA_	P30740	-0.978536	0.978536	0.0114133	10	P30740	SERPINB1	Leukocyte elastase inhibitor	ILEU_HUMAN	1	-49.2505	0.507495
_HSNLLYVNVIGLADDSVR_	Q4J6C6	0.666836	0.666836	0.01143	15	Q4J6C6	PREPL	Prolyl endopeptidase-like	PPCEL_HUMAN	1	58.7587	1.58759
_STNC[+C2+H3+N+O]FGDNDPIDVC[+C2+H3+N+O]EIGSK_	Q9H2U2	-0.64774	0.64774	0.0114969	39	Q9H2U2	PPA2	Inorganic pyrophosphatase 2, mitochondrial	IPYR2_HUMAN	1	-36.1721	0.638279
_FATASADGQIYIYDGK_	O75083	-1.0406	1.0406	0.0115051	15	O75083	WDR1	WD repeat-containing protein 1	WDR1_HUMAN	1	-51.3875	0.486125
_AKLDADYPLR_	O43583	-1.08854	1.08854	0.011584	5	O43583	DENR	Density-regulated protein	DENR_HUMAN	1	-52.9765	0.470235
_RIYIPLPEPHAR_	O75351	0.91334	0.91334	0.0117958	15	O75351	VPS4B	Vacuolar protein sorting-associated protein 4B	VPS4B_HUMAN	1	88.3401	1.8834
_LVSDGQALPEMEIH_	Q12931	-0.808064	0.808064	0.0118136	20	Q12931	TRAP1	Heat shock protein 75 kDa, mitochondrial	TRAP1_HUMAN	1	-42.8852	0.571148
_ENELDPLK_	Q92878	0.919997	0.919997	0.0118217	15	Q92878	RAD50	DNA repair protein RAD50	RAD50_HUMAN	1	89.2111	1.89211
_ATTPADGEEPAPEAEAL_	Q96S44	-0.830887	0.830887	0.0118699	15	Q96S44	TP53RK	EKC/KEOPS complex subunit TP53RK	PRPK_HUMAN	1	-43.7817	0.562183
_EHPVIESHPDNALEDLRLDKPFPELR_	Q13564	0.614454	0.614454	0.0118817	15	Q13564	NAE1	NEDD8-activating enzyme E1 regulatory subunit	ULA1_HUMAN	1	53.0979	1.53098
_GVGLDSSNLK_	A6NHR9	-1.05992	1.05992	0.0119856	10	A6NHR9	SMCHD1	Structural maintenance of chromosomes flexible hinge domain-containing protein 1	SMHD1_HUMAN	1	-52.0342	0.479658
_EAFETFINK_	Q13620	0.843768	0.843768	0.0120061	10	Q13620	CUL4B	Cullin-4B	CUL4B_HUMAN	1	79.4731	1.79473
_HGYPLIIYDVFPDAC[+C2+H3+N+O]K_	P31937	0.710902	0.710902	0.0120475	20	P31937	HIBADH	3-hydroxyisobutyrate dehydrogenase, mitochondrial	3HIDH_HUMAN	1	63.6827	1.63683
_NTPVYVSSPTWENHNAVFSAA_	P17174	-1.05259	1.05259	0.0122425	15	P17174	GOT1	Aspartate aminotransferase, cytoplasmic	AATC_HUMAN	1	-51.7896	0.482104
_AAGIISLLDEDEPQLK_	Q99460	-0.611931	0.611931	0.0124433	10	Q99460	PSMD1	26S proteasome non-ATPase regulatory subunit 1	PSMD1_HUMAN	1	-34.568	0.65432
_QVEALPGPSLDQWHR_	Q66PJ3	0.710424	0.710424	0.0124511	15	Q66PJ3	ARL6IP4	ADP-ribosylation factor-like protein 6-interacting protein 4	AR6P4_HUMAN	1	63.6285	1.63628
_GGHDIILAAFDNFK_	O95466	-0.696545	0.696545	0.0124897	10	O95466	FMNL1	Formin-like protein 1	FMNL1_HUMAN	1	-38.2952	0.617048
_VVVRPGNAGLTDDEK_	Q9UHY7	-0.768886	0.768886	0.0124962	35	Q9UHY7	ENOPH1	Enolase-phosphatase E1	ENOPH_HUMAN	1	-41.313	0.58687
_PFLNGLTGK_	P62306	-0.974156	0.974156	0.0125538	10	P62306	SNRPF	Small nuclear ribonucleoprotein F	RUXF_HUMAN	1	-49.0962	0.509038
_ESPSLA_	Q8WWM7	-1.37086	1.37086	0.0126476	10	Q8WWM7	ATXN2L	Ataxin-2-like protein	ATX2L_HUMAN	1	-61.3339	0.386661
_IGTYTGPLQHGIVYSGGSSDTIC[+C2+H3+N+O]DLLGAK_	P49902	0.620932	0.620932	0.0126672	24	P49902	NT5C2	Cytosolic purine 5'-nucleotidase	5NTC_HUMAN	1	53.7868	1.53787
_VHQILNMR_	Q8WYA6	0.587929	0.587929	0.0126763	15	Q8WYA6	CTNNBL1	Beta-catenin-like protein 1	CTBL1_HUMAN	1	50.3087	1.50309
_KAEAAASALADADADLEER_	O43633	0.741273	0.741273	0.0127108	10	O43633	CHMP2A	Charged multivesicular body protein 2a	CHM2A_HUMAN	1	67.165	1.67165
_RLPALLEK_	Q14643	0.835578	0.835578	0.0128109	15	Q14643	ITPR1	Inositol 1,4,5-trisphosphate receptor type 1	ITPR1_HUMAN	1	78.4571	1.78457
_GVSRPDEVLEC[+C2+H3+N+O]IER_	Q9H974	-0.806572	0.806572	0.012907	10	Q9H974	QTRT2	Queuine tRNA-ribosyltransferase accessory subunit 2	QTRT2_HUMAN	1	-42.8261	0.571739
_LPNLTHLNLS_	Q92688	1.16389	1.16389	0.0129443	5	Q92688	ANP32B	Acidic leucine-rich nuclear phosphoprotein 32 family member B	AN32B_HUMAN	1	124.06	2.2406
_MLFATPPSSTYEK_	Q96DB5	-1.53153	1.53153	0.0129494	5	Q96DB5	RMDN1	Regulator of microtubule dynamics protein 1	RMD1_HUMAN	1	-65.409	0.34591
_FLRPGLPGVPPFLLHR_	O95865	0.806801	0.806801	0.0131481	15	O95865	DDAH2	N(G),N(G)-dimethylarginine dimethylaminohydrolase 2	DDAH2_HUMAN	1	74.9328	1.74933
_NVLGEK_	P23396	-0.674163	0.674163	0.0135989	5	P23396	RPS3	40S ribosomal protein S3	RS3_HUMAN	1	-37.3304	0.626696
_EGGSIPVTLTF_	Q96KP4	-0.713377	0.713377	0.0136615	40	Q96KP4	CNDP2	Cytosolic non-specific dipeptidase	CNDP2_HUMAN	1	-39.0109	0.609891
_VGDYGSLSGR_	Q9UBR2	-0.584235	0.584235	0.0137831	10	Q9UBR2	CTSZ	Cathepsin Z	CATZ_HUMAN	1	-33.2997	0.667003
_AHSSM[+O]VGVNLPQK_	P00558	-0.6495	0.6495	0.0138151	20	P00558	PGK1	Phosphoglycerate kinase 1	PGK1_HUMAN	1	-36.2499	0.637501
_AVPQSPENVAK_	Q709C8	-0.702396	0.702396	0.0139015	15	Q709C8	VPS13C	Vacuolar protein sorting-associated protein 13C	VP13C_HUMAN	1	-38.5449	0.614551
_FGFVVFDDSEPVQR_	Q9UN86	0.708743	0.708743	0.013913	10	Q9UN86	G3BP2	Ras GTPase-activating protein-binding protein 2	G3BP2_HUMAN	1	63.4379	1.63438
_QFSVPPAPTRPSC[+C2+H3+N+O]PAVAEIPLR_	Q99661	0.896832	0.896832	0.0139168	5	Q99661	KIF2C	Kinesin-like protein KIF2C	KIF2C_HUMAN	1	86.1973	1.86197
_AKPPFLSGENPFATVK_	Q9UHR4	0.905064	0.905064	0.0139362	20	Q9UHR4	BAIAP2L1	Brain-specific angiogenesis inhibitor 1-associated protein 2-like protein 1	BI2L1_HUMAN	1	87.2627	1.87263
_RDNLTLWTSDQQDDDGGEGNN_	P61981	-0.689566	0.689566	0.013961	15	P61981	YWHAG	14-3-3 protein gamma	1433G_HUMAN	1	-37.996	0.62004
_DPDSNPY_	P51114	-0.655366	0.655366	0.0140054	7	P51114	FXR1	Fragile X mental retardation syndrome-related protein 1	FXR1_HUMAN	1	-36.5086	0.634914
_MALDNLLANLPPAKPGK_	Q14C86	-0.625424	0.625424	0.0140855	5	Q14C86	GAPVD1	GTPase-activating protein and VPS9 domain-containing protein 1	GAPD1_HUMAN	1	-35.1771	0.648229
_NLQDVVER_	P49916	-0.864476	0.864476	0.0141411	5	P49916	LIG3	DNA ligase 3	DNLI3_HUMAN	1	-45.0754	0.549246
_DFEDLAGKLPWSNPLK_	Q9BV44	0.607616	0.607616	0.014154	20	Q9BV44	THUMPD3	THUMP domain-containing protein 3	THUM3_HUMAN	1	52.3739	1.52374
_LKETYEALLAR_	O95347	0.643387	0.643387	0.0142739	35	O95347	SMC2	Structural maintenance of chromosomes protein 2	SMC2_HUMAN	1	56.1992	1.56199
_QVIEQLPQPNR_	Q12888	-0.759004	0.759004	0.0143397	5	Q12888	TP53BP1	TP53-binding protein 1	TP53B_HUMAN	1	-40.9096	0.590904
_ARAEAEDAR_	O60271	-0.620807	0.620807	0.0145002	10	O60271	SPAG9	C-Jun-amino-terminal kinase-interacting protein 4	JIP4_HUMAN	1	-34.9693	0.650307
_FAVDFK_	P49441	-1.05845	1.05845	0.0145584	15	P49441	INPP1	Inositol polyphosphate 1-phosphatase	INPP_HUMAN	1	-51.9851	0.480149
_EEFEESSEILLK_	Q8N543	-0.788467	0.788467	0.0148014	15	Q8N543	OGFOD1	Prolyl 3-hydroxylase OGFOD1	OGFD1_HUMAN	1	-42.1041	0.578959
_HLDLSNVAGY_	Q9UNF0	-0.589476	0.589476	0.0148187	10	Q9UNF0	PACSIN2	Protein kinase C and casein kinase substrate in neurons protein 2	PACN2_HUMAN	1	-33.5416	0.664584
_RPVELVPPESPLAQ_	Q96DX5	-0.678068	0.678068	0.0148663	5	Q96DX5	ASB9	Ankyrin repeat and SOCS box protein 9	ASB9_HUMAN	1	-37.4998	0.625002
_TDGALLVNA_	P50454	-0.631394	0.631394	0.0150675	15	P50454	SERPINH1	Serpin H1	SERPH_HUMAN	1	-35.4448	0.645552
_RFPPYYMR_	P67809	-1.72541	1.72541	0.0151134	5	P67809	YBX1	Nuclease-sensitive element-binding protein 1	YBOX1_HUMAN	1	-69.7588	0.302412
_SGDLGQLPTGIRDFVEHSAR_	Q16822	0.580165	0.580165	0.0151606	20	Q16822	PCK2	Phosphoenolpyruvate carboxykinase [GTP], mitochondrial	PCKGM_HUMAN	1	49.502	1.49502
_IVGSKPLYVA_	Q13310	0.969032	0.969032	0.0151838	10	Q13310	PABPC4	Polyadenylate-binding protein 4	PABP4_HUMAN	1	95.7527	1.95753
_RPELLTNEDLQGRK_	Q9NVM4	0.623126	0.623126	0.0151969	20	Q9NVM4	PRMT7	Protein arginine N-methyltransferase 7	ANM7_HUMAN	1	54.0209	1.54021
_SGDVATGLK_	Q6P3X3	-0.652313	0.652313	0.0151969	15	Q6P3X3	TTC27	Tetratricopeptide repeat protein 27	TTC27_HUMAN	1	-36.374	0.63626
_FREILDLVC[+C2+H3+N+O]K_	Q5TAX3	-0.68165	0.68165	0.0153153	5	Q5TAX3	ZCCHC11	Terminal uridylyltransferase 4	TUT4_HUMAN	1	-37.6548	0.623452
_LGSTAIGIQTSEGVC[+C2+H3+N+O]L_	P28066	-0.831887	0.831887	0.0153875	15	P28066	PSMA5	Proteasome subunit alpha type-5	PSA5_HUMAN	1	-43.8206	0.561794
_VFDLLNRK_	O00139	0.925989	0.925989	0.01541	5	O00139	KIF2A	Kinesin-like protein KIF2A	KIF2A_HUMAN	1	89.9987	1.89999
_VREAFQPQEPDFPPPPPDLEQL_	P18206	0.845153	0.845153	0.015459	15	P18206	VCL	Vinculin	VINC_HUMAN	1	79.6455	1.79646
_ALLILEGGQK_	O75063	-0.591046	0.591046	0.0155243	10	O75063	FAM20B	Glycosaminoglycan xylosylkinase	XYLK_HUMAN	1	-33.6139	0.663861
_NPNAPMLPPPK_	O15042	0.613674	0.613674	0.0155558	5	O15042	U2SURP	U2 snRNP-associated SURP motif-containing protein	SR140_HUMAN	1	53.0151	1.53015
_VHIQPVITDLVK_	Q9Y5N5	0.602575	0.602575	0.0156787	15	Q9Y5N5	N6AMT1	HemK methyltransferase family member 2	HEMK2_HUMAN	1	51.8424	1.51842
_LILPHVDIQLK_	P48735	-0.63398	0.63398	0.0157155	20	P48735	IDH2	Isocitrate dehydrogenase [NADP], mitochondrial	IDHP_HUMAN	1	-35.5604	0.644396
_LLTVFAYGTYADYLAEAR_	Q9UBW8	0.783241	0.783241	0.015753	6	Q9UBW8	COPS7A	COP9 signalosome complex subunit 7a	CSN7A_HUMAN	1	72.0992	1.72099
_FKDPGLVDQLVK_	P49591	0.614098	0.614098	0.0157968	20	P49591	SARS	Serine--tRNA ligase, cytoplasmic	SYSC_HUMAN	1	53.06	1.5306
_LQSLLAK_	Q9Y6G9	-0.663393	0.663393	0.0158753	15	Q9Y6G9	DYNC1LI1	Cytoplasmic dynein 1 light intermediate chain 1	DC1L1_HUMAN	1	-36.8609	0.631391
_AKIEEDIR_	Q5TDH0	-0.596965	0.596965	0.0159189	5	Q5TDH0	DDI2	Protein DDI1 homolog 2	DDI2_HUMAN	1	-33.8856	0.661144
_SIILNHVIR_	Q96JJ3	-0.668282	0.668282	0.015925	15	Q96JJ3	ELMO2	Engulfment and cell motility protein 2	ELMO2_HUMAN	1	-37.0745	0.629255
_RDPPMFIPTPVDR_	Q92621	-1.02328	1.02328	0.0159389	15	Q92621	NUP205	Nuclear pore complex protein Nup205	NU205_HUMAN	1	-50.8003	0.491997
_RDQSLK_	O14818	-1.30334	1.30334	0.0159635	5	O14818	PSMA7	Proteasome subunit alpha type-7	PSA7_HUMAN	1	-59.4812	0.405188
_GAEEEPPPPLQAVLVADSFDR_	Q13144	0.851407	0.851407	0.0159769	5	Q13144	EIF2B5	Translation initiation factor eIF-2B subunit epsilon	EI2BE_HUMAN	1	80.4259	1.80426
_VVLDAITQELER_	Q9NZC9	-0.622037	0.622037	0.0160599	10	Q9NZC9	SMARCAL1	SWI/SNF-related matrix-associated actin-dependent regulator of chromatin subfamily A-like protein 1	SMAL1_HUMAN	1	-35.0247	0.649753
_KAVIPEAVVEVLDPK_	O60678	-1.08724	1.08724	0.0160799	10	O60678	PRMT3	Protein arginine N-methyltransferase 3	ANM3_HUMAN	1	-52.9338	0.470662
_FSLFAGGM[+O]LR_	Q9BVK6	-1.21214	1.21214	0.0160933	15	Q9BVK6	TMED9	Transmembrane emp24 domain-containing protein 9	TMED9_HUMAN	1	-56.8372	0.431628
_QQTPEVVPDDSGTFYDQ_	Q13283	-0.587572	0.587572	0.0162013	20	Q13283	G3BP1	Ras GTPase-activating protein-binding protein 1	G3BP1_HUMAN	1	-33.4538	0.665462
_KYEYLDHTADVQ_	Q8IWT0	0.67348	0.67348	0.0162381	5	Q8IWT0	ZBTB8OS	Protein archease	ARCH_HUMAN	1	59.4915	1.59492
_LAYVAAGDLAPINAF_	P22314	-0.685499	0.685499	0.016359	15	P22314	UBA1	Ubiquitin-like modifier-activating enzyme 1	UBA1_HUMAN	1	-37.8209	0.621791
_SFTAAC[+C2+H3+N+O]C[+C2+H3+N+O]SHFSSVLAQNR_	P13489	-0.806022	0.806022	0.0164818	5	P13489	RNH1	Ribonuclease inhibitor	RINI_HUMAN	1	-42.8043	0.571957
_IMLLDEFTTK_	O00186	-0.897237	0.897237	0.0164848	10	O00186	STXBP3	Syntaxin-binding protein 3	STXB3_HUMAN	1	-46.3086	0.536914
_DQDHLDK_	Q9NUG6	-1.66672	1.66672	0.016528	5	Q9NUG6	PDRG1	p53 and DNA damage-regulated protein 1	PDRG1_HUMAN	1	-68.5032	0.314968
_QPDELLDSMSDWC[+C2+H3+N+O]K_	Q9Y3B8	-0.586024	0.586024	0.0165663	20	Q9Y3B8	REXO2	Oligoribonuclease, mitochondrial	ORN_HUMAN	1	-33.3824	0.666176
_ILNTTLDLLDR_	Q96AB3	-1.42732	1.42732	0.016568	10	Q96AB3	ISOC2	Isochorismatase domain-containing protein 2	ISOC2_HUMAN	1	-62.8178	0.371822
_KLELEQTYQAK_	Q03252	0.606442	0.606442	0.0166317	15	Q03252	LMNB2	Lamin-B2	LMNB2_HUMAN	1	52.25	1.5225
_GTLLGESLK_	O75663	-0.609322	0.609322	0.0166327	5	O75663	TIPRL	TIP41-like protein	TIPRL_HUMAN	1	-34.4495	0.655505
_IERGDVVK_	O75534	0.76536	0.76536	0.0166579	5	O75534	CSDE1	Cold shock domain-containing protein E1	CSDE1_HUMAN	1	69.9794	1.69979
_AMDEDGDESIHK_	Q9Y5S9	-1.01017	1.01017	0.0166921	20	Q9Y5S9	RBM8A	RNA-binding protein 8A	RBM8A_HUMAN	1	-50.3511	0.496489
_SNGVQLLQR_	Q9H3U1	0.645483	0.645483	0.0167704	5	Q9H3U1	UNC45A	Protein unc-45 homolog A	UN45A_HUMAN	1	56.4263	1.56426
_TRGTLPAVEPFQR_	P0DPB6	1.27236	1.27236	0.0168241	15	P0DPB6	POLR1D	DNA-directed RNA polymerases I and III subunit RPAC2	RPAC2_HUMAN	1	141.556	2.41556
_EADLEESFNEHELEPSSPK_	Q8IWS0	-1.77187	1.77187	0.0168635	5	Q8IWS0	PHF6	PHD finger protein 6	PHF6_HUMAN	1	-70.7171	0.292829
_DANQC[+C2+H3+N+O]C[+C2+H3+N+O]TSC[+C2+H3+N+O]EDNAPATSYC[+C2+H3+N+O]VEC[+C2+H3+N+O]SEPLC[+C2+H3+N+O]ETC[+C2+H3+N+O]VEAHQR_	Q13263	-0.754697	0.754697	0.0168687	15	Q13263	TRIM28	Transcription intermediary factor 1-beta	TIF1B_HUMAN	1	-40.7329	0.592671
_EDSLAQAGETINALK_	Q9Y6D9	-0.670886	0.670886	0.0169291	20	Q9Y6D9	MAD1L1	Mitotic spindle assembly checkpoint protein MAD1	MD1L1_HUMAN	1	-37.1879	0.628121
_VFMLLSC[+C2+H3+N+O]IGQR_	Q9NR09	-0.584772	0.584772	0.0169669	5	Q9NR09	BIRC6	Baculoviral IAP repeat-containing protein 6	BIRC6_HUMAN	1	-33.3245	0.666755
_YVPYPHAPGSQR_	Q12965	0.605133	0.605133	0.017006	15	Q12965	MYO1E	Unconventional myosin-Ie	MYO1E_HUMAN	1	52.1119	1.52112
_C[+C2+H3+N+O]ILTGHELPC[+C2+H3+N+O]R_	Q15527	-0.664368	0.664368	0.0170164	15	Q15527	SURF2	Surfeit locus protein 2	SURF2_HUMAN	1	-36.9035	0.630965
_AETELKA_	P11171	-0.670035	0.670035	0.0170213	15	P11171	EPB41	Protein 4.1	41_HUMAN	1	-37.1508	0.628492
_GHTSLPQC[+C2+H3+N+O]INPFTNLPHTPR_	O43143	0.784419	0.784419	0.0170541	15	O43143	DHX15	Pre-mRNA-splicing factor ATP-dependent RNA helicase DHX15	DHX15_HUMAN	1	72.2399	1.7224
_AHSVLGSDANDVVITVPFDFGEK_	Q0VDF9	0.580647	0.580647	0.0171469	5	Q0VDF9	HSPA14	Heat shock 70 kDa protein 14	HSP7E_HUMAN	1	49.5519	1.49552
_LVMAGETTNSR_	P26358	-0.612461	0.612461	0.0172048	15	P26358	DNMT1	DNA (cytosine-5)-methyltransferase 1	DNMT1_HUMAN	1	-34.592	0.65408
_FAFQYNPSLQPR_	P21359	0.836901	0.836901	0.0172398	10	P21359	NF1	Neurofibromin	NF1_HUMAN	1	78.621	1.78621
_HYTGDDGYVSDTETSVVWNNEHVK_	Q8NBJ5	0.749223	0.749223	0.0172514	10	Q8NBJ5	COLGALT1	Procollagen galactosyltransferase 1	GT251_HUMAN	1	68.0888	1.68089
_M[+O]PINEPAPGK_	P32754	-0.60422	0.60422	0.0174638	15	P32754	HPD	4-hydroxyphenylpyruvate dioxygenase	HPPD_HUMAN	1	-34.2173	0.657827
_LKEEIDLLNR_	Q96IZ0	1.02337	1.02337	0.0174863	25	Q96IZ0	PAWR	PRKC apoptosis WT1 regulator protein	PAWR_HUMAN	1	103.266	2.03266
_GFDFLC[+C2+H3+N+O]MPVFHPR_	O14744	0.756647	0.756647	0.0175703	25	O14744	PRMT5	Protein arginine N-methyltransferase 5	ANM5_HUMAN	1	68.9559	1.68956
_EATAQKPTGSVGSTVTTPPPLVR_	Q86YP4	1.12332	1.12332	0.0176274	5	Q86YP4	GATAD2A	Transcriptional repressor p66-alpha	P66A_HUMAN	1	117.848	2.17848
_IC[+C2+H3+N+O]DVYNAVMDVVK_	Q9Y5B9	-0.814788	0.814788	0.0176964	15	Q9Y5B9	SUPT16H	FACT complex subunit SPT16	SP16H_HUMAN	1	-43.1508	0.568492
_DALREEPLC[+C2+H3+N+O]NFR_	Q8TEQ6	-0.597945	0.597945	0.0178227	15	Q8TEQ6	GEMIN5	Gem-associated protein 5	GEMI5_HUMAN	1	-33.9306	0.660694
_VDGLLTC[+C2+H3+N+O]C[+C2+H3+N+O]SVLINK_	O94760	-2.04337	2.04337	0.0179447	5	O94760	DDAH1	N(G),N(G)-dimethylarginine dimethylaminohydrolase 1	DDAH1_HUMAN	1	-75.7404	0.242596
_AAPPIELDAVWEDIRER_	O75400	0.595837	0.595837	0.0180198	10	O75400	PRPF40A	Pre-mRNA-processing factor 40 homolog A	PR40A_HUMAN	1	51.1349	1.51135
_MSTPVEVLC[+C2+H3+N+O]K_	P48729	-0.695615	0.695615	0.0181276	20	P48729	CSNK1A1	Casein kinase I isoform alpha	KC1A_HUMAN	1	-38.2554	0.617446
_SLSGQDVGSFAYLTIK_	Q9H993	-0.705119	0.705119	0.0181404	15	Q9H993	ARMT1	Protein-glutamate O-methyltransferase	ARMT1_HUMAN	1	-38.6608	0.613392
_RIDGNLDYR_	Q6PD62	-1.95637	1.95637	0.0181732	5	Q6PD62	CTR9	RNA polymerase-associated protein CTR9 homolog	CTR9_HUMAN	1	-74.2324	0.257676
_FSFPVDNLR_	Q14558	1.3695	1.3695	0.0182273	5	Q14558	PRPSAP1	Phosphoribosyl pyrophosphate synthase-associated protein 1	KPRA_HUMAN	1	158.381	2.58381
_GALLKPWLFTEIK_	Q96G46	0.605026	0.605026	0.0182558	20	Q96G46	DUS3L	tRNA-dihydrouridine(47) synthase [NAD(P)(+)]-like	DUS3L_HUMAN	1	52.1006	1.52101
_KAQEAC[+C2+H3+N+O]GPLEMDSALSVVQNLEK_	Q9Y490	-1.72621	1.72621	0.0182741	10	Q9Y490	TLN1	Talin-1	TLN1_HUMAN	1	-69.7755	0.302245
_AQPYDPNFYDETYDYGGFT_	P61978	-0.892501	0.892501	0.0182742	10	P61978	HNRNPK	Heterogeneous nuclear ribonucleoprotein K	HNRPK_HUMAN	1	-46.1321	0.538679
_KGQFNFDHPDAFDNELILK_	Q9BZX2	0.75995	0.75995	0.0183386	30	Q9BZX2	UCK2	Uridine-cytidine kinase 2	UCK2_HUMAN	1	69.3432	1.69343
_IPHFSSLPLDDQVILLR_	P28702	0.713609	0.713609	0.0183537	15	P28702	RXRB	Retinoic acid receptor RXR-beta	RXRB_HUMAN	1	63.9901	1.6399
_YGLLQVSEGLSFLHSSVK_	Q6P3W7	0.764219	0.764219	0.0185958	20	Q6P3W7	SCYL2	SCY1-like protein 2	SCYL2_HUMAN	1	69.845	1.69845
_VHVVPDQLMAFGGSSEPC[+C2+H3+N+O]ALC[+C2+H3+N+O]SLHSIGK_	P14174	0.784578	0.784578	0.0186147	15	P14174	MIF	Macrophage migration inhibitory factor	MIF_HUMAN	1	72.2588	1.72259
_KAVEYFQDNSPDSPELNK_	Q9UPT5	-0.807596	0.807596	0.018662	5	Q9UPT5	EXOC7	Exocyst complex component 7	EXOC7_HUMAN	1	-42.8667	0.571333
_ESTKGPDEAK_	O43390	-0.708299	0.708299	0.0187281	5	O43390	HNRNPR	Heterogeneous nuclear ribonucleoprotein R	HNRPR_HUMAN	1	-38.7959	0.612041
_DNDSILVDAIRK_	O75175	0.598321	0.598321	0.0188317	20	O75175	CNOT3	CCR4-NOT transcription complex subunit 3	CNOT3_HUMAN	1	51.3953	1.51395
_VYTIRPYFPK_	O60502	0.640818	0.640818	0.0188664	15	O60502	MGEA5	Protein O-GlcNAcase	OGA_HUMAN	1	55.9213	1.55921
_VIDFDENTALDDAEEESFR_	Q14257	-0.592662	0.592662	0.018885	20	Q14257	RCN2	Reticulocalbin-2	RCN2_HUMAN	1	-33.6882	0.663118
_VVLAGERLR_	Q96T88	0.650621	0.650621	0.0189422	20	Q96T88	UHRF1	E3 ubiquitin-protein ligase UHRF1	UHRF1_HUMAN	1	56.9843	1.56984
_LPITVLNGAPGFINL_	P31939	0.715704	0.715704	0.018961	15	P31939	ATIC	Bifunctional purine biosynthesis protein PURH	PUR9_HUMAN	1	64.2284	1.64228
_AYIEFK_	P19338	-0.820471	0.820471	0.0191683	5	P19338	NCL	Nucleolin	NUCL_HUMAN	1	-43.3743	0.566257
_VYSASQWDC[+C2+H3+N+O]PLGLIPHPHR_	Q92466	0.637458	0.637458	0.0191762	20	Q92466	DDB2	DNA damage-binding protein 2	DDB2_HUMAN	1	55.5586	1.55559
_YC[+C2+H3+N+O]NTEEC[+C2+H3+N+O]LK_	Q4LE39	-0.921163	0.921163	0.019195	10	Q4LE39	ARID4B	AT-rich interactive domain-containing protein 4B	ARI4B_HUMAN	1	-47.1917	0.528083
_VLC[+C2+H3+N+O]NEAGLC[+C2+H3+N+O]ALR_	Q8NB90	-0.876007	0.876007	0.0192313	5	Q8NB90	SPATA5	Spermatogenesis-associated protein 5	SPAT5_HUMAN	1	-45.5127	0.544873
_TGEMSGPVFTDSGIHIILR_	Q13526	0.590542	0.590542	0.0193252	5	Q13526	PIN1	Peptidyl-prolyl cis-trans isomerase NIMA-interacting 1	PIN1_HUMAN	1	50.5813	1.50581
_GLDTGQQQDAQEFSK_	Q86UV5	-0.674479	0.674479	0.0196004	10	Q86UV5	USP48	Ubiquitin carboxyl-terminal hydrolase 48	UBP48_HUMAN	1	-37.3442	0.626558
_SKDEPDWESLIFLAR_	P49915	0.622542	0.622542	0.0196394	20	P49915	GMPS	GMP synthase [glutamine-hydrolyzing]	GUAA_HUMAN	1	53.9585	1.53959
_RIPSGAFEDLENLK_	Q92626	1.02705	1.02705	0.0196525	20	Q92626	PXDN	Peroxidasin homolog	PXDN_HUMAN	1	103.785	2.03785
_VPVPDERFDFLC[+C2+H3+N+O]QYHK_	Q9NTK5	0.631079	0.631079	0.0196615	25	Q9NTK5	OLA1	Obg-like ATPase 1	OLA1_HUMAN	1	54.8723	1.54872
_QVLMGPYNPDTC[+C2+H3+N+O]PEVGFF_	Q9H3P7	-1.30267	1.30267	0.0196685	10	Q9H3P7	ACBD3	Golgi resident protein GCP60	GCP60_HUMAN	1	-59.4626	0.405374
_EQFLVPDHTIK_	Q8IVV7	0.643255	0.643255	0.0196768	10	Q8IVV7	GID4	Glucose-induced degradation protein 4 homolog	GID4_HUMAN	1	56.1849	1.56185
_KGNAEGSSDEEGK_	P51858	0.599857	0.599857	0.0197546	5	P51858	HDGF	Hepatoma-derived growth factor	HDGF_HUMAN	1	51.5566	1.51557
_SIHISC[+C2+H3+N+O]PK_	Q9BRP4	0.63852	0.63852	0.0198549	20	Q9BRP4	PAAF1	Proteasomal ATPase-associated factor 1	PAAF1_HUMAN	1	55.6732	1.55673
_LLIQESVWDEAMR_	Q8IZ83	-1.00206	1.00206	0.0198975	10	Q8IZ83	ALDH16A1	Aldehyde dehydrogenase family 16 member A1	A16A1_HUMAN	1	-50.0713	0.499287
_IEISTIASNYHLEVNPSDAGNSDR_	P40938	-0.61886	0.61886	0.0200314	15	P40938	RFC3	Replication factor C subunit 3	RFC3_HUMAN	1	-34.8815	0.651185
_IC[+C2+H3+N+O]DIAINWAGGLHHAK_	O15379	-1.51301	1.51301	0.0200654	15	O15379	HDAC3	Histone deacetylase 3	HDAC3_HUMAN	1	-64.962	0.35038
_SFDLIHSPHGELK_	Q9UNX4	1.3648	1.3648	0.0201836	10	Q9UNX4	WDR3	WD repeat-containing protein 3	WDR3_HUMAN	1	157.541	2.57541
_ALAAFLKK_	P39019	0.855869	0.855869	0.0202738	15	P39019	RPS19	40S ribosomal protein S19	RS19_HUMAN	1	80.9849	1.80985
_ATSEVPGSQASPNPVPGDGLHR_	Q96GM8	0.784703	0.784703	0.0202931	5	Q96GM8	TOE1	Target of EGR1 protein 1	TOE1_HUMAN	1	72.2737	1.72274
_IFGPPWMAFK_	P43121	0.621703	0.621703	0.0203832	20	P43121	MCAM	Cell surface glycoprotein MUC18	MUC18_HUMAN	1	53.869	1.53869
_GYTEVLK_	O14974	-0.621674	0.621674	0.0204385	40	O14974	PPP1R12A	Protein phosphatase 1 regulatory subunit 12A	MYPT1_HUMAN	1	-35.0083	0.649917
_GITNFPIPGEPGFPLNAIYAK_	O15145	0.639062	0.639062	0.0204635	18	O15145	ARPC3	Actin-related protein 2/3 complex subunit 3	ARPC3_HUMAN	1	55.7316	1.55732
_ETGDGKENEDGK_	P82970	0.780581	0.780581	0.0207085	5	P82970	HMGN5	High mobility group nucleosome-binding domain-containing protein 5	HMGN5_HUMAN	1	71.7823	1.71782
_RLTEEFLNAPLPSIK_	Q96RT8	0.735911	0.735911	0.0207419	10	Q96RT8	TUBGCP5	Gamma-tubulin complex component 5	GCP5_HUMAN	1	66.5448	1.66545
_MAC[+C2+H3+N+O]HDSFLK_	P31949	-1.0047	1.0047	0.0208374	20	P31949	S100A11	Protein S100-A11	S10AB_HUMAN	1	-50.1626	0.498374
_EGITGPPADSSKPIGPDDAIDAL_	P20810	-0.810742	0.810742	0.0208416	26	P20810	CAST	Calpastatin	ICAL_HUMAN	1	-42.9911	0.570089
_KPFPINHGETSDETLLEDAIEVC[+C2+H3+N+O]K_	P15374	0.598368	0.598368	0.0208722	25	P15374	UCHL3	Ubiquitin carboxyl-terminal hydrolase isozyme L3	UCHL3_HUMAN	1	51.4003	1.514
_SVQGSASIVAPLLLR_	Q9Y2G5	-0.592544	0.592544	0.0208827	5	Q9Y2G5	POFUT2	GDP-fucose protein O-fucosyltransferase 2	OFUT2_HUMAN	1	-33.6828	0.663172
_IRGEEPAVTEETLC[+C2+H3+N+O]VGL_	Q9H2P9	-0.801892	0.801892	0.0210977	5	Q9H2P9	DPH5	Diphthine methyl ester synthase	DPH5_HUMAN	1	-42.6404	0.573596
_SAPPGAPPPTPPSSGVPTTPPQAGGPPPPPAAVPGPGPGPK_	P23246	-0.826778	0.826778	0.0210994	15	P23246	SFPQ	Splicing factor, proline- and glutamine-rich	SFPQ_HUMAN	1	-43.6213	0.563787
_VPIDIDK_	P80303	1.10736	1.10736	0.0211698	15	P80303	NUCB2	Nucleobindin-2	NUCB2_HUMAN	1	115.451	2.15451
_VGAAGPAPGTGSGPLR_	Q5T447	-0.643582	0.643582	0.0211733	5	Q5T447	HECTD3	E3 ubiquitin-protein ligase HECTD3	HECD3_HUMAN	1	-35.9878	0.640122
_ALDIAENEMPGLM[+O]R_	P23526	-0.696934	0.696934	0.0211855	10	P23526	AHCY	Adenosylhomocysteinase	SAHH_HUMAN	1	-38.3118	0.616882
_IPSAVGYQPTLATDM_	P06576	-0.724714	0.724714	0.0211979	5	P06576	ATP5F1B	ATP synthase subunit beta, mitochondrial	ATPB_HUMAN	1	-39.4883	0.605117
_THFDPMGVR_	Q7Z2T5	-0.606476	0.606476	0.0214163	10	Q7Z2T5	TRMT1L	TRMT1-like protein	TRM1L_HUMAN	1	-34.3201	0.656799
_KGLQELK_	P35270	0.673891	0.673891	0.0214325	15	P35270	SPR	Sepiapterin reductase	SPRE_HUMAN	1	59.537	1.59537
_DRSEEER_	P26038	-0.677134	0.677134	0.0215973	27	P26038	MSN	Moesin	MOES_HUMAN	1	-37.4594	0.625406
_GLQAQIASSGLTVEVDAPK_	P05783	-0.65777	0.65777	0.0217136	20	P05783	KRT18	Keratin, type I cytoskeletal 18	K1C18_HUMAN	1	-36.6143	0.633857
_KWEQDPETFLIIIK_	Q6NVY1	1.25954	1.25954	0.0218097	15	Q6NVY1	HIBCH	3-hydroxyisobutyryl-CoA hydrolase, mitochondrial	HIBCH_HUMAN	1	139.419	2.39419
_GPTSYYYMLPMK_	Q9BYD3	-1.00837	1.00837	0.0218701	5	Q9BYD3	MRPL4	39S ribosomal protein L4, mitochondrial	RM04_HUMAN	1	-50.2891	0.497109
_FHSLKPK_	Q9H223	0.783525	0.783525	0.022039	5	Q9H223	EHD4	EH domain-containing protein 4	EHD4_HUMAN	1	72.1332	1.72133
_LDELEGGGNPGASC[+C2+H3+N+O]K_	Q9HD26	-0.729727	0.729727	0.0220822	5	Q9HD26	GOPC	Golgi-associated PDZ and coiled-coil motif-containing protein	GOPC_HUMAN	1	-39.6982	0.603018
_IKDYLLMEEEFIR_	P62191	0.834121	0.834121	0.0224701	20	P62191	PSMC1	26S proteasome regulatory subunit 4	PRS4_HUMAN	1	78.277	1.78277
_WYRPPDVLFGAK_	Q00535	-0.926718	0.926718	0.0226539	5	Q00535	CDK5	Cyclin-dependent-like kinase 5	CDK5_HUMAN	1	-47.3946	0.526054
_LMQGFNEDMAIEAQQK_	O14929	-0.776939	0.776939	0.0228278	15	O14929	HAT1	Histone acetyltransferase type B catalytic subunit	HAT1_HUMAN	1	-41.6396	0.583604
_PQVVVAPVLMS_	Q9H074	-0.668587	0.668587	0.0228303	5	Q9H074	PAIP1	Polyadenylate-binding protein-interacting protein 1	PAIP1_HUMAN	1	-37.0877	0.629123
_IADGYEQ_	P48643	-1.47893	1.47893	0.022921	5	P48643	CCT5	T-complex protein 1 subunit epsilon	TCPE_HUMAN	1	-64.1246	0.358754
_YVALSPGQHR_	O15067	0.89122	0.89122	0.0229625	20	O15067	PFAS	Phosphoribosylformylglycinamidine synthase	PUR4_HUMAN	1	85.4743	1.85474
_LKDDEATHC[+C2+H3+N+O]R_	Q96T51	-1.44562	1.44562	0.0229905	15	Q96T51	RUFY1	RUN and FYVE domain-containing protein 1	RUFY1_HUMAN	1	-63.2867	0.367133
_DAQEC[+C2+H3+N+O]TLEEVVER_	Q27J81	-1.10724	1.10724	0.0232091	5	Q27J81	INF2	Inverted formin-2	INF2_HUMAN	1	-53.582	0.46418
_IKGEHPGLSIGDVAKK_	P09429	0.806735	0.806735	0.0233444	20	P09429	HMGB1	High mobility group protein B1	HMGB1_HUMAN	1	74.9248	1.74925
_RNQKPEVR_	P83731	-1.8486	1.8486	0.0233894	10	P83731	RPL24	60S ribosomal protein L24	RL24_HUMAN	1	-72.2339	0.277661
_RNPLIAGK_	P62316	0.820128	0.820128	0.0233917	15	P62316	SNRPD2	Small nuclear ribonucleoprotein Sm D2	SMD2_HUMAN	1	76.5563	1.76556
_HTSEQEEMR_	O15027	-0.84605	0.84605	0.0234636	10	O15027	SEC16A	Protein transport protein Sec16A	SC16A_HUMAN	1	-44.3694	0.556306
_SDSPPRPQPAFK_	Q9NQC3	-0.978625	0.978625	0.0236503	5	Q9NQC3	RTN4	Reticulon-4	RTN4_HUMAN	1	-49.2537	0.507463
_EGC[+C2+H3+N+O]EAIVDTGTSLMVGPVDEVR_	P07339	-0.647278	0.647278	0.0236639	20	P07339	CTSD	Cathepsin D	CATD_HUMAN	1	-36.1516	0.638484
_SKGGVVGIK_	P04075	0.737579	0.737579	0.0237242	10	P04075	ALDOA	Fructose-bisphosphate aldolase A	ALDOA_HUMAN	1	66.7375	1.66738
_LVQAPLDADGDNVLQEK_	Q02241	0.693618	0.693618	0.023739	24	Q02241	KIF23	Kinesin-like protein KIF23	KIF23_HUMAN	1	61.7335	1.61733
_NIPLLFLQ_	Q9HCC0	0.676995	0.676995	0.0239748	5	Q9HCC0	MCCC2	Methylcrotonoyl-CoA carboxylase beta chain, mitochondrial	MCCB_HUMAN	1	59.8806	1.59881
_QPEDDLFDR_	P11387	-1.26209	1.26209	0.0240027	5	P11387	TOP1	DNA topoisomerase 1	TOP1_HUMAN	1	-58.3061	0.416939
_VFQESEEEKQPEVPSSLAK_	Q9BZQ8	0.637278	0.637278	0.0240698	5	Q9BZQ8	FAM129A	Protein Niban	NIBAN_HUMAN	1	55.5392	1.55539
_EAVFGK_	P38159	-1.36297	1.36297	0.0241943	15	P38159	RBMX	RNA-binding motif protein, X chromosome	RBMX_HUMAN	1	-61.1218	0.388782
_LQSLDTSFLEQGDVTTPTSEQVEK_	Q03426	-0.727338	0.727338	0.0241949	20	Q03426	MVK	Mevalonate kinase	KIME_HUMAN	1	-39.5983	0.604017
_M[+C2+H2+O]DVLVSEC[+C2+H3+N+O]SAR_	P54136	-0.63469	0.63469	0.0242615	20	P54136	RARS	Arginine--tRNA ligase, cytoplasmic	SYRC_HUMAN	1	-35.5921	0.644079
_FYLSC[+C2+H3+N+O]LQVERI_	P0DPD8	0.715724	0.715724	0.0243475	10	P0DPD8	EEF1AKMT4-ECE2	EEF1AKMT4-ECE2 readthrough transcript protein	EFCE2_HUMAN	1	64.2307	1.64231
_LC[+C2+H3+N+O]DSLTSFSQNATLYLNR_	P57678	0.62749	0.62749	0.0243655	15	P57678	GEMIN4	Gem-associated protein 4	GEMI4_HUMAN	1	54.4875	1.54487
_TDISLDDPNFWQK_	Q9HCK8	-0.818012	0.818012	0.0243819	20	Q9HCK8	CHD8	Chromodomain-helicase-DNA-binding protein 8	CHD8_HUMAN	1	-43.2777	0.567223
_FFEGPVTGIFSGYVN_	P55060	-0.700018	0.700018	0.0243843	5	P55060	CSE1L	Exportin-2	XPO2_HUMAN	1	-38.4435	0.615565
_VVDLLNQAALITNDSK_	Q92797	-2.79164	2.79164	0.0243863	20	Q92797	SYMPK	Symplekin	SYMPK_HUMAN	1	-85.5578	0.144422
_GMEELIPLVN_	P50570	-2.10046	2.10046	0.0244378	20	P50570	DNM2	Dynamin-2	DYN2_HUMAN	1	-76.6816	0.233184
_FC[+C2+H3+N+O]FSNEFSTFTHK_	Q9Y3B3	0.633702	0.633702	0.0244915	24	Q9Y3B3	TMED7	Transmembrane emp24 domain-containing protein 7	TMED7_HUMAN	1	55.1542	1.55154
_TIVMNDC[+C2+H3+N+O]IIR_	Q9BTE1	-2.85784	2.85784	0.0245102	5	Q9BTE1	DCTN5	Dynactin subunit 5	DCTN5_HUMAN	1	-86.2056	0.137944
_YESQTSFGSMYPTR_	Q9P0U4	-0.93666	0.93666	0.0246733	5	Q9P0U4	CXXC1	CXXC-type zinc finger protein 1	CXXC1_HUMAN	1	-47.7559	0.522441
_KPWISLPR_	P62701	-0.697743	0.697743	0.024788	5	P62701	RPS4X	40S ribosomal protein S4, X isoform	RS4X_HUMAN	1	-38.3464	0.616536
_EPFFHGHDNYDQLVR_	P68400	0.611294	0.611294	0.0248544	15	P68400	CSNK2A1	Casein kinase II subunit alpha	CSK21_HUMAN	1	52.7629	1.52763
_KEQTADGVAVIPVLQR_	Q9UKK9	1.20237	1.20237	0.0250122	5	Q9UKK9	NUDT5	ADP-sugar pyrophosphatase	NUDT5_HUMAN	1	130.118	2.30118
_FNYSVQEESDTC[+C2+H3+N+O]LGGK_	Q9P287	-0.723077	0.723077	0.0250528	5	Q9P287	BCCIP	BRCA2 and CDKN1A-interacting protein	BCCIP_HUMAN	1	-39.4196	0.605804
_SAEGPLLGPEAAPSGEGAGSKGEAVLRPGLDAEPELSPEEQR_	Q9BRJ6	0.733197	0.733197	0.0251145	5	Q9BRJ6	C7orf50	Uncharacterized protein C7orf50	CG050_HUMAN	1	66.2319	1.66232
_ADLTVLDENK_	Q8NB46	-2.14147	2.14147	0.0252312	15	Q8NB46	ANKRD52	Serine/threonine-protein phosphatase 6 regulatory ankyrin repeat subunit C	ANR52_HUMAN	1	-77.3351	0.226649
_EVQYDFSLEK_	Q9NZ09	1.36459	1.36459	0.0252653	5	Q9NZ09	UBAP1	Ubiquitin-associated protein 1	UBAP1_HUMAN	1	157.503	2.57503
_TLVAHYPPVQVLFEK_	P52701	0.654328	0.654328	0.0253128	20	P52701	MSH6	DNA mismatch repair protein Msh6	MSH6_HUMAN	1	57.3882	1.57388
_QVHQC[+C2+H3+N+O]IER_	Q96C01	-0.585377	0.585377	0.025388	27	Q96C01	FAM136A	Protein FAM136A	F136A_HUMAN	1	-33.3525	0.666475
_SAEDELAMR_	Q13868	-0.889639	0.889639	0.0255277	15	Q13868	EXOSC2	Exosome complex component RRP4	EXOS2_HUMAN	1	-46.0251	0.539749
_VREELLR_	Q86UU0	0.801115	0.801115	0.025626	5	Q86UU0	BCL9L	B-cell CLL/lymphoma 9-like protein	BCL9L_HUMAN	1	74.2448	1.74245
_LAVHPSGVALQDR_	P05161	-0.648559	0.648559	0.0256758	10	P05161	ISG15	Ubiquitin-like protein ISG15	ISG15_HUMAN	1	-36.2083	0.637917
_AYIVQLQIEDLTR_	Q15637	-0.89911	0.89911	0.0258192	5	Q15637	SF1	Splicing factor 1	SF01_HUMAN	1	-46.3783	0.536217
_SAPLAEDIDPELAR_	O14964	-1.0694	1.0694	0.0258478	5	O14964	HGS	Hepatocyte growth factor-regulated tyrosine kinase substrate	HGS_HUMAN	1	-52.3482	0.476518
_KVDQALHTQTDADPAEEYAR_	P52888	-2.18281	2.18281	0.0258587	15	P52888	THOP1	Thimet oligopeptidase	THOP1_HUMAN	1	-77.9754	0.220246
_HVQSLEPDPGTPGSER_	Q9NX46	-0.830954	0.830954	0.0259052	20	Q9NX46	ADPRHL2	Poly(ADP-ribose) glycohydrolase ARH3	ARHL2_HUMAN	1	-43.7843	0.562157
_STGLNAVPSQILEGQWAAR_	P06756	0.616545	0.616545	0.0259264	10	P06756	ITGAV	Integrin alpha-V	ITAV_HUMAN	1	53.3199	1.5332
_NRPHIC[+C2+H3+N+O]SFWVK_	Q9NW64	-0.987447	0.987447	0.0260107	5	Q9NW64	RBM22	Pre-mRNA-splicing factor RBM22	RBM22_HUMAN	1	-49.5631	0.504369
_ILQGVVVVLSGFQNPFR_	P18887	1.4394	1.4394	0.0262479	10	P18887	XRCC1	DNA repair protein XRCC1	XRCC1_HUMAN	1	171.208	2.71208
_DDILC[+C2+H3+N+O]PDC[+C2+H3+N+O]GK_	Q14192	-0.806564	0.806564	0.0262483	5	Q14192	FHL2	Four and a half LIM domains protein 2	FHL2_HUMAN	1	-42.8258	0.571742
_AVDLFK_	P36952	1.92021	1.92021	0.0263107	20	P36952	SERPINB5	Serpin B5	SPB5_HUMAN	1	278.478	3.78478
_GGEPTYNVAVGR_	P35080	0.582995	0.582995	0.0263289	10	P35080	PFN2	Profilin-2	PROF2_HUMAN	1	49.7955	1.49796
_LGELVDGLVVPS_	Q8N1B4	-0.581194	0.581194	0.0265118	10	Q8N1B4	VPS52	Vacuolar protein sorting-associated protein 52 homolog	VPS52_HUMAN	1	-33.159	0.66841
_LPSLGAGF_	Q8IZL8	-0.757682	0.757682	0.0265469	5	Q8IZL8	PELP1	Proline-, glutamic acid- and leucine-rich protein 1	PELP1_HUMAN	1	-40.8554	0.591446
_ELFPDGFSIHHAGMLR_	Q8N3C0	-0.698972	0.698972	0.0266088	5	Q8N3C0	ASCC3	Activating signal cointegrator 1 complex subunit 3	ASCC3_HUMAN	1	-38.3989	0.616011
_KLGEWVGL_	P25398	1.30093	1.30093	0.0266919	5	P25398	RPS12	40S ribosomal protein S12	RS12_HUMAN	1	146.388	2.46388
_PSPNIPIELIPHINKQ_	Q5SW79	1.12145	1.12145	0.0267886	10	Q5SW79	CEP170	Centrosomal protein of 170 kDa	CE170_HUMAN	1	117.565	2.17565
_AQVWLEQVC[+C2+H3+N+O]AHLGLGVQEPHPGER_	Q6XQN6	0.646702	0.646702	0.0268021	25	Q6XQN6	NAPRT	Nicotinate phosphoribosyltransferase	PNCB_HUMAN	1	56.5585	1.56559
_LHLPSFDAHLTELTDDQAK_	O43865	0.852046	0.852046	0.0268023	15	O43865	AHCYL1	S-adenosylhomocysteine hydrolase-like protein 1	SAHH2_HUMAN	1	80.5059	1.80506
_MVAGANFYIVGR_	O43252	-0.77592	0.77592	0.0268164	10	O43252	PAPSS1	Bifunctional 3'-phosphoadenosine 5'-phosphosulfate synthase 1	PAPS1_HUMAN	1	-41.5984	0.584016
_DVLAQLPSLR_	Q13641	0.874441	0.874441	0.0268327	15	Q13641	TPBG	Trophoblast glycoprotein	TPBG_HUMAN	1	83.3297	1.8333
_AFLLWDPTKVPPR_	P30043	0.962997	0.962997	0.0269914	20	P30043	BLVRB	Flavin reductase (NADPH)	BLVRB_HUMAN	1	94.9355	1.94935
_NAININELFIEISR_	Q9UL26	0.634775	0.634775	0.0270292	20	Q9UL26	RAB22A	Ras-related protein Rab-22A	RB22A_HUMAN	1	55.2696	1.5527
_RANITLSGK_	E9PRG8	-0.942424	0.942424	0.0271365	15	E9PRG8	C11orf98	Uncharacterized protein C11orf98	CK098_HUMAN	1	-47.9642	0.520358
_PSIIFIDEVDSLC[+C2+H3+N+O]GSR_	Q9UN37	-0.616726	0.616726	0.0271783	15	Q9UN37	VPS4A	Vacuolar protein sorting-associated protein 4A	VPS4A_HUMAN	1	-34.7851	0.652149
_SLILNNIINKK_	P50748	1.16663	1.16663	0.0271853	10	P50748	KNTC1	Kinetochore-associated protein 1	KNTC1_HUMAN	1	124.487	2.24487
_LREAQSDLNK_	Q5VTR2	0.608034	0.608034	0.0271969	15	Q5VTR2	RNF20	E3 ubiquitin-protein ligase BRE1A	BRE1A_HUMAN	1	52.4181	1.52418
_TRHDPLAK_	Q9BYN8	-0.870217	0.870217	0.0273839	5	Q9BYN8	MRPS26	28S ribosomal protein S26, mitochondrial	RT26_HUMAN	1	-45.2936	0.547064
_RLTDSNLK_	Q92576	-1.50922	1.50922	0.027395	20	Q92576	PHF3	PHD finger protein 3	PHF3_HUMAN	1	-64.8699	0.351301
_WMDEAQALDTADR_	Q9BXJ9	-0.593474	0.593474	0.0279991	20	Q9BXJ9	NAA15	N-alpha-acetyltransferase 15, NatA auxiliary subunit	NAA15_HUMAN	1	-33.7255	0.662745
_DQISDADNIPGLLVLK_	Q6PGP7	-0.690964	0.690964	0.0280769	25	Q6PGP7	TTC37	Tetratricopeptide repeat protein 37	TTC37_HUMAN	1	-38.056	0.61944
_NIQLHGPPR_	P35613	0.683669	0.683669	0.0280896	5	P35613	BSG	Basigin	BASI_HUMAN	1	60.6219	1.60622
_RDLETLPFGIALPIR_	Q9H1A4	0.879843	0.879843	0.0280962	10	Q9H1A4	ANAPC1	Anaphase-promoting complex subunit 1	APC1_HUMAN	1	84.0175	1.84017
_ELSFPFHESILK_	P42166	1.81889	1.81889	0.0281041	20	P42166	TMPO	Lamina-associated polypeptide 2, isoform alpha	LAP2A_HUMAN	1	252.81	3.5281
_KAGGANYDAQTE_	Q14019	0.94892	0.94892	0.0281745	5	Q14019	COTL1	Coactosin-like protein	COTL1_HUMAN	1	93.0426	1.93043
_SPPEEPPDFC[+C2+H3+N+O]C[+C2+H3+N+O]PK_	Q9Y6K9	-0.945862	0.945862	0.0282984	5	Q9Y6K9	IKBKG	NF-kappa-B essential modulator	NEMO_HUMAN	1	-48.0881	0.519119
_TSQNSELNNMQDLVEDYKK_	P35908	0.660322	0.660322	0.028311	5	P35908	KRT2	Keratin, type II cytoskeletal 2 epidermal	K22E_HUMAN	1	58.0435	1.58044
_DLHDANTDLIGRHPK_	P53985	0.691208	0.691208	0.0283121	15	P53985	SLC16A1	Monocarboxylate transporter 1	MOT1_HUMAN	1	61.4634	1.61463
_HIADLSPGDK_	Q9NZQ3	-0.653253	0.653253	0.0284033	5	Q9NZQ3	NCKIPSD	NCK-interacting protein with SH3 domain	SPN90_HUMAN	1	-36.4155	0.635845
_GNTLLLQHLK_	Q7Z7E8	0.721672	0.721672	0.0285068	20	Q7Z7E8	UBE2Q1	Ubiquitin-conjugating enzyme E2 Q1	UB2Q1_HUMAN	1	64.9092	1.64909
_HC[+C2+H3+N+O]TASTLPK_	Q14008	-0.782929	0.782929	0.0285697	10	Q14008	CKAP5	Cytoskeleton-associated protein 5	CKAP5_HUMAN	1	-41.8814	0.581186
_GDWPGVVLSMER_	Q32P28	-1.27043	1.27043	0.0287769	10	Q32P28	P3H1	Prolyl 3-hydroxylase 1	P3H1_HUMAN	1	-58.5464	0.414536
_VSAPAEANTPQDATSAPEETK_	O60306	-0.865094	0.865094	0.0288228	20	O60306	AQR	RNA helicase aquarius	AQR_HUMAN	1	-45.0989	0.549011
_TAFPNSIAVDLC[+C2+H3+N+O]SR_	Q7Z4Q2	0.797127	0.797127	0.0288797	15	Q7Z4Q2	HEATR3	HEAT repeat-containing protein 3	HEAT3_HUMAN	1	73.7637	1.73764
_RFPDENFK_	P23284	-0.994803	0.994803	0.0294325	5	P23284	PPIB	Peptidyl-prolyl cis-trans isomerase B	PPIB_HUMAN	1	-49.8195	0.501805
_GWVKPIIIGR_	O75874	0.647532	0.647532	0.0295627	39	O75874	IDH1	Isocitrate dehydrogenase [NADP] cytoplasmic	IDHC_HUMAN	1	56.6486	1.56649
_LETFIQEHLR_	P48509	-0.686728	0.686728	0.0298525	20	P48509	CD151	CD151 antigen	CD151_HUMAN	1	-37.8739	0.621261
_DFPAGIPEC[+C2+H3+N+O]GTDALR_	P26640	0.586943	0.586943	0.0298768	20	P26640	VARS	Valine--tRNA ligase	SYVC_HUMAN	1	50.2061	1.50206
_SQTTTADQLLEFFK_	Q8WXA9	0.625638	0.625638	0.0299183	15	Q8WXA9	SREK1	Splicing regulatory glutamine/lysine-rich protein 1	SREK1_HUMAN	1	54.2893	1.54289
_QGGESETFAK_	Q13485	-0.67431	0.67431	0.0303043	20	Q13485	SMAD4	Mothers against decapentaplegic homolog 4	SMAD4_HUMAN	1	-37.3368	0.626632
_DANDVPIQC[+C2+H3+N+O]EISPLISYA_	Q16222	-1.2899	1.2899	0.0304947	5	Q16222	UAP1	UDP-N-acetylhexosamine pyrophosphorylase	UAP1_HUMAN	1	-59.1021	0.408979
_KVVDPF_	P61247	0.636875	0.636875	0.0305016	35	P61247	RPS3A	40S ribosomal protein S3a	RS3A_HUMAN	1	55.4958	1.55496
_KLDPPGGQFYNSK_	O95400	-1.64188	1.64188	0.030519	5	O95400	CD2BP2	CD2 antigen cytoplasmic tail-binding protein 2	CD2B2_HUMAN	1	-67.9562	0.320438
_EKEEEEVR_	Q99543	-0.583254	0.583254	0.0305279	5	Q99543	DNAJC2	DnaJ homolog subfamily C member 2	DNJC2_HUMAN	1	-33.2544	0.667456
_AHLTFPK_	P62253	0.61119	0.61119	0.030901	15	P62253	UBE2G1	Ubiquitin-conjugating enzyme E2 G1	UB2G1_HUMAN	1	52.7519	1.52752
_TAPPAAPAGEGGPPAPPPNLTSNRR_	P63027	0.839684	0.839684	0.0310633	5	P63027	VAMP2	Vesicle-associated membrane protein 2	VAMP2_HUMAN	1	78.9658	1.78966
_HREVESLEK_	Q8IX12	-0.854994	0.854994	0.0310863	5	Q8IX12	CCAR1	Cell division cycle and apoptosis regulator protein 1	CCAR1_HUMAN	1	-44.7133	0.552867
_ATLPHEILEMTNK_	P38919	-0.752315	0.752315	0.0311962	25	P38919	EIF4A3	Eukaryotic initiation factor 4A-III	IF4A3_HUMAN	1	-40.635	0.59365
_ESNAIAYYVSNEELR_	P26641	0.612994	0.612994	0.0312395	15	P26641	EEF1G	Elongation factor 1-gamma	EF1G_HUMAN	1	52.943	1.52943
_DNLTLWTADNAGEEGGEAPQEPQS_	P31947	-0.797015	0.797015	0.0313947	30	P31947	SFN	14-3-3 protein sigma	1433S_HUMAN	1	-42.4461	0.575539
_LQEEMLQREEAENTLQSF_	P08670	-0.702652	0.702652	0.031457	33	P08670	VIM	Vimentin	VIME_HUMAN	1	-38.5558	0.614442
_VPITPENPC[+C2+H3+N+O]K_	Q5W0B1	0.836221	0.836221	0.0315598	15	Q5W0B1	RNF219	RING finger protein 219	RN219_HUMAN	1	78.5367	1.78537
_HPTGPFFPVLSK_	Q9UKJ3	1.38058	1.38058	0.031688	5	Q9UKJ3	GPATCH8	G patch domain-containing protein 8	GPTC8_HUMAN	1	160.373	2.60373
_GEILIGGQ_	O95573	2.38799	2.38799	0.0317053	15	O95573	ACSL3	Long-chain-fatty-acid--CoA ligase 3	ACSL3_HUMAN	1	423.427	5.23427
_DM[+O]IILPEMVGSMVGVYNGK_	P62841	0.894487	0.894487	0.0317725	20	P62841	RPS15	40S ribosomal protein S15	RS15_HUMAN	1	85.8949	1.85895
_SPELQQK_	P16152	-1.01202	1.01202	0.0318141	10	P16152	CBR1	Carbonyl reductase [NADPH] 1	CBR1_HUMAN	1	-50.4147	0.495853
_QPEYWFAVPR_	Q8NI08	1.07096	1.07096	0.0318346	10	Q8NI08	NCOA7	Nuclear receptor coactivator 7	NCOA7_HUMAN	1	110.083	2.10083
_TWSQGFPGGVDVSEVK_	O75674	0.580189	0.580189	0.0318668	10	O75674	TOM1L1	TOM1-like protein 1	TM1L1_HUMAN	1	49.5046	1.49505
_GDQPAASGDSDDDEPPPLPR_	O00264	-0.965362	0.965362	0.0319086	5	O00264	PGRMC1	Membrane-associated progesterone receptor component 1	PGRC1_HUMAN	1	-48.785	0.51215
_LLLEGISSTHVNHLR_	Q9NR46	0.626639	0.626639	0.0319191	10	Q9NR46	SH3GLB2	Endophilin-B2	SHLB2_HUMAN	1	54.3963	1.54396
_YQAEIPDRLVEGESDNRNQQK_	O94776	0.648819	0.648819	0.031943	20	O94776	MTA2	Metastasis-associated protein MTA2	MTA2_HUMAN	1	56.7885	1.56788
_ERPDC[+C2+H3+N+O]LDTVLAR_	Q9P253	0.605592	0.605592	0.0321495	5	Q9P253	VPS18	Vacuolar protein sorting-associated protein 18 homolog	VPS18_HUMAN	1	52.1603	1.5216
_TLLDQHGQYPIWMN_	Q9BRT6	0.799337	0.799337	0.0321868	10	Q9BRT6	LLPH	Protein LLP homolog	LLPH_HUMAN	1	74.0301	1.7403
_VTDEILHLVPNIDNFR_	P51003	0.744539	0.744539	0.032201	15	P51003	PAPOLA	Poly(A) polymerase alpha	PAPOA_HUMAN	1	67.5439	1.67544
_RIETDER_	P29083	1.98765	1.98765	0.0323137	20	P29083	GTF2E1	General transcription factor IIE subunit 1	T2EA_HUMAN	1	296.591	3.96591
_KAPVISSTPK_	Q9Y6X9	0.628241	0.628241	0.0324382	10	Q9Y6X9	MORC2	MORC family CW-type zinc finger protein 2	MORC2_HUMAN	1	54.5679	1.54568
_SAPSRPQQAGYEAPVLFR_	Q9NUP1	2.24492	2.24492	0.0324855	5	Q9NUP1	BLOC1S4	Biogenesis of lysosome-related organelles complex 1 subunit 4	BL1S4_HUMAN	1	374.012	4.74012
_ITTVFSHAQTVVL_	Q71UM5	1.06461	1.06461	0.0325658	10	Q71UM5	RPS27L	40S ribosomal protein S27-like	RS27L_HUMAN	1	109.16	2.0916
_TNKDEVPYLR_	P28838	0.835723	0.835723	0.0327735	15	P28838	LAP3	Cytosol aminopeptidase	AMPL_HUMAN	1	78.4751	1.78475
_DAFEHIVT_	P43490	-0.922338	0.922338	0.0329059	5	P43490	NAMPT	Nicotinamide phosphoribosyltransferase	NAMPT_HUMAN	1	-47.2347	0.527653
_ERHLVEIK_	Q16890	-0.969255	0.969255	0.0331137	5	Q16890	TPD52L1	Tumor protein D53	TPD53_HUMAN	1	-48.923	0.51077
_RLEEGTEETSETLEK_	Q08378	-0.580456	0.580456	0.0331468	20	Q08378	GOLGA3	Golgin subfamily A member 3	GOGA3_HUMAN	1	-33.1248	0.668752
_VNKPPYPK_	P13797	-1.06045	1.06045	0.0332457	15	P13797	PLS3	Plastin-3	PLST_HUMAN	1	-52.0518	0.479482
_VTEDGEQEQIPELPDPSLEMGILPR_	P09884	0.753465	0.753465	0.0333257	10	P09884	POLA1	DNA polymerase alpha catalytic subunit	DPOLA_HUMAN	1	68.5836	1.68584
_TKQEVEISR_	Q14694	-1.45002	1.45002	0.0333488	25	Q14694	USP10	Ubiquitin carboxyl-terminal hydrolase 10	UBP10_HUMAN	1	-63.3985	0.366015
_ELSDLARDPPAQC[+C2+H3+N+O]_	P61077	0.84991	0.84991	0.0333665	15	P61077	UBE2D3	Ubiquitin-conjugating enzyme E2 D3	UB2D3_HUMAN	1	80.2389	1.80239
_KAC[+C2+H3+N+O]GNFGIPC[+C2+H3+N+O]ELR_	P22234	0.771096	0.771096	0.0335389	15	P22234	PAICS	Multifunctional protein ADE2	PUR6_HUMAN	1	70.6566	1.70657
_AVVPPISLS_	P32929	1.76222	1.76222	0.0335917	5	P32929	CTH	Cystathionine gamma-lyase	CGL_HUMAN	1	239.22	3.3922
_YVGGLAEEVDDK_	Q9UNP9	0.884375	0.884375	0.0339485	5	Q9UNP9	PPIE	Peptidyl-prolyl cis-trans isomerase E	PPIE_HUMAN	1	84.5965	1.84596
_NAGPNTNGSQFFIC[+C2+H3+N+O]TAK_	P62937	0.947109	0.947109	0.033968	10	P62937	PPIA	Peptidyl-prolyl cis-trans isomerase A	PPIA_HUMAN	1	92.8006	1.92801
_TVVSVLK_	Q10471	-2.73021	2.73021	0.0340784	20	Q10471	GALNT2	Polypeptide N-acetylgalactosaminyltransferase 2	GALT2_HUMAN	1	-84.9296	0.150704
_KSPVPVETLK_	Q32MZ4	-2.27329	2.27329	0.0343164	20	Q32MZ4	LRRFIP1	Leucine-rich repeat flightless-interacting protein 1	LRRF1_HUMAN	1	-79.3142	0.206858
_KPYVLNDLEAEASLPEK_	Q9Y3C1	1.11021	1.11021	0.0344142	20	Q9Y3C1	NOP16	Nucleolar protein 16	NOP16_HUMAN	1	115.878	2.15878
_DIEQSIK_	P09525	-1.19788	1.19788	0.0344395	20	P09525	ANXA4	Annexin A4	ANXA4_HUMAN	1	-56.4083	0.435917
_EEAIEHNYGGHDDDLSVR_	Q93009	-0.765116	0.765116	0.0346044	30	Q93009	USP7	Ubiquitin carboxyl-terminal hydrolase 7	UBP7_HUMAN	1	-41.1594	0.588406
_DLGAPQAAAEAELAAAQR_	O15230	-1.01443	1.01443	0.0346852	5	O15230	LAMA5	Laminin subunit alpha-5	LAMA5_HUMAN	1	-50.4977	0.495023
_IAYTYSVSFEEDDK_	Q99805	-0.595482	0.595482	0.0347247	10	Q99805	TM9SF2	Transmembrane 9 superfamily member 2	TM9S2_HUMAN	1	-33.8176	0.661824
_LVPLDYGEDDK_	P49756	0.60652	0.60652	0.0348194	20	P49756	RBM25	RNA-binding protein 25	RBM25_HUMAN	1	52.2582	1.52258
_SEQEFSFDTPADR_	Q99590	-0.849273	0.849273	0.0350847	5	Q99590	SCAF11	Protein SCAF11	SCAFB_HUMAN	1	-44.4935	0.555065
_ASLDTSELER_	O75962	-1.50056	1.50056	0.0351337	5	O75962	TRIO	Triple functional domain protein	TRIO_HUMAN	1	-64.6585	0.353415
_QQQQQTTQQQLPQK_	Q15459	0.80361	0.80361	0.0351412	5	Q15459	SF3A1	Splicing factor 3A subunit 1	SF3A1_HUMAN	1	74.5464	1.74546
_SIRDEIKK_	Q6P2E9	0.647012	0.647012	0.0353952	15	Q6P2E9	EDC4	Enhancer of mRNA-decapping protein 4	EDC4_HUMAN	1	56.5922	1.56592
_NFPEHIFPALVGR_	P61160	-0.772588	0.772588	0.0353987	10	P61160	ACTR2	Actin-related protein 2	ARP2_HUMAN	1	-41.4633	0.585367
_LSDGFVAAEAK_	Q6R327	-0.727956	0.727956	0.0354666	10	Q6R327	RICTOR	Rapamycin-insensitive companion of mTOR	RICTR_HUMAN	1	-39.6241	0.603759
_FSNISPENHISLT_	O75569	-0.9452	0.9452	0.0356165	5	O75569	PRKRA	Interferon-inducible double-stranded RNA-dependent protein kinase activator A	PRKRA_HUMAN	1	-48.0642	0.519358
_RQLQQLQEGTLQ_	Q9H7L9	-0.933621	0.933621	0.0357162	5	Q9H7L9	SUDS3	Sin3 histone deacetylase corepressor complex component SDS3	SDS3_HUMAN	1	-47.6457	0.523543
_VGYTPDVLTDTTAELAVSL_	Q9UBQ7	0.591106	0.591106	0.0357578	5	Q9UBQ7	GRHPR	Glyoxylate reductase/hydroxypyruvate reductase	GRHPR_HUMAN	1	50.6401	1.5064
_ELIEELIAK_	P78316	0.902463	0.902463	0.0357862	20	P78316	NOP14	Nucleolar protein 14	NOP14_HUMAN	1	86.9255	1.86925
_GFNISFLC[+C2+H3+N+O]K_	O60610	0.601903	0.601903	0.0359665	5	O60610	DIAPH1	Protein diaphanous homolog 1	DIAP1_HUMAN	1	51.7718	1.51772
_KEEIQDEEDDDDYVEEGEEEEEEEEGGLR_	Q9BTT0	-0.584696	0.584696	0.0361939	20	Q9BTT0	ANP32E	Acidic leucine-rich nuclear phosphoprotein 32 family member E	AN32E_HUMAN	1	-33.321	0.66679
_NTNSPEFDQLFK_	Q5T0F9	-1.06076	1.06076	0.036283	5	Q5T0F9	CC2D1B	Coiled-coil and C2 domain-containing protein 1B	C2D1B_HUMAN	1	-52.0621	0.479379
_EYHYVGGFYGGC[+C2+H3+N+O]NEALMK_	P53634	-2.07808	2.07808	0.0365021	5	P53634	CTSC	Dipeptidyl peptidase 1	CATC_HUMAN	1	-76.317	0.23683
_TLYVGNLSR_	P31483	-0.641306	0.641306	0.0366588	20	P31483	TIA1	Nucleolysin TIA-1 isoform p40	TIA1_HUMAN	1	-35.8868	0.641132
_TSKDDLLLTDFEGALK_	Q9Y3P9	0.816863	0.816863	0.0367968	20	Q9Y3P9	RABGAP1	Rab GTPase-activating protein 1	RBGP1_HUMAN	1	76.1571	1.76157
_LRPLTLSTPK_	Q9Y5P6	-0.964685	0.964685	0.036836	10	Q9Y5P6	GMPPB	Mannose-1-phosphate guanyltransferase beta	GMPPB_HUMAN	1	-48.761	0.51239
_C[+C2+H3+N+O]QEVISWLDANTLAEK_	P0DMV8;P0DMV9	0.7178	0.7178	0.0368989	5	P0DMV8;P0DMV9	HSPA1A;HSPA1B	Heat shock 70 kDa protein 1A;Heat shock 70 kDa protein 1B	HS71A_HUMAN;HS71B_HUMAN	1	64.4672	1.64467
_SC[+C2+H3+N+O]LVRPLMNDEGLK_	P30838	-1.15094	1.15094	0.0369657	5	P30838	ALDH3A1	Aldehyde dehydrogenase, dimeric NADP-preferring	AL3A1_HUMAN	1	-54.9667	0.450333
_HVSSETDESC[+C2+H3+N+O]KK_	Q96P16	-0.85168	0.85168	0.0369987	10	Q96P16	RPRD1A	Regulation of nuclear pre-mRNA domain-containing protein 1A	RPR1A_HUMAN	1	-44.5861	0.554139
_VDTAVIK_	O43432	-0.604337	0.604337	0.0372947	20	O43432	EIF4G3	Eukaryotic translation initiation factor 4 gamma 3	IF4G3_HUMAN	1	-34.2226	0.657774
_LEQPQAEAK_	P11532	-0.773716	0.773716	0.0373189	5	P11532	DMD	Dystrophin	DMD_HUMAN	1	-41.5091	0.584909
_GFRDFLLKPELLR_	Q13838	0.732454	0.732454	0.0373443	30	Q13838	DDX39B	Spliceosome RNA helicase DDX39B	DX39B_HUMAN	1	66.1463	1.66146
_LHGVNINVEASK_	Q9BQ04	0.898635	0.898635	0.0374135	10	Q9BQ04	RBM4B	RNA-binding protein 4B	RBM4B_HUMAN	1	86.4301	1.8643
_DVGLPLC[+C2+H3+N+O]QALVEAEDGNPDR_	Q5R3I4	-1.7874	1.7874	0.0374561	5	Q5R3I4	TTC38	Tetratricopeptide repeat protein 38	TTC38_HUMAN	1	-71.0307	0.289693
_QPAPFSDEIEVDFSK_	P49585	-0.929381	0.929381	0.0377171	5	P49585	PCYT1A	Choline-phosphate cytidylyltransferase A	PCY1A_HUMAN	1	-47.4916	0.525084
_TPDILEIEFKK_	P00966	-0.591884	0.591884	0.0379337	20	P00966	ASS1	Argininosuccinate synthase	ASSY_HUMAN	1	-33.6524	0.663476
_FLSPPAPAPK_	Q9H4A3	0.612662	0.612662	0.0379643	20	Q9H4A3	WNK1	Serine/threonine-protein kinase WNK1	WNK1_HUMAN	1	52.9078	1.52908
_EALDLGITGPEGIEISRPEELEAEATHR_	Q9BPU6	0.729257	0.729257	0.0380538	5	Q9BPU6	DPYSL5	Dihydropyrimidinase-related protein 5	DPYL5_HUMAN	1	65.7785	1.65779
_RPGDLNVK_	Q92925	-1.26605	1.26605	0.0380684	5	Q92925	SMARCD2	SWI/SNF-related matrix-associated actin-dependent regulator of chromatin subfamily D member 2	SMRD2_HUMAN	1	-58.4204	0.415796
_SEDVGTGPKNDNK_	Q86W56	-0.787788	0.787788	0.038227	5	Q86W56	PARG	Poly(ADP-ribose) glycohydrolase	PARG_HUMAN	1	-42.0768	0.579232
_VAVADAK_	Q9Y2Z0	-0.734426	0.734426	0.0384961	10	Q9Y2Z0	SUGT1	Protein SGT1 homolog	SGT1_HUMAN	1	-39.8943	0.601057
_VNVQPELVS_	P53611	-1.12421	1.12421	0.0386691	25	P53611	RABGGTB	Geranylgeranyl transferase type-2 subunit beta	PGTB2_HUMAN	1	-54.1248	0.458752
_ELTATYKSDR_	Q16537	-2.78683	2.78683	0.0387608	5	Q16537	PPP2R5E	Serine/threonine-protein phosphatase 2A 56 kDa regulatory subunit epsilon isoform	2A5E_HUMAN	1	-85.5095	0.144905
_AHGNSLRGIVK_	P18669	-1.57843	1.57843	0.0388025	5	P18669	PGAM1	Phosphoglycerate mutase 1	PGAM1_HUMAN	1	-66.5153	0.334847
_VTDLTK_	P02768	-1.2242	1.2242	0.0388862	15	P02768	ALB	Serum albumin	ALBU_HUMAN	1	-57.1965	0.428035
_GGPPPPNWR_	O60716	0.598472	0.598472	0.0389406	15	O60716	CTNND1	Catenin delta-1	CTND1_HUMAN	1	51.4112	1.51411
_TAVIDHHNYDISDLGQHTLIVADTENLLK_	P39656	1.02368	1.02368	0.0389742	5	P39656	DDOST	Dolichyl-diphosphooligosaccharide--protein glycosyltransferase 48 kDa subunit	OST48_HUMAN	1	103.31	2.0331
_FSLYFLAYEDKNDIPK_	Q04760	1.03651	1.03651	0.0394546	15	Q04760	GLO1	Lactoylglutathione lyase	LGUL_HUMAN	1	105.126	2.05126
_AVFDNLIQLEHLNIVK_	Q9UHY1	0.661147	0.661147	0.0399045	20	Q9UHY1	NRBP1	Nuclear receptor-binding protein	NRBP_HUMAN	1	58.134	1.58134
_RLDSAFR_	Q9BYJ9	0.580989	0.580989	0.0399466	20	Q9BYJ9	YTHDF1	YTH domain-containing family protein 1	YTHD1_HUMAN	1	49.5874	1.49587
_DLTDHDLFAIK_	Q9H7N4	-0.696999	0.696999	0.0400952	5	Q9H7N4	SCAF1	Splicing factor, arginine/serine-rich 19	SFR19_HUMAN	1	-38.3146	0.616854
_IEGVYARDETEFYLGK_	P18077	-0.665946	0.665946	0.0400984	35	P18077	RPL35A	60S ribosomal protein L35a	RL35A_HUMAN	1	-36.9725	0.630275
_WQPDTEEEYEDSSGNVVNK_	Q12874	-0.635367	0.635367	0.0402046	15	Q12874	SF3A3	Splicing factor 3A subunit 3	SF3A3_HUMAN	1	-35.6223	0.643777
_TAEEENPEHVEIQ_	O00566	-0.730169	0.730169	0.0403084	10	O00566	MPHOSPH10	U3 small nucleolar ribonucleoprotein protein MPP10	MPP10_HUMAN	1	-39.7167	0.602833
_HGSFVNKPTR_	P29353	0.923509	0.923509	0.0403956	5	P29353	SHC1	SHC-transforming protein 1	SHC1_HUMAN	1	89.6723	1.89672
_GGASHSELIHNLR_	P22061	-0.643826	0.643826	0.0404616	35	P22061	PCMT1	Protein-L-isoaspartate(D-aspartate) O-methyltransferase	PIMT_HUMAN	1	-35.9987	0.640013
_DIISDTSGDFRKL_	P07355	1.03106	1.03106	0.040493	10	P07355	ANXA2	Annexin A2	ANXA2_HUMAN	1	104.352	2.04352
_MHGTLEDQLSHLR_	P12814	0.673177	0.673177	0.0406154	20	P12814	ACTN1	Alpha-actinin-1	ACTN1_HUMAN	1	59.458	1.59458
_TNLPAVGR_	O14497	0.689763	0.689763	0.0406419	15	O14497	ARID1A	AT-rich interactive domain-containing protein 1A	ARI1A_HUMAN	1	61.3019	1.61302
_KFVQC[+C2+H3+N+O]PDGELQK_	Q9Y230	1.52794	1.52794	0.0408069	5	Q9Y230	RUVBL2	RuvB-like 2	RUVB2_HUMAN	1	188.374	2.88374
_EAEGAEWLHFA_	Q6IA86	0.780933	0.780933	0.0408427	15	Q6IA86	ELP2	Elongator complex protein 2	ELP2_HUMAN	1	71.8242	1.71824
_DSVSGELTLEGGAL_	P33993	-1.31992	1.31992	0.0408812	10	P33993	MCM7	DNA replication licensing factor MCM7	MCM7_HUMAN	1	-59.9443	0.400557
_AM[+O]VEYEIDLQK_	P09874	-0.814584	0.814584	0.0410019	10	P09874	PARP1	Poly [ADP-ribose] polymerase 1	PARP1_HUMAN	1	-43.1428	0.568572
_TLTPGGHAEHDGQPYC[+C2+H3+N+O]HKPC[+C2+H3+N+O]YGILFGPK_	P52943	0.615476	0.615476	0.0413581	35	P52943	CRIP2	Cysteine-rich protein 2	CRIP2_HUMAN	1	53.2064	1.53206
_AITHLNNNFMFGQK_	P14866	0.785815	0.785815	0.0414569	5	P14866	HNRNPL	Heterogeneous nuclear ribonucleoprotein L	HNRPL_HUMAN	1	72.4066	1.72407
_SHPPEDAPAQPPTPGPAASPEQLSFR_	Q14160	0.846045	0.846045	0.0414841	5	Q14160	SCRIB	Protein scribble homolog	SCRIB_HUMAN	1	79.7567	1.79757
_EHSIQYSGEVR_	P04040	-2.35986	2.35986	0.0415139	10	P04040	CAT	Catalase	CATA_HUMAN	1	-80.519	0.19481
_ITALDLNPER_	Q676U5	-0.655628	0.655628	0.0415585	10	Q676U5	ATG16L1	Autophagy-related protein 16-1	A16L1_HUMAN	1	-36.5201	0.634799
_FAAEHTIF_	Q16836	-0.686238	0.686238	0.0417361	10	Q16836	HADH	Hydroxyacyl-coenzyme A dehydrogenase, mitochondrial	HCDH_HUMAN	1	-37.8528	0.621472
_IIDTGGGFIL_	P23025	-0.639032	0.639032	0.0418647	15	P23025	XPA	DNA repair protein complementing XP-A cells	XPA_HUMAN	1	-35.7856	0.642144
_NPDGTMNLMNWEC[+C2+H3+N+O]AIPGKK_	P63279	0.814941	0.814941	0.0419752	10	P63279	UBE2I	SUMO-conjugating enzyme UBC9	UBC9_HUMAN	1	75.9226	1.75923
_GLLPPSFNSQEIQVLR_	P48163	-0.612798	0.612798	0.0421967	5	P48163	ME1	NADP-dependent malic enzyme	MAOX_HUMAN	1	-34.6073	0.653927
_GGGQEERPFVAR_	Q9HA64	0.692793	0.692793	0.0423863	30	Q9HA64	FN3KRP	Ketosamine-3-kinase	KT3K_HUMAN	1	61.641	1.61641
_NWPSDEMPDFPK_	Q07960	-0.973908	0.973908	0.0424538	10	Q07960	ARHGAP1	Rho GTPase-activating protein 1	RHG01_HUMAN	1	-49.0875	0.509125
_ELRDHADSNIVIM_	Q15907	0.5891	0.5891	0.0424772	5	Q15907	RAB11B	Ras-related protein Rab-11B	RB11B_HUMAN	1	50.4308	1.50431
_LPGIQLEEAGEYR_	Q68D85	-0.656279	0.656279	0.0427855	5	Q68D85	NCR3LG1	Natural cytotoxicity triggering receptor 3 ligand 1	NR3L1_HUMAN	1	-36.5487	0.634513
_TSTRQTYFLPVIGLVDAEK_	P17980	0.638586	0.638586	0.0429586	10	P17980	PSMC3	26S proteasome regulatory subunit 6A	PRS6A_HUMAN	1	55.6803	1.5568
_LAEAVQER_	Q8N6R0	-0.892156	0.892156	0.0430407	10	Q8N6R0	METTL13	Methyltransferase-like protein 13	MET13_HUMAN	1	-46.1192	0.538808
_VYTHEVVTLWYR_	P06493	0.66091	0.66091	0.0431533	20	P06493	CDK1	Cyclin-dependent kinase 1	CDK1_HUMAN	1	58.108	1.58108
_DVVLIDDDVEC[+C2+H3+N+O]TMVEK_	Q05655	0.677055	0.677055	0.0432051	5	Q05655	PRKCD	Protein kinase C delta type	KPCD_HUMAN	1	59.8873	1.59887
_IAPEGSLVFHEK_	P48739	-1.67105	1.67105	0.0433751	5	P48739	PITPNB	Phosphatidylinositol transfer protein beta isoform	PIPNB_HUMAN	1	-68.5976	0.314024
_LEPNLQAQMYR_	O94973	-0.809131	0.809131	0.0435343	5	O94973	AP2A2	AP-2 complex subunit alpha-2	AP2A2_HUMAN	1	-42.9274	0.570726
_YHTSQSGDEMTSLS_	P08238	-0.652905	0.652905	0.0437598	5	P08238	HSP90AB1	Heat shock protein HSP 90-beta	HS90B_HUMAN	1	-36.4002	0.635998
_SPAQQAENEAK_	Q9UNZ2	0.66309	0.66309	0.0437982	5	Q9UNZ2	NSFL1C	NSFL1 cofactor p47	NSF1C_HUMAN	1	58.347	1.58347
_EQPATEAAGENPLEFLR_	P54725	0.652231	0.652231	0.0438107	5	P54725	RAD23A	UV excision repair protein RAD23 homolog A	RD23A_HUMAN	1	57.1596	1.5716
_RAAQLC[+C2+H3+N+O]GAGMAAVVDK_	P19367	-0.806586	0.806586	0.0440217	10	P19367	HK1	Hexokinase-1	HXK1_HUMAN	1	-42.8267	0.571733
_LYGNPNTLR_	Q15814	-0.824999	0.824999	0.0441419	10	Q15814	TBCC	Tubulin-specific chaperone C	TBCC_HUMAN	1	-43.5517	0.564483
_DVDVILRK_	Q9NUJ1	0.690398	0.690398	0.0442182	5	Q9NUJ1	ABHD10	Mycophenolic acid acyl-glucuronide esterase, mitochondrial	ABHDA_HUMAN	1	61.3729	1.61373
_VRVDLPDKYPFK_	P62256	0.862896	0.862896	0.0443558	35	P62256	UBE2H	Ubiquitin-conjugating enzyme E2 H	UBE2H_HUMAN	1	81.8685	1.81868
_GAFNFDQETVINPETGEQIQSWYR_	Q9NY33	-0.738895	0.738895	0.0444012	15	Q9NY33	DPP3	Dipeptidyl peptidase 3	DPP3_HUMAN	1	-40.0802	0.599198
_LC[+C2+H3+N+O]LKPDLLDFTFEGK_	P55786	0.654573	0.654573	0.044631	20	P55786	NPEPPS	Puromycin-sensitive aminopeptidase	PSA_HUMAN	1	57.415	1.57415
_IGHYVLGDTLGVGTFGK_	P54646	0.602388	0.602388	0.0447136	15	P54646	PRKAA2	5'-AMP-activated protein kinase catalytic subunit alpha-2	AAPK2_HUMAN	1	51.8228	1.51823
_QNRDEVLDNLLAF_	O75348	-0.683845	0.683845	0.0448435	10	O75348	ATP6V1G1	V-type proton ATPase subunit G 1	VATG1_HUMAN	1	-37.7496	0.622504
_LQSLDLLLDTK_	Q96PY5	-0.88233	0.88233	0.0450549	10	Q96PY5	FMNL2	Formin-like protein 2	FMNL2_HUMAN	1	-45.751	0.54249
_IALQPALK_	P04179	0.831226	0.831226	0.0451483	5	P04179	SOD2	Superoxide dismutase [Mn], mitochondrial	SODM_HUMAN	1	77.9196	1.7792
_EVGETLLYYGC[+C2+H3+N+O]R_	P16435	0.710156	0.710156	0.0451807	15	P16435	POR	NADPH--cytochrome P450 reductase	NCPR_HUMAN	1	63.5981	1.63598
_RPFFPFHSPSR_	P02511	0.935425	0.935425	0.0452322	10	P02511	CRYAB	Alpha-crystallin B chain	CRYAB_HUMAN	1	91.2454	1.91245
_PVIGSQYPLEK_	Q08257	-0.58363	0.58363	0.0453359	20	Q08257	CRYZ	Quinone oxidoreductase	QOR_HUMAN	1	-33.2717	0.667283
_KEAPAQPAPEK_	Q15428	-4.07064	4.07064	0.0453708	10	Q15428	SF3A2	Splicing factor 3A subunit 2	SF3A2_HUMAN	1	-94.0486	0.0595137
_HESEILPFPNPER_	Q9NV56	-1.62954	1.62954	0.0454634	10	Q9NV56	MRGBP	MRG/MORF4L-binding protein	MRGBP_HUMAN	1	-67.6808	0.323192
_FHEEDESSFQLVDTAR_	O15371	0.69347	0.69347	0.0459701	5	O15371	EIF3D	Eukaryotic translation initiation factor 3 subunit D	EIF3D_HUMAN	1	61.7169	1.61717
_GAFGEATLYR_	Q8TD19	-0.789027	0.789027	0.0461074	15	Q8TD19	NEK9	Serine/threonine-protein kinase Nek9	NEK9_HUMAN	1	-42.1266	0.578734
_SVDSHFC[+C2+H3+N+O]HLAWVNTPK_	Q06830	1.24188	1.24188	0.046112	25	Q06830	PRDX1	Peroxiredoxin-1	PRDX1_HUMAN	1	136.507	2.36507
_HGEEQPPETAAQR_	Q96HE7	0.664146	0.664146	0.0461895	5	Q96HE7	ERO1A	ERO1-like protein alpha	ERO1A_HUMAN	1	58.463	1.58463
_DGAPSPMMPNEAR_	P30876	-0.814373	0.814373	0.0465038	20	P30876	POLR2B	DNA-directed RNA polymerase II subunit RPB2	RPB2_HUMAN	1	-43.1344	0.568656
_TLGLIGFGR_	P56545	0.640551	0.640551	0.0465336	10	P56545	CTBP2	C-terminal-binding protein 2	CTBP2_HUMAN	1	55.8924	1.55892
_VM[+O]VELLGSYTEDNASQAR_	Q7L2H7	0.81868	0.81868	0.0465391	10	Q7L2H7	EIF3M	Eukaryotic translation initiation factor 3 subunit M	EIF3M_HUMAN	1	76.3792	1.76379
_NEGVIEFVSYSDMK_	Q08170	-0.630465	0.630465	0.046605	10	Q08170	SRSF4	Serine/arginine-rich splicing factor 4	SRSF4_HUMAN	1	-35.4032	0.645968
_GVLEC[+C2+H3+N+O]KPGEASVF_	Q96KP1	1.33824	1.33824	0.0466693	5	Q96KP1	EXOC2	Exocyst complex component 2	EXOC2_HUMAN	1	152.843	2.52843
_DNWTDAEGYYR_	Q13523	1.25902	1.25902	0.0466752	10	Q13523	PRPF4B	Serine/threonine-protein kinase PRP4 homolog	PRP4B_HUMAN	1	139.333	2.39333
_KVWLDPNETNEIA_	P84098	-0.650294	0.650294	0.0469471	10	P84098	RPL19	60S ribosomal protein L19	RL19_HUMAN	1	-36.285	0.63715
_LPPC[+C2+H3+N+O]LLPLSPPTAPDR_	Q96RU7	0.65242	0.65242	0.0471497	15	Q96RU7	TRIB3	Tribbles homolog 3	TRIB3_HUMAN	1	57.1802	1.5718
_WEAADLGNEERK_	O00193	0.857407	0.857407	0.0472204	20	O00193	SMAP	Small acidic protein	SMAP_HUMAN	1	81.1779	1.81178
_GFC[+C2+H3+N+O]FITFKEEEPVKK_	Q14103	1.28682	1.28682	0.0472639	25	Q14103	HNRNPD	Heterogeneous nuclear ribonucleoprotein D0	HNRPD_HUMAN	1	143.989	2.43989
_LQAIGELESIGELFSR_	Q13315	0.622924	0.622924	0.0473183	20	Q13315	ATM	Serine-protein kinase ATM	ATM_HUMAN	1	53.9993	1.53999
_GVLESIERDEAK_	P35251	-0.658852	0.658852	0.0474326	15	P35251	RFC1	Replication factor C subunit 1	RFC1_HUMAN	1	-36.6618	0.633382
_LIHDGC[+C2+H3+N+O]LLWK_	Q92974	-0.782704	0.782704	0.0474822	35	Q92974	ARHGEF2	Rho guanine nucleotide exchange factor 2	ARHG2_HUMAN	1	-41.8724	0.581276
_M[+C2+H2+O]DGGDDGNLIIK_	Q9GZU8	-1.2457	1.2457	0.0475592	15	Q9GZU8	FAM192A	Protein FAM192A	F192A_HUMAN	1	-57.8296	0.421704
_TFDDAQQEDRK_	Q9NPQ8	0.676007	0.676007	0.0477269	10	Q9NPQ8	RIC8A	Synembryn-A	RIC8A_HUMAN	1	59.7711	1.59771
_RNGTLPWLRPDSK_	P31153	0.708956	0.708956	0.0477787	10	P31153	MAT2A	S-adenosylmethionine synthase isoform type-2	METK2_HUMAN	1	63.4621	1.63462
_IIEEPPQDMDEK_	Q5H9R7	-0.748197	0.748197	0.0478664	5	Q5H9R7	PPP6R3	Serine/threonine-protein phosphatase 6 regulatory subunit 3	PP6R3_HUMAN	1	-40.4653	0.595347
_TGTGTLSVFGM[+O]QAR_	P04818	-0.886177	0.886177	0.0479208	10	P04818	TYMS	Thymidylate synthase	TYSY_HUMAN	1	-45.8954	0.541046
_LSAKPAPPKPEPK_	P05204	0.90024	0.90024	0.0480274	5	P05204	HMGN2	Non-histone chromosomal protein HMG-17	HMGN2_HUMAN	1	86.6377	1.86638
_ADLIAYLKK_	P99999	0.693984	0.693984	0.0481852	5	P99999	CYCS	Cytochrome c	CYC_HUMAN	1	61.7745	1.61774
_DSRPLSPILHIVK_	O95487	0.61549	0.61549	0.0483342	35	O95487	SEC24B	Protein transport protein Sec24B	SC24B_HUMAN	1	53.2078	1.53208
_FSFLESHNKLDK_	Q15121	0.921157	0.921157	0.0485902	5	Q15121	PEA15	Astrocytic phosphoprotein PEA-15	PEA15_HUMAN	1	89.3633	1.89363
_TGTSEWAVPQPTR_	Q9NZM3	-0.88156	0.88156	0.0486479	5	Q9NZM3	ITSN2	Intersectin-2	ITSN2_HUMAN	1	-45.722	0.54278
_NLDC[+C2+H3+N+O]QEEPDSC[+C2+H3+N+O]ISEK_	P06280	-0.825506	0.825506	0.0488119	10	P06280	GLA	Alpha-galactosidase A	AGAL_HUMAN	1	-43.5716	0.564284
_SIHDEVVNR_	P49419	-1.51036	1.51036	0.0488231	10	P49419	ALDH7A1	Alpha-aminoadipic semialdehyde dehydrogenase	AL7A1_HUMAN	1	-64.8977	0.351023
_GPEDTAQLAHAVLAK_	Q15833	-0.876824	0.876824	0.0488545	5	Q15833	STXBP2	Syntaxin-binding protein 2	STXB2_HUMAN	1	-45.5435	0.544565
_LVFEHVDQDLR_	P11802	-0.772367	0.772367	0.048889	10	P11802	CDK4	Cyclin-dependent kinase 4	CDK4_HUMAN	1	-41.4544	0.585456
_SGPLPSAERL_	Q01780	-0.941626	0.941626	0.0492501	10	Q01780	EXOSC10	Exosome component 10	EXOSX_HUMAN	1	-47.9354	0.520646
_SLQLPASPAPDPSPRPAYK_	Q9Y2H5	0.675471	0.675471	0.0492562	5	Q9Y2H5	PLEKHA6	Pleckstrin homology domain-containing family A member 6	PKHA6_HUMAN	1	59.7119	1.59712
_ASELYSPLSGEVTEINEALAENPGLVNK_	P23434	1.12948	1.12948	0.0493464	6	P23434	GCSH	Glycine cleavage system H protein, mitochondrial	GCSH_HUMAN	1	118.78	2.1878
_AAQPSLTVPSAGQLR_	Q15811	0.918581	0.918581	0.0494249	15	Q15811	ITSN1	Intersectin-1	ITSN1_HUMAN	1	89.0255	1.89026
_LKEDVLEQR_	O43818	-0.731984	0.731984	0.0496759	10	O43818	RRP9	U3 small nucleolar RNA-interacting protein 2	U3IP2_HUMAN	1	-39.7925	0.602075
_EGVPHQLLPPEPPSPAR_	O15357	1.13581	1.13581	0.0496914	10	O15357	INPPL1	Phosphatidylinositol 3,4,5-trisphosphate 5-phosphatase 2	SHIP2_HUMAN	1	119.742	2.19742
_VLPNLPC[+C2+H3+N+O]VVQEGAIVMAR_	Q53H96	-0.893298	0.893298	0.0496949	20	Q53H96	PYCR3	Pyrroline-5-carboxylate reductase 3	P5CR3_HUMAN	1	-46.1618	0.538382
_TYVLNPLAPEFIPR_	P42694	0.612362	0.612362	0.0497014	15	P42694	HELZ	Probable helicase with zinc finger domain	HELZ_HUMAN	1	52.876	1.52876
_SDSGSGYVPGSVSAAFVTC[+C2+H3+N+O]PNEK_	O60888	-0.776837	0.776837	0.0498881	25	O60888	CUTA	Protein CutA	CUTA_HUMAN	1	-41.6355	0.583645
_LNIISPDLSGC[+C2+H3+N+O]TSK_	P17813	-0.872748	0.872748	0.0500273	5	P17813	ENG	Endoglin	EGLN_HUMAN	1	-45.3894	0.546106
_RLGFATSSDVIEMK_	P42285	-0.675963	0.675963	0.0501002	5	P42285	MTREX	Exosome RNA helicase MTR4	MTREX_HUMAN	1	-37.4086	0.625914
_LQLWAFK_	Q9Y613	0.587281	0.587281	0.0501389	20	Q9Y613	FHOD1	FH1/FH2 domain-containing protein 1	FHOD1_HUMAN	1	50.2412	1.50241
_KATISDEEIER_	Q9UQN3	-4.77727	4.77727	0.050232	5	Q9UQN3	CHMP2B	Charged multivesicular body protein 2b	CHM2B_HUMAN	1	-96.3533	0.036467
_NAVLGLPVALQDK_	Q12802	0.855677	0.855677	0.0502597	5	Q12802	AKAP13	A-kinase anchor protein 13	AKP13_HUMAN	1	80.9607	1.80961
_SVTLQPGPEDTGK_	P49407	1.10104	1.10104	0.0502866	5	P49407	ARRB1	Beta-arrestin-1	ARRB1_HUMAN	1	114.509	2.14509
_IPFYMSTDC[+C2+H3+N+O]ENLLK_	P27448	-0.777548	0.777548	0.0504268	10	P27448	MARK3	MAP/microtubule affinity-regulating kinase 3	MARK3_HUMAN	1	-41.6642	0.583358
_KPYPEDPAVYKPLSQEELQR_	O95628	1.54891	1.54891	0.0504344	5	O95628	CNOT4	CCR4-NOT transcription complex subunit 4	CNOT4_HUMAN	1	192.596	2.92596
_LQEVTHQGENTK_	Q8N3P4	-0.762693	0.762693	0.0505441	5	Q8N3P4	VPS8	Vacuolar protein sorting-associated protein 8 homolog	VPS8_HUMAN	1	-41.0605	0.589395
_ARHGFC[+C2+H3+N+O]GIPITDTGR_	P12268	0.679354	0.679354	0.0506127	10	P12268	IMPDH2	Inosine-5'-monophosphate dehydrogenase 2	IMDH2_HUMAN	1	60.1423	1.60142
_HVYLTYENLLSEPVGGR_	O60244	1.88333	1.88333	0.0506664	5	O60244	MED14	Mediator of RNA polymerase II transcription subunit 14	MED14_HUMAN	1	268.927	3.68927
_RFSM[+O]VVQDGIVK_	P30044	1.69351	1.69351	0.05068	15	P30044	PRDX5	Peroxiredoxin-5, mitochondrial	PRDX5_HUMAN	1	223.443	3.23443
_GYDYHNYR_	O60506	-1.38905	1.38905	0.0508654	5	O60506	SYNCRIP	Heterogeneous nuclear ribonucleoprotein Q	HNRPQ_HUMAN	1	-61.8183	0.381817
_QTPSLPEPKPVYAQ_	Q07157	0.586419	0.586419	0.0513795	10	Q07157	TJP1	Tight junction protein ZO-1	ZO1_HUMAN	1	50.1515	1.50152
_GGGGSFGYSYGGGSGGGFSASSLGGGFGGGSR_	P35527	-1.03754	1.03754	0.0515618	5	P35527	KRT9	Keratin, type I cytoskeletal 9	K1C9_HUMAN	1	-51.2843	0.487157
_AVSDVSSSKPSIK_	Q14966	-1.28203	1.28203	0.0518614	5	Q14966	ZNF638	Zinc finger protein 638	ZN638_HUMAN	1	-58.8782	0.411218
_HQNVQLPREGQEDQGLTK_	P26599	0.882928	0.882928	0.0519104	10	P26599	PTBP1	Polypyrimidine tract-binding protein 1	PTBP1_HUMAN	1	84.4114	1.84411
_KLPIVAC[+C2+H3+N+O]FHLK_	Q9UPT9	0.791718	0.791718	0.0519871	5	Q9UPT9	USP22	Ubiquitin carboxyl-terminal hydrolase 22	UBP22_HUMAN	1	73.1135	1.73113
_LRATGGNR_	P62263	-1.22713	1.22713	0.0524576	10	P62263	RPS14	40S ribosomal protein S14	RS14_HUMAN	1	-57.2833	0.427167
_VLQHEK_	O00116	-1.99355	1.99355	0.0525444	5	O00116	AGPS	Alkyldihydroxyacetonephosphate synthase, peroxisomal	ADAS_HUMAN	1	-74.888	0.25112
_KLVIVNGDDPLSR_	P24928	1.33432	1.33432	0.0527647	5	P24928	POLR2A	DNA-directed RNA polymerase II subunit RPB1	RPB1_HUMAN	1	152.157	2.52157
_VKLPDVLNR_	Q9Y223	0.715962	0.715962	0.0527662	10	Q9Y223	GNE	Bifunctional UDP-N-acetylglucosamine 2-epimerase/N-acetylmannosamine kinase	GLCNE_HUMAN	1	64.2578	1.64258
_QQMLEQHLQDVR_	P40763	0.943501	0.943501	0.0530047	15	P40763	STAT3	Signal transducer and activator of transcription 3	STAT3_HUMAN	1	92.319	1.92319
_FGEVVLQPPELTARPQ_	Q6PK04	-0.852687	0.852687	0.0532329	10	Q6PK04	CCDC137	Coiled-coil domain-containing protein 137	CC137_HUMAN	1	-44.6248	0.553752
_DKLTPWEQFLEK_	Q9H501	0.851948	0.851948	0.0532557	10	Q9H501	ESF1	ESF1 homolog	ESF1_HUMAN	1	80.4937	1.80494
_DLEAEEYVPLPK_	Q9Y265	-1.71347	1.71347	0.0533237	5	Q9Y265	RUVBL1	RuvB-like 1	RUVB1_HUMAN	1	-69.5074	0.304926
_APQLLIAPFKEEDEWDSPHIVR_	O15460	0.831946	0.831946	0.0534031	30	O15460	P4HA2	Prolyl 4-hydroxylase subunit alpha-2	P4HA2_HUMAN	1	78.0085	1.78009
_DHPDVAK_	Q07866	0.813387	0.813387	0.0534602	15	Q07866	KLC1	Kinesin light chain 1	KLC1_HUMAN	1	75.7332	1.75733
_NTTVSGA_	Q14126	-1.02206	1.02206	0.0536765	5	Q14126	DSG2	Desmoglein-2	DSG2_HUMAN	1	-50.7586	0.492414
_LALVHDMAEC[+C2+H3+N+O]IVGDIAPA_	Q7Z4H3	-0.624548	0.624548	0.0538423	10	Q7Z4H3	HDDC2	HD domain-containing protein 2	HDDC2_HUMAN	1	-35.1377	0.648623
_ALELFLESLLKK_	Q14919	0.664759	0.664759	0.0539775	15	Q14919	DRAP1	Dr1-associated corepressor	NC2A_HUMAN	1	58.5303	1.5853
_LSHQPVLLFLR_	Q9Y343	0.622654	0.622654	0.0542687	5	Q9Y343	SNX24	Sorting nexin-24	SNX24_HUMAN	1	53.9705	1.5397
_KEFPGLAGVK_	Q8NBS9	0.825736	0.825736	0.0543753	5	Q8NBS9	TXNDC5	Thioredoxin domain-containing protein 5	TXND5_HUMAN	1	77.2439	1.77244
_SRAHLVAVFNEYQR_	P50995	1.25806	1.25806	0.0545121	10	P50995	ANXA11	Annexin A11	ANX11_HUMAN	1	139.174	2.39174
_FPDENFTLK_	P30405	0.580125	0.580125	0.0546939	20	P30405	PPIF	Peptidyl-prolyl cis-trans isomerase F, mitochondrial	PPIF_HUMAN	1	49.4979	1.49498
_GLQYLFLEPNPEDPLNK_	P61081	-0.724561	0.724561	0.0547878	10	P61081	UBE2M	NEDD8-conjugating enzyme Ubc12	UBC12_HUMAN	1	-39.4819	0.605181
_LLLSIPHSDLLDYPK_	Q9UIA9	0.628149	0.628149	0.0548832	10	Q9UIA9	XPO7	Exportin-7	XPO7_HUMAN	1	54.5581	1.54558
_AIEHADGGVAAGVAVLDNPYPV_	P48637	-0.70536	0.70536	0.0549938	10	P48637	GSS	Glutathione synthetase	GSHB_HUMAN	1	-38.6711	0.613289
_DIHDNQLTSLPSAIR_	Q9H9A6	0.921151	0.921151	0.0552958	15	Q9H9A6	LRRC40	Leucine-rich repeat-containing protein 40	LRC40_HUMAN	1	89.3626	1.89363
_LENHQENSR_	Q9NX58	0.738509	0.738509	0.0553113	10	Q9NX58	LYAR	Cell growth-regulating nucleolar protein	LYAR_HUMAN	1	66.8451	1.66845
_FAPLKPVR_	Q12849	0.662029	0.662029	0.0553411	20	Q12849	GRSF1	G-rich sequence factor 1	GRSF1_HUMAN	1	58.2307	1.58231
_EKPDQDAEGK_	P80723	-0.845866	0.845866	0.0557041	20	P80723	BASP1	Brain acid soluble protein 1	BASP1_HUMAN	1	-44.3623	0.556377
_INNVPAEGENEVNNELANR_	Q9NUQ9	0.61603	0.61603	0.0559436	30	Q9NUQ9	FAM49B	Protein FAM49B	FA49B_HUMAN	1	53.2652	1.53265
_IRQEIQELK_	Q9H270	0.705971	0.705971	0.0559961	10	Q9H270	VPS11	Vacuolar protein sorting-associated protein 11 homolog	VPS11_HUMAN	1	63.1242	1.63124
_LAEEEDLFDSAHPEEGDLDLA_	Q15424	-0.593741	0.593741	0.0561363	28	Q15424	SAFB	Scaffold attachment factor B1	SAFB1_HUMAN	1	-33.7378	0.662622
_SC[+C2+H3+N+O]FLC[+C2+H3+N+O]MVC[+C2+H3+N+O]KK_	P21291	1.09922	1.09922	0.0561803	30	P21291	CSRP1	Cysteine and glycine-rich protein 1	CSRP1_HUMAN	1	114.239	2.14239
_DSEASKPK_	Q9NWH9	0.667357	0.667357	0.056231	10	Q9NWH9	SLTM	SAFB-like transcription modulator	SLTM_HUMAN	1	58.8161	1.58816
_VSC[+C2+H3+N+O]LGVTDDGM[+O]AVATGSWDSFLK_	P62873	1.26975	1.26975	0.0562599	5	P62873	GNB1	Guanine nucleotide-binding protein G(I)/G(S)/G(T) subunit beta-1	GBB1_HUMAN	1	141.119	2.41119
_DTPLEHHLYVVSYEAAGEIVR_	Q86TI2	1.67336	1.67336	0.056292	5	Q86TI2	DPP9	Dipeptidyl peptidase 9	DPP9_HUMAN	1	218.956	3.18956
_TIIETDKPK_	P48444	-0.756068	0.756068	0.0563114	10	P48444	ARCN1	Coatomer subunit delta	COPD_HUMAN	1	-40.7892	0.592108
_KVELEAK_	P08729	0.685696	0.685696	0.056493	10	P08729	KRT7	Keratin, type II cytoskeletal 7	K2C7_HUMAN	1	60.8477	1.60848
_C[+C2+H3+N+O]LNIC[+C2+H3+N+O]VGESGDR_	P62913	-0.594338	0.594338	0.0565516	10	P62913	RPL11	60S ribosomal protein L11	RL11_HUMAN	1	-33.7652	0.662348
_LM[+O]FNSPGFVEYVVDR_	Q16401	-1.31099	1.31099	0.0566972	5	Q16401	PSMD5	26S proteasome non-ATPase regulatory subunit 5	PSMD5_HUMAN	1	-59.6956	0.403044
_C[+C2+H3+N+O]PENAFFLDHVR_	O00159	1.05299	1.05299	0.0567834	10	O00159	MYO1C	Unconventional myosin-Ic	MYO1C_HUMAN	1	107.483	2.07483
_QLEVYTSGGDPESVAGEYGR_	Q9Y262	-0.684363	0.684363	0.0568587	18	Q9Y262	EIF3L	Eukaryotic translation initiation factor 3 subunit L	EIF3L_HUMAN	1	-37.7719	0.622281
_GFEEGETHLIFPK_	Q96IV0	0.678608	0.678608	0.0573861	15	Q96IV0	NGLY1	Peptide-N(4)-(N-acetyl-beta-glucosaminyl)asparagine amidase	NGLY1_HUMAN	1	60.0595	1.60059
_SLPLPPAQTSDR_	Q9GZS1	-0.99278	0.99278	0.0577515	15	Q9GZS1	POLR1E	DNA-directed RNA polymerase I subunit RPA49	RPA49_HUMAN	1	-49.7491	0.502509
_HIQVNK_	P18621	-0.611559	0.611559	0.058048	5	P18621	RPL17	60S ribosomal protein L17	RL17_HUMAN	1	-34.5511	0.654489
_IEFPILEDSSELQLK_	Q6YHK3	0.957927	0.957927	0.0580817	15	Q6YHK3	CD109	CD109 antigen	CD109_HUMAN	1	94.2517	1.94252
_FSPDLWGVSVC[+C2+H3+N+O]TVDGQR_	O94925	-0.693211	0.693211	0.0581704	5	O94925	GLS	Glutaminase kidney isoform, mitochondrial	GLSK_HUMAN	1	-38.1524	0.618476
_DFNDIRQDFLPWK_	Q9BTC8	0.615608	0.615608	0.0582149	25	Q9BTC8	MTA3	Metastasis-associated protein MTA3	MTA3_HUMAN	1	53.2204	1.5322
_EQISDIDDAVRK_	P53999	0.646976	0.646976	0.0582243	5	P53999	SUB1	Activated RNA polymerase II transcriptional coactivator p15	TCP4_HUMAN	1	56.5883	1.56588
_TQEEGEERAESEQEAYLR_	Q9NR28	0.728305	0.728305	0.0583464	5	Q9NR28	DIABLO	Diablo homolog, mitochondrial	DBLOH_HUMAN	1	65.6692	1.65669
_SIGAAGSQK_	Q92879	-1.48017	1.48017	0.0584632	10	Q92879	CELF1	CUGBP Elav-like family member 1	CELF1_HUMAN	1	-64.1553	0.358447
_AVRPVIEK_	Q9Y5K5	-0.858949	0.858949	0.0586258	5	Q9Y5K5	UCHL5	Ubiquitin carboxyl-terminal hydrolase isozyme L5	UCHL5_HUMAN	1	-44.8646	0.551354
_FWTFETGC[+C2+H3+N+O]TVC[+C2+H3+N+O]DEGLR_	Q02809	-0.802054	0.802054	0.0587666	24	Q02809	PLOD1	Procollagen-lysine,2-oxoglutarate 5-dioxygenase 1	PLOD1_HUMAN	1	-42.6468	0.573532
_SIYPHGSTDK_	Q99436	-0.777059	0.777059	0.0590762	18	Q99436	PSMB7	Proteasome subunit beta type-7	PSB7_HUMAN	1	-41.6445	0.583555
_SDGIQELQQSLNQDFHQK_	Q9BZD4	1.08188	1.08188	0.059091	5	Q9BZD4	NUF2	Kinetochore protein Nuf2	NUF2_HUMAN	1	111.68	2.1168
_LFIHGGLAGDR_	Q7Z6M1	-0.753703	0.753703	0.0594701	20	Q7Z6M1	RABEPK	Rab9 effector protein with kelch motifs	RABEK_HUMAN	1	-40.6921	0.593079
_ENATVAHLVGALR_	Q13158	-5.86858	5.86858	0.0596678	5	Q13158	FADD	FAS-associated death domain protein	FADD_HUMAN	1	-98.2885	0.0171152
_IGRTHTQDAVPLTLGQEFSGYVQQVK_	P07954	0.968963	0.968963	0.0598854	5	P07954	FH	Fumarate hydratase, mitochondrial	FUMH_HUMAN	1	95.7433	1.95743
_SMDATLK_	Q7LBR1	4.31947	4.31947	0.0599318	5	Q7LBR1	CHMP1B	Charged multivesicular body protein 1b	CHM1B_HUMAN	1	1896.6	19.966
_IDGDLIESFLDISRPK_	Q16531	0.998505	0.998505	0.0600248	20	Q16531	DDB1	DNA damage-binding protein 1	DDB1_HUMAN	1	99.7929	1.99793
_STNILNLVDQLK_	Q8WV22	-0.603463	0.603463	0.0601431	10	Q8WV22	NSMCE1	Non-structural maintenance of chromosomes element 1 homolog	NSE1_HUMAN	1	-34.1828	0.658172
_REAATAVEQEK_	O95816	-0.697065	0.697065	0.0604865	30	O95816	BAG2	BAG family molecular chaperone regulator 2	BAG2_HUMAN	1	-38.3174	0.616826
_VMLPGQC[+C2+H3+N+O]QYLGLPVADYFK_	O43414	-1.69732	1.69732	0.060559	5	O43414	ERI3	ERI1 exoribonuclease 3	ERI3_HUMAN	1	-69.1642	0.308358
_ADDLEPIM[+O]ELGR_	P52564	1.78556	1.78556	0.0606667	10	P52564	MAP2K6	Dual specificity mitogen-activated protein kinase kinase 6	MP2K6_HUMAN	1	244.753	3.44753
_LFSDDSDLQLATTQK_	O60684	-0.714407	0.714407	0.0607476	5	O60684	KPNA6	Importin subunit alpha-7	IMA7_HUMAN	1	-39.0544	0.609456
_LDPPPNC[+C2+H3+N+O]SAGPK_	Q96LR5	0.808189	0.808189	0.0607892	5	Q96LR5	UBE2E2	Ubiquitin-conjugating enzyme E2 E2	UB2E2_HUMAN	1	75.1012	1.75101
_DLLPSGSRDEPPPASQ_	Q5JRA6	-0.968162	0.968162	0.0608641	5	Q5JRA6	MIA3	Transport and Golgi organization protein 1 homolog	TGO1_HUMAN	1	-48.8843	0.511157
_VTYHPDGPEGQAYDVDFTPPFRR_	Q15046	0.59258	0.59258	0.0608757	10	Q15046	KARS	Lysine--tRNA ligase	SYK_HUMAN	1	50.7941	1.50794
_VADEEPESTPVPLLGSDK_	Q96R06	-0.763421	0.763421	0.060951	5	Q96R06	SPAG5	Sperm-associated antigen 5	SPAG5_HUMAN	1	-41.0902	0.589098
_NLPSLFK_	Q9HAV4	-1.45761	1.45761	0.0610794	20	Q9HAV4	XPO5	Exportin-5	XPO5_HUMAN	1	-63.5905	0.364095
_EHRPGPIGNER_	Q5JSZ5	1.07127	1.07127	0.0614629	15	Q5JSZ5	PRRC2B	Protein PRRC2B	PRC2B_HUMAN	1	110.129	2.10129
_APSQHIFFVQHIEAVR_	Q8N3E9	-0.914785	0.914785	0.0615292	10	Q8N3E9	PLCD3	1-phosphatidylinositol 4,5-bisphosphate phosphodiesterase delta-3	PLCD3_HUMAN	1	-46.9577	0.530423
_FLVTPQDYAR_	Q86UT8	1.94926	1.94926	0.0617823	15	Q86UT8	CCDC84	Coiled-coil domain-containing protein 84	CCD84_HUMAN	1	286.178	3.86178
_VRGEGPGEAGGPLTPR_	P50548	0.797315	0.797315	0.0618101	15	P50548	ERF	ETS domain-containing transcription factor ERF	ERF_HUMAN	1	73.7864	1.73786
_ILPVLGSQTGK_	Q9UNI6	0.685247	0.685247	0.0618102	5	Q9UNI6	DUSP12	Dual specificity protein phosphatase 12	DUS12_HUMAN	1	60.7977	1.60798
_QFLDTNETPYFMK_	P13010	-2.225	2.225	0.0619841	5	P13010	XRCC5	X-ray repair cross-complementing protein 5	XRCC5_HUMAN	1	-78.6102	0.213898
_AAPWEGGPVPGVDTSPFAK_	Q9Y4E1	-0.587778	0.587778	0.0622047	20	Q9Y4E1	WASHC2C	WASH complex subunit 2C	WAC2C_HUMAN	1	-33.4633	0.665367
_GVFAIVEMGDVGAR_	Q9H6E5	-1.06467	1.06467	0.0622622	15	Q9H6E5	TUT1	Speckle targeted PIP5K1A-regulated poly(A) polymerase	STPAP_HUMAN	1	-52.192	0.47808
_GMLSAITNVVQNTGK_	Q8IWE2	-0.787788	0.787788	0.0623046	5	Q8IWE2	FAM114A1	Protein NOXP20	NXP20_HUMAN	1	-42.0768	0.579232
_FLSGSWSEFSTQPENFLK_	Q9BUR4	0.682896	0.682896	0.062406	15	Q9BUR4	WRAP53	Telomerase Cajal body protein 1	WAP53_HUMAN	1	60.5359	1.60536
_KSPLAQMEEERR_	Q16181	-0.58811	0.58811	0.06265	5	Q16181	2007-09-01	Septin-7	SEPT7_HUMAN	1	-33.4786	0.665214
_KASEVEEILDGNDEK_	Q12824	0.671757	0.671757	0.0626505	20	Q12824	SMARCB1	SWI/SNF-related matrix-associated actin-dependent regulator of chromatin subfamily B member 1	SNF5_HUMAN	1	59.3011	1.59301
_AQGVLFDC[+C2+H3+N+O]DGVLWNGER_	Q96GD0	0.708743	0.708743	0.0626589	10	Q96GD0	PDXP	Pyridoxal phosphate phosphatase	PLPP_HUMAN	1	63.4379	1.63438
_MIIEDVLSPDTC[+C2+H3+N+O]VC[+C2+H3+N+O]_	Q92917	-1.29186	1.29186	0.06277	5	Q92917	GPKOW	G-patch domain and KOW motifs-containing protein	GPKOW_HUMAN	1	-59.1577	0.408423
_SDHWPLSDVR_	O43427	0.836899	0.836899	0.062805	5	O43427	FIBP	Acidic fibroblast growth factor intracellular-binding protein	FIBP_HUMAN	1	78.6207	1.78621
_EYDELAETQGKLEEK_	O60341	1.10344	1.10344	0.0628533	10	O60341	KDM1A	Lysine-specific histone demethylase 1A	KDM1A_HUMAN	1	114.867	2.14867
_AQLGITPLPLSR_	Q66K74	0.843034	0.843034	0.0630238	5	Q66K74	MAP1S	Microtubule-associated protein 1S	MAP1S_HUMAN	1	79.3818	1.79382
_ADSLLDVLTK_	Q9NPI1	1.02257	1.02257	0.0630903	15	Q9NPI1	BRD7	Bromodomain-containing protein 7	BRD7_HUMAN	1	103.154	2.03154
_WDDSFPEGPER_	Q9UBN7	-0.776338	0.776338	0.0631718	15	Q9UBN7	HDAC6	Histone deacetylase 6	HDAC6_HUMAN	1	-41.6153	0.583847
_REETDKEEPASK_	P05455	-0.815725	0.815725	0.0631932	40	P05455	SSB	Lupus La protein	LA_HUMAN	1	-43.1877	0.568123
_AIRDFFWK_	Q9Y315	0.60693	0.60693	0.0632339	15	Q9Y315	DERA	Deoxyribose-phosphate aldolase	DEOC_HUMAN	1	52.3015	1.52301
_LEQQVPVNQVF_	P39023	-1.04579	1.04579	0.0633008	5	P39023	RPL3	60S ribosomal protein L3	RL3_HUMAN	1	-51.5619	0.484381
_RWEPYDPEK_	Q14320	0.81024	0.81024	0.0633374	5	Q14320	FAM50A	Protein FAM50A	FA50A_HUMAN	1	75.3503	1.7535
_ITDLGKI_	Q8NB91	1.32164	1.32164	0.0634526	10	Q8NB91	FANCB	Fanconi anemia group B protein	FANCB_HUMAN	1	149.95	2.4995
_VFLMSESEK_	Q9BUQ8	-0.681295	0.681295	0.0634678	15	Q9BUQ8	DDX23	Probable ATP-dependent RNA helicase DDX23	DDX23_HUMAN	1	-37.6395	0.623605
_ERHTQLEQMFR_	Q9Y3A5	0.611158	0.611158	0.0635387	20	Q9Y3A5	SBDS	Ribosome maturation protein SBDS	SBDS_HUMAN	1	52.7485	1.52748
_VLAVTAIRENLISALEEAKK_	P22102	0.683981	0.683981	0.0636045	35	P22102	GART	Trifunctional purine biosynthetic protein adenosine-3	PUR2_HUMAN	1	60.6567	1.60657
_ALLQDSAPQPALPQVQIPFPR_	Q6PJG2	0.625322	0.625322	0.0637322	5	Q6PJG2	ELMSAN1	ELM2 and SANT domain-containing protein 1	EMSA1_HUMAN	1	54.2555	1.54255
_SFPQLK_	P12429	1.47737	1.47737	0.0638235	5	P12429	ANXA3	Annexin A3	ANXA3_HUMAN	1	178.441	2.78441
_HIDC[+C2+H3+N+O]AAIYGNEPEIGEAL_	P14550	1.04754	1.04754	0.0640359	20	P14550	AKR1A1	Alcohol dehydrogenase [NADP(+)]	AK1A1_HUMAN	1	106.7	2.067
_QLLVEAI_	P46019	0.586417	0.586417	0.0640557	15	P46019	PHKA2	Phosphorylase b kinase regulatory subunit alpha, liver isoform	KPB2_HUMAN	1	50.1513	1.50151
_NDHINLK_	P55854	-1.04987	1.04987	0.0641249	5	P55854	SUMO3	Small ubiquitin-related modifier 3	SUMO3_HUMAN	1	-51.6988	0.483012
_M[+O]QELLQTQDFSK_	Q9H4M9	-0.761192	0.761192	0.0642275	5	Q9H4M9	EHD1	EH domain-containing protein 1	EHD1_HUMAN	1	-40.9991	0.590009
_DSGLPSQGLNFK_	Q12959	-0.757215	0.757215	0.0643716	10	Q12959	DLG1	Disks large homolog 1	DLG1_HUMAN	1	-40.8363	0.591637
_EFNPVQQPQLNEK_	Q9Y2W2	1.09968	1.09968	0.0647359	5	Q9Y2W2	WBP11	WW domain-binding protein 11	WBP11_HUMAN	1	114.307	2.14307
_GNILSC[+C2+H3+N+O]K_	P11940	-1.41341	1.41341	0.064913	5	P11940	PABPC1	Polyadenylate-binding protein 1	PABP1_HUMAN	1	-62.4577	0.375423
_KPDPASLR_	Q6FI81	-0.887269	0.887269	0.0650694	5	Q6FI81	CIAPIN1	Anamorsin	CPIN1_HUMAN	1	-45.9363	0.540637
_IDGSANLK_	P54709	-2.39416	2.39416	0.0652936	10	P54709	ATP1B3	Sodium/potassium-transporting ATPase subunit beta-3	AT1B3_HUMAN	1	-80.9767	0.190233
_HAQPPPIPVQNDPELYEK_	Q9UPN6	-1.07435	1.07435	0.0653104	5	Q9UPN6	SCAF8	Protein SCAF8	SCAF8_HUMAN	1	-52.5114	0.474886
_SLPSVMGSVPEGVLEDIK_	Q9NZ32	-0.865601	0.865601	0.0658585	5	Q9NZ32	ACTR10	Actin-related protein 10	ARP10_HUMAN	1	-45.1182	0.548818
_SSETHGGEDVAVFAR_	P09923	-1.03179	1.03179	0.0659769	5	P09923	ALPI	Intestinal-type alkaline phosphatase	PPBI_HUMAN	1	-51.0897	0.489103
_RIAQQLER_	Q96FZ7	1.25889	1.25889	0.0661912	5	Q96FZ7	CHMP6	Charged multivesicular body protein 6	CHMP6_HUMAN	1	139.312	2.39312
_AAEMLSQLDLFSR_	P78318	0.65607	0.65607	0.0663943	5	P78318	IGBP1	Immunoglobulin-binding protein 1	IGBP1_HUMAN	1	57.5784	1.57578
_NLAGNLLESLSGLHK_	Q9Y2I1	-0.687152	0.687152	0.066474	10	Q9Y2I1	NISCH	Nischarin	NISCH_HUMAN	1	-37.8921	0.621079
_EYNLNFSGS_	Q9UNN5	0.715893	0.715893	0.0664837	10	Q9UNN5	FAF1	FAS-associated factor 1	FAF1_HUMAN	1	64.25	1.6425
_LHTKPSQAPAVEVAPA_	Q9NZM5	1.11791	1.11791	0.06673	15	Q9NZM5	NOP53	Ribosome biogenesis protein NOP53	NOP53_HUMAN	1	117.032	2.17032
_HAYSWDINR_	Q8WUM0	-0.583515	0.583515	0.066796	10	Q8WUM0	NUP133	Nuclear pore complex protein Nup133	NU133_HUMAN	1	-33.2664	0.667336
_QLVLIDYGDQYTAR_	Q9Y5B8	0.916366	0.916366	0.0668484	5	Q9Y5B8	NME7	Nucleoside diphosphate kinase 7	NDK7_HUMAN	1	88.7355	1.88736
_DSQPIDLSAC[+C2+H3+N+O]_	Q15645	-1.67393	1.67393	0.0668686	20	Q15645	TRIP13	Pachytene checkpoint protein 2 homolog	PCH2_HUMAN	1	-68.6602	0.313398
_KGADSLEDFLYHEGYAC[+C2+H3+N+O]_	O00571	0.800309	0.800309	0.0671646	15	O00571	DDX3X	ATP-dependent RNA helicase DDX3X	DDX3X_HUMAN	1	74.1474	1.74147
_VVNDAGRPK_	P11142	-0.598282	0.598282	0.0675384	20	P11142	HSPA8	Heat shock cognate 71 kDa protein	HSP7C_HUMAN	1	-33.946	0.66054
_NLLQEQLNSLSNDIK_	Q9BZH6	-0.825571	0.825571	0.0675884	5	Q9BZH6	WDR11	WD repeat-containing protein 11	WDR11_HUMAN	1	-43.5741	0.564259
_RTGFSTSPESPYTHWK_	Q99873	0.70377	0.70377	0.0676047	20	Q99873	PRMT1	Protein arginine N-methyltransferase 1	ANM1_HUMAN	1	62.8755	1.62876
_GPSVTAK_	P45877	-0.735007	0.735007	0.0676298	10	P45877	PPIC	Peptidyl-prolyl cis-trans isomerase C	PPIC_HUMAN	1	-39.9185	0.600815
_VGRPSNIGQAQPIIDQLAEEARAF_	Q9UHX1	0.598464	0.598464	0.0676419	5	Q9UHX1	PUF60	Poly(U)-binding-splicing factor PUF60	PUF60_HUMAN	1	51.4103	1.5141
_NIPEGSHQYELLK_	Q9H8S9	0.631942	0.631942	0.0679536	20	Q9H8S9	MOB1A	MOB kinase activator 1A	MOB1A_HUMAN	1	54.965	1.54965
_RQAVPLFSK_	Q9BZZ5	1.00708	1.00708	0.0681617	5	Q9BZZ5	API5	Apoptosis inhibitor 5	API5_HUMAN	1	100.984	2.00984
_LKVFDGIPPPYDK_	P40429	-1.33906	1.33906	0.0682685	5	P40429	RPL13A	60S ribosomal protein L13a	RL13A_HUMAN	1	-60.4723	0.395277
_ESFEGQM[+O]TEDNIEVGIC[+C2+H3+N+O]NEAGFR_	P25787	-0.705474	0.705474	0.0683563	5	P25787	PSMA2	Proteasome subunit alpha type-2	PSA2_HUMAN	1	-38.6759	0.613241
_VEQDLAMGTDAEGEK_	P61764	-1.02978	1.02978	0.0685303	5	P61764	STXBP1	Syntaxin-binding protein 1	STXB1_HUMAN	1	-51.0214	0.489786
_SLEVVVDLYQK_	Q7Z3U7	-0.638509	0.638509	0.0687276	10	Q7Z3U7	MON2	Protein MON2 homolog	MON2_HUMAN	1	-35.7624	0.642376
_GFGHPSLVK_	Q6YP21	-1.45464	1.45464	0.0687801	10	Q6YP21	KYAT3	Kynurenine--oxoglutarate transaminase 3	KAT3_HUMAN	1	-63.5155	0.364845
_HQLILPAFEHEYR_	Q9H4Z3	1.16094	1.16094	0.0690353	5	Q9H4Z3	PCIF1	Phosphorylated CTD-interacting factor 1	PCIF1_HUMAN	1	123.603	2.23603
_HLVPLIER_	Q7L576	0.946003	0.946003	0.0691185	5	Q7L576	CYFIP1	Cytoplasmic FMR1-interacting protein 1	CYFP1_HUMAN	1	92.6528	1.92653
_AAVDAGFVPNDMQVGQTGK_	P13804	-0.600651	0.600651	0.0693201	25	P13804	ETFA	Electron transfer flavoprotein subunit alpha, mitochondrial	ETFA_HUMAN	1	-34.0544	0.659456
_FLEEEVYPLLKPY_	P30566	1.11689	1.11689	0.0693405	5	P30566	ADSL	Adenylosuccinate lyase	PUR8_HUMAN	1	116.879	2.16879
_WYTGTLQDGTVFDTNIQTSAK_	Q00688	-0.614757	0.614757	0.0700418	12	Q00688	FKBP3	Peptidyl-prolyl cis-trans isomerase FKBP3	FKBP3_HUMAN	1	-34.696	0.65304
_EALKPVDSGEAR_	Q0PNE2	-0.866677	0.866677	0.07007	15	Q0PNE2	ELP6	Elongator complex protein 6	ELP6_HUMAN	1	-45.1591	0.548409
_IAPVENDNSYDELK_	Q14997	0.581984	0.581984	0.0702623	10	Q14997	PSME4	Proteasome activator complex subunit 4	PSME4_HUMAN	1	49.6906	1.49691
_SVC[+C2+H3+N+O]MEC[+C2+H3+N+O]QGHGER_	P31689	-0.619246	0.619246	0.0703402	20	P31689	DNAJA1	DnaJ homolog subfamily A member 1	DNJA1_HUMAN	1	-34.8989	0.651011
_GGTEELPEEEGGGGSGGR_	Q93074	-1.08377	1.08377	0.0704476	5	Q93074	MED12	Mediator of RNA polymerase II transcription subunit 12	MED12_HUMAN	1	-52.8206	0.471794
_ELVEFAQDDDR_	Q14677	-0.90667	0.90667	0.070492	5	Q14677	CLINT1	Clathrin interactor 1	EPN4_HUMAN	1	-46.6585	0.533415
_LAIYGMLPK_	Q9BYD1	-0.68806	0.68806	0.0707306	20	Q9BYD1	MRPL13	39S ribosomal protein L13, mitochondrial	RM13_HUMAN	1	-37.9312	0.620688
_DPSQLNSK_	Q9NXG2	-1.11123	1.11123	0.0707548	10	Q9NXG2	THUMPD1	THUMP domain-containing protein 1	THUM1_HUMAN	1	-53.7101	0.462899
_VLDVEPDNDLAK_	Q07617	-0.653961	0.653961	0.0708081	10	Q07617	SPAG1	Sperm-associated antigen 1	SPAG1_HUMAN	1	-36.4467	0.635533
_RLGDLQADSEESQR_	Q92614	0.764916	0.764916	0.0709297	5	Q92614	MYO18A	Unconventional myosin-XVIIIa	MY18A_HUMAN	1	69.9271	1.69927
_KLPDNVTFEEGALIEPLSVGIHAC[+C2+H3+N+O]R_	Q00796	0.864732	0.864732	0.0709794	15	Q00796	SORD	Sorbitol dehydrogenase	DHSO_HUMAN	1	82.1001	1.821
_RNVSAPESR_	Q9H9J2	-0.743467	0.743467	0.0710495	15	Q9H9J2	MRPL44	39S ribosomal protein L44, mitochondrial	RM44_HUMAN	1	-40.2698	0.597302
_ANDAIASAC[+C2+H3+N+O]LYIAC[+C2+H3+N+O]R_	Q00403	-0.913734	0.913734	0.0710539	10	Q00403	GTF2B	Transcription initiation factor IIB	TF2B_HUMAN	1	-46.9191	0.530809
_NFMHLKPISR_	P0DN76;Q01081	1.80859	1.80859	0.0712782	15	P0DN76;Q01081	U2AF1L5;U2AF1	Splicing factor U2AF 35 kDa subunit-like protein;Splicing factor U2AF 35 kDa subunit	U2AF5_HUMAN;U2AF1_HUMAN	1	250.301	3.50301
_IIYFADAELLK_	Q14669	0.599964	0.599964	0.0714886	20	Q14669	TRIP12	E3 ubiquitin-protein ligase TRIP12	TRIPC_HUMAN	1	51.5679	1.51568
_LTEPASVPIHK_	Q15042	-0.601516	0.601516	0.0715952	5	Q15042	RAB3GAP1	Rab3 GTPase-activating protein catalytic subunit	RB3GP_HUMAN	1	-34.0939	0.659061
_LC[+C2+H3+N+O]TSLFPTIHGNDEVK_	Q14566	-0.776069	0.776069	0.0716845	5	Q14566	MCM6	DNA replication licensing factor MCM6	MCM6_HUMAN	1	-41.6044	0.583956
_ARNYLLSLPHK_	P28482	0.722	0.722	0.0716856	10	P28482	MAPK1	Mitogen-activated protein kinase 1	MK01_HUMAN	1	64.9467	1.64947
_VTVLTHC[+C2+H3+N+O]NTGALATAGYGTALGVIR_	Q9BV20	-0.818094	0.818094	0.071738	10	Q9BV20	MRI1	Methylthioribose-1-phosphate isomerase	MTNA_HUMAN	1	-43.2809	0.567191
_SIQADGLVW_	P24534	-0.878475	0.878475	0.0717544	15	P24534	EEF1B2	Elongation factor 1-beta	EF1B_HUMAN	1	-45.6058	0.543942
_LLQLGQQPR_	Q9Y446	-0.67258	0.67258	0.0720708	20	Q9Y446	PKP3	Plakophilin-3	PKP3_HUMAN	1	-37.2616	0.627384
_KFQILDFTSPK_	Q9BYD6	-0.810747	0.810747	0.0721236	25	Q9BYD6	MRPL1	39S ribosomal protein L1, mitochondrial	RM01_HUMAN	1	-42.9913	0.570087
_DTAEGVSQELISA_	O95747	-0.650397	0.650397	0.0722943	15	O95747	OXSR1	Serine/threonine-protein kinase OSR1	OXSR1_HUMAN	1	-36.2895	0.637105
_APSTYGGGLSVSSR_	P08779	-0.741658	0.741658	0.0723558	5	P08779	KRT16	Keratin, type I cytoskeletal 16	K1C16_HUMAN	1	-40.1948	0.598052
_TFHLLHTVPALDQC[+C2+H3+N+O]R_	Q9Y4B6	-1.32809	1.32809	0.0723867	10	Q9Y4B6	DCAF1	DDB1- and CUL4-associated factor 1	DCAF1_HUMAN	1	-60.1706	0.398294
_IEADSESQEDIIR_	P55957	1.52538	1.52538	0.0724014	10	P55957	BID	BH3-interacting domain death agonist	BID_HUMAN	1	187.862	2.87862
_VAGGGSGDHSHQVR_	P41743	-0.761225	0.761225	0.0726067	5	P41743	PRKCI	Protein kinase C iota type	KPCI_HUMAN	1	-41.0005	0.589995
_TAFHQEQGHQLLK_	P51580	-0.622649	0.622649	0.0726091	5	P51580	TPMT	Thiopurine S-methyltransferase	TPMT_HUMAN	1	-35.0523	0.649477
_AVVHGILM[+O]GVPVPFPIPEPDGC[+C2+H3+N+O]K_	P61916	1.09293	1.09293	0.0726466	20	P61916	NPC2	NPC intracellular cholesterol transporter 2	NPC2_HUMAN	1	113.307	2.13307
_GLNVQTSESGLR_	Q13151	-0.942427	0.942427	0.0726814	5	Q13151	HNRNPA0	Heterogeneous nuclear ribonucleoprotein A0	ROA0_HUMAN	1	-47.9643	0.520357
_SLRDNDLISLPK_	Q15404	-0.805789	0.805789	0.0727089	30	Q15404	RSU1	Ras suppressor protein 1	RSU1_HUMAN	1	-42.7951	0.572049
_PVGSDPDFQPELSGAGSR_	O43396	-0.596614	0.596614	0.0727469	10	O43396	TXNL1	Thioredoxin-like protein 1	TXNL1_HUMAN	1	-33.8696	0.661304
_KFVSSHQGFSGILK_	Q96PZ0	0.708007	0.708007	0.0730007	15	Q96PZ0	PUS7	Pseudouridylate synthase 7 homolog	PUS7_HUMAN	1	63.3546	1.63355
_VFIPHGLIM[+O]DR_	P00492	-0.580551	0.580551	0.0731657	10	P00492	HPRT1	Hypoxanthine-guanine phosphoribosyltransferase	HPRT_HUMAN	1	-33.1292	0.668708
_RVEPFVC[+C2+H3+N+O]AQC[+C2+H3+N+O]R_	Q8WXI9	-1.18482	1.18482	0.073487	10	Q8WXI9	GATAD2B	Transcriptional repressor p66-beta	P66B_HUMAN	1	-56.0122	0.439878
_VLGTEELYGYLKK_	P19784	0.664559	0.664559	0.0736449	15	P19784	CSNK2A2	Casein kinase II subunit alpha'	CSK22_HUMAN	1	58.5084	1.58508
_TQEHFTHNTVR_	Q08209	-0.616645	0.616645	0.0737759	30	Q08209	PPP3CA	Serine/threonine-protein phosphatase 2B catalytic subunit alpha isoform	PP2BA_HUMAN	1	-34.7814	0.652186
_DAWGRLPVDLAEELGHR_	P42771	0.644393	0.644393	0.0740396	35	P42771	CDKN2A	Cyclin-dependent kinase inhibitor 2A	CDN2A_HUMAN	1	56.3081	1.56308
_DFPTETIK_	O00458	-1.19131	1.19131	0.0741564	5	O00458	IFRD1	Interferon-related developmental regulator 1	IFRD1_HUMAN	1	-56.2094	0.437906
_AGDTLSGTC[+C2+H3+N+O]LLIANKR_	Q86X55	-0.721836	0.721836	0.0741904	5	Q86X55	CARM1	Histone-arginine methyltransferase CARM1	CARM1_HUMAN	1	-39.3675	0.606325
_KGALLELLK_	Q7Z460	0.635419	0.635419	0.0742589	20	Q7Z460	CLASP1	CLIP-associating protein 1	CLAP1_HUMAN	1	55.3389	1.55339
_VAHILNISPPLNLNPVWFK_	Q6YN16	0.976034	0.976034	0.0745696	15	Q6YN16	HSDL2	Hydroxysteroid dehydrogenase-like protein 2	HSDL2_HUMAN	1	96.7051	1.96705
_NIVLTGGNSLFPGFR_	Q9GZN1	-1.03037	1.03037	0.0746366	5	Q9GZN1	ACTR6	Actin-related protein 6	ARP6_HUMAN	1	-51.0417	0.489583
_IPFYGS_	P61011	2.20801	2.20801	0.0746971	5	P61011	SRP54	Signal recognition particle 54 kDa protein	SRP54_HUMAN	1	362.036	4.62036
_SAIPHPLIM_	P61201	-1.30565	1.30565	0.0747405	5	P61201	COPS2	COP9 signalosome complex subunit 2	CSN2_HUMAN	1	-59.5461	0.404539
_AISVLAK_	Q13404	0.586072	0.586072	0.0747569	20	Q13404	UBE2V1	Ubiquitin-conjugating enzyme E2 variant 1	UB2V1_HUMAN	1	50.1154	1.50115
_VRPAKPPVVDR_	O95630	0.850077	0.850077	0.0748181	5	O95630	STAMBP	STAM-binding protein	STABP_HUMAN	1	80.2597	1.8026
_FGEYHK_	Q15436	-1.15275	1.15275	0.0748286	10	Q15436	SEC23A	Protein transport protein Sec23A	SC23A_HUMAN	1	-55.0234	0.449766
_VVVPAEWIK_	Q8NI27	-0.766186	0.766186	0.0749285	15	Q8NI27	THOC2	THO complex subunit 2	THOC2_HUMAN	1	-41.203	0.58797
_EIYC[+C2+H3+N+O]PAPPQIDNGIIQGERDHYGYR_	P08174	1.12077	1.12077	0.0755551	25	P08174	CD55	Complement decay-accelerating factor	DAF_HUMAN	1	117.463	2.17463
_GINTLVTYDMVPEPK_	P20674	-1.06415	1.06415	0.0757206	20	P20674	COX5A	Cytochrome c oxidase subunit 5A, mitochondrial	COX5A_HUMAN	1	-52.1745	0.478255
_KTTPLLSFLK_	Q9BZI7	1.22997	1.22997	0.0758142	10	Q9BZI7	UPF3B	Regulator of nonsense transcripts 3B	REN3B_HUMAN	1	134.563	2.34563
_EAQWEELK_	Q8IUD2	0.582588	0.582588	0.0760263	10	Q8IUD2	ERC1	ELKS/Rab6-interacting/CAST family member 1	RB6I2_HUMAN	1	49.7533	1.49753
_VYLPEPPFPHAELIQTNK_	Q9NV88	0.671176	0.671176	0.0762561	5	Q9NV88	INTS9	Integrator complex subunit 9	INT9_HUMAN	1	59.237	1.59237
_LDHYLYEAEEANLGPGVSIVER_	P07942	0.75189	0.75189	0.0762957	5	P07942	LAMB1	Laminin subunit beta-1	LAMB1_HUMAN	1	68.3997	1.684
_LDIDPSTITWQR_	Q6UB35	-0.67662	0.67662	0.0763261	5	Q6UB35	MTHFD1L	Monofunctional C1-tetrahydrofolate synthase, mitochondrial	C1TM_HUMAN	1	-37.4371	0.625629
_KAEEGDADEK_	O43719	0.774695	0.774695	0.0765623	5	O43719	HTATSF1	HIV Tat-specific factor 1	HTSF1_HUMAN	1	71.0828	1.71083
_GLIEILKK_	O14737	1.30411	1.30411	0.0766046	15	O14737	PDCD5	Programmed cell death protein 5	PDCD5_HUMAN	1	146.931	2.46931
_GPGAPGLAHLQ_	Q14676	1.851	1.851	0.0766255	5	Q14676	MDC1	Mediator of DNA damage checkpoint protein 1	MDC1_HUMAN	1	260.751	3.60751
_YSVNEGLVAEIER_	Q8NHV4	-0.84753	0.84753	0.0767401	5	Q8NHV4	NEDD1	Protein NEDD1	NEDD1_HUMAN	1	-44.4265	0.555735
_QVASHVGLH_	Q9UMS4	-0.76463	0.76463	0.0767923	15	Q9UMS4	PRPF19	Pre-mRNA-processing factor 19	PRP19_HUMAN	1	-41.1396	0.588604
_GEYFPGTGDLR_	Q92769	-1.35161	1.35161	0.0768031	5	Q92769	HDAC2	Histone deacetylase 2	HDAC2_HUMAN	1	-60.8144	0.391856
_QSLLDMAQTWGEFR_	O15382	0.720796	0.720796	0.0770285	20	O15382	BCAT2	Branched-chain-amino-acid aminotransferase, mitochondrial	BCAT2_HUMAN	1	64.8091	1.64809
_QVNITVQK_	Q9P035	-0.695257	0.695257	0.0770619	5	Q9P035	HACD3	Very-long-chain (3R)-3-hydroxyacyl-CoA dehydratase 3	HACD3_HUMAN	1	-38.2401	0.617599
_SLC[+C2+H3+N+O]YQLPALLAK_	O94762	-0.59805	0.59805	0.077131	15	O94762	RECQL5	ATP-dependent DNA helicase Q5	RECQ5_HUMAN	1	-33.9354	0.660646
_GGLEMLPQALETHLTSR_	P50336	-3.27341	3.27341	0.0773157	15	P50336	PPOX	Protoporphyrinogen oxidase	PPOX_HUMAN	1	-89.658	0.10342
_SDPIQEIR_	Q9BS26	-0.908987	0.908987	0.0776901	10	Q9BS26	ERP44	Endoplasmic reticulum resident protein 44	ERP44_HUMAN	1	-46.7441	0.532559
_HGLQHEGIFR_	O75044	-0.601023	0.601023	0.0777194	10	O75044	SRGAP2	SLIT-ROBO Rho GTPase-activating protein 2	SRGP2_HUMAN	1	-34.0714	0.659286
_HVHEGYEK_	Q9Y4X5	-1.80047	1.80047	0.0777774	5	Q9Y4X5	ARIH1	E3 ubiquitin-protein ligase ARIH1	ARI1_HUMAN	1	-71.2919	0.287081
_WVTALEEIPSLIIK_	Q69YN4	0.679627	0.679627	0.0778282	20	Q69YN4	VIRMA	Protein virilizer homolog	VIR_HUMAN	1	60.1726	1.60173
_HPQLEAVLMGTR_	Q8NFF5	0.644672	0.644672	0.0779494	5	Q8NFF5	FLAD1	FAD synthase	FAD1_HUMAN	1	56.3383	1.56338
_AVLDEFTAPAEK_	O75113	-0.771475	0.771475	0.0780367	10	O75113	N4BP1	NEDD4-binding protein 1	N4BP1_HUMAN	1	-41.4182	0.585818
_ADDLLPLGDQTQDGDFGSR_	O43290	-0.73877	0.73877	0.0781546	20	O43290	SART1	U4/U6.U5 tri-snRNP-associated protein 1	SNUT1_HUMAN	1	-40.075	0.59925
_RQADPGFFC[+C2+H3+N+O]R_	Q15126	0.745904	0.745904	0.0784199	30	Q15126	PMVK	Phosphomevalonate kinase	PMVK_HUMAN	1	67.7025	1.67702
_ALIEELLLYKR_	Q5VT52	0.961282	0.961282	0.0784319	10	Q5VT52	RPRD2	Regulation of nuclear pre-mRNA domain-containing protein 2	RPRD2_HUMAN	1	94.7039	1.94704
_PGGPALWGDAFKR_	Q9UFN0	-0.61797	0.61797	0.0785848	10	Q9UFN0	NIPSNAP3A	Protein NipSnap homolog 3A	NPS3A_HUMAN	1	-34.8413	0.651587
_NDDLNKPINK_	Q29RF7	0.898779	0.898779	0.0786517	5	Q29RF7	PDS5A	Sister chromatid cohesion protein PDS5 homolog A	PDS5A_HUMAN	1	86.4487	1.86449
_HTDESLGDC[+C2+H3+N+O]SFLNTC[+C2+H3+N+O]_	Q86U44	-0.745463	0.745463	0.0787173	15	Q86U44	METTL3	N6-adenosine-methyltransferase catalytic subunit	MTA70_HUMAN	1	-40.3523	0.596477
_ALPPEQQFEPPLQPR_	Q96SZ5	-0.960145	0.960145	0.0787785	25	Q96SZ5	ADO	2-aminoethanethiol dioxygenase	AEDO_HUMAN	1	-48.5995	0.514005
_KFDWTFEQTVETAIT_	P60900	-0.971674	0.971674	0.0787872	5	P60900	PSMA6	Proteasome subunit alpha type-6	PSA6_HUMAN	1	-49.0086	0.509914
_INIIDEAFSK_	Q9Y5Q9	1.02924	1.02924	0.0788043	5	Q9Y5Q9	GTF3C3	General transcription factor 3C polypeptide 3	TF3C3_HUMAN	1	104.095	2.04095
_HRPSAGGPDSAGR_	Q01970	-0.618665	0.618665	0.0788928	10	Q01970	PLCB3	1-phosphatidylinositol 4,5-bisphosphate phosphodiesterase beta-3	PLCB3_HUMAN	1	-34.8727	0.651273
_DAELQDQEFGK_	Q9C0C2	-1.0705	1.0705	0.0789694	5	Q9C0C2	TNKS1BP1	182 kDa tankyrase-1-binding protein	TB182_HUMAN	1	-52.3845	0.476155
_GLLDLC[+C2+H3+N+O]EEVFGTADLYR_	Q8WXX5	-0.784263	0.784263	0.0790595	5	Q8WXX5	DNAJC9	DnaJ homolog subfamily C member 9	DNJC9_HUMAN	1	-41.9352	0.580648
_NLGAVLDDVPVQGFFK_	Q14690	-0.897849	0.897849	0.0791409	5	Q14690	PDCD11	Protein RRP5 homolog	RRP5_HUMAN	1	-46.3314	0.536686
_GHREEEQEDLTK_	Q8TAQ2	0.99743	0.99743	0.0792951	5	Q8TAQ2	SMARCC2	SWI/SNF complex subunit SMARCC2	SMRC2_HUMAN	1	99.644	1.99644
_APVLLSSLDR_	Q9P2B2	-0.769692	0.769692	0.0793345	5	Q9P2B2	PTGFRN	Prostaglandin F2 receptor negative regulator	FPRP_HUMAN	1	-41.3457	0.586543
_QC[+C2+H3+N+O]DLAGVETC[+C2+H3+N+O]K_	Q9UIC8	0.635848	0.635848	0.0794764	5	Q9UIC8	LCMT1	Leucine carboxyl methyltransferase 1	LCMT1_HUMAN	1	55.3851	1.55385
_LSVAIPK_	Q9NX07	1.85066	1.85066	0.0797127	15	Q9NX07	TRNAU1AP	tRNA selenocysteine 1-associated protein 1	TSAP1_HUMAN	1	260.664	3.60664
_VFLDDDSNQPMPVSR_	Q8IYL3	-0.94317	0.94317	0.0800141	10	Q8IYL3	C1orf174	UPF0688 protein C1orf174	CA174_HUMAN	1	-47.9911	0.520089
_ELQEPC[+C2+H3+N+O]DSPK_	O94913	-0.6434	0.6434	0.0802029	5	O94913	PCF11	Pre-mRNA cleavage complex 2 protein Pcf11	PCF11_HUMAN	1	-35.9798	0.640202
_KLDDAIEDC[+C2+H3+N+O]TNAVK_	Q99615	-0.744584	0.744584	0.0803196	25	Q99615	DNAJC7	DnaJ homolog subfamily C member 7	DNJC7_HUMAN	1	-40.316	0.59684
_SLVILDELGR_	P20585	1.95361	1.95361	0.0804987	10	P20585	MSH3	DNA mismatch repair protein Msh3	MSH3_HUMAN	1	287.343	3.87343
_RESPESEGPIYEGLIL_	Q96QK1	0.634806	0.634806	0.0808786	10	Q96QK1	VPS35	Vacuolar protein sorting-associated protein 35	VPS35_HUMAN	1	55.2729	1.55273
_GGETVM[+O]VNAAAGAVGSVVGQIAK_	Q14914	0.595601	0.595601	0.0810073	5	Q14914	PTGR1	Prostaglandin reductase 1	PTGR1_HUMAN	1	51.1101	1.5111
_LYAPDPGMLFGR_	Q96DE0	0.871234	0.871234	0.0812221	10	Q96DE0	NUDT16	U8 snoRNA-decapping enzyme	NUD16_HUMAN	1	82.9227	1.82923
_ELEEELLLSSEDLR_	O75815	-0.940082	0.940082	0.0814669	10	O75815	BCAR3	Breast cancer anti-estrogen resistance protein 3	BCAR3_HUMAN	1	-47.8797	0.521203
_NIEDEAK_	Q12797	-1.02324	1.02324	0.0814706	30	Q12797	ASPH	Aspartyl/asparaginyl beta-hydroxylase	ASPH_HUMAN	1	-50.799	0.49201
_NHPMTPEAVK_	P51659	-0.849793	0.849793	0.0817034	10	P51659	HSD17B4	Peroxisomal multifunctional enzyme type 2	DHB4_HUMAN	1	-44.5136	0.554864
_GPQYGTL_	Q9UKS6	0.622932	0.622932	0.0817572	5	Q9UKS6	PACSIN3	Protein kinase C and casein kinase substrate in neurons protein 3	PACN3_HUMAN	1	54.0002	1.54
_VDVFREDLC[+C2+H3+N+O]TKT_	Q06323	0.621463	0.621463	0.0820516	5	Q06323	PSME1	Proteasome activator complex subunit 1	PSME1_HUMAN	1	53.8435	1.53843
_TLTSGGHAEHEGKPY_	P50238	1.42731	1.42731	0.0820599	5	P50238	CRIP1	Cysteine-rich protein 1	CRIP1_HUMAN	1	168.944	2.68944
_NAGLVPVPELPGK_	Q9Y5W9	-0.596925	0.596925	0.0820934	15	Q9Y5W9	SNX11	Sorting nexin-11	SNX11_HUMAN	1	-33.8838	0.661162
_LQVLGPKPALPAGTEDTAK_	P06396	-0.69997	0.69997	0.0824524	5	P06396	GSN	Gelsolin	GELS_HUMAN	1	-38.4415	0.615585
_KVEWTSDTVDNEHMGR_	O60927	-0.672493	0.672493	0.0825236	30	O60927	PPP1R11	E3 ubiquitin-protein ligase PPP1R11	PP1RB_HUMAN	1	-37.2578	0.627422
_TEQEVDIILPQFSK_	Q8IUC4	-0.776038	0.776038	0.0825775	10	Q8IUC4	RHPN2	Rhophilin-2	RHPN2_HUMAN	1	-41.6032	0.583968
_LQTHDIIEVPTR_	Q12768	0.654724	0.654724	0.0829604	5	Q12768	WASHC5	WASH complex subunit 5	WASC5_HUMAN	1	57.4315	1.57431
_AVLENNLGAA_	Q9NZL9	0.795002	0.795002	0.0829758	5	Q9NZL9	MAT2B	Methionine adenosyltransferase 2 subunit beta	MAT2B_HUMAN	1	73.5079	1.73508
_NEIPNSHILDQYR_	P0DN79;P35520	0.853336	0.853336	0.0831263	35	P0DN79;P35520	CBSL;CBS	Cystathionine beta-synthase-like protein;Cystathionine beta-synthase	CBSL_HUMAN;CBS_HUMAN	1	80.6673	1.80667
_SNREDVLTLLLPVMGDSK_	Q13200	1.33136	1.33136	0.0834329	20	Q13200	PSMD2	26S proteasome non-ATPase regulatory subunit 2	PSMD2_HUMAN	1	151.64	2.5164
_IDGAVIPDHWLDPSAVWEVK_	P18858	0.980437	0.980437	0.0834394	10	P18858	LIG1	DNA ligase 1	DNLI1_HUMAN	1	97.3063	1.97306
_VIDSDHLGHR_	Q13057	-0.986883	0.986883	0.0835935	10	Q13057	COASY	Bifunctional coenzyme A synthase	COASY_HUMAN	1	-49.5433	0.504567
_LSSSFELIVQK_	Q14974	-0.666359	0.666359	0.083765	5	Q14974	KPNB1	Importin subunit beta-1	IMB1_HUMAN	1	-36.9905	0.630095
_KYGEFFPVPESILTSMK_	Q9UGM6	0.631101	0.631101	0.0838686	10	Q9UGM6	WARS2	Tryptophan--tRNA ligase, mitochondrial	SYWM_HUMAN	1	54.8746	1.54875
_QNEEFRPFIR_	O15258	0.868924	0.868924	0.0841348	15	O15258	RER1	Protein RER1	RER1_HUMAN	1	82.6301	1.8263
_TVSC[+C2+H3+N+O]FVNFTR_	Q9NVX0	-1.14366	1.14366	0.0841468	5	Q9NVX0	HAUS2	HAUS augmin-like complex subunit 2	HAUS2_HUMAN	1	-54.739	0.45261
_TVPATDIAEETVISEEPPAK_	Q06547	-0.734212	0.734212	0.0841579	30	Q06547	GABPB1	GA-binding protein subunit beta-1	GABP1_HUMAN	1	-39.8854	0.601146
_LSQTSNVDKEEEAVTIEMNEPVQLTFALR_	P12004	-2.3097	2.3097	0.0841695	6	P12004	PCNA	Proliferating cell nuclear antigen	PCNA_HUMAN	1	-79.8298	0.201702
_HHEEEIVHH_	Q9UII2	-0.59189	0.59189	0.084355	5	Q9UII2	ATPIF1	ATPase inhibitor, mitochondrial	ATIF1_HUMAN	1	-33.6527	0.663473
_FLGLTAPPGSK_	O75368	-0.594208	0.594208	0.0843625	5	O75368	SH3BGRL	SH3 domain-binding glutamic acid-rich-like protein	SH3L1_HUMAN	1	-33.7592	0.662408
_VLLLIDDEYK_	Q8N766	0.662156	0.662156	0.0845608	5	Q8N766	EMC1	ER membrane protein complex subunit 1	EMC1_HUMAN	1	58.2446	1.58245
_TVEQTATTTNK_	P08579	1.36566	1.36566	0.0845791	5	P08579	SNRPB2	U2 small nuclear ribonucleoprotein B''	RU2B_HUMAN	1	157.694	2.57694
_FLWDDSMALTTGGK_	O95834	-0.896597	0.896597	0.0845828	20	O95834	EML2	Echinoderm microtubule-associated protein-like 2	EMAL2_HUMAN	1	-46.2848	0.537152
_LAMAIPDKWIQLLK_	Q04446	0.60882	0.60882	0.0847038	20	Q04446	GBE1	1,4-alpha-glucan-branching enzyme	GLGB_HUMAN	1	52.5011	1.52501
_IKEEPVNVNIPEK_	Q6PCB5	-0.865268	0.865268	0.0847094	5	Q6PCB5	RSBN1L	Round spermatid basic protein 1-like protein	RSBNL_HUMAN	1	-45.1055	0.548945
_YTHSFPEALQK_	Q4G0N4	-0.639772	0.639772	0.0849343	20	Q4G0N4	NADK2	NAD kinase 2, mitochondrial	NAKD2_HUMAN	1	-35.8186	0.641814
_NDYYIRPQYYK_	O60879	1.8033	1.8033	0.085027	5	O60879	DIAPH2	Protein diaphanous homolog 2	DIAP2_HUMAN	1	249.017	3.49017
_LKEDEQR_	Q9NRL2	0.678011	0.678011	0.0851437	5	Q9NRL2	BAZ1A	Bromodomain adjacent to zinc finger domain protein 1A	BAZ1A_HUMAN	1	59.9933	1.59993
_IVLNPNKPVVEWHR_	Q9BRR6	0.620244	0.620244	0.0851623	15	Q9BRR6	ADPGK	ADP-dependent glucokinase	ADPGK_HUMAN	1	53.7135	1.53714
_HIVVSC[+C2+H3+N+O]AAGVTISSIEK_	P32322	-2.41558	2.41558	0.0851638	15	P32322	PYCR1	Pyrroline-5-carboxylate reductase 1, mitochondrial	P5CR1_HUMAN	1	-81.257	0.18743
_M[+O]PIEIEQKPAQF_	Q9H6T3	4.3422	4.3422	0.0854058	5	Q9H6T3	RPAP3	RNA polymerase II-associated protein 3	RPAP3_HUMAN	1	1928.31	20.2831
_TYVPALEQSADGHK_	P98175	0.698968	0.698968	0.085613	10	P98175	RBM10	RNA-binding protein 10	RBM10_HUMAN	1	62.3343	1.62334
_RETDPSPEER_	Q9H4G0	-0.709999	0.709999	0.0862143	25	Q9H4G0	EPB41L1	Band 4.1-like protein 1	E41L1_HUMAN	1	-38.8679	0.611321
_ATSGGSAEQIK_	P52294	-0.712692	0.712692	0.0865656	20	P52294	KPNA1	Importin subunit alpha-5	IMA5_HUMAN	1	-38.982	0.61018
_QREEHYFC[+C2+H3+N+O]K_	Q9BQ69	-0.640632	0.640632	0.0867594	25	Q9BQ69	MACROD1	O-acetyl-ADP-ribose deacetylase MACROD1	MACD1_HUMAN	1	-35.8568	0.641432
_C[+C2+H3+N+O]DLEDERVVGK_	P62834	0.605037	0.605037	0.0868499	5	P62834	RAP1A	Ras-related protein Rap-1A	RAP1A_HUMAN	1	52.1018	1.52102
_SFTDDTHGYAVNEDDVAR_	Q9H3G5	-0.647479	0.647479	0.0870605	10	Q9H3G5	CPVL	Probable serine carboxypeptidase CPVL	CPVL_HUMAN	1	-36.1605	0.638395
_DFENVPEEDGTR_	Q8NBP7	-0.708209	0.708209	0.087392	5	Q8NBP7	PCSK9	Proprotein convertase subtilisin/kexin type 9	PCSK9_HUMAN	1	-38.792	0.61208
_QFLGYVPIMVK_	Q9H9Y6	0.804099	0.804099	0.087654	5	Q9H9Y6	POLR1B	DNA-directed RNA polymerase I subunit RPA2	RPA2_HUMAN	1	74.6055	1.74606
_LLESLQENHFQEDEQFLGAVMPR_	P49903	0.627945	0.627945	0.0877907	5	P49903	SEPHS1	Selenide, water dikinase 1	SPS1_HUMAN	1	54.5362	1.54536
_M[+O]NYSDAIVWLK_	O43776	0.727918	0.727918	0.0878343	10	O43776	NARS	Asparagine--tRNA ligase, cytoplasmic	SYNC_HUMAN	1	65.6247	1.65625
_VTQLDPKEEEVSLQ_	Q9Y6W5	1.53943	1.53943	0.0881312	10	Q9Y6W5	WASF2	Wiskott-Aldrich syndrome protein family member 2	WASF2_HUMAN	1	190.68	2.9068
_SVSSPLQSLQQR_	P60228	0.806708	0.806708	0.0883102	10	P60228	EIF3E	Eukaryotic translation initiation factor 3 subunit E	EIF3E_HUMAN	1	74.9215	1.74922
_RGTILDC[+C2+H3+N+O]NTC[+C2+H3+N+O]K_	P56199	-0.890836	0.890836	0.0883285	20	P56199	ITGA1	Integrin alpha-1	ITA1_HUMAN	1	-46.0698	0.539302
_TLTVLHPLK_	Q969M3	1.08698	1.08698	0.0883802	5	Q969M3	YIPF5	Protein YIPF5	YIPF5_HUMAN	1	112.429	2.12429
_TFIAVPASNSGLC[+C2+H3+N+O]IVNDELFVR_	Q9UBU9	0.66451	0.66451	0.088489	15	Q9UBU9	NXF1	Nuclear RNA export factor 1	NXF1_HUMAN	1	58.5029	1.58503
_VSEEGEGKNPVDYIQGLLDLK_	Q13618	0.680569	0.680569	0.0886996	15	Q13618	CUL3	Cullin-3	CUL3_HUMAN	1	60.2772	1.60277
_LSVDFNNWK_	Q15185	1.08309	1.08309	0.0888186	5	Q15185	PTGES3	Prostaglandin E synthase 3	TEBP_HUMAN	1	111.857	2.11857
_HESWLLHR_	P27707	-0.665245	0.665245	0.089038	5	P27707	DCK	Deoxycytidine kinase	DCK_HUMAN	1	-36.9418	0.630582
_SLTPDDDVFQYLAHTYASR_	P14384	0.91979	0.91979	0.0893765	5	P14384	CPM	Carboxypeptidase M	CBPM_HUMAN	1	89.184	1.89184
_GSTPGRDPEPEPDTEPDSTAAVPSQPAPSAA_	Q8N3X1	-0.583128	0.583128	0.0896859	10	Q8N3X1	FNBP4	Formin-binding protein 4	FNBP4_HUMAN	1	-33.2485	0.667515
_SLAEGNLLYQPQLDTLK_	Q9H9H4	0.65109	0.65109	0.0898249	10	Q9H9H4	VPS37B	Vacuolar protein sorting-associated protein 37B	VP37B_HUMAN	1	57.0355	1.57035
_VTALTQMESAC[+C2+H3+N+O]VTIHEALK_	Q9Y3Q3	-1.71382	1.71382	0.0900838	5	Q9Y3Q3	TMED3	Transmembrane emp24 domain-containing protein 3	TMED3_HUMAN	1	-69.5149	0.304851
_LVALSFHSLEDR_	A6NJ78	0.632994	0.632994	0.0901321	5	A6NJ78	METTL15	Probable methyltransferase-like protein 15	MET15_HUMAN	1	55.078	1.55078
_SLARELSGTIK_	P30050	0.942326	0.942326	0.0902752	5	P30050	RPL12	60S ribosomal protein L12	RL12_HUMAN	1	92.1625	1.92162
_TVHSGSLMLVTVELK_	O00203	-0.669802	0.669802	0.0906507	5	O00203	AP3B1	AP-3 complex subunit beta-1	AP3B1_HUMAN	1	-37.1407	0.628593
_RPVHGESDTEQLQDDDIETTKVEMLR_	Q9BW27	1.14513	1.14513	0.0906623	5	Q9BW27	NUP85	Nuclear pore complex protein Nup85	NUP85_HUMAN	1	121.166	2.21166
_ENPSVYVPGVVSTVVPDSAHK_	P26368	-1.17771	1.17771	0.0906783	5	P26368	U2AF2	Splicing factor U2AF 65 kDa subunit	U2AF2_HUMAN	1	-55.7947	0.442053
_APSAGLPSQKPK_	Q9H6Z4	-1.14601	1.14601	0.0911417	20	Q9H6Z4	RANBP3	Ran-binding protein 3	RANB3_HUMAN	1	-54.8126	0.451874
_DLEFQLHEPFLLYR_	Q9NPI6	0.789358	0.789358	0.0911731	20	Q9NPI6	DCP1A	mRNA-decapping enzyme 1A	DCP1A_HUMAN	1	72.8306	1.72831
_RGAPAAATAPAPTAHK_	Q92522	1.62678	1.62678	0.0912401	10	Q92522	H1FX	Histone H1x	H1X_HUMAN	1	208.823	3.08823
_PFAIDIFPVTNK_	Q8NBJ7	-0.66907	0.66907	0.0914445	5	Q8NBJ7	SUMF2	Inactive C-alpha-formylglycine-generating enzyme 2	SUMF2_HUMAN	1	-37.1088	0.628912
_STSPIIGSPPVR_	Q86TB9	-0.757168	0.757168	0.0914614	10	Q86TB9	PATL1	Protein PAT1 homolog 1	PATL1_HUMAN	1	-40.8343	0.591657
_LTTDQVFPYPSVLNEEQTQFLK_	P49748	0.805458	0.805458	0.091547	10	P49748	ACADVL	Very long-chain specific acyl-CoA dehydrogenase, mitochondrial	ACADV_HUMAN	1	74.7701	1.7477
_LGEIVTTIPTIGFN_	P84077	-1.04366	1.04366	0.0916137	5	P84077	ARF1	ADP-ribosylation factor 1	ARF1_HUMAN	1	-51.4904	0.485096
_GPAC[+C2+H3+N+O]LVK_	Q9BTE3	-0.734659	0.734659	0.0917	5	Q9BTE3	MCMBP	Mini-chromosome maintenance complex-binding protein	MCMBP_HUMAN	1	-39.904	0.60096
_YNYSLRPSGSYEFGTC[+C2+H3+N+O]_	Q5JTZ9	-0.962755	0.962755	0.0918083	5	Q5JTZ9	AARS2	Alanine--tRNA ligase, mitochondrial	SYAM_HUMAN	1	-48.6924	0.513076
_GLFLPGSVGITDPC[+C2+H3+N+O]ESGNFR_	Q12905	2.00854	2.00854	0.0920456	10	Q12905	ILF2	Interleukin enhancer-binding factor 2	ILF2_HUMAN	1	302.375	4.02375
_DYEDFM[+O]_	O75822	0.986063	0.986063	0.0922121	5	O75822	EIF3J	Eukaryotic translation initiation factor 3 subunit J	EIF3J_HUMAN	1	98.0773	1.98077
_LSPVLHPSDLILTR_	Q9HCN4	-0.592331	0.592331	0.0923269	5	Q9HCN4	GPN1	GPN-loop GTPase 1	GPN1_HUMAN	1	-33.673	0.66327
_HLDVEK_	Q0VDG4	0.833932	0.833932	0.0925508	5	Q0VDG4	SCRN3	Secernin-3	SCRN3_HUMAN	1	78.2538	1.78254
_IDVFSPVEFNK_	Q9UID3	-0.613886	0.613886	0.0927407	5	Q9UID3	VPS51	Vacuolar protein sorting-associated protein 51 homolog	VPS51_HUMAN	1	-34.6566	0.653434
_AEVEKIK_	Q03001	0.685638	0.685638	0.0928179	5	Q03001	DST	Dystonin	DYST_HUMAN	1	60.8413	1.60841
_YSGSYNDYLR_	Q96PK6	0.724535	0.724535	0.092967	5	Q96PK6	RBM14	RNA-binding protein 14	RBM14_HUMAN	1	65.2368	1.65237
_TRPFEYLR_	Q92600	-0.665631	0.665631	0.0930607	15	Q92600	CNOT9	CCR4-NOT transcription complex subunit 9	CNOT9_HUMAN	1	-36.9587	0.630413
_LDSHFAGLFTHR_	Q96LD4	-1.10723	1.10723	0.0930607	15	Q96LD4	TRIM47	Tripartite motif-containing protein 47	TRI47_HUMAN	1	-53.5815	0.464185
_LAHAC[+C2+H3+N+O]GSDWIPAGSSGSK_	Q9UBB6	-0.740717	0.740717	0.093275	5	Q9UBB6	NCDN	Neurochondrin	NCDN_HUMAN	1	-40.1558	0.598442
_LHIQNPSFSQIN_	P23258	0.9327	0.9327	0.0933415	20	P23258	TUBG1	Tubulin gamma-1 chain	TBG1_HUMAN	1	90.8845	1.90884
_TGPFAEHSNQLWNIS_	Q15257	-0.661214	0.661214	0.0934892	5	Q15257	PTPA	Serine/threonine-protein phosphatase 2A activator	PTPA_HUMAN	1	-36.7654	0.632346
_VTSEDLILIGNELDLAC[+C2+H3+N+O]GER_	Q7Z2W9	0.955707	0.955707	0.0935176	25	Q7Z2W9	MRPL21	39S ribosomal protein L21, mitochondrial	RM21_HUMAN	1	93.953	1.93953
_TGVSFGDEHFAETS_	Q8IZ73	-0.637974	0.637974	0.0936082	5	Q8IZ73	RPUSD2	RNA pseudouridylate synthase domain-containing protein 2	RUSD2_HUMAN	1	-35.7385	0.642615
_LLNIAC[+C2+H3+N+O]AAK_	Q9Y4G8	-0.641128	0.641128	0.0936957	10	Q9Y4G8	RAPGEF2	Rap guanine nucleotide exchange factor 2	RPGF2_HUMAN	1	-35.8788	0.641212
_GVVGREPVLSK_	Q9Y2S7	-1.01908	1.01908	0.0937391	5	Q9Y2S7	POLDIP2	Polymerase delta-interacting protein 2	PDIP2_HUMAN	1	-50.6568	0.493432
_KETIEQEK_	P62328	-2.04872	2.04872	0.0941606	20	P62328	TMSB4X	Thymosin beta-4	TYB4_HUMAN	1	-75.8301	0.241699
_NEVFLDVVER_	O00189	-2.34719	2.34719	0.0941888	15	O00189	AP4M1	AP-4 complex subunit mu-1	AP4M1_HUMAN	1	-80.3471	0.196529
_FYSEVK_	O75937	-0.763462	0.763462	0.0945593	15	O75937	DNAJC8	DnaJ homolog subfamily C member 8	DNJC8_HUMAN	1	-41.0919	0.589081
_IVLLSANSIR_	O95071	-0.929737	0.929737	0.0946064	5	O95071	UBR5	E3 ubiquitin-protein ligase UBR5	UBR5_HUMAN	1	-47.5046	0.524954
_VNPFRPGDSEPPPAPGAQR_	Q15942	1.31476	1.31476	0.0946164	5	Q15942	ZYX	Zyxin	ZYX_HUMAN	1	148.762	2.48762
_EIPLSETERGEVE_	Q14789	-0.647819	0.647819	0.0947893	5	Q14789	GOLGB1	Golgin subfamily B member 1	GOGB1_HUMAN	1	-36.1756	0.638244
_KIIDPLPPIDHSEIDYPPFEK_	Q86XP3	0.834788	0.834788	0.0950786	30	Q86XP3	DDX42	ATP-dependent RNA helicase DDX42	DDX42_HUMAN	1	78.3595	1.7836
_DRDGC[+C2+H3+N+O]PK_	Q7RTV0	-4.05511	4.05511	0.0953233	5	Q7RTV0	PHF5A	PHD finger-like domain-containing protein 5A	PHF5A_HUMAN	1	-93.9842	0.0601576
_DVYDYLRPIALNLC[+C2+H3+N+O]ADK_	Q8TF05	0.652241	0.652241	0.095367	15	Q8TF05	PPP4R1	Serine/threonine-protein phosphatase 4 regulatory subunit 1	PP4R1_HUMAN	1	57.1608	1.57161
_FQSLLDAQADEAVLDHPDLK_	Q9UBI1	0.759159	0.759159	0.0954564	10	Q9UBI1	COMMD3	COMM domain-containing protein 3	COMD3_HUMAN	1	69.2504	1.6925
_TIIC[+C2+H3+N+O]HVEGFPK_	Q13740	0.751921	0.751921	0.0955787	10	Q13740	ALCAM	CD166 antigen	CD166_HUMAN	1	68.4033	1.68403
_FGALSIVNLPSNLEK_	P61221	0.620004	0.620004	0.0971154	5	P61221	ABCE1	ATP-binding cassette sub-family E member 1	ABCE1_HUMAN	1	53.6879	1.53688
_RLVPGC[+C2+H3+N+O]DVR_	P52789	1.59999	1.59999	0.0971811	5	P52789	HK2	Hexokinase-2	HXK2_HUMAN	1	203.142	3.03142
_VHEYLGWHADC[+C2+H3+N+O]IR_	P0CG29;P0CG30	-1.49381	1.49381	0.0972186	20	P0CG29;P0CG30	GSTT2;GSTT2B	Glutathione S-transferase theta-2;Glutathione S-transferase theta-2B	GST2_HUMAN;GSTT2_HUMAN	1	-64.4926	0.355074
_TIALNGVEDVR_	Q3ZCQ8	0.598837	0.598837	0.0975894	5	Q3ZCQ8	TIMM50	Mitochondrial import inner membrane translocase subunit TIM50	TIM50_HUMAN	1	51.4496	1.5145
_GKVEADIPGHGQEVLIR_	P02144	0.696523	0.696523	0.0976413	10	P02144	MB	Myoglobin	MYG_HUMAN	1	62.0594	1.62059
_GAEDYPDPPIPHSY_	O94875	-0.717728	0.717728	0.0978097	5	O94875	SORBS2	Sorbin and SH3 domain-containing protein 2	SRBS2_HUMAN	1	-39.1946	0.608054
_QRPASLVVADFGC[+C2+H3+N+O]GDC[+C2+H3+N+O]R_	O43159	0.835829	0.835829	0.0982501	5	O43159	RRP8	Ribosomal RNA-processing protein 8	RRP8_HUMAN	1	78.4882	1.78488
_IEGLTPEEIR_	O75449	0.771663	0.771663	0.0983009	10	O75449	KATNA1	Katanin p60 ATPase-containing subunit A1	KTNA1_HUMAN	1	70.7236	1.70724
_SLDQTPQSHSSEQIQAIKEEEEEK_	Q14432	0.844756	0.844756	0.0983103	5	Q14432	PDE3A	cGMP-inhibited 3',5'-cyclic phosphodiesterase A	PDE3A_HUMAN	1	79.596	1.79596
_TIPEASALGLILADSDEASGK_	Q504Q3	2.03137	2.03137	0.0988043	5	Q504Q3	PAN2	PAN2-PAN3 deadenylation complex catalytic subunit PAN2	PAN2_HUMAN	1	308.793	4.08793
_IIDLVLQK_	O15397	1.43045	1.43045	0.0988614	10	O15397	IPO8	Importin-8	IPO8_HUMAN	1	169.531	2.69531
_KVEEDEAGGRF_	Q92890	0.668353	0.668353	0.0991987	34	Q92890	UFD1	Ubiquitin recognition factor in ER-associated degradation protein 1	UFD1_HUMAN	1	58.9258	1.58926
_SAQPIEK_	Q00534	-0.655181	0.655181	0.0998196	5	Q00534	CDK6	Cyclin-dependent kinase 6	CDK6_HUMAN	1	-36.5004	0.634996
_HYSPEDEPSPEAQPIAAY_	Q6ZSR9	-0.929036	0.929036	0.100199	5	Q6ZSR9	NaN	Uncharacterized protein FLJ45252	YJ005_HUMAN	1	-47.4791	0.525209
_DTHEDHDTSTENTDESNHD_	P43487	0.686528	0.686528	0.100209	15	P43487	RANBP1	Ran-specific GTPase-activating protein	RANG_HUMAN	1	60.9406	1.60941
_AEDIEQMR_	Q66K14	3.51909	3.51909	0.100439	5	Q66K14	TBC1D9B	TBC1 domain family member 9B	TBC9B_HUMAN	1	1046.44	11.4644
_ADC[+C2+H3+N+O]PPGNPAPTSNHGPDATEAEEDFVDPWTVQ_	P23381	0.678969	0.678969	0.100494	5	P23381	WARS	Tryptophan--tRNA ligase, cytoplasmic	SYWC_HUMAN	1	60.0996	1.601
_GWFDAEGQALDGVSISDLK_	P27694	1.08362	1.08362	0.100544	5	P27694	RPA1	Replication protein A 70 kDa DNA-binding subunit	RFA1_HUMAN	1	111.934	2.11934
_RDALLLSFK_	Q10570	-0.589164	0.589164	0.100654	10	Q10570	CPSF1	Cleavage and polyadenylation specificity factor subunit 1	CPSF1_HUMAN	1	-33.5272	0.664728
_EAAPSDAGEVVFSVR_	Q5VST9	-1.70058	1.70058	0.100963	10	Q5VST9	OBSCN	Obscurin	OBSCN_HUMAN	1	-69.2338	0.307662
_TVVTEDFSHLPPEQQR_	Q15642	0.769757	0.769757	0.101049	15	Q15642	TRIP10	Cdc42-interacting protein 4	CIP4_HUMAN	1	70.4983	1.70498
_KIEIDNGDELTADFLYEEVHPK_	Q12792	0.827403	0.827403	0.101342	30	Q12792	TWF1	Twinfilin-1	TWF1_HUMAN	1	77.4488	1.77449
_VLWLSGLSEPGAAR_	Q9H5X1	-0.716541	0.716541	0.101344	5	Q9H5X1	FAM96A	MIP18 family protein FAM96A	FA96A_HUMAN	1	-39.1445	0.608555
_C[+C2+H3+N+O]PIEGEGNIAR_	Q13155	0.734568	0.734568	0.101429	5	Q13155	AIMP2	Aminoacyl tRNA synthase complex-interacting multifunctional protein 2	AIMP2_HUMAN	1	66.39	1.6639
_NALEIVMK_	A3KN83	-0.921594	0.921594	0.101538	10	A3KN83	SBNO1	Protein strawberry notch homolog 1	SBNO1_HUMAN	1	-47.2074	0.527926
_LLTEEVLER_	Q02952	0.804203	0.804203	0.101567	5	Q02952	AKAP12	A-kinase anchor protein 12	AKA12_HUMAN	1	74.6181	1.74618
_AYTDELVELHR_	Q03111	-0.824415	0.824415	0.101695	20	Q03111	MLLT1	Protein ENL	ENL_HUMAN	1	-43.5289	0.564711
_ETILNSVR_	Q969S9	-0.891458	0.891458	0.101785	5	Q969S9	GFM2	Ribosome-releasing factor 2, mitochondrial	RRF2M_HUMAN	1	-46.0931	0.539069
_DATNVGDEGGFAPNILENNEALELLKT_	P13929	0.926733	0.926733	0.101788	24	P13929	ENO3	Beta-enolase	ENOB_HUMAN	1	90.0966	1.90097
_NLSALEK_	P13798	1.15312	1.15312	0.101842	15	P13798	APEH	Acylamino-acid-releasing enzyme	ACPH_HUMAN	1	122.395	2.22395
_DFIAFC[+C2+H3+N+O]SSTPHNVSWR_	P49662	1.48212	1.48212	0.102211	20	P49662	CASP4	Caspase-4	CASP4_HUMAN	1	179.36	2.7936
_GYNPGLLVHPDLAYLQ_	P19838	0.628079	0.628079	0.102381	5	P19838	NFKB1	Nuclear factor NF-kappa-B p105 subunit	NFKB1_HUMAN	1	54.5506	1.54551
_GC[+C2+H3+N+O]NPTHLADFTQVQ_	Q05397	-0.702637	0.702637	0.10261	20	Q05397	PTK2	Focal adhesion kinase 1	FAK1_HUMAN	1	-38.5552	0.614448
_NSVIVDLQR_	P30622	-0.950752	0.950752	0.102705	5	P30622	CLIP1	CAP-Gly domain-containing linker protein 1	CLIP1_HUMAN	1	-48.2637	0.517363
_GKDQVVILHHMLSK_	Q9H0A0	0.88764	0.88764	0.10276	10	Q9H0A0	NAT10	RNA cytidine acetyltransferase	NAT10_HUMAN	1	85.0147	1.85015
_VC[+C2+H3+N+O]PTTETIYNDEFYTKQ_	A0AVT1	1.24607	1.24607	0.102841	5	A0AVT1	UBA6	Ubiquitin-like modifier-activating enzyme 6	UBA6_HUMAN	1	137.194	2.37194
_VESELRSIC[+C2+H3+N+O]TTVLELLDK_	P27348	0.742558	0.742558	0.103004	15	P27348	YWHAQ	14-3-3 protein theta	1433T_HUMAN	1	67.314	1.67314
_DDIAQVDYVEPSQNTISLK_	O00267	-0.594952	0.594952	0.10314	12	O00267	SUPT5H	Transcription elongation factor SPT5	SPT5H_HUMAN	1	-33.7934	0.662066
_AYATLILDSIK_	Q9NZJ4	0.768675	0.768675	0.103333	15	Q9NZJ4	SACS	Sacsin	SACS_HUMAN	1	70.3704	1.7037
_NLQEIQQAGER_	Q8N1F7	1.36802	1.36802	0.103625	5	Q8N1F7	NUP93	Nuclear pore complex protein Nup93	NUP93_HUMAN	1	158.116	2.58116
_QSRGEPPLPEEDLSK_	O15372	0.855655	0.855655	0.10365	5	O15372	EIF3H	Eukaryotic translation initiation factor 3 subunit H	EIF3H_HUMAN	1	80.958	1.80958
_SDPYLEFHKQ_	O75131	0.682918	0.682918	0.10378	20	O75131	CPNE3	Copine-3	CPNE3_HUMAN	1	60.5384	1.60538
_ELQAHGADELLKR_	O15144	0.62658	0.62658	0.104102	25	O15144	ARPC2	Actin-related protein 2/3 complex subunit 2	ARPC2_HUMAN	1	54.39	1.5439
_SGGFSGPGENR_	Q01844	-0.633173	0.633173	0.104224	5	Q01844	EWSR1	RNA-binding protein EWS	EWS_HUMAN	1	-35.5243	0.644757
_SEYLLPVAPSKPTAPIFLQ_	Q15746	0.585927	0.585927	0.104845	10	Q15746	MYLK	Myosin light chain kinase, smooth muscle	MYLK_HUMAN	1	50.1004	1.501
_VTGEVTDPSGK_	P22059	-0.633233	0.633233	0.10498	15	P22059	OSBP	Oxysterol-binding protein 1	OSBP1_HUMAN	1	-35.527	0.64473
_EVLEGLDYLHR_	Q9UEW8	0.815347	0.815347	0.105205	15	Q9UEW8	STK39	STE20/SPS1-related proline-alanine-rich protein kinase	STK39_HUMAN	1	75.9721	1.75972
_ESEGFEEHVPSDNS_	P62699	-0.778541	0.778541	0.105523	20	P62699	YPEL5	Protein yippee-like 5	YPEL5_HUMAN	1	-41.7044	0.582956
_STSESMDQLLNK_	Q99700	1.25543	1.25543	0.105733	10	Q99700	ATXN2	Ataxin-2	ATX2_HUMAN	1	138.738	2.38738
_DQIVSVQEEK_	A0MZ66	-1.49682	1.49682	0.10587	10	A0MZ66	SHTN1	Shootin-1	SHOT1_HUMAN	1	-64.5667	0.354333
_VELNKPSDSVGK_	Q9GZT9	0.9486	0.9486	0.105881	5	Q9GZT9	EGLN1	Egl nine homolog 1	EGLN1_HUMAN	1	92.9999	1.93
_IEPHHTAVLGEGDSVQVENKDPK_	O00625	0.673253	0.673253	0.105973	53	O00625	PIR	Pirin	PIR_HUMAN	1	59.4664	1.59466
_REAEDTQVFGDLPRPR_	Q96B36	0.627544	0.627544	0.106102	15	Q96B36	AKT1S1	Proline-rich AKT1 substrate 1	AKTS1_HUMAN	1	54.4932	1.54493
_TRQEFLLR_	Q14697	1.1587	1.1587	0.10613	30	Q14697	GANAB	Neutral alpha-glucosidase AB	GANAB_HUMAN	1	123.257	2.23257
_EMALLATSLPEGIMVK_	Q9C0C9	-1.80782	1.80782	0.106291	5	Q9C0C9	UBE2O	(E3-independent) E2 ubiquitin-conjugating enzyme	UBE2O_HUMAN	1	-71.4379	0.285621
_LDPTGTFEKE_	Q16698	-0.6393	0.6393	0.106596	5	Q16698	DECR1	2,4-dienoyl-CoA reductase, mitochondrial	DECR_HUMAN	1	-35.7976	0.642024
_QIC[+C2+H3+N+O]PEVENAQPGALK_	Q96CM8	-0.691356	0.691356	0.107146	10	Q96CM8	ACSF2	Acyl-CoA synthetase family member 2, mitochondrial	ACSF2_HUMAN	1	-38.0728	0.619272
_ALC[+C2+H3+N+O]DVGTAISC[+C2+H3+N+O]SR_	Q9BQB6	1.45603	1.45603	0.10729	10	Q9BQB6	VKORC1	Vitamin K epoxide reductase complex subunit 1	VKOR1_HUMAN	1	174.352	2.74352
_GGGHVAQIYAIRQSISK_	P62249	1.02814	1.02814	0.10733	10	P62249	RPS16	40S ribosomal protein S16	RS16_HUMAN	1	103.94	2.0394
_QPC[+C2+H3+N+O]PSQYSAIK_	O95861	-0.906578	0.906578	0.107364	5	O95861	BPNT1	3'(2'),5'-bisphosphate nucleotidase 1	BPNT1_HUMAN	1	-46.6551	0.533449
_WPPEDEISKPEVPEDVDLDLK_	Q9UHB6	0.755241	0.755241	0.107399	20	Q9UHB6	LIMA1	LIM domain and actin-binding protein 1	LIMA1_HUMAN	1	68.7913	1.68791
_SGVPVLA_	Q53EL6	0.820922	0.820922	0.107602	10	Q53EL6	PDCD4	Programmed cell death protein 4	PDCD4_HUMAN	1	76.6535	1.76653
_GVTDVLC[+C2+H3+N+O]EAC[+C2+H3+N+O]DQLGWTKPTK_	Q9H0S4	0.779257	0.779257	0.107667	10	Q9H0S4	DDX47	Probable ATP-dependent RNA helicase DDX47	DDX47_HUMAN	1	71.6247	1.71625
_QLTEKMENDRVQLLK_	P32455	0.669527	0.669527	0.107777	10	P32455	GBP1	Guanylate-binding protein 1	GBP1_HUMAN	1	59.0551	1.59055
_QIAADK_	P12236	1.72443	1.72443	0.10784	5	P12236	SLC25A6	ADP/ATP translocase 3	ADT3_HUMAN	1	230.449	3.30449
_TPESFLGPN_	Q9Y6I3	-1.47096	1.47096	0.10835	5	Q9Y6I3	EPN1	Epsin-1	EPN1_HUMAN	1	-63.9259	0.360741
_AC[+C2+H3+N+O]NDATLVQITSNMDSVGR_	Q9HAV0	-1.01527	1.01527	0.108404	20	Q9HAV0	GNB4	Guanine nucleotide-binding protein subunit beta-4	GBB4_HUMAN	1	-50.5263	0.494737
_TLYHSVHEK_	O95571	-1.17755	1.17755	0.108662	5	O95571	ETHE1	Persulfide dioxygenase ETHE1, mitochondrial	ETHE1_HUMAN	1	-55.7898	0.442102
_LATLGGSQ_	Q9Y2T3	0.638586	0.638586	0.108971	10	Q9Y2T3	GDA	Guanine deaminase	GUAD_HUMAN	1	55.6802	1.5568
_SEPFSPSLRPEPPKHPESIK_	O60885	0.597598	0.597598	0.1092	10	O60885	BRD4	Bromodomain-containing protein 4	BRD4_HUMAN	1	51.3195	1.5132
_TSNIIPPR_	O76094	1.17335	1.17335	0.109344	5	O76094	SRP72	Signal recognition particle subunit SRP72	SRP72_HUMAN	1	125.535	2.25535
_PGPELGGEFPVQDLK_	Q8WXG6	-0.923818	0.923818	0.109453	5	Q8WXG6	MADD	MAP kinase-activating death domain protein	MADD_HUMAN	1	-47.2888	0.527112
_STLVLHDLLK_	P11274	0.977281	0.977281	0.109555	20	P11274	BCR	Breakpoint cluster region protein	BCR_HUMAN	1	96.8751	1.96875
_SLTAHVIENYWK_	Q6IN85	-0.613904	0.613904	0.109823	5	Q6IN85	PPP4R3A	Serine/threonine-protein phosphatase 4 regulatory subunit 3A	P4R3A_HUMAN	1	-34.6574	0.653426
_ERVEEK_	Q15843	2.53375	2.53375	0.109879	5	Q15843	NEDD8	NEDD8	NEDD8_HUMAN	1	479.074	5.79074
_NRIDILDSALLRPGR_	P62195	0.838695	0.838695	0.109997	5	P62195	PSMC5	26S proteasome regulatory subunit 8	PRS8_HUMAN	1	78.8432	1.78843
_DISSDAFTALDPLGDK_	P98082	-0.67458	0.67458	0.110098	5	P98082	DAB2	Disabled homolog 2	DAB2_HUMAN	1	-37.3485	0.626515
_SPEEQC[+C2+H3+N+O]LDVVTH_	Q03405	-0.615738	0.615738	0.110242	10	Q03405	PLAUR	Urokinase plasminogen activator surface receptor	UPAR_HUMAN	1	-34.7404	0.652596
_LKQDPPVIHELR_	Q9UDY4	1.36084	1.36084	0.110308	5	Q9UDY4	DNAJB4	DnaJ homolog subfamily B member 4	DNJB4_HUMAN	1	156.834	2.56834
_DIDVILGGGR_	P05187	0.814796	0.814796	0.110326	15	P05187	ALPP	Alkaline phosphatase, placental type	PPB1_HUMAN	1	75.9049	1.75905
_NYADSFLPR_	P57772	-0.875736	0.875736	0.110452	5	P57772	EEFSEC	Selenocysteine-specific elongation factor	SELB_HUMAN	1	-45.5024	0.544976
_AELC[+C2+H3+N+O]APPGNSDPEQLKK_	Q96G03	0.735591	0.735591	0.110536	5	Q96G03	PGM2	Phosphoglucomutase-2	PGM2_HUMAN	1	66.5079	1.66508
_VFSANEDHETIR_	Q9Y6E2	-0.584383	0.584383	0.110596	20	Q9Y6E2	BZW2	Basic leucine zipper and W2 domain-containing protein 2	BZW2_HUMAN	1	-33.3065	0.666935
_EANPTPLTPGAS_	Q9BW85	-0.580272	0.580272	0.1106	5	Q9BW85	CCDC94	Coiled-coil domain-containing protein 94	CCD94_HUMAN	1	-33.1163	0.668837
_TQPYDVYDQVEFDVPVGSR_	O75306	0.649155	0.649155	0.11084	5	O75306	NDUFS2	NADH dehydrogenase [ubiquinone] iron-sulfur protein 2, mitochondrial	NDUS2_HUMAN	1	56.8249	1.56825
_GYNDDYYEESYFTTR_	P50402	-1.62594	1.62594	0.110953	5	P50402	EMD	Emerin	EMD_HUMAN	1	-67.6002	0.323998
_VFLQDGPARPA_	Q9UJX6	-0.798653	0.798653	0.111092	5	Q9UJX6	ANAPC2	Anaphase-promoting complex subunit 2	ANC2_HUMAN	1	-42.5114	0.574886
_SVPNGPSPEEVEQQK_	P50552	-0.706826	0.706826	0.111604	5	P50552	VASP	Vasodilator-stimulated phosphoprotein	VASP_HUMAN	1	-38.7333	0.612667
_NTLNPVWQAFK_	Q86YQ8	-0.982816	0.982816	0.111964	10	Q86YQ8	CPNE8	Copine-8	CPNE8_HUMAN	1	-49.4009	0.505991
_SNFLVLC[+C2+H3+N+O]YLHDVK_	P48147	1.16101	1.16101	0.112239	25	P48147	PREP	Prolyl endopeptidase	PPCE_HUMAN	1	123.613	2.23613
_GREFGVTTGR_	P30520	-0.727193	0.727193	0.112466	30	P30520	ADSS	Adenylosuccinate synthetase isozyme 2	PURA2_HUMAN	1	-39.5922	0.604078
_LETELQEATK_	Q13287	-0.976572	0.976572	0.112554	5	Q13287	NMI	N-myc-interactor	NMI_HUMAN	1	-49.1814	0.508186
_QAVLGAGLPISTPC[+C2+H3+N+O]TTIN_	P24752	-0.61027	0.61027	0.112698	15	P24752	ACAT1	Acetyl-CoA acetyltransferase, mitochondrial	THIL_HUMAN	1	-34.4926	0.655074
_GKLEQK_	P37235	0.901025	0.901025	0.113391	15	P37235	HPCAL1	Hippocalcin-like protein 1	HPCL1_HUMAN	1	86.7392	1.86739
_IQPETGPLGGGIR_	O15031	-0.870805	0.870805	0.113609	10	O15031	PLXNB2	Plexin-B2	PLXB2_HUMAN	1	-45.3158	0.546842
_KQAPLVH_	P09496	1.03309	1.03309	0.113663	5	P09496	CLTA	Clathrin light chain A	CLCA_HUMAN	1	104.64	2.0464
_LVLSDLHLLTQ_	P32004	0.673068	0.673068	0.114079	10	P32004	L1CAM	Neural cell adhesion molecule L1	L1CAM_HUMAN	1	59.446	1.59446
_ILLAEVPTM[+O]AVEK_	O15160	0.813766	0.813766	0.114248	5	O15160	POLR1C	DNA-directed RNA polymerases I and III subunit RPAC1	RPAC1_HUMAN	1	75.7794	1.75779
_RFDEATQLR_	P17858	-0.596693	0.596693	0.114279	25	P17858	PFKL	ATP-dependent 6-phosphofructokinase, liver type	PFKAL_HUMAN	1	-33.8732	0.661268
_VPVFSHEVVPDHLR_	Q96G25	-0.842813	0.842813	0.114649	15	Q96G25	MED8	Mediator of RNA polymerase II transcription subunit 8	MED8_HUMAN	1	-44.2445	0.557555
_NVQVYNPTPNSLDVR_	Q99715	-0.737757	0.737757	0.11492	5	Q99715	COL12A1	Collagen alpha-1(XII) chain	COCA1_HUMAN	1	-40.0329	0.599671
_RKVEPGEPAK_	Q8N6N3	3.53712	3.53712	0.115058	5	Q8N6N3	C1orf52	UPF0690 protein C1orf52	CA052_HUMAN	1	1060.86	11.6086
_DGKLDFEEFMK_	Q6NUK1	-1.04531	1.04531	0.115179	5	Q6NUK1	SLC25A24	Calcium-binding mitochondrial carrier protein SCaMC-1	SCMC1_HUMAN	1	-51.546	0.48454
_ERPAAIPIEIK_	Q9Y2H1	0.594018	0.594018	0.115973	20	Q9Y2H1	STK38L	Serine/threonine-protein kinase 38-like	ST38L_HUMAN	1	50.9444	1.50944
_DLLTPVSR_	Q9C0B1	0.814189	0.814189	0.116004	20	Q9C0B1	FTO	Alpha-ketoglutarate-dependent dioxygenase FTO	FTO_HUMAN	1	75.8309	1.75831
_QDIITLQDPTNLDK_	Q13356	-0.747573	0.747573	0.116301	5	Q13356	PPIL2	RING-type E3 ubiquitin-protein ligase PPIL2	PPIL2_HUMAN	1	-40.4395	0.595605
_KIPNTVEEAVR_	Q12996	1.75419	1.75419	0.116487	5	Q12996	CSTF3	Cleavage stimulation factor subunit 3	CSTF3_HUMAN	1	237.336	3.37336
_VLVSSGQVDTGQQQAR_	O43379	0.665345	0.665345	0.116863	15	O43379	WDR62	WD repeat-containing protein 62	WDR62_HUMAN	1	58.5947	1.58595
_GLREDEFHISVIR_	P35790	0.913705	0.913705	0.116968	15	P35790	CHKA	Choline kinase alpha	CHKA_HUMAN	1	88.3878	1.88388
_YFEITDESPYVHYL_	Q9ULV4	0.749635	0.749635	0.117363	5	Q9ULV4	CORO1C	Coronin-1C	COR1C_HUMAN	1	68.1368	1.68137
_RPSTSQTVSTPAPVPVIESTEAIEAK_	P12270	1.04011	1.04011	0.11744	10	P12270	TPR	Nucleoprotein TPR	TPR_HUMAN	1	105.639	2.05639
_DALYFLDDTAK_	O14975	0.663657	0.663657	0.117446	20	O14975	SLC27A2	Very long-chain acyl-CoA synthetase	S27A2_HUMAN	1	58.4092	1.58409
_YKRPGYGAY_	P05198	0.593295	0.593295	0.117594	10	P05198	EIF2S1	Eukaryotic translation initiation factor 2 subunit 1	IF2A_HUMAN	1	50.8688	1.50869
_YFASDASAVIEHTNR_	Q06210	-1.09771	1.09771	0.117718	5	Q06210	GFPT1	Glutamine--fructose-6-phosphate aminotransferase [isomerizing] 1	GFPT1_HUMAN	1	-53.2743	0.467257
_NQPIYIQ_	Q9UKA9	-0.882944	0.882944	0.117814	15	Q9UKA9	PTBP2	Polypyrimidine tract-binding protein 2	PTBP2_HUMAN	1	-45.774	0.54226
_YLLHGLEC[+C2+H3+N+O]VVAMHQAQLISK_	P55010	0.681547	0.681547	0.117882	10	P55010	EIF5	Eukaryotic translation initiation factor 5	IF5_HUMAN	1	60.3859	1.60386
_VPPAIN_	P62424	-2.31755	2.31755	0.118042	5	P62424	RPL7A	60S ribosomal protein L7a	RL7A_HUMAN	1	-79.9392	0.200608
_SEATAAIHSFFK_	Q96I59	0.741212	0.741212	0.118328	25	Q96I59	NARS2	Probable asparagine--tRNA ligase, mitochondrial	SYNM_HUMAN	1	67.158	1.67158
_RMALVLER_	Q3LXA3	0.818165	0.818165	0.118334	20	Q3LXA3	TKFC	Triokinase/FMN cyclase	TKFC_HUMAN	1	76.3161	1.76316
_VINHLEK_	P50990	0.600533	0.600533	0.118385	15	P50990	CCT8	T-complex protein 1 subunit theta	TCPQ_HUMAN	1	51.6277	1.51628
_LVPLQEEIYRK_	Q2NKX8	1.51548	1.51548	0.118435	5	Q2NKX8	ERCC6L	DNA excision repair protein ERCC-6-like	ERC6L_HUMAN	1	185.893	2.85893
_QLQPAPLEPLGSPDAGLGA_	O95219	-1.08306	1.08306	0.118516	5	O95219	SNX4	Sorting nexin-4	SNX4_HUMAN	1	-52.7972	0.472028
_RPSDQEVSESMDFR_	Q04864	-0.727019	0.727019	0.118713	10	Q04864	REL	Proto-oncogene c-Rel	REL_HUMAN	1	-39.5849	0.604151
_LNYAIFDEGHMLK_	Q9H4L7	0.971556	0.971556	0.118777	5	Q9H4L7	SMARCAD1	SWI/SNF-related matrix-associated actin-dependent regulator of chromatin subfamily A containing DEAD/H box 1	SMRCD_HUMAN	1	96.0955	1.96095
_VAAIHPSLEIPMLIPK_	O60256	0.747506	0.747506	0.119024	5	O60256	PRPSAP2	Phosphoribosyl pyrophosphate synthase-associated protein 2	KPRB_HUMAN	1	67.8888	1.67889
_HSNVNLTIFTAR_	Q9NRW3	-0.656626	0.656626	0.119212	20	Q9NRW3	APOBEC3C	DNA dC->dU-editing enzyme APOBEC-3C	ABC3C_HUMAN	1	-36.564	0.63436
_YPMEHGVVR_	P42025	0.767571	0.767571	0.119303	10	P42025	ACTR1B	Beta-centractin	ACTY_HUMAN	1	70.2401	1.7024
_YVTVQPYTSQSK_	Q5TCZ1	-1.47935	1.47935	0.119303	5	Q5TCZ1	SH3PXD2A	SH3 and PX domain-containing protein 2A	SPD2A_HUMAN	1	-64.1349	0.358651
_MFDVGGQR_	P63096	-0.964626	0.964626	0.119383	10	P63096	GNAI1	Guanine nucleotide-binding protein G(i) subunit alpha-1	GNAI1_HUMAN	1	-48.7589	0.512411
_GHESGELNQYSAK_	Q13347	-0.898625	0.898625	0.119414	28	Q13347	EIF3I	Eukaryotic translation initiation factor 3 subunit I	EIF3I_HUMAN	1	-46.3602	0.536398
_RLNDVVK_	Q4G0F5	-1.05824	1.05824	0.119485	12	Q4G0F5	VPS26B	Vacuolar protein sorting-associated protein 26B	VP26B_HUMAN	1	-51.9782	0.480218
_RLGEDAK_	Q96KR1	0.868091	0.868091	0.119662	5	Q96KR1	ZFR	Zinc finger RNA-binding protein	ZFR_HUMAN	1	82.5246	1.82525
_IVVDELSNLKK_	L0R819	0.781985	0.781985	0.119757	30	L0R819	ASDURF	ASNSD1 upstream open reading frame protein	ASURF_HUMAN	1	71.9496	1.7195
_KVENTRWDYLTQVEK_	Q9HB71	0.605618	0.605618	0.120013	15	Q9HB71	CACYBP	Calcyclin-binding protein	CYBP_HUMAN	1	52.1631	1.52163
_GSILDPSPEAAVVGGNVLTSQR_	O14841	-0.760541	0.760541	0.120442	10	O14841	OPLAH	5-oxoprolinase	OPLA_HUMAN	1	-40.9725	0.590275
_VVGTITDDVR_	Q07020	0.699391	0.699391	0.120573	5	Q07020	RPL18	60S ribosomal protein L18	RL18_HUMAN	1	62.3819	1.62382
_RLSLGAQK_	Q9H788	-0.716161	0.716161	0.120902	20	Q9H788	SH2D4A	SH2 domain-containing protein 4A	SH24A_HUMAN	1	-39.1285	0.608715
_DGLVVFGK_	Q12765	0.67695	0.67695	0.121232	10	Q12765	SCRN1	Secernin-1	SCRN1_HUMAN	1	59.8756	1.59876
_RMESSINHISQTVDIHK_	Q8IZP0	-1.10681	1.10681	0.121261	10	Q8IZP0	ABI1	Abl interactor 1	ABI1_HUMAN	1	-53.5679	0.464321
_IQALPTVPVTEEHVGSGLEC[+C2+H3+N+O]PVC[+C2+H3+N+O]KDDYALGER_	Q9BV68	1.9995	1.9995	0.121319	10	Q9BV68	RNF126	E3 ubiquitin-protein ligase RNF126	RN126_HUMAN	1	299.861	3.99861
_M[+O]VVNEGSDGGQSVYHVHLHVLGGR_	P49773	0.660308	0.660308	0.121432	5	P49773	HINT1	Histidine triad nucleotide-binding protein 1	HINT1_HUMAN	1	58.042	1.58042
_KLNFELTDALK_	P23786	-0.696775	0.696775	0.121447	10	P23786	CPT2	Carnitine O-palmitoyltransferase 2, mitochondrial	CPT2_HUMAN	1	-38.305	0.61695
_MVTPGHAC[+C2+H3+N+O]PIK_	P09972	-0.628376	0.628376	0.121488	10	P09972	ALDOC	Fructose-bisphosphate aldolase C	ALDOC_HUMAN	1	-35.3096	0.646904
_NLQVC[+C2+H3+N+O]TEVGLVEK_	P50851	-5.79111	5.79111	0.121662	10	P50851	LRBA	Lipopolysaccharide-responsive and beige-like anchor protein	LRBA_HUMAN	1	-98.1941	0.0180593
_TLDVVLEEHLK_	Q9H583	-0.847983	0.847983	0.121694	15	Q9H583	HEATR1	HEAT repeat-containing protein 1	HEAT1_HUMAN	1	-44.4439	0.555561
_VTSIADRLNVDFALIHK_	P60891	1.06531	1.06531	0.121697	10	P60891	PRPS1	Ribose-phosphate pyrophosphokinase 1	PRPS1_HUMAN	1	109.263	2.09263
_VVC[+C2+H3+N+O]VGMNYVDHC[+C2+H3+N+O]K_	Q96GK7	0.778665	0.778665	0.122221	25	Q96GK7	FAHD2A	Fumarylacetoacetate hydrolase domain-containing protein 2A	FAH2A_HUMAN	1	71.5543	1.71554
_QQLSAEELDAQ_	Q86V81	-1.29976	1.29976	0.12239	5	Q86V81	ALYREF	THO complex subunit 4	THOC4_HUMAN	1	-59.3806	0.406194
_KGDYPLFGC[+C2+H3+N+O]K_	O43148	-0.708109	0.708109	0.122391	25	O43148	RNMT	mRNA cap guanine-N7 methyltransferase	MCES_HUMAN	1	-38.7878	0.612122
_RDGPGLER_	Q96EB6	1.31184	1.31184	0.122469	10	Q96EB6	SIRT1	NAD-dependent protein deacetylase sirtuin-1	SIR1_HUMAN	1	148.259	2.48259
_C[+C2+H3+N+O]PQVEEAIVQSGQK_	Q9BVP2	-0.730304	0.730304	0.122932	20	Q9BVP2	GNL3	Guanine nucleotide-binding protein-like 3	GNL3_HUMAN	1	-39.7223	0.602777
_ENPGLTQDIIM[+O]K_	Q9BUL8	0.828021	0.828021	0.123225	5	Q9BUL8	PDCD10	Programmed cell death protein 10	PDC10_HUMAN	1	77.5249	1.77525
_KHPC[+C2+H3+N+O]C[+C2+H3+N+O]VLSNPDQK_	O00712	-2.40708	2.40708	0.123411	5	O00712	NFIB	Nuclear factor 1 B-type	NFIB_HUMAN	1	-81.1462	0.188538
_RPQQPNPPSAPLVPGLLDQSNPLSTPMPK_	Q8WUA4	0.604656	0.604656	0.123527	15	Q8WUA4	GTF3C2	General transcription factor 3C polypeptide 2	TF3C2_HUMAN	1	52.0617	1.52062
_IQPEDMFVC[+C2+H3+N+O]DINEK_	Q96GX9	-0.975865	0.975865	0.123545	5	Q96GX9	APIP	Methylthioribulose-1-phosphate dehydratase	MTNB_HUMAN	1	-49.1565	0.508435
_IDLIEAG_	Q8IYS1	-0.5936	0.5936	0.123625	20	Q8IYS1	PM20D2	Peptidase M20 domain-containing protein 2	P20D2_HUMAN	1	-33.7313	0.662687
_LDRETEELHHDRVTLEVGK_	O60869	0.671017	0.671017	0.124136	21	O60869	EDF1	Endothelial differentiation-related factor 1	EDF1_HUMAN	1	59.2195	1.59219
_GDPFKDIILYVK_	Q7L1Q6	1.16487	1.16487	0.124316	10	Q7L1Q6	BZW1	Basic leucine zipper and W2 domain-containing protein 1	BZW1_HUMAN	1	124.213	2.24213
_VAEDFVSPEHVK_	Q9Y4C1	-1.02124	1.02124	0.124829	30	Q9Y4C1	KDM3A	Lysine-specific demethylase 3A	KDM3A_HUMAN	1	-50.7309	0.492691
_RDIEQIIR_	O15226	0.95436	0.95436	0.124865	10	O15226	NKRF	NF-kappa-B-repressing factor	NKRF_HUMAN	1	93.772	1.93772
_ENLGQGWMTQK_	P07099	-0.749536	0.749536	0.125748	5	P07099	EPHX1	Epoxide hydrolase 1	HYEP_HUMAN	1	-40.5205	0.594795
_PGWLSSPTLGR_	Q5XPI4	-0.643584	0.643584	0.125874	5	Q5XPI4	RNF123	E3 ubiquitin-protein ligase RNF123	RN123_HUMAN	1	-35.9879	0.640121
_SLLNSVR_	Q13936	1.50777	1.50777	0.125875	10	Q13936	CACNA1C	Voltage-dependent L-type calcium channel subunit alpha-1C	CAC1C_HUMAN	1	184.37	2.8437
_M[+O]IEEAGAIISTR_	O00154	1.1324	1.1324	0.125885	5	O00154	ACOT7	Cytosolic acyl coenzyme A thioester hydrolase	BACH_HUMAN	1	119.223	2.19223
_LFRPVAADGQLHTLGDLLK_	Q9H1Y0	0.707531	0.707531	0.125898	15	Q9H1Y0	ATG5	Autophagy protein 5	ATG5_HUMAN	1	63.3007	1.63301
_TKEQIENLLR_	Q6PCE3	-0.764874	0.764874	0.125952	5	Q6PCE3	PGM2L1	Glucose 1,6-bisphosphate synthase	PGM2L_HUMAN	1	-41.1495	0.588505
_GATYGKPVHHGVNQ_	P61313	0.749941	0.749941	0.126065	5	P61313	RPL15	60S ribosomal protein L15	RL15_HUMAN	1	68.1724	1.68172
_SAALPIFSSFVSNWDEATKR_	O76021	1.0957	1.0957	0.126124	5	O76021	RSL1D1	Ribosomal L1 domain-containing protein 1	RL1D1_HUMAN	1	113.717	2.13717
_FSPDSTLLATC[+C2+H3+N+O]SADQTC[+C2+H3+N+O]K_	Q9BVC4	-0.920135	0.920135	0.126228	5	Q9BVC4	MLST8	Target of rapamycin complex subunit LST8	LST8_HUMAN	1	-47.1541	0.528459
_IEGDETSTEAATRL_	P52434	-0.778153	0.778153	0.126607	10	P52434	POLR2H	DNA-directed RNA polymerases I, II, and III subunit RPABC3	RPAB3_HUMAN	1	-41.6887	0.583113
_TKEEAILK_	Q9NP74	-0.877562	0.877562	0.126641	10	Q9NP74	PALMD	Palmdelphin	PALMD_HUMAN	1	-45.5714	0.544286
_AILIFNNHGKPR_	Q92572	0.680795	0.680795	0.126713	10	Q92572	AP3S1	AP-3 complex subunit sigma-1	AP3S1_HUMAN	1	60.3023	1.60302
_RKPIAGGGGF_	Q8TCZ2	-0.6674	0.6674	0.126976	5	Q8TCZ2	CD99L2	CD99 antigen-like protein 2	C99L2_HUMAN	1	-37.0359	0.629641
_GWTGQESLSDSDPEMWELLQR_	P34897	0.756687	0.756687	0.127156	10	P34897	SHMT2	Serine hydroxymethyltransferase, mitochondrial	GLYM_HUMAN	1	68.9606	1.68961
_IVADHLGLSWTELAR_	Q12955	-2.15458	2.15458	0.127406	5	Q12955	ANK3	Ankyrin-3	ANK3_HUMAN	1	-77.5401	0.224599
_VENSWGEDHGHK_	Q13867	-0.716772	0.716772	0.127454	20	Q13867	BLMH	Bleomycin hydrolase	BLMH_HUMAN	1	-39.1543	0.608457
_VPELQGLVTEHVFLLDK_	Q63HN8	1.13055	1.13055	0.127618	20	Q63HN8	RNF213	E3 ubiquitin-protein ligase RNF213	RN213_HUMAN	1	118.943	2.18943
_RLNRPLTL_	Q99798	0.670976	0.670976	0.127785	10	Q99798	ACO2	Aconitate hydratase, mitochondrial	ACON_HUMAN	1	59.215	1.59215
_KTDFFIGGEEGMAEK_	Q9Y266	0.631485	0.631485	0.127878	25	Q9Y266	NUDC	Nuclear migration protein nudC	NUDC_HUMAN	1	54.9159	1.54916
_ITLNLPASTPVRK_	Q96K76	0.703195	0.703195	0.128066	20	Q96K76	USP47	Ubiquitin carboxyl-terminal hydrolase 47	UBP47_HUMAN	1	62.8107	1.62811
_ISMINNPAK_	Q9NYU2	-0.63675	0.63675	0.128295	5	Q9NYU2	UGGT1	UDP-glucose:glycoprotein glucosyltransferase 1	UGGG1_HUMAN	1	-35.684	0.64316
_SQETPATKK_	P09012	-0.792352	0.792352	0.128402	10	P09012	SNRPA	U1 small nuclear ribonucleoprotein A	SNRPA_HUMAN	1	-42.2598	0.577402
_TYSVGVC[+C2+H3+N+O]TFAVGPEQGGC[+C2+H3+N+O]K_	P11717	-0.686883	0.686883	0.128431	5	P11717	IGF2R	Cation-independent mannose-6-phosphate receptor	MPRI_HUMAN	1	-37.8806	0.621194
_IHSLPGC[+C2+H3+N+O]QDIADEFR_	Q8NDX5	0.811411	0.811411	0.128721	10	Q8NDX5	PHC3	Polyhomeotic-like protein 3	PHC3_HUMAN	1	75.4927	1.75493
_SLGSADELFK_	Q15075	-0.596863	0.596863	0.128824	6	Q15075	EEA1	Early endosome antigen 1	EEA1_HUMAN	1	-33.881	0.66119
_IFDTENLEK_	P15924	-1.07158	1.07158	0.12914	10	P15924	DSP	Desmoplakin	DESP_HUMAN	1	-52.4202	0.475798
_FNDVVWHV_	P55735	0.635016	0.635016	0.129377	15	P55735	SEC13	Protein SEC13 homolog	SEC13_HUMAN	1	55.2955	1.55295
_EAVC[+C2+H3+N+O]FIPGEGHTLQEHQIVLVEGGR_	O15235	1.09388	1.09388	0.129482	20	O15235	MRPS12	28S ribosomal protein S12, mitochondrial	RT12_HUMAN	1	113.447	2.13447
_TSLDPSLEIYKK_	Q9H6E4	-0.795357	0.795357	0.129489	5	Q9H6E4	CCDC134	Coiled-coil domain-containing protein 134	CC134_HUMAN	1	-42.3799	0.576201
_IPLAEWESR_	P31930	-2.30696	2.30696	0.129541	5	P31930	UQCRC1	Cytochrome b-c1 complex subunit 1, mitochondrial	QCR1_HUMAN	1	-79.7915	0.202085
_VYGAILVAVER_	Q9Y6J9	0.652272	0.652272	0.129672	10	Q9Y6J9	TAF6L	TAF6-like RNA polymerase II p300/CBP-associated factor-associated factor 65 kDa subunit 6L	TAF6L_HUMAN	1	57.1641	1.57164
_DALNQATSQVESK_	Q9P2E9	0.596767	0.596767	0.129873	15	Q9P2E9	RRBP1	Ribosome-binding protein 1	RRBP1_HUMAN	1	51.2324	1.51232
_PQELLGK_	P51398	-1.38217	1.38217	0.129881	10	P51398	DAP3	28S ribosomal protein S29, mitochondrial	RT29_HUMAN	1	-61.6358	0.383642
_VFLEYNQDLSVR_	Q9UNH7	-0.863863	0.863863	0.130115	15	Q9UNH7	SNX6	Sorting nexin-6	SNX6_HUMAN	1	-45.0521	0.549479
_SLDFPQNEPQIK_	Q8NEF9	1.39705	1.39705	0.130125	5	Q8NEF9	SRFBP1	Serum response factor-binding protein 1	SRFB1_HUMAN	1	163.363	2.63363
_NAIQIVQQAVK_	Q15058	-0.646109	0.646109	0.130179	20	Q15058	KIF14	Kinesin-like protein KIF14	KIF14_HUMAN	1	-36.0998	0.639002
_LLC[+C2+H3+N+O]SQVLK_	Q9H0A8	-0.668891	0.668891	0.130231	20	Q9H0A8	COMMD4	COMM domain-containing protein 4	COMD4_HUMAN	1	-37.101	0.62899
_VIDTQQK_	O60925	-1.20824	1.20824	0.130249	10	O60925	PFDN1	Prefoldin subunit 1	PFD1_HUMAN	1	-56.7204	0.432796
_TILTTSHAFPYIK_	Q96N67	-0.847817	0.847817	0.130604	15	Q96N67	DOCK7	Dedicator of cytokinesis protein 7	DOCK7_HUMAN	1	-44.4375	0.555625
_RLFFWMQEPK_	Q16186	1.38535	1.38535	0.130956	10	Q16186	ADRM1	Proteasomal ubiquitin receptor ADRM1	ADRM1_HUMAN	1	161.235	2.61235
_SENSDC[+C2+H3+N+O]IFPSAPDVK_	Q9Y3F4	-0.72045	0.72045	0.131008	20	Q9Y3F4	STRAP	Serine-threonine kinase receptor-associated protein	STRAP_HUMAN	1	-39.3092	0.606908
_VWTANPQQFVEDEDDDTFSYTVR_	Q96P70	-0.614456	0.614456	0.131368	5	Q96P70	IPO9	Importin-9	IPO9_HUMAN	1	-34.6824	0.653176
_SVPVPLQEAPQQRPVVPPR_	A1X283	0.813843	0.813843	0.131546	10	A1X283	SH3PXD2B	SH3 and PX domain-containing protein 2B	SPD2B_HUMAN	1	75.7887	1.75789
_DHHYFK_	Q92905	0.965633	0.965633	0.13186	10	Q92905	COPS5	COP9 signalosome complex subunit 5	CSN5_HUMAN	1	95.292	1.95292
_NNAYLAQSPQLYK_	P14868	1.0496	1.0496	0.131925	10	P14868	DARS	Aspartate--tRNA ligase, cytoplasmic	SYDC_HUMAN	1	106.996	2.06996
_IGEMPLTDSILC[+C2+H3+N+O]DGLTDAFHN_	Q9BWD1	1.12844	1.12844	0.132219	10	Q9BWD1	ACAT2	Acetyl-CoA acetyltransferase, cytosolic	THIC_HUMAN	1	118.622	2.18622
_LADFGVAGQLTDTMAK_	Q13188	-0.947275	0.947275	0.132306	5	Q13188	STK3	Serine/threonine-protein kinase 3	STK3_HUMAN	1	-48.1389	0.518611
_RAEGPPR_	Q15773	-0.684677	0.684677	0.132326	5	Q15773	MLF2	Myeloid leukemia factor 2	MLF2_HUMAN	1	-37.7855	0.622145
_VGEEEHVYSFPNK_	P49023	-0.854944	0.854944	0.132532	15	P49023	PXN	Paxillin	PAXI_HUMAN	1	-44.7113	0.552887
_NVHTGELAAVK_	Q9Y4K4	0.748745	0.748745	0.132536	5	Q9Y4K4	MAP4K5	Mitogen-activated protein kinase kinase kinase kinase 5	M4K5_HUMAN	1	68.0331	1.68033
_AVIGSTY_	Q14764	0.88294	0.88294	0.13276	15	Q14764	MVP	Major vault protein	MVP_HUMAN	1	84.4129	1.84413
_SHQSSVIPDREYLR_	Q9NVS9	0.643546	0.643546	0.132762	30	Q9NVS9	PNPO	Pyridoxine-5'-phosphate oxidase	PNPO_HUMAN	1	56.2164	1.56216
_EKPPHLAALILAR_	Q8NFW8	-1.78414	1.78414	0.133165	15	Q8NFW8	CMAS	N-acylneuraminate cytidylyltransferase	NEUA_HUMAN	1	-70.9651	0.290349
_KETEPQNVDFSK_	Q9HAU0	0.988748	0.988748	0.133272	5	Q9HAU0	PLEKHA5	Pleckstrin homology domain-containing family A member 5	PKHA5_HUMAN	1	98.4462	1.98446
_RVPATTLYAHFEQANIK_	Q7Z3B4	0.730032	0.730032	0.133352	15	Q7Z3B4	NUP54	Nucleoporin p54	NUP54_HUMAN	1	65.8676	1.65868
_STQRPDGTWR_	Q9BRP8	0.664102	0.664102	0.1334	10	Q9BRP8	PYM1	Partner of Y14 and mago	PYM1_HUMAN	1	58.4582	1.58458
_DRLFLPTR_	P34949	0.66715	0.66715	0.133611	5	P34949	MPI	Mannose-6-phosphate isomerase	MPI_HUMAN	1	58.7933	1.58793
_IC[+C2+H3+N+O]LGNTYHLGLRPGPELIQK_	Q9BXR0	0.694304	0.694304	0.133649	10	Q9BXR0	QTRT1	Queuine tRNA-ribosyltransferase catalytic subunit 1	TGT_HUMAN	1	61.8104	1.6181
_DMEPEMVC[+C2+H3+N+O]IDSC[+C2+H3+N+O]GR_	Q9NQT5	-1.19976	1.19976	0.133706	5	Q9NQT5	EXOSC3	Exosome complex component RRP40	EXOS3_HUMAN	1	-56.4652	0.435348
_AGKFPSLLTHNENM[+O]VAK_	P62906	0.734227	0.734227	0.134146	10	P62906	RPL10A	60S ribosomal protein L10a	RL10A_HUMAN	1	66.3506	1.66351
_MTGSEFDFEEMKR_	P50395	0.68501	0.68501	0.134431	5	P50395	GDI2	Rab GDP dissociation inhibitor beta	GDIB_HUMAN	1	60.7713	1.60771
_YNSMVLIC[+C2+H3+N+O]ALMGSEC[+C2+H3+N+O]LHK_	P52306	0.765471	0.765471	0.134458	15	P52306	RAP1GDS1	Rap1 GTPase-GDP dissociation stimulator 1	GDS1_HUMAN	1	69.9924	1.69992
_VITESTVHLIQLLENYK_	O95361	-0.84502	0.84502	0.134685	5	O95361	TRIM16	Tripartite motif-containing protein 16	TRI16_HUMAN	1	-44.3297	0.556703
_AGLGLGGRPPPQPPREER_	Q6ZSJ8	1.35685	1.35685	0.135029	5	Q6ZSJ8	C1orf122	Uncharacterized protein C1orf122	CA122_HUMAN	1	156.124	2.56124
_SQSVFSGNPSIWLK_	Q6NUQ4	0.880863	0.880863	0.135524	5	Q6NUQ4	TMEM214	Transmembrane protein 214	TM214_HUMAN	1	84.1477	1.84148
_VRELSK_	Q06124	0.74081	0.74081	0.135728	15	Q06124	PTPN11	Tyrosine-protein phosphatase non-receptor type 11	PTN11_HUMAN	1	67.1113	1.67111
_RSLRPDPNFDAL_	Q99496	-0.787217	0.787217	0.135917	5	Q99496	RNF2	E3 ubiquitin-protein ligase RING2	RING2_HUMAN	1	-42.0539	0.579461
_TKLEAQAYTAYLSGMLR_	Q9UHB9	0.831966	0.831966	0.136076	20	Q9UHB9	SRP68	Signal recognition particle subunit SRP68	SRP68_HUMAN	1	78.011	1.78011
_TDSFTEQADQVTAEVGK_	P09417	-1.54918	1.54918	0.136354	5	P09417	QDPR	Dihydropteridine reductase	DHPR_HUMAN	1	-65.8296	0.341704
_VLSIGDGIAR_	P25705	-0.60429	0.60429	0.136502	5	P25705	ATP5F1A	ATP synthase subunit alpha, mitochondrial	ATPA_HUMAN	1	-34.2205	0.657795
_HGEVC[+C2+H3+N+O]PAGWKPGSETIIPDPAGKL_	Q13162	-0.890341	0.890341	0.136588	5	Q13162	PRDX4	Peroxiredoxin-4	PRDX4_HUMAN	1	-46.0513	0.539487
_YQLDKDGVVLF_	P07237	0.588935	0.588935	0.136708	5	P07237	P4HB	Protein disulfide-isomerase	PDIA1_HUMAN	1	50.4136	1.50414
_VTSDADPMWYLK_	Q9NW08	0.910817	0.910817	0.136809	10	Q9NW08	POLR3B	DNA-directed RNA polymerase III subunit RPC2	RPC2_HUMAN	1	88.011	1.88011
_AENSASSDDLLVAEVGISDYGDK_	P30040	-0.616973	0.616973	0.13745	20	P30040	ERP29	Endoplasmic reticulum resident protein 29	ERP29_HUMAN	1	-34.7963	0.652037
_ESDGFREEK_	Q9NYF8	-2.55577	2.55577	0.137604	15	Q9NYF8	BCLAF1	Bcl-2-associated transcription factor 1	BCLF1_HUMAN	1	-82.9926	0.170074
_EEVNDRPVR_	Q9Y520	-0.653367	0.653367	0.137704	20	Q9Y520	PRRC2C	Protein PRRC2C	PRC2C_HUMAN	1	-36.4205	0.635795
_FKEPLPEYVR_	Q9ULX3	0.663762	0.663762	0.137768	25	Q9ULX3	NOB1	RNA-binding protein NOB1	NOB1_HUMAN	1	58.4208	1.58421
_IIVDSSEVVIHSADAFAPVAYLR_	Q7L8W6	0.738851	0.738851	0.137934	5	Q7L8W6	DPH6	Diphthine--ammonia ligase	DPH6_HUMAN	1	66.8846	1.66885
_AISTIC[+C2+H3+N+O]SLEK_	Q9UJX3	-0.693961	0.693961	0.138049	10	Q9UJX3	ANAPC7	Anaphase-promoting complex subunit 7	APC7_HUMAN	1	-38.1846	0.618154
_YTASVTVGSK_	Q9HBH0	0.640734	0.640734	0.138436	15	Q9HBH0	RHOF	Rho-related GTP-binding protein RhoF	RHOF_HUMAN	1	55.9122	1.55912
_NM[+O]TIPEDILGEIAVSIVR_	P46734	0.858517	0.858517	0.139135	5	P46734	MAP2K3	Dual specificity mitogen-activated protein kinase kinase 3	MP2K3_HUMAN	1	81.3173	1.81317
_YNDIDLTIDK_	P48506	0.625405	0.625405	0.139266	20	P48506	GCLC	Glutamate--cysteine ligase catalytic subunit	GSH1_HUMAN	1	54.2644	1.54264
_EELQSQVELLNSFEK_	P29144	-0.983359	0.983359	0.139333	5	P29144	TPP2	Tripeptidyl-peptidase 2	TPP2_HUMAN	1	-49.4199	0.505801
_NERENVEYIEREESDGEYDEFGR_	O95218	0.895883	0.895883	0.139418	5	O95218	ZRANB2	Zinc finger Ran-binding domain-containing protein 2	ZRAB2_HUMAN	1	86.0749	1.86075
_DIRDYNDADM[+O]A_	Q14696	0.874051	0.874051	0.13943	20	Q14696	MESD	LRP chaperone MESD	MESD_HUMAN	1	83.2803	1.8328
_LLEAGNFIC[+C2+H3+N+O]QALNR_	P35914	1.43333	1.43333	0.139459	10	P35914	HMGCL	Hydroxymethylglutaryl-CoA lyase, mitochondrial	HMGCL_HUMAN	1	170.069	2.70069
_M[+O]LVDDIGDVTITNDGATILK_	P17987	-0.710135	0.710135	0.139759	10	P17987	TCP1	T-complex protein 1 subunit alpha	TCPA_HUMAN	1	-38.8737	0.611263
_HIISHLFSQPK_	Q12769	0.589264	0.589264	0.139883	5	Q12769	NUP160	Nuclear pore complex protein Nup160	NU160_HUMAN	1	50.448	1.50448
_LRGDAAAGPGPGAGAG_	Q6DKJ4	-0.669449	0.669449	0.140037	5	Q6DKJ4	NXN	Nucleoredoxin	NXN_HUMAN	1	-37.1253	0.628747
_LLWIDTK_	O95202	-0.80393	0.80393	0.140242	5	O95202	LETM1	Mitochondrial proton/calcium exchanger protein	LETM1_HUMAN	1	-42.7213	0.572787
_ILHQHLGAPEER_	Q9NZM1	0.685012	0.685012	0.140561	10	Q9NZM1	MYOF	Myoferlin	MYOF_HUMAN	1	60.7716	1.60772
_KAPVLFNK_	Q13423	0.618773	0.618773	0.140765	10	Q13423	NNT	NAD(P) transhydrogenase, mitochondrial	NNTM_HUMAN	1	53.5569	1.53557
_WSSIPASKPR_	Q3YEC7	-1.66578	1.66578	0.140806	5	Q3YEC7	RABL6	Rab-like protein 6	RABL6_HUMAN	1	-68.4826	0.315174
_NETLSISVQPGEGNKA_	Q96SB8	-1.12442	1.12442	0.141114	10	Q96SB8	SMC6	Structural maintenance of chromosomes protein 6	SMC6_HUMAN	1	-54.1312	0.458688
_VTWNHFSPC[+C2+H3+N+O]_	Q13610	-0.63521	0.63521	0.141582	10	Q13610	PWP1	Periodic tryptophan protein 1 homolog	PWP1_HUMAN	1	-35.6153	0.643847
_VHEYNVLLETLSR_	P30533	0.90086	0.90086	0.142014	20	P30533	LRPAP1	Alpha-2-macroglobulin receptor-associated protein	AMRP_HUMAN	1	86.7178	1.86718
_PLLDHSYDPDFNQLDGPTR_	Q9UET6	0.815668	0.815668	0.142409	20	Q9UET6	FTSJ1	Putative tRNA (cytidine(32)/guanosine(34)-2'-O)-methyltransferase	TRM7_HUMAN	1	76.0113	1.76011
_DSTFLSTLEHHLSR_	Q969V3	1.60714	1.60714	0.142527	5	Q969V3	NCLN	Nicalin	NCLN_HUMAN	1	204.648	3.04648
_NQLGQFLQHR_	O95782	1.26534	1.26534	0.142601	5	O95782	AP2A1	AP-2 complex subunit alpha-1	AP2A1_HUMAN	1	140.384	2.40384
_LQGLYC[+C2+H3+N+O]DVSVVVK_	Q96RE7	-1.01875	1.01875	0.142611	20	Q96RE7	NACC1	Nucleus accumbens-associated protein 1	NACC1_HUMAN	1	-50.6458	0.493542
_DIGAIAQVHAENGDIIAEEQQR_	Q16555	-1.04586	1.04586	0.142629	24	Q16555	DPYSL2	Dihydropyrimidinase-related protein 2	DPYL2_HUMAN	1	-51.5643	0.484357
_KLDLISELR_	Q2M389	0.652335	0.652335	0.142773	5	Q2M389	WASHC4	WASH complex subunit 4	WASC4_HUMAN	1	57.171	1.57171
_GVVPDHPVLLSGC[+C2+H3+N+O]R_	Q7Z4S6	-0.619587	0.619587	0.143861	10	Q7Z4S6	KIF21A	Kinesin-like protein KIF21A	KI21A_HUMAN	1	-34.9143	0.650857
_LQNAENDYINASLVDIEEAQR_	P17706	0.837648	0.837648	0.144008	5	P17706	PTPN2	Tyrosine-protein phosphatase non-receptor type 2	PTN2_HUMAN	1	78.7134	1.78713
_VYLLYRPGHYDILYK_	Q96FW1	1.16096	1.16096	0.144063	15	Q96FW1	OTUB1	Ubiquitin thioesterase OTUB1	OTUB1_HUMAN	1	123.606	2.23606
_C[+C2+H3+N+O]VTC[+C2+H3+N+O]NYC[+C2+H3+N+O]SQLC[+C2+H3+N+O]K_	Q9UBW7	3.04183	3.04183	0.144098	5	Q9UBW7	ZMYM2	Zinc finger MYM-type protein 2	ZMYM2_HUMAN	1	723.534	8.23534
_ELVDYVNAR_	P43378	-1.13653	1.13653	0.144131	5	P43378	PTPN9	Tyrosine-protein phosphatase non-receptor type 9	PTN9_HUMAN	1	-54.5149	0.454851
_QTMHGILER_	Q9NQ88	3.19933	3.19933	0.144161	5	Q9NQ88	TIGAR	Fructose-2,6-bisphosphatase TIGAR	TIGAR_HUMAN	1	818.534	9.18534
_RLEEQQR_	O95819	1.18774	1.18774	0.144293	10	O95819	MAP4K4	Mitogen-activated protein kinase kinase kinase kinase 4	M4K4_HUMAN	1	127.796	2.27796
_IHFPTDYPFKPPK_	P62837	-1.92104	1.92104	0.144448	5	P62837	UBE2D2	Ubiquitin-conjugating enzyme E2 D2	UB2D2_HUMAN	1	-73.5936	0.264064
_YGPEGEAVPVAIPEER_	P54098	-0.612099	0.612099	0.144721	10	P54098	POLG	DNA polymerase subunit gamma-1	DPOG1_HUMAN	1	-34.5756	0.654244
_GFSEEHNTWEPEK_	P45973	1.08014	1.08014	0.145001	25	P45973	CBX5	Chromobox protein homolog 5	CBX5_HUMAN	1	111.424	2.11424
_GYSDRPTAR_	Q9NP61	-0.832147	0.832147	0.145156	15	Q9NP61	ARFGAP3	ADP-ribosylation factor GTPase-activating protein 3	ARFG3_HUMAN	1	-43.8307	0.561693
_TSNHAIVLAQLITK_	Q15067	0.869862	0.869862	0.145371	15	Q15067	ACOX1	Peroxisomal acyl-coenzyme A oxidase 1	ACOX1_HUMAN	1	82.7488	1.82749
_TWNKPSLSGVAPLPR_	P51610	0.638309	0.638309	0.145828	5	P51610	HCFC1	Host cell factor 1	HCFC1_HUMAN	1	55.6504	1.5565
_KLELSDNRVSGGLEVLAEK_	P39687	3.38198	3.38198	0.14626	10	P39687	ANP32A	Acidic leucine-rich nuclear phosphoprotein 32 family member A	AN32A_HUMAN	1	942.501	10.425
_TVIKPESC[+C2+H3+N+O]VPC[+C2+H3+N+O]GK_	Q9H0H5	0.690171	0.690171	0.146451	20	Q9H0H5	RACGAP1	Rac GTPase-activating protein 1	RGAP1_HUMAN	1	61.3475	1.61348
_DRLEQLER_	P21127	1.3234	1.3234	0.146519	10	P21127	CDK11B	Cyclin-dependent kinase 11B	CD11B_HUMAN	1	150.255	2.50255
_NFSDNQLQEGKN_	P37802	0.83369	0.83369	0.146926	5	P37802	TAGLN2	Transgelin-2	TAGL2_HUMAN	1	78.2238	1.78224
_VLPYLSQEHQQQVLGAIER_	Q08117	0.817064	0.817064	0.146986	20	Q08117	AES	Amino-terminal enhancer of split	AES_HUMAN	1	76.1816	1.76182
_FGFLGK_	Q05519	0.598853	0.598853	0.147069	15	Q05519	SRSF11	Serine/arginine-rich splicing factor 11	SRS11_HUMAN	1	51.4512	1.51451
_KVPALLENQVEER_	Q9BRS2	0.644809	0.644809	0.147456	20	Q9BRS2	RIOK1	Serine/threonine-protein kinase RIO1	RIOK1_HUMAN	1	56.3532	1.56353
_ARDIVQFVPYR_	Q99829	0.935394	0.935394	0.147501	28	Q99829	CPNE1	Copine-1	CPNE1_HUMAN	1	91.2412	1.91241
_ELFLLGQHYVFEAK_	Q96EK5	1.20952	1.20952	0.14762	10	Q96EK5	KIF1BP	KIF1-binding protein	KBP_HUMAN	1	131.261	2.31261
_IAAEHC[+C2+H3+N+O]IPLLTSLLEER_	Q9C0E2	1.04715	1.04715	0.147731	5	Q9C0E2	XPO4	Exportin-4	XPO4_HUMAN	1	106.644	2.06644
_SNVTAVHKA_	P50213	0.640312	0.640312	0.148037	20	P50213	IDH3A	Isocitrate dehydrogenase [NAD] subunit alpha, mitochondrial	IDH3A_HUMAN	1	55.8666	1.55867
_EPASSPWASGEKPPAGSEQDGWK_	Q9BTC0	0.595607	0.595607	0.148349	20	Q9BTC0	DIDO1	Death-inducer obliterator 1	DIDO1_HUMAN	1	51.1109	1.51111
_AIVAIENPADVSVISSRNTGQR_	P08865	0.791659	0.791659	0.148437	15	P08865	RPSA	40S ribosomal protein SA	RSSA_HUMAN	1	73.1064	1.73106
_LESAVELPK_	P46736	0.71623	0.71623	0.148528	5	P46736	BRCC3	Lys-63-specific deubiquitinase BRCC36	BRCC3_HUMAN	1	64.2883	1.64288
_WLITLNK_	P06730	0.930038	0.930038	0.148802	5	P06730	EIF4E	Eukaryotic translation initiation factor 4E	IF4E_HUMAN	1	90.5326	1.90533
_YGIIC[+C2+H3+N+O]M[+O]EDLIHEIYTVGK_	P18124	-1.15414	1.15414	0.148902	10	P18124	RPL7	60S ribosomal protein L7	RL7_HUMAN	1	-55.0666	0.449334
_AADVENVPPVISTPHHYLISIYR_	Q9Y2T2	1.96671	1.96671	0.148931	10	Q9Y2T2	AP3M1	AP-3 complex subunit mu-1	AP3M1_HUMAN	1	290.877	3.90877
_LDAENAIVHMGGQWLGGR_	Q01085	0.806036	0.806036	0.149009	10	Q01085	TIAL1	Nucleolysin TIAR	TIAR_HUMAN	1	74.84	1.7484
_GPVGDSHLGEIWVN_	Q9P265	-1.59415	1.59415	0.149165	10	Q9P265	DIP2B	Disco-interacting protein 2 homolog B	DIP2B_HUMAN	1	-66.8783	0.331217
_LSEHTEDLPK_	Q9H3P2	-2.40896	2.40896	0.149352	10	Q9H3P2	NELFA	Negative elongation factor A	NELFA_HUMAN	1	-81.1708	0.188292
_WMEDSDVEDLTK_	Q99538	-0.842981	0.842981	0.149434	5	Q99538	LGMN	Legumain	LGMN_HUMAN	1	-44.251	0.55749
_RVAELLLAK_	Q5T6V5	-1.17261	1.17261	0.149894	15	Q5T6V5	C9orf64	Queuosine salvage protein	QSPP_HUMAN	1	-55.6382	0.443618
_LFDC[+C2+H3+N+O]DGVLWR_	A6NDG6	0.785471	0.785471	0.149949	10	A6NDG6	PGP	Glycerol-3-phosphate phosphatase	PGP_HUMAN	1	72.3655	1.72365
_RVVPSDLYPLVLGF_	Q14978	0.87942	0.87942	0.150011	5	Q14978	NOLC1	Nucleolar and coiled-body phosphoprotein 1	NOLC1_HUMAN	1	83.9636	1.83964
_AGLQYEVGDK_	Q01804	-1.22811	1.22811	0.150151	5	Q01804	OTUD4	OTU domain-containing protein 4	OTUD4_HUMAN	1	-57.3124	0.426876
_M[+C2+H2+O]EIGTEISR_	Q6PJT7	0.66787	0.66787	0.150268	5	Q6PJT7	ZC3H14	Zinc finger CCCH domain-containing protein 14	ZC3HE_HUMAN	1	58.8726	1.58873
_RVDGWPVGLK_	Q96RU2	0.670227	0.670227	0.150369	10	Q96RU2	USP28	Ubiquitin carboxyl-terminal hydrolase 28	UBP28_HUMAN	1	59.1323	1.59132
_EQGPYETYEGSPVSKG_	P23921	-0.800285	0.800285	0.150488	5	P23921	RRM1	Ribonucleoside-diphosphate reductase large subunit	RIR1_HUMAN	1	-42.5764	0.574236
_DIKPQLELIEDEEK_	P46821	0.61007	0.61007	0.15098	25	P46821	MAP1B	Microtubule-associated protein 1B	MAP1B_HUMAN	1	52.6333	1.52633
_GGDKPALDLYQLSPSEVK_	Q93100	0.721869	0.721869	0.151177	15	Q93100	PHKB	Phosphorylase b kinase regulatory subunit beta	KPBB_HUMAN	1	64.9318	1.64932
_GHSSFVNEATFTQDGHYIISASSDGTVK_	Q2TAY7	-0.963523	0.963523	0.151623	10	Q2TAY7	SMU1	WD40 repeat-containing protein SMU1	SMU1_HUMAN	1	-48.7197	0.512803
_NTDRQWLIDTLYAFNSGNVER_	Q9UNM6	0.8259	0.8259	0.151867	10	Q9UNM6	PSMD13	26S proteasome non-ATPase regulatory subunit 13	PSD13_HUMAN	1	77.2641	1.77264
_IIPVVVK_	Q96KG9	-0.861954	0.861954	0.151901	5	Q96KG9	SCYL1	N-terminal kinase-like protein	SCYL1_HUMAN	1	-44.9793	0.550207
_SIIGMGTGA_	Q92597	-2.80081	2.80081	0.152047	10	Q92597	NDRG1	Protein NDRG1	NDRG1_HUMAN	1	-85.6494	0.143506
_RTDYTPFSC[+C2+H3+N+O]LK_	P49643	0.80135	0.80135	0.152111	5	P49643	PRIM2	DNA primase large subunit	PRI2_HUMAN	1	74.2731	1.74273
_DYFLEFEGDPHC[+C2+H3+N+O]LR_	Q14344	0.640883	0.640883	0.152154	5	Q14344	GNA13	Guanine nucleotide-binding protein subunit alpha-13	GNA13_HUMAN	1	55.9283	1.55928
_TGESQNQLAVDQIAFQK_	Q9BXW9	-0.832816	0.832816	0.152595	10	Q9BXW9	FANCD2	Fanconi anemia group D2 protein	FACD2_HUMAN	1	-43.8568	0.561432
_EGSRTDDEVVQREEEAIQLDGLNASQIR_	P14625	0.603945	0.603945	0.152672	5	P14625	HSP90B1	Endoplasmin	ENPL_HUMAN	1	51.9867	1.51987
_GAFLAWDTGFSDER_	Q2VPK5	-0.649929	0.649929	0.152815	15	Q2VPK5	CTU2	Cytoplasmic tRNA 2-thiolation protein 2	CTU2_HUMAN	1	-36.2688	0.637312
_KHFTEDIQTR_	P78362	0.657146	0.657146	0.153067	10	P78362	SRPK2	SRSF protein kinase 2	SRPK2_HUMAN	1	57.696	1.57696
_YFHPPAHLQAK_	Q9NR56	0.637987	0.637987	0.153192	35	Q9NR56	MBNL1	Muscleblind-like protein 1	MBNL1_HUMAN	1	55.6156	1.55616
_FEEVEEEPEVIPGPPSESPGML_	O43395	-0.609438	0.609438	0.153275	15	O43395	PRPF3	U4/U6 small nuclear ribonucleoprotein Prp3	PRPF3_HUMAN	1	-34.4548	0.655452
_LC[+C2+H3+N+O]DSGELVAIKK_	P49841	-0.904803	0.904803	0.153313	5	P49841	GSK3B	Glycogen synthase kinase-3 beta	GSK3B_HUMAN	1	-46.5894	0.534106
_RDELQSR_	O60343	-0.713293	0.713293	0.15391	5	O60343	TBC1D4	TBC1 domain family member 4	TBCD4_HUMAN	1	-39.0074	0.609926
_EHSSLGHADLDALQQNPQPLIFHME_	O00170	2.57253	2.57253	0.153994	5	O00170	AIP	AH receptor-interacting protein	AIP_HUMAN	1	494.851	5.94851
_YSALNVQHQMLK_	O00461	-0.90849	0.90849	0.154066	20	O00461	GOLIM4	Golgi integral membrane protein 4	GOLI4_HUMAN	1	-46.7257	0.532743
_LVPVHYDETEAER_	Q8NEJ9	-1.12112	1.12112	0.154325	15	Q8NEJ9	NGDN	Neuroguidin	NGDN_HUMAN	1	-54.0263	0.459737
_IFQGNVHNFEK_	Q96DI7	0.592061	0.592061	0.154477	10	Q96DI7	SNRNP40	U5 small nuclear ribonucleoprotein 40 kDa protein	SNR40_HUMAN	1	50.7399	1.5074
_WGTDEAQFIYILGNR_	P08133	-0.584183	0.584183	0.154488	10	P08133	ANXA6	Annexin A6	ANXA6_HUMAN	1	-33.2973	0.667027
_KVEEVTK_	P37198	0.725212	0.725212	0.154615	5	P37198	NUP62	Nuclear pore glycoprotein p62	NUP62_HUMAN	1	65.3144	1.65314
_KVSLEDLYNGK_	O60884	0.720806	0.720806	0.155017	35	O60884	DNAJA2	DnaJ homolog subfamily A member 2	DNJA2_HUMAN	1	64.8103	1.6481
_RAVEEVKK_	Q96PU8	-1.61216	1.61216	0.155649	5	Q96PU8	QKI	Protein quaking	QKI_HUMAN	1	-67.2892	0.327108
_ILDLVISC[+C2+H3+N+O]FK_	P49590	0.69184	0.69184	0.155772	5	P49590	HARS2	Probable histidine--tRNA ligase, mitochondrial	SYHM_HUMAN	1	61.5342	1.61534
_SHLGTTYLDTAK_	Q9UL03	0.644336	0.644336	0.155933	5	Q9UL03	INTS6	Integrator complex subunit 6	INT6_HUMAN	1	56.302	1.56302
_VHYLFPDGK_	Q9BVM2	-1.73042	1.73042	0.156114	5	Q9BVM2	DPCD	Protein DPCD	DPCD_HUMAN	1	-69.8636	0.301364
_VASQNQNLPVAK_	Q13492	0.720072	0.720072	0.156471	15	Q13492	PICALM	Phosphatidylinositol-binding clathrin assembly protein	PICAL_HUMAN	1	64.7264	1.64726
_APLEHELAGEPQLR_	O95833	-0.777517	0.777517	0.156606	15	O95833	CLIC3	Chloride intracellular channel protein 3	CLIC3_HUMAN	1	-41.663	0.58337
_RSLFNYHDTR_	Q9NVA2	0.614957	0.614957	0.156721	20	Q9NVA2	2011-09-01	Septin-11	SEP11_HUMAN	1	53.1513	1.53151
_LKEENFFNPK_	Q9Y6M1	-3.4437	3.4437	0.156766	15	Q9Y6M1	IGF2BP2	Insulin-like growth factor 2 mRNA-binding protein 2	IF2B2_HUMAN	1	-90.8094	0.0919058
_QGVFSSLNHIVEK_	Q68E01	1.00659	1.00659	0.15726	5	Q68E01	INTS3	Integrator complex subunit 3	INT3_HUMAN	1	100.916	2.00916
_GQEC[+C2+H3+N+O]EYPPTQDGR_	P50579	0.917932	0.917932	0.157263	10	P50579	METAP2	Methionine aminopeptidase 2	MAP2_HUMAN	1	88.9405	1.8894
_KPRPPPALGPEETSASA_	Q01105	-0.808229	0.808229	0.157266	10	Q01105	SET	Protein SET	SET_HUMAN	1	-42.8917	0.571083
_QLLSGDK_	Q9BYK8	-0.815257	0.815257	0.157309	27	Q9BYK8	HELZ2	Helicase with zinc finger domain 2	HELZ2_HUMAN	1	-43.1693	0.568307
_ENSGYLK_	O94826	-1.33688	1.33688	0.157388	10	O94826	TOMM70	Mitochondrial import receptor subunit TOM70	TOM70_HUMAN	1	-60.4123	0.395877
_TYQELLVNQNPIAQPL_	Q9NX24	-0.985271	0.985271	0.157407	10	Q9NX24	NHP2	H/ACA ribonucleoprotein complex subunit 2	NHP2_HUMAN	1	-49.4869	0.505131
_ALIHGLNR_	O00487	0.929544	0.929544	0.157409	5	O00487	PSMD14	26S proteasome non-ATPase regulatory subunit 14	PSDE_HUMAN	1	90.4673	1.90467
_LLEEKDPVPLFK_	Q13084	1.48852	1.48852	0.157602	20	Q13084	MRPL28	39S ribosomal protein L28, mitochondrial	RM28_HUMAN	1	180.601	2.80601
_VGEFSGAN_	P10599	-0.647824	0.647824	0.157688	15	P10599	TXN	Thioredoxin	THIO_HUMAN	1	-36.1758	0.638242
_VIYINSPLPQK_	Q659A1	-0.773885	0.773885	0.157884	5	Q659A1	ICE2	Little elongation complex subunit 2	ICE2_HUMAN	1	-41.5159	0.584841
_VLQGLLKPLFK_	Q8WXI7	0.692129	0.692129	0.157905	5	Q8WXI7	MUC16	Mucin-16	MUC16_HUMAN	1	61.5666	1.61567
_SPGHILC[+C2+H3+N+O]C[+C2+H3+N+O]EC[+C2+H3+N+O]GVPISPNPANIC[+C2+H3+N+O]VAC[+C2+H3+N+O]LR_	Q96D46	0.61546	0.61546	0.157946	15	Q96D46	NMD3	60S ribosomal export protein NMD3	NMD3_HUMAN	1	53.2047	1.53205
_HLDGEEDGSSDQSQAS_	Q9UNF1	-0.605718	0.605718	0.158013	15	Q9UNF1	MAGED2	Melanoma-associated antigen D2	MAGD2_HUMAN	1	-34.2856	0.657144
_HGLLLPASPVR_	Q96E09	-0.684938	0.684938	0.158096	10	Q96E09	FAM122A	Protein FAM122A	F122A_HUMAN	1	-37.7968	0.622032
_FADLHAYLDNMK_	P54577	0.91548	0.91548	0.1582	15	P54577	YARS	Tyrosine--tRNA ligase, cytoplasmic	SYYC_HUMAN	1	88.6197	1.8862
_QLNHPNVIK_	Q8TDX7	-0.895005	0.895005	0.158263	5	Q8TDX7	NEK7	Serine/threonine-protein kinase Nek7	NEK7_HUMAN	1	-46.2255	0.537745
_PVAVSELFTTLPIVQGK_	P78346	-0.7381	0.7381	0.158463	20	P78346	RPP30	Ribonuclease P protein subunit p30	RPP30_HUMAN	1	-40.0471	0.599529
_REDYFPDLMK_	Q86TU7	-1.67333	1.67333	0.158485	5	Q86TU7	SETD3	Histone-lysine N-methyltransferase setd3	SETD3_HUMAN	1	-68.6471	0.313529
_NVDPFHIYFC[+C2+H3+N+O]NLK_	Q7L0Y3	0.626432	0.626432	0.158487	20	Q7L0Y3	TRMT10C	tRNA methyltransferase 10 homolog C	TM10C_HUMAN	1	54.3742	1.54374
_AVSTGVQAGIPMPC[+C2+H3+N+O]FTTAL_	P52209	0.758418	0.758418	0.158575	10	P52209	PGD	6-phosphogluconate dehydrogenase, decarboxylating	6PGD_HUMAN	1	69.1634	1.69163
_DRFSDFLLTK_	Q9H6S0	-1.26014	1.26014	0.158602	5	Q9H6S0	YTHDC2	3'-5' RNA helicase YTHDC2	YTDC2_HUMAN	1	-58.2498	0.417502
_LYYEALC[+C2+H3+N+O]GGC[+C2+H3+N+O]R_	P13284	-0.58067	0.58067	0.158696	15	P13284	IFI30	Gamma-interferon-inducible lysosomal thiol reductase	GILT_HUMAN	1	-33.1347	0.668653
_LVAEVSLQNPLPVALEGC[+C2+H3+N+O]_	P21980	-0.649277	0.649277	0.159011	5	P21980	TGM2	Protein-glutamine gamma-glutamyltransferase 2	TGM2_HUMAN	1	-36.24	0.6376
_WSSILSEVSTR_	O43237	0.659201	0.659201	0.159204	5	O43237	DYNC1LI2	Cytoplasmic dynein 1 light intermediate chain 2	DC1L2_HUMAN	1	57.9208	1.57921
_DTGVMVK_	Q8TCS8	-0.846816	0.846816	0.159204	5	Q8TCS8	PNPT1	Polyribonucleotide nucleotidyltransferase 1, mitochondrial	PNPT1_HUMAN	1	-44.3989	0.556011
_AGLGLPLIDEVVSPEPEPL_	O95159	-0.787583	0.787583	0.159304	5	O95159	ZFPL1	Zinc finger protein-like 1	ZFPL1_HUMAN	1	-42.0686	0.579314
_VNTGFLM_	Q7Z6K5	0.737602	0.737602	0.159593	5	Q7Z6K5	ARPIN	Arpin	ARPIN_HUMAN	1	66.7402	1.6674
_LQAGANPNMQDSK_	Q9P2R3	-0.741817	0.741817	0.159766	15	Q9P2R3	ANKFY1	Rabankyrin-5	ANFY1_HUMAN	1	-40.2014	0.597986
_MYIALTGLQHAGR_	Q9H845	-1.03133	1.03133	0.159783	10	Q9H845	ACAD9	Acyl-CoA dehydrogenase family member 9, mitochondrial	ACAD9_HUMAN	1	-51.0741	0.489259
_EVC[+C2+H3+N+O]EEAGVK_	O95989	-1.02544	1.02544	0.159882	25	O95989	NUDT3	Diphosphoinositol polyphosphate phosphohydrolase 1	NUDT3_HUMAN	1	-50.8739	0.491261
_HGDLHSFLLYSR_	P30530	-3.08282	3.08282	0.160184	5	P30530	AXL	Tyrosine-protein kinase receptor UFO	UFO_HUMAN	1	-88.1974	0.118026
_RADTQTYQPYNK_	P84090	-0.705953	0.705953	0.160245	25	P84090	ERH	Enhancer of rudimentary homolog	ERH_HUMAN	1	-38.6963	0.613037
_DWLDLDPLSKPK_	O00443	1.1219	1.1219	0.160804	5	O00443	PIK3C2A	Phosphatidylinositol 4-phosphate 3-kinase C2 domain-containing subunit alpha	P3C2A_HUMAN	1	117.634	2.17634
_AENPYLFLR_	Q8IXT5	-0.681811	0.681811	0.161463	5	Q8IXT5	RBM12B	RNA-binding protein 12B	RB12B_HUMAN	1	-37.6618	0.623382
_LSPQFPNEEDSFHKF_	P49770	0.965212	0.965212	0.161743	10	P49770	EIF2B2	Translation initiation factor eIF-2B subunit beta	EI2BB_HUMAN	1	95.235	1.95235
_NISNFNNALESK_	O00151	0.831544	0.831544	0.161853	5	O00151	PDLIM1	PDZ and LIM domain protein 1	PDLI1_HUMAN	1	77.9589	1.77959
_KEMVLELIR_	Q96AE4	1.63298	1.63298	0.161904	5	Q96AE4	FUBP1	Far upstream element-binding protein 1	FUBP1_HUMAN	1	210.153	3.10153
_YTIGLGQ_	Q01581	0.670768	0.670768	0.162259	20	Q01581	HMGCS1	Hydroxymethylglutaryl-CoA synthase, cytoplasmic	HMCS1_HUMAN	1	59.1921	1.59192
_IPVLSWIHPESQATIT_	Q13614	-3.14228	3.14228	0.162271	5	Q13614	MTMR2	Myotubularin-related protein 2	MTMR2_HUMAN	1	-88.6739	0.113261
_ADVIITSGGVSMGEK_	Q9NQX3	-0.754783	0.754783	0.16243	20	Q9NQX3	GPHN	Gephyrin	GEPH_HUMAN	1	-40.7364	0.592636
_HRFEVNPNLIK_	Q9NRF8	0.597166	0.597166	0.162465	10	Q9NRF8	CTPS2	CTP synthase 2	PYRG2_HUMAN	1	51.2742	1.51274
_STDDNVDIPDVPLLAAQTFIQR_	A2RUS2	-1.08297	1.08297	0.16252	5	A2RUS2	DENND3	DENN domain-containing protein 3	DEND3_HUMAN	1	-52.7945	0.472055
_SGAGEDPPMPASR_	Q9Y6A5	-0.713061	0.713061	0.162744	5	Q9Y6A5	TACC3	Transforming acidic coiled-coil-containing protein 3	TACC3_HUMAN	1	-38.9975	0.610025
_LGLRQVTGVTR_	E9PAV3;Q13765	0.665648	0.665648	0.163246	5	E9PAV3;Q13765	NACA	Nascent polypeptide-associated complex subunit alpha, muscle-specific form;Nascent polypeptide-associated complex subunit alpha	NACAM_HUMAN;NACA_HUMAN	1	58.628	1.58628
_SPSLAFTPPIK_	Q8NFH5	-0.657052	0.657052	0.16327	5	Q8NFH5	NUP35	Nucleoporin NUP35	NUP35_HUMAN	1	-36.5827	0.634173
_ESLTPGREENPSSVL_	P04150	0.701865	0.701865	0.163464	5	P04150	NR3C1	Glucocorticoid receptor	GCR_HUMAN	1	62.6606	1.62661
_FGEITNEAVSFLGDSLQR_	O94915	0.647815	0.647815	0.163485	5	O94915	FRYL	Protein furry homolog-like	FRYL_HUMAN	1	56.6793	1.56679
_GLLPVPVPAVVSLPR_	Q5SXM2	-0.875216	0.875216	0.163688	5	Q5SXM2	SNAPC4	snRNA-activating protein complex subunit 4	SNPC4_HUMAN	1	-45.4828	0.545172
_ERQENILVEPDTDEQRDYVIDLEK_	Q9BRT9	0.65931	0.65931	0.163728	20	Q9BRT9	GINS4	DNA replication complex GINS protein SLD5	SLD5_HUMAN	1	57.9327	1.57933
_INILHSEDLGK_	Q9UBT2	1.97314	1.97314	0.163962	10	Q9UBT2	UBA2	SUMO-activating enzyme subunit 2	SAE2_HUMAN	1	292.621	3.92621
_DVTDIAPSRK_	Q13426	0.591581	0.591581	0.163981	20	Q13426	XRCC4	DNA repair protein XRCC4	XRCC4_HUMAN	1	50.6897	1.5069
_LFVVHLLPK_	Q9P209	0.740942	0.740942	0.164454	10	Q9P209	CEP72	Centrosomal protein of 72 kDa	CEP72_HUMAN	1	67.1266	1.67127
_ESGVAGDPWKEETDTDLEVVLEK_	Q1ED39	0.823663	0.823663	0.164742	5	Q1ED39	KNOP1	Lysine-rich nucleolar protein 1	KNOP1_HUMAN	1	76.9894	1.76989
_WEAGKPLSIEEIEVAPPK_	P11766	0.632756	0.632756	0.164769	15	P11766	ADH5	Alcohol dehydrogenase class-3	ADHX_HUMAN	1	55.0524	1.55052
_FVDAGNAFK_	P54920	0.711415	0.711415	0.164941	5	P54920	NAPA	Alpha-soluble NSF attachment protein	SNAA_HUMAN	1	63.741	1.63741
_RLESSEAERK_	Q9P0K7	1.40149	1.40149	0.165161	15	Q9P0K7	RAI14	Ankycorbin	RAI14_HUMAN	1	164.175	2.64175
_QFDIQLLTHNDPK_	P48507	1.41679	1.41679	0.165566	10	P48507	GCLM	Glutamate--cysteine ligase regulatory subunit	GSH0_HUMAN	1	166.991	2.66991
_MGLVDQLVEPLGPGLKPPEER_	P40939	0.618607	0.618607	0.165927	5	P40939	HADHA	Trifunctional enzyme subunit alpha, mitochondrial	ECHA_HUMAN	1	53.5392	1.53539
_LVDLPISKPFFK_	Q9ULT8	0.951726	0.951726	0.165968	5	Q9ULT8	HECTD1	E3 ubiquitin-protein ligase HECTD1	HECD1_HUMAN	1	93.4186	1.93419
_VELHRGEELGGGQDPVQLLSGFPR_	Q04323	1.71546	1.71546	0.166066	5	Q04323	UBXN1	UBX domain-containing protein 1	UBXN1_HUMAN	1	228.401	3.28401
_DTLWHLFNTLQR_	Q7Z434	-0.587823	0.587823	0.166158	5	Q7Z434	MAVS	Mitochondrial antiviral-signaling protein	MAVS_HUMAN	1	-33.4654	0.665346
_IAPPTSLVEK_	Q96I25	1.44128	1.44128	0.166378	5	Q96I25	RBM17	Splicing factor 45	SPF45_HUMAN	1	171.562	2.71562
_SDM[+O]PPLTLEGIQDR_	O14561	0.690819	0.690819	0.166382	20	O14561	NDUFAB1	Acyl carrier protein, mitochondrial	ACPM_HUMAN	1	61.4199	1.6142
_IWDLNMENRPVETY_	P63151	0.585935	0.585935	0.166964	20	P63151	PPP2R2A	Serine/threonine-protein phosphatase 2A 55 kDa regulatory subunit B alpha isoform	2ABA_HUMAN	1	50.1012	1.50101
_APIRPDIVN_	P36578	0.803337	0.803337	0.167338	5	P36578	RPL4	60S ribosomal protein L4	RL4_HUMAN	1	74.5133	1.74513
_VEELLGRPM_	P51692	-0.925569	0.925569	0.16768	5	P51692	STAT5B	Signal transducer and activator of transcription 5B	STA5B_HUMAN	1	-47.3527	0.526473
_IYQNIQDGSLDLNAAESGVQHKPSAPQGGRL_	P61106	0.800322	0.800322	0.167775	5	P61106	RAB14	Ras-related protein Rab-14	RAB14_HUMAN	1	74.1489	1.74149
_ENTTAELTEEINK_	O75330	0.6011	0.6011	0.168102	5	O75330	HMMR	Hyaluronan mediated motility receptor	HMMR_HUMAN	1	51.6873	1.51687
_TMSLILHAADISHPAK_	P54750	-1.3512	1.3512	0.168473	15	P54750	PDE1A	Calcium/calmodulin-dependent 3',5'-cyclic nucleotide phosphodiesterase 1A	PDE1A_HUMAN	1	-60.8033	0.391967
_IAYEFVEMK_	P00813	0.864505	0.864505	0.168778	5	P00813	ADA	Adenosine deaminase	ADA_HUMAN	1	82.0715	1.82072
_FKGPFTDVVTTNLK_	Q9P0L0	0.682418	0.682418	0.168791	10	Q9P0L0	VAPA	Vesicle-associated membrane protein-associated protein A	VAPA_HUMAN	1	60.4827	1.60483
_DHSPDQFK_	Q9BV79	0.828319	0.828319	0.168976	10	Q9BV79	MECR	Enoyl-[acyl-carrier-protein] reductase, mitochondrial	MECR_HUMAN	1	77.5615	1.77562
_AKPPPGGGEQEPPPPPAPQDVEM[+O]K_	O43242	1.22308	1.22308	0.169129	5	O43242	PSMD3	26S proteasome non-ATPase regulatory subunit 3	PSMD3_HUMAN	1	133.445	2.33445
_SRDC[+C2+H3+N+O]PVPLPGDGDLLVR_	Q8N4Q0	0.717269	0.717269	0.169235	5	Q8N4Q0	ZADH2	Prostaglandin reductase 3	PTGR3_HUMAN	1	64.4067	1.64407
_MSTLPVEDEESSESR_	P78347	-0.696499	0.696499	0.169293	15	P78347	GTF2I	General transcription factor II-I	GTF2I_HUMAN	1	-38.2932	0.617068
_KYIETELK_	Q9NZ63	0.711112	0.711112	0.169513	24	Q9NZ63	C9orf78	Telomere length and silencing protein 1 homolog	TLS1_HUMAN	1	63.7065	1.63706
_LHEANNELQK_	Q86VS8	1.43824	1.43824	0.169806	10	Q86VS8	HOOK3	Protein Hook homolog 3	HOOK3_HUMAN	1	170.989	2.70989
_EAVFFQ_	P36954	1.64757	1.64757	0.169984	5	P36954	POLR2I	DNA-directed RNA polymerase II subunit RPB9	RPB9_HUMAN	1	213.306	3.13306
_GIAFHPVHGTLATVGSDGR_	P78406	0.588843	0.588843	0.170075	30	P78406	RAE1	mRNA export factor	RAE1L_HUMAN	1	50.404	1.50404
_EINFPAEYPFKPPK_	P68036	1.19857	1.19857	0.17043	5	P68036	UBE2L3	Ubiquitin-conjugating enzyme E2 L3	UB2L3_HUMAN	1	129.511	2.29511
_LLLPHWAK_	P04062	1.15368	1.15368	0.170463	5	P04062	GBA	Glucosylceramidase	GLCM_HUMAN	1	122.48	2.2248
_TIFGSIPDIFDVHTK_	Q9H8V3	0.597506	0.597506	0.170518	20	Q9H8V3	ECT2	Protein ECT2	ECT2_HUMAN	1	51.3099	1.5131
_GNSIIM[+O]LEALERV_	P62308	-0.939825	0.939825	0.170628	20	P62308	SNRPG	Small nuclear ribonucleoprotein G	RUXG_HUMAN	1	-47.8704	0.521296
_TMATFPVAPR_	Q8IY37	0.864112	0.864112	0.170695	10	Q8IY37	DHX37	Probable ATP-dependent RNA helicase DHX37	DHX37_HUMAN	1	82.0218	1.82022
_LLADVTHLLLK_	Q9C0D3	-0.752551	0.752551	0.171364	10	Q9C0D3	ZYG11B	Protein zyg-11 homolog B	ZY11B_HUMAN	1	-40.6447	0.593553
_LVNYPGFNISTPR_	Q6NZY4	-0.757895	0.757895	0.171713	20	Q6NZY4	ZCCHC8	Zinc finger CCHC domain-containing protein 8	ZCHC8_HUMAN	1	-40.8641	0.591359
_LTLLIPETAVR_	Q70CQ2	-0.795012	0.795012	0.172059	5	Q70CQ2	USP34	Ubiquitin carboxyl-terminal hydrolase 34	UBP34_HUMAN	1	-42.3662	0.576338
_EREDYSPLIR_	Q05086	-1.97245	1.97245	0.172067	10	Q05086	UBE3A	Ubiquitin-protein ligase E3A	UBE3A_HUMAN	1	-74.5179	0.254821
_DTQAAIK_	O94842	-0.8907	0.8907	0.172298	10	O94842	TOX4	TOX high mobility group box family member 4	TOX4_HUMAN	1	-46.0648	0.539352
_DVGNAEVKLEEENR_	P51572	-1.9293	1.9293	0.172653	5	P51572	BCAP31	B-cell receptor-associated protein 31	BAP31_HUMAN	1	-73.7444	0.262556
_SVVTVIDVFYK_	Q5D862	0.595113	0.595113	0.172689	20	Q5D862	FLG2	Filaggrin-2	FILA2_HUMAN	1	51.0591	1.51059
_NIFTGK_	Q92665	2.30899	2.30899	0.173371	5	Q92665	MRPS31	28S ribosomal protein S31, mitochondrial	RT31_HUMAN	1	395.535	4.95535
_EMGWEKPSPIQEESIPIALSGR_	P26196	0.848407	0.848407	0.173396	10	P26196	DDX6	Probable ATP-dependent RNA helicase DDX6	DDX6_HUMAN	1	80.0512	1.80051
_KLDSSIISEGK_	P30260	0.618536	0.618536	0.173475	5	P30260	CDC27	Cell division cycle protein 27 homolog	CDC27_HUMAN	1	53.5316	1.53532
_SAIRDNNPVVVL_	P11177	0.721826	0.721826	0.173493	5	P11177	PDHB	Pyruvate dehydrogenase E1 component subunit beta, mitochondrial	ODPB_HUMAN	1	64.9268	1.64927
_ANLQAALQVLELHHSK_	Q96JC1	1.32765	1.32765	0.1736	5	Q96JC1	VPS39	Vam6/Vps39-like protein	VPS39_HUMAN	1	150.993	2.50993
_LQNELDNVSTLLEEAEKK_	P35580	-1.18216	1.18216	0.173761	10	P35580	MYH10	Myosin-10	MYH10_HUMAN	1	-55.931	0.44069
_LSTPGTIILGTIPVPK_	Q9BSD7	0.612248	0.612248	0.174471	5	Q9BSD7	NTPCR	Cancer-related nucleoside-triphosphatase	NTPCR_HUMAN	1	52.8639	1.52864
_KLPSDSGDLEAL_	O60524	-0.877329	0.877329	0.174482	5	O60524	NEMF	Nuclear export mediator factor NEMF	NEMF_HUMAN	1	-45.5626	0.544374
_ELQQELQEYEVVTESEK_	Q96A49	1.25603	1.25603	0.174592	5	Q96A49	SYAP1	Synapse-associated protein 1	SYAP1_HUMAN	1	138.837	2.38837
_TILPGGVADQHGR_	O75970	-0.735463	0.735463	0.174732	15	O75970	MPDZ	Multiple PDZ domain protein	MPDZ_HUMAN	1	-39.9375	0.600625
_FIITALPTIYHC[+C2+H3+N+O]K_	Q9H3N1	0.673707	0.673707	0.174757	15	Q9H3N1	TMX1	Thioredoxin-related transmembrane protein 1	TMX1_HUMAN	1	59.5167	1.59517
_LDDQIFLNR_	Q8N122	-0.736204	0.736204	0.174871	10	Q8N122	RPTOR	Regulatory-associated protein of mTOR	RPTOR_HUMAN	1	-39.9683	0.600317
_YVTVYNLIK_	P40818	0.744531	0.744531	0.175014	15	P40818	USP8	Ubiquitin carboxyl-terminal hydrolase 8	UBP8_HUMAN	1	67.5429	1.67543
_DLDGELR_	Q99459	0.730607	0.730607	0.175063	10	Q99459	CDC5L	Cell division cycle 5-like protein	CDC5L_HUMAN	1	65.9337	1.65934
_GAHYC[+C2+H3+N+O]VPC[+C2+H3+N+O]YENK_	Q13643	1.07667	1.07667	0.175197	5	Q13643	FHL3	Four and a half LIM domains protein 3	FHL3_HUMAN	1	110.917	2.10917
_GFHPSDIEVDLLK_	P61769	0.656093	0.656093	0.175269	15	P61769	B2M	Beta-2-microglobulin	B2MG_HUMAN	1	57.5809	1.57581
_VTGEADVEFATHEDAVAAM_	P31943	-2.22154	2.22154	0.175978	5	P31943	HNRNPH1	Heterogeneous nuclear ribonucleoprotein H	HNRH1_HUMAN	1	-78.5588	0.214412
_GDVC[+C2+H3+N+O]QDC[+C2+H3+N+O]IQM[+O]VTDIQTAVR_	P07602	-1.26315	1.26315	0.17647	5	P07602	PSAP	Prosaposin	SAP_HUMAN	1	-58.3367	0.416633
_VGNC[+C2+H3+N+O]NTPKPSFFDFEGK_	Q9BR61	0.63227	0.63227	0.176506	5	Q9BR61	ACBD6	Acyl-CoA-binding domain-containing protein 6	ACBD6_HUMAN	1	55.0002	1.55
_FKDGLEMEK_	P13693	-0.795905	0.795905	0.176513	25	P13693	TPT1	Translationally-controlled tumor protein	TCTP_HUMAN	1	-42.4018	0.575982
_ELYTQNGILHMLDR_	Q9NP77	3.65882	3.65882	0.177099	5	Q9NP77	SSU72	RNA polymerase II subunit A C-terminal domain phosphatase SSU72	SSU72_HUMAN	1	1163.03	12.6303
_VLGRTGSQGQC[+C2+H3+N+O]T_	P62857	0.867328	0.867328	0.177146	10	P62857	RPS28	40S ribosomal protein S28	RS28_HUMAN	1	82.4281	1.82428
_TKFETEQALRL_	Q04695	-1.0541	1.0541	0.178014	25	Q04695	KRT17	Keratin, type I cytoskeletal 17	K1C17_HUMAN	1	-51.8402	0.481598
_GGEYFSDEQMR_	Q96F63	-0.93989	0.93989	0.178534	10	Q96F63	CCDC97	Coiled-coil domain-containing protein 97	CCD97_HUMAN	1	-47.8727	0.521273
_IALNLEGC[+C2+H3+N+O]_	Q9NZT2	-0.619123	0.619123	0.178861	10	Q9NZT2	OGFR	Opioid growth factor receptor	OGFR_HUMAN	1	-34.8933	0.651067
_SSSELLEGQEPDGVR_	Q9UL40	-1.12575	1.12575	0.179039	15	Q9UL40	ZNF346	Zinc finger protein 346	ZN346_HUMAN	1	-54.1735	0.458265
_LLPHIEGPEIK_	Q9C0I1	-0.766627	0.766627	0.179062	20	Q9C0I1	MTMR12	Myotubularin-related protein 12	MTMRC_HUMAN	1	-41.221	0.58779
_TENREPLPNPWSPSPPTSQAPGSGGEGTGGSGT_	Q9NRR5	0.592328	0.592328	0.179069	5	Q9NRR5	UBQLN4	Ubiquilin-4	UBQL4_HUMAN	1	50.7678	1.50768
_DAEDALHNLDRK_	O75494	0.655396	0.655396	0.179459	5	O75494	SRSF10	Serine/arginine-rich splicing factor 10	SRS10_HUMAN	1	57.5048	1.57505
_YHDLEC[+C2+H3+N+O]QLIQEFTSAQR_	O00471	0.610592	0.610592	0.179542	20	O00471	EXOC5	Exocyst complex component 5	EXOC5_HUMAN	1	52.6886	1.52689
_NLVPEEADEHLFALEK_	Q8WUX2	2.55096	2.55096	0.180037	5	Q8WUX2	CHAC2	Glutathione-specific gamma-glutamylcyclotransferase 2	CHAC2_HUMAN	1	486.026	5.86026
_RLEEAPLVTK_	Q9BZE9	-0.920642	0.920642	0.180127	5	Q9BZE9	ASPSCR1	Tether containing UBX domain for GLUT4	ASPC1_HUMAN	1	-47.1726	0.528274
_RLNFGDDIPSALR_	Q9UNE7	-1.40653	1.40653	0.180306	5	Q9UNE7	STUB1	E3 ubiquitin-protein ligase CHIP	CHIP_HUMAN	1	-62.2782	0.377218
_YC[+C2+H3+N+O]ESLAC[+C2+H3+N+O]C[+C2+H3+N+O]RPLSTANFGK_	P48382	1.13325	1.13325	0.180479	15	P48382	RFX5	DNA-binding protein RFX5	RFX5_HUMAN	1	119.353	2.19353
_VVELLAEGIPAHVIQLGK_	Q9NWM0	-2.53438	2.53438	0.180641	5	Q9NWM0	SMOX	Spermine oxidase	SMOX_HUMAN	1	-82.7386	0.172614
_FAETIETVLR_	Q96BY7	-1.04779	1.04779	0.180796	5	Q96BY7	ATG2B	Autophagy-related protein 2 homolog B	ATG2B_HUMAN	1	-51.6292	0.483708
_LVEVPNDGGPLGIH_	Q8TEW0	0.726803	0.726803	0.180874	10	Q8TEW0	PARD3	Partitioning defective 3 homolog	PARD3_HUMAN	1	65.4967	1.65497
_LSQLLNLQLR_	Q92673	5.87445	5.87445	0.181278	5	Q92673	SORL1	Sortilin-related receptor	SORL_HUMAN	1	5766.6	58.666
_DSEGYIYAR_	Q03154	0.790942	0.790942	0.181563	10	Q03154	ACY1	Aminoacylase-1	ACY1_HUMAN	1	73.0204	1.7302
_EHMGDILYK_	P38606	-0.813587	0.813587	0.181663	20	P38606	ATP6V1A	V-type proton ATPase catalytic subunit A	VATA_HUMAN	1	-43.1034	0.568966
_LC[+C2+H3+N+O]PGQTLPLFFTAK_	Q9UGK8	1.69877	1.69877	0.181667	5	Q9UGK8	SERGEF	Secretion-regulating guanine nucleotide exchange factor	SRGEF_HUMAN	1	224.625	3.24625
_AIEALNDGELQK_	P50502	-0.60833	0.60833	0.181749	10	P50502	ST13	Hsc70-interacting protein	F10A1_HUMAN	1	-34.4044	0.655956
_SVAEEAADRHPER_	Q96CT7	0.59407	0.59407	0.181982	15	Q96CT7	CCDC124	Coiled-coil domain-containing protein 124	CC124_HUMAN	1	50.9499	1.5095
_DHLDKKEDLIC[+C2+H3+N+O]PC[+C2+H3+N+O]K_	Q13464	-0.820949	0.820949	0.182558	5	Q13464	ROCK1	Rho-associated protein kinase 1	ROCK1_HUMAN	1	-43.393	0.56607
_SVTPSNLWGGQGLLGVSIR_	Q9H8Y8	-0.606317	0.606317	0.182631	15	Q9H8Y8	GORASP2	Golgi reassembly-stacking protein 2	GORS2_HUMAN	1	-34.3129	0.656871
_HRQEQELEK_	P56524	0.861172	0.861172	0.182839	15	P56524	HDAC4	Histone deacetylase 4	HDAC4_HUMAN	1	81.6513	1.81651
_SLRDLTPEHLPLLR_	Q96C86	0.90609	0.90609	0.182899	10	Q96C86	DCPS	m7GpppX diphosphatase	DCPS_HUMAN	1	87.396	1.87396
_IKGEEFPLTLGR_	Q8WWV3	-0.622409	0.622409	0.183239	25	Q8WWV3	RTN4IP1	Reticulon-4-interacting protein 1, mitochondrial	RT4I1_HUMAN	1	-35.0414	0.649586
_SGDVYSFSVLEPHGC[+C2+H3+N+O]GR_	P57081	0.756726	0.756726	0.183259	15	P57081	WDR4	tRNA (guanine-N(7)-)-methyltransferase non-catalytic subunit WDR4	WDR4_HUMAN	1	68.9652	1.68965
_YLNSGGFIGYAPYVNR_	O00469	0.719985	0.719985	0.183304	18	O00469	PLOD2	Procollagen-lysine,2-oxoglutarate 5-dioxygenase 2	PLOD2_HUMAN	1	64.7164	1.64716
_VRELELELDR_	O94992	0.594142	0.594142	0.183491	20	O94992	HEXIM1	Protein HEXIM1	HEXI1_HUMAN	1	50.9575	1.50957
_DYKAEEDPAK_	Q00169	1.22156	1.22156	0.183543	20	Q00169	PITPNA	Phosphatidylinositol transfer protein alpha isoform	PIPNA_HUMAN	1	133.199	2.33199
_LSFYETGEIPRK_	O00567	0.630308	0.630308	0.183545	20	O00567	NOP56	Nucleolar protein 56	NOP56_HUMAN	1	54.7896	1.5479
_TNLYWPGTAEPLLVSSPEHPK_	P51688	0.742427	0.742427	0.183571	20	P51688	SGSH	N-sulphoglucosamine sulphohydrolase	SPHM_HUMAN	1	67.2988	1.67299
_PSSPWSSTAPR_	Q9UPQ9	-0.850126	0.850126	0.183594	5	Q9UPQ9	TNRC6B	Trinucleotide repeat-containing gene 6B protein	TNR6B_HUMAN	1	-44.5264	0.554736
_EYFDQHFGPFFR_	O15118	0.734602	0.734602	0.183714	10	O15118	NPC1	NPC intracellular cholesterol transporter 1	NPC1_HUMAN	1	66.3938	1.66394
_GVLHQFSGTETNK_	P27144	0.884263	0.884263	0.184013	20	P27144	AK4	Adenylate kinase 4, mitochondrial	KAD4_HUMAN	1	84.5821	1.84582
_TQPGLFAEMFR_	P46020	-1.13011	1.13011	0.184036	5	P46020	PHKA1	Phosphorylase b kinase regulatory subunit alpha, skeletal muscle isoform	KPB1_HUMAN	1	-54.3121	0.456879
_KAPPLLEGAPLR_	P49848	0.627326	0.627326	0.18405	10	P49848	TAF6	Transcription initiation factor TFIID subunit 6	TAF6_HUMAN	1	54.47	1.5447
_HNNC[+C2+H3+N+O]MASHLTPAVYAR_	P12532	0.661045	0.661045	0.184374	10	P12532	CKMT1A	Creatine kinase U-type, mitochondrial	KCRU_HUMAN	1	58.1228	1.58123
_LRPVYAR_	Q5RKV6	1.08095	1.08095	0.184937	10	Q5RKV6	EXOSC6	Exosome complex component MTR3	EXOS6_HUMAN	1	111.542	2.11542
_MILELGEDGFK_	Q9BQP7	-0.66237	0.66237	0.185047	5	Q9BQP7	MGME1	Mitochondrial genome maintenance exonuclease 1	MGME1_HUMAN	1	-36.8161	0.631839
_GLQGFVGSTC[+C2+H3+N+O]PHIC[+C2+H3+N+O]TVVNFK_	Q96EK7	0.846181	0.846181	0.185315	15	Q96EK7	FAM120B	Constitutive coactivator of peroxisome proliferator-activated receptor gamma	F120B_HUMAN	1	79.7735	1.79774
_SVPSHTLPSHPVTPSSK_	Q14155	-0.856664	0.856664	0.185406	25	Q14155	ARHGEF7	Rho guanine nucleotide exchange factor 7	ARHG7_HUMAN	1	-44.7772	0.552228
_VSPSTAGGPAQK_	Q7Z6J0	1.33727	1.33727	0.185477	5	Q7Z6J0	SH3RF1	E3 ubiquitin-protein ligase SH3RF1	SH3R1_HUMAN	1	152.672	2.52672
_GTGLQPGEEELPDIAPPLVTPDEPK_	P45974	-0.98134	0.98134	0.185488	30	P45974	USP5	Ubiquitin carboxyl-terminal hydrolase 5	UBP5_HUMAN	1	-49.3491	0.506509
_SKEGDVEEPTDDSLPTTGDAGGREPMEEK_	Q9UKN8	-0.686239	0.686239	0.185567	5	Q9UKN8	GTF3C4	General transcription factor 3C polypeptide 4	TF3C4_HUMAN	1	-37.8528	0.621472
_NLQSEVEGVK_	Q9BV40	-0.592849	0.592849	0.185576	5	Q9BV40	VAMP8	Vesicle-associated membrane protein 8	VAMP8_HUMAN	1	-33.6968	0.663032
_SSGNEENKKEEDNDEIK_	Q9UHD1	0.664237	0.664237	0.185704	5	Q9UHD1	CHORDC1	Cysteine and histidine-rich domain-containing protein 1	CHRD1_HUMAN	1	58.4729	1.58473
_SLEPDTFQGLER_	Q86UN3	0.734994	0.734994	0.185754	15	Q86UN3	RTN4RL2	Reticulon-4 receptor-like 2	R4RL2_HUMAN	1	66.439	1.66439
_LPGVAGQYLFK_	Q86W50	2.85959	2.85959	0.186052	5	Q86W50	METTL16	U6 small nuclear RNA (adenine-(43)-N(6))-methyltransferase	MET16_HUMAN	1	625.811	7.25811
_ASPHPGGAEEGDR_	Q92625	-2.4947	2.4947	0.186124	5	Q92625	ANKS1A	Ankyrin repeat and SAM domain-containing protein 1A	ANS1A_HUMAN	1	-82.2573	0.177427
_EKYSIGEPTVPSTL_	Q16775	0.944212	0.944212	0.186727	5	Q16775	HAGH	Hydroxyacylglutathione hydrolase, mitochondrial	GLO2_HUMAN	1	92.4138	1.92414
_ISVIVETVYTHVLHPYPTQITQSEK_	P04843	0.772839	0.772839	0.186744	20	P04843	RPN1	Dolichyl-diphosphooligosaccharide--protein glycosyltransferase subunit 1	RPN1_HUMAN	1	70.8628	1.70863
_RDLEWVER_	Q99848	0.636131	0.636131	0.186755	15	Q99848	EBNA1BP2	Probable rRNA-processing protein EBP2	EBP2_HUMAN	1	55.4155	1.55416
_PPVHEVEQGIDAK_	Q96F86	1.75339	1.75339	0.187246	15	Q96F86	EDC3	Enhancer of mRNA-decapping protein 3	EDC3_HUMAN	1	237.149	3.37149
_TTLEGHLAK_	Q9BW19	0.82819	0.82819	0.187531	5	Q9BW19	KIFC1	Kinesin-like protein KIFC1	KIFC1_HUMAN	1	77.5456	1.77546
_C[+C2+H3+N+O]YQAEWDDYVPK_	P30086	-0.616539	0.616539	0.187532	10	P30086	PEBP1	Phosphatidylethanolamine-binding protein 1	PEBP1_HUMAN	1	-34.7766	0.652234
_AEVITC[+C2+H3+N+O]DVLLVC[+C2+H3+N+O]IGR_	P09622	-0.718896	0.718896	0.187669	10	P09622	DLD	Dihydrolipoyl dehydrogenase, mitochondrial	DLDH_HUMAN	1	-39.2438	0.607562
_LEELAFK_	Q14203	-0.848243	0.848243	0.187915	5	Q14203	DCTN1	Dynactin subunit 1	DCTN1_HUMAN	1	-44.4539	0.555461
_DEFHPFIEALLPHVR_	Q12857	0.836477	0.836477	0.187936	10	Q12857	NFIA	Nuclear factor 1 A-type	NFIA_HUMAN	1	78.5684	1.78568
_SC[+C2+H3+N+O]FGGHNEDFIASGSEDHK_	Q9H7D7	0.77343	0.77343	0.188029	15	Q9H7D7	WDR26	WD repeat-containing protein 26	WDR26_HUMAN	1	70.9329	1.70933
_AYGSNLLTER_	O75223	0.629576	0.629576	0.188255	5	O75223	GGCT	Gamma-glutamylcyclotransferase	GGCT_HUMAN	1	54.711	1.54711
_AGHGPGPGPGRPK_	O75528	-1.03579	1.03579	0.18837	5	O75528	TADA3	Transcriptional adapter 3	TADA3_HUMAN	1	-51.2252	0.487748
_NM[+O]SVHLSPC[+C2+H3+N+O]FR_	P62280	0.643964	0.643964	0.188396	10	P62280	RPS11	40S ribosomal protein S11	RS11_HUMAN	1	56.2617	1.56262
_EREEQER_	Q3KQU3	0.751262	0.751262	0.18869	5	Q3KQU3	MAP7D1	MAP7 domain-containing protein 1	MA7D1_HUMAN	1	68.3264	1.68326
_FFADDTQAALTK_	O94874	0.646072	0.646072	0.18874	15	O94874	UFL1	E3 UFM1-protein ligase 1	UFL1_HUMAN	1	56.4901	1.5649
_QHAAVLEEGVLDPK_	O95340	-1.34424	1.34424	0.188996	15	O95340	PAPSS2	Bifunctional 3'-phosphoadenosine 5'-phosphosulfate synthase 2	PAPS2_HUMAN	1	-60.6138	0.393862
_DLDADREVTFLEASR_	P20338	-0.602926	0.602926	0.189016	10	P20338	RAB4A	Ras-related protein Rab-4A	RAB4A_HUMAN	1	-34.1583	0.658417
_RLLWEQLQGL_	Q4V328	0.631123	0.631123	0.189269	10	Q4V328	GRIPAP1	GRIP1-associated protein 1	GRAP1_HUMAN	1	54.877	1.54877
_LNNVVRPR_	Q9BUP3	-0.781624	0.781624	0.189397	15	Q9BUP3	HTATIP2	Oxidoreductase HTATIP2	HTAI2_HUMAN	1	-41.8288	0.581712
_NYVHFAATQVQNR_	Q9UPN9	1.85172	1.85172	0.18952	5	Q9UPN9	TRIM33	E3 ubiquitin-protein ligase TRIM33	TRI33_HUMAN	1	260.931	3.60931
_NYVVTDHGSC[+C2+H3+N+O]VR_	P00533	-0.851035	0.851035	0.189598	25	P00533	EGFR	Epidermal growth factor receptor	EGFR_HUMAN	1	-44.5613	0.554387
_DLDVVVVSVAGAFRK_	Q6DD88	0.747468	0.747468	0.189616	20	Q6DD88	ATL3	Atlastin-3	ATLA3_HUMAN	1	67.8844	1.67884
_SGIAGGYKPFNLETC[+C2+H3+N+O]R_	P30626	0.664143	0.664143	0.189849	5	P30626	SRI	Sorcin	SORCN_HUMAN	1	58.4626	1.58463
_GRLPQGIVR_	P63272	1.28467	1.28467	0.190409	5	P63272	SUPT4H1	Transcription elongation factor SPT4	SPT4H_HUMAN	1	143.626	2.43626
_PFLDIQK_	O43920	0.826969	0.826969	0.190448	5	O43920	NDUFS5	NADH dehydrogenase [ubiquinone] iron-sulfur protein 5	NDUS5_HUMAN	1	77.3954	1.77395
_YNAYPSEQEK_	Q15583;Q9GZN2	0.793992	0.793992	0.190557	5	Q15583;Q9GZN2	TGIF1;TGIF2	Homeobox protein TGIF1;Homeobox protein TGIF2	TGIF1_HUMAN;TGIF2_HUMAN	1	73.3865	1.73387
_LLYSIGANVSAEK_	A3KMH1	-0.726363	0.726363	0.190865	5	A3KMH1	VWA8	von Willebrand factor A domain-containing protein 8	VWA8_HUMAN	1	-39.5574	0.604426
_SGVHTVR_	P41091	2.64875	2.64875	0.190873	10	P41091	EIF2S3	Eukaryotic translation initiation factor 2 subunit 3	IF2G_HUMAN	1	527.124	6.27124
_LQNLSLEGLR_	Q13309	-0.827043	0.827043	0.191026	10	Q13309	SKP2	S-phase kinase-associated protein 2	SKP2_HUMAN	1	-43.6317	0.563683
_QQEALEEQAALEPK_	Q96JB5	-0.61496	0.61496	0.19163	5	Q96JB5	CDK5RAP3	CDK5 regulatory subunit-associated protein 3	CK5P3_HUMAN	1	-34.7052	0.652948
_TSGIGDSRPPSFHPNVS_	O14641	-1.07728	1.07728	0.191845	5	O14641	DVL2	Segment polarity protein dishevelled homolog DVL-2	DVL2_HUMAN	1	-52.6079	0.473921
_NDGYVHIHPSSVNYQVR_	Q6P158	1.18671	1.18671	0.19229	5	Q6P158	DHX57	Putative ATP-dependent RNA helicase DHX57	DHX57_HUMAN	1	127.633	2.27633
_SVASGGWQEPENPHTQR_	Q9UJW0	-1.50956	1.50956	0.192373	20	Q9UJW0	DCTN4	Dynactin subunit 4	DCTN4_HUMAN	1	-64.8781	0.351219
_SLLDTSEPEPPVDSEPGEPPPASAR_	P51116	-1.38365	1.38365	0.192808	5	P51116	FXR2	Fragile X mental retardation syndrome-related protein 2	FXR2_HUMAN	1	-61.6753	0.383247
_PFATIPSNESPLYLVNHGESGPVR_	O94855	0.645472	0.645472	0.193167	15	O94855	SEC24D	Protein transport protein Sec24D	SC24D_HUMAN	1	56.4251	1.56425
_QLAGGIGERPQPGF_	O95394	0.866868	0.866868	0.193285	5	O95394	PGM3	Phosphoacetylglucosamine mutase	AGM1_HUMAN	1	82.3699	1.8237
_EHPFVLQ_	P13984	0.58787	0.58787	0.193338	15	P13984	GTF2F2	General transcription factor IIF subunit 2	T2FB_HUMAN	1	50.3026	1.50303
_DYQLSEEEAR_	Q12872	-0.70969	0.70969	0.193392	5	Q12872	SFSWAP	Splicing factor, suppressor of white-apricot homolog	SFSWA_HUMAN	1	-38.8549	0.611451
_SMGGHGALIC[+C2+H3+N+O]ALK_	P10768	0.953693	0.953693	0.193772	5	P10768	ESD	S-formylglutathione hydrolase	ESTD_HUMAN	1	93.6825	1.93682
_IKNEVDSTLTFR_	P21912	-0.598285	0.598285	0.193994	25	P21912	SDHB	Succinate dehydrogenase [ubiquinone] iron-sulfur subunit, mitochondrial	SDHB_HUMAN	1	-33.9461	0.660539
_AIEDGNLEEMEEEVR_	P51531	-1.3162	1.3162	0.194011	5	P51531	SMARCA2	Probable global transcription activator SNF2L2	SMCA2_HUMAN	1	-59.841	0.40159
_SLVDDSLLQDDDEEEEDNESR_	Q5T8P6	-1.45934	1.45934	0.194124	10	Q5T8P6	RBM26	RNA-binding protein 26	RBM26_HUMAN	1	-63.6341	0.363659
_YLHDIITEVIR_	Q8TDR0	0.624789	0.624789	0.194311	15	Q8TDR0	TRAF3IP1	TRAF3-interacting protein 1	MIPT3_HUMAN	1	54.1986	1.54199
_YLADLPTLEDHQK_	Q6P2H3	-0.795165	0.795165	0.19436	5	Q6P2H3	CEP85	Centrosomal protein of 85 kDa	CEP85_HUMAN	1	-42.3723	0.576277
_GVPEDGEQPGWPSPAK_	P42684	1.84334	1.84334	0.194667	5	P42684	ABL2	Tyrosine-protein kinase ABL2	ABL2_HUMAN	1	258.841	3.58841
_YRPDEQPSLRPHHDSSTFTLN_	O60568	0.989401	0.989401	0.194795	15	O60568	PLOD3	Procollagen-lysine,2-oxoglutarate 5-dioxygenase 3	PLOD3_HUMAN	1	98.5361	1.98536
_AIDYTWNLLK_	Q05209	2.02007	2.02007	0.194804	5	Q05209	PTPN12	Tyrosine-protein phosphatase non-receptor type 12	PTN12_HUMAN	1	305.603	4.05603
_DNMSVILIC[+C2+H3+N+O]FPNAPK_	P35813	0.689747	0.689747	0.194881	10	P35813	PPM1A	Protein phosphatase 1A	PPM1A_HUMAN	1	61.3001	1.613
_SHAVTMFEVGK_	Q658Y4	-1.31893	1.31893	0.194922	5	Q658Y4	FAM91A1	Protein FAM91A1	F91A1_HUMAN	1	-59.9169	0.400831
_NVLSDSRPAMAPGSSHLGAPA_	Q9BR76	0.611531	0.611531	0.195489	10	Q9BR76	CORO1B	Coronin-1B	COR1B_HUMAN	1	52.788	1.52788
_GPQFVSGVIVK_	Q4G0J3	0.592423	0.592423	0.196286	10	Q4G0J3	LARP7	La-related protein 7	LARP7_HUMAN	1	50.7777	1.50778
_FAQPEILIGTIPGAGGTQR_	P30084	-1.05227	1.05227	0.196853	15	P30084	ECHS1	Enoyl-CoA hydratase, mitochondrial	ECHM_HUMAN	1	-51.7792	0.482208
_AC[+C2+H3+N+O]GTPGYVAPEVLAQK_	Q14012	-0.724691	0.724691	0.196877	5	Q14012	CAMK1	Calcium/calmodulin-dependent protein kinase type 1	KCC1A_HUMAN	1	-39.4873	0.605127
_YLVLDC[+C2+H3+N+O]VPEER_	O14776	0.695382	0.695382	0.196976	5	O14776	TCERG1	Transcription elongation regulator 1	TCRG1_HUMAN	1	61.9313	1.61931
_IVVEEGSK_	O00330	-0.693307	0.693307	0.197129	5	O00330	PDHX	Pyruvate dehydrogenase protein X component, mitochondrial	ODPX_HUMAN	1	-38.1565	0.618435
_PLEMLQDQGK_	Q8NB16	-0.632159	0.632159	0.197474	15	Q8NB16	MLKL	Mixed lineage kinase domain-like protein	MLKL_HUMAN	1	-35.479	0.64521
_FEDEELQQILDDIQTK_	O15514	0.646567	0.646567	0.197656	26	O15514	POLR2D	DNA-directed RNA polymerase II subunit RPB4	RPB4_HUMAN	1	56.5439	1.56544
_LITGATSPTVLYVSGGNTQVIAYSEHR_	Q9NPF4	-0.704281	0.704281	0.197658	5	Q9NPF4	OSGEP	Probable tRNA N6-adenosine threonylcarbamoyltransferase	OSGEP_HUMAN	1	-38.6252	0.613748
_VLC[+C2+H3+N+O]FHGPLLYEAK_	Q9UBU8	0.716262	0.716262	0.197998	5	Q9UBU8	MORF4L1	Mortality factor 4-like protein 1	MO4L1_HUMAN	1	64.292	1.64292
_NSSQSGGKPGSSPITK_	Q15648	-0.784953	0.784953	0.198125	10	Q15648	MED1	Mediator of RNA polymerase II transcription subunit 1	MED1_HUMAN	1	-41.9629	0.580371
_KLEPVVFEK_	Q8WU79	-0.630278	0.630278	0.198572	15	Q8WU79	SMAP2	Stromal membrane-associated protein 2	SMAP2_HUMAN	1	-35.3948	0.646052
_ELSELIEQL_	O60437	-0.859965	0.859965	0.198864	5	O60437	PPL	Periplakin	PEPL_HUMAN	1	-44.9034	0.550966
_FHC[+C2+H3+N+O]PHC[+C2+H3+N+O]DTVIAR_	P49711	2.11817	2.11817	0.198889	5	P49711	CTCF	Transcriptional repressor CTCF	CTCF_HUMAN	1	334.141	4.34141
_EHLNIQDPDK_	Q9H9C1	2.09426	2.09426	0.199058	5	Q9H9C1	VIPAS39	Spermatogenesis-defective protein 39 homolog	SPE39_HUMAN	1	327.009	4.27009
_AHGVSSYDTVISR_	P01130	3.17803	3.17803	0.1992	15	P01130	LDLR	Low-density lipoprotein receptor	LDLR_HUMAN	1	805.073	9.05073
_GLSFSEATASNLVK_	Q9UEY8	-0.608082	0.608082	0.199287	5	Q9UEY8	ADD3	Gamma-adducin	ADDG_HUMAN	1	-34.3932	0.656068
_SLHPIHQGITELSR_	Q9H410	0.755426	0.755426	0.199346	40	Q9H410	DSN1	Kinetochore-associated protein DSN1 homolog	DSN1_HUMAN	1	68.813	1.68813
_DAHSTLLSK_	Q9BPW8	0.75263	0.75263	0.199392	5	Q9BPW8	NIPSNAP1	Protein NipSnap homolog 1	NIPS1_HUMAN	1	68.4861	1.68486
_VLGDTLLTKPVEISAD_	P19174	-1.94472	1.94472	0.200422	5	P19174	PLCG1	1-phosphatidylinositol 4,5-bisphosphate phosphodiesterase gamma-1	PLCG1_HUMAN	1	-74.0234	0.259766
_TFNVDMYEEIHRK_	Q13098	-1.61156	1.61156	0.201138	15	Q13098	GPS1	COP9 signalosome complex subunit 1	CSN1_HUMAN	1	-67.2755	0.327245
_KEFSIDVGYER_	P61158	0.957116	0.957116	0.201233	25	P61158	ACTR3	Actin-related protein 3	ARP3_HUMAN	1	94.1425	1.94142
_PAFLEFLK_	O15013	-0.599949	0.599949	0.2013	10	O15013	ARHGEF10	Rho guanine nucleotide exchange factor 10	ARHGA_HUMAN	1	-34.0223	0.659777
_ELGLVDGQELAVADVTTPQTVLFK_	Q8TBC4	0.87429	0.87429	0.201984	15	Q8TBC4	UBA3	NEDD8-activating enzyme E1 catalytic subunit	UBA3_HUMAN	1	83.3106	1.83311
_ITIAAYLPLK_	Q8TEM1	-2.87255	2.87255	0.202229	5	Q8TEM1	NUP210	Nuclear pore membrane glycoprotein 210	PO210_HUMAN	1	-86.3455	0.136545
_IKADIIYPGHGPVIHNAEAK_	Q53H82	2.91531	2.91531	0.202489	6	Q53H82	LACTB2	Endoribonuclease LACTB2	LACB2_HUMAN	1	654.389	7.54389
_YFATVSGSASEANVEEK_	Q9Y4I1	-0.580273	0.580273	0.202616	10	Q9Y4I1	MYO5A	Unconventional myosin-Va	MYO5A_HUMAN	1	-33.1163	0.668837
_LLGLAELLR_	A2RRP1	-0.62057	0.62057	0.202717	5	A2RRP1	NBAS	Neuroblastoma-amplified sequence	NBAS_HUMAN	1	-34.9586	0.650414
_DIDHETVVEEQIIGENSPPDYSEY_	P25490	-1.72819	1.72819	0.202763	5	P25490	YY1	Transcriptional repressor protein YY1	TYY1_HUMAN	1	-69.8169	0.301831
_FGWEYNQQVR_	Q86VQ6	0.806691	0.806691	0.202795	5	Q86VQ6	TXNRD3	Thioredoxin reductase 3	TRXR3_HUMAN	1	74.9195	1.74919
_ELSTDIEDFVHPGHGDLSGWAK_	P13051	1.18097	1.18097	0.202923	15	P13051	UNG	Uracil-DNA glycosylase	UNG_HUMAN	1	126.729	2.26729
_KALELDQER_	P35241	-1.53009	1.53009	0.202959	20	P35241	RDX	Radixin	RADI_HUMAN	1	-65.3743	0.346257
_HC[+C2+H3+N+O]DEVGFNAEEAHNIVKE_	P51808	0.624132	0.624132	0.203267	5	P51808	DYNLT3	Dynein light chain Tctex-type 3	DYLT3_HUMAN	1	54.1283	1.54128
_VQITLTSHDC[+C2+H3+N+O]GELTK_	Q9H0N5	0.724218	0.724218	0.203353	5	Q9H0N5	PCBD2	Pterin-4-alpha-carbinolamine dehydratase 2	PHS2_HUMAN	1	65.2005	1.652
_NILQELLGQPVQRPA_	Q9NRA8	-0.61885	0.61885	0.203572	5	Q9NRA8	EIF4ENIF1	Eukaryotic translation initiation factor 4E transporter	4ET_HUMAN	1	-34.881	0.65119
_GSGENSTVAEHLIAQHSAIK_	Q7L5N1	1.15293	1.15293	0.203871	5	Q7L5N1	COPS6	COP9 signalosome complex subunit 6	CSN6_HUMAN	1	122.365	2.22365
_LILEPTQAAK_	Q9NU22	0.589745	0.589745	0.203954	10	Q9NU22	MDN1	Midasin	MDN1_HUMAN	1	50.4981	1.50498
_THFELEPSPPSGLGFTR_	O95049	-0.918926	0.918926	0.204709	10	O95049	TJP3	Tight junction protein ZO-3	ZO3_HUMAN	1	-47.1098	0.528902
_QSGGAGQYGK_	Q96RP9	1.2805	1.2805	0.205436	5	Q96RP9	GFM1	Elongation factor G, mitochondrial	EFGM_HUMAN	1	142.923	2.42923
_GMNFSVVVFDTAPTGHTLR_	O43681	1.06281	1.06281	0.205518	5	O43681	ASNA1	ATPase ASNA1	ASNA_HUMAN	1	108.9	2.089
_ENVDTDLPGSLGQSEEKPVPAAPVPSPVAPAPVPSR_	Q9UK76	0.810392	0.810392	0.205667	20	Q9UK76	JPT1	Jupiter microtubule associated homolog 1	JUPI1_HUMAN	1	75.3688	1.75369
_ISDVEGEYVPVEGDEVTYK_	Q9Y2V2	-1.03045	1.03045	0.20576	5	Q9Y2V2	CARHSP1	Calcium-regulated heat-stable protein 1	CHSP1_HUMAN	1	-51.0444	0.489556
_ASFYENIIK_	Q9H7D0	-0.905097	0.905097	0.205921	10	Q9H7D0	DOCK5	Dedicator of cytokinesis protein 5	DOCK5_HUMAN	1	-46.6003	0.533997
_LGQHVPTLHPT_	Q9NR31	3.77739	3.77739	0.205937	10	Q9NR31	SAR1A	GTP-binding protein SAR1a	SAR1A_HUMAN	1	1271.22	13.7122
_SKDTYLLYEGR_	Q9BSH4	-0.828441	0.828441	0.205951	5	Q9BSH4	TACO1	Translational activator of cytochrome c oxidase 1	TACO1_HUMAN	1	-43.6863	0.563137
_DRELC[+C2+H3+N+O]SGPSK_	P29372	-0.633037	0.633037	0.205952	10	P29372	MPG	DNA-3-methyladenine glycosylase	3MG_HUMAN	1	-35.5182	0.644818
_HALDAHQQSIPAVLEIPSK_	Q16864	0.695453	0.695453	0.206241	15	Q16864	ATP6V1F	V-type proton ATPase subunit F	VATF_HUMAN	1	61.9393	1.61939
_SALVNNTIFASLAVK_	Q9UPY3	-0.862007	0.862007	0.206575	5	Q9UPY3	DICER1	Endoribonuclease Dicer	DICER_HUMAN	1	-44.9813	0.550187
_VSFPRPGGLLGPGPGPGPTLNPR_	P0CG12	-0.750585	0.750585	0.206663	10	P0CG12	CHTF8	Chromosome transmission fidelity protein 8 homolog isoform 2	CTF8A_HUMAN	1	-40.5638	0.594362
_YQELPNSGPPHDRR_	P19525	0.710609	0.710609	0.206819	5	P19525	EIF2AK2	Interferon-induced, double-stranded RNA-activated protein kinase	E2AK2_HUMAN	1	63.6495	1.6365
_KLQDSVLER_	Q9H4A5	0.846942	0.846942	0.206946	5	Q9H4A5	GOLPH3L	Golgi phosphoprotein 3-like	GLP3L_HUMAN	1	79.8685	1.79868
_GC[+C2+H3+N+O]LEFDEER_	Q13951	-1.0688	1.0688	0.207648	10	Q13951	CBFB	Core-binding factor subunit beta	PEBB_HUMAN	1	-52.3285	0.476715
_IFMASEILPPTLR_	P20936	-0.94767	0.94767	0.207786	15	P20936	RASA1	Ras GTPase-activating protein 1	RASA1_HUMAN	1	-48.1531	0.518469
_AIAGSVEAVAR_	Q9H008	-0.726123	0.726123	0.208078	15	Q9H008	LHPP	Phospholysine phosphohistidine inorganic pyrophosphate phosphatase	LHPP_HUMAN	1	-39.5474	0.604526
_RNSDLLLLVDTHK_	Q6P4E1	-2.30667	2.30667	0.20862	10	Q6P4E1	CASC4	Protein CASC4	CASC4_HUMAN	1	-79.7874	0.202126
_YTAIGELGK_	Q8WWH5	1.44657	1.44657	0.209243	10	Q8WWH5	TRUB1	Probable tRNA pseudouridine synthase 1	TRUB1_HUMAN	1	172.559	2.72559
_TSSAEVTIQNVIK_	P48960	0.917075	0.917075	0.209335	10	P48960	CD97	CD97 antigen	CD97_HUMAN	1	88.8283	1.88828
_GKPVDSQTSR_	Q9Y450	-1.14317	1.14317	0.209369	5	Q9Y450	HBS1L	HBS1-like protein	HBS1L_HUMAN	1	-54.7238	0.452762
_ANELFYLSHK_	Q13042	0.861909	0.861909	0.209629	25	Q13042	CDC16	Cell division cycle protein 16 homolog	CDC16_HUMAN	1	81.7442	1.81744
_RIVDNVRPDR_	Q7L014	-0.590488	0.590488	0.21018	10	Q7L014	DDX46	Probable ATP-dependent RNA helicase DDX46	DDX46_HUMAN	1	-33.5882	0.664118
_TLEEDVDDRAPSK_	Q13823	0.95751	0.95751	0.210242	15	Q13823	GNL2	Nucleolar GTP-binding protein 2	NOG2_HUMAN	1	94.1956	1.94196
_ERLLDEWFTLDEVPK_	A0FGR8	0.970816	0.970816	0.210501	5	A0FGR8	ESYT2	Extended synaptotagmin-2	ESYT2_HUMAN	1	95.9949	1.95995
_RGAGEEEGRDIS_	P00519	-1.03114	1.03114	0.21066	5	P00519	ABL1	Tyrosine-protein kinase ABL1	ABL1_HUMAN	1	-51.0677	0.489323
_VAVAGC[+C2+H3+N+O]C[+C2+H3+N+O]HGELDK_	Q9UK59	-0.980151	0.980151	0.210685	15	Q9UK59	DBR1	Lariat debranching enzyme	DBR1_HUMAN	1	-49.3073	0.506927
_IVFVTGN_	Q9BY32	-0.976453	0.976453	0.210947	5	Q9BY32	ITPA	Inosine triphosphate pyrophosphatase	ITPA_HUMAN	1	-49.1772	0.508228
_AHLPFAVIGSTEELK_	Q14141	-0.634556	0.634556	0.211262	20	Q14141	2006-09-01	Septin-6	SEPT6_HUMAN	1	-35.5861	0.644139
_VGADLQDDMR_	Q7L5Y1	-0.811044	0.811044	0.21146	5	Q7L5Y1	ENOSF1	Mitochondrial enolase superfamily member 1	ENOF1_HUMAN	1	-43.0031	0.569969
_M[+C2+H2+O]NNSGADEIGK_	Q96EP5	0.827746	0.827746	0.211675	15	Q96EP5	DAZAP1	DAZ-associated protein 1	DAZP1_HUMAN	1	77.491	1.77491
_LREGLEAGTPAAGEK_	O75448	-1.17756	1.17756	0.21186	5	O75448	MED24	Mediator of RNA polymerase II transcription subunit 24	MED24_HUMAN	1	-55.7901	0.442099
_EAFSLFDKDGDGTIT_	P0DP23;P0DP24;P0DP25	-0.642135	0.642135	0.212284	5	P0DP23;P0DP24;P0DP25	CALM1;CALM2;CALM3	Calmodulin-1;Calmodulin-2;Calmodulin-3	CALM1_HUMAN;CALM2_HUMAN;CALM3_HUMAN	1	-35.9236	0.640764
_DVAATPVAR_	Q9NP92	-2.73433	2.73433	0.212335	10	Q9NP92	MRPS30	39S ribosomal protein S30, mitochondrial	RT30_HUMAN	1	-84.9726	0.150274
_PRPC[+C2+H3+N+O]EVENAVESWR_	P47755	0.782451	0.782451	0.212496	10	P47755	CAPZA2	F-actin-capping protein subunit alpha-2	CAZA2_HUMAN	1	72.0051	1.72005
_KLPPLPVVEK_	Q9NUL3	-0.710061	0.710061	0.212719	5	Q9NUL3	STAU2	Double-stranded RNA-binding protein Staufen homolog 2	STAU2_HUMAN	1	-38.8706	0.611294
_SKDTVSEDTIR_	Q96E11	-0.979833	0.979833	0.212991	30	Q96E11	MRRF	Ribosome-recycling factor, mitochondrial	RRFM_HUMAN	1	-49.2962	0.507038
_LVAIVDVIDQNRALVDGPC[+C2+H3+N+O]TQVRR_	P50914	0.661489	0.661489	0.213084	20	P50914	RPL14	60S ribosomal protein L14	RL14_HUMAN	1	58.1714	1.58171
_EALQNVHEEVALR_	Q9HBK9	0.701805	0.701805	0.213203	10	Q9HBK9	AS3MT	Arsenite methyltransferase	AS3MT_HUMAN	1	62.6539	1.62654
_SFQDEEEENEEVFK_	Q9Y5B6	-0.814708	0.814708	0.213221	5	Q9Y5B6	PAXBP1	PAX3- and PAX7-binding protein 1	PAXB1_HUMAN	1	-43.1477	0.568523
_EMVEVGADDDEGGAER_	Q6NZI2	0.64469	0.64469	0.213313	5	Q6NZI2	CAVIN1	Caveolae-associated protein 1	CAVN1_HUMAN	1	56.3404	1.5634
_RFTMELAK_	P00367	-0.960916	0.960916	0.213553	10	P00367	GLUD1	Glutamate dehydrogenase 1, mitochondrial	DHE3_HUMAN	1	-48.6269	0.513731
_AKIEDEK_	P55209	-1.78117	1.78117	0.213607	5	P55209	NAP1L1	Nucleosome assembly protein 1-like 1	NP1L1_HUMAN	1	-70.9053	0.290947
_GPSSSLNTPGSFR_	Q9NXR1	-1.0302	1.0302	0.21363	10	Q9NXR1	NDE1	Nuclear distribution protein nudE homolog 1	NDE1_HUMAN	1	-51.0356	0.489644
_SALVKPVTINVGR_	Q9UJV9	0.836461	0.836461	0.213831	10	Q9UJV9	DDX41	Probable ATP-dependent RNA helicase DDX41	DDX41_HUMAN	1	78.5664	1.78566
_SHPLPETAVR_	Q9HCS7	0.883703	0.883703	0.213992	15	Q9HCS7	XAB2	Pre-mRNA-splicing factor SYF1	SYF1_HUMAN	1	84.5105	1.84511
_TTALIFSSGK_	P20226	-0.609578	0.609578	0.2143	5	P20226	TBP	TATA-box-binding protein	TBP_HUMAN	1	-34.4611	0.655389
_FLTPIYHPNIDSAGR_	Q9NPD8	-0.670766	0.670766	0.214605	38	Q9NPD8	UBE2T	Ubiquitin-conjugating enzyme E2 T	UBE2T_HUMAN	1	-37.1827	0.628173
_MLADDAEAGAEDEK_	Q9UPT8	-0.641851	0.641851	0.214686	5	Q9UPT8	ZC3H4	Zinc finger CCCH domain-containing protein 4	ZC3H4_HUMAN	1	-35.911	0.64089
_DVGLVKEEVDVA_	Q7Z3T8	0.598172	0.598172	0.214913	10	Q7Z3T8	ZFYVE16	Zinc finger FYVE domain-containing protein 16	ZFY16_HUMAN	1	51.3798	1.5138
_QLSAQGQMTQLC[+C2+H3+N+O]ELINK_	Q9UNS2	0.819897	0.819897	0.215442	10	Q9UNS2	COPS3	COP9 signalosome complex subunit 3	CSN3_HUMAN	1	76.528	1.76528
_FSFDTFSHHR_	P43353	0.803173	0.803173	0.215708	5	P43353	ALDH3B1	Aldehyde dehydrogenase family 3 member B1	AL3B1_HUMAN	1	74.4934	1.74493
_HSVQC[+C2+H3+N+O]LVVDK_	P24386	0.582032	0.582032	0.215798	5	P24386	CHM	Rab proteins geranylgeranyltransferase component A 1	RAE1_HUMAN	1	49.6956	1.49696
_KVC[+C2+H3+N+O]IESEHSMDTLLATLK_	O00244	0.597129	0.597129	0.215923	20	O00244	ATOX1	Copper transport protein ATOX1	ATOX1_HUMAN	1	51.2703	1.5127
_FGGLVLSPVGK_	Q9UJK0	-1.10959	1.10959	0.216159	5	Q9UJK0	TSR3	Ribosome biogenesis protein TSR3 homolog	TSR3_HUMAN	1	-53.6575	0.463425
_GINPEALSSVIK_	Q08AG7	-2.10749	2.10749	0.21644	5	Q08AG7	MZT1	Mitotic-spindle organizing protein 1	MZT1_HUMAN	1	-76.795	0.23205
_GMIYDSLDYAK_	P62847	-1.21572	1.21572	0.216699	10	P62847	RPS24	40S ribosomal protein S24	RS24_HUMAN	1	-56.9443	0.430557
_VNEVLNRL_	Q9BZE4	1.16933	1.16933	0.216747	10	Q9BZE4	GTPBP4	Nucleolar GTP-binding protein 1	NOG1_HUMAN	1	124.908	2.24908
_IYTPVEESSIGK_	Q9UM13	1.40803	1.40803	0.21682	15	Q9UM13	ANAPC10	Anaphase-promoting complex subunit 10	APC10_HUMAN	1	165.374	2.65374
_VDVVC[+C2+H3+N+O]LASLSDPELR_	Q9H0H0	-0.861657	0.861657	0.216863	15	Q9H0H0	INTS2	Integrator complex subunit 2	INT2_HUMAN	1	-44.968	0.55032
_YHNLHPDYIHGR_	P07992	1.2537	1.2537	0.217018	5	P07992	ERCC1	DNA excision repair protein ERCC-1	ERCC1_HUMAN	1	138.452	2.38452
_GGIPPPTGI_	Q16563	0.765459	0.765459	0.217128	5	Q16563	SYPL1	Synaptophysin-like protein 1	SYPL1_HUMAN	1	69.9911	1.69991
_AIQILNEGASSEK_	Q9NXC5	0.82185	0.82185	0.217234	10	Q9NXC5	MIOS	GATOR complex protein MIOS	MIO_HUMAN	1	76.7672	1.76767
_C[+C2+H3+N+O]GETGHVAIN_	P62633	0.604123	0.604123	0.217239	10	P62633	CNBP	Cellular nucleic acid-binding protein	CNBP_HUMAN	1	52.0054	1.52005
_AVREEVEVLK_	Q15714	2.06749	2.06749	0.217444	15	Q15714	TSC22D1	TSC22 domain family protein 1	T22D1_HUMAN	1	319.156	4.19156
_FVYKEEHPFEK_	O95166	-0.785217	0.785217	0.218036	5	O95166	GABARAP	Gamma-aminobutyric acid receptor-associated protein	GBRAP_HUMAN	1	-41.9735	0.580265
_AVEDINEHITDA_	Q9H2G2	-0.6329	0.6329	0.21814	10	Q9H2G2	SLK	STE20-like serine/threonine-protein kinase	SLK_HUMAN	1	-35.5121	0.644879
_PLVLPSPL_	Q96QC0	-0.898821	0.898821	0.218447	5	Q96QC0	PPP1R10	Serine/threonine-protein phosphatase 1 regulatory subunit 10	PP1RA_HUMAN	1	-46.3675	0.536325
_LHAAEGVEPGSQR_	Q8WUN7	2.39655	2.39655	0.218511	5	Q8WUN7	UBTD2	Ubiquitin domain-containing protein 2	UBTD2_HUMAN	1	426.543	5.26543
_ENIVGDAMEVLR_	Q5GLZ8	-0.75195	0.75195	0.218691	5	Q5GLZ8	HERC4	Probable E3 ubiquitin-protein ligase HERC4	HERC4_HUMAN	1	-40.6199	0.593801
_SLSLTGDDGGPNR_	Q5TAQ9	0.605286	0.605286	0.218768	5	Q5TAQ9	DCAF8	DDB1- and CUL4-associated factor 8	DCAF8_HUMAN	1	52.1281	1.52128
_FTDDDKTDHLSWEWNLTIK_	P52565	0.71429	0.71429	0.218943	5	P52565	ARHGDIA	Rho GDP-dissociation inhibitor 1	GDIR1_HUMAN	1	64.0676	1.64068
_LQDSALDDER_	Q6Y7W6	-0.946895	0.946895	0.219284	5	Q6Y7W6	GIGYF2	GRB10-interacting GYF protein 2	GGYF2_HUMAN	1	-48.1252	0.518748
_NPLIIN_	Q9UNQ2	0.646324	0.646324	0.219414	10	Q9UNQ2	DIMT1	Probable dimethyladenosine transferase	DIM1_HUMAN	1	56.5175	1.56517
_IVSLPEC[+C2+H3+N+O]FNSPYGAK_	Q9NQR4	-0.710673	0.710673	0.219875	20	Q9NQR4	NIT2	Omega-amidase NIT2	NIT2_HUMAN	1	-38.8965	0.611035
_TVYGGGC[+C2+H3+N+O]SEMLMAHAVTQLANR_	P78371	0.895522	0.895522	0.220485	5	P78371	CCT2	T-complex protein 1 subunit beta	TCPB_HUMAN	1	86.0283	1.86028
_VEEEHTNAIGT_	Q9NPJ3	-0.746393	0.746393	0.221034	5	Q9NPJ3	ACOT13	Acyl-coenzyme A thioesterase 13	ACO13_HUMAN	1	-40.3908	0.596092
_SGNETTFSGGGGPAPVTTPEPDHVPK_	Q7LBC6	-3.21	3.21	0.221111	5	Q7LBC6	KDM3B	Lysine-specific demethylase 3B	KDM3B_HUMAN	1	-89.1933	0.108067
_LVQDLLTQVR_	Q13671	-0.625574	0.625574	0.221133	5	Q13671	RIN1	Ras and Rab interactor 1	RIN1_HUMAN	1	-35.1838	0.648162
_SGNIINMSSVASSVK_	Q9BUT1	-0.636315	0.636315	0.221221	15	Q9BUT1	BDH2	3-hydroxybutyrate dehydrogenase type 2	BDH2_HUMAN	1	-35.6646	0.643354
_GGAARPNGPAAGNK_	P51148	-0.996779	0.996779	0.221446	20	P51148	RAB5C	Ras-related protein Rab-5C	RAB5C_HUMAN	1	-49.8882	0.501118
_WLLAEMLGDLSDSQLK_	Q9UBQ5	0.962196	0.962196	0.221463	10	Q9UBQ5	EIF3K	Eukaryotic translation initiation factor 3 subunit K	EIF3K_HUMAN	1	94.8274	1.94827
_VRDDVAEYK_	Q13895	0.661164	0.661164	0.22177	15	Q13895	BYSL	Bystin	BYST_HUMAN	1	58.1358	1.58136
_KNEGVNWLR_	Q9HD42	-1.05051	1.05051	0.222072	20	Q9HD42	CHMP1A	Charged multivesicular body protein 1a	CHM1A_HUMAN	1	-51.7202	0.482798
_GPLVFGEPIAA_	Q14194	-0.657855	0.657855	0.222461	5	Q14194	CRMP1	Dihydropyrimidinase-related protein 1	DPYL1_HUMAN	1	-36.618	0.63382
_EHYLEDILAK_	Q7L2E3	0.782324	0.782324	0.222613	15	Q7L2E3	DHX30	Putative ATP-dependent RNA helicase DHX30	DHX30_HUMAN	1	71.9899	1.7199
_AEEDKLEQIKK_	P13674	0.727473	0.727473	0.223146	5	P13674	P4HA1	Prolyl 4-hydroxylase subunit alpha-1	P4HA1_HUMAN	1	65.5737	1.65574
_DVAIEIEER_	Q13769	-0.769989	0.769989	0.223398	10	Q13769	THOC5	THO complex subunit 5 homolog	THOC5_HUMAN	1	-41.3578	0.586422
_DC[+C2+H3+N+O]NLLPK_	Q9Y696	1.09171	1.09171	0.223401	10	Q9Y696	CLIC4	Chloride intracellular channel protein 4	CLIC4_HUMAN	1	113.127	2.13127
_RIPWTAASSQLK_	Q9GZT3	-0.596735	0.596735	0.224303	35	Q9GZT3	SLIRP	SRA stem-loop-interacting RNA-binding protein, mitochondrial	SLIRP_HUMAN	1	-33.8751	0.661249
_GFERPSPVQLK_	Q9UHI6	0.669057	0.669057	0.224371	20	Q9UHI6	DDX20	Probable ATP-dependent RNA helicase DDX20	DDX20_HUMAN	1	59.0033	1.59003
_GFVEFAAKPPARK_	Q8WXF1	0.78364	0.78364	0.224721	5	Q8WXF1	PSPC1	Paraspeckle component 1	PSPC1_HUMAN	1	72.1469	1.72147
_SSALDVGFWHELTQK_	O95352	1.213	1.213	0.225103	5	O95352	ATG7	Ubiquitin-like modifier-activating enzyme ATG7	ATG7_HUMAN	1	131.819	2.31819
_NVINTFTQTAHSGR_	P22570	-0.860437	0.860437	0.225131	20	P22570	FDXR	NADPH:adrenodoxin oxidoreductase, mitochondrial	ADRO_HUMAN	1	-44.9214	0.550786
_LSSLIIGPSK_	Q92615	0.893223	0.893223	0.225487	10	Q92615	LARP4B	La-related protein 4B	LAR4B_HUMAN	1	85.7321	1.85732
_DNSLVLTPSHIK_	P50613	0.586558	0.586558	0.225621	10	P50613	CDK7	Cyclin-dependent kinase 7	CDK7_HUMAN	1	50.1659	1.50166
_LVLTGAIQVADK_	Q13496	0.667038	0.667038	0.225888	10	Q13496	MTM1	Myotubularin	MTM1_HUMAN	1	58.7809	1.58781
_AYSDPWNSPVGNQLDPIQR_	Q96S59	-1.09186	1.09186	0.226168	5	Q96S59	RANBP9	Ran-binding protein 9	RANB9_HUMAN	1	-53.0845	0.469155
_DIAAYIKK_	Q96FJ2	0.603642	0.603642	0.226345	5	Q96FJ2	DYNLL2	Dynein light chain 2, cytoplasmic	DYL2_HUMAN	1	51.9548	1.51955
_SSPAAFINPPIGTVTPALK_	Q9BY77	-0.81298	0.81298	0.226668	5	Q9BY77	POLDIP3	Polymerase delta-interacting protein 3	PDIP3_HUMAN	1	-43.0795	0.569205
_KLEELELDEQQKK_	P36507	-0.980245	0.980245	0.22668	24	P36507	MAP2K2	Dual specificity mitogen-activated protein kinase kinase 2	MP2K2_HUMAN	1	-49.3106	0.506894
_DVITHVVC[+C2+H3+N+O]TK_	Q96BP3	-0.730237	0.730237	0.226731	5	Q96BP3	PPWD1	Peptidylprolyl isomerase domain and WD repeat-containing protein 1	PPWD1_HUMAN	1	-39.7195	0.602805
_DLLHSEGSENEGPVSSS_	Q9NY27	0.84035	0.84035	0.226788	5	Q9NY27	PPP4R2	Serine/threonine-protein phosphatase 4 regulatory subunit 2	PP4R2_HUMAN	1	79.0485	1.79048
_ESGSLSPEHGPVVVHC[+C2+H3+N+O]SAGIGR_	P18031	0.832408	0.832408	0.22688	15	P18031	PTPN1	Tyrosine-protein phosphatase non-receptor type 1	PTN1_HUMAN	1	78.0655	1.78066
_GLSHVLNR_	Q96T76	-0.824952	0.824952	0.227319	5	Q96T76	MMS19	MMS19 nucleotide excision repair protein homolog	MMS19_HUMAN	1	-43.5499	0.564501
_AGPDLPSLPSHAL_	Q9H3Q1	0.644467	0.644467	0.227359	10	Q9H3Q1	CDC42EP4	Cdc42 effector protein 4	BORG4_HUMAN	1	56.3161	1.56316
_DEIDLESILGETK_	Q86WJ1	1.15012	1.15012	0.22743	5	Q86WJ1	CHD1L	Chromodomain-helicase-DNA-binding protein 1-like	CHD1L_HUMAN	1	121.933	2.21933
_LGLTFLKPK_	Q9BTW9	0.810272	0.810272	0.227888	15	Q9BTW9	TBCD	Tubulin-specific chaperone D	TBCD_HUMAN	1	75.3543	1.75354
_VTVDNQGEKPVLVK_	Q9P215	0.620133	0.620133	0.228145	15	Q9P215	POGK	Pogo transposable element with KRAB domain	POGK_HUMAN	1	53.7016	1.53702
_LPPLPVTPGMEGA_	Q99536	0.768116	0.768116	0.228225	5	Q99536	VAT1	Synaptic vesicle membrane protein VAT-1 homolog	VAT1_HUMAN	1	70.3044	1.70304
_RAQYDPAK_	Q96E29	0.624343	0.624343	0.228249	10	Q96E29	MTERF3	Transcription termination factor 3, mitochondrial	MTEF3_HUMAN	1	54.1509	1.54151
_VSPIQIDGAGR_	Q8NFQ8	0.803432	0.803432	0.228459	5	Q8NFQ8	TOR1AIP2	Torsin-1A-interacting protein 2	TOIP2_HUMAN	1	74.5248	1.74525
_IYPHGLVLLDLQSYDGDAQGK_	P52788	1.03822	1.03822	0.228644	10	P52788	SMS	Spermine synthase	SPSY_HUMAN	1	105.369	2.05369
_SVEC[+C2+H3+N+O]ATQALEK_	P63167	1.99926	1.99926	0.228705	5	P63167	DYNLL1	Dynein light chain 1, cytoplasmic	DYL1_HUMAN	1	299.795	3.99795
_HC[+C2+H3+N+O]VSVLR_	Q15334	0.707787	0.707787	0.228873	5	Q15334	LLGL1	Lethal(2) giant larvae protein homolog 1	L2GL1_HUMAN	1	63.3297	1.6333
_GDLLFLTNR_	P67812	-0.652248	0.652248	0.229057	5	P67812	SEC11A	Signal peptidase complex catalytic subunit SEC11A	SC11A_HUMAN	1	-36.3712	0.636288
_VVSPTISSPVC[+C2+H3+N+O]QEQLIEAGK_	Q9Y4G6	-0.950029	0.950029	0.229155	15	Q9Y4G6	TLN2	Talin-2	TLN2_HUMAN	1	-48.2378	0.517622
_EVLQQLETQK_	Q92696	0.60549	0.60549	0.229255	10	Q92696	RABGGTA	Geranylgeranyl transferase type-2 subunit alpha	PGTA_HUMAN	1	52.1496	1.5215
_GGREDMDISK_	P49321	1.22068	1.22068	0.229794	25	P49321	NASP	Nuclear autoantigenic sperm protein	NASP_HUMAN	1	133.057	2.33057
_VFEPNEEALGVVLHK_	O43615	0.685551	0.685551	0.230013	10	O43615	TIMM44	Mitochondrial import inner membrane translocase subunit TIM44	TIM44_HUMAN	1	60.8316	1.60832
_VLEDEEGSK_	Q15024	-0.652907	0.652907	0.230039	10	Q15024	EXOSC7	Exosome complex component RRP42	EXOS7_HUMAN	1	-36.4002	0.635998
[truncated: 846 more rows]
