# Supplementary material for: A machine learning-based chemoproteomic approach to identify drug targets and binding sites in complex proteomes
Source: Nat Commun. 2020 Aug 21;11:4200. doi: 10.1038/s41467-020-18071-x (PMC7442650; doi:10.1038/s41467-020-18071-x)
Supplement: Supplementary file 21 — Source Data [file 41467_2020_18071_MOESM21_ESM.zip › Source Data/Fig 2A, S6A.xlsx]

## Sheet: Selumetinib
Group	EG.ModifiedSequence	EG.StrippedSequence	Filter	ProteinGroups	AVG.Log2.Ratio	Absolute.AVG.Log2.Ratio	Qvalue	X..of.Ratios	UniProtIds	Genes	ProteinDescriptions	ProteinNames	X..Unique.Total.Peptides	X..Change	Ratio	Condition.Numerator	Condition.Denominator	GO.Cellular.Component	GO.Molecular.Function	GO.Biological.Process	NumbSigTtest	PLFrequency	Semitryptic	PG.Coverage	EG.IsProteotypic	ProtModSeq2.v	DRC	ED50	corpvalue	DRCqvalue	logQvalueNorml	NumbSigTtestNorml	logcorpval	DRCNorml	FCNorml	QvalueRank	CoverageNorml	FreqNorml	normPFL	LIPscore	LIPRank	SumLIPscore	MeanLIPscore	MedianLIPscore	GeoMeanLIPscore	MaxLIPscore
_QRAEAER_	_QRAEAER_	QRAEAER	5 / 0	Q15149	1.10043	1.10043	0.00276175	5	Q15149	PLEC	Plectin	PLEC_HUMAN	1	114.419	2.14419	5	0	NA	NA	NA	1	0.182	NO	53.6	FALSE	PLEC_HUMAN_QRAEAER_	0.99908	372838	1.49539e-20	2.81133e-17	0.0639704	0.25	19.8252	0.660841	0.112885	2077	0.565401	0.000330579	0.818	3.31593	1	5.89121	1.17824	0.645804	0.893371	3.31593
_EEPIPC[+C2+H3+N+O]TAHWHFGQ_	_EEPIPC[+C2+H3+N+O]TAHWHFGQ_	EEPIPCTAHWHFGQ	6 / 0	P16083	1.37653	1.37653	0.000529859	30	P16083	NQO2	Ribosyldihydronicotinamide dehydrogenase [quinone]	NQO2_HUMAN	1	159.644	2.59644	6	0	NA	NA	NA	1	0.182	NO	59.3	TRUE	NQO2_HUMAN_EEPIPC[+C2+H3+N+O]TAHWHFGQ_	0.966609	13622.8	1.07701e-18	1.01239e-15	0.081896	0.25	17.9678	0.598926	0.141208	1395	0.625527	0.000330579	0.818	3.06974	2	5.12646	1.70882	1.09353	1.47871	3.06974
_VSIAVIK_	_VSIAVIK_	VSIAVIK	5 / 0	Q02750	0.474094	0.474094	4.75481e-14	48	Q02750	MAP2K1	Dual specificity mitogen-activated protein kinase kinase 1	MP2K1_HUMAN	1	38.9046	1.38905	5	0	NA	NA	NA	2	0	NO	43.5	TRUE	MP2K1_HUMAN_VSIAVIK_	0.910297	100.965	5.0864e-13	1.59373e-10	0.333072	0.5	12.2936	0.409786	0.0486338	50	0.458861	0.105263	1	2.61687	3	6.37712	2.12571	2.22198	2.0758	2.61687
_AASEGHSHPR_	_AASEGHSHPR_	AASEGHSHPR	3 / 0	Q9NUP9	-1.01394	1.01394	2.53995e-05	10	Q9NUP9	LIN7C	Protein lin-7 homolog C	LIN7C_HUMAN	1	-50.4808	0.495192	3	0	NA	NA	NA	2	0	YES	44.2	FALSE	LIN7C_HUMAN_AASEGHSHPR_	0.99744	149466	5.89696e-14	2.77156e-11	0.114879	0.5	13.2294	0.440979	-0.104013	733	0.466245	0.0526316	1	2.58489	4	2.58489	2.58489	2.58489	2.58489	2.58489
_NQC[+C2+H3+N+O]EGIKK_	_NQC[+C2+H3+N+O]EGIKK_	NQCEGIKK	3 / 0	O14980	0.781419	0.781419	0.00429927	5	O14980	XPO1	Exportin-1	XPO1_HUMAN	1	71.8821	1.71882	3	0	NA	NA	NA	1	0.455	NO	50.8	TRUE	XPO1_HUMAN_NQC[+C2+H3+N+O]EGIKK_	0.999612	365087	2.60985e-15	1.6355e-12	0.0591651	0.25	14.5834	0.486113	0.08016	2367	0.535865	0.157895	0.545	2.50403	5	6.18622	0.883746	0.654173	0.739689	2.50403
_KIDEDGKK_	_KIDEDGKK_	KIDEDGKK	3 / 0	O75821	-3.22614	3.22614	0.00607603	5	O75821	EIF3G	Eukaryotic translation initiation factor 3 subunit G	EIF3G_HUMAN	1	-89.3135	0.106865	3	0	NA	NA	NA	1	0.182	YES	68.1	TRUE	EIF3G_HUMAN_KIDEDGKK_	0.999839	180567	1.75624e-13	6.60345e-11	0.0554095	0.25	12.7554	0.425181	-0.330946	2635	0.718354	0.0526316	0.818	2.36468	6	2.36468	2.36468	2.36468	2.36468	2.36468
_KNVVGGQR_	_KNVVGGQR_	KNVVGGQR	6 / 0	P31947	-0.647537	0.647537	0.00215939	5	P31947	SFN	14-3-3 protein sigma	1433S_HUMAN	1	-36.1631	0.638369	6	0	NA	NA	NA	1	0.182	YES	69.4	TRUE	1433S_HUMAN_KNVVGGQR_	0.999754	196887	7.6463e-13	2.05357e-10	0.0666417	0.25	12.1165	0.403885	-0.0664261	1946	0.732068	0.000330579	0.818	2.25156	7	2.25156	2.25156	2.25156	2.25156	2.25156
_VSHKPSGLVMAR_	_VSHKPSGLVMAR_	VSHKPSGLVMAR	6 / 0	Q02750	0.60724	0.60724	6.52179e-14	44	Q02750	MAP2K1	Dual specificity mitogen-activated protein kinase kinase 1	MP2K1_HUMAN	1	52.3342	1.52334	6	0	NA	NA	NA	3	0	NO	43.5	TRUE	MP2K1_HUMAN_VSHKPSGLVMAR_	0.857864	48.5013	3.52683e-10	6.63042e-08	0.329641	0.75	9.45262	0.315087	0.0622923	52	0.458861	0.105263	1	2.22198	8	6.37712	2.12571	2.22198	2.0758	2.61687
_ARPDAEKK_	_ARPDAEKK_	ARPDAEKK	3 / 0	O15144	-1.95785	1.95785	1.75621e-05	5	O15144	ARPC2	Actin-related protein 2/3 complex subunit 2	ARPC2_HUMAN	1	-74.2587	0.257413	3	0	NA	NA	NA	2	0	NO	66.3	TRUE	ARPC2_HUMAN_ARPDAEKK_	0.997439	152571	1.87614e-10	3.91902e-08	0.118886	0.5	9.72674	0.324225	-0.200841	690	0.699367	0.210526	1	2.19789	9	5.41999	1.355	1.1967	1.27068	2.19789
_HGNSHQGEPR_	_HGNSHQGEPR_	HGNSHQGEPR	3 / 0	P13645	-0.8163	0.8163	1.78692e-06	10	P13645	KRT10	Keratin, type I cytoskeletal 10	K1C10_HUMAN	1	-43.2104	0.567896	3	0	NA	NA	NA	2	0.364	NO	58.2	TRUE	K1C10_HUMAN_HGNSHQGEPR_	0.99678	120259	3.55297e-11	8.34943e-09	0.143697	0.5	10.4494	0.348314	-0.0837382	458	0.613924	0.210526	0.636	2.07395	10	4.57975	0.915949	0.645619	0.793356	2.07395
_EGNASGVSLLEALDTILPPTRPTDKPLR_	_EGNASGVSLLEALDTILPPTRPTDKPLR_	EGNASGVSLLEALDTILPPTRPTDKPLR	6 / 0	Q05639	0.477695	0.477695	3.27889e-19	64	Q05639	EEF1A2	Elongation factor 1-alpha 2	EF1A2_HUMAN	1	39.2517	1.39252	6	0	NA	NA	NA	1	0.091	NO	39.7	TRUE	EF1A2_HUMAN_EGNASGVSLLEALDTILPPTRPTDKPLR_	0.783998	521.368	1.10935e-07	1.30348e-05	0.462107	0.25	6.95493	0.231831	0.0490032	10	0.418776	0.0526316	0.909	1.86404	11	2.51384	1.25692	1.25692	1.10057	1.86404
_FFEVILIDPFHK_	_FFEVILIDPFHK_	FFEVILIDPFHK	5 / 0	P61313	0.607895	0.607895	1.84239e-31	68	P61313	RPL15	60S ribosomal protein L15	RL15_HUMAN	1	52.4034	1.52403	5	0	NA	NA	NA	1	0.091	NO	52.9	TRUE	RL15_HUMAN_FFEVILIDPFHK_	0.700609	2.03557	8.01296e-06	0.000342371	0.768365	0.25	5.09621	0.169874	0.0623594	1	0.558017	0.157895	0.909	1.85242	12	4.23978	1.41326	1.24699	1.38107	1.85242
_LC[+C2+H3+N+O]DFGVSGQLIDSMANSFVGTR_	_LC[+C2+H3+N+O]DFGVSGQLIDSMANSFVGTR_	LCDFGVSGQLIDSMANSFVGTR	6 / 0	P36507	0.78098	0.78098	1.22136e-11	44	P36507	MAP2K2	Dual specificity mitogen-activated protein kinase kinase 2	MP2K2_HUMAN	1	71.8298	1.7183	6	0	NA	NA	NA	3	0	NO	76.8	FALSE	MP2K2_HUMAN_LC[+C2+H3+N+O]DFGVSGQLIDSMANSFVGTR_	0.784581	53.2468	1.06981e-07	1.30348e-05	0.272829	0.75	6.97069	0.232356	0.080115	83	0.810127	0.105263	1	1.845	13	6.13371	1.53343	1.72686	1.46264	1.845
_LEAFLTQK_	_LEAFLTQK_	LEAFLTQK	6 / 0	P36507	0.959757	0.959757	9.59044e-06	20	P36507	MAP2K2	Dual specificity mitogen-activated protein kinase kinase 2	MP2K2_HUMAN	1	94.4982	1.94498	6	0	NA	NA	NA	3	0	NO	76.8	FALSE	MP2K2_HUMAN_LEAFLTQK_	0.818314	31.5657	1.05984e-08	1.81135e-06	0.125454	0.75	7.97476	0.265825	0.0984543	618	0.810127	0.000330579	1	1.83311	14	6.13371	1.53343	1.72686	1.46264	1.845
_WIGSETDLEPPVVK_	_WIGSETDLEPPVVK_	WIGSETDLEPPVVK	6 / 0	O14974	-1.07839	1.07839	2.62852e-08	20	O14974	PPP1R12A	Protein phosphatase 1 regulatory subunit 12A	MYPT1_HUMAN	1	-52.6442	0.473558	6	0	NA	NA	NA	1	0	NO	35	TRUE	MYPT1_HUMAN_WIGSETDLEPPVVK_	0.802924	5819.1	9.3479e-08	1.25528e-05	0.189507	0.25	7.02929	0.23431	-0.110624	237	0.369198	0.0526316	1	1.77191	15	2.55031	1.27516	1.27516	1.17442	1.77191
_WKDSDEADLVLAK_	_WKDSDEADLVLAK_	WKDSDEADLVLAK	6 / 0	Q13185	-0.87552	0.87552	2.69384e-12	40	Q13185	CBX3	Chromobox protein homolog 3	CBX3_HUMAN	1	-45.4943	0.545057	6	0	NA	NA	NA	1	0	NO	39.3	TRUE	CBX3_HUMAN_WKDSDEADLVLAK_	0.77552	4234.06	4.81705e-07	4.11637e-05	0.289241	0.25	6.31722	0.210574	-0.0898131	66	0.414557	0.0526316	1	1.73274	16	1.73274	1.73274	1.73274	1.73274	1.73274
_SALSGHLETVILGLLK_	_SALSGHLETVILGLLK_	SALSGHLETVILGLLK	5 / 0	P07355	0.662594	0.662594	2.55351e-30	64	P07355	ANXA2	Annexin A2	ANXA2_HUMAN	1	58.2926	1.58293	5	0	NA	NA	NA	1	0.364	NO	75.8	FALSE	ANXA2_HUMAN_SALSGHLETVILGLLK_	0.737802	265.596	1.44719e-06	9.12304e-05	0.739822	0.25	5.83947	0.194649	0.0679706	2	0.799578	0.0526316	0.636	1.69594	17	3.56765	0.891913	0.68497	0.794874	1.69594
_WEDAIPLALK_	_WEDAIPLALK_	WEDAIPLALK	6 / 0	P09960	-1.65239	1.65239	1.48542e-09	24	P09960	LTA4H	Leukotriene A-4 hydrolase	LKHA4_HUMAN	1	-68.1887	0.318113	6	0	NA	NA	NA	1	0	NO	56.6	TRUE	LKHA4_HUMAN_WEDAIPLALK_	0.771049	4439.33	6.1605e-07	4.8257e-05	0.220704	0.25	6.21038	0.207013	-0.169507	163	0.597046	0.0526316	1	1.67722	18	2.59588	1.29794	1.29794	1.24129	1.67722
_ALTGHLEEVVLALLK_	_ALTGHLEEVVLALLK_	ALTGHLEEVVLALLK	6 / 0	P04083	0.520477	0.520477	1.25885e-14	40	P04083	ANXA1	Annexin A1	ANXA1_HUMAN	1	43.443	1.43443	6	0	NA	NA	NA	1	0.182	NO	79.2	TRUE	ANXA1_HUMAN_ALTGHLEEVVLALLK_	0.724697	1216.13	2.72847e-06	0.000141027	0.347501	0.25	5.56408	0.185469	0.0533919	44	0.835443	0.210526	0.818	1.63889	19	6.61749	0.945356	0.875452	0.892107	1.63889
_WC[+C2+H3+N+O]GVELDEPLGK_	_WC[+C2+H3+N+O]GVELDEPLGK_	WCGVELDEPLGK	6 / 0	P30622	-1.35295	1.35295	0.00499387	20	P30622	CLIP1	CAP-Gly domain-containing linker protein 1	CLIP1_HUMAN	1	-60.851	0.39149	6	0	NA	NA	NA	1	0	YES	42.9	FALSE	CLIP1_HUMAN_WC[+C2+H3+N+O]GVELDEPLGK_	0.793957	4183.57	1.64182e-07	1.81565e-05	0.0575391	0.25	6.78468	0.226156	-0.138789	2480.5	0.452532	0.000330579	1	1.62816	20	1.62816	1.62816	1.62816	1.62816	1.62816
_RLEAFLTQK_	_RLEAFLTQK_	RLEAFLTQK	5 / 0	P36507	0.537621	0.537621	1.06566e-09	28	P36507	MAP2K2	Dual specificity mitogen-activated protein kinase kinase 2	MP2K2_HUMAN	1	45.1576	1.45158	5	0	NA	NA	NA	1	0	NO	76.8	FALSE	MP2K2_HUMAN_RLEAFLTQK_	0.724333	144.417	2.77555e-06	0.000141027	0.22431	0.25	5.55665	0.185222	0.0551505	154	0.810127	0.105263	1	1.62062	21	6.13371	1.53343	1.72686	1.46264	1.845
_TLVTQNSGVEALIHAILR_	_TLVTQNSGVEALIHAILR_	TLVTQNSGVEALIHAILR	6 / 0	P14923	1.08322	1.08322	4.88736e-05	20	P14923	JUP	Junction plakoglobin	PLAK_HUMAN	1	111.877	2.11877	6	0	NA	NA	NA	3	0.182	NO	58.3	TRUE	PLAK_HUMAN_TLVTQNSGVEALIHAILR_	0.79717	33690.5	4.74851e-08	6.86705e-06	0.107773	0.75	7.32344	0.244115	0.11112	819	0.614979	0.000330579	0.818	1.61322	22	2.27593	1.13796	1.13796	1.03397	1.61322
_WLPAGDALLQ_	_WLPAGDALLQ_	WLPAGDALLQ	6 / 0	P13639	-1.80757	1.80757	4.78521e-08	20	P13639	EEF2	Elongation factor 2	EF2_HUMAN	1	-71.4329	0.285671	6	0	NA	NA	NA	1	0.545	YES	80	TRUE	EF2_HUMAN_WLPAGDALLQ_	0.701016	4426.44	1.12184e-05	0.000421811	0.183002	0.25	4.95007	0.165002	-0.185426	255	0.843882	0.789474	0.455	1.56642	23	21.3718	0.736958	0.84133	0.663017	1.56642
_WNLDELPK_	_WNLDELPK_	WNLDELPK	6 / 0	P17844	-1.34284	1.34284	8.92261e-11	30	P17844	DDX5	Probable ATP-dependent RNA helicase DDX5	DDX5_HUMAN	1	-60.5755	0.394245	6	0	NA	NA	NA	1	0.364	NO	52.8	TRUE	DDX5_HUMAN_WNLDELPK_	0.791853	4335.65	1.86637e-07	1.94932e-05	0.251238	0.25	6.729	0.2243	-0.137752	111	0.556962	0.105263	0.636	1.56012	24	3.52252	0.88063	0.675508	0.811811	1.56012
_NEAGIVSC[+C2+H3+N+O]TAR_	_NEAGIVSC[+C2+H3+N+O]TAR_	NEAGIVSCTAR	3 / 0	Q86TC9	-1.13043	1.13043	0.00343088	5	Q86TC9	MYPN	Myopalladin	MYPN_HUMAN	1	-54.3222	0.456778	3	0	NA	NA	NA	3	0	NO	37.7	FALSE	MYPN_HUMAN_NEAGIVSC[+C2+H3+N+O]TAR_	0.914876	6568348624533540	1.77426e-06	0.000104237	0.0616149	0.75	5.75098	0.191699	-0.115963	2211	0.397679	0.105263	1	1.55076	25	2.47838	1.23919	1.23919	1.19938	1.55076
_VVVHPLVLLSVVDHFNR_	_VVVHPLVLLSVVDHFNR_	VVVHPLVLLSVVDHFNR	6 / 0	P51665	0.563033	0.563033	2.32076e-07	45	P51665	PSMD7	26S proteasome non-ATPase regulatory subunit 7	PSMD7_HUMAN	1	47.7372	1.47737	6	0	NA	NA	NA	1	0	NO	55.9	TRUE	PSMD7_HUMAN_VVVHPLVLLSVVDHFNR_	0.696358	288.165	9.58682e-06	0.000367825	0.165859	0.25	5.01833	0.167278	0.0577574	328	0.589662	0.157895	1	1.54308	26	4.05717	1.01429	0.885754	0.971778	1.54308
_LPSGVFSL_	_LPSGVFSL_	LPSGVFSL	6 / 0	Q02750	0.637351	0.637351	1.78029e-05	20	Q02750	MAP2K1	Dual specificity mitogen-activated protein kinase kinase 1	MP2K1_HUMAN	1	55.547	1.55547	6	0	NA	NA	NA	2	0	YES	43.5	TRUE	MP2K1_HUMAN_LPSGVFSL_	0.739277	213.927	1.34436e-06	9.02639e-05	0.118738	0.5	5.87148	0.195716	0.0653811	692	0.458861	0.000330579	1	1.53827	27	6.37712	2.12571	2.22198	2.0758	2.61687
_LKEAETR_	_LKEAETR_	LKEAETR	4 / 0	P06753	3.39603	3.39603	0.00261795	5	P06753	TPM3	Tropomyosin alpha-3 chain	TPM3_HUMAN	1	952.706	10.5271	4	0	NA	NA	NA	1	0.091	NO	45.3	FALSE	TPM3_HUMAN_LKEAETR_	0.999515	69439.4	3.52183e-07	3.15286e-05	0.064551	0.25	6.45323	0.215108	0.348374	2049	0.477848	0.000330579	0.909	1.52684	28	2.49074	1.24537	1.24537	1.21315	1.52684
_WLGLDPTQFR_	_WLGLDPTQFR_	WLGLDPTQFR	6 / 0	P09884	-0.960696	0.960696	0.00289025	20	P09884	POLA1	DNA polymerase alpha catalytic subunit	DPOLA_HUMAN	1	-48.6191	0.513809	6	0	NA	NA	NA	1	0.091	YES	33.1	TRUE	DPOLA_HUMAN_WLGLDPTQFR_	0.781157	1712.08	3.50435e-07	3.15286e-05	0.0634766	0.25	6.45539	0.21518	-0.0985507	2099.5	0.349156	0.000330579	0.909	1.5265	29	1.5265	1.5265	1.5265	1.5265	1.5265
_FLNSGGFIGFATTIHQIVR_	_FLNSGGFIGFATTIHQIVR_	FLNSGGFIGFATTIHQIVR	5 / 0	O60568	0.581491	0.581491	9.91189e-07	20	O60568	PLOD3	Procollagen-lysine,2-oxoglutarate 5-dioxygenase 3	PLOD3_HUMAN	1	49.6395	1.4964	5	0	NA	NA	NA	2	0.091	NO	50.3	TRUE	PLOD3_HUMAN_FLNSGGFIGFATTIHQIVR_	0.73548	166.24	2.43471e-06	0.000134087	0.150096	0.5	5.61355	0.187118	0.0596509	417	0.530591	0.0526316	0.909	1.49305	30	1.49305	1.49305	1.49305	1.49305	1.49305
_WSEPNEEELIKF_	_WSEPNEEELIKF_	WSEPNEEELIKF	6 / 0	P39748	-1.7899	1.7899	1.23354e-06	20	P39748	FEN1	Flap endonuclease 1	FEN1_HUMAN	1	-71.0807	0.289193	6	0	NA	NA	NA	1	0.273	YES	58.7	TRUE	FEN1_HUMAN_WSEPNEEELIKF_	0.790538	1742.93	2.02066e-07	1.99938e-05	0.147721	0.25	6.69451	0.22315	-0.183612	433	0.619198	0.000330579	0.727	1.49034	31	3.13697	1.04566	0.892806	1.00101	1.49034
_WVPENSEIVWSIK_	_WVPENSEIVWSIK_	WVPENSEIVWSIK	6 / 0	Q9BXS5	-1.52533	1.52533	1.36818e-05	20	Q9BXS5	AP1M1	AP-1 complex subunit mu-1	AP1M1_HUMAN	1	-65.26	0.3474	6	0	NA	NA	NA	1	0.091	NO	41.1	TRUE	AP1M1_HUMAN_WVPENSEIVWSIK_	0.758221	2053.61	1.21179e-06	8.43764e-05	0.121596	0.25	5.91657	0.197219	-0.156472	660	0.433544	0.000330579	0.909	1.48655	32	1.48655	1.48655	1.48655	1.48655	1.48655
_WLPLEANPEVTNQFLK_	_WLPLEANPEVTNQFLK_	WLPLEANPEVTNQFLK	6 / 0	P15374	-1.03715	1.03715	0.000338249	20	P15374	UCHL3	Ubiquitin carboxyl-terminal hydrolase isozyme L3	UCHL3_HUMAN	1	-51.2711	0.487289	6	0	NA	NA	NA	1	0	NO	80.9	TRUE	UCHL3_HUMAN_WLPLEANPEVTNQFLK_	0.752512	4766.15	2.4963e-06	0.000134087	0.0867691	0.25	5.6027	0.186757	-0.106393	1250.5	0.853376	0.000330579	1	1.4821	33	1.4821	1.4821	1.4821	1.4821	1.4821
_VIHDNFGIVEGLM[+O]TTVHAITATQK_	_VIHDNFGIVEGLM[+O]TTVHAITATQK_	VIHDNFGIVEGLMTTVHAITATQK	6 / 0	P04406	0.754871	0.754871	1.65113e-14	56	P04406	GAPDH	Glyceraldehyde-3-phosphate dehydrogenase	G3P_HUMAN	1	68.7481	1.68748	6	0	NA	NA	NA	2	0.818	NO	93.1	TRUE	G3P_HUMAN_VIHDNFGIVEGLM[+O]TTVHAITATQK_	0.629889	977415	0.000111974	0.0021702	0.344555	0.5	3.95088	0.131696	0.0774367	46	0.982068	1	0.182	1.47196	34	24.0761	0.85986	0.960079	0.751251	1.47196
_LVINTEEVFRPY_	_LVINTEEVFRPY_	LVINTEEVFRPY	4 / 0	P78527	-1.54712	1.54712	0.00104927	10	P78527	PRKDC	DNA-dependent protein kinase catalytic subunit	PRKDC_HUMAN	1	-65.7808	0.342192	4	0	NA	NA	NA	1	0.636	YES	57.8	TRUE	PRKDC_HUMAN_LVINTEEVFRPY_	-0.854251	1.20268e+125	8.31282e-07	6.01078e-05	0.0744779	0.25	6.08025	0.202675	-0.158708	1626	0.609705	0.578947	0.364	1.4719	35	18.0393	0.622046	0.66361	0.566747	1.4719
_WSDSPAPPGPQAGPPSRPPR_	_WSDSPAPPGPQAGPPSRPPR_	WSDSPAPPGPQAGPPSRPPR	6 / 0	Q8WUF5	-0.562994	0.562994	1.23761e-09	24	Q8WUF5	PPP1R13L	RelA-associated inhibitor	IASPP_HUMAN	1	-32.3104	0.676896	6	0	NA	NA	NA	1	0	YES	37.2	TRUE	IASPP_HUMAN_WSDSPAPPGPQAGPPSRPPR_	0.694268	1930.37	2.08473e-05	0.000712594	0.222685	0.25	4.68095	0.156032	-0.0577534	160	0.392405	0.0526316	1	1.4669	36	2.26807	1.13403	1.13403	1.08408	1.4669
_LNDHFPLVVW_	_LNDHFPLVVW_	LNDHFPLVVW	6 / 0	P07954	-1.43864	1.43864	1.31404e-07	20	P07954	FH	Fumarate hydratase, mitochondrial	FUMH_HUMAN	1	-63.1085	0.368915	6	0	NA	NA	NA	1	0.091	YES	63.1	TRUE	FUMH_HUMAN_LNDHFPLVVW_	0.716524	1598.53	8.44792e-06	0.000352934	0.172035	0.25	5.07325	0.169108	-0.147579	301	0.665612	0.105263	0.909	1.46304	37	2.48939	1.24469	1.24469	1.22539	1.46304
_AAVTPGKK_	_AAVTPGKK_	AAVTPGKK	6 / 0	P19338	-2.43689	2.43689	1.88924e-05	5	P19338	NCL	Nucleolin	NUCL_HUMAN	1	-81.5319	0.184681	6	0	NA	NA	NA	1	0.455	NO	48.5	TRUE	NUCL_HUMAN_AAVTPGKK_	0.9714	335471	3.26036e-08	5.10787e-06	0.118093	0.25	7.48673	0.249558	-0.249983	702	0.511603	0.000330579	0.545	1.46296	38	3.57237	0.893093	0.850564	0.80775	1.46296
_WDIC[+C2+H3+N+O]AGNAILK_	_WDIC[+C2+H3+N+O]AGNAILK_	WDICAGNAILK	6 / 0	Q9NX62	-1.0144	1.0144	4.69005e-06	15	Q9NX62	IMPAD1	Inositol monophosphatase 3	IMPA3_HUMAN	1	-50.4967	0.495033	6	0	NA	NA	NA	1	0	NO	26.7	TRUE	IMPA3_HUMAN_WDIC[+C2+H3+N+O]AGNAILK_	0.733997	5255.55	5.85639e-06	0.000262142	0.133221	0.25	5.23237	0.174412	-0.10406	550	0.281646	0.000330579	1	1.4585	39	1.4585	1.4585	1.4585	1.4585	1.4585
_MVSVLPIFR_	_MVSVLPIFR_	MVSVLPIFR	6 / 0	Q8NBF2	-1.5235	1.5235	1.39886e-07	20	Q8NBF2	NHLRC2	NHL repeat-containing protein 2	NHLC2_HUMAN	1	-65.216	0.34784	6	0	NA	NA	NA	1	0.091	NO	30.2	TRUE	NHLC2_HUMAN_MVSVLPIFR_	0.71413	6107.38	9.34732e-06	0.000367825	0.171356	0.25	5.02931	0.167644	-0.156285	303	0.318565	0.105263	0.909	1.45656	40	2.21404	1.10702	1.10702	1.05039	1.45656
_NKPYPK_	_NKPYPK_	NKPYPK	3 / 0	P27635	0.93001	0.93001	0.0046619	5	P27635	RPL10	60S ribosomal protein L10	RL10_HUMAN	1	90.529	1.90529	3	0	NA	NA	NA	2	0	NO	67.3	FALSE	RL10_HUMAN_NKPYPK_	0.940398	52830	5.35711e-06	0.000245642	0.0582859	0.5	5.27107	0.175702	0.0954029	2422	0.709916	0.0526316	1	1.45076	41	3.91272	0.97818	0.868534	0.941492	1.45076
_WTNIPLLVK_	_WTNIPLLVK_	WTNIPLLVK	6 / 0	Q96P70	-1.35949	1.35949	5.82541e-07	20	Q96P70	IPO9	Importin-9	IPO9_HUMAN	1	-61.0281	0.389719	6	0	NA	NA	NA	1	0.182	NO	41.4	TRUE	IPO9_HUMAN_WTNIPLLVK_	0.754601	1682.94	1.45581e-06	9.12304e-05	0.155867	0.25	5.8369	0.194563	-0.13946	377	0.436709	0.000330579	0.818	1.43625	42	4.23988	0.847975	0.741369	0.80638	1.43625
_ETQENIK_	_ETQENIK_	ETQENIK	6 / 0	P52888	0.779464	0.779464	0.00535487	15	P52888	THOP1	Thimet oligopeptidase	THOP1_HUMAN	1	71.6494	1.71649	6	0	NA	NA	NA	1	0	NO	50.1	TRUE	THOP1_HUMAN_ETQENIK_	0.812344	90.3609	4.39147e-06	0.000206398	0.0567813	0.25	5.35739	0.17858	0.0799595	2532	0.528481	0.000330579	1	1.43035	43	3.245	1.08167	0.962528	1.05468	1.43035
_WTDLFDNK_	_WTDLFDNK_	WTDLFDNK	6 / 0	P29144	-0.802122	0.802122	0.000147027	20	P29144	TPP2	Tripeptidyl-peptidase 2	TPP2_HUMAN	1	-42.6495	0.573505	6	0	NA	NA	NA	1	0.091	NO	51	TRUE	TPP2_HUMAN_WTDLFDNK_	0.744309	4928.82	2.41247e-06	0.000134087	0.0958151	0.25	5.61754	0.187251	-0.0822838	1036	0.537975	0.000330579	0.909	1.42987	44	1.42987	1.42987	1.42987	1.42987	1.42987
_SEAPSGESRK_	_SEAPSGESRK_	SEAPSGESRK	4 / 0	Q99613	-2.02953	2.02953	0.00663568	5	Q99613	EIF3C	Eukaryotic translation initiation factor 3 subunit C	EIF3C_HUMAN	1	-75.5065	0.244935	4	0	NA	NA	NA	1	0.182	NO	46.9	FALSE	EIF3C_HUMAN_SEAPSGESRK_	0.987853	6.09113e+10	6.42774e-07	4.83364e-05	0.0544529	0.25	6.19194	0.206398	-0.208195	2688	0.494726	0.000330579	0.818	1.42505	45	2.06472	1.03236	1.03236	0.954754	1.42505
_C[+C2+H3+N+O]IALAQLLVEQNFPAIAIHR_	_C[+C2+H3+N+O]IALAQLLVEQNFPAIAIHR_	CIALAQLLVEQNFPAIAIHR	5 / 0	Q13838	0.563367	0.563367	2.7181e-05	20	Q13838	DDX39B	Spliceosome RNA helicase DDX39B	DX39B_HUMAN	1	47.7714	1.47771	5	0	NA	NA	NA	2	0.182	NO	61.2	TRUE	DX39B_HUMAN_C[+C2+H3+N+O]IALAQLLVEQNFPAIAIHR_	0.717526	32.0333	3.80309e-06	0.000184296	0.114143	0.5	5.41986	0.180662	0.0577917	748	0.64557	0.105263	0.818	1.41689	46	3.38318	0.845795	0.680609	0.793812	1.41689
_NIIHGSDSVESAEKEIGLW_	_NIIHGSDSVESAEKEIGLW_	NIIHGSDSVESAEKEIGLW	6 / 0	P15531	-1.8024	1.8024	1.06275e-07	24	P15531	NME1	Nucleoside diphosphate kinase A	NDKA_HUMAN	1	-71.3303	0.286697	6	0	NA	NA	NA	1	0	YES	52	TRUE	NDKA_HUMAN_NIIHGSDSVESAEKEIGLW_	0.668855	1739.45	5.33147e-05	0.00128833	0.174339	0.25	4.27315	0.142438	-0.184895	294	0.548523	0.105263	1	1.41342	47	4.18077	1.04519	0.948914	1.02552	1.41342
_HVSSETDESC[+C2+H3+N+O]KK_	_HVSSETDESC[+C2+H3+N+O]KK_	HVSSETDESCKK	4 / 0	Q96P16	-2.70008	2.70008	0.0012511	5	Q96P16	RPRD1A	Regulation of nuclear pre-mRNA domain-containing protein 1A	RPR1A_HUMAN	1	-84.6115	0.153885	4	0	NA	NA	NA	2	0	NO	21.5	TRUE	RPR1A_HUMAN_HVSSETDESC[+C2+H3+N+O]KK_	0.99143	3.53388e+47	1.29988e-05	0.000469955	0.0725677	0.5	4.8861	0.16287	-0.276981	1703	0.226793	0.0526316	1	1.40602	48	1.40602	1.40602	1.40602	1.40602	1.40602
_WSDPLPEC[+C2+H3+N+O]R_	_WSDPLPEC[+C2+H3+N+O]R_	WSDPLPECR	6 / 0	P08174	-0.778102	0.778102	2.18258e-10	24	P08174	CD55	Complement decay-accelerating factor	DAF_HUMAN	1	-41.6867	0.583133	6	0	NA	NA	NA	1	0.182	YES	66.4	TRUE	DAF_HUMAN_WSDPLPEC[+C2+H3+N+O]R_	0.691914	7352.65	2.2831e-05	0.000740035	0.241526	0.25	4.64148	0.154716	-0.0798198	123	0.700422	0.105263	0.818	1.38499	49	3.12906	1.04302	1.04054	1.0046	1.38499
_MVWEGLNVVK_	_MVWEGLNVVK_	MVWEGLNVVK	6 / 0	P22392	-1.86027	1.86027	8.84938e-11	24	P22392	NME2	Nucleoside diphosphate kinase B	NDKB_HUMAN	1	-72.4576	0.275424	6	0	NA	NA	NA	1	0.091	YES	80.3	FALSE	NDKB_HUMAN_MVWEGLNVVK_	0.652595	1126.06	6.92833e-05	0.0015693	0.251327	0.25	4.15937	0.138646	-0.190832	109	0.847046	0.0526316	0.909	1.35215	50	1.35215	1.35215	1.35215	1.35215	1.35215
_M[+C2+H2+O]EELIVELR_	_M[+C2+H2+O]EELIVELR_	MEELIVELR	6 / 0	Q8N556	-0.491971	0.491971	2.20967e-06	28	Q8N556	AFAP1	Actin filament-associated protein 1	AFAP1_HUMAN	1	-28.8947	0.711053	6	0	NA	NA	NA	1	0	NO	28.4	TRUE	AFAP1_HUMAN_M[+C2+H2+O]EELIVELR_	0.659818	1150.62	3.9878e-05	0.00108653	0.141392	0.25	4.39927	0.146642	-0.0504677	484	0.299578	0.000330579	1	1.34816	51	1.34816	1.34816	1.34816	1.34816	1.34816
_MLFNQFPGFK_	_MLFNQFPGFK_	MLFNQFPGFK	6 / 0	P08579	-1.42358	1.42358	1.83707e-09	20	P08579	SNRPB2	U2 small nuclear ribonucleoprotein B''	RU2B_HUMAN	1	-62.7215	0.372785	6	0	NA	NA	NA	1	0	YES	60	FALSE	RU2B_HUMAN_MLFNQFPGFK_	0.637041	2138.89	0.000153445	0.00274739	0.218397	0.25	3.81405	0.127135	-0.146035	167	0.632911	0.0526316	1	1.34448	52	2.17219	1.08609	1.08609	1.05491	1.34448
_WIDFDNDYK_	_WIDFDNDYK_	WIDFDNDYK	6 / 0	P41252	-1.17901	1.17901	1.4992e-07	20	P41252	IARS	Isoleucine--tRNA ligase, cytoplasmic	SYIC_HUMAN	1	-55.8347	0.441653	6	0	NA	NA	NA	1	0.182	NO	58	TRUE	SYIC_HUMAN_WIDFDNDYK_	0.677234	2624.41	3.95128e-05	0.00108653	0.170603	0.25	4.40326	0.146775	-0.120946	310	0.611814	0.157895	0.818	1.34154	53	7.39018	0.923772	0.849408	0.903598	1.34154
_WDTC[+C2+H3+N+O]APEVILH_	_WDTC[+C2+H3+N+O]APEVILH_	WDTCAPEVILH	6 / 0	O95861	-1.264	1.264	0.00081641	10	O95861	BPNT1	3'(2'),5'-bisphosphate nucleotidase 1	BPNT1_HUMAN	1	-58.3611	0.416389	6	0	NA	NA	NA	1	0.091	YES	60.4	TRUE	BPNT1_HUMAN_WDTC[+C2+H3+N+O]APEVILH_	0.731911	6708.48	9.58696e-06	0.000367825	0.0772023	0.25	5.01832	0.167277	-0.129664	1547	0.637131	0.000330579	0.909	1.33594	54	3.92238	1.30746	1.30004	1.30729	1.33594
_WMDEAQALDTADR_	_WMDEAQALDTADR_	WMDEAQALDTADR	6 / 0	Q9BXJ9	-1.03535	1.03535	2.47759e-06	20	Q9BXJ9	NAA15	N-alpha-acetyltransferase 15, NatA auxiliary subunit	NAA15_HUMAN	1	-51.2101	0.487899	6	0	NA	NA	NA	1	0	NO	52.1	TRUE	NAA15_HUMAN_WMDEAQALDTADR_	0.671108	2979.79	4.92328e-05	0.00125077	0.140149	0.25	4.30775	0.143592	-0.106209	496	0.549578	0.000330579	1	1.33477	55	3.26944	1.08981	1.06175	1.0735	1.33477
_WEETSFQLDR_	_WEETSFQLDR_	WEETSFQLDR	6 / 0	O15067	-1.12498	1.12498	0.00102239	20	O15067	PFAS	Phosphoribosylformylglycinamidine synthase	PUR4_HUMAN	1	-54.1491	0.458509	6	0	NA	NA	NA	1	0.182	YES	64.9	TRUE	PUR4_HUMAN_WEETSFQLDR_	0.734489	6901.54	3.82318e-06	0.000184296	0.0747595	0.25	5.41758	0.180586	-0.115403	1610	0.684599	0.000330579	0.818	1.33004	56	1.33004	1.33004	1.33004	1.33004	1.33004
_VIISAPSADAPMFVM_	_VIISAPSADAPMFVM_	VIISAPSADAPMFVM	6 / 0	P04406	-0.689494	0.689494	9.90411e-18	84	P04406	GAPDH	Glyceraldehyde-3-phosphate dehydrogenase	G3P_HUMAN	1	-37.9929	0.620071	6	0	NA	NA	NA	1	0.818	YES	93.1	TRUE	G3P_HUMAN_VIISAPSADAPMFVM_	0.513332	2088.72	0.00265871	0.0170474	0.425105	0.25	2.57533	0.0858443	-0.0707301	16	0.982068	1	0.182	1.32964	57	24.0761	0.85986	0.960079	0.751251	1.47196
_WLDDLLASPPPSGGGAR_	_WLDDLLASPPPSGGGAR_	WLDDLLASPPPSGGGAR	6 / 0	Q9C0C2	-1.28358	1.28358	3.69632e-07	10	Q9C0C2	TNKS1BP1	182 kDa tankyrase-1-binding protein	TB182_HUMAN	1	-58.9226	0.410774	6	0	NA	NA	NA	1	0.091	NO	36	TRUE	TB182_HUMAN_WLDDLLASPPPSGGGAR_	0.690311	3330.25	4.79867e-05	0.00123604	0.160806	0.25	4.31888	0.143963	-0.131673	349	0.379747	0.0526316	0.909	1.32039	58	1.32039	1.32039	1.32039	1.32039	1.32039
_MFQYDSTHGK_	_MFQYDSTHGK_	MFQYDSTHGK	6 / 0	P04406	-1.29201	1.29201	1.98339e-23	56	P04406	GAPDH	Glyceraldehyde-3-phosphate dehydrogenase	G3P_HUMAN	1	-59.1617	0.408383	6	0	NA	NA	NA	2	0.818	YES	93.1	TRUE	G3P_HUMAN_MFQYDSTHGK_	0.428224	10.7344	0.0144808	0.0437683	0.567565	0.5	1.83921	0.0613069	-0.132537	4	0.982068	1	0.182	1.31255	59	24.0761	0.85986	0.960079	0.751251	1.47196
_VIISAPSADAPM[+O]FVMGVNHEK_	_VIISAPSADAPM[+O]FVMGVNHEK_	VIISAPSADAPMFVMGVNHEK	6 / 0	P04406	0.65989	0.65989	8.17886e-26	64	P04406	GAPDH	Glyceraldehyde-3-phosphate dehydrogenase	G3P_HUMAN	1	57.9962	1.57996	6	0	NA	NA	NA	1	0.818	NO	93.1	TRUE	G3P_HUMAN_VIISAPSADAPM[+O]FVMGVNHEK_	0.391025	1.05758e+24	0.0269033	0.0620589	0.627183	0.25	1.57019	0.0523398	0.0676933	3	0.982068	1	0.182	1.3108	60	24.0761	0.85986	0.960079	0.751251	1.47196
_WSVDDIVK_	_WSVDDIVK_	WSVDDIVK	6 / 0	P52292	-1.24615	1.24615	1.90614e-08	25	P52292	KPNA2	Importin subunit alpha-1	IMA1_HUMAN	1	-57.8429	0.421571	6	0	NA	NA	NA	1	0.182	YES	57.7	TRUE	IMA1_HUMAN_WSVDDIVK_	0.685135	12731.9	2.95257e-05	0.000909592	0.192996	0.25	4.5298	0.150993	-0.127833	227	0.60865	0.0526316	0.818	1.30904	61	2.01638	1.00819	1.00819	0.962256	1.30904
_ALLGLVQDVIGDLHQC[+C2+H3+N+O]QR_	_ALLGLVQDVIGDLHQC[+C2+H3+N+O]QR_	ALLGLVQDVIGDLHQCQR	5 / 0	Q70J99	0.697916	0.697916	0.000186184	20	Q70J99	UNC13D	Protein unc-13 homolog D	UN13D_HUMAN	1	62.216	1.62216	5	0	NA	NA	NA	3	0	NO	24.4	TRUE	UN13D_HUMAN_ALLGLVQDVIGDLHQC[+C2+H3+N+O]QR_	0.638989	25113.9	8.27543e-05	0.00176792	0.0932514	0.75	4.08221	0.136074	0.071594	1093	0.257384	0.0526316	1	1.30715	62	1.30715	1.30715	1.30715	1.30715	1.30715
_WILENDPTELDLR_	_WILENDPTELDLR_	WILENDPTELDLR	6 / 0	P46934	-1.09826	1.09826	0.000196627	15	P46934	NEDD4	E3 ubiquitin-protein ligase NEDD4	NEDD4_HUMAN	1	-53.2919	0.467081	6	0	NA	NA	NA	1	0	NO	8.1	TRUE	NEDD4_HUMAN_WILENDPTELDLR_	0.697925	1841.89	5.18328e-05	0.00128218	0.0926589	0.25	4.28539	0.142846	-0.112662	1106	0.085443	0.000330579	1	1.30344	63	1.30344	1.30344	1.30344	1.30344	1.30344
_LPHVLLLQLGTTFFK_	_LPHVLLLQLGTTFFK_	LPHVLLLQLGTTFFK	5 / 0	O43809	1.32038	1.32038	0.000324867	15	O43809	NUDT21	Cleavage and polyadenylation specificity factor subunit 5	CPSF5_HUMAN	1	149.733	2.49733	5	0	NA	NA	NA	3	0.091	NO	54.2	TRUE	CPSF5_HUMAN_LPHVLLLQLGTTFFK_	0.683268	1.57038	3.16561e-05	0.000929895	0.0872074	0.75	4.49954	0.149985	0.135448	1237	0.57173	0.0526316	0.909	1.30161	64	1.30161	1.30161	1.30161	1.30161	1.30161
_WDTC[+C2+H3+N+O]APEVILHAVGGK_	_WDTC[+C2+H3+N+O]APEVILHAVGGK_	WDTCAPEVILHAVGGK	6 / 0	O95861	-2.16776	2.16776	7.68899e-06	20	O95861	BPNT1	3'(2'),5'-bisphosphate nucleotidase 1	BPNT1_HUMAN	1	-77.7444	0.222556	6	0	NA	NA	NA	1	0.091	NO	60.4	TRUE	BPNT1_HUMAN_WDTC[+C2+H3+N+O]APEVILHAVGGK_	0.685818	3408.39	2.87801e-05	0.000901772	0.127853	0.25	4.54091	0.151364	-0.222374	602	0.637131	0.000330579	0.909	1.30004	65	3.92238	1.30746	1.30004	1.30729	1.33594
_IANDNSLNHEYLPILGLA_	_IANDNSLNHEYLPILGLA_	IANDNSLNHEYLPILGLA	6 / 0	P17174	-0.673078	0.673078	6.46168e-07	20	P17174	GOT1	Aspartate aminotransferase, cytoplasmic	AATC_HUMAN	1	-37.2833	0.627167	6	0	NA	NA	NA	4	0	YES	66.1	TRUE	AATC_HUMAN_IANDNSLNHEYLPILGLA_	0.630605	2.46188e+24	0.000109379	0.002142	0.154741	1	3.96107	0.132036	-0.0690461	383	0.697257	0.000330579	1	1.2955	66	2.18215	1.09108	1.09108	1.07175	1.2955
_WGGVSIPNSPFR_	_WGGVSIPNSPFR_	WGGVSIPNSPFR	6 / 0	P21333	-2.05449	2.05449	1.22931e-08	20	P21333	FLNA	Filamin-A	FLNA_HUMAN	1	-75.9267	0.240733	6	0	NA	NA	NA	1	0.818	YES	78.6	TRUE	FLNA_HUMAN_WGGVSIPNSPFR_	0.753023	6352.71	1.57555e-06	9.55489e-05	0.197758	0.25	5.80257	0.193419	-0.210755	212	0.829114	0.421053	0.182	1.29252	67	10.8434	0.451809	0.37653	0.396574	1.29252
_WDPTGNLL_	_WDPTGNLL_	WDPTGNLL	6 / 0	Q9BZK7	-1.12916	1.12916	1.17214e-05	10	Q9BZK7	TBL1XR1	F-box-like/WD repeat-containing protein TBL1XR1	TBL1R_HUMAN	1	-54.2819	0.457181	6	0	NA	NA	NA	1	0	YES	29.6	TRUE	TBL1R_HUMAN_WDPTGNLL_	0.672313	3055.16	8.90422e-05	0.00188088	0.123276	0.25	4.0504	0.135013	-0.115833	641	0.312236	0.000330579	1	1.28915	68	1.28915	1.28915	1.28915	1.28915	1.28915
_YLSDNVHLVC[+C2+H3+N+O]EETANYL_	_YLSDNVHLVC[+C2+H3+N+O]EETANYL_	YLSDNVHLVCEETANYL	5 / 0	Q16543	-1.28479	1.28479	2.67711e-05	10	Q16543	CDC37	Hsp90 co-chaperone Cdc37	CDC37_HUMAN	1	-58.957	0.41043	5	0	NA	NA	NA	2	0	YES	64.6	TRUE	CDC37_HUMAN_YLSDNVHLVC[+C2+H3+N+O]EETANYL_	0.705755	5.28959e+08	0.00024291	0.00356773	0.114308	0.5	3.61455	0.120485	-0.131797	742	0.681435	0.105263	1	1.28666	69	2.42533	1.21266	1.21266	1.2104	1.28666
_MNPDAVLR_	_MNPDAVLR_	MNPDAVLR	6 / 0	O95861	-1.11569	1.11569	1.15077e-06	20	O95861	BPNT1	3'(2'),5'-bisphosphate nucleotidase 1	BPNT1_HUMAN	1	-53.8529	0.461471	6	0	NA	NA	NA	1	0.091	YES	60.4	TRUE	BPNT1_HUMAN_MNPDAVLR_	0.692548	4856.61	4.43038e-05	0.00117311	0.148475	0.25	4.35356	0.145119	-0.11445	427	0.637131	0.000330579	0.909	1.2864	70	3.92238	1.30746	1.30004	1.30729	1.33594
_LFYADHPFIFLVR_	_LFYADHPFIFLVR_	LFYADHPFIFLVR	6 / 0	P50454	1.09732	1.09732	8.33343e-06	20	P50454	SERPINH1	Serpin H1	SERPH_HUMAN	1	113.958	2.13958	6	0	NA	NA	NA	3	0.182	NO	70.3	TRUE	SERPH_HUMAN_LFYADHPFIFLVR_	0.687762	24.6657	1.36529e-05	0.000484289	0.126979	0.75	4.86478	0.162159	0.112566	608	0.741561	0.000330579	0.818	1.28465	71	2.71748	0.905827	0.806068	0.865805	1.28465
_SFLLLAASTLLK_	_SFLLLAASTLLK_	SFLLLAASTLLK	5 / 0	Q70CQ2	0.55277	0.55277	6.23757e-08	24	Q70CQ2	USP34	Ubiquitin carboxyl-terminal hydrolase 34	UBP34_HUMAN	1	46.6899	1.4669	5	0	NA	NA	NA	2	0	NO	7.4	TRUE	UBP34_HUMAN_SFLLLAASTLLK_	0.599586	0.0727219	0.000287104	0.00399817	0.180125	0.5	3.54196	0.118065	0.0567046	266	0.0780591	0.0526316	1	1.2841	72	1.2841	1.2841	1.2841	1.2841	1.2841
_MLTPEPVLK_	_MLTPEPVLK_	MLTPEPVLK	6 / 0	P41250	-1.1508	1.1508	5.97071e-08	24	P41250	GARS	Glycine--tRNA ligase	GARS_HUMAN	1	-54.9625	0.450375	6	0	NA	NA	NA	1	0.091	YES	65	TRUE	GARS_HUMAN_MLTPEPVLK_	0.62201	6211.59	0.00031541	0.00432824	0.180599	0.25	3.50112	0.116704	-0.118052	264	0.685654	0.157895	0.909	1.28239	73	5.31383	0.885639	0.760845	0.852013	1.28239
_FALITWIGENVSGLQR_	_FALITWIGENVSGLQR_	FALITWIGENVSGLQR	6 / 0	Q14019	0.594884	0.594884	8.58263e-08	25	Q14019	COTL1	Coactosin-like protein	COTL1_HUMAN	1	51.0351	1.51035	6	0	NA	NA	NA	2	0.091	NO	67.6	TRUE	COTL1_HUMAN_FALITWIGENVSGLQR_	0.614984	4.41876	0.000180093	0.00305022	0.176659	0.5	3.7445	0.124817	0.0610248	277	0.71308	0.105263	0.909	1.28205	74	2.27505	1.13753	1.13753	1.12831	1.28205
_ETC[+C2+H3+N+O]LITFLLAGIEC[+C2+H3+N+O]PR_	_ETC[+C2+H3+N+O]LITFLLAGIEC[+C2+H3+N+O]PR_	ETCLITFLLAGIECPR	5 / 0	Q7KZF4	1.45782	1.45782	3.30669e-09	24	Q7KZF4	SND1	Staphylococcal nuclease domain-containing protein 1	SND1_HUMAN	1	174.692	2.74692	5	0	NA	NA	NA	2	0.182	NO	64.5	TRUE	SND1_HUMAN_ETC[+C2+H3+N+O]LITFLLAGIEC[+C2+H3+N+O]PR_	0.646999	277.646	6.29013e-05	0.00145992	0.212015	0.5	4.20134	0.140045	0.149547	186	0.68038	0.0526316	0.818	1.27493	75	2.9597	0.986567	1.10375	0.935082	1.27493
_WC[+C2+H3+N+O]ELIPGAEFR_	_WC[+C2+H3+N+O]ELIPGAEFR_	WCELIPGAEFR	6 / 0	O75794	-1.10026	1.10026	0.000717275	10	O75794	CDC123	Cell division cycle protein 123 homolog	CD123_HUMAN	1	-53.3566	0.466434	6	0	NA	NA	NA	1	0.091	NO	36	TRUE	CD123_HUMAN_WC[+C2+H3+N+O]ELIPGAEFR_	0.703194	1950.71	2.99973e-05	0.000909592	0.0786079	0.25	4.52292	0.150764	-0.112867	1502	0.379747	0.000330579	0.909	1.26827	76	1.26827	1.26827	1.26827	1.26827	1.26827
_RPLILQLIFSK_	_RPLILQLIFSK_	RPLILQLIFSK	5 / 0	P50570	0.976507	0.976507	8.32316e-07	30	P50570	DNM2	Dynamin-2	DYN2_HUMAN	1	96.7695	1.96769	5	0	NA	NA	NA	4	0.091	NO	63.3	TRUE	DYN2_HUMAN_RPLILQLIFSK_	0.630954	5.00105	0.000108136	0.002142	0.151993	1	3.96603	0.132201	0.100173	405	0.667722	0.0526316	0.909	1.26636	77	1.96463	0.982317	0.982317	0.940356	1.26636
_MKVELC[+C2+H3+N+O]_	_MKVELC[+C2+H3+N+O]_	MKVELC	6 / 0	P83731	-1.03338	1.03338	1.75064e-14	40	P83731	RPL24	60S ribosomal protein L24	RL24_HUMAN	1	-51.1435	0.488565	6	0	NA	NA	NA	1	0	YES	59.9	TRUE	RL24_HUMAN_MKVELC[+C2+H3+N+O]_	0.474504	2837.55	0.00607147	0.0285448	0.34392	0.25	2.21671	0.0738902	-0.106007	47	0.631857	0.157895	1	1.26154	78	5.59395	0.932325	0.901454	0.917732	1.26154
_SNAHYNLQNAFNLAEQHLGLTK_	_SNAHYNLQNAFNLAEQHLGLTK_	SNAHYNLQNAFNLAEQHLGLTK	6 / 0	Q01082	0.944228	0.944228	0.00103561	30	Q01082	SPTBN1	Spectrin beta chain, non-erythrocytic 1	SPTB2_HUMAN	1	92.4159	1.92416	6	0	NA	NA	NA	1	0.182	NO	61.1	TRUE	SPTB2_HUMAN_SNAHYNLQNAFNLAEQHLGLTK_	0.690634	2087.74	1.21481e-05	0.000447812	0.0746201	0.25	4.91549	0.16385	0.0968614	1619	0.644515	0.000330579	0.818	1.26053	79	2.66309	0.887697	0.715634	0.852546	1.26053
_GASIAHC[+C2+H3+N+O]PNSNLSLSSGFLNVLEVLK_	_GASIAHC[+C2+H3+N+O]PNSNLSLSSGFLNVLEVLK_	GASIAHCPNSNLSLSSGFLNVLEVLK	6 / 0	Q9Y2T3	0.742349	0.742349	0.00123085	20	Q9Y2T3	GDA	Guanine deaminase	GUAD_HUMAN	1	67.2898	1.6729	6	0	NA	NA	NA	2	0.091	NO	78	TRUE	GUAD_HUMAN_GASIAHC[+C2+H3+N+O]PNSNLSLSSGFLNVLEVLK_	0.663733	139.715	3.45473e-05	0.000999209	0.0727449	0.5	4.46159	0.14872	0.0761521	1693	0.822785	0.000330579	0.909	1.25631	80	8.7678	0.797073	0.726789	0.782617	1.25631
_WDLSPEQIK_	_WDLSPEQIK_	WDLSPEQIK	6 / 0	Q9BYT8	-0.731614	0.731614	5.23774e-07	20	Q9BYT8	NLN	Neurolysin, mitochondrial	NEUL_HUMAN	1	-39.777	0.60223	6	0	NA	NA	NA	1	0	NO	29	TRUE	NEUL_HUMAN_WDLSPEQIK_	0.625891	1679.87	0.000216266	0.00330402	0.157021	0.25	3.66501	0.122167	-0.0750509	372	0.305907	0.000330579	1	1.25592	81	1.25592	1.25592	1.25592	1.25592	1.25592
_MDLNSEQAEQLER_	_MDLNSEQAEQLER_	MDLNSEQAEQLER	6 / 0	Q52LJ0	-0.768074	0.768074	1.06934e-08	20	Q52LJ0	FAM98B	Protein FAM98B	FA98B_HUMAN	1	-41.2799	0.587201	6	0	NA	NA	NA	1	0	NO	68.2	TRUE	FA98B_HUMAN_MDLNSEQAEQLER_	0.59276	2215.09	0.000557122	0.00623443	0.199272	0.25	3.25405	0.108468	-0.078791	209	0.719409	0.0526316	1	1.25567	82	1.25567	1.25567	1.25567	1.25567	1.25567
_MNVAEVDK_	_MNVAEVDK_	MNVAEVDK	6 / 0	P63220	-0.71268	0.71268	4.33289e-11	40	P63220	RPS21	40S ribosomal protein S21	RS21_HUMAN	1	-38.9815	0.610185	6	0	NA	NA	NA	1	0.182	YES	74.7	TRUE	RS21_HUMAN_MNVAEVDK_	0.554829	1928.3	0.00119809	0.0100361	0.259081	0.25	2.92151	0.0973836	-0.0731086	99	0.787975	0.263158	0.818	1.25256	83	5.65323	1.13065	1.17127	1.12701	1.25256
_GVEIEGPLSTETNWDIAHM_	_GVEIEGPLSTETNWDIAHM_	GVEIEGPLSTETNWDIAHM	6 / 0	P28070	-0.724047	0.724047	1.91389e-06	20	P28070	PSMB4	Proteasome subunit beta type-4	PSB4_HUMAN	1	-39.4603	0.605397	6	0	NA	NA	NA	2	0	YES	55.3	TRUE	PSB4_HUMAN_GVEIEGPLSTETNWDIAHM_	0.617437	953.218	0.000215346	0.00330402	0.142952	0.5	3.66686	0.122229	-0.0742746	469	0.583333	0.000330579	1	1.24781	84	5.41645	0.902742	0.85011	0.888057	1.24781
_WVGEDSTYK_	_WVGEDSTYK_	WVGEDSTYK	6 / 0	P61313	-0.546448	0.546448	9.72496e-11	28	P61313	RPL15	60S ribosomal protein L15	RL15_HUMAN	1	-31.5296	0.684704	6	0	NA	NA	NA	1	0.091	YES	52.9	TRUE	RL15_HUMAN_WVGEDSTYK_	0.549158	125768	0.0011338	0.00975405	0.250303	0.25	2.94546	0.0981821	-0.0560561	113	0.558017	0.157895	0.909	1.24699	85	4.23978	1.41326	1.24699	1.38107	1.85242
_WDGVPFILR_	_WDGVPFILR_	WDGVPFILR	6 / 0	P11413	-1.38843	1.38843	3.62385e-08	24	P11413	G6PD	Glucose-6-phosphate 1-dehydrogenase	G6PD_HUMAN	1	-61.802	0.38198	6	0	NA	NA	NA	1	0	NO	74.4	TRUE	G6PD_HUMAN_WDGVPFILR_	0.555762	1621.74	0.000958829	0.00870817	0.186021	0.25	3.01826	0.100609	-0.142429	247	0.78481	0.105263	1	1.24684	86	3.62544	0.90636	0.835476	0.88517	1.24684
_WLPAGTGPQAF_	_WLPAGTGPQAF_	WLPAGTGPQAF	6 / 0	P50552	-1.14895	1.14895	3.00832e-05	10	P50552	VASP	Vasodilator-stimulated phosphoprotein	VASP_HUMAN	1	-54.9046	0.450954	6	0	NA	NA	NA	1	0.182	YES	54.2	TRUE	VASP_HUMAN_WLPAGTGPQAF_	0.710725	2775.75	2.25339e-05	0.000740035	0.113042	0.25	4.64716	0.154905	-0.117862	758	0.57173	0.000330579	0.818	1.24627	87	4.82306	0.964612	0.931846	0.950156	1.24627
_WLLDGISSGK_	_WLLDGISSGK_	WLLDGISSGK	6 / 0	Q9NP74	-1.01558	1.01558	4.83092e-07	20	Q9NP74	PALMD	Palmdelphin	PALMD_HUMAN	1	-50.5372	0.494628	6	0	NA	NA	NA	1	0	NO	39.7	TRUE	PALMD_HUMAN_WLLDGISSGK_	0.619032	18003.6	0.000265381	0.0038085	0.157899	0.25	3.57613	0.119204	-0.104181	364	0.418776	0.000330579	1	1.24415	88	1.24415	1.24415	1.24415	1.24415	1.24415
_MLAEDELR_	_MLAEDELR_	MLAEDELR	6 / 0	P84077	-1.16888	1.16888	3.49782e-08	20	P84077	ARF1	ADP-ribosylation factor 1	ARF1_HUMAN	1	-55.5235	0.444765	6	0	NA	NA	NA	1	0	NO	80.1	FALSE	ARF1_HUMAN_MLAEDELR_	0.515708	968.53	0.00298421	0.0183119	0.186405	0.25	2.52517	0.0841723	-0.119907	245	0.844937	0.210526	1	1.2422	89	7.23722	0.904652	0.854077	0.892996	1.2422
_LVLVNAVYFR_	_LVLVNAVYFR_	LVLVNAVYFR	5 / 0	P35237	0.485227	0.485227	2.13872e-10	24	P35237	SERPINB6	Serpin B6	SPB6_HUMAN	1	39.9806	1.39981	5	0	NA	NA	NA	2	0	NO	61.2	TRUE	SPB6_HUMAN_LVLVNAVYFR_	0.529495	0.0775512	0.00183096	0.0129406	0.241746	0.5	2.73732	0.091244	0.0497759	122	0.64557	0.105263	1	1.24113	90	2.01273	1.00637	1.00637	0.978601	1.24113
_TLVAHYPPVQVLFEK_	_TLVAHYPPVQVLFEK_	TLVAHYPPVQVLFEK	6 / 0	P52701	0.578289	0.578289	0.0018932	20	P52701	MSH6	DNA mismatch repair protein Msh6	MSH6_HUMAN	1	49.3078	1.49308	6	0	NA	NA	NA	2	0.091	NO	47.4	TRUE	MSH6_HUMAN_TLVAHYPPVQVLFEK_	0.684247	809966	4.25612e-05	0.00114307	0.0680701	0.5	4.37099	0.1457	0.0593224	1886	0.5	0.000330579	0.909	1.241	91	2.77076	0.923588	0.88867	0.890863	1.241
_WQDVLPVAR_	_WQDVLPVAR_	WQDVLPVAR	6 / 0	Q5R3I4	-0.856345	0.856345	5.46427e-12	28	Q5R3I4	TTC38	Tetratricopeptide repeat protein 38	TTC38_HUMAN	1	-44.765	0.55235	6	0	NA	NA	NA	1	0.091	NO	52.5	TRUE	TTC38_HUMAN_WQDVLPVAR_	0.587283	69893.6	0.000645131	0.0067774	0.281562	0.25	3.19035	0.106345	-0.0878461	70	0.553797	0.0526316	0.909	1.23613	92	1.23613	1.23613	1.23613	1.23613	1.23613
_MSADVPLVVEYK_	_MSADVPLVVEYK_	MSADVPLVVEYK	6 / 0	P12004	-1.50049	1.50049	1.00573e-07	20	P12004	PCNA	Proliferating cell nuclear antigen	PCNA_HUMAN	1	-64.6567	0.353433	6	0	NA	NA	NA	1	0.273	YES	92	TRUE	PCNA_HUMAN_MSADVPLVVEYK_	0.653306	1766.6	9.07445e-05	0.00189554	0.174938	0.25	4.04218	0.134739	-0.153924	290	0.970464	0.157895	0.727	1.23453	93	4.83633	0.806055	0.777094	0.777777	1.23453
_MVDVVEKEDVNEAIR_	_MVDVVEKEDVNEAIR_	MVDVVEKEDVNEAIR	6 / 0	P33993	-1.52303	1.52303	5.02547e-07	30	P33993	MCM7	DNA replication licensing factor MCM7	MCM7_HUMAN	1	-65.2046	0.347954	6	0	NA	NA	NA	1	0.091	NO	68.7	TRUE	MCM7_HUMAN_MVDVVEKEDVNEAIR_	0.646067	9298.67	0.000115078	0.00218531	0.157471	0.25	3.93901	0.1313	-0.156237	369	0.724684	0.000330579	0.909	1.23442	94	5.01727	1.00345	0.916252	0.988298	1.23442
_WEVLDSL_	_WEVLDSL_	WEVLDSL	6 / 0	Q9NZI8	-1.49529	1.49529	0.000310699	10	Q9NZI8	IGF2BP1	Insulin-like growth factor 2 mRNA-binding protein 1	IF2B1_HUMAN	1	-64.529	0.35471	6	0	NA	NA	NA	1	0	YES	23.6	TRUE	IF2B1_HUMAN_WEVLDSL_	0.683892	2321.05	0.000163703	0.00287626	0.0876915	0.25	3.78594	0.126198	-0.15339	1221	0.248945	0.000330579	1	1.23142	95	1.23142	1.23142	1.23142	1.23142	1.23142
_MILLEVNNR_	_MILLEVNNR_	MILLEVNNR	6 / 0	O15144	-0.945173	0.945173	7.13701e-08	20	O15144	ARPC2	Actin-related protein 2/3 complex subunit 2	ARPC2_HUMAN	1	-48.0633	0.519367	6	0	NA	NA	NA	1	0	NO	66.3	TRUE	ARPC2_HUMAN_MILLEVNNR_	0.497697	2080.28	0.00375023	0.021046	0.178662	0.25	2.42594	0.0808647	-0.0969584	273	0.699367	0.210526	1	1.22387	96	5.41999	1.355	1.1967	1.27068	2.19789
_VWDAVSGDELMTL_	_VWDAVSGDELMTL_	VWDAVSGDELMTL	6 / 0	Q9Y3F4	-0.684507	0.684507	1.0751e-07	20	Q9Y3F4	STRAP	Serine-threonine kinase receptor-associated protein	STRAP_HUMAN	1	-37.7781	0.622219	6	0	NA	NA	NA	1	0.091	YES	78.6	TRUE	STRAP_HUMAN_VWDAVSGDELMTL_	0.582276	14341.1	0.000471798	0.00551676	0.174214	0.25	3.32624	0.110875	-0.0702185	295	0.829114	0.105263	0.909	1.22275	97	1.97676	0.98838	0.98838	0.960189	1.22275
_MGPGAASGGERPNLK_	_MGPGAASGGERPNLK_	MGPGAASGGERPNLK	6 / 0	Q9H0U4	-0.97632	0.97632	4.39407e-14	44	Q9H0U4	RAB1B	Ras-related protein Rab-1B	RAB1B_HUMAN	1	-49.1725	0.508275	6	0	NA	NA	NA	1	0.091	NO	68.2	FALSE	RAB1B_HUMAN_MGPGAASGGERPNLK_	0.549337	1684.53	0.00137103	0.0108299	0.333928	0.25	2.86295	0.0954318	-0.100153	49	0.719409	0.0526316	0.909	1.22199	98	2.01453	1.00726	1.00726	0.984108	1.22199
_MDPLTGLNR_	_MDPLTGLNR_	MDPLTGLNR	6 / 0	O60506	-1.23369	1.23369	1.8679e-06	24	O60506	SYNCRIP	Heterogeneous nuclear ribonucleoprotein Q	HNRPQ_HUMAN	1	-57.4772	0.425228	6	0	NA	NA	NA	1	0.091	YES	43.8	TRUE	HNRPQ_HUMAN_MDPLTGLNR_	0.641514	1691.44	0.000133207	0.00247948	0.143216	0.25	3.87547	0.129182	-0.126555	465	0.462025	0.000330579	0.909	1.21716	99	3.04528	1.01509	1.13942	0.984815	1.21716
_VLIAAHGNSLR_	_VLIAAHGNSLR_	VLIAAHGNSLR	6 / 0	P18669	0.558764	0.558764	1.13239e-16	52	P18669	PGAM1	Phosphoglycerate mutase 1	PGAM1_HUMAN	1	47.3007	1.47301	6	0	NA	NA	NA	2	0.273	NO	81.5	FALSE	PGAM1_HUMAN_VLIAAHGNSLR_	0.52783	162.949	0.0019043	0.0133088	0.39865	0.5	2.72027	0.0906755	0.0573195	28	0.859705	0.210526	0.727	1.2164	100	5.91033	0.738791	0.657773	0.707182	1.2164
_WIDFVR_	_WIDFVR_	WIDFVR	6 / 0	P05455	-0.902866	0.902866	1.05335e-06	20	P05455	SSB	Lupus La protein	LA_HUMAN	1	-46.5177	0.534823	6	0	NA	NA	NA	1	0.091	NO	67.2	TRUE	LA_HUMAN_WIDFVR_	0.637277	3330.82	0.000152317	0.00274739	0.149436	0.25	3.81725	0.127242	-0.0926184	421	0.708861	0.000330579	0.909	1.21281	101	2.85413	0.951378	0.963095	0.925294	1.21281
_C[+C2+H3+N+O]PEALFQPSFLGM_	_C[+C2+H3+N+O]PEALFQPSFLGM_	CPEALFQPSFLGM	6 / 0	P63261	-0.572196	0.572196	3.79951e-09	60	P63261	ACTG1	Actin, cytoplasmic 2	ACTG_HUMAN	1	-32.7408	0.672592	6	0	NA	NA	NA	2	0.818	YES	92.3	FALSE	ACTG_HUMAN_C[+C2+H3+N+O]PEALFQPSFLGM_	0.582005	0.927036	0.000475382	0.00551676	0.210507	0.5	3.32296	0.110765	-0.0586974	189	0.973629	0.842105	0.182	1.21047	102	18.6909	0.623028	0.726332	0.521422	1.21047
_WGDAGAE_	_WGDAGAE_	WGDAGAE	6 / 0	P04406	-0.867798	0.867798	6.00703e-17	36	P04406	GAPDH	Glyceraldehyde-3-phosphate dehydrogenase	G3P_HUMAN	1	-45.2018	0.547982	6	0	NA	NA	NA	1	0.818	YES	93.1	TRUE	G3P_HUMAN_WGDAGAE_	0.422684	0.189209	0.0159475	0.0464825	0.405534	0.25	1.79731	0.0599102	-0.089021	24	0.982068	1	0.182	1.21042	103	24.0761	0.85986	0.960079	0.751251	1.47196
_WGTDEEKFITIFGTR_	_WGTDEEKFITIFGTR_	WGTDEEKFITIFGTR	6 / 0	P08758	-1.90341	1.90341	8.45302e-12	30	P08758	ANXA5	Annexin A5	ANXA5_HUMAN	1	-73.2689	0.267311	6	0	NA	NA	NA	1	0.545	NO	84.7	TRUE	ANXA5_HUMAN_WGTDEEKFITIFGTR_	0.696074	4436.38	1.94314e-05	0.000676499	0.276825	0.25	4.7115	0.15705	-0.195257	75	0.89346	0.157895	0.455	1.20935	104	5.43073	0.543073	0.516598	0.506435	1.20935
_MLFKDDYPSSPPK_	_MLFKDDYPSSPPK_	MLFKDDYPSSPPK	6 / 0	P63279	-1.37779	1.37779	4.48407e-06	25	P63279	UBE2I	SUMO-conjugating enzyme UBC9	UBC9_HUMAN	1	-61.5193	0.384807	6	0	NA	NA	NA	1	0.182	NO	62.7	TRUE	UBC9_HUMAN_MLFKDDYPSSPPK_	0.668782	6724.89	5.34522e-05	0.00128833	0.133708	0.25	4.27203	0.142401	-0.141338	548	0.661392	0.000330579	0.818	1.20669	105	1.20669	1.20669	1.20669	1.20669	1.20669
_AILDETKGDYEK_	_AILDETKGDYEK_	AILDETKGDYEK	6 / 0	P04083	-0.590396	0.590396	1.94126e-17	56	P04083	ANXA1	Annexin A1	ANXA1_HUMAN	1	-33.584	0.66416	6	0	NA	NA	NA	2	0.182	YES	79.2	TRUE	ANXA1_HUMAN_AILDETKGDYEK_	0.462431	1.8788e+12	0.00770375	0.0314848	0.417798	0.5	2.1133	0.0704433	-0.0605644	17	0.835443	0.210526	0.818	1.20351	106	6.61749	0.945356	0.875452	0.892107	1.63889
_WGDAGAEYVVEST_	_WGDAGAEYVVEST_	WGDAGAEYVVEST	6 / 0	P04406	-2.13151	2.13151	4.21831e-17	40	P04406	GAPDH	Glyceraldehyde-3-phosphate dehydrogenase	G3P_HUMAN	1	-77.178	0.22822	6	0	NA	NA	NA	1	0.818	YES	93.1	TRUE	G3P_HUMAN_WGDAGAEYVVEST_	0.411808	37.4025	0.0191889	0.0513713	0.409372	0.25	1.71695	0.0572317	-0.218655	22	0.982068	1	0.182	1.20159	107	24.0761	0.85986	0.960079	0.751251	1.47196
_KAILC[+C2+H3+N+O]LLLGGVER_	_KAILC[+C2+H3+N+O]LLLGGVER_	KAILCLLLGGVER	5 / 0	P25205	0.663254	0.663254	0.0001483	29	P25205	MCM3	DNA replication licensing factor MCM3	MCM3_HUMAN	1	58.3651	1.58365	5	0	NA	NA	NA	3	0.182	NO	74.6	TRUE	MCM3_HUMAN_KAILC[+C2+H3+N+O]LLLGGVER_	0.644406	0.0981237	6.88007e-05	0.0015693	0.0957215	0.75	4.16241	0.138747	0.0680384	1038	0.78692	0.0526316	0.818	1.2004	108	2.36887	0.789624	0.596767	0.742622	1.2004
_MGFNIGVR_	_MGFNIGVR_	MGFNIGVR	6 / 0	O43617	-0.989133	0.989133	3.35708e-06	20	O43617	TRAPPC3	Trafficking protein particle complex subunit 3	TPPC3_HUMAN	1	-49.6219	0.503781	6	0	NA	NA	NA	1	0	NO	43.9	TRUE	TPPC3_HUMAN_MGFNIGVR_	0.592107	1230.18	0.000449846	0.00535257	0.136851	0.25	3.34694	0.111565	-0.101468	522	0.46308	0.000330579	1	1.19994	109	1.19994	1.19994	1.19994	1.19994	1.19994
_WTC[+C2+H3+N+O]C[+C2+H3+N+O]ALLAGSEYLK_	_WTC[+C2+H3+N+O]C[+C2+H3+N+O]ALLAGSEYLK_	WTCCALLAGSEYLK	6 / 0	O15371	-1.32734	1.32734	4.84573e-07	20	O15371	EIF3D	Eukaryotic translation initiation factor 3 subunit D	EIF3D_HUMAN	1	-60.1499	0.398501	6	0	NA	NA	NA	1	0.182	NO	49.3	TRUE	EIF3D_HUMAN_WTC[+C2+H3+N+O]C[+C2+H3+N+O]ALLAGSEYLK_	0.658207	2114.26	7.69903e-05	0.00168304	0.157866	0.25	4.11356	0.137119	-0.136162	365	0.520042	0.000330579	0.818	1.19914	110	1.99915	0.999574	0.999574	0.97945	1.19914
_IAQPGDHVSVTGIFLPILR_	_IAQPGDHVSVTGIFLPILR_	IAQPGDHVSVTGIFLPILR	6 / 0	P33993	0.484736	0.484736	0.00991743	56	P33993	MCM7	DNA replication licensing factor MCM7	MCM7_HUMAN	1	39.933	1.39933	6	0	NA	NA	NA	1	0.091	NO	68.7	TRUE	MCM7_HUMAN_IAQPGDHVSVTGIFLPILR_	0.643144	333.044	7.1848e-05	0.00160802	0.05009	0.25	4.14359	0.13812	0.0497255	3019	0.724684	0.000330579	0.909	1.19887	111	5.01727	1.00345	0.916252	0.988298	1.23442
_LPFAAAQIGNSFR_	_LPFAAAQIGNSFR_	LPFAAAQIGNSFR	4 / 0	P41250	0.472423	0.472423	3.16899e-08	32	P41250	GARS	Glycine--tRNA ligase	GARS_HUMAN	1	38.7438	1.38744	4	0	NA	NA	NA	3	0.091	NO	65	TRUE	GARS_HUMAN_LPFAAAQIGNSFR_	0.541259	477.116	0.00137935	0.01085	0.187477	0.75	2.86033	0.0953442	0.0484624	241	0.685654	0.157895	0.909	1.19787	112	5.31383	0.885639	0.760845	0.852013	1.28239
_NMAEQIIQEIYSQ_	_NMAEQIIQEIYSQ_	NMAEQIIQEIYSQ	6 / 0	P29401	-0.498701	0.498701	1.0801e-11	32	P29401	TKT	Transketolase	TKT_HUMAN	1	-29.2256	0.707744	6	0	NA	NA	NA	1	0.727	YES	82.8	TRUE	TKT_HUMAN_NMAEQIIQEIYSQ_	0.589104	9.03611	0.000389151	0.0049474	0.274163	0.25	3.40988	0.113663	-0.0511581	79	0.873418	0.631579	0.273	1.19337	113	13.0071	0.650356	0.632459	0.60607	1.19337
_NTEEYIDGALSGHLGEVLIR_	_NTEEYIDGALSGHLGEVLIR_	NTEEYIDGALSGHLGEVLIR	4 / 0	P62306	-1.22268	1.22268	0.000437819	20	P62306	SNRPF	Small nuclear ribonucleoprotein F	RUXF_HUMAN	1	-57.1514	0.428486	4	0	NA	NA	NA	1	0	YES	75.6	TRUE	RUXF_HUMAN_NTEEYIDGALSGHLGEVLIR_	0.560191	8.46018e+63	0.000855221	0.00824517	0.0839676	0.25	3.06792	0.102264	-0.125426	1327	0.797468	0.105263	1	1.19303	114	2.92456	0.974853	0.875815	0.96338	1.19303
_IGYPKPALLHSTFFPALQGAQTK_	_IGYPKPALLHSTFFPALQGAQTK_	IGYPKPALLHSTFFPALQGAQTK	6 / 0	P23381	0.521402	0.521402	7.09262e-08	40	P23381	WARS	Tryptophan--tRNA ligase, cytoplasmic	SYWC_HUMAN	1	43.5349	1.43535	6	0	NA	NA	NA	1	0.364	NO	74.5	TRUE	SYWC_HUMAN_IGYPKPALLHSTFFPALQGAQTK_	0.610812	2220.1	0.000204835	0.00323603	0.17873	0.25	3.6886	0.122953	0.0534867	272	0.785865	0.263158	0.636	1.19154	115	7.38238	0.820265	0.780027	0.784424	1.19154
_LKNDIEEQETLLGTIMPEEESAK_	_LKNDIEEQETLLGTIMPEEESAK_	LKNDIEEQETLLGTIMPEEESAK	6 / 0	Q92878	-0.500799	0.500799	0.00200851	15	Q92878	RAD50	DNA repair protein RAD50	RAD50_HUMAN	1	-29.3285	0.706715	6	0	NA	NA	NA	1	0.091	NO	44.4	TRUE	RAD50_HUMAN_LKNDIEEQETLLGTIMPEEESAK_	0.679438	586.299	9.72189e-05	0.00196528	0.0674282	0.25	4.01225	0.133742	-0.0513733	1920	0.468354	0.000330579	0.909	1.19101	116	1.93818	0.96909	0.96909	0.943338	1.19101
_WVEQHLGPQFVER_	_WVEQHLGPQFVER_	WVEQHLGPQFVER	6 / 0	Q8TCD5	-1.12823	1.12823	6.0478e-07	30	Q8TCD5	NT5C	5'(3')-deoxyribonucleotidase, cytosolic type	NT5C_HUMAN	1	-54.2524	0.457476	6	0	NA	NA	NA	1	0	NO	57.7	TRUE	NT5C_HUMAN_WVEQHLGPQFVER_	0.587692	156439	0.00063817	0.0067774	0.15546	0.25	3.19506	0.106502	-0.115737	381	0.60865	0.000330579	1	1.19001	117	1.19001	1.19001	1.19001	1.19001	1.19001
_APGPGLAQGLPQLHSLVLR_	_APGPGLAQGLPQLHSLVLR_	APGPGLAQGLPQLHSLVLR	6 / 0	Q8N1G4	0.537386	0.537386	1.38528e-06	28	Q8N1G4	LRRC47	Leucine-rich repeat-containing protein 47	LRC47_HUMAN	1	45.134	1.45134	6	0	NA	NA	NA	1	0	NO	54.2	TRUE	LRC47_HUMAN_APGPGLAQGLPQLHSLVLR_	0.571055	297.717	0.000641626	0.0067774	0.146462	0.25	3.19272	0.106424	0.0551264	439	0.57173	0.000330579	1	1.18433	118	2.05442	1.02721	1.02721	1.01512	1.18433
_MNVSPDVNYEELAR_	_MNVSPDVNYEELAR_	MNVSPDVNYEELAR	6 / 0	P17980	-1.25392	1.25392	7.34506e-07	20	P17980	PSMC3	26S proteasome regulatory subunit 6A	PRS6A_HUMAN	1	-58.0692	0.419308	6	0	NA	NA	NA	1	0.182	NO	78.6	TRUE	PRS6A_HUMAN_MNVSPDVNYEELAR_	0.65178	7325.02	9.54555e-05	0.00196528	0.15335	0.25	4.0202	0.134007	-0.12863	390	0.829114	0.000330579	0.818	1.18354	119	1.84393	0.921963	0.921963	0.884077	1.18354
_MTGAAEQIK_	_MTGAAEQIK_	MTGAAEQIK	6 / 0	P13693	-0.852321	0.852321	1.42617e-07	20	P13693	TPT1	Translationally-controlled tumor protein	TCTP_HUMAN	1	-44.6107	0.553893	6	0	NA	NA	NA	1	0	YES	72.1	FALSE	TCTP_HUMAN_MTGAAEQIK_	0.54651	1962.36	0.00146823	0.0110704	0.171146	0.25	2.83321	0.0944402	-0.0874333	304	0.760549	0.0526316	1	1.18075	120	1.95878	0.97939	0.97939	0.958466	1.18075
_WGDAGAEYVVE_	_WGDAGAEYVVE_	WGDAGAEYVVE	6 / 0	P04406	-2.09696	2.09696	4.17106e-17	44	P04406	GAPDH	Glyceraldehyde-3-phosphate dehydrogenase	G3P_HUMAN	1	-76.6249	0.233751	6	0	NA	NA	NA	1	0.818	YES	93.1	TRUE	G3P_HUMAN_WGDAGAEYVVE_	0.395662	232.225	0.0275796	0.0626201	0.409494	0.25	1.55941	0.0519804	-0.215111	21	0.982068	1	0.182	1.17988	121	24.0761	0.85986	0.960079	0.751251	1.47196
_MNVAEVDKVTGR_	_MNVAEVDKVTGR_	MNVAEVDKVTGR	6 / 0	P63220	-0.883502	0.883502	2.15605e-18	56	P63220	RPS21	40S ribosomal protein S21	RS21_HUMAN	1	-45.795	0.54205	6	0	NA	NA	NA	1	0.182	YES	74.7	TRUE	RS21_HUMAN_MNVAEVDKVTGR_	0.394944	2428.28	0.0252813	0.059967	0.441659	0.25	1.5972	0.05324	-0.0906319	11.5	0.787975	0.263158	0.818	1.17798	122	5.65323	1.13065	1.17127	1.12701	1.25256
_WMGGAELSDDGR_	_WMGGAELSDDGR_	WMGGAELSDDGR	6 / 0	P48147	-0.876704	0.876704	0.000953766	20	P48147	PREP	Prolyl endopeptidase	PPCE_HUMAN	1	-45.539	0.54461	6	0	NA	NA	NA	1	0	NO	52.7	TRUE	PPCE_HUMAN_WMGGAELSDDGR_	0.608889	4452.48	0.000356096	0.00464901	0.075514	0.25	3.44843	0.114948	-0.0899346	1585	0.555907	0.000330579	1	1.17751	123	1.8666	0.9333	0.9333	0.900783	1.17751
_WSDLLSDLQK_	_WSDLLSDLQK_	WSDLLSDLQK	6 / 0	P08237	-1.6641	1.6641	4.84299e-05	10	P08237	PFKM	ATP-dependent 6-phosphofructokinase, muscle type	PFKAM_HUMAN	1	-68.4458	0.315542	6	0	NA	NA	NA	1	0.091	YES	46.3	TRUE	PFKAM_HUMAN_WSDLLSDLQK_	0.659492	2430.97	0.000182699	0.00306671	0.107872	0.25	3.73826	0.124609	-0.170707	817	0.488397	0.000330579	0.909	1.17717	124	1.17717	1.17717	1.17717	1.17717	1.17717
_WSSLAC[+C2+H3+N+O]NIALDAVK_	_WSSLAC[+C2+H3+N+O]NIALDAVK_	WSSLACNIALDAVK	6 / 0	P49368	-1.49751	1.49751	7.1881e-13	28	P49368	CCT3	T-complex protein 1 subunit gamma	TCPG_HUMAN	1	-64.5836	0.354164	6	0	NA	NA	NA	1	0.273	NO	79.8	TRUE	TCPG_HUMAN_WSSLAC[+C2+H3+N+O]NIALDAVK_	0.560446	1751.05	0.000849567	0.00823288	0.303585	0.25	3.0708	0.10236	-0.153619	63	0.841772	0.157895	0.727	1.17669	125	5.88713	0.735891	0.685172	0.719263	1.17669
_WFVLDAETR_	_WFVLDAETR_	WFVLDAETR	6 / 0	Q9HC35	-0.716044	0.716044	0.000433755	15	Q9HC35	EML4	Echinoderm microtubule-associated protein-like 4	EMAL4_HUMAN	1	-39.1236	0.608764	6	0	NA	NA	NA	1	0	NO	39.6	TRUE	EMAL4_HUMAN_WFVLDAETR_	0.614241	5728.47	0.00039325	0.00496179	0.0840689	0.25	3.40533	0.113511	-0.0734537	1324	0.417722	0.000330579	1	1.17664	126	1.17664	1.17664	1.17664	1.17664	1.17664
_MVVPLAC[+C2+H3+N+O]LLTPLK_	_MVVPLAC[+C2+H3+N+O]LLTPLK_	MVVPLACLLTPLK	6 / 0	Q15437	-1.33047	1.33047	4.64936e-05	20	Q15437	SEC23B	Protein transport protein Sec23B	SC23B_HUMAN	1	-60.2361	0.397639	6	0	NA	NA	NA	1	0.091	NO	38.2	TRUE	SC23B_HUMAN_MVVPLAC[+C2+H3+N+O]LLTPLK_	0.630414	4528.31	0.000188461	0.00310795	0.108315	0.25	3.72478	0.124159	-0.136483	813	0.402954	0.000330579	0.909	1.17557	127	3.05902	1.01967	1.10155	1.00416	1.17557
_WDYQPDIC[+C2+H3+N+O]K_	_WDYQPDIC[+C2+H3+N+O]K_	WDYQPDICK	6 / 0	O15541	-0.674579	0.674579	9.2385e-06	20	O15541	RNF113A	RING finger protein 113A	R113A_HUMAN	1	-37.3485	0.626515	6	0	NA	NA	NA	1	0	NO	19.5	FALSE	R113A_HUMAN_WDYQPDIC[+C2+H3+N+O]K_	0.588475	55260.4	0.000625007	0.00675292	0.12586	0.25	3.20412	0.106804	-0.0692	615	0.205696	0.000330579	1	1.17366	128	1.17366	1.17366	1.17366	1.17366	1.17366
_MSEQLDLPVR_	_MSEQLDLPVR_	MSEQLDLPVR	6 / 0	O95373	-1.73417	1.73417	0.000381525	20	O95373	IPO7	Importin-7	IPO7_HUMAN	1	-69.9417	0.300583	6	0	NA	NA	NA	1	0.182	YES	50.5	TRUE	IPO7_HUMAN_MSEQLDLPVR_	0.66567	2348.34	5.95996e-05	0.00140059	0.0854619	0.25	4.22476	0.140825	-0.177895	1292	0.5327	0.000330579	0.818	1.17146	129	5.44875	0.778393	0.77575	0.759358	1.17146
_M[+O]NVAEVDK_	_M[+O]NVAEVDK_	MNVAEVDK	5 / 0	P63220	0.609552	0.609552	4.15277e-06	35	P63220	RPS21	40S ribosomal protein S21	RS21_HUMAN	1	52.5785	1.52579	5	0	NA	NA	NA	2	0.182	YES	74.7	TRUE	RS21_HUMAN_M[+O]NVAEVDK_	0.542087	0.491352	0.00135157	0.0107667	0.134542	0.5	2.86916	0.0956387	0.0625294	540	0.787975	0.263158	0.818	1.17127	130	5.65323	1.13065	1.17127	1.12701	1.25256
_MALVLER_	_MALVLER_	MALVLER	6 / 0	Q3LXA3	-0.616562	0.616562	0.00337674	15	Q3LXA3	TKFC	Triokinase/FMN cyclase	TKFC_HUMAN	1	-34.7777	0.652223	6	0	NA	NA	NA	1	0	NO	54.6	TRUE	TKFC_HUMAN_MALVLER_	0.627919	2200.63	0.000347159	0.0045992	0.0617876	0.25	3.45947	0.115316	-0.0632485	2201	0.575949	0.000330579	1	1.17088	131	1.17088	1.17088	1.17088	1.17088	1.17088
_VFKDDDDVVIGK_	_VFKDDDDVVIGK_	VFKDDDDVVIGK	6 / 0	O15144	-0.532282	0.532282	3.18342e-13	52	O15144	ARPC2	Actin-related protein 2/3 complex subunit 2	ARPC2_HUMAN	1	-30.854	0.69146	6	0	NA	NA	NA	2	0	YES	66.3	TRUE	ARPC2_HUMAN_VFKDDDDVVIGK_	0.374234	3.37101e+16	0.0348477	0.0718349	0.312428	0.5	1.45783	0.0485942	-0.0546029	56	0.699367	0.210526	1	1.16953	132	5.41999	1.355	1.1967	1.27068	2.19789
_WAEFEWENK_	_WAEFEWENK_	WAEFEWENK	6 / 0	P53618	-0.7602	0.7602	0.000144043	20	P53618	COPB1	Coatomer subunit beta	COPB_HUMAN	1	-40.9585	0.590415	6	0	NA	NA	NA	1	0.091	YES	58.3	TRUE	COPB_HUMAN_WAEFEWENK_	0.622322	8721.26	0.000185457	0.00308546	0.0960377	0.25	3.73176	0.124392	-0.0779833	1031	0.614979	0.000330579	0.909	1.16924	133	2.93244	0.977479	0.910847	0.968254	1.16924
_MLLC[+C2+H3+N+O]EAVAAVMAK_	_MLLC[+C2+H3+N+O]EAVAAVMAK_	MLLCEAVAAVMAK	6 / 0	P54136	-1.76231	1.76231	7.46917e-07	20	P54136	RARS	Arginine--tRNA ligase, cytoplasmic	SYRC_HUMAN	1	-70.5225	0.294775	6	0	NA	NA	NA	1	0	NO	63.3	TRUE	SYRC_HUMAN_MLLC[+C2+H3+N+O]EAVAAVMAK_	0.566793	1225.35	0.000885943	0.00840185	0.153168	0.25	3.05259	0.101753	-0.180783	392	0.667722	0.000330579	1	1.16894	134	2.97203	0.990677	0.921462	0.98292	1.16894
_MLDAEDIVGTARPDEK_	_MLDAEDIVGTARPDEK_	MLDAEDIVGTARPDEK	6 / 0	P12814	-1.5267	1.5267	9.15874e-12	35	P12814	ACTN1	Alpha-actinin-1	ACTN1_HUMAN	1	-65.293	0.34707	6	0	NA	NA	NA	1	0.273	NO	53.9	TRUE	ACTN1_HUMAN_MLDAEDIVGTARPDEK_	0.601425	2516.45	0.000439348	0.00529468	0.275954	0.25	3.35719	0.111906	-0.156613	77	0.568565	0.105263	0.727	1.16821	135	3.11033	0.777582	0.704704	0.742224	1.16821
_VNTAQC[+C2+H3+N+O]PLPLFTC[+C2+H3+N+O]L_	_VNTAQC[+C2+H3+N+O]PLPLFTC[+C2+H3+N+O]L_	VNTAQCPLPLFTCL	6 / 0	P47712	-0.908914	0.908914	0.00194618	10	P47712	PLA2G4A	Cytosolic phospholipase A2	PA24A_HUMAN	1	-46.7414	0.532586	6	0	NA	NA	NA	1	0	YES	29.5	TRUE	PA24A_HUMAN_VNTAQC[+C2+H3+N+O]PLPLFTC[+C2+H3+N+O]L_	0.777949	311799	0.00038764	0.0049474	0.0677704	0.25	3.41157	0.113719	-0.0932388	1903	0.311181	0.000330579	1	1.16781	136	2.12143	1.06072	1.06072	1.0553	1.16781
_NM[+O]AEQIIQEIYSQIQSK_	_NM[+O]AEQIIQEIYSQIQSK_	NMAEQIIQEIYSQIQSK	5 / 0	P29401	1.07705	1.07705	1.08323e-05	30	P29401	TKT	Transketolase	TKT_HUMAN	1	110.972	2.10972	5	0	NA	NA	NA	2	0.727	NO	82.8	TRUE	TKT_HUMAN_NM[+O]AEQIIQEIYSQIQSK_	0.623205	4098.97	0.000138988	0.00256172	0.124132	0.5	3.85702	0.128567	0.110487	632	0.873418	0.631579	0.273	1.166	137	13.0071	0.650356	0.632459	0.60607	1.19337
_AMTTGAIAAMLSTILYSR_	_AMTTGAIAAMLSTILYSR_	AMTTGAIAAMLSTILYSR	5 / 0	P20618	0.725001	0.725001	5.75922e-09	48	P20618	PSMB1	Proteasome subunit beta type-1	PSB1_HUMAN	1	65.2901	1.6529	5	0	NA	NA	NA	3	0.182	NO	70.1	TRUE	PSB1_HUMAN_AMTTGAIAAMLSTILYSR_	0.529128	96.7685	0.00184693	0.012956	0.205991	0.75	2.73355	0.0911184	0.0743725	196	0.739451	0.210526	0.818	1.16334	138	6.2529	0.781613	0.722644	0.763064	1.16334
_MLLVDELR_	_MLLVDELR_	MLLVDELR	6 / 0	P18085	-1.03536	1.03536	5.41139e-11	24	P18085	ARF4	ADP-ribosylation factor 4	ARF4_HUMAN	1	-51.2105	0.487895	6	0	NA	NA	NA	1	0	NO	41.1	TRUE	ARF4_HUMAN_MLLVDELR_	0.487095	1650.16	0.00469335	0.0245779	0.256667	0.25	2.32852	0.0776172	-0.10621	106	0.433544	0.0526316	1	1.16181	139	1.16181	1.16181	1.16181	1.16181	1.16181
_MEAFVVYR_	_MEAFVVYR_	MEAFVVYR	6 / 0	Q14914	-1.28636	1.28636	2.54756e-06	20	Q14914	PTGR1	Prostaglandin reductase 1	PTGR1_HUMAN	1	-59.0016	0.409984	6	0	NA	NA	NA	1	0	NO	70.5	TRUE	PTGR1_HUMAN_MEAFVVYR_	0.574883	1414.34	0.000890822	0.00840185	0.139847	0.25	3.05021	0.101674	-0.131958	499	0.743671	0.000330579	1	1.16069	140	2.95273	0.984244	0.899494	0.976746	1.16069
_WLPDVTRPEGK_	_WLPDVTRPEGK_	WLPDVTRPEGK	6 / 0	Q09028	-0.473043	0.473043	2.04931e-17	48	Q09028	RBBP4	Histone-binding protein RBBP4	RBBP4_HUMAN	1	-27.9556	0.720444	6	0	NA	NA	NA	1	0	YES	74.6	TRUE	RBBP4_HUMAN_WLPDVTRPEGK_	0.365153	1.79704e+08	0.0398787	0.0775301	0.41721	0.25	1.39926	0.046642	-0.0485259	18	0.78692	0.105263	1	1.16042	141	1.98159	0.990793	0.990793	0.976164	1.16042
_MVNDAEK_	_MVNDAEK_	MVNDAEK	6 / 0	P11021	-1.26345	1.26345	2.91625e-09	35	P11021	HSPA5	Endoplasmic reticulum chaperone BiP	BIP_HUMAN	1	-58.3454	0.416546	6	0	NA	NA	NA	2	0.182	NO	79.7	TRUE	BIP_HUMAN_MVNDAEK_	0.539019	730.998	0.00211617	0.0144144	0.213379	0.5	2.67445	0.0891483	-0.129608	180	0.840717	0.210526	0.818	1.15957	142	6.57556	0.821944	0.808278	0.806272	1.15957
_WMAPEVVTR_	_WMAPEVVTR_	WMAPEVVTR	6 / 0	Q13153	-0.573847	0.573847	0.00593955	15	Q13153	PAK1	Serine/threonine-protein kinase PAK 1	PAK1_HUMAN	1	-32.8177	0.671823	6	0	NA	NA	NA	1	0.091	YES	27	FALSE	PAK1_HUMAN_WMAPEVVTR_	0.646204	7235.71	0.000152624	0.00274739	0.0556562	0.25	3.81638	0.127213	-0.0588667	2619	0.28481	0.000330579	0.909	1.15693	143	1.15693	1.15693	1.15693	1.15693	1.15693
_SWLQQEGHLSEEEMAR_	_SWLQQEGHLSEEEMAR_	SWLQQEGHLSEEEMAR	6 / 0	P22102	-0.526584	0.526584	0.00252672	30	P22102	GART	Trifunctional purine biosynthetic protein adenosine-3	PUR2_HUMAN	1	-30.5803	0.694197	6	0	NA	NA	NA	1	0	YES	64.6	TRUE	PUR2_HUMAN_SWLQQEGHLSEEEMAR_	0.582515	147.059	0.000468671	0.00551676	0.0649361	0.25	3.32913	0.110971	-0.0540183	2028	0.681435	0.000330579	1	1.15473	144	4.66573	0.933145	0.954752	0.921981	1.15473
_MVQDGDFVR_	_MVQDGDFVR_	MVQDGDFVR	6 / 0	Q96AY3	-1.10228	1.10228	1.22526e-07	20	Q96AY3	FKBP10	Peptidyl-prolyl cis-trans isomerase FKBP10	FKB10_HUMAN	1	-53.4221	0.465779	6	0	NA	NA	NA	1	0.091	NO	61.9	TRUE	FKB10_HUMAN_MVQDGDFVR_	0.546098	1484.36	0.00148289	0.0111069	0.172794	0.25	2.82889	0.0942964	-0.113075	296	0.652954	0.105263	0.909	1.15314	145	4.39301	0.878601	0.797894	0.867681	1.15314
_MHGGGPTVTAGLPLPK_	_MHGGGPTVTAGLPLPK_	MHGGGPTVTAGLPLPK	6 / 0	P11586	-1.29627	1.29627	3.38679e-07	25	P11586	MTHFD1	C-1-tetrahydrofolate synthase, cytoplasmic	C1TC_HUMAN	1	-59.2822	0.407178	6	0	NA	NA	NA	1	0.182	NO	77.5	TRUE	C1TC_HUMAN_MHGGGPTVTAGLPLPK_	0.595275	1521.11	0.000520362	0.00592895	0.161755	0.25	3.28369	0.109456	-0.132975	345	0.817511	0.105263	0.818	1.14981	146	7.90993	0.790993	0.743458	0.77775	1.14981
_WQETC[+C2+H3+N+O]VDAIKVPEK_	_WQETC[+C2+H3+N+O]VDAIKVPEK_	WQETCVDAIKVPEK	6 / 0	Q9UHR4	-0.745851	0.745851	0.000636757	20	Q9UHR4	BAIAP2L1	Brain-specific angiogenesis inhibitor 1-associated protein 2-like protein 1	BI2L1_HUMAN	1	-40.3684	0.596316	6	0	NA	NA	NA	1	0	NO	57.9	TRUE	BI2L1_HUMAN_WQETC[+C2+H3+N+O]VDAIKVPEK_	0.590094	30984	0.000598542	0.00658044	0.0799007	0.25	3.22291	0.10743	-0.0765114	1460	0.610759	0.000330579	1	1.14893	147	1.14893	1.14893	1.14893	1.14893	1.14893
_LMEPIYLVEIQ_	_LMEPIYLVEIQ_	LMEPIYLVEIQ	6 / 0	P13639	-0.560569	0.560569	7.60001e-09	48	P13639	EEF2	Elongation factor 2	EF2_HUMAN	1	-32.1965	0.678035	6	0	NA	NA	NA	1	0.545	YES	80	TRUE	EF2_HUMAN_LMEPIYLVEIQ_	0.428613	3031.92	0.0143821	0.0436099	0.20298	0.25	1.84218	0.061406	-0.0575046	203	0.843882	0.789474	0.455	1.14854	148	21.3718	0.736958	0.84133	0.663017	1.56642
_WIVGDFDSPSGR_	_WIVGDFDSPSGR_	WIVGDFDSPSGR	6 / 0	Q9NYU2	-1.0307	1.0307	1.21116e-05	20	Q9NYU2	UGGT1	UDP-glucose:glycoprotein glucosyltransferase 1	UGGG1_HUMAN	1	-51.0528	0.489472	6	0	NA	NA	NA	1	0.091	YES	50.3	TRUE	UGGG1_HUMAN_WIVGDFDSPSGR_	0.610336	89630.7	0.000341672	0.00458815	0.12292	0.25	3.46639	0.115546	-0.105732	645	0.530591	0.000330579	0.909	1.14852	149	4.22697	0.845394	0.814422	0.831717	1.14852
_AMEGIFMKPSELLK_	_AMEGIFMKPSELLK_	AMEGIFMKPSELLK	6 / 0	Q99470	-0.733251	0.733251	0.00406781	34	Q99470	SDF2	Stromal cell-derived factor 2	SDF2_HUMAN	1	-39.8453	0.601547	6	0	NA	NA	NA	1	0	NO	36.5	TRUE	SDF2_HUMAN_AMEGIFMKPSELLK_	0.587443	18152.6	0.000511812	0.00590065	0.059766	0.25	3.29089	0.109696	-0.0752188	2318	0.385021	0.000330579	1	1.14636	150	1.14636	1.14636	1.14636	1.14636	1.14636
_IFC[+C2+H3+N+O]C[+C2+H3+N+O]HGGLSPDLQSM[+O]EQIR_	_IFC[+C2+H3+N+O]C[+C2+H3+N+O]HGGLSPDLQSM[+O]EQIR_	IFCCHGGLSPDLQSMEQIR	6 / 0	P62136	0.468571	0.468571	0.00461179	20	P62136	PPP1CA	Serine/threonine-protein phosphatase PP1-alpha catalytic subunit	PP1A_HUMAN	1	38.3738	1.38374	6	0	NA	NA	NA	1	0	NO	76.1	FALSE	PP1A_HUMAN_IFC[+C2+H3+N+O]C[+C2+H3+N+O]HGGLSPDLQSM[+O]EQIR_	0.579138	10146.3	0.00051474	0.00590065	0.0584033	0.25	3.28841	0.109614	0.0480672	2417	0.802743	0.000330579	1	1.14521	151	2.71166	0.903887	0.803748	0.888765	1.14521
_MAQFDAK_	_MAQFDAK_	MAQFDAK	6 / 0	P26641	-0.943951	0.943951	1.11563e-11	40	P26641	EEF1G	Elongation factor 1-gamma	EF1G_HUMAN	1	-48.0193	0.519807	6	0	NA	NA	NA	1	0.091	NO	73.9	TRUE	EF1G_HUMAN_MAQFDAK_	0.433267	660.252	0.0132453	0.0417063	0.273812	0.25	1.87794	0.0625979	-0.096833	80	0.779536	0.210526	0.909	1.14501	152	8.78896	0.878896	0.846334	0.860648	1.14501
_WFKEEQLPLR_	_WFKEEQLPLR_	WFKEEQLPLR	6 / 0	Q9H788	-1.26875	1.26875	6.60181e-10	29	Q9H788	SH2D4A	SH2 domain-containing protein 4A	SH24A_HUMAN	1	-58.4981	0.415019	6	0	NA	NA	NA	1	0	NO	44.1	TRUE	SH24A_HUMAN_WFKEEQLPLR_	0.500655	6587.33	0.0048352	0.0248572	0.229508	0.25	2.31559	0.0771862	-0.130152	143	0.46519	0.0526316	1	1.14388	153	1.14388	1.14388	1.14388	1.14388	1.14388
_ALASLGKPLHPLLVVAPNQLK_	_ALASLGKPLHPLLVVAPNQLK_	ALASLGKPLHPLLVVAPNQLK	3 / 0	Q9BQ52	0.472836	0.472836	0.000691303	44	Q9BQ52	ELAC2	Zinc phosphodiesterase ELAC protein 2	RNZ2_HUMAN	1	38.7835	1.38784	3	0	NA	NA	NA	1	0	NO	55.4	TRUE	RNZ2_HUMAN_ALASLGKPLHPLLVVAPNQLK_	0.550625	29934	0.0010927	0.00959936	0.0790083	0.25	2.9615	0.0987167	0.0485048	1492	0.584388	0.0526316	1	1.14371	154	1.93192	0.965962	0.965962	0.949467	1.14371
_NNQFQALLQYADPVSAQ_	_NNQFQALLQYADPVSAQ_	NNQFQALLQYADPVSAQ	6 / 0	P26599	-0.54759	0.54759	3.22607e-09	44	P26599	PTBP1	Polypyrimidine tract-binding protein 1	PTBP1_HUMAN	1	-31.5838	0.684162	6	0	NA	NA	NA	2	0.091	YES	65.7	TRUE	PTBP1_HUMAN_NNQFQALLQYADPVSAQ_	0.43636	168680810161523	0.0125324	0.0407677	0.212283	0.5	1.90197	0.0633989	-0.0561733	185	0.693038	0.263158	0.909	1.14341	155	7.22022	0.902528	0.821749	0.890199	1.14341
_ALKDPNAFLFDHLLTLKPVK_	_ALKDPNAFLFDHLLTLKPVK_	ALKDPNAFLFDHLLTLKPVK	5 / 0	Q7L2H7	0.82736	0.82736	9.38302e-05	25	Q7L2H7	EIF3M	Eukaryotic translation initiation factor 3 subunit M	EIF3M_HUMAN	1	77.4435	1.77444	5	0	NA	NA	NA	3	0.182	NO	57.8	TRUE	EIF3M_HUMAN_ALKDPNAFLFDHLLTLKPVK_	0.604324	7.64973	0.000317777	0.00432912	0.100691	0.75	3.49788	0.116596	0.0848728	948	0.609705	0.105263	0.818	1.14312	156	2.68585	0.895284	0.874479	0.874167	1.14312
_MVQEAEKY_	_MVQEAEKY_	MVQEAEKY	6 / 0	P0DMV8;P0DMV9	-0.971265	0.971265	1.11702e-12	40	P0DMV8;P0DMV9	HSPA1A;HSPA1B	Heat shock 70 kDa protein 1A;Heat shock 70 kDa protein 1B	HS71A_HUMAN;HS71B_HUMAN	1	-48.9941	0.510059	6	0	NA	NA	NA	1	0.455	YES	0.01	FALSE	HS71A_HUMAN;HS71B_HUMAN_MVQEAEKY_	0.628275	3187.92	0.000201192	0.00323603	0.298799	0.25	3.69639	0.123213	-0.0996349	65	0.000105485	0.157895	0.545	1.14104	157	6.15831	0.684257	0.601291	0.657659	1.14104
_GLEDDEDMTLTR_	_GLEDDEDMTLTR_	GLEDDEDMTLTR	6 / 0	Q13404	-0.693849	0.693849	0.00434898	15	Q13404	UBE2V1	Ubiquitin-conjugating enzyme E2 variant 1	UB2V1_HUMAN	1	-38.1797	0.618203	6	0	NA	NA	NA	1	0.182	YES	59.2	FALSE	UB2V1_HUMAN_GLEDDEDMTLTR_	0.667506	5853.79	7.63332e-05	0.00168304	0.0590403	0.25	4.11729	0.137243	-0.0711768	2377	0.624473	0.000330579	0.818	1.14089	158	2.74392	0.914641	0.951813	0.890924	1.14089
_KFHHTIGGSR_	_KFHHTIGGSR_	KFHHTIGGSR	5 / 0	P61313	0.46873	0.46873	1.85192e-07	35	P61313	RPL15	60S ribosomal protein L15	RL15_HUMAN	1	38.389	1.38389	5	0	NA	NA	NA	1	0.091	YES	52.9	TRUE	RL15_HUMAN_KFHHTIGGSR_	0.508345	8.85695e+06	0.00297219	0.0183119	0.168309	0.25	2.52692	0.0842308	0.0480835	319	0.558017	0.157895	0.909	1.14037	159	4.23978	1.41326	1.24699	1.38107	1.85242
_RVIISAPSADAPM[+O]FVMGVNHEK_	_RVIISAPSADAPM[+O]FVMGVNHEK_	RVIISAPSADAPMFVMGVNHEK	6 / 0	P04406	0.649469	0.649469	6.75868e-12	44	P04406	GAPDH	Glyceraldehyde-3-phosphate dehydrogenase	G3P_HUMAN	1	56.859	1.56859	6	0	NA	NA	NA	1	0.818	NO	93.1	TRUE	G3P_HUMAN_RVIISAPSADAPM[+O]FVMGVNHEK_	0.426884	3.78244e+06	0.0148249	0.0442392	0.279253	0.25	1.82901	0.0609669	0.0666242	72	0.982068	1	0.182	1.13972	160	24.0761	0.85986	0.960079	0.751251	1.47196
_TTVEDFC[+C2+H3+N+O]MK_	_TTVEDFC[+C2+H3+N+O]MK_	TTVEDFCMK	6 / 0	Q9Y295	-0.492006	0.492006	4.49423e-05	24	Q9Y295	DRG1	Developmentally-regulated GTP-binding protein 1	DRG1_HUMAN	1	-28.8964	0.711036	6	0	NA	NA	NA	1	0	NO	63.2	TRUE	DRG1_HUMAN_TTVEDFC[+C2+H3+N+O]MK_	0.557011	7680.19	0.000928566	0.00855733	0.108684	0.25	3.03219	0.101073	-0.0504712	805	0.666667	0.000330579	1	1.13967	161	1.13967	1.13967	1.13967	1.13967	1.13967
_WADPIEDPDPEVMAK_	_WADPIEDPDPEVMAK_	WADPIEDPDPEVMAK	6 / 0	O60506	-1.66589	1.66589	5.24975e-06	10	O60506	SYNCRIP	Heterogeneous nuclear ribonucleoprotein Q	HNRPQ_HUMAN	1	-68.4849	0.315151	6	0	NA	NA	NA	1	0.091	YES	43.8	TRUE	HNRPQ_HUMAN_WADPIEDPDPEVMAK_	0.619844	3307.25	0.000434975	0.00528037	0.131997	0.25	3.36154	0.112051	-0.170891	563	0.462025	0.000330579	0.909	1.13942	162	3.04528	1.01509	1.13942	0.984815	1.21716
_PLLEAVPK_	_PLLEAVPK_	PLLEAVPK	5 / 0	Q16543	0.503945	0.503945	1.74321e-05	20	Q16543	CDC37	Hsp90 co-chaperone Cdc37	CDC37_HUMAN	1	41.8086	1.41809	5	0	NA	NA	NA	1	0	YES	64.6	TRUE	CDC37_HUMAN_PLLEAVPK_	0.508071	13.3368	0.00299031	0.0183119	0.118966	0.25	2.52428	0.0841428	0.051696	688	0.681435	0.105263	1	1.13867	163	2.42533	1.21266	1.21266	1.2104	1.28666
_MSVIWDK_	_MSVIWDK_	MSVIWDK	6 / 0	Q16555	-0.792193	0.792193	7.79084e-05	20	Q16555	DPYSL2	Dihydropyrimidinase-related protein 2	DPYL2_HUMAN	1	-42.2535	0.577465	6	0	NA	NA	NA	1	0	NO	64.7	FALSE	DPYL2_HUMAN_MSVIWDK_	0.566569	1808.9	0.000891048	0.00840185	0.10271	0.25	3.0501	0.10167	-0.0812653	916	0.682489	0.000330579	1	1.1386	164	2.22536	1.11268	1.11268	1.11238	1.1386
_MISDAIPELK_	_MISDAIPELK_	MISDAIPELK	6 / 0	P40926	-1.21805	1.21805	0.000247266	15	P40926	MDH2	Malate dehydrogenase, mitochondrial	MDHM_HUMAN	1	-57.0138	0.429862	6	0	NA	NA	NA	1	0	NO	72.8	TRUE	MDHM_HUMAN_MISDAIPELK_	0.58778	2196.31	0.00079976	0.00787195	0.0901709	0.25	3.09704	0.103235	-0.124951	1170	0.767932	0.000330579	1	1.13763	165	4.48124	0.896249	0.855069	0.887623	1.13763
_DVYIVQDLMETDLYK_	_DVYIVQDLMETDLYK_	DVYIVQDLMETDLYK	6 / 0	P28482	-0.493654	0.493654	1.44341e-07	24	P28482	MAPK1	Mitogen-activated protein kinase 1	MK01_HUMAN	1	-28.9776	0.710224	6	0	NA	NA	NA	1	0	NO	63.9	FALSE	MK01_HUMAN_DVYIVQDLMETDLYK_	0.507359	9745.14	0.00303786	0.0184827	0.171015	0.25	2.51743	0.0839144	-0.0506403	306	0.674051	0.0526316	1	1.13701	166	2.13744	1.06872	1.06872	1.06654	1.13701
_IKVVNVELPIEAN_	_IKVVNVELPIEAN_	IKVVNVELPIEAN	5 / 0	Q92598	-0.523888	0.523888	0.000162703	20	Q92598	HSPH1	Heat shock protein 105 kDa	HS105_HUMAN	1	-30.4505	0.695495	5	0	NA	NA	NA	1	0	YES	60.6	TRUE	HS105_HUMAN_IKVVNVELPIEAN_	0.539039	114924	0.00145621	0.011039	0.0947151	0.25	2.83677	0.0945592	-0.0537418	1059	0.639241	0.0526316	1	1.1358	167	3.52296	0.880741	0.832329	0.866806	1.1358
_WTEYGLTFTEK_	_WTEYGLTFTEK_	WTEYGLTFTEK	6 / 0	P21796	-0.720747	0.720747	0.00249232	10	P21796	VDAC1	Voltage-dependent anion-selective channel protein 1	VDAC1_HUMAN	1	-39.3217	0.606783	6	0	NA	NA	NA	1	0	NO	60.8	TRUE	VDAC1_HUMAN_WTEYGLTFTEK_	0.605005	5959.74	0.000648045	0.0067774	0.0650849	0.25	3.18839	0.10628	-0.0739361	2023	0.64135	0.000330579	1	1.13535	168	1.96095	0.980474	0.980474	0.968164	1.13535
_ALIEVLQPLIA_	_ALIEVLQPLIA_	ALIEVLQPLIA	5 / 0	P23381	-0.76663	0.76663	1.12641e-11	32	P23381	WARS	Tryptophan--tRNA ligase, cytoplasmic	SYWC_HUMAN	1	-41.2211	0.587789	5	0	NA	NA	NA	2	0.364	YES	74.5	TRUE	SYWC_HUMAN_ALIEVLQPLIA_	0.54219	24.3868	0.00134817	0.0107667	0.273708	0.5	2.87026	0.0956752	-0.0786429	81	0.785865	0.263158	0.636	1.13485	169	7.38238	0.820265	0.780027	0.784424	1.19154
_LVVPGLLGSM_	_LVVPGLLGSM_	LVVPGLLGSM	6 / 0	Q9UK99	-0.574128	0.574128	0.000652092	20	Q9UK99	FBXO3	F-box only protein 3	FBX3_HUMAN	1	-32.8308	0.671692	6	0	NA	NA	NA	1	0	YES	21	TRUE	FBX3_HUMAN_LVVPGLLGSM_	0.564754	2797.53	0.000758897	0.00758893	0.0796423	0.25	3.11982	0.103994	-0.0588955	1468	0.221519	0.000330579	1	1.13452	170	1.13452	1.13452	1.13452	1.13452	1.13452
_MLISILTER_	_MLISILTER_	MLISILTER	6 / 0	P12429	-0.850329	0.850329	0.000677489	20	P12429	ANXA3	Annexin A3	ANXA3_HUMAN	1	-44.5342	0.554658	6	0	NA	NA	NA	1	0.091	NO	62.5	TRUE	ANXA3_HUMAN_MLISILTER_	0.61717	2924.82	0.000280307	0.00393265	0.0792274	0.25	3.55237	0.118412	-0.087229	1486	0.659283	0.000330579	0.909	1.13443	171	1.13443	1.13443	1.13443	1.13443	1.13443
_WLQLQIPR_	_WLQLQIPR_	WLQLQIPR	6 / 0	Q06323	-1.25769	1.25769	2.62212e-10	28	Q06323	PSME1	Proteasome activator complex subunit 1	PSME1_HUMAN	1	-58.1788	0.418212	6	0	NA	NA	NA	1	0	YES	77.5	TRUE	PSME1_HUMAN_WLQLQIPR_	0.479258	154992	0.0063742	0.029086	0.239534	0.25	2.19557	0.0731858	-0.129017	124	0.817511	0.0526316	1	1.13324	172	1.86566	0.93283	0.93283	0.911047	1.13324
_RDFNHINVELSLLGK_	_RDFNHINVELSLLGK_	RDFNHINVELSLLGK	6 / 0	P32969	0.67174	0.67174	0.000231777	50	P32969	RPL9	60S ribosomal protein L9	RL9_HUMAN	1	59.2993	1.59299	6	0	NA	NA	NA	2	0.182	NO	70.8	TRUE	RL9_HUMAN_RDFNHINVELSLLGK_	0.627589	6.23618	0.000120688	0.00226892	0.0908732	0.5	3.91834	0.130611	0.0689088	1152	0.746835	0.000330579	0.818	1.13231	173	1.85852	0.92926	0.92926	0.906805	1.13231
_LVKPGNQNTQVTEAW_	_LVKPGNQNTQVTEAW_	LVKPGNQNTQVTEAW	6 / 0	Q9UQ80	-1.17558	1.17558	1.65054e-10	24	Q9UQ80	PA2G4	Proliferation-associated protein 2G4	PA2G4_HUMAN	1	-55.7294	0.442706	6	0	NA	NA	NA	1	0.091	YES	83.8	TRUE	PA2G4_HUMAN_LVKPGNQNTQVTEAW_	0.463792	1656.63	0.00750284	0.0310006	0.244559	0.25	2.12477	0.0708258	-0.120594	121	0.883966	0.157895	0.909	1.13009	174	6.32896	0.904137	0.844645	0.89534	1.13009
_TEC[+C2+H3+N+O]YGYALGDATR_	_TEC[+C2+H3+N+O]YGYALGDATR_	TECYGYALGDATR	3 / 0	P53041	-0.783126	0.783126	0.00178656	5	P53041	PPP5C	Serine/threonine-protein phosphatase 5	PPP5_HUMAN	1	-41.8894	0.581106	3	0	NA	NA	NA	2	0	NO	44.7	TRUE	PPP5_HUMAN_TEC[+C2+H3+N+O]YGYALGDATR_	0.715007	7.15243e+07	0.00125506	0.0102247	0.0686995	0.5	2.90134	0.0967112	-0.0803352	1851	0.471519	0.0526316	1	1.12926	175	1.82472	0.912361	0.912361	0.886203	1.12926
_MYPGIADR_	_MYPGIADR_	MYPGIADR	6 / 0	P63261	-1.49934	1.49934	7.68493e-10	24	P63261	ACTG1	Actin, cytoplasmic 2	ACTG_HUMAN	1	-64.6284	0.353716	6	0	NA	NA	NA	2	0.818	YES	92.3	FALSE	ACTG_HUMAN_MYPGIADR_	0.521553	1646.48	0.00220427	0.0148001	0.227859	0.5	2.65673	0.0885578	-0.153806	146	0.973629	0.842105	0.182	1.12866	176	18.6909	0.623028	0.726332	0.521422	1.21047
_MVIITGPPEAQ_	_MVIITGPPEAQ_	MVIITGPPEAQ	6 / 0	O00425	-0.724907	0.724907	0.0082978	5	O00425	IGF2BP3	Insulin-like growth factor 2 mRNA-binding protein 3	IF2B3_HUMAN	1	-39.4964	0.605036	6	0	NA	NA	NA	1	0	YES	56.3	FALSE	IF2B3_HUMAN_MVIITGPPEAQ_	0.885468	1069.9	0.000654211	0.00679509	0.0520259	0.25	3.18428	0.106143	-0.0743629	2879	0.593882	0.000330579	1	1.12702	177	2.21489	1.10745	1.10745	1.10727	1.12702
_SESSSHEDYIR_	_SESSSHEDYIR_	SESSSHEDYIR	6 / 0	P53004	-0.493656	0.493656	2.82896e-14	48	P53004	BLVRA	Biliverdin reductase A	BIEA_HUMAN	1	-28.9777	0.710223	6	0	NA	NA	NA	2	0	YES	64.9	TRUE	BIEA_HUMAN_SESSSHEDYIR_	0.378176	1.78632e+17	0.0328303	0.0692829	0.338709	0.5	1.48372	0.0494575	-0.0506405	48	0.684599	0.105263	1	1.12543	178	4.16194	0.832388	0.752223	0.81914	1.12543
_WDAWNELK_	_WDAWNELK_	WDAWNELK	6 / 0	P07108	-1.14595	1.14595	1.07298e-12	40	P07108	DBI	Acyl-CoA-binding protein	ACBP_HUMAN	1	-54.8109	0.451891	6	0	NA	NA	NA	1	0	NO	70.1	TRUE	ACBP_HUMAN_WDAWNELK_	0.43862	842208	0.0135755	0.0422246	0.299235	0.25	1.86724	0.0622415	-0.117555	64	0.739451	0.0526316	1	1.12334	179	2.11385	1.05692	1.05692	1.05484	1.12334
_MLLYTEVTR_	_MLLYTEVTR_	MLLYTEVTR	6 / 0	P31150	-1.07943	1.07943	6.73189e-08	20	P31150	GDI1	Rab GDP dissociation inhibitor alpha	GDIA_HUMAN	1	-52.6783	0.473217	6	0	NA	NA	NA	1	0.091	NO	75.8	FALSE	GDIA_HUMAN_MLLYTEVTR_	0.512359	1846.42	0.0027175	0.017227	0.179297	0.25	2.56583	0.0855277	-0.11073	269	0.799578	0.105263	0.909	1.12063	180	3.52194	0.880485	0.873615	0.864745	1.12063
_MSGFNETDDLKR_	_MSGFNETDDLKR_	MSGFNETDDLKR	6 / 0	P13797	-1.04431	1.04431	8.91155e-11	40	P13797	PLS3	Plastin-3	PLST_HUMAN	1	-51.5123	0.484877	6	0	NA	NA	NA	1	0.091	YES	77.1	TRUE	PLST_HUMAN_MSGFNETDDLKR_	0.485918	2080.11	0.00558244	0.0271187	0.251251	0.25	2.25318	0.0751059	-0.107128	110	0.813291	0.105263	0.909	1.12017	181	6.09835	0.871193	0.873456	0.853315	1.12017
_FNFLNPNDPYHAYYR_	_FNFLNPNDPYHAYYR_	FNFLNPNDPYHAYYR	5 / 0	Q15459	0.597906	0.597906	0.00444928	35	Q15459	SF3A1	Splicing factor 3A subunit 1	SF3A1_HUMAN	1	51.3518	1.51352	5	0	NA	NA	NA	1	0.091	NO	54.9	TRUE	SF3A1_HUMAN_FNFLNPNDPYHAYYR_	0.598724	547.431	0.000294487	0.00407083	0.0587927	0.25	3.53093	0.117698	0.0613347	2391	0.579114	0.000330579	0.909	1.11932	182	2.01786	1.00893	1.00893	1.00287	1.11932
_WAPELAPLK_	_WAPELAPLK_	WAPELAPLK	6 / 0	P60981	-1.11475	1.11475	1.55062e-16	44	P60981	DSTN	Destrin	DEST_HUMAN	1	-53.823	0.46177	6	0	NA	NA	NA	1	0.091	YES	60	TRUE	DEST_HUMAN_WAPELAPLK_	0.436129	2.03608e+07	0.0141795	0.043275	0.395237	0.25	1.84834	0.0616113	-0.114354	29	0.632911	0.0526316	0.909	1.11814	183	1.83988	0.919939	0.919939	0.898334	1.11814
_MFLLVGAPK_	_MFLLVGAPK_	MFLLVGAPK	6 / 0	P06756	-0.964598	0.964598	0.00235749	20	P06756	ITGAV	Integrin alpha-V	ITAV_HUMAN	1	-48.7579	0.512421	6	0	NA	NA	NA	1	0	NO	30.4	TRUE	ITAV_HUMAN_MFLLVGAPK_	0.574744	1632.81	0.00089397	0.00840185	0.0656888	0.25	3.04868	0.101623	-0.098951	1986	0.320675	0.000330579	1	1.11639	184	1.11639	1.11639	1.11639	1.11639	1.11639
_LYQTDPSGTYHAW_	_LYQTDPSGTYHAW_	LYQTDPSGTYHAW	6 / 0	O14818	-0.998756	0.998756	2.22369e-07	20	O14818	PSMA7	Proteasome subunit alpha type-7	PSA7_HUMAN	1	-49.9569	0.500431	6	0	NA	NA	NA	1	0.091	YES	73	FALSE	PSA7_HUMAN_LYQTDPSGTYHAW_	0.504776	8443.78	0.00444432	0.0237973	0.166323	0.25	2.35219	0.0784065	-0.102455	325	0.770042	0.157895	0.909	1.11503	185	4.76312	0.793854	0.749125	0.781688	1.11503
_AHQANQLYPFAISLIESVR_	_AHQANQLYPFAISLIESVR_	AHQANQLYPFAISLIESVR	5 / 0	Q14204	0.563049	0.563049	1.19919e-06	20	Q14204	DYNC1H1	Cytoplasmic dynein 1 heavy chain 1	DYHC1_HUMAN	1	47.7389	1.47739	5	0	NA	NA	NA	1	0.545	NO	62.6	TRUE	DYHC1_HUMAN_AHQANQLYPFAISLIESVR_	0.608784	289.814	0.000217926	0.00330402	0.148028	0.25	3.66169	0.122056	0.0577591	430	0.660338	0.368421	0.455	1.11422	186	10.5823	0.587903	0.56563	0.559822	1.11422
_MLFDYLADK_	_MLFDYLADK_	MLFDYLADK	6 / 0	P60228	-1.67919	1.67919	0.00019738	15	P60228	EIF3E	Eukaryotic translation initiation factor 3 subunit E	EIF3E_HUMAN	1	-68.7741	0.312259	6	0	NA	NA	NA	1	0.182	NO	51.5	TRUE	EIF3E_HUMAN_MLFDYLADK_	0.643129	2047.59	0.000167948	0.00289671	0.0926174	0.25	3.77482	0.125827	-0.172255	1107	0.543249	0.000330579	0.818	1.1135	187	4.55391	0.910781	0.93071	0.897399	1.1135
_KAAAPAPEEEMDEC[+C2+H3+N+O]_	_KAAAPAPEEEMDEC[+C2+H3+N+O]_	KAAAPAPEEEMDEC	6 / 0	P26641	-0.633845	0.633845	0.000451518	20	P26641	EEF1G	Elongation factor 1-gamma	EF1G_HUMAN	1	-35.5543	0.644457	6	0	NA	NA	NA	1	0.091	YES	73.9	TRUE	EF1G_HUMAN_KAAAPAPEEEMDEC[+C2+H3+N+O]_	0.594384	3556.95	0.000422075	0.00522038	0.0836331	0.25	3.37461	0.112487	-0.0650214	1344	0.779536	0.000330579	0.909	1.11247	188	8.78896	0.878896	0.846334	0.860648	1.14501
_M[+O]VVESAYEVIK_	_M[+O]VVESAYEVIK_	MVVESAYEVIK	6 / 0	P07195	0.470854	0.470854	1.2642e-15	40	P07195	LDHB	L-lactate dehydrogenase B chain	LDHB_HUMAN	1	38.593	1.38593	6	0	NA	NA	NA	1	0.545	NO	80.2	TRUE	LDHB_HUMAN_M[+O]VVESAYEVIK_	0.349824	3.03137e+08	0.0496828	0.0872842	0.372455	0.25	1.30379	0.0434598	0.0483015	35	0.845992	0.684211	0.455	1.11154	189	17.3206	0.753071	0.81303	0.713178	1.11154
_EFIEDC[+C2+H3+N+O]EFTVLATR_	_EFIEDC[+C2+H3+N+O]EFTVLATR_	EFIEDCEFTVLATR	4 / 0	Q9Y678	-0.50722	0.50722	0.000219343	15	Q9Y678	COPG1	Coatomer subunit gamma-1	COPG1_HUMAN	1	-29.6423	0.703577	4	0	NA	NA	NA	2	0.091	YES	56.3	TRUE	COPG1_HUMAN_EFIEDC[+C2+H3+N+O]EFTVLATR_	0.52827	2545.58	0.00225257	0.014964	0.0914719	0.5	2.64732	0.0882441	-0.0520319	1138	0.593882	0.157895	0.909	1.11133	190	4.47035	0.894071	0.906224	0.884673	1.11133
_SVLLTGYLEYLIK_	_SVLLTGYLEYLIK_	SVLLTGYLEYLIK	5 / 0	Q16719	0.548913	0.548913	2.15887e-16	36	Q16719	KYNU	Kynureninase	KYNU_HUMAN	1	46.2983	1.46298	5	0	NA	NA	NA	1	0.182	NO	71.6	TRUE	KYNU_HUMAN_SVLLTGYLEYLIK_	0.420284	0.645558	0.0166205	0.0475053	0.391644	0.25	1.77936	0.0593118	0.056309	32	0.755274	0.157895	0.818	1.11012	191	6.85902	0.762113	0.741551	0.749325	1.11012
_MLDAEDIVNTARPDEK_	_MLDAEDIVNTARPDEK_	MLDAEDIVNTARPDEK	6 / 0	O43707	-1.83152	1.83152	1.97634e-19	44	O43707	ACTN4	Alpha-actinin-4	ACTN4_HUMAN	1	-71.9032	0.280968	6	0	NA	NA	NA	1	0.818	NO	85	TRUE	ACTN4_HUMAN_MLDAEDIVNTARPDEK_	0.634526	2105.38	0.000165992	0.00288947	0.467603	0.25	3.77991	0.125997	-0.187883	8	0.896624	0.315789	0.182	1.10995	192	7.33043	0.385812	0.35938	0.338423	1.10995
_LTKEEILENW_	_LTKEEILENW_	LTKEEILENW	6 / 0	Q15293	-1.36417	1.36417	7.0163e-08	20	Q15293	RCN1	Reticulocalbin-1	RCN1_HUMAN	1	-61.1542	0.388458	6	0	NA	NA	NA	1	0.273	YES	70.4	TRUE	RCN1_HUMAN_LTKEEILENW_	0.618699	8660.2	0.000267993	0.00381685	0.178847	0.25	3.57188	0.119063	-0.13994	271	0.742616	0.0526316	0.727	1.10851	193	1.10851	1.10851	1.10851	1.10851	1.10851
_MDFNIIR_	_MDFNIIR_	MDFNIIR	6 / 0	P41252	-1.26858	1.26858	6.22568e-06	20	P41252	IARS	Isoleucine--tRNA ligase, cytoplasmic	SYIC_HUMAN	1	-58.4932	0.415068	6	0	NA	NA	NA	1	0.182	YES	58	TRUE	SYIC_HUMAN_MDFNIIR_	0.618418	2224.19	0.000270219	0.00381962	0.130145	0.25	3.56828	0.118943	-0.130134	580	0.611814	0.000330579	0.818	1.10725	194	7.39018	0.923772	0.849408	0.903598	1.34154
_TDSSPNQAR_	_TDSSPNQAR_	TDSSPNQAR	5 / 0	P26599	0.927831	0.927831	0.000114844	28	P26599	PTBP1	Polypyrimidine tract-binding protein 1	PTBP1_HUMAN	1	90.2413	1.90241	5	0	NA	NA	NA	1	0.091	NO	65.7	TRUE	PTBP1_HUMAN_TDSSPNQAR_	0.464313	5.91682e+08	0.00742709	0.0308231	0.0984973	0.25	2.12918	0.0709727	0.0951793	982	0.693038	0.263158	0.909	1.10717	195	7.22022	0.902528	0.821749	0.890199	1.14341
_EYWMDPEGEMKPGR_	_EYWMDPEGEMKPGR_	EYWMDPEGEMKPGR	6 / 0	P53999	-0.526629	0.526629	8.98589e-18	56	P53999	SUB1	Activated RNA polymerase II transcriptional coactivator p15	TCP4_HUMAN	1	-30.5825	0.694175	6	0	NA	NA	NA	1	0.182	NO	69.3	TRUE	TCP4_HUMAN_EYWMDPEGEMKPGR_	0.426241	1706.06	0.0149922	0.0445676	0.426161	0.25	1.82414	0.0608045	-0.054023	15	0.731013	0.105263	0.818	1.10518	196	3.14111	1.04704	1.09485	1.04425	1.10518
_WAWDIVVDNC[+C2+H3+N+O]AIC[+C2+H3+N+O]R_	_WAWDIVVDNC[+C2+H3+N+O]AIC[+C2+H3+N+O]R_	WAWDIVVDNCAICR	6 / 0	P62877	-0.868396	0.868396	2.48497e-05	20	P62877	RBX1	E3 ubiquitin-protein ligase RBX1	RBX1_HUMAN	1	-45.2245	0.547755	6	0	NA	NA	NA	1	0	YES	56.5	TRUE	RBX1_HUMAN_WAWDIVVDNC[+C2+H3+N+O]AIC[+C2+H3+N+O]R_	0.546231	2158.67	0.00179188	0.0127122	0.115117	0.25	2.74669	0.0915564	-0.0890824	728	0.595992	0.000330579	1	1.10402	197	1.10402	1.10402	1.10402	1.10402	1.10402
_MVLSGC[+C2+H3+N+O]_	_MVLSGC[+C2+H3+N+O]_	MVLSGC	6 / 0	Q7KZF4	-1.22409	1.22409	1.92372e-05	15	Q7KZF4	SND1	Staphylococcal nuclease domain-containing protein 1	SND1_HUMAN	1	-57.1934	0.428066	6	0	NA	NA	NA	1	0.182	YES	64.5	TRUE	SND1_HUMAN_MVLSGC[+C2+H3+N+O]_	0.638787	3532.37	0.00025372	0.0036846	0.117896	0.25	3.59565	0.119855	-0.125571	706	0.68038	0.000330579	0.818	1.10375	198	2.9597	0.986567	1.10375	0.935082	1.27493
_WSALYDVR_	_WSALYDVR_	WSALYDVR	6 / 0	O00762	-0.920371	0.920371	0.000149887	20	O00762	UBE2C	Ubiquitin-conjugating enzyme E2 C	UBE2C_HUMAN	1	-47.1627	0.528373	6	0	NA	NA	NA	1	0	NO	39.7	TRUE	UBE2C_HUMAN_WSALYDVR_	0.553789	16146.1	0.00149922	0.0111846	0.0956059	0.25	2.82414	0.0941378	-0.0944141	1040	0.418776	0.000330579	1	1.10313	199	1.10313	1.10313	1.10313	1.10313	1.10313
_MPINEPAPGK_	_MPINEPAPGK_	MPINEPAPGK	6 / 0	P32754	-0.8295	0.8295	3.16669e-07	20	P32754	HPD	4-hydroxyphenylpyruvate dioxygenase	HPPD_HUMAN	1	-43.7276	0.562724	6	0	NA	NA	NA	1	0	NO	68.7	TRUE	HPPD_HUMAN_MPINEPAPGK_	0.457368	1222.03	0.00849192	0.0336809	0.162485	0.25	2.07099	0.0690331	-0.0850922	342	0.724684	0.105263	1	1.10186	200	3.74905	0.937263	0.923451	0.930533	1.10186
_AGYQDMPEYENFK_	_AGYQDMPEYENFK_	AGYQDMPEYENFK	3 / 0	Q15437	-0.477343	0.477343	0.0086145	15	Q15437	SEC23B	Protein transport protein Sec23B	SC23B_HUMAN	1	-28.17	0.7183	3	0	NA	NA	NA	1	0.091	NO	38.2	TRUE	SC23B_HUMAN_AGYQDMPEYENFK_	0.636626	0.256725	0.000622655	0.00675292	0.0516192	0.25	3.20575	0.106858	-0.048967	2901	0.402954	0.0526316	0.909	1.10155	201	3.05902	1.01967	1.10155	1.00416	1.17557
_RVIISAPSADAPMFVM[+O]GVNHEK_	_RVIISAPSADAPMFVM[+O]GVNHEK_	RVIISAPSADAPMFVMGVNHEK	6 / 0	P04406	0.693241	0.693241	3.65917e-10	40	P04406	GAPDH	Glyceraldehyde-3-phosphate dehydrogenase	G3P_HUMAN	1	61.6912	1.61691	6	0	NA	NA	NA	1	0.818	NO	93.1	TRUE	G3P_HUMAN_RVIISAPSADAPMFVM[+O]GVNHEK_	0.411394	755176	0.0193223	0.0513803	0.235915	0.25	1.71394	0.0571313	0.0711145	129	0.982068	1	0.182	1.09804	202	24.0761	0.85986	0.960079	0.751251	1.47196
_TNMLLQLDGSTPIC[+C2+H3+N+O]EDIGR_	_TNMLLQLDGSTPIC[+C2+H3+N+O]EDIGR_	TNMLLQLDGSTPICEDIGR	5 / 0	O75439	-0.497266	0.497266	0.00262616	20	O75439	PMPCB	Mitochondrial-processing peptidase subunit beta	MPPB_HUMAN	1	-29.1552	0.708448	5	0	NA	NA	NA	1	0	NO	36.2	TRUE	MPPB_HUMAN_TNMLLQLDGSTPIC[+C2+H3+N+O]EDIGR_	0.562734	216.421	0.00120731	0.0100361	0.064517	0.25	2.91818	0.0972728	-0.0510109	2052	0.381857	0.000330579	1	1.09765	203	1.09765	1.09765	1.09765	1.09765	1.09765
_WEYVPLGPFLGK_	_WEYVPLGPFLGK_	WEYVPLGPFLGK	6 / 0	P16930	-1.21818	1.21818	0.00270617	20	P16930	FAH	Fumarylacetoacetase	FAAA_HUMAN	1	-57.0177	0.429823	6	0	NA	NA	NA	1	0	NO	31.5	TRUE	FAAA_HUMAN_WEYVPLGPFLGK_	0.561855	38828.8	0.00123362	0.0101719	0.0641911	0.25	2.90882	0.0969606	-0.124965	2068	0.332278	0.000330579	1	1.09616	204	1.09616	1.09616	1.09616	1.09616	1.09616
_STAISLFYELSENDLNFIK_	_STAISLFYELSENDLNFIK_	STAISLFYELSENDLNFIK	5 / 0	P13639	0.874374	0.874374	6.82857e-06	20	P13639	EEF2	Elongation factor 2	EF2_HUMAN	1	83.3213	1.83321	5	0	NA	NA	NA	1	0.545	NO	80	TRUE	EF2_HUMAN_STAISLFYELSENDLNFIK_	0.420113	221.756	0.0166693	0.0475542	0.129142	0.25	1.77808	0.0592694	0.0896956	589	0.843882	0.789474	0.455	1.09578	205	21.3718	0.736958	0.84133	0.663017	1.56642
_WGDYDSHDIER_	_WGDYDSHDIER_	WGDYDSHDIER	6 / 0	Q6P2Q9	-0.525921	0.525921	0.000551208	35	Q6P2Q9	PRPF8	Pre-mRNA-processing-splicing factor 8	PRP8_HUMAN	1	-30.5485	0.694515	6	0	NA	NA	NA	1	0.182	NO	42.4	TRUE	PRP8_HUMAN_WGDYDSHDIER_	0.627871	8235.12	0.000203676	0.00323603	0.0814671	0.25	3.69106	0.123035	-0.0539504	1413	0.447257	0.000330579	0.818	1.09529	206	1.98058	0.990292	0.990292	0.984711	1.09529
_WMDPEGEMKPGR_	_WMDPEGEMKPGR_	WMDPEGEMKPGR	6 / 0	P53999	-1.15993	1.15993	7.35364e-05	20	P53999	SUB1	Activated RNA polymerase II transcriptional coactivator p15	TCP4_HUMAN	1	-55.2467	0.447533	6	0	NA	NA	NA	1	0.182	YES	69.3	TRUE	TCP4_HUMAN_WMDPEGEMKPGR_	0.61184	1583.45	0.000254787	0.0036846	0.103337	0.25	3.59382	0.119794	-0.118989	909	0.731013	0.000330579	0.818	1.09485	207	3.14111	1.04704	1.09485	1.04425	1.10518
_MFLYADNEDR_	_MFLYADNEDR_	MFLYADNEDR	6 / 0	Q9NP79	-1.32736	1.32736	1.82411e-06	15	Q9NP79	VTA1	Vacuolar protein sorting-associated protein VTA1 homolog	VTA1_HUMAN	1	-60.1502	0.398498	6	0	NA	NA	NA	1	0	NO	45.3	TRUE	VTA1_HUMAN_MFLYADNEDR_	0.543954	1813.36	0.00277073	0.0174213	0.143474	0.25	2.55741	0.0852468	-0.136164	462	0.477848	0.000330579	1	1.09471	208	1.83826	0.919129	0.919129	0.902204	1.09471
_M[+O]VPTSDK_	_M[+O]VPTSDK_	MVPTSDK	4 / 0	P13639	0.483263	0.483263	0.00116252	20	P13639	EEF2	Elongation factor 2	EF2_HUMAN	1	39.7902	1.3979	4	0	NA	NA	NA	2	0.545	NO	80	TRUE	EF2_HUMAN_M[+O]VPTSDK_	0.449769	7.05686e+08	0.00980231	0.0356615	0.073365	0.5	2.00867	0.0669557	0.0495744	1664	0.843882	0.789474	0.455	1.0945	209	21.3718	0.736958	0.84133	0.663017	1.56642
_MIGGPILPSER_	_MIGGPILPSER_	MIGGPILPSER	6 / 0	P49419	-1.0392	1.0392	1.76334e-08	24	P49419	ALDH7A1	Alpha-aminoadipic semialdehyde dehydrogenase	AL7A1_HUMAN	1	-51.3403	0.486597	6	0	NA	NA	NA	1	0.091	NO	68.3	TRUE	AL7A1_HUMAN_MIGGPILPSER_	0.485359	1406.78	0.00486568	0.0248572	0.193842	0.25	2.31286	0.0770952	-0.106604	225	0.720464	0.105263	0.909	1.09429	210	3.41007	0.852517	0.835061	0.837344	1.09429
_WRPDEEILK_	_WRPDEEILK_	WRPDEEILK	6 / 0	P10155	-0.493092	0.493092	1.62324e-08	44	P10155	TROVE2	60 kDa SS-A/Ro ribonucleoprotein	RO60_HUMAN	1	-28.9499	0.710501	6	0	NA	NA	NA	1	0	NO	48.3	TRUE	RO60_HUMAN_WRPDEEILK_	0.374088	3.25363e+06	0.0381542	0.0755048	0.19474	0.25	1.41846	0.0472819	-0.0505826	221	0.509494	0.210526	1	1.09412	211	4.46486	0.892972	0.870732	0.88514	1.09412
_ATDKDITGTLSNPEVF_	_ATDKDITGTLSNPEVF_	ATDKDITGTLSNPEVF	6 / 0	P16083	-0.465104	0.465104	0.000553934	15	P16083	NQO2	Ribosyldihydronicotinamide dehydrogenase [quinone]	NQO2_HUMAN	1	-27.5581	0.724419	6	0	NA	NA	NA	1	0.182	YES	59.3	TRUE	NQO2_HUMAN_ATDKDITGTLSNPEVF_	0.635879	66634.7	0.000209609	0.00325671	0.0814135	0.25	3.67859	0.12262	-0.0477116	1416	0.625527	0.000330579	0.818	1.09353	212	5.12646	1.70882	1.09353	1.47871	3.06974
_ITTVFSHAQTVVL_	_ITTVFSHAQTVVL_	ITTVFSHAQTVVL	4 / 0	Q71UM5	-1.88344	1.88344	0.000124442	10	Q71UM5	RPS27L	40S ribosomal protein S27-like	RS27L_HUMAN	1	-72.8963	0.271037	4	0	NA	NA	NA	2	0.091	YES	60.7	FALSE	RS27L_HUMAN_ITTVFSHAQTVVL_	0.632663	25095.5	0.00119707	0.0100361	0.0976258	0.5	2.92188	0.097396	-0.193208	1000	0.640295	0.0526316	0.909	1.08965	213	1.08965	1.08965	1.08965	1.08965	1.08965
_MVIITGPPEAQFK_	_MVIITGPPEAQFK_	MVIITGPPEAQFK	6 / 0	O00425	-0.746785	0.746785	2.49919e-06	20	O00425	IGF2BP3	Insulin-like growth factor 2 mRNA-binding protein 3	IF2B3_HUMAN	1	-40.407	0.59593	6	0	NA	NA	NA	1	0	NO	56.3	FALSE	IF2B3_HUMAN_MVIITGPPEAQFK_	0.531586	4337.15	0.00300115	0.0183186	0.140055	0.25	2.52271	0.0840904	-0.0766071	497	0.593882	0.000330579	1	1.08788	214	2.21489	1.10745	1.10745	1.10727	1.12702
_WLAPDGLIFPDR_	_WLAPDGLIFPDR_	WLAPDGLIFPDR	6 / 0	Q99873	-1.1804	1.1804	5.9214e-07	20	Q99873	PRMT1	Protein arginine N-methyltransferase 1	ANM1_HUMAN	1	-55.8772	0.441228	6	0	NA	NA	NA	1	0.091	NO	63.9	TRUE	ANM1_HUMAN_WLAPDGLIFPDR_	0.559699	24557.3	0.00130026	0.0105365	0.155689	0.25	2.88597	0.096199	-0.121089	379	0.674051	0.000330579	0.909	1.08775	215	2.52555	0.841849	0.780737	0.823278	1.08775
_MVIPGGIDVHTR_	_MVIPGGIDVHTR_	MVIPGGIDVHTR	6 / 0	Q16555	-1.23977	1.23977	3.37118e-11	33	Q16555	DPYSL2	Dihydropyrimidinase-related protein 2	DPYL2_HUMAN	1	-57.6559	0.423441	6	0	NA	NA	NA	1	0	NO	64.7	TRUE	DPYL2_HUMAN_MVIPGGIDVHTR_	0.418179	14507.7	0.0172298	0.0484904	0.261805	0.25	1.76372	0.0587907	-0.127178	94	0.682489	0.0526316	1	1.08677	216	2.22536	1.11268	1.11268	1.11238	1.1386
_MLKPAFIFDGR_	_MLKPAFIFDGR_	MLKPAFIFDGR	6 / 0	O60701	-1.5789	1.5789	1.9949e-06	25	O60701	UGDH	UDP-glucose 6-dehydrogenase	UGDH_HUMAN	1	-66.5263	0.334737	6	0	NA	NA	NA	1	0.273	NO	77.9	TRUE	UGDH_HUMAN_MLKPAFIFDGR_	0.635873	4234.63	0.000159164	0.00282289	0.142502	0.25	3.79816	0.126605	-0.161968	474	0.82173	0.000330579	0.727	1.08673	217	1.64579	0.822897	0.822897	0.779456	1.08673
_LSFLYLITGNLEK_	_LSFLYLITGNLEK_	LSFLYLITGNLEK	5 / 0	P53621	0.652612	0.652612	0.00526106	20	P53621	COPA	Coatomer subunit alpha	COPA_HUMAN	1	57.2012	1.57201	5	0	NA	NA	NA	2	0	NO	65	TRUE	COPA_HUMAN_LSFLYLITGNLEK_	0.549543	6.19005	0.00136417	0.0108213	0.0569732	0.5	2.86513	0.0955043	0.0669466	2517	0.685654	0.000330579	1	1.08583	218	1.08583	1.08583	1.08583	1.08583	1.08583
_WDKNSLTLEAVK_	_WDKNSLTLEAVK_	WDKNSLTLEAVK	6 / 0	Q96G03	-0.621474	0.621474	0.00199657	20	Q96G03	PGM2	Phosphoglucomutase-2	PGM2_HUMAN	1	-34.9994	0.650006	6	0	NA	NA	NA	1	0	NO	50.5	TRUE	PGM2_HUMAN_WDKNSLTLEAVK_	0.561615	231.107	0.00152381	0.0112785	0.0674929	0.25	2.81707	0.0939023	-0.0637524	1918	0.5327	0.000330579	1	1.08544	219	1.08544	1.08544	1.08544	1.08544	1.08544
_AVVHGILM[+O]GVPVPFPIPEPDGC[+C2+H3+N+O]K_	_AVVHGILM[+O]GVPVPFPIPEPDGC[+C2+H3+N+O]K_	AVVHGILMGVPVPFPIPEPDGCK	5 / 0	P61916	1.02024	1.02024	0.000889173	10	P61916	NPC2	NPC intracellular cholesterol transporter 2	NPC2_HUMAN	1	102.826	2.02826	5	0	NA	NA	NA	2	0.091	NO	51.7	TRUE	NPC2_HUMAN_AVVHGILM[+O]GVPVPFPIPEPDGC[+C2+H3+N+O]K_	0.62695	3833.44	0.00104339	0.00934075	0.0762753	0.5	2.98156	0.0993852	0.104659	1566	0.545359	0.0526316	0.909	1.0852	220	1.0852	1.0852	1.0852	1.0852	1.0852
_LDEALAQ_	_LDEALAQ_	LDEALAQ	4 / 0	Q13472	-0.641054	0.641054	0.00701146	20	Q13472	TOP3A	DNA topoisomerase 3-alpha	TOP3A_HUMAN	1	-35.8756	0.641244	4	0	NA	NA	NA	2	0	YES	10.7	TRUE	TOP3A_HUMAN_LDEALAQ_	0.54869	6.87222	0.00139277	0.01091	0.0538548	0.5	2.85612	0.0952041	-0.065761	2727	0.112869	0.000330579	1	1.08273	221	1.08273	1.08273	1.08273	1.08273	1.08273
_MSASDPNSSIFLTDTAK_	_MSASDPNSSIFLTDTAK_	MSASDPNSSIFLTDTAK	6 / 0	P23381	-1.38092	1.38092	3.72566e-07	20	P23381	WARS	Tryptophan--tRNA ligase, cytoplasmic	SYWC_HUMAN	1	-61.6026	0.383974	6	0	NA	NA	NA	1	0.364	NO	74.5	TRUE	SYWC_HUMAN_MSASDPNSSIFLTDTAK_	0.567953	1902.69	0.00106102	0.00945356	0.16072	0.25	2.97428	0.0991426	-0.141658	350	0.785865	0.263158	0.636	1.08206	222	7.38238	0.820265	0.780027	0.784424	1.19154
_GVSLQELNPEMGTDNDSENWKEVHK_	_GVSLQELNPEMGTDNDSENWKEVHK_	GVSLQELNPEMGTDNDSENWKEVHK	6 / 0	P07195	-0.546084	0.546084	5.6291e-13	48	P07195	LDHB	L-lactate dehydrogenase B chain	LDHB_HUMAN	1	-31.5123	0.684877	6	0	NA	NA	NA	2	0.545	YES	80.2	TRUE	LDHB_HUMAN_GVSLQELNPEMGTDNDSENWKEVHK_	0.361126	2.71507e+11	0.0422886	0.0799017	0.306239	0.5	1.37378	0.0457926	-0.0560187	61	0.845992	0.684211	0.455	1.08185	223	17.3206	0.753071	0.81303	0.713178	1.11154
_WNQDTMEQK_	_WNQDTMEQK_	WNQDTMEQK	6 / 0	Q15637	-0.727885	0.727885	6.94219e-09	24	Q15637	SF1	Splicing factor 1	SF01_HUMAN	1	-39.6212	0.603788	6	0	NA	NA	NA	2	0.182	NO	36.6	TRUE	SF01_HUMAN_WNQDTMEQK_	0.492854	462.381	0.00415851	0.0227267	0.203963	0.5	2.38106	0.0793687	-0.0746683	201	0.386076	0.157895	0.818	1.08174	224	3.42558	0.856395	0.798297	0.847078	1.08174
_SLVHAGVPASYLLIPAASYVLPEVSK_	_SLVHAGVPASYLLIPAASYVLPEVSK_	SLVHAGVPASYLLIPAASYVLPEVSK	6 / 0	Q9UI10	0.609626	0.609626	0.000520258	20	Q9UI10	EIF2B4	Translation initiation factor eIF-2B subunit delta	EI2BD_HUMAN	1	52.5864	1.52586	6	0	NA	NA	NA	1	0.091	NO	51.4	TRUE	EI2BD_HUMAN_SLVHAGVPASYLLIPAASYVLPEVSK_	0.567735	4.17518	0.00070124	0.00716481	0.0820945	0.25	3.15413	0.105138	0.0625371	1387	0.542194	0.000330579	0.909	1.08107	225	1.75278	0.876388	0.876388	0.852151	1.08107
_MKDTDSEEEIREAFR_	_MKDTDSEEEIREAFR_	MKDTDSEEEIREAFR	6 / 0	P0DP23;P0DP24;P0DP25	-1.49703	1.49703	3.00761e-07	20	P0DP23;P0DP24;P0DP25	CALM1;CALM2;CALM3	Calmodulin-1;Calmodulin-2;Calmodulin-3	CALM1_HUMAN;CALM2_HUMAN;CALM3_HUMAN	1	-64.5717	0.354283	6	0	NA	NA	NA	1	0	NO	0.01	FALSE	CALM1_HUMAN;CALM2_HUMAN;CALM3_HUMAN_MKDTDSEEEIREAFR_	0.478922	205.357	0.0074178	0.0308231	0.163044	0.25	2.12972	0.0709908	-0.153569	339	0.000105485	0.0526316	1	1.07866	226	1.93807	0.969037	0.969037	0.962817	1.07866
_MIPC[+C2+H3+N+O]DFLIPVQTQHPIRK_	_MIPC[+C2+H3+N+O]DFLIPVQTQHPIRK_	MIPCDFLIPVQTQHPIRK	6 / 0	P06744	-2.24338	2.24338	1.51012e-10	30	P06744	GPI	Glucose-6-phosphate isomerase	G6PI_HUMAN	1	-78.8809	0.211191	6	0	NA	NA	NA	1	0.818	NO	72.2	TRUE	G6PI_HUMAN_MIPC[+C2+H3+N+O]DFLIPVQTQHPIRK_	0.601753	7382.29	0.000435352	0.00528037	0.245525	0.25	3.36116	0.112039	-0.230132	118	0.761603	0.578947	0.182	1.07829	227	12.2883	0.534273	0.515258	0.436215	1.07829
_WAAVVVPSGEEQR_	_WAAVVVPSGEEQR_	WAAVVVPSGEEQR	6 / 0	P30464;P30484	-0.511762	0.511762	0.000155417	20	P30464;P30484	HLA-B	HLA class I histocompatibility antigen, B-15 alpha chain;HLA class I histocompatibility antigen, B-46 alpha chain	1B15_HUMAN;1B46_HUMAN	1	-29.8635	0.701365	6	0	NA	NA	NA	1	0	NO	0.01	FALSE	1B15_HUMAN;1B46_HUMAN_WAAVVVPSGEEQR_	0.535957	6064.7	0.00226855	0.0150171	0.0952125	0.25	2.64425	0.0881417	-0.0524979	1052	0.000105485	0.000330579	1	1.07802	228	1.07802	1.07802	1.07802	1.07802	1.07802
_MILAEAIR_	_MILAEAIR_	MILAEAIR	6 / 0	P11908	-1.03364	1.03364	5.34119e-05	20	P11908	PRPS2	Ribose-phosphate pyrophosphokinase 2	PRPS2_HUMAN	1	-51.1524	0.488476	6	0	NA	NA	NA	1	0.182	YES	65.1	FALSE	PRPS2_HUMAN_MILAEAIR_	0.601044	494.889	0.000349337	0.0045992	0.106809	0.25	3.45676	0.115225	-0.106034	832	0.686709	0.000330579	0.818	1.07796	229	2.71127	0.903756	1.01969	0.876982	1.07796
_AVYTLTSLYR_	_AVYTLTSLYR_	AVYTLTSLYR	5 / 0	Q9NR28	0.585075	0.585075	1.42084e-08	24	Q9NR28	DIABLO	Diablo homolog, mitochondrial	DBLOH_HUMAN	1	50.0117	1.50012	5	0	NA	NA	NA	1	0	NO	53.1	TRUE	DBLOH_HUMAN_AVYTLTSLYR_	0.446105	1.68766e+16	0.010493	0.0370104	0.196186	0.25	1.9791	0.06597	0.0600185	216	0.560127	0.0526316	1	1.07753	230	1.07753	1.07753	1.07753	1.07753	1.07753
_SPLIIFSDC[+C2+H3+N+O]DM[+O]NNAVK_	_SPLIIFSDC[+C2+H3+N+O]DM[+O]NNAVK_	SPLIIFSDCDMNNAVK	6 / 0	P49189	0.848216	0.848216	0.003852	24	P49189	ALDH9A1	4-trimethylaminobutyraldehyde dehydrogenase	AL9A1_HUMAN	1	80.0274	1.80027	6	0	NA	NA	NA	1	0	NO	69.4	TRUE	AL9A1_HUMAN_SPLIIFSDC[+C2+H3+N+O]DM[+O]NNAVK_	0.542258	1619.49	0.00162578	0.0117556	0.0603579	0.25	2.78894	0.0929646	0.0870122	2287	0.732068	0.000330579	1	1.0773	231	3.44373	0.860932	0.808061	0.85227	1.0773
_WAELLPLLQ_	_WAELLPLLQ_	WAELLPLLQ	6 / 0	P13489	-1.67601	1.67601	0.00747986	20	P13489	RNH1	Ribonuclease inhibitor	RINI_HUMAN	1	-68.7054	0.312946	6	0	NA	NA	NA	1	0.182	YES	81.3	TRUE	RINI_HUMAN_WAELLPLLQ_	0.626974	10325.6	0.0002093	0.00325671	0.0531527	0.25	3.67923	0.122641	-0.17193	2787	0.857595	0.000330579	0.818	1.07682	232	2.69103	0.897009	0.951919	0.878881	1.07682
_MLTEAIMHDC[+C2+H3+N+O]VVK_	_MLTEAIMHDC[+C2+H3+N+O]VVK_	MLTEAIMHDCVVK	6 / 0	O43432	-1.52357	1.52357	0.000333959	25	O43432	EIF4G3	Eukaryotic translation initiation factor 4 gamma 3	IF4G3_HUMAN	1	-65.2176	0.347824	6	0	NA	NA	NA	1	0.091	NO	27.8	FALSE	IF4G3_HUMAN_MLTEAIMHDC[+C2+H3+N+O]VVK_	0.578727	2849.95	0.00080712	0.00790301	0.0869077	0.25	3.09306	0.103102	-0.156292	1247	0.293249	0.000330579	0.909	1.07549	233	2.11523	1.05761	1.05761	1.05746	1.07549
_MTQIMFETF_	_MTQIMFETF_	MTQIMFETF	6 / 0	P63261	-2.06245	2.06245	6.01521e-08	15	P63261	ACTG1	Actin, cytoplasmic 2	ACTG_HUMAN	1	-76.0591	0.239409	6	0	NA	NA	NA	1	0.818	YES	92.3	FALSE	ACTG_HUMAN_MTQIMFETF_	0.526521	1317.33	0.0033445	0.0194063	0.180519	0.25	2.47567	0.0825223	-0.211572	265	0.973629	0.842105	0.182	1.07547	234	18.6909	0.623028	0.726332	0.521422	1.21047
_WGEPEPFLR_	_WGEPEPFLR_	WGEPEPFLR	6 / 0	P28340	-1.20571	1.20571	0.000588752	15	P28340	POLD1	DNA polymerase delta catalytic subunit	DPOD1_HUMAN	1	-56.6445	0.433555	6	0	NA	NA	NA	1	0	NO	45.2	TRUE	DPOD1_HUMAN_WGEPEPFLR_	0.548649	80599.9	0.00205764	0.0141575	0.0807517	0.25	2.68663	0.0895544	-0.123685	1443	0.476793	0.000330579	1	1.07528	235	1.79548	0.897739	0.897739	0.880007	1.07528
_MVNPTTVLESPHSLPAK_	_MVNPTTVLESPHSLPAK_	MVNPTTVLESPHSLPAK	6 / 0	Q7Z6Z7	-0.90744	0.90744	0.000427841	15	Q7Z6Z7	HUWE1	E3 ubiquitin-protein ligase HUWE1	HUWE1_HUMAN	1	-46.687	0.53313	6	0	NA	NA	NA	1	0	NO	34.6	TRUE	HUWE1_HUMAN_MVNPTTVLESPHSLPAK_	0.546739	3176.5	0.00214856	0.0145298	0.0842179	0.25	2.66785	0.0889284	-0.0930876	1321	0.364979	0.000330579	1	1.07475	236	4.8103	0.96206	0.928302	0.957161	1.07475
_LAHGFSNHR_	_LAHGFSNHR_	LAHGFSNHR	3 / 0	Q7Z6Z7	0.529473	0.529473	0.00203083	5	Q7Z6Z7	HUWE1	E3 ubiquitin-protein ligase HUWE1	HUWE1_HUMAN	1	44.3401	1.4434	3	0	NA	NA	NA	1	0	NO	34.6	TRUE	HUWE1_HUMAN_LAHGFSNHR_	0.56256	6.58654	0.00520046	0.0258646	0.0673081	0.25	2.28396	0.0761319	0.0543147	1924	0.364979	0.105263	1	1.07472	237	4.8103	0.96206	0.928302	0.957161	1.07475
_ALELFLESLLKK_	_ALELFLESLLKK_	ALELFLESLLKK	6 / 0	Q14919	0.486843	0.486843	9.50755e-05	24	Q14919	DRAP1	Dr1-associated corepressor	NC2A_HUMAN	1	40.1375	1.40138	6	0	NA	NA	NA	2	0.182	NO	26.8	TRUE	NC2A_HUMAN_ALELFLESLLKK_	0.592816	238.261	0.000349834	0.0045992	0.100548	0.5	3.45614	0.115205	0.0499417	953	0.2827	0.000330579	0.818	1.07415	238	2.05118	1.02559	1.02559	1.02444	1.07415
_LEYC[+C2+H3+N+O]EALAMLR_	_LEYC[+C2+H3+N+O]EALAMLR_	LEYCEALAMLR	5 / 0	P14868	-0.489963	0.489963	1.98373e-05	24	P14868	DARS	Aspartate--tRNA ligase, cytoplasmic	SYDC_HUMAN	1	-28.7957	0.712043	5	0	NA	NA	NA	1	0	NO	62.9	TRUE	SYDC_HUMAN_LEYC[+C2+H3+N+O]EALAMLR_	0.456359	1128.96	0.00865672	0.033788	0.117563	0.25	2.06265	0.0687549	-0.0502617	708	0.663502	0.105263	1	1.074	239	2.64119	0.880396	0.823391	0.869672	1.074
_WMPGITQWK_	_WMPGITQWK_	WMPGITQWK	6 / 0	Q08J23	-1.30675	1.30675	0.00437444	15	Q08J23	NSUN2	tRNA (cytosine(34)-C(5))-methyltransferase	NSUN2_HUMAN	1	-59.577	0.40423	6	0	NA	NA	NA	1	0.182	NO	79.7	TRUE	NSUN2_HUMAN_WMPGITQWK_	0.632438	4741.61	0.000232396	0.00346749	0.0589769	0.25	3.63377	0.121126	-0.13405	2381	0.840717	0.000330579	0.818	1.074	240	3.12738	0.781844	0.731904	0.761894	1.074
_MQLLEIITTEK_	_MQLLEIITTEK_	MQLLEIITTEK	6 / 0	P40939	-1.2675	1.2675	8.52759e-07	20	P40939	HADHA	Trifunctional enzyme subunit alpha, mitochondrial	ECHA_HUMAN	1	-58.4622	0.415378	6	0	NA	NA	NA	1	0.091	NO	49.5	TRUE	ECHA_HUMAN_MQLLEIITTEK_	0.551491	424.105	0.00158346	0.0115384	0.151729	0.25	2.80039	0.0933464	-0.130024	410	0.522152	0.000330579	0.909	1.07356	241	1.07356	1.07356	1.07356	1.07356	1.07356
_IYITLTGVHQVPTENVQVHFTER_	_IYITLTGVHQVPTENVQVHFTER_	IYITLTGVHQVPTENVQVHFTER	5 / 0	Q9HB71	0.661584	0.661584	1.35532e-05	35	Q9HB71	CACYBP	Calcyclin-binding protein	CYBP_HUMAN	1	58.1819	1.58182	5	0	NA	NA	NA	3	0.273	NO	74.1	TRUE	CYBP_HUMAN_IYITLTGVHQVPTENVQVHFTER_	0.563303	2.52327	0.000788428	0.00780125	0.121699	0.75	3.10324	0.103441	0.067867	659	0.781646	0.157895	0.727	1.07304	242	3.12983	0.782457	0.752048	0.759516	1.07304
_VLIVVPFR_	_VLIVVPFR_	VLIVVPFR	5 / 0	Q68CQ4	0.466071	0.466071	0.000116046	24	Q68CQ4	DIEXF	Digestive organ expansion factor homolog	DIEXF_HUMAN	1	38.1342	1.38134	5	0	NA	NA	NA	1	0	NO	24.1	TRUE	DIEXF_HUMAN_VLIVVPFR_	0.491146	0.187176	0.00431137	0.0232244	0.0983843	0.25	2.36539	0.0788462	0.0478107	986	0.254219	0.0526316	1	1.0728	243	1.0728	1.0728	1.0728	1.0728	1.0728
_NTPSEPIHC[+C2+H3+N+O]IVW_	_NTPSEPIHC[+C2+H3+N+O]IVW_	NTPSEPIHCIVW	6 / 0	Q9UBT2	-0.961907	0.961907	0.000456521	20	Q9UBT2	UBA2	SUMO-activating enzyme subunit 2	SAE2_HUMAN	1	-48.6622	0.513378	6	0	NA	NA	NA	1	0.091	YES	62.8	TRUE	SAE2_HUMAN_NTPSEPIHC[+C2+H3+N+O]IVW_	0.577679	6735.63	0.000829229	0.00807743	0.0835135	0.25	3.08133	0.102711	-0.0986749	1352	0.662447	0.000330579	0.909	1.07185	244	1.75882	0.879411	0.879411	0.858098	1.07185
_RAAFNSGK_	_RAAFNSGK_	RAAFNSGK	5 / 0	P04406	1.12544	1.12544	0.00103035	15	P04406	GAPDH	Glyceraldehyde-3-phosphate dehydrogenase	G3P_HUMAN	1	118.168	2.18168	5	0	NA	NA	NA	2	0.818	YES	93.1	TRUE	G3P_HUMAN_RAAFNSGK_	0.48922	0.399985	0.00607687	0.0285448	0.0746753	0.5	2.21632	0.0738773	0.11545	1614	0.982068	1	0.182	1.07165	245	24.0761	0.85986	0.960079	0.751251	1.47196
_ALAPLLLAFVTKPNSALESC[+C2+H3+N+O]SFAR_	_ALAPLLLAFVTKPNSALESC[+C2+H3+N+O]SFAR_	ALAPLLLAFVTKPNSALESCSFAR	4 / 0	P46060	0.461415	0.461415	0.00299323	5	P46060	RANGAP1	Ran GTPase-activating protein 1	RAGP1_HUMAN	1	37.6892	1.37689	4	0	NA	NA	NA	1	0.091	NO	58.9	TRUE	RAGP1_HUMAN_ALAPLLLAFVTKPNSALESC[+C2+H3+N+O]SFAR_	0.592598	3138.9	0.000705995	0.00717441	0.0630965	0.25	3.1512	0.10504	0.0473331	2124	0.621308	0.000330579	0.909	1.06937	246	2.64016	0.880054	0.855257	0.868197	1.06937
_SSSISGVWVFR_	_SSSISGVWVFR_	SSSISGVWVFR	4 / 0	P26641	-0.816362	0.816362	0.000674309	15	P26641	EEF1G	Elongation factor 1-gamma	EF1G_HUMAN	1	-43.2128	0.567872	4	0	NA	NA	NA	1	0.091	YES	73.9	TRUE	EF1G_HUMAN_SSSISGVWVFR_	0.498778	1.97986e+10	0.00689842	0.0298953	0.0792785	0.25	2.16125	0.0720417	-0.0837445	1484	0.779536	0.210526	0.909	1.06853	247	8.78896	0.878896	0.846334	0.860648	1.14501
_WREEQMER_	_WREEQMER_	WREEQMER	6 / 0	P09496	-0.506408	0.506408	5.5043e-08	40	P09496	CLTA	Clathrin light chain A	CLCA_HUMAN	1	-29.6027	0.703973	6	0	NA	NA	NA	1	0	NO	33.9	TRUE	CLCA_HUMAN_WREEQMER_	0.451953	5790.23	0.010697	0.0373358	0.181482	0.25	1.97074	0.0656913	-0.0519487	257	0.357595	0.0526316	1	1.06764	248	1.06764	1.06764	1.06764	1.06764	1.06764
_WLSC[+C2+H3+N+O]ETQLPVSFR_	_WLSC[+C2+H3+N+O]ETQLPVSFR_	WLSCETQLPVSFR	6 / 0	O75643	-1.55381	1.55381	2.82007e-10	24	O75643	SNRNP200	U5 small nuclear ribonucleoprotein 200 kDa helicase	U520_HUMAN	1	-65.9391	0.340609	6	0	NA	NA	NA	1	0.091	NO	52.6	TRUE	U520_HUMAN_WLSC[+C2+H3+N+O]ETQLPVSFR_	0.446152	23266.4	0.0118791	0.0397951	0.238743	0.25	1.92522	0.0641739	-0.159394	126	0.554852	0.105263	0.909	1.06739	249	2.50693	0.835644	0.73312	0.820706	1.06739
_FLAPYTTFSR_	_FLAPYTTFSR_	FLAPYTTFSR	5 / 0	Q9BRP4	0.566701	0.566701	0.000136365	24	Q9BRP4	PAAF1	Proteasomal ATPase-associated factor 1	PAAF1_HUMAN	1	48.1132	1.48113	5	0	NA	NA	NA	2	0	NO	38.8	TRUE	PAAF1_HUMAN_FLAPYTTFSR_	-0.487547	8.97983e+121	0.00464926	0.0244834	0.0966324	0.5	2.33262	0.0777539	0.0581336	1022	0.409283	0.0526316	1	1.06723	250	1.06723	1.06723	1.06723	1.06723	1.06723
_WGTLLAVGC[+C2+H3+N+O]NDGR_	_WGTLLAVGC[+C2+H3+N+O]NDGR_	WGTLLAVGCNDGR	6 / 0	Q15291	-1.50285	1.50285	0.00261201	20	Q15291	RBBP5	Retinoblastoma-binding protein 5	RBBP5_HUMAN	1	-64.7146	0.352854	6	0	NA	NA	NA	1	0.091	NO	34.9	TRUE	RBBP5_HUMAN_WGTLLAVGC[+C2+H3+N+O]NDGR_	0.581809	9767.98	0.000745087	0.00753096	0.0645756	0.25	3.12779	0.10426	-0.154167	2046	0.368143	0.000330579	0.909	1.06701	251	1.06701	1.06701	1.06701	1.06701	1.06701
_MREDYDSVEQDGDEPGPQR_	_MREDYDSVEQDGDEPGPQR_	MREDYDSVEQDGDEPGPQR	6 / 0	Q9Y5S9	-1.98748	1.98748	0.00185119	30	Q9Y5S9	RBM8A	RNA-binding protein 8A	RBM8A_HUMAN	1	-74.7821	0.252179	6	0	NA	NA	NA	1	0.091	NO	54.6	TRUE	RBM8A_HUMAN_MREDYDSVEQDGDEPGPQR_	0.580217	3371.37	0.000776587	0.00772475	0.0683137	0.25	3.10981	0.10366	-0.203881	1873	0.575949	0.000330579	0.909	1.06675	252	2.75024	0.916746	0.9066	0.909101	1.06675
_AGAHLQGGAK_	_AGAHLQGGAK_	AGAHLQGGAK	5 / 0	P04406	0.492554	0.492554	3.01613e-07	68	P04406	GAPDH	Glyceraldehyde-3-phosphate dehydrogenase	G3P_HUMAN	1	40.6933	1.40693	5	0	NA	NA	NA	1	0.818	NO	93.1	TRUE	G3P_HUMAN_AGAHLQGGAK_	0.421583	3.74395e+12	0.0162533	0.0470092	0.163014	0.25	1.78906	0.0596353	0.0505274	340	0.982068	1	0.182	1.06509	253	24.0761	0.85986	0.960079	0.751251	1.47196
_WTPIEYFNNK_	_WTPIEYFNNK_	WTPIEYFNNK	6 / 0	Q12965	-1.01193	1.01193	1.85394e-09	24	Q12965	MYO1E	Unconventional myosin-Ie	MYO1E_HUMAN	1	-50.4117	0.495883	6	0	NA	NA	NA	1	0	NO	39.6	TRUE	MYO1E_HUMAN_WTPIEYFNNK_	0.42877	2.35222e+06	0.0160959	0.0467699	0.218298	0.25	1.79329	0.0597762	-0.103806	168	0.417722	0.0526316	1	1.06499	254	1.06499	1.06499	1.06499	1.06499	1.06499
_KGWEVVESDLYAM_	_KGWEVVESDLYAM_	KGWEVVESDLYAM	6 / 0	P15559	-0.581469	0.581469	1.54137e-05	20	P15559	NQO1	NAD(P)H dehydrogenase [quinone] 1	NQO1_HUMAN	1	-33.1717	0.668283	6	0	NA	NA	NA	1	0	YES	58.8	TRUE	NQO1_HUMAN_KGWEVVESDLYAM_	0.531119	2761.86	0.00363625	0.0205907	0.120302	0.25	2.43935	0.0813115	-0.0596486	672	0.620253	0.000330579	1	1.0646	255	2.70903	0.903012	0.943625	0.889601	1.0646
_MINLSVPDTIDER_	_MINLSVPDTIDER_	MINLSVPDTIDER	6 / 0	P13797	-1.14636	1.14636	4.98813e-06	20	P13797	PLS3	Plastin-3	PLST_HUMAN	1	-54.8236	0.451764	6	0	NA	NA	NA	1	0.091	NO	77.1	FALSE	PLST_HUMAN_MINLSVPDTIDER_	0.552217	1473.56	0.0015564	0.0114746	0.132552	0.25	2.80788	0.093596	-0.117596	555	0.813291	0.000330579	0.909	1.06319	256	6.09835	0.871193	0.873456	0.853315	1.12017
_WFQTEC[+C2+H3+N+O]AQAYK_	_WFQTEC[+C2+H3+N+O]AQAYK_	WFQTECAQAYK	6 / 0	Q9BXJ9	-0.492774	0.492774	0.00028085	15	Q9BXJ9	NAA15	N-alpha-acetyltransferase 15, NatA auxiliary subunit	NAA15_HUMAN	1	-28.9343	0.710657	6	0	NA	NA	NA	1	0	YES	52.1	TRUE	NAA15_HUMAN_WFQTEC[+C2+H3+N+O]AQAYK_	0.543613	20937.1	0.00279118	0.0174913	0.0887881	0.25	2.55421	0.0851404	-0.05055	1198	0.549578	0.000330579	1	1.06175	257	3.26944	1.08981	1.06175	1.0735	1.33477
_VDHQTGPIVWGEPGTNGQHAFYQLIHQGTK_	_VDHQTGPIVWGEPGTNGQHAFYQLIHQGTK_	VDHQTGPIVWGEPGTNGQHAFYQLIHQGTK	6 / 0	P06744	0.532808	0.532808	7.18205e-06	40	P06744	GPI	Glucose-6-phosphate isomerase	G6PI_HUMAN	1	44.6743	1.44674	6	0	NA	NA	NA	1	0.818	NO	72.2	TRUE	G6PI_HUMAN_VDHQTGPIVWGEPGTNGQHAFYQLIHQGTK_	0.756375	10234.5	5.51381e-07	4.50692e-05	0.128594	0.25	6.25855	0.208618	0.0546569	594	0.761603	0.000330579	0.182	1.0614	258	12.2883	0.534273	0.515258	0.436215	1.07829
_IAEGVNSLLQMAGLLAR_	_IAEGVNSLLQMAGLLAR_	IAEGVNSLLQMAGLLAR	3 / 0	P35250	-0.713938	0.713938	1.45881e-06	32	P35250	RFC2	Replication factor C subunit 2	RFC2_HUMAN	1	-39.0346	0.609654	3	0	NA	NA	NA	1	0	NO	57.3	TRUE	RFC2_HUMAN_IAEGVNSLLQMAGLLAR_	0.458034	3.17205	0.00838442	0.0333954	0.1459	0.25	2.07653	0.0692176	-0.0732376	442	0.60443	0.0526316	1	1.06111	259	1.06111	1.06111	1.06111	1.06111	1.06111
_MPGAPETAPGDGAGASR_	_MPGAPETAPGDGAGASR_	MPGAPETAPGDGAGASR	3 / 0	O75116	-0.623702	0.623702	1.28744e-05	10	O75116	ROCK2	Rho-associated protein kinase 2	ROCK2_HUMAN	1	-35.0997	0.649003	3	0	NA	NA	NA	1	0	NO	41.3	TRUE	ROCK2_HUMAN_MPGAPETAPGDGAGASR_	0.537234	22.1257	0.0067866	0.02988	0.122257	0.25	2.16835	0.0722783	-0.063981	652	0.435654	0.0526316	1	1.05975	260	1.05975	1.05975	1.05975	1.05975	1.05975
_MNVLADALK_	_MNVLADALK_	MNVLADALK	6 / 0	P62244	-1.01985	1.01985	5.59295e-15	40	P62244	RPS15A	40S ribosomal protein S15a	RS15A_HUMAN	1	-50.6832	0.493168	6	0	NA	NA	NA	1	0.273	NO	73.1	TRUE	RS15A_HUMAN_MNVLADALK_	0.350539	14.5133	0.0491863	0.0867447	0.356309	0.25	1.30816	0.0436052	-0.104619	40	0.771097	0.315789	0.727	1.05927	261	5.8336	0.833371	0.769407	0.815841	1.05927
_MVVPAALK_	_MVVPAALK_	MVVPAALK	6 / 0	P40429	-0.784665	0.784665	6.14319e-09	28	P40429	RPL13A	60S ribosomal protein L13a	RL13A_HUMAN	1	-41.9513	0.580487	6	0	NA	NA	NA	2	0.091	NO	51.7	FALSE	RL13A_HUMAN_MVVPAALK_	0.476036	842.804	0.00588715	0.0283064	0.20529	0.5	2.23009	0.0743365	-0.0804929	198	0.545359	0.0526316	0.909	1.058	262	1.058	1.058	1.058	1.058	1.058
_IQDRQEAIDWLLGLAVR_	_IQDRQEAIDWLLGLAVR_	IQDRQEAIDWLLGLAVR	6 / 0	Q9Y224	0.994159	0.994159	0.00168399	10	Q9Y224	RTRAF	RNA transcription, translation and transport factor protein	RTRAF_HUMAN	1	99.1919	1.99192	6	0	NA	NA	NA	1	0	NO	76.6	TRUE	RTRAF_HUMAN_IQDRQEAIDWLLGLAVR_	0.652629	202.782	0.0024543	0.016021	0.0693415	0.25	2.61007	0.0870024	0.101983	1816	0.808017	0.000330579	1	1.05791	263	1.05791	1.05791	1.05791	1.05791	1.05791
_DLTDYLM[+O]K_	_DLTDYLM[+O]K_	DLTDYLMK	6 / 0	P63261	0.460377	0.460377	4.26099e-18	72	P63261	ACTG1	Actin, cytoplasmic 2	ACTG_HUMAN	1	37.5901	1.3759	6	0	NA	NA	NA	1	0.818	NO	92.3	FALSE	ACTG_HUMAN_DLTDYLM[+O]K_	0.341757	52050.3	0.0555634	0.0926025	0.434262	0.25	1.25521	0.0418404	0.0472266	13	0.973629	0.842105	0.182	1.05757	264	18.6909	0.623028	0.726332	0.521422	1.21047
_MDAILTEAIK_	_MDAILTEAIK_	MDAILTEAIK	6 / 0	Q5SSJ5	-0.750466	0.750466	3.52341e-05	20	Q5SSJ5	HP1BP3	Heterochromatin protein 1-binding protein 3	HP1B3_HUMAN	1	-40.5589	0.594411	6	0	NA	NA	NA	1	0.091	NO	46.8	TRUE	HP1B3_HUMAN_MDAILTEAIK_	0.54839	691.97	0.00140293	0.0109273	0.111326	0.25	2.85296	0.0950988	-0.0769848	779	0.493671	0.000330579	0.909	1.05681	265	1.05681	1.05681	1.05681	1.05681	1.05681
_MSVLTPFTPVIDR_	_MSVLTPFTPVIDR_	MSVLTPFTPVIDR	6 / 0	Q04446	-1.40548	1.40548	0.00089819	20	Q04446	GBE1	1,4-alpha-glucan-branching enzyme	GLGB_HUMAN	1	-62.2507	0.377493	6	0	NA	NA	NA	1	0.364	YES	43.7	TRUE	GLGB_HUMAN_MSVLTPFTPVIDR_	0.669707	5767.75	5.17372e-05	0.00128218	0.0761658	0.25	4.2862	0.142873	-0.144178	1571	0.46097	0.000330579	0.636	1.05512	266	1.05512	1.05512	1.05512	1.05512	1.05512
_FAELVYTGFWHSPEC[+C2+H3+N+O]EFVR_	_FAELVYTGFWHSPEC[+C2+H3+N+O]EFVR_	FAELVYTGFWHSPECEFVR	6 / 0	P00966	0.95432	0.95432	0.000531791	25	P00966	ASS1	Argininosuccinate synthase	ASSY_HUMAN	1	93.7666	1.93767	6	0	NA	NA	NA	2	0.545	NO	83	TRUE	ASSY_HUMAN_FAELVYTGFWHSPEC[+C2+H3+N+O]EFVR_	0.701522	181.966	7.7069e-06	0.000336951	0.0818565	0.5	5.11312	0.170437	0.0978966	1396	0.875527	0.000330579	0.455	1.05419	267	7.24736	0.724736	0.787043	0.685198	1.05419
_MHDLNTDQENLVGTHDAPIR_	_MHDLNTDQENLVGTHDAPIR_	MHDLNTDQENLVGTHDAPIR	6 / 0	O43684	-0.999557	0.999557	5.50112e-06	20	O43684	BUB3	Mitotic checkpoint protein BUB3	BUB3_HUMAN	1	-49.9846	0.500154	6	0	NA	NA	NA	1	0	NO	76.8	TRUE	BUB3_HUMAN_MHDLNTDQENLVGTHDAPIR_	0.516821	2794.62	0.00486298	0.0248572	0.131489	0.25	2.3131	0.0771032	-0.102537	571	0.810127	0.000330579	1	1.0538	268	2.81514	0.938381	0.88627	0.934953	1.0538
_WSVPNGPSPEEVEQQKR_	_WSVPNGPSPEEVEQQKR_	WSVPNGPSPEEVEQQKR	6 / 0	P50552	-1.31369	1.31369	0.000858228	15	P50552	VASP	Vasodilator-stimulated phosphoprotein	VASP_HUMAN	1	-59.7708	0.402292	6	0	NA	NA	NA	1	0.182	YES	54.2	TRUE	VASP_HUMAN_WSVPNGPSPEEVEQQKR_	0.614585	350.919	0.000389478	0.0049474	0.0766599	0.25	3.40952	0.113651	-0.134761	1558	0.57173	0.000330579	0.818	1.0535	269	4.82306	0.964612	0.931846	0.950156	1.24627
_RYGGGGYGR_	_RYGGGGYGR_	RYGGGGYGR	4 / 0	Q01130	0.503278	0.503278	0.00918427	10	Q01130	SRSF2	Serine/arginine-rich splicing factor 2	SRSF2_HUMAN	1	41.743	1.41743	4	0	NA	NA	NA	1	0	NO	28.5	TRUE	SRSF2_HUMAN_RYGGGGYGR_	0.572795	1.54252e+07	0.00222602	0.0148929	0.0509239	0.25	2.65247	0.0884157	0.0516275	2948	0.300633	0.000330579	1	1.05283	270	1.05283	1.05283	1.05283	1.05283	1.05283
_LITSVADVVNNDPM[+O]VGSK_	_LITSVADVVNNDPM[+O]VGSK_	LITSVADVVNNDPMVGSK	4 / 0	P06737	-2.47034	2.47034	0.000691161	15	P06737	PYGL	Glycogen phosphorylase, liver form	PYGL_HUMAN	1	-81.9551	0.180449	4	0	NA	NA	NA	1	0	NO	53.2	TRUE	PYGL_HUMAN_LITSVADVVNNDPM[+O]VGSK_	0.449706	1.01147e+44	0.014382	0.0436099	0.0790105	0.25	1.84218	0.061406	-0.253414	1491	0.561181	0.157895	1	1.05225	271	4.60983	0.921966	0.924693	0.91394	1.05225
_STVRPEEIPPIPENR_	_STVRPEEIPPIPENR_	STVRPEEIPPIPENR	5 / 0	Q13427	0.921663	0.921663	0.00486372	5	Q13427	PPIG	Peptidyl-prolyl cis-trans isomerase G	PPIG_HUMAN	1	89.4297	1.8943	5	0	NA	NA	NA	1	0	YES	8.9	TRUE	PPIG_HUMAN_STVRPEEIPPIPENR_	0.684995	1.01047	0.0024117	0.0158531	0.0578258	0.25	2.61768	0.0872559	0.0945466	2462	0.0938819	0.000330579	1	1.05212	272	1.05212	1.05212	1.05212	1.05212	1.05212
_KGIAFPTSISVNNC[+C2+H3+N+O]VC[+C2+H3+N+O]HFSPLK_	_KGIAFPTSISVNNC[+C2+H3+N+O]VC[+C2+H3+N+O]HFSPLK_	KGIAFPTSISVNNCVCHFSPLK	6 / 0	Q9UQ80	0.641329	0.641329	0.000127723	35	Q9UQ80	PA2G4	Proliferation-associated protein 2G4	PA2G4_HUMAN	1	55.9765	1.55976	6	0	NA	NA	NA	1	0.091	NO	83.8	TRUE	PA2G4_HUMAN_KGIAFPTSISVNNC[+C2+H3+N+O]VC[+C2+H3+N+O]HFSPLK_	0.542786	6.75506e+06	0.00132853	0.0107195	0.0973433	0.25	2.87663	0.0958876	0.0657892	1005	0.883966	0.000330579	0.909	1.05176	273	6.32896	0.904137	0.844645	0.89534	1.13009
_C[+C2+H3+N+O]SEHRPK_	_C[+C2+H3+N+O]SEHRPK_	CSEHRPK	3 / 0	P26583	-1.4736	1.4736	1.32398e-06	10	P26583	HMGB2	High mobility group protein B2	HMGB2_HUMAN	1	-63.9918	0.360082	3	0	NA	NA	NA	2	0.091	YES	63.2	TRUE	HMGB2_HUMAN_C[+C2+H3+N+O]SEHRPK_	0.533022	229247	0.0106411	0.037323	0.146953	0.5	1.97301	0.0657672	-0.151166	436	0.666667	0.157895	0.909	1.05108	274	3.97137	0.992841	1.02865	0.989782	1.05108
_AVAGGAPSVGIK_	_AVAGGAPSVGIK_	AVAGGAPSVGIK	6 / 0	P25787	-0.724181	0.724181	2.43019e-07	24	P25787	PSMA2	Proteasome subunit alpha type-2	PSA2_HUMAN	1	-39.4659	0.605341	6	0	NA	NA	NA	2	0.091	YES	74.8	TRUE	PSA2_HUMAN_AVAGGAPSVGIK_	-0.435245	1.14612e+79	0.0127854	0.0410881	0.165359	0.5	1.89328	0.0631095	-0.0742884	332	0.78903	0.157895	0.909	1.05099	275	7.92942	0.792942	0.749767	0.783946	1.05099
_M[+O]EEDEDAYKK_	_M[+O]EEDEDAYKK_	MEEDEDAYKK	6 / 0	P46777	0.892976	0.892976	5.93509e-06	34	P46777	RPL5	60S ribosomal protein L5	RL5_HUMAN	1	85.7003	1.857	6	0	NA	NA	NA	2	0.182	YES	72.7	TRUE	RL5_HUMAN_M[+O]EEDEDAYKK_	0.568079	421.891	0.00069486	0.00713842	0.130664	0.5	3.1581	0.10527	0.0916039	575	0.766878	0.000330579	0.818	1.05084	276	9.97142	0.767033	0.706803	0.754246	1.05084
_KVGYTPDWIFLLR_	_KVGYTPDWIFLLR_	KVGYTPDWIFLLR	6 / 0	Q00610	0.495867	0.495867	0.000575034	15	Q00610	CLTC	Clathrin heavy chain 1	CLH1_HUMAN	1	41.0168	1.41017	6	0	NA	NA	NA	2	0.455	NO	69.5	FALSE	CLH1_HUMAN_KVGYTPDWIFLLR_	0.710852	128.39	2.24234e-05	0.000740035	0.0810077	0.5	4.6493	0.154977	0.0508674	1435	0.733122	0.000330579	0.545	1.04855	277	8.93017	0.595344	0.534666	0.569211	1.04855
_KAGLLVLAVLSDGAGDHIR_	_KAGLLVLAVLSDGAGDHIR_	KAGLLVLAVLSDGAGDHIR	4 / 0	Q8TEX9	1.09163	1.09163	0.0002179	15	Q8TEX9	IPO4	Importin-4	IPO4_HUMAN	1	113.115	2.13115	4	0	NA	NA	NA	4	0.091	NO	50.5	TRUE	IPO4_HUMAN_KAGLLVLAVLSDGAGDHIR_	0.504685	2.07612	0.00378691	0.0211886	0.0915436	1	2.42172	0.0807238	0.111983	1135	0.5327	0.105263	0.909	1.04852	278	2.5498	0.849934	0.798401	0.837966	1.04852
_SILLDVKPWDDETDMAK_	_SILLDVKPWDDETDMAK_	SILLDVKPWDDETDMAK	6 / 0	P24534	-0.47977	0.47977	5.79102e-23	64	P24534	EEF1B2	Elongation factor 1-beta	EF1B_HUMAN	1	-28.2908	0.717092	6	0	NA	NA	NA	1	0.273	YES	61.3	TRUE	EF1B_HUMAN_SILLDVKPWDDETDMAK_	0.383117	243325	0.0304369	0.0663048	0.555931	0.25	1.5166	0.0505533	-0.049216	5	0.646624	0.0526316	0.727	1.0485	279	1.0485	1.0485	1.0485	1.0485	1.0485
_MALFAGGK_	_MALFAGGK_	MALFAGGK	6 / 0	Q7Z7H5	-0.642693	0.642693	0.000440298	20	Q7Z7H5	TMED4	Transmembrane emp24 domain-containing protein 4	TMED4_HUMAN	1	-35.9484	0.640516	6	0	NA	NA	NA	1	0	NO	37.4	TRUE	TMED4_HUMAN_MALFAGGK_	0.526881	5782.1	0.00331904	0.0193182	0.0839063	0.25	2.47899	0.0826329	-0.0659291	1333	0.394515	0.000330579	1	1.04845	280	1.04845	1.04845	1.04845	1.04845	1.04845
_ETPLPIDPSMFPTWPAK_	_ETPLPIDPSMFPTWPAK_	ETPLPIDPSMFPTWPAK	6 / 0	Q9UQ88	-0.679961	0.679961	0.000362869	20	Q9UQ88	CDK11A	Cyclin-dependent kinase 11A	CD11A_HUMAN	1	-37.5818	0.624182	6	0	NA	NA	NA	1	0	NO	26.2	FALSE	CD11A_HUMAN_ETPLPIDPSMFPTWPAK_	0.517671	7185.46	0.00339104	0.0195556	0.0860063	0.25	2.46967	0.0823222	-0.0697522	1270	0.276371	0.000330579	1	1.04841	281	1.04841	1.04841	1.04841	1.04841	1.04841
_KVGHVTER_	_KVGHVTER_	KVGHVTER	5 / 0	Q14498	-0.753035	0.753035	0.000629262	5	Q14498	RBM39	RNA-binding protein 39	RBM39_HUMAN	1	-40.6646	0.593354	5	0	NA	NA	NA	1	0	YES	38.9	TRUE	RBM39_HUMAN_KVGHVTER_	0.71332	51928.9	0.00919698	0.0346498	0.0800292	0.25	2.03635	0.0678785	-0.0772483	1457	0.410338	0.105263	1	1.04805	282	2.59965	0.86655	0.840548	0.855623	1.04805
_MPITADLVAPILR_	_MPITADLVAPILR_	MPITADLVAPILR	6 / 0	Q9NR09	-1.38934	1.38934	0.000534588	10	Q9NR09	BIRC6	Baculoviral IAP repeat-containing protein 6	BIRC6_HUMAN	1	-61.8259	0.381741	6	0	NA	NA	NA	1	0.091	NO	14.8	TRUE	BIRC6_HUMAN_MPITADLVAPILR_	0.580142	4922.38	0.00121181	0.0100361	0.0817995	0.25	2.91657	0.0972189	-0.142522	1399	0.156118	0.000330579	0.909	1.04805	283	1.04805	1.04805	1.04805	1.04805	1.04805
_ILIIGGSIANFTNVAATFK_	_ILIIGGSIANFTNVAATFK_	ILIIGGSIANFTNVAATFK	6 / 0	P53396	0.979818	0.979818	1.58619e-08	20	P53396	ACLY	ATP-citrate synthase	ACLY_HUMAN	1	97.2216	1.97222	6	0	NA	NA	NA	4	0.727	NO	69.8	TRUE	ACLY_HUMAN_ILIIGGSIANFTNVAATFK_	0.587152	4.24272	0.000411359	0.00515567	0.194991	1	3.38578	0.112859	0.100512	220	0.736287	0.473684	0.273	1.04799	284	11.2998	0.564988	0.576416	0.500852	1.04799
_M[+O]EEEEEIPKPK_	_M[+O]EEEEEIPKPK_	MEEEEEIPKPK	6 / 0	P15170	0.617431	0.617431	1.23459e-09	40	P15170	GSPT1	Eukaryotic peptide chain release factor GTP-binding subunit ERF3A	ERF3A_HUMAN	1	53.4141	1.53414	6	0	NA	NA	NA	1	0	YES	63.5	TRUE	ERF3A_HUMAN_M[+O]EEEEEIPKPK_	0.402465	2.80165e+07	0.0223927	0.0560561	0.222712	0.25	1.64989	0.0549964	0.0633377	159	0.669831	0.0526316	1	1.04778	285	3.49394	0.873484	0.867643	0.862442	1.04778
_WVGGQHPC[+C2+H3+N+O]FIIA_	_WVGGQHPC[+C2+H3+N+O]FIIA_	WVGGQHPCFIIA	6 / 0	Q9NR45	-1.06796	1.06796	5.53895e-09	24	Q9NR45	NANS	Sialic acid synthase	SIAS_HUMAN	1	-52.3008	0.476992	6	0	NA	NA	NA	1	0.182	YES	72.4	TRUE	SIAS_HUMAN_WVGGQHPC[+C2+H3+N+O]FIIA_	0.529586	50764.4	0.00261624	0.0168442	0.206414	0.25	2.58232	0.0860774	-0.109555	194	0.763713	0.0526316	0.818	1.04772	286	1.64799	0.823997	0.823997	0.793045	1.04772
_HYFQNTQGLIFVVDSNDR_	_HYFQNTQGLIFVVDSNDR_	HYFQNTQGLIFVVDSNDR	5 / 0	P84077	0.566046	0.566046	0.000565189	20	P84077	ARF1	ADP-ribosylation factor 1	ARF1_HUMAN	1	48.0461	1.48046	5	0	NA	NA	NA	2	0	NO	80.1	FALSE	ARF1_HUMAN_HYFQNTQGLIFVVDSNDR_	0.390908	0.0155034	0.0269533	0.0620864	0.0811952	0.5	1.56939	0.0523129	0.0580665	1425	0.844937	0.210526	1	1.04748	287	7.23722	0.904652	0.854077	0.892996	1.2422
_WSLLQQQ_	_WSLLQQQ_	WSLLQQQ	6 / 0	P05787	-0.906953	0.906953	8.82902e-07	20	P05787	KRT8	Keratin, type II cytoskeletal 8	K2C8_HUMAN	1	-46.669	0.53331	6	0	NA	NA	NA	1	0.182	YES	67.5	TRUE	K2C8_HUMAN_WSLLQQQ_	0.57436	53302.6	0.000902756	0.00840185	0.151352	0.25	3.04443	0.101481	-0.0930376	412	0.712025	0.000330579	0.818	1.04742	288	1.04742	1.04742	1.04742	1.04742	1.04742
_TIQHNPNGR_	_TIQHNPNGR_	TIQHNPNGR	5 / 0	P35606	0.523455	0.523455	9.72006e-05	24	P35606	COPB2	Coatomer subunit beta'	COPB2_HUMAN	1	43.7394	1.43739	5	0	NA	NA	NA	1	0	YES	55.2	TRUE	COPB2_HUMAN_TIQHNPNGR_	0.468625	228317	0.00682509	0.0298953	0.100308	0.25	2.16589	0.0721964	0.0536974	958	0.582278	0.0526316	1	1.04636	289	4.11022	0.822044	0.794778	0.814066	1.04636
_DFNVGDYIQAVLDR_	_DFNVGDYIQAVLDR_	DFNVGDYIQAVLDR	4 / 0	P06737	-0.468662	0.468662	0.000937886	20	P06737	PYGL	Glycogen phosphorylase, liver form	PYGL_HUMAN	1	-27.7365	0.722635	4	0	NA	NA	NA	1	0	NO	53.2	TRUE	PYGL_HUMAN_DFNVGDYIQAVLDR_	0.424628	1552711583667910	0.0154194	0.045312	0.0756962	0.25	1.81193	0.0603978	-0.0480765	1581	0.561181	0.157895	1	1.04609	290	4.60983	0.921966	0.924693	0.91394	1.05225
_WGQIVLK_	_WGQIVLK_	WGQIVLK	6 / 0	Q9H4A4	-0.565007	0.565007	1.66135e-16	44	Q9H4A4	RNPEP	Aminopeptidase B	AMPB_HUMAN	1	-32.4048	0.675952	6	0	NA	NA	NA	1	0.091	NO	63.1	TRUE	AMPB_HUMAN_WGQIVLK_	0.351838	2.76329e+06	0.048295	0.0862244	0.394489	0.25	1.3161	0.0438699	-0.0579599	30	0.665612	0.0526316	0.909	1.0441	291	5.30512	0.757874	0.756393	0.748108	1.0441
_RQEEEEVVRK_	_RQEEEEVVRK_	RQEEEEVVRK	3 / 0	Q9BYJ9	0.47191	0.47191	0.00150953	15	Q9BYJ9	YTHDF1	YTH domain-containing family protein 1	YTHD1_HUMAN	1	38.6944	1.38694	3	0	NA	NA	NA	1	0	NO	15.6	TRUE	YTHD1_HUMAN_RQEEEEVVRK_	0.550748	6.33672e+07	0.0052876	0.0262286	0.0705289	0.25	2.27674	0.0758914	0.0484097	1775	0.164557	0.0526316	1	1.04398	292	1.04398	1.04398	1.04398	1.04398	1.04398
_NEDEDSPNK_	_NEDEDSPNK_	NEDEDSPNK	5 / 0	P62899	0.920367	0.920367	0.000564067	20	P62899	RPL31	60S ribosomal protein L31	RL31_HUMAN	1	89.2596	1.8926	5	0	NA	NA	NA	1	0	NO	48	TRUE	RL31_HUMAN_NEDEDSPNK_	0.475753	6.1025e+07	0.00592086	0.0283236	0.0812167	0.25	2.22762	0.0742538	0.0944136	1424	0.506329	0.0526316	1	1.04354	293	1.04354	1.04354	1.04354	1.04354	1.04354
_MIAPEGSLVFHEK_	_MIAPEGSLVFHEK_	MIAPEGSLVFHEK	6 / 0	P48739	-1.6738	1.6738	2.7277e-10	29	P48739	PITPNB	Phosphatidylinositol transfer protein beta isoform	PIPNB_HUMAN	1	-68.6572	0.313428	6	0	NA	NA	NA	1	0.091	NO	74.9	TRUE	PIPNB_HUMAN_MIAPEGSLVFHEK_	0.446194	1796.83	0.0104757	0.0370104	0.239105	0.25	1.97982	0.0659939	-0.171702	125	0.790084	0.0526316	0.909	1.04349	294	1.04349	1.04349	1.04349	1.04349	1.04349
_VVGEYDFVETR_	_VVGEYDFVETR_	VVGEYDFVETR	4 / 0	P55786	-0.669641	0.669641	0.000232471	24	P55786	NPEPPS	Puromycin-sensitive aminopeptidase	PSA_HUMAN	1	-37.1337	0.628663	4	0	NA	NA	NA	2	0	YES	58.9	FALSE	PSA_HUMAN_VVGEYDFVETR_	0.343647	2.44583e+09	0.0541385	0.0913643	0.0908408	0.5	1.26649	0.0422165	-0.0686935	1154	0.621308	0.263158	1	1.04298	295	5.57997	0.929996	0.938889	0.926162	1.04298
_SGAPAAESK_	_SGAPAAESK_	SGAPAAESK	5 / 0	Q9NRX4	0.789028	0.789028	0.000189151	20	Q9NRX4	PHPT1	14 kDa phosphohistidine phosphatase	PHP14_HUMAN	1	72.791	1.72791	5	0	NA	NA	NA	1	0	NO	70.4	TRUE	PHP14_HUMAN_SGAPAAESK_	0.468495	1.61673e+08	0.00684249	0.0298953	0.0930798	0.25	2.16479	0.0721595	0.0809406	1099	0.742616	0.0526316	1	1.04191	296	1.81528	0.907638	0.907638	0.897652	1.04191
_MKGDYFR_	_MKGDYFR_	MKGDYFR	6 / 0	P31946	-1.29486	1.29486	5.67585e-08	20	P31946	YWHAB	14-3-3 protein beta/alpha	1433B_HUMAN	1	-59.2424	0.407576	6	0	NA	NA	NA	1	0.091	NO	56.5	FALSE	1433B_HUMAN_MKGDYFR_	0.416939	8.70827	0.0175974	0.0491575	0.181149	0.25	1.75455	0.058485	-0.13283	258	0.595992	0.157895	0.909	1.0412	297	2.93062	0.976873	0.984741	0.975252	1.0412
_ASFLYSLPHR_	_ASFLYSLPHR_	ASFLYSLPHR	5 / 0	Q92466	0.476205	0.476205	0.00289025	20	Q92466	DDB2	DNA damage-binding protein 2	DDB2_HUMAN	1	39.1079	1.39108	5	0	NA	NA	NA	1	0	NO	50.4	TRUE	DDB2_HUMAN_ASFLYSLPHR_	0.506645	0.186645	0.00308613	0.0185982	0.0634766	0.25	2.51059	0.0836862	0.0488503	2099.5	0.531646	0.000330579	1	1.04067	298	1.75269	0.876343	0.876343	0.860798	1.04067
_WSTAVEFC[+C2+H3+N+O]K_	_WSTAVEFC[+C2+H3+N+O]K_	WSTAVEFCK	6 / 0	P08174	-0.769746	0.769746	7.88382e-15	48	P08174	CD55	Complement decay-accelerating factor	DAF_HUMAN	1	-41.3479	0.586521	6	0	NA	NA	NA	1	0.182	NO	66.4	TRUE	DAF_HUMAN_WSTAVEFC[+C2+H3+N+O]K_	0.405717	1.92677e+07	0.0212306	0.0541566	0.352582	0.25	1.67304	0.0557679	-0.0789625	41	0.700422	0.105263	0.818	1.04054	299	3.12906	1.04302	1.04054	1.0046	1.38499
_MIQDGPQNTGADKPLR_	_MIQDGPQNTGADKPLR_	MIQDGPQNTGADKPLR	6 / 0	Q96AE4	-1.23912	1.23912	3.89079e-13	40	Q96AE4	FUBP1	Far upstream element-binding protein 1	FUBP1_HUMAN	1	-57.6368	0.423632	6	0	NA	NA	NA	1	0.091	YES	70.8	TRUE	FUBP1_HUMAN_MIQDGPQNTGADKPLR_	0.331162	659.984	0.0641073	0.10077	0.310249	0.25	1.19309	0.0397697	-0.127112	57	0.746835	0.157895	0.909	1.04032	300	5.11439	0.852398	0.822291	0.84294	1.04032
_MDQYFNQMEK_	_MDQYFNQMEK_	MDQYFNQMEK	6 / 0	O43432	-1.11198	1.11198	0.000354781	15	O43432	EIF4G3	Eukaryotic translation initiation factor 4 gamma 3	IF4G3_HUMAN	1	-53.7341	0.462659	6	0	NA	NA	NA	1	0.091	NO	27.8	FALSE	IF4G3_HUMAN_MDQYFNQMEK_	0.563588	2954.84	0.0014542	0.011039	0.086251	0.25	2.83738	0.0945792	-0.11407	1263	0.293249	0.000330579	0.909	1.03974	301	2.11523	1.05761	1.05761	1.05746	1.07549
_MILIGIDEEQGPQVYK_	_MILIGIDEEQGPQVYK_	MILIGIDEEQGPQVYK	6 / 0	P60900	-1.77881	1.77881	5.49892e-06	18	P60900	PSMA6	Proteasome subunit alpha type-6	PSA6_HUMAN	1	-70.8575	0.291425	6	0	NA	NA	NA	1	0	YES	78.9	TRUE	PSA6_HUMAN_MILIGIDEEQGPQVYK_	0.512783	324.673	0.00623798	0.0288142	0.131493	0.25	2.20496	0.0734985	-0.182474	570	0.832278	0.000330579	1	1.03885	302	3.21813	0.804533	0.727809	0.794386	1.03885
_SLTVPILDVLSSLR_	_SLTVPILDVLSSLR_	SLTVPILDVLSSLR	5 / 0	Q9BXW9	0.472008	0.472008	0.000604874	20	Q9BXW9	FANCD2	Fanconi anemia group D2 protein	FACD2_HUMAN	1	38.7039	1.38704	5	0	NA	NA	NA	1	0.091	YES	15.1	TRUE	FACD2_HUMAN_SLTVPILDVLSSLR_	0.518195	1.61094e+06	0.00238103	0.0157063	0.0804584	0.25	2.62324	0.0874412	0.0484198	1448	0.159283	0.0526316	0.909	1.03814	303	1.03814	1.03814	1.03814	1.03814	1.03814
_MAGIDDC[+C2+H3+N+O]YTSAR_	_MAGIDDC[+C2+H3+N+O]YTSAR_	MAGIDDCYTSAR	6 / 0	P15880	-1.48261	1.48261	9.66833e-08	20	P15880	RPS2	40S ribosomal protein S2	RS2_HUMAN	1	-64.216	0.35784	6	0	NA	NA	NA	1	0.273	YES	61.8	TRUE	RS2_HUMAN_MAGIDDC[+C2+H3+N+O]YTSAR_	0.547309	1651.96	0.00144018	0.0110062	0.175366	0.25	2.84158	0.0947195	-0.15209	284	0.651899	0.105263	0.727	1.03711	304	2.97135	0.742838	0.684382	0.72349	1.03711
_MFEDPETTR_	_MFEDPETTR_	MFEDPETTR	6 / 0	P60228	-1.14685	1.14685	4.57052e-08	20	P60228	EIF3E	Eukaryotic translation initiation factor 3 subunit E	EIF3E_HUMAN	1	-54.8391	0.451609	6	0	NA	NA	NA	1	0.182	NO	51.5	TRUE	EIF3E_HUMAN_MFEDPETTR_	0.451756	62.822	0.0122081	0.0403359	0.183501	0.25	1.91335	0.0637784	-0.117647	253	0.543249	0.210526	0.818	1.03656	305	4.55391	0.910781	0.93071	0.897399	1.1135
_MVVESAYEVIK_	_MVVESAYEVIK_	MVVESAYEVIK	6 / 0	P07195	-1.05569	1.05569	4.76902e-11	32	P07195	LDHB	L-lactate dehydrogenase B chain	LDHB_HUMAN	1	-51.8934	0.481066	6	0	NA	NA	NA	1	0.545	NO	80.2	TRUE	LDHB_HUMAN_MVVESAYEVIK_	0.341009	20.5062	0.0561354	0.0929815	0.258039	0.25	1.25076	0.0416921	-0.108296	100	0.845992	0.684211	0.455	1.03618	306	17.3206	0.753071	0.81303	0.713178	1.11154
_ELVEVIK_	_ELVEVIK_	ELVEVIK	4 / 0	Q14643	0.987953	0.987953	2.4551e-05	28	Q14643	ITPR1	Inositol 1,4,5-trisphosphate receptor type 1	ITPR1_HUMAN	1	98.3369	1.98337	4	0	NA	NA	NA	4	0	NO	10.8	TRUE	ITPR1_HUMAN_ELVEVIK_	-0.451583	3.29908e+54	0.00947498	0.0352033	0.115248	1	2.02342	0.0674474	0.101347	727	0.113924	0.0526316	1	1.03554	307	1.03554	1.03554	1.03554	1.03554	1.03554
_MGNTPDSASDNLGFR_	_MGNTPDSASDNLGFR_	MGNTPDSASDNLGFR	6 / 0	Q8NBJ7	-1.05206	1.05206	0.000165325	20	Q8NBJ7	SUMF2	Inactive C-alpha-formylglycine-generating enzyme 2	SUMF2_HUMAN	1	-51.7722	0.482278	6	0	NA	NA	NA	1	0	NO	50.2	TRUE	SUMF2_HUMAN_MGNTPDSASDNLGFR_	0.503218	1327.52	0.00458883	0.0243013	0.0945416	0.25	2.3383	0.0779433	-0.107923	1065	0.529536	0.000330579	1	1.03531	308	1.03531	1.03531	1.03531	1.03531	1.03531
_GKGDPNKPR_	_GKGDPNKPR_	GKGDPNKPR	3 / 0	P26583	-0.914697	0.914697	5.4993e-05	5	P26583	HMGB2	High mobility group protein B2	HMGB2_HUMAN	1	-46.9545	0.530455	3	0	NA	NA	NA	1	0.091	NO	63.2	TRUE	HMGB2_HUMAN_GKGDPNKPR_	0.66585	1.99427e+06	0.00933514	0.0348214	0.106492	0.25	2.02988	0.0676626	-0.093832	835	0.666667	0.157895	0.909	1.03488	309	3.97137	0.992841	1.02865	0.989782	1.05108
_LM[+O]ELLEEISER_	_LM[+O]ELLEEISER_	LMELLEEISER	6 / 0	P61599	0.915953	0.915953	0.00231652	10	P61599	NAA20	N-alpha-acetyltransferase 20	NAA20_HUMAN	1	88.6814	1.88681	6	0	NA	NA	NA	1	0	NO	35.4	TRUE	NAA20_HUMAN_LM[+O]ELLEEISER_	0.649709	79.1314	0.00351858	0.0201674	0.0658791	0.25	2.45363	0.0817877	0.0939608	1978	0.373418	0.000330579	1	1.03422	310	1.03422	1.03422	1.03422	1.03422	1.03422
_WNENVQYLSEDR_	_WNENVQYLSEDR_	WNENVQYLSEDR	6 / 0	O43929	-0.69248	0.69248	0.000422308	15	O43929	ORC4	Origin recognition complex subunit 4	ORC4_HUMAN	1	-38.1211	0.618789	6	0	NA	NA	NA	1	0	NO	28.9	TRUE	ORC4_HUMAN_WNENVQYLSEDR_	0.523543	43280.3	0.00424841	0.0230677	0.0843593	0.25	2.37177	0.0790591	-0.0710364	1315	0.304852	0.000330579	1	1.03389	311	1.03389	1.03389	1.03389	1.03389	1.03389
_WLHNEDQMAVEK_	_WLHNEDQMAVEK_	WLHNEDQMAVEK	6 / 0	P37837	-0.914393	0.914393	1.00261e-13	44	P37837	TALDO1	Transaldolase	TALDO_HUMAN	1	-46.9433	0.530567	6	0	NA	NA	NA	1	0.182	NO	67.7	TRUE	TALDO_HUMAN_WLHNEDQMAVEK_	0.414647	136.816	0.0182941	0.050007	0.324972	0.25	1.73769	0.057923	-0.0938009	55	0.714135	0.105263	0.818	1.03307	312	5.25954	0.751363	0.719248	0.736379	1.03307
_C[+C2+H3+N+O]VFDHWQILPGDPFDNSSRPSQVVAETR_	_C[+C2+H3+N+O]VFDHWQILPGDPFDNSSRPSQVVAETR_	CVFDHWQILPGDPFDNSSRPSQVVAETR	5 / 0	P13639	0.572651	0.572651	0.0011816	15	P13639	EEF2	Elongation factor 2	EF2_HUMAN	1	48.7254	1.48725	5	0	NA	NA	NA	1	0.545	YES	80	TRUE	EF2_HUMAN_C[+C2+H3+N+O]VFDHWQILPGDPFDNSSRPSQVVAETR_	0.409417	162.451	0.0274196	0.0624832	0.0731883	0.25	1.56194	0.0520646	0.058744	1672	0.843882	0.789474	0.455	1.03262	313	21.3718	0.736958	0.84133	0.663017	1.56642
_MALSFVQR_	_MALSFVQR_	MALSFVQR	6 / 0	Q13098	-0.669922	0.669922	0.000474575	20	Q13098	GPS1	COP9 signalosome complex subunit 1	CSN1_HUMAN	1	-37.146	0.62854	6	0	NA	NA	NA	1	0	NO	46	TRUE	CSN1_HUMAN_MALSFVQR_	0.49839	3214.3	0.0043238	0.0232249	0.0830924	0.25	2.36413	0.0788045	-0.0687224	1361	0.485232	0.000330579	1	1.03208	314	1.03208	1.03208	1.03208	1.03208	1.03208
_M[+O]NVLADALK_	_M[+O]NVLADALK_	MNVLADALK	6 / 0	P62244	0.629115	0.629115	3.06146e-10	24	P62244	RPS15A	40S ribosomal protein S15a	RS15A_HUMAN	1	54.6616	1.54662	6	0	NA	NA	NA	1	0.273	NO	73.1	TRUE	RS15A_HUMAN_M[+O]NVLADALK_	0.398247	158527	0.023977	0.0582592	0.237852	0.25	1.62021	0.0540069	0.0645362	127	0.771097	0.315789	0.727	1.03199	315	5.8336	0.833371	0.769407	0.815841	1.05927
_EAFQPQEPDFPPPPPDLEQL_	_EAFQPQEPDFPPPPPDLEQL_	EAFQPQEPDFPPPPPDLEQL	5 / 0	P18206	1.39923	1.39923	2.50075e-06	25	P18206	VCL	Vinculin	VINC_HUMAN	1	163.761	2.63761	5	0	NA	NA	NA	2	0.364	YES	72.1	TRUE	VINC_HUMAN_EAFQPQEPDFPPPPPDLEQL_	0.502596	2273.93	0.00337287	0.0195107	0.140048	0.5	2.472	0.0824	0.143537	498	0.760549	0.315789	0.636	1.03197	316	10.2012	0.728655	0.737402	0.712755	1.03197
_LEQGQAIDDLM[+O]PAQK_	_LEQGQAIDDLM[+O]PAQK_	LEQGQAIDDLMPAQK	6 / 0	P12277	0.647608	0.647608	4.42972e-07	24	P12277	CKB	Creatine kinase B-type	KCRB_HUMAN	1	56.6569	1.56657	6	0	NA	NA	NA	2	0	NO	81.6	TRUE	KCRB_HUMAN_LEQGQAIDDLM[+O]PAQK_	0.39165	9.95222e+32	0.0266391	0.0615701	0.158841	0.5	1.57448	0.0524827	0.0664333	357	0.860759	0.105263	1	1.03104	317	1.81805	0.909024	0.909024	0.900798	1.03104
_WSGLLVTVGEVLEK_	_WSGLLVTVGEVLEK_	WSGLLVTVGEVLEK	6 / 0	Q96M27	-1.14612	1.14612	1.5832e-08	24	Q96M27	PRRC1	Protein PRRC1	PRRC1_HUMAN	1	-54.8163	0.451837	6	0	NA	NA	NA	1	0	NO	44.5	TRUE	PRRC1_HUMAN_WSGLLVTVGEVLEK_	0.401761	319652	0.0226507	0.0564763	0.195012	0.25	1.64492	0.0548306	-0.117572	219	0.469409	0.0526316	1	1.03062	318	1.03062	1.03062	1.03062	1.03062	1.03062
_EKPKPTPDYLMQ_	_EKPKPTPDYLMQ_	EKPKPTPDYLMQ	6 / 0	Q96PU8	-0.620031	0.620031	2.41277e-05	20	Q96PU8	QKI	Protein quaking	QKI_HUMAN	1	-34.9343	0.650657	6	0	NA	NA	NA	1	0	YES	40.5	TRUE	QKI_HUMAN_EKPKPTPDYLMQ_	0.474159	1561.77	0.00611365	0.0285448	0.115437	0.25	2.2137	0.07379	-0.0636044	724	0.427215	0.000330579	1	1.03051	319	1.03051	1.03051	1.03051	1.03051	1.03051
_MGESDDSILR_	_MGESDDSILR_	MGESDDSILR	6 / 0	P63220	-1.35384	1.35384	3.49009e-11	28	P63220	RPS21	40S ribosomal protein S21	RS21_HUMAN	1	-60.8751	0.391249	6	0	NA	NA	NA	1	0.182	NO	74.7	TRUE	RS21_HUMAN_MGESDDSILR_	0.349764	3.20441	0.0497244	0.0872842	0.261429	0.25	1.30343	0.0434477	-0.138881	96	0.787975	0.263158	0.818	1.0302	320	5.65323	1.13065	1.17127	1.12701	1.25256
_SASLVEVHK_	_SASLVEVHK_	SASLVEVHK	5 / 0	P34932	-0.476221	0.476221	2.59676e-05	20	P34932	HSPA4	Heat shock 70 kDa protein 4	HSP74_HUMAN	1	-28.1142	0.718858	5	0	NA	NA	NA	1	0.091	YES	76.9	TRUE	HSP74_HUMAN_SASLVEVHK_	0.442829	11546.7	0.0111447	0.0381637	0.114639	0.25	1.95293	0.0650978	-0.048852	737	0.811181	0.157895	0.909	1.02909	321	8.0063	0.80063	0.797508	0.79302	1.02909
_MVVNEGSDGGQSVYHVH_	_MVVNEGSDGGQSVYHVH_	MVVNEGSDGGQSVYHVH	6 / 0	P49773	-1.02894	1.02894	1.57078e-07	35	P49773	HINT1	Histidine triad nucleotide-binding protein 1	HINT1_HUMAN	1	-50.9931	0.490069	6	0	NA	NA	NA	1	0.091	YES	79.4	TRUE	HINT1_HUMAN_MVVNEGSDGGQSVYHVH_	0.475517	21627.4	0.00685961	0.0298953	0.170097	0.25	2.1637	0.0721233	-0.105552	312	0.837553	0.0526316	0.909	1.02789	322	1.8004	0.900199	0.900199	0.891096	1.02789
_VIISAPSADAPM[+O]FVM[+O]GVNHEK_	_VIISAPSADAPM[+O]FVM[+O]GVNHEK_	VIISAPSADAPMFVMGVNHEK	6 / 0	P04406	1.0049	1.0049	1.47977e-07	20	P04406	GAPDH	Glyceraldehyde-3-phosphate dehydrogenase	G3P_HUMAN	1	100.68	2.0068	6	0	NA	NA	NA	1	0.818	NO	93.1	TRUE	G3P_HUMAN_VIISAPSADAPM[+O]FVM[+O]GVNHEK_	0.378165	137.913	0.0328358	0.0692829	0.170745	0.25	1.48365	0.0494551	0.103085	309	0.982068	1	0.182	1.02745	323	24.0761	0.85986	0.960079	0.751251	1.47196
_MLQPC[+C2+H3+N+O]GPPADKPEEN_	_MLQPC[+C2+H3+N+O]GPPADKPEEN_	MLQPCGPPADKPEEN	6 / 0	Q9BWJ5	-0.907012	0.907012	1.35012e-05	20	Q9BWJ5	SF3B5	Splicing factor 3B subunit 5	SF3B5_HUMAN	1	-46.6712	0.533288	6	0	NA	NA	NA	1	0	NO	47.7	TRUE	SF3B5_HUMAN_MLQPC[+C2+H3+N+O]GPPADKPEEN_	0.475205	1686.81	0.0069014	0.0298953	0.121741	0.25	2.16106	0.0720354	-0.0930436	658	0.503165	0.000330579	1	1.02698	324	1.84139	0.920694	0.920694	0.914538	1.02698
_TTQGLTALLLSLKK_	_TTQGLTALLLSLKK_	TTQGLTALLLSLKK	3 / 0	Q9NRW7	0.803297	0.803297	0.00290809	20	Q9NRW7	VPS45	Vacuolar protein sorting-associated protein 45	VPS45_HUMAN	1	74.5084	1.74508	3	0	NA	NA	NA	4	0	NO	28.1	TRUE	VPS45_HUMAN_TTQGLTALLLSLKK_	0.470583	0.0159454	0.00656565	0.029455	0.0634098	1	2.18272	0.0727574	0.0824043	2104	0.296414	0.0526316	1	1.02675	325	1.02675	1.02675	1.02675	1.02675	1.02675
_MPTPVIK_	_MPTPVIK_	MPTPVIK	6 / 0	P07954	-0.788698	0.788698	5.02603e-08	24	P07954	FH	Fumarate hydratase, mitochondrial	FUMH_HUMAN	1	-42.1134	0.578866	6	0	NA	NA	NA	1	0.091	NO	63.1	TRUE	FUMH_HUMAN_MPTPVIK_	0.432296	1644.4	0.0134762	0.042015	0.182469	0.25	1.87043	0.0623478	-0.0809067	256	0.665612	0.105263	0.909	1.02635	326	2.48939	1.24469	1.24469	1.22539	1.46304
_MAGQSPVLR_	_MAGQSPVLR_	MAGQSPVLR	6 / 0	P26599	-0.866	0.866	3.80274e-07	20	P26599	PTBP1	Polypyrimidine tract-binding protein 1	PTBP1_HUMAN	1	-45.1334	0.548666	6	0	NA	NA	NA	1	0.091	YES	65.7	TRUE	PTBP1_HUMAN_MAGQSPVLR_	0.345067	62.6438	0.0530875	0.0902388	0.160498	0.25	1.27501	0.0425003	-0.0888365	351	0.693038	0.263158	0.909	1.02592	327	7.22022	0.902528	0.821749	0.890199	1.14341
_WYPEEYEFAPK_	_WYPEEYEFAPK_	WYPEEYEFAPK	6 / 0	Q9Y3B8	-1.16068	1.16068	0.000166779	10	Q9Y3B8	REXO2	Oligoribonuclease, mitochondrial	ORN_HUMAN	1	-55.2697	0.447303	6	0	NA	NA	NA	1	0	NO	43	TRUE	ORN_HUMAN_WYPEEYEFAPK_	0.519107	2483.47	0.00552696	0.0269188	0.0944465	0.25	2.25751	0.0752505	-0.119065	1068	0.453586	0.000330579	1	1.02409	328	1.02409	1.02409	1.02409	1.02409	1.02409
_LPGLIDVHVHLR_	_LPGLIDVHVHLR_	LPGLIDVHVHLR	3 / 0	P27708	0.681994	0.681994	1.49115e-06	20	P27708	CAD	CAD protein	PYR1_HUMAN	1	60.4356	1.60436	3	0	NA	NA	NA	3	0.182	NO	60.7	TRUE	PYR1_HUMAN_LPGLIDVHVHLR_	0.499443	1.12795	0.00361176	0.0205139	0.145662	0.75	2.44228	0.0814094	0.0699607	445	0.640295	0.105263	0.818	1.02389	329	5.73275	0.818965	0.845026	0.809925	1.02389
_SVADLIESMLK_	_SVADLIESMLK_	SVADLIESMLK	6 / 0	P07195	-0.554156	0.554156	9.1759e-10	32	P07195	LDHB	L-lactate dehydrogenase B chain	LDHB_HUMAN	1	-31.8944	0.681056	6	0	NA	NA	NA	1	0.545	YES	80.2	TRUE	LDHB_HUMAN_SVADLIESMLK_	0.347669	335.36	0.0512028	0.088475	0.225934	0.25	1.29071	0.0430235	-0.0568467	150	0.845992	0.684211	0.455	1.02262	330	17.3206	0.753071	0.81303	0.713178	1.11154
_KKDPNAPK_	_KKDPNAPK_	KKDPNAPK	3 / 0	P26583	-0.975193	0.975193	0.000402863	15	P26583	HMGB2	High mobility group protein B2	HMGB2_HUMAN	1	-49.1328	0.508672	3	0	NA	NA	NA	2	0.091	NO	63.2	FALSE	HMGB2_HUMAN_KKDPNAPK_	0.541326	4.39793e+07	0.00927397	0.0347655	0.0848711	0.5	2.03273	0.0677578	-0.100038	1306	0.666667	0.157895	0.909	1.02242	331	3.97137	0.992841	1.02865	0.989782	1.05108
_MKLDYILGLK_	_MKLDYILGLK_	MKLDYILGLK	6 / 0	P46781	-0.985749	0.985749	3.35535e-15	44	P46781	RPS9	40S ribosomal protein S9	RS9_HUMAN	1	-49.5037	0.504963	6	0	NA	NA	NA	1	0.273	NO	59.8	TRUE	RS9_HUMAN_MKLDYILGLK_	0.467749	2923.77	0.00694385	0.0299979	0.361857	0.25	2.1584	0.0719467	-0.101121	39	0.630802	0.0526316	0.727	1.02186	332	1.02186	1.02186	1.02186	1.02186	1.02186
_YHPQALIYPLTVASK_	_YHPQALIYPLTVASK_	YHPQALIYPLTVASK	6 / 0	P42345	0.703778	0.703778	1.79397e-05	34	P42345	MTOR	Serine/threonine-protein kinase mTOR	MTOR_HUMAN	1	62.8765	1.62876	6	0	NA	NA	NA	2	0.091	NO	25.7	TRUE	MTOR_HUMAN_YHPQALIYPLTVASK_	0.512579	115.323	0.00270413	0.017227	0.118655	0.5	2.56797	0.0855991	0.0721954	693	0.271097	0.000330579	0.909	1.02175	333	1.02175	1.02175	1.02175	1.02175	1.02175
_M[+O]GESDDSILR_	_M[+O]GESDDSILR_	MGESDDSILR	6 / 0	P63220	0.50041	0.50041	6.38033e-10	28	P63220	RPS21	40S ribosomal protein S21	RS21_HUMAN	1	41.4616	1.41462	6	0	NA	NA	NA	1	0.182	NO	74.7	TRUE	RS21_HUMAN_M[+O]GESDDSILR_	0.361173	3809687704597230	0.04226	0.0799017	0.229879	0.25	1.37407	0.0458024	0.0513334	141	0.787975	0.263158	0.818	1.02121	334	5.65323	1.13065	1.17127	1.12701	1.25256
_LDNSVFSEHR_	_LDNSVFSEHR_	LDNSVFSEHR	4 / 0	Q00610	-0.640221	0.640221	0.00850194	20	Q00610	CLTC	Clathrin heavy chain 1	CLH1_HUMAN	1	-35.8385	0.641615	4	0	NA	NA	NA	1	0.455	YES	69.5	FALSE	CLH1_HUMAN_LDNSVFSEHR_	0.706141	2.10075e+13	2.68482e-05	0.000855498	0.0517621	0.25	4.57108	0.152369	-0.0656755	2897	0.733122	0.000330579	0.545	1.02035	335	8.93017	0.595344	0.534666	0.569211	1.04855
_MIVDPVEPHGEMK_	_MIVDPVEPHGEMK_	MIVDPVEPHGEMK	6 / 0	Q13263	-1.11081	1.11081	5.21873e-11	44	Q13263	TRIM28	Transcription intermediary factor 1-beta	TIF1B_HUMAN	1	-53.6965	0.463035	6	0	NA	NA	NA	1	0.091	NO	58.7	TRUE	TIF1B_HUMAN_MIVDPVEPHGEMK_	0.414133	596.298	0.0184536	0.0503522	0.257061	0.25	1.73392	0.0577973	-0.11395	104	0.619198	0.0526316	0.909	1.02017	336	1.65462	0.827311	0.827311	0.804518	1.02017
_MVLVGDVK_	_MVLVGDVK_	MVLVGDVK	6 / 0	P11908	-0.919035	0.919035	9.2003e-15	44	P11908	PRPS2	Ribose-phosphate pyrophosphokinase 2	PRPS2_HUMAN	1	-47.1137	0.528863	6	0	NA	NA	NA	1	0.182	NO	65.1	FALSE	PRPS2_HUMAN_MVLVGDVK_	0.417455	25620.9	0.0174439	0.0488739	0.350905	0.25	1.75836	0.0586119	-0.094277	42	0.686709	0.0526316	0.818	1.01969	337	2.71127	0.903756	1.01969	0.876982	1.07796
_FQNMLEFQTPELLR_	_FQNMLEFQTPELLR_	FQNMLEFQTPELLR	3 / 0	Q9H6S0	-0.734035	0.734035	0.0080734	15	Q9H6S0	YTHDC2	3'-5' RNA helicase YTHDC2	YTDC2_HUMAN	1	-39.878	0.60122	3	0	NA	NA	NA	1	0.091	NO	29	TRUE	YTDC2_HUMAN_FQNMLEFQTPELLR_	0.611911	4.81196e+65	0.00247416	0.0160393	0.0523236	0.25	2.60657	0.0868857	-0.0752992	2857	0.305907	0.0526316	0.909	1.01911	338	1.01911	1.01911	1.01911	1.01911	1.01911
_LIDSPGHVDFSSEVTAALR_	_LIDSPGHVDFSSEVTAALR_	LIDSPGHVDFSSEVTAALR	4 / 0	P13639	-0.511113	0.511113	2.97556e-09	60	P13639	EEF2	Elongation factor 2	EF2_HUMAN	1	-29.8319	0.701681	4	0	NA	NA	NA	1	0.545	YES	80	TRUE	EF2_HUMAN_LIDSPGHVDFSSEVTAALR_	0.267349	1.90684e+17	0.13907	0.167274	0.213161	0.25	0.856768	0.0285589	-0.0524313	182	0.843882	0.789474	0.455	1.01833	339	21.3718	0.736958	0.84133	0.663017	1.56642
_MVVPGLDGAQIPR_	_MVVPGLDGAQIPR_	MVVPGLDGAQIPR	6 / 0	P49327	-1.11907	1.11907	2.13845e-08	28	P49327	FASN	Fatty acid synthase	FAS_HUMAN	1	-53.961	0.46039	6	0	NA	NA	NA	1	0.727	NO	69.5	TRUE	FAS_HUMAN_MVVPGLDGAQIPR_	0.606073	3115.72	0.0003857	0.0049474	0.191748	0.25	3.41375	0.113792	-0.114797	231	0.733122	0.421053	0.273	1.01828	340	11.8824	0.56583	0.507134	0.501454	1.01828
_MIFVGIK_	_MIFVGIK_	MIFVGIK	6 / 0	P99999	-1.03476	1.03476	5.06834e-11	44	P99999	CYCS	Cytochrome c	CYC_HUMAN	1	-51.1904	0.488096	6	0	NA	NA	NA	1	0	NO	71.4	TRUE	CYC_HUMAN_MIFVGIK_	0.346954	96574.1	0.0517156	0.0888141	0.257378	0.25	1.28638	0.0428793	-0.106149	102	0.753165	0.0526316	1	1.01813	341	1.01813	1.01813	1.01813	1.01813	1.01813
_VLASNC[+C2+H3+N+O]DEPM[+O]YVK_	_VLASNC[+C2+H3+N+O]DEPM[+O]YVK_	VLASNCDEPMYVK	5 / 0	P25398	0.855254	0.855254	6.39751e-05	20	P25398	RPS12	40S ribosomal protein S12	RS12_HUMAN	1	80.9077	1.80908	5	0	NA	NA	NA	3	0.091	YES	78.8	TRUE	RS12_HUMAN_VLASNC[+C2+H3+N+O]DEPM[+O]YVK_	0.491739	766.485	0.00425773	0.0230677	0.10485	0.75	2.37082	0.0790274	0.0877342	877	0.831224	0.0526316	0.909	1.01774	342	1.70502	0.852512	0.852512	0.836347	1.01774
_HPAELAMEPTPELPAEVL_	_HPAELAMEPTPELPAEVL_	HPAELAMEPTPELPAEVL	5 / 0	P36776	-0.718173	0.718173	0.00737392	10	P36776	LONP1	Lon protease homolog, mitochondrial	LONM_HUMAN	1	-39.2133	0.607867	5	0	NA	NA	NA	2	0.091	YES	32.1	TRUE	LONM_HUMAN_HPAELAMEPTPELPAEVL_	0.675	1.15473e+07	0.00152032	0.0112785	0.0533075	0.5	2.81807	0.0939355	-0.0736721	2776	0.338608	0.000330579	0.909	1.01748	343	1.01748	1.01748	1.01748	1.01748	1.01748
_FEPIHGNFLLTGAYDNTAK_	_FEPIHGNFLLTGAYDNTAK_	FEPIHGNFLLTGAYDNTAK	6 / 0	O43172	0.495548	0.495548	0.000659994	24	O43172	PRPF4	U4/U6 small nuclear ribonucleoprotein Prp4	PRP4_HUMAN	1	40.9856	1.40986	6	0	NA	NA	NA	1	0	NO	47.3	TRUE	PRP4_HUMAN_FEPIHGNFLLTGAYDNTAK_	0.487993	90.9466	0.00535363	0.0262788	0.0795115	0.25	2.27135	0.0757117	0.0508346	1476	0.498945	0.000330579	1	1.01712	344	1.01712	1.01712	1.01712	1.01712	1.01712
_MTPSYEIR_	_MTPSYEIR_	MTPSYEIR	6 / 0	Q08211	-0.87495	0.87495	5.96337e-08	20	Q08211	DHX9	ATP-dependent RNA helicase A	DHX9_HUMAN	1	-45.4727	0.545273	6	0	NA	NA	NA	1	0.273	NO	56.9	TRUE	DHX9_HUMAN_MTPSYEIR_	0.52207	1405.75	0.00217812	0.0146769	0.180613	0.25	2.66192	0.0887306	-0.0897547	263	0.600211	0.105263	0.727	1.01538	345	4.53377	0.755629	0.731094	0.739308	1.01538
_KEAPPM[+O]EKPEVVK_	_KEAPPM[+O]EKPEVVK_	KEAPPMEKPEVVK	6 / 0	P62841	0.820928	0.820928	5.0706e-06	20	P62841	RPS15	40S ribosomal protein S15	RS15_HUMAN	1	76.6542	1.76654	6	0	NA	NA	NA	2	0.273	NO	62.8	TRUE	RS15_HUMAN_KEAPPM[+O]EKPEVVK_	0.616771	1339.43	0.000473185	0.00551676	0.132374	0.5	3.32497	0.110832	0.084213	559	0.662447	0.000330579	0.727	1.01528	346	2.00105	1.00052	1.00052	1.00041	1.01528
_RPNKPLFTALVTQC[+C2+H3+N+O]QK_	_RPNKPLFTALVTQC[+C2+H3+N+O]QK_	RPNKPLFTALVTQCQK	4 / 0	Q8NCW5	0.461863	0.461863	1.10859e-06	59	Q8NCW5	NAXE	NAD(P)H-hydrate epimerase	NNRE_HUMAN	1	37.732	1.37732	4	0	NA	NA	NA	1	0	NO	52.8	TRUE	NNRE_HUMAN_RPNKPLFTALVTQC[+C2+H3+N+O]QK_	0.413839	9.10089	0.0185453	0.0505291	0.148881	0.25	1.73177	0.0577255	0.0473791	425	0.556962	0.0526316	1	1.01521	347	2.51076	0.83692	0.790015	0.827123	1.01521
_MVEKDQDGGR_	_MVEKDQDGGR_	MVEKDQDGGR	6 / 0	P39019	-0.886607	0.886607	4.59285e-07	20	P39019	RPS19	40S ribosomal protein S19	RS19_HUMAN	1	-45.9115	0.540885	6	0	NA	NA	NA	1	0	NO	76.6	TRUE	RS19_HUMAN_MVEKDQDGGR_	0.445085	1731.63	0.012108	0.0400755	0.158448	0.25	1.91693	0.0638976	-0.0909505	359	0.808017	0.000330579	1	1.01504	348	1.01504	1.01504	1.01504	1.01504	1.01504
_DKLESEMEDAYHEHQANLLR_	_DKLESEMEDAYHEHQANLLR_	DKLESEMEDAYHEHQANLLR	5 / 0	P23246	-0.469488	0.469488	4.61801e-08	44	P23246	SFPQ	Splicing factor, proline- and glutamine-rich	SFPQ_HUMAN	1	-27.7779	0.722221	5	0	NA	NA	NA	1	0.182	NO	63.5	TRUE	SFPQ_HUMAN_DKLESEMEDAYHEHQANLLR_	0.473858	12.7067	0.00615059	0.0285508	0.183389	0.25	2.21108	0.0737028	-0.0481613	254	0.669831	0.105263	0.818	1.01435	349	2.50173	0.833909	0.853719	0.81869	1.01435
_MVTGGANLGR_	_MVTGGANLGR_	MVTGGANLGR	6 / 0	P62701	-0.737887	0.737887	0.00782922	20	P62701	RPS4X	40S ribosomal protein S4, X isoform	RS4X_HUMAN	1	-40.0383	0.599617	6	0	NA	NA	NA	1	0.273	YES	70	TRUE	RS4X_HUMAN_MVTGGANLGR_	0.616763	13520.9	0.000219788	0.0033056	0.052657	0.25	3.658	0.121933	-0.0756944	2827	0.738397	0.000330579	0.727	1.01393	350	2.97801	0.744502	0.667375	0.730087	1.01393
_GVSFTFGADVVSK_	_GVSFTFGADVVSK_	GVSFTFGADVVSK	4 / 0	P62140	0.570481	0.570481	3.77706e-05	20	P62140	PPP1CB	Serine/threonine-protein phosphatase PP1-beta catalytic subunit	PP1B_HUMAN	1	48.5019	1.48502	4	0	NA	NA	NA	3	0	NO	31.2	TRUE	PP1B_HUMAN_GVSFTFGADVVSK_	0.369369	1594.87	0.0374748	0.0747109	0.110571	0.75	1.42626	0.047542	0.0585214	787	0.329114	0.157895	1	1.0135	351	3.47333	0.868332	0.850103	0.86339	1.0135
_VTGTVK_	_VTGTVK_	VTGTVK	5 / 0	Q14690	0.515705	0.515705	5.67279e-05	28	Q14690	PDCD11	Protein RRP5 homolog	RRP5_HUMAN	1	42.9692	1.42969	5	0	NA	NA	NA	1	0	YES	22.7	FALSE	RRP5_HUMAN_VTGTVK_	0.436184	3.50807e+08	0.0125721	0.0408211	0.106155	0.25	1.90059	0.0633531	0.0529023	841	0.239451	0.0526316	1	1.01315	352	1.01315	1.01315	1.01315	1.01315	1.01315
_LEPEELYQTFQR_	_LEPEELYQTFQR_	LEPEELYQTFQR	4 / 0	P13639	-0.847687	0.847687	0.000807652	24	P13639	EEF2	Elongation factor 2	EF2_HUMAN	1	-44.4325	0.555675	4	0	NA	NA	NA	2	0.545	YES	80	TRUE	EF2_HUMAN_LEPEELYQTFQR_	0.363309	2.39489e+39	0.0409678	0.0787517	0.0773194	0.5	1.38756	0.0462519	-0.0869579	1542	0.843882	0.789474	0.455	1.01096	353	21.3718	0.736958	0.84133	0.663017	1.56642
_WHSNDDDVYR_	_WHSNDDDVYR_	WHSNDDDVYR	6 / 0	P23588	-0.497155	0.497155	2.52916e-17	52	P23588	EIF4B	Eukaryotic translation initiation factor 4B	IF4B_HUMAN	1	-29.1497	0.708503	6	0	NA	NA	NA	1	0.273	YES	66	TRUE	IF4B_HUMAN_WHSNDDDVYR_	0.398225	51292.7	0.0239856	0.0582592	0.414926	0.25	1.62005	0.0540017	-0.0509995	20	0.696203	0.105263	0.727	1.01062	354	1.74023	0.870117	0.870117	0.858698	1.01062
_SFYPEEVSSM_	_SFYPEEVSSM_	SFYPEEVSSM	6 / 0	P11142	-0.49693	0.49693	7.45745e-14	60	P11142	HSPA8	Heat shock cognate 71 kDa protein	HSP7C_HUMAN	1	-29.1387	0.708613	6	0	NA	NA	NA	1	0.455	YES	55.3	TRUE	HSP7C_HUMAN_SFYPEEVSSM_	0.40975	2099.81	0.0198597	0.0519687	0.328185	0.25	1.70203	0.0567342	-0.0509763	53	0.583333	0.368421	0.545	1.00936	355	8.11004	0.811004	0.822324	0.794681	1.00936
_TVNVITTAC[+C2+H3+N+O]FSK_	_TVNVITTAC[+C2+H3+N+O]FSK_	TVNVITTACFSK	5 / 0	Q9NVU7	0.69786	0.69786	0.00630618	5	Q9NVU7	SDAD1	Protein SDA1 homolog	SDA1_HUMAN	1	62.2097	1.6221	5	0	NA	NA	NA	2	0	NO	16.3	TRUE	SDA1_HUMAN_TVNVITTAC[+C2+H3+N+O]FSK_	0.648962	0.911318	0.00482351	0.0248572	0.0550058	0.5	2.31664	0.0772212	0.0715883	2661	0.171941	0.000330579	1	1.00881	356	1.00881	1.00881	1.00881	1.00881	1.00881
_LC[+C2+H3+N+O]PQFLQLASANTAR_	_LC[+C2+H3+N+O]PQFLQLASANTAR_	LCPQFLQLASANTAR	6 / 0	O95630	0.957261	0.957261	1.25129e-05	20	O95630	STAMBP	STAM-binding protein	STABP_HUMAN	1	94.162	1.94162	6	0	NA	NA	NA	2	0	NO	27.6	TRUE	STABP_HUMAN_LC[+C2+H3+N+O]PQFLQLASANTAR_	0.451697	0.158895	0.00945472	0.0351976	0.122566	0.5	2.02435	0.0674784	0.0981983	647	0.291139	0.000330579	1	1.00856	357	1.00856	1.00856	1.00856	1.00856	1.00856
_LLGSDGSPLMDML_	_LLGSDGSPLMDML_	LLGSDGSPLMDML	6 / 0	Q6XQN6	-0.930939	0.930939	0.00772626	20	Q6XQN6	NAPRT	Nicotinate phosphoribosyltransferase	PNCB_HUMAN	1	-47.5483	0.524517	6	0	NA	NA	NA	1	0.091	YES	68.8	TRUE	PNCB_HUMAN_LLGSDGSPLMDML_	0.555501	1946.23	0.00175832	0.0125213	0.0528008	0.25	2.7549	0.0918301	-0.0954982	2818	0.725738	0.000330579	0.909	1.00845	358	3.27744	0.819359	0.819969	0.797797	1.00845
_ESESVDK_	_ESESVDK_	ESESVDK	5 / 0	Q14103	0.594204	0.594204	4.5589e-05	44	Q14103	HNRNPD	Heterogeneous nuclear ribonucleoprotein D0	HNRPD_HUMAN	1	50.9639	1.50964	5	0	NA	NA	NA	1	0.091	NO	49.9	TRUE	HNRPD_HUMAN_ESESVDK_	0.455585	1.51415e+10	0.00878515	0.0339836	0.108528	0.25	2.05625	0.0685417	0.060955	808	0.526371	0.105263	0.909	1.00809	359	2.58312	0.86104	0.902768	0.84893	1.00809
_WHIDTIMR_	_WHIDTIMR_	WHIDTIMR	6 / 0	O43747	-1.09058	1.09058	0.00106981	15	O43747	AP1G1	AP-1 complex subunit gamma-1	AP1G1_HUMAN	1	-53.0429	0.469571	6	0	NA	NA	NA	1	0	NO	42.3	TRUE	AP1G1_HUMAN_WHIDTIMR_	0.515144	2094.82	0.00596396	0.0283328	0.0742674	0.25	2.22446	0.0741488	-0.111875	1638	0.446203	0.000330579	1	1.00752	360	1.70536	0.852678	0.852678	0.838501	1.00752
_RQALPQVR_	_RQALPQVR_	RQALPQVR	6 / 0	Q99829	-0.627005	0.627005	0.00478474	20	Q99829	CPNE1	Copine-1	CPNE1_HUMAN	1	-35.2481	0.647519	6	0	NA	NA	NA	1	0	YES	56.2	TRUE	CPNE1_HUMAN_RQALPQVR_	0.490587	81.4828	0.00507882	0.0255298	0.0580035	0.25	2.29424	0.0764746	-0.0643198	2448	0.592827	0.000330579	1	1.0075	361	2.65848	0.886159	0.936682	0.87681	1.0075
_KGDVVHC[+C2+H3+N+O]W_	_KGDVVHC[+C2+H3+N+O]W_	KGDVVHCW	6 / 0	Q00688	-0.622266	0.622266	0.00123478	12	Q00688	FKBP3	Peptidyl-prolyl cis-trans isomerase FKBP3	FKBP3_HUMAN	1	-35.035	0.64965	6	0	NA	NA	NA	1	0.091	YES	67.4	TRUE	FKBP3_HUMAN_KGDVVHC[+C2+H3+N+O]W_	0.572395	3423.98	0.00224561	0.014964	0.0727102	0.25	2.64866	0.0882888	-0.0638336	1697	0.71097	0.000330579	0.909	1.0056	362	1.0056	1.0056	1.0056	1.0056	1.0056
_GMLREDSMMEYLK_	_GMLREDSMMEYLK_	GMLREDSMMEYLK	6 / 0	P35241	-1.27658	1.27658	6.63995e-06	25	P35241	RDX	Radixin	RADI_HUMAN	1	-58.7228	0.412772	6	0	NA	NA	NA	1	0	NO	50.8	TRUE	RADI_HUMAN_GMLREDSMMEYLK_	0.445024	35081.4	0.0107043	0.0373358	0.129446	0.25	1.97044	0.0656814	-0.130955	585	0.535865	0.000330579	1	1.0052	363	5.20152	0.86692	0.880196	0.861246	1.0052
_MDDYLGGKPVQNR_	_MDDYLGGKPVQNR_	MDDYLGGKPVQNR	6 / 0	Q9Y6U3	-2.02127	2.02127	1.75437e-08	30	Q9Y6U3	SCIN	Adseverin	ADSV_HUMAN	1	-75.3659	0.246341	6	0	NA	NA	NA	1	0.455	YES	70.1	TRUE	ADSV_HUMAN_MDDYLGGKPVQNR_	0.631486	3810.98	0.000239076	0.00353906	0.193897	0.25	3.62146	0.120715	-0.207347	224	0.739451	0.0526316	0.545	1.005	364	4.18067	0.696778	0.625109	0.66702	1.005
_SDGFFQLEELPGR_	_SDGFFQLEELPGR_	SDGFFQLEELPGR	4 / 0	P00390	-2.67254	2.67254	0.000223611	10	P00390	GSR	Glutathione reductase, mitochondrial	GSHR_HUMAN	1	-84.315	0.15685	4	0	NA	NA	NA	2	0	YES	59.6	TRUE	GSHR_HUMAN_SDGFFQLEELPGR_	0.575642	1.90159e+07	0.0124268	0.040701	0.0912627	0.5	1.90564	0.0635213	-0.274156	1144	0.628692	0.0526316	1	1.00499	365	1.00499	1.00499	1.00499	1.00499	1.00499
_DKSEEVQK_	_DKSEEVQK_	DKSEEVQK	6 / 0	P15924	1.15553	1.15553	0.00404721	10	P15924	DSP	Desmoplakin	DESP_HUMAN	1	122.767	2.22767	6	0	NA	NA	NA	1	0.091	NO	29.5	TRUE	DESP_HUMAN_DKSEEVQK_	0.64733	0.354067	0.00203273	0.0140497	0.0598211	0.25	2.69192	0.0897307	0.118538	2311	0.311181	0.000330579	0.909	1.00391	366	1.9096	0.954799	0.954799	0.953534	1.00391
_VWPPGAQEPC[+C2+H3+N+O]TVRPA_	_VWPPGAQEPC[+C2+H3+N+O]TVRPA_	VWPPGAQEPCTVRPA	4 / 0	Q6XQN6	-1.06061	1.06061	0.000152914	20	Q6XQN6	NAPRT	Nicotinate phosphoribosyltransferase	PNCB_HUMAN	1	-52.0571	0.479429	4	0	NA	NA	NA	2	0.091	YES	68.8	TRUE	PNCB_HUMAN_VWPPGAQEPC[+C2+H3+N+O]TVRPA_	0.485013	45.6436	0.00490067	0.0249681	0.0953888	0.5	2.30974	0.0769915	-0.1088	1047	0.725738	0.0526316	0.909	1.00367	367	3.27744	0.819359	0.819969	0.797797	1.00845
_EKMTQIMFETF_	_EKMTQIMFETF_	EKMTQIMFETF	6 / 0	P63261	-0.48521	0.48521	3.89704e-10	28	P63261	ACTG1	Actin, cytoplasmic 2	ACTG_HUMAN	1	-28.5607	0.714393	6	0	NA	NA	NA	1	0.818	YES	92.3	FALSE	ACTG_HUMAN_EKMTQIMFETF_	0.410741	7429.96	0.0195341	0.0517706	0.235232	0.25	1.70921	0.0569736	-0.0497741	131	0.973629	0.842105	0.182	1.00202	368	18.6909	0.623028	0.726332	0.521422	1.21047
_WNPTAGVAFEYDPDNALR_	_WNPTAGVAFEYDPDNALR_	WNPTAGVAFEYDPDNALR	3 / 0	P19387	-0.607236	0.607236	0.000198593	10	P19387	POLR2C	DNA-directed RNA polymerase II subunit RPB3	RPB3_HUMAN	1	-34.3547	0.656453	3	0	NA	NA	NA	2	0	NO	60	TRUE	RPB3_HUMAN_WNPTAGVAFEYDPDNALR_	0.621862	323.445	0.0133186	0.0417314	0.0925509	0.5	1.87554	0.062518	-0.0622918	1108	0.632911	0.0526316	1	1.0016	369	1.0016	1.0016	1.0016	1.0016	1.0016
_MALPELVR_	_MALPELVR_	MALPELVR	6 / 0	P45974	-1.08546	1.08546	0.000269327	20	P45974	USP5	Ubiquitin carboxyl-terminal hydrolase 5	UBP5_HUMAN	1	-52.8758	0.471242	6	0	NA	NA	NA	1	0	NO	54.4	TRUE	UBP5_HUMAN_MALPELVR_	0.462791	1780.56	0.00765015	0.0314001	0.089243	0.25	2.11633	0.0705443	-0.111349	1186	0.57384	0.000330579	1	1.00147	370	1.68915	0.844577	0.844577	0.829877	1.00147
_WIDETPPVDQPSR_	_WIDETPPVDQPSR_	WIDETPPVDQPSR	6 / 0	Q15257	-0.742234	0.742234	2.94371e-09	20	Q15257	PTPA	Serine/threonine-protein phosphatase 2A activator	PTPA_HUMAN	1	-40.2187	0.597813	6	0	NA	NA	NA	1	0	NO	58.4	TRUE	PTPA_HUMAN_WIDETPPVDQPSR_	0.363677	3.7947e+13	0.0443133	0.0822396	0.213278	0.25	1.35347	0.0451155	-0.0761403	181	0.616034	0.0526316	1	1.00118	371	1.83443	0.917214	0.917214	0.913362	1.00118
_FHVDISLTDFIQK_	_FHVDISLTDFIQK_	FHVDISLTDFIQK	5 / 0	Q15046	1.30201	1.30201	1.02328e-10	25	Q15046	KARS	Lysine--tRNA ligase	SYK_HUMAN	1	146.572	2.46572	5	0	NA	NA	NA	4	0.182	NO	62.3	TRUE	SYK_HUMAN_FHVDISLTDFIQK_	0.395511	25912	0.0250532	0.0597713	0.24975	1	1.60114	0.0533712	0.133563	115	0.657173	0.157895	0.818	1.00112	372	4.99348	0.832247	0.821469	0.823402	1.00112
_M[+O]GVPYC[+C2+H3+N+O]IIK_	_M[+O]GVPYC[+C2+H3+N+O]IIK_	MGVPYCIIK	5 / 0	P62424	0.569961	0.569961	7.90763e-07	20	P62424	RPL7A	60S ribosomal protein L7a	RL7A_HUMAN	1	48.4483	1.48448	5	0	NA	NA	NA	4	0.182	NO	58.6	TRUE	RL7A_HUMAN_M[+O]GVPYC[+C2+H3+N+O]IIK_	0.450967	3.89344	0.00958514	0.0354495	0.152549	1	2.0184	0.06728	0.0584681	400	0.618143	0.157895	0.818	1.00102	373	2.68134	0.893779	0.940436	0.88643	1.00102
_RREEEER_	_RREEEER_	RREEEER	6 / 0	Q9Y520	-0.896096	0.896096	0.00105934	15	Q9Y520	PRRC2C	Protein PRRC2C	PRC2C_HUMAN	1	-46.2661	0.537339	6	0	NA	NA	NA	1	0	NO	26.7	FALSE	PRC2C_HUMAN_RREEEER_	0.538086	5.36691e+07	0.00668257	0.029676	0.0743741	0.25	2.17506	0.0725019	-0.0919239	1630.5	0.281646	0.000330579	1	1.00075	374	1.73879	0.869395	0.869395	0.859415	1.00075
_WVPLQIDMKPEVPR_	_WVPLQIDMKPEVPR_	WVPLQIDMKPEVPR	6 / 0	Q6PKG0	-1.36288	1.36288	1.13925e-05	15	Q6PKG0	LARP1	La-related protein 1	LARP1_HUMAN	1	-61.1194	0.388806	6	0	NA	NA	NA	1	0.273	NO	47.2	TRUE	LARP1_HUMAN_WVPLQIDMKPEVPR_	0.601767	6318.2	0.000553795	0.00623431	0.123584	0.25	3.25665	0.108555	-0.139807	639	0.49789	0.000330579	0.727	1.0006	375	1.0006	1.0006	1.0006	1.0006	1.0006
_GSPSQEDLNC[+C2+H3+N+O]IINLK_	_GSPSQEDLNC[+C2+H3+N+O]IINLK_	GSPSQEDLNCIINLK	4 / 0	P28482	-0.91187	0.91187	0.00179867	15	P28482	MAPK1	Mitogen-activated protein kinase 1	MK01_HUMAN	1	-46.8504	0.531496	4	0	NA	NA	NA	1	0	YES	63.9	TRUE	MK01_HUMAN_GSPSQEDLNC[+C2+H3+N+O]IINLK_	0.511872	3.58401e+06	0.00634646	0.0290299	0.0686262	0.25	2.19747	0.073249	-0.093542	1857	0.674051	0.000330579	1	1.00043	376	2.13744	1.06872	1.06872	1.06654	1.13701
_RGEDVETSK_	_RGEDVETSK_	RGEDVETSK	5 / 0	O60869	0.614855	0.614855	0.00171719	28	O60869	EDF1	Endothelial differentiation-related factor 1	EDF1_HUMAN	1	53.1404	1.5314	5	0	NA	NA	NA	1	0	NO	48.6	TRUE	EDF1_HUMAN_RGEDVETSK_	0.444103	2.70165e+08	0.0108873	0.0375561	0.0691295	0.25	1.96308	0.065436	0.0630735	1827	0.512658	0.0526316	1	0.999777	377	0.999777	0.999777	0.999777	0.999777	0.999777
_VLLDVTPDQSMVDEGMAR_	_VLLDVTPDQSMVDEGMAR_	VLLDVTPDQSMVDEGMAR	6 / 0	P41252	-0.966185	0.966185	0.000168166	20	P41252	IARS	Isoleucine--tRNA ligase, cytoplasmic	SYIC_HUMAN	1	-48.8142	0.511858	6	0	NA	NA	NA	1	0.182	YES	58	TRUE	SYIC_HUMAN_VLLDVTPDQSMVDEGMAR_	0.556962	6400.3	0.00113626	0.00975405	0.0943565	0.25	2.94452	0.0981508	-0.0991138	1070	0.611814	0.000330579	0.818	0.999721	378	7.39018	0.923772	0.849408	0.903598	1.34154
_MEKPPAPPSLPAGPPGVK_	_MEKPPAPPSLPAGPPGVK_	MEKPPAPPSLPAGPPGVK	6 / 0	Q15428	-1.46842	1.46842	2.56426e-07	20	Q15428	SF3A2	Splicing factor 3A subunit 2	SF3A2_HUMAN	1	-63.8623	0.361377	6	0	NA	NA	NA	1	0.091	NO	29.7	TRUE	SF3A2_HUMAN_MEKPPAPPSLPAGPPGVK_	0.453397	228.124	0.0104185	0.0370104	0.164776	0.25	1.98219	0.0660731	-0.150635	333	0.313291	0.0526316	0.909	0.999631	379	2.63828	0.879426	0.911899	0.871746	0.999631
_WMIQYNNLNLK_	_WMIQYNNLNLK_	WMIQYNNLNLK	6 / 0	P11586	-1.0311	1.0311	8.98442e-05	15	P11586	MTHFD1	C-1-tetrahydrofolate synthase, cytoplasmic	C1TC_HUMAN	1	-51.0664	0.489336	6	0	NA	NA	NA	1	0.182	NO	77.5	TRUE	C1TC_HUMAN_WMIQYNNLNLK_	0.57021	5914.36	0.00124025	0.0101819	0.101163	0.25	2.90649	0.096883	-0.105773	940	0.817511	0.000330579	0.818	0.998508	380	7.90993	0.790993	0.743458	0.77775	1.14981
_SIWDLAAPTPR_	_SIWDLAAPTPR_	SIWDLAAPTPR	6 / 0	Q04724	-0.954016	0.954016	0.000503702	10	Q04724	TLE1	Transducin-like enhancer protein 1	TLE1_HUMAN	1	-48.3806	0.516194	6	0	NA	NA	NA	1	0	YES	16.6	FALSE	TLE1_HUMAN_SIWDLAAPTPR_	0.577497	5.35396e+06	0.00766633	0.0314001	0.0824457	0.25	2.11541	0.0705137	-0.0978654	1377	0.175105	0.000330579	1	0.997302	381	0.997302	0.997302	0.997302	0.997302	0.997302
_NKWFFQK_	_NKWFFQK_	NKWFFQK	3 / 0	P61353	1.07389	1.07389	3.7536e-05	10	P61353	RPL27	60S ribosomal protein L27	RL27_HUMAN	1	110.51	2.1051	3	0	NA	NA	NA	3	0	NO	66.2	TRUE	RL27_HUMAN_NKWFFQK_	0.446901	0.144905	0.0171163	0.0482437	0.110639	0.75	1.76659	0.0588863	0.110162	786	0.698312	0.0526316	1	0.997286	382	0.997286	0.997286	0.997286	0.997286	0.997286
_MDQAIIFC[+C2+H3+N+O]R_	_MDQAIIFC[+C2+H3+N+O]R_	MDQAIIFCR	6 / 0	Q92499	-1.02578	1.02578	0.000109794	20	Q92499	DDX1	ATP-dependent RNA helicase DDX1	DDX1_HUMAN	1	-50.8857	0.491143	6	0	NA	NA	NA	1	0.182	NO	66.2	TRUE	DDX1_HUMAN_MDQAIIFC[+C2+H3+N+O]R_	0.561109	1545.17	0.00125633	0.0102247	0.0989855	0.25	2.90089	0.0966965	-0.105228	976	0.698312	0.000330579	0.818	0.99644	383	4.08756	0.817511	0.816253	0.80884	0.99644
_MPSLPSYK_	_MPSLPSYK_	MPSLPSYK	6 / 0	P29401	-0.852703	0.852703	9.63882e-16	44	P29401	TKT	Transketolase	TKT_HUMAN	1	-44.6254	0.553746	6	0	NA	NA	NA	1	0.727	NO	82.8	TRUE	TKT_HUMAN_MPSLPSYK_	0.387079	112154	0.0286224	0.0637299	0.375399	0.25	1.54329	0.0514432	-0.0874725	34	0.873418	0.631579	0.273	0.995443	384	13.0071	0.650356	0.632459	0.60607	1.19337
_GLPRPQQPQQEEVTSPVVPPSVK_	_GLPRPQQPQQEEVTSPVVPPSVK_	GLPRPQQPQQEEVTSPVVPPSVK	5 / 0	Q9UHY1	-0.566302	0.566302	0.00208543	20	Q9UHY1	NRBP1	Nuclear receptor-binding protein	NRBP_HUMAN	1	-32.4654	0.675346	5	0	NA	NA	NA	2	0	YES	28.8	TRUE	NRBP_HUMAN_GLPRPQQPQQEEVTSPVVPPSVK_	0.468556	0.274659	0.00683431	0.0298953	0.0670201	0.5	2.16531	0.0721768	-0.0580927	1934	0.303797	0.000330579	1	0.995029	385	0.995029	0.995029	0.995029	0.995029	0.995029
_EM[+O]KPVIFLDVFLPR_	_EM[+O]KPVIFLDVFLPR_	EMKPVIFLDVFLPR	6 / 0	P78527	1.52001	1.52001	0.00010847	15	P78527	PRKDC	DNA-dependent protein kinase catalytic subunit	PRKDC_HUMAN	1	186.794	2.86794	6	0	NA	NA	NA	4	0.636	NO	57.8	TRUE	PRKDC_HUMAN_EM[+O]KPVIFLDVFLPR_	0.72376	4856.5	9.1138e-06	0.000367825	0.0991173	1	5.0403	0.16801	0.155927	973	0.609705	0.000330579	0.364	0.994731	386	18.0393	0.622046	0.66361	0.566747	1.4719
_KQGVLTHGR_	_KQGVLTHGR_	KQGVLTHGR	5 / 0	P62753	0.788453	0.788453	1.65943e-05	24	P62753	RPS6	40S ribosomal protein S6	RS6_HUMAN	1	72.7221	1.72722	5	0	NA	NA	NA	1	0.091	YES	53.4	TRUE	RS6_HUMAN_KQGVLTHGR_	0.406913	3.79403e+11	0.0208163	0.0535356	0.119501	0.25	1.6816	0.0560532	0.0808815	682	0.563291	0.157895	0.909	0.994457	387	3.80157	0.950394	0.951341	0.949631	0.994457
_KLVLILNK_	_KLVLILNK_	KLVLILNK	6 / 0	Q9BVP2	0.567772	0.567772	0.00340247	20	Q9BVP2	GNL3	Guanine nucleotide-binding protein-like 3	GNL3_HUMAN	1	48.2233	1.48223	6	0	NA	NA	NA	1	0	NO	34.4	TRUE	GNL3_HUMAN_KLVLILNK_	0.470146	22.5358	0.00662277	0.0295742	0.0617051	0.25	2.17896	0.072632	0.0582436	2205	0.362869	0.000330579	1	0.993758	388	2.68007	0.893357	0.923301	0.887943	0.993758
_MTTVHAITATQK_	_MTTVHAITATQK_	MTTVHAITATQK	6 / 0	P04406	-0.655584	0.655584	3.73529e-10	48	P04406	GAPDH	Glyceraldehyde-3-phosphate dehydrogenase	G3P_HUMAN	1	-36.5181	0.634819	6	0	NA	NA	NA	1	0.818	YES	93.1	TRUE	G3P_HUMAN_MTTVHAITATQK_	0.288033	2.07111e+06	0.109904	0.142006	0.235692	0.25	0.958985	0.0319662	-0.0672515	130	0.982068	1	0.182	0.993516	389	24.0761	0.85986	0.960079	0.751251	1.47196
_MQGQEAVLAMSSR_	_MQGQEAVLAMSSR_	MQGQEAVLAMSSR	4 / 0	Q15393	0.665812	0.665812	1.12191e-05	15	Q15393	SF3B3	Splicing factor 3B subunit 3	SF3B3_HUMAN	1	58.646	1.58646	4	0	NA	NA	NA	2	0	NO	53.3	TRUE	SF3B3_HUMAN_MQGQEAVLAMSSR_	0.44269	1200.94	0.0207565	0.053486	0.123751	0.5	1.68285	0.0560949	0.0683007	637	0.562236	0.0526316	1	0.993501	390	5.23543	0.872571	0.8742	0.867745	0.993501
_MGGGSIEVSVPR_	_MGGGSIEVSVPR_	MGGGSIEVSVPR	4 / 0	Q96I24	0.564764	0.564764	0.00819576	15	Q96I24	FUBP3	Far upstream element-binding protein 3	FUBP3_HUMAN	1	47.9146	1.47915	4	0	NA	NA	NA	1	0	NO	40.4	TRUE	FUBP3_HUMAN_MGGGSIEVSVPR_	0.523359	3038.18	0.00607571	0.0285448	0.0521603	0.25	2.2164	0.0738801	0.057935	2869	0.42616	0.000330579	1	0.99326	391	1.68473	0.842365	0.842365	0.82874	0.99326
_TKGDFILVGDLMR_	_TKGDFILVGDLMR_	TKGDFILVGDLMR	6 / 0	Q16531	-0.630774	0.630774	6.15151e-05	35	Q16531	DDB1	DNA damage-binding protein 1	DDB1_HUMAN	1	-35.417	0.64583	6	0	NA	NA	NA	1	0.182	NO	63	TRUE	DDB1_HUMAN_TKGDFILVGDLMR_	0.540238	88150.2	0.00141423	0.0109413	0.105275	0.25	2.84948	0.0949827	-0.0647064	864	0.664557	0.000330579	0.818	0.99307	392	6.06459	0.758073	0.672152	0.74293	0.99307
_WIGENVSGLQR_	_WIGENVSGLQR_	WIGENVSGLQR	6 / 0	Q14019	-0.513477	0.513477	1.70485e-11	28	Q14019	COTL1	Coactosin-like protein	COTL1_HUMAN	1	-29.9468	0.700532	6	0	NA	NA	NA	1	0.091	YES	67.6	TRUE	COTL1_HUMAN_WIGENVSGLQR_	0.341948	8.61902e+08	0.0554182	0.0926025	0.269208	0.25	1.25635	0.0418783	-0.0526739	88	0.71308	0.105263	0.909	0.993007	393	2.27505	1.13753	1.13753	1.12831	1.28205
_WVDWTVSEPR_	_WVDWTVSEPR_	WVDWTVSEPR	6 / 0	Q8IXH7	-0.789588	0.789588	0.0043683	10	Q8IXH7	NELFCD	Negative elongation factor C/D	NELFD_HUMAN	1	-42.1491	0.578509	6	0	NA	NA	NA	1	0	NO	38.8	TRUE	NELFD_HUMAN_WVDWTVSEPR_	0.5013	1479	0.00657666	0.029455	0.0589922	0.25	2.18199	0.0727332	-0.080998	2380	0.409283	0.000330579	1	0.992564	394	0.992564	0.992564	0.992564	0.992564	0.992564
_QHEEPESFFTW_	_QHEEPESFFTW_	QHEEPESFFTW	6 / 0	Q01105	-1.40943	1.40943	4.8245e-12	28	Q01105	SET	Protein SET	SET_HUMAN	1	-62.3541	0.376459	6	0	NA	NA	NA	2	0.182	YES	64.8	FALSE	SET_HUMAN_QHEEPESFFTW_	0.429877	896.501	0.0140656	0.0431059	0.282914	0.5	1.85184	0.0617281	-0.144583	68	0.683544	0.0526316	0.818	0.992188	395	0.992188	0.992188	0.992188	0.992188	0.992188
_GTVEGGSGAGR_	_GTVEGGSGAGR_	GTVEGGSGAGR	3 / 0	O00499	0.587344	0.587344	0.00139437	15	O00499	BIN1	Myc box-dependent-interacting protein 1	BIN1_HUMAN	1	50.2478	1.50248	3	0	NA	NA	NA	1	0	YES	34.4	TRUE	BIN1_HUMAN_GTVEGGSGAGR_	0.473085	4.22395	0.0126943	0.0409352	0.0713906	0.25	1.89639	0.063213	0.0602513	1741	0.362869	0.0526316	1	0.991899	396	0.991899	0.991899	0.991899	0.991899	0.991899
_WGDIEFPPPFGR_	_WGDIEFPPPFGR_	WGDIEFPPPFGR	6 / 0	P53396	-2.26581	2.26581	1.3125e-08	20	P53396	ACLY	ATP-citrate synthase	ACLY_HUMAN	1	-79.2067	0.207933	6	0	NA	NA	NA	1	0.727	NO	69.8	TRUE	ACLY_HUMAN_WGDIEFPPPFGR_	0.550996	3240.33	0.0010825	0.0095544	0.197048	0.25	2.96557	0.0988524	-0.232433	215	0.736287	0.473684	0.273	0.991109	397	11.2998	0.564988	0.576416	0.500852	1.04799
_DIWFGTPEGEFVSM_	_DIWFGTPEGEFVSM_	DIWFGTPEGEFVSM	6 / 0	P40925	-0.833468	0.833468	1.47728e-07	20	P40925	MDH1	Malate dehydrogenase, cytoplasmic	MDHC_HUMAN	1	-43.8821	0.561179	6	0	NA	NA	NA	1	0.273	YES	72.5	TRUE	MDHC_HUMAN_DIWFGTPEGEFVSM_	0.53136	4150.38	0.00175176	0.0125213	0.170763	0.25	2.75652	0.0918841	-0.0854993	308	0.764768	0.0526316	0.727	0.990953	398	2.14641	0.715469	0.630739	0.689619	0.990953
_HWDQNER_	_HWDQNER_	HWDQNER	4 / 0	P08195	0.533554	0.533554	4.66891e-07	20	P08195	SLC3A2	4F2 cell-surface antigen heavy chain	4F2_HUMAN	1	44.7491	1.44749	4	0	NA	NA	NA	1	0.091	NO	65.4	TRUE	4F2_HUMAN_HWDQNER_	0.37869	4.82017e+10	0.0325746	0.068964	0.15827	0.25	1.48712	0.0495707	0.0547334	362	0.689873	0.157895	0.909	0.990615	399	3.28072	0.82018	0.808307	0.811661	0.990615
_TKPSDEEM[+O]LFIY_	_TKPSDEEM[+O]LFIY_	TKPSDEEMLFIY	6 / 0	P07108	0.48567	0.48567	0.0015304	15	P07108	DBI	Acyl-CoA-binding protein	ACBP_HUMAN	1	40.0236	1.40024	6	0	NA	NA	NA	1	0	YES	70.1	TRUE	ACBP_HUMAN_TKPSDEEM[+O]LFIY_	0.530793	37.7566	0.00761711	0.0314001	0.0703799	0.25	2.11821	0.070607	0.0498213	1783	0.739451	0.000330579	1	0.990515	400	2.11385	1.05692	1.05692	1.05484	1.12334
_WPEVDDDSIEDLGEVKK_	_WPEVDDDSIEDLGEVKK_	WPEVDDDSIEDLGEVKK	6 / 0	O43583	-1.2573	1.2573	3.14584e-12	35	O43583	DENR	Density-regulated protein	DENR_HUMAN	1	-58.1673	0.418327	6	0	NA	NA	NA	1	0.091	NO	48.5	TRUE	DENR_HUMAN_WPEVDDDSIEDLGEVKK_	0.362805	926858	0.04127	0.0792199	0.287557	0.25	1.38437	0.0461455	-0.128977	67	0.511603	0.0526316	0.909	0.989962	401	1.64216	0.82108	0.82108	0.803524	0.989962
_WSTLVEDYGM[+O]ELR_	_WSTLVEDYGM[+O]ELR_	WSTLVEDYGMELR	6 / 0	O00232	-1.79399	1.79399	0.00786955	5	O00232	PSMD12	26S proteasome non-ATPase regulatory subunit 12	PSD12_HUMAN	1	-71.1626	0.288374	6	0	NA	NA	NA	1	0	NO	58.8	TRUE	PSD12_HUMAN_WSTLVEDYGM[+O]ELR_	0.519835	2325.07	0.00649031	0.0294017	0.0526012	0.25	2.18773	0.0729245	-0.184032	2830	0.620253	0.000330579	1	0.989558	402	2.78958	0.92986	0.906286	0.928907	0.989558
_MLDMGFEPQIR_	_MLDMGFEPQIR_	MLDMGFEPQIR	6 / 0	O00571	-2.19373	2.19373	3.83878e-07	20	O00571	DDX3X	ATP-dependent RNA helicase DDX3X	DDX3X_HUMAN	1	-78.1414	0.218586	6	0	NA	NA	NA	1	0.091	NO	55.7	FALSE	DDX3X_HUMAN_MLDMGFEPQIR_	0.350759	-100916	0.0573766	0.093635	0.160395	0.25	1.24127	0.0413755	-0.225039	352	0.587553	0.210526	0.909	0.989538	403	4.97363	0.828939	0.841459	0.818768	0.989538
_GEDEKPAAK_	_GEDEKPAAK_	GEDEKPAAK	4 / 0	Q9UHV9	0.621021	0.621021	0.000362548	5	Q9UHV9	PFDN2	Prefoldin subunit 2	PFD2_HUMAN	1	53.7963	1.53796	4	0	NA	NA	NA	1	0	YES	51.9	TRUE	PFD2_HUMAN_GEDEKPAAK_	0.631579	134546	0.0154054	0.045312	0.0860159	0.25	1.81233	0.0604109	0.0637059	1269	0.547468	0.0526316	1	0.988971	404	0.988971	0.988971	0.988971	0.988971	0.988971
_MTEEAAVAIK_	_MTEEAAVAIK_	MTEEAAVAIK	6 / 0	P63241	-0.779536	0.779536	0.000124813	20	P63241	EIF5A	Eukaryotic translation initiation factor 5A-1	IF5A1_HUMAN	1	-41.7446	0.582554	6	0	NA	NA	NA	1	0.273	YES	83.8	FALSE	IF5A1_HUMAN_MTEEAAVAIK_	0.586182	1270.66	0.000529821	0.00600035	0.0975935	0.25	3.27587	0.109196	-0.0799668	1002	0.883966	0.000330579	0.727	0.987808	405	2.56009	0.853363	0.852062	0.846323	0.987808
_MNLSEEVDLEDYVARPDK_	_MNLSEEVDLEDYVARPDK_	MNLSEEVDLEDYVARPDK	6 / 0	P43686	-1.41865	1.41865	2.30086e-07	25	P43686	PSMC4	26S proteasome regulatory subunit 6B	PRS6B_HUMAN	1	-62.5937	0.374063	6	0	NA	NA	NA	1	0.091	NO	81.8	TRUE	PRS6B_HUMAN_MNLSEEVDLEDYVARPDK_	0.410497	974.138	0.0218031	0.0548724	0.165953	0.25	1.66148	0.0553827	-0.145528	327	0.862869	0.105263	0.909	0.987638	406	2.45279	0.817595	0.751901	0.809095	0.987638
_MVRPNQDGTLIAS_	_MVRPNQDGTLIAS_	MVRPNQDGTLIAS	6 / 0	P43034	-1.02929	1.02929	0.00181497	15	P43034	PAFAH1B1	Platelet-activating factor acetylhydrolase IB subunit alpha	LIS1_HUMAN	1	-51.0048	0.489952	6	0	NA	NA	NA	1	0.182	YES	75.9	TRUE	LIS1_HUMAN_MVRPNQDGTLIAS_	0.575977	5259.05	0.00107682	0.00954912	0.0685283	0.25	2.96786	0.0989286	-0.105587	1863	0.800633	0.000330579	0.818	0.987591	407	3.19848	0.79962	0.766536	0.791144	0.987591
_KIQNDAGVR_	_KIQNDAGVR_	KIQNDAGVR	3 / 0	Q96AE4	-0.498077	0.498077	0.00240123	28	Q96AE4	FUBP1	Far upstream element-binding protein 1	FUBP1_HUMAN	1	-29.195	0.70805	3	0	NA	NA	NA	1	0.091	NO	70.8	FALSE	FUBP1_HUMAN_KIQNDAGVR_	0.430928	5.92367e+09	0.0138068	0.0426219	0.0654892	0.25	1.85991	0.0619969	-0.0510941	1999	0.746835	0.157895	0.909	0.987001	408	5.11439	0.852398	0.822291	0.84294	1.04032
_PAGPVLSIR_	_PAGPVLSIR_	PAGPVLSIR	4 / 0	Q13310	0.5789	0.5789	0.00065897	20	Q13310	PABPC4	Polyadenylate-binding protein 4	PABP4_HUMAN	1	49.371	1.49371	4	0	NA	NA	NA	1	0	YES	32.8	TRUE	PABP4_HUMAN_PAGPVLSIR_	0.426188	21.8518	0.0150061	0.0445676	0.0795284	0.25	1.82373	0.0607911	0.0593851	1474	0.345992	0.0526316	1	0.986691	409	0.986691	0.986691	0.986691	0.986691	0.986691
_MVQVHELGC[+C2+H3+N+O]EGISK_	_MVQVHELGC[+C2+H3+N+O]EGISK_	MVQVHELGCEGISK	6 / 0	Q15436	-0.814357	0.814357	2.93679e-08	40	Q15436	SEC23A	Protein transport protein Sec23A	SC23A_HUMAN	1	-43.1338	0.568662	6	0	NA	NA	NA	1	0.364	NO	53.7	TRUE	SC23A_HUMAN_MVQVHELGC[+C2+H3+N+O]EGISK_	0.556449	6618.89	0.0014066	0.0109273	0.188303	0.25	2.85183	0.095061	-0.0835389	240	0.566456	0.105263	0.636	0.98656	410	3.35489	0.838723	0.865028	0.827579	0.98656
_WNEEIVPQIK_	_WNEEIVPQIK_	WNEEIVPQIK	6 / 0	P18669	-1.3962	1.3962	1.07885e-09	24	P18669	PGAM1	Phosphoglycerate mutase 1	PGAM1_HUMAN	1	-62.0072	0.379928	6	0	NA	NA	NA	1	0.273	YES	81.5	FALSE	PGAM1_HUMAN_WNEEIVPQIK_	0.423801	486344	0.0156424	0.0457349	0.224176	0.25	1.8057	0.0601899	-0.143226	155	0.859705	0.210526	0.727	0.986196	411	5.91033	0.738791	0.657773	0.707182	1.2164
_DMIILPEMVGS_	_DMIILPEMVGS_	DMIILPEMVGS	6 / 0	P62841	-0.468819	0.468819	3.89641e-09	52	P62841	RPS15	40S ribosomal protein S15	RS15_HUMAN	1	-27.7444	0.722556	6	0	NA	NA	NA	1	0.273	YES	62.8	TRUE	RS15_HUMAN_DMIILPEMVGS_	0.510664	724.152	0.00282263	0.0176296	0.210233	0.25	2.54935	0.0849782	-0.0480927	190	0.662447	0.0526316	0.727	0.985771	412	2.00105	1.00052	1.00052	1.00041	1.01528
_MVVNDAGRPK_	_MVVNDAGRPK_	MVVNDAGRPK	6 / 0	P11142	-0.751417	0.751417	3.93827e-08	48	P11142	HSPA8	Heat shock cognate 71 kDa protein	HSP7C_HUMAN	1	-40.598	0.59402	6	0	NA	NA	NA	1	0.455	YES	55.3	TRUE	HSP7C_HUMAN_MVVNDAGRPK_	0.466308	3233.08	0.00714316	0.0304256	0.185117	0.25	2.14611	0.071537	-0.0770823	250	0.583333	0.368421	0.545	0.985702	413	8.11004	0.811004	0.822324	0.794681	1.00936
_RDGSYGSGR_	_RDGSYGSGR_	RDGSYGSGR	3 / 0	Q08170	-2.08114	2.08114	0.000892813	5	Q08170	SRSF4	Serine/arginine-rich splicing factor 4	SRSF4_HUMAN	1	-76.3673	0.236327	3	0	NA	NA	NA	1	0	NO	18.4	TRUE	SRSF4_HUMAN_RDGSYGSGR_	0.680728	8.14815e+11	0.0148202	0.0442392	0.076231	0.25	1.82915	0.0609715	-0.213489	1569	0.194093	0.0526316	1	0.985479	414	0.985479	0.985479	0.985479	0.985479	0.985479
_RILPKPTR_	_RILPKPTR_	RILPKPTR	5 / 0	P62081	0.498956	0.498956	1.25501e-05	28	P62081	RPS7	40S ribosomal protein S7	RS7_HUMAN	1	41.3191	1.41319	5	0	NA	NA	NA	1	0.091	NO	74.7	TRUE	RS7_HUMAN_RILPKPTR_	0.456162	5416.22	0.00868928	0.0338215	0.122534	0.25	2.06102	0.0687005	0.0511843	648	0.787975	0.0526316	0.909	0.985415	415	1.64682	0.82341	0.82341	0.807315	0.985415
_MEEDEDAYKK_	_MEEDEDAYKK_	MEEDEDAYKK	6 / 0	P46777	-1.25625	1.25625	8.78249e-10	25	P46777	RPL5	60S ribosomal protein L5	RL5_HUMAN	1	-58.137	0.41863	6	0	NA	NA	NA	1	0.182	YES	72.7	TRUE	RL5_HUMAN_MEEDEDAYKK_	0.405846	250.14	0.0260675	0.0609998	0.22641	0.25	1.5839	0.0527967	-0.12887	149	0.766878	0.157895	0.818	0.984854	416	9.97142	0.767033	0.706803	0.754246	1.05084
_KKDPVTK_	_KKDPVTK_	KKDPVTK	3 / 0	P22059	-1.26216	1.26216	0.000320647	10	P22059	OSBP	Oxysterol-binding protein 1	OSBP1_HUMAN	1	-58.3079	0.416921	3	0	NA	NA	NA	1	0	NO	43	TRUE	OSBP1_HUMAN_KKDPVTK_	0.671741	7.13443e+12	0.0167393	0.047592	0.0873493	0.25	1.77626	0.0592087	-0.129475	1232	0.453586	0.0526316	1	0.984776	417	0.984776	0.984776	0.984776	0.984776	0.984776
_QTTVSNSQ_	_QTTVSNSQ_	QTTVSNSQ	5 / 0	P31946	1.07663	1.07663	5.41569e-05	20	P31946	YWHAB	14-3-3 protein beta/alpha	1433B_HUMAN	1	110.911	2.10911	5	0	NA	NA	NA	2	0.091	YES	56.5	TRUE	1433B_HUMAN_QTTVSNSQ_	0.411217	941.81	0.0215503	0.0544548	0.106659	0.5	1.66655	0.0555516	0.110444	834	0.595992	0.157895	0.909	0.984741	418	2.93062	0.976873	0.984741	0.975252	1.0412
_DITYFIQQLLR_	_DITYFIQQLLR_	DITYFIQQLLR	5 / 0	P61158	0.97816	0.97816	1.03425e-09	32	P61158	ACTR3	Actin-related protein 3	ARP3_HUMAN	1	96.9951	1.96995	5	0	NA	NA	NA	2	0.182	NO	66.3	FALSE	ARP3_HUMAN_DITYFIQQLLR_	0.454392	111189	0.00898614	0.0344773	0.224634	0.5	2.04643	0.0682142	0.100342	152	0.699367	0.0526316	0.818	0.984446	419	3.98513	0.797027	0.803289	0.786027	0.984446
_DLVEAVAHILGIR_	_DLVEAVAHILGIR_	DLVEAVAHILGIR	5 / 0	P49327	0.648017	0.648017	6.85372e-12	47	P49327	FASN	Fatty acid synthase	FAS_HUMAN	1	56.7012	1.56701	5	0	NA	NA	NA	1	0.727	NO	69.5	TRUE	FAS_HUMAN_DLVEAVAHILGIR_	0.534739	4754.23	0.00161583	0.0117287	0.279102	0.25	2.7916	0.0930535	0.0664752	73	0.733122	0.421053	0.273	0.984183	420	11.8824	0.56583	0.507134	0.501454	1.01828
_M[+O]VTEEDKR_	_M[+O]VTEEDKR_	MVTEEDKR	5 / 0	P60842	0.708223	0.708223	5.50175e-05	24	P60842	EIF4A1	Eukaryotic initiation factor 4A-I	IF4A1_HUMAN	1	63.379	1.63379	5	0	NA	NA	NA	2	0.273	YES	49.8	TRUE	IF4A1_HUMAN_M[+O]VTEEDKR_	0.456999	8.01755e+10	0.00855178	0.0337721	0.106487	0.5	2.06794	0.0689314	0.0726514	836	0.525316	0.263158	0.727	0.984144	421	9.64798	0.689141	0.66719	0.673915	0.984144
_SSYDVFQLEFNDGAYNIK_	_SSYDVFQLEFNDGAYNIK_	SSYDVFQLEFNDGAYNIK	5 / 0	Q16658	0.501141	0.501141	3.78626e-05	28	Q16658	FSCN1	Fascin	FSCN1_HUMAN	1	41.5333	1.41533	5	0	NA	NA	NA	2	0.273	NO	80.1	TRUE	FSCN1_HUMAN_SSYDVFQLEFNDGAYNIK_	0.454554	192304	0.00895868	0.0344422	0.110545	0.5	2.04776	0.0682585	0.0514084	788	0.844937	0.263158	0.727	0.983764	422	8.85068	0.737556	0.734348	0.726472	0.983764
_RIIYGGSVTGATC[+C2+H3+N+O]K_	_RIIYGGSVTGATC[+C2+H3+N+O]K_	RIIYGGSVTGATCK	6 / 0	P60174	0.550462	0.550462	0.000416607	48	P60174	TPI1	Triosephosphate isomerase	TPIS_HUMAN	1	46.4554	1.46455	6	0	NA	NA	NA	1	0.091	YES	79.7	TRUE	TPIS_HUMAN_RIIYGGSVTGATC[+C2+H3+N+O]K_	0.498847	0.333249	0.0036585	0.0206031	0.0845068	0.25	2.4367	0.0812232	0.0564678	1314	0.840717	0.000330579	0.909	0.983298	423	4.6407	0.77345	0.733465	0.765172	0.983298
_IGDELDSNM[+O]ELQR_	_IGDELDSNM[+O]ELQR_	IGDELDSNMELQR	6 / 0	Q07812	0.515112	0.515112	0.00831944	10	Q07812	BAX	Apoptosis regulator BAX	BAX_HUMAN	1	42.9105	1.42911	6	0	NA	NA	NA	1	0	NO	44.8	TRUE	BAX_HUMAN_IGDELDSNM[+O]ELQR_	0.496645	9254.71	0.00718073	0.0304256	0.0519976	0.25	2.14383	0.0714611	0.0528416	2886	0.472574	0.000330579	1	0.983128	424	1.82284	0.91142	0.91142	0.908595	0.983128
_MKEIAEAY_	_MKEIAEAY_	MKEIAEAY	6 / 0	P0DMV8;P0DMV9	-1.3	1.3	4.27543e-08	20	P0DMV8;P0DMV9	HSPA1A;HSPA1B	Heat shock 70 kDa protein 1A;Heat shock 70 kDa protein 1B	HS71A_HUMAN;HS71B_HUMAN	1	-59.3874	0.406126	6	0	NA	NA	NA	1	0.455	YES	0.01	FALSE	HS71A_HUMAN;HS71B_HUMAN_MKEIAEAY_	0.566212	1408.85	0.000899258	0.00840185	0.184226	0.25	3.04612	0.101537	-0.133358	251	0.000105485	0.157895	0.545	0.983001	425	6.15831	0.684257	0.601291	0.657659	1.14104
_KIEFVVVGPEAPLAAGIVGNLR_	_KIEFVVVGPEAPLAAGIVGNLR_	KIEFVVVGPEAPLAAGIVGNLR	6 / 0	P22102	0.903693	0.903693	0.00834511	10	P22102	GART	Trifunctional purine biosynthetic protein adenosine-3	PUR2_HUMAN	1	87.0849	1.87085	6	0	NA	NA	NA	1	0	NO	64.6	TRUE	PUR2_HUMAN_KIEFVVVGPEAPLAAGIVGNLR_	0.504875	7066.78	0.00723421	0.0304256	0.0519642	0.25	2.14061	0.0713536	0.0927032	2891	0.681435	0.000330579	1	0.982663	426	4.66573	0.933145	0.954752	0.921981	1.15473
_LPPGAVPPGAR_	_LPPGAVPPGAR_	LPPGAVPPGAR	6 / 0	Q92530	-0.521493	0.521493	0.00021427	20	Q92530	PSMF1	Proteasome inhibitor PI31 subunit	PSMF1_HUMAN	1	-30.335	0.69665	6	0	NA	NA	NA	1	0	NO	50.9	TRUE	PSMF1_HUMAN_LPPGAVPPGAR_	0.444293	21713.7	0.0108494	0.0375561	0.0917259	0.25	1.96459	0.0654865	-0.0534961	1127	0.53692	0.000330579	1	0.981964	427	0.981964	0.981964	0.981964	0.981964	0.981964
_LGIHPSSC[+C2+H3+N+O]HGW_	_LGIHPSSC[+C2+H3+N+O]HGW_	LGIHPSSCHGW	6 / 0	P07195	-1.15592	1.15592	1.12397e-09	40	P07195	LDHB	L-lactate dehydrogenase B chain	LDHB_HUMAN	1	-55.122	0.44878	6	0	NA	NA	NA	1	0.545	YES	80.2	TRUE	LDHB_HUMAN_LGIHPSSC[+C2+H3+N+O]HGW_	0.296813	-35375.6	0.0990165	0.132633	0.223731	0.25	1.00429	0.0334764	-0.118577	156	0.845992	0.684211	0.455	0.981703	428	17.3206	0.753071	0.81303	0.713178	1.11154
_MPC[+C2+H3+N+O]QLHQVIVAR_	_MPC[+C2+H3+N+O]QLHQVIVAR_	MPCQLHQVIVAR	6 / 0	P17655	-0.700132	0.700132	1.86494e-09	40	P17655	CAPN2	Calpain-2 catalytic subunit	CAN2_HUMAN	1	-38.4484	0.615516	6	0	NA	NA	NA	1	0	NO	59.9	TRUE	CAN2_HUMAN_MPC[+C2+H3+N+O]QLHQVIVAR_	0.330264	8.96545e+06	0.0648761	0.101554	0.218233	0.25	1.18792	0.0395972	-0.0718214	169	0.631857	0.0526316	1	0.981237	429	2.87093	0.956975	0.97335	0.956532	0.981237
_LVC[+C2+H3+N+O]VFLQSLIR_	_LVC[+C2+H3+N+O]VFLQSLIR_	LVCVFLQSLIR	5 / 0	Q9UKZ1	0.62404	0.62404	0.000124326	20	Q9UKZ1	CNOT11	CCR4-NOT transcription complex subunit 11	CNO11_HUMAN	1	54.1185	1.54119	5	0	NA	NA	NA	1	0	NO	21	TRUE	CNO11_HUMAN_LVC[+C2+H3+N+O]VFLQSLIR_	0.410347	8202.84	0.0196631	0.0518422	0.097636	0.25	1.70635	0.0568782	0.0640157	999	0.221519	0.0526316	1	0.981224	430	0.981224	0.981224	0.981224	0.981224	0.981224
_GHSC[+C2+H3+N+O]YRPR_	_GHSC[+C2+H3+N+O]YRPR_	GHSCYRPR	5 / 0	P62753	0.552265	0.552265	5.17287e-05	32	P62753	RPS6	40S ribosomal protein S6	RS6_HUMAN	1	46.6386	1.46639	5	0	NA	NA	NA	1	0.091	NO	53.4	TRUE	RS6_HUMAN_GHSC[+C2+H3+N+O]YRPR_	0.400477	3.87161e+13	0.0231283	0.0574385	0.107157	0.25	1.63586	0.0545286	0.0566528	826	0.563291	0.157895	0.909	0.980793	431	3.80157	0.950394	0.951341	0.949631	0.994457
_MVGVNLPQK_	_MVGVNLPQK_	MVGVNLPQK	6 / 0	P00558	-0.999508	0.999508	2.68973e-19	48	P00558	PGK1	Phosphoglycerate kinase 1	PGK1_HUMAN	1	-49.983	0.50017	6	0	NA	NA	NA	1	0.636	YES	90.4	TRUE	PGK1_HUMAN_MVGVNLPQK_	0.475364	38560.9	0.00596744	0.0283328	0.464257	0.25	2.22421	0.0741404	-0.102532	9	0.953586	0.263158	0.364	0.980496	432	7.73429	0.644524	0.648818	0.587063	0.980496
_GLVGVDQFLVK_	_GLVGVDQFLVK_	GLVGVDQFLVK	4 / 0	P13639	-0.486813	0.486813	0.00010809	32	P13639	EEF2	Elongation factor 2	EF2_HUMAN	1	-28.64	0.7136	4	0	NA	NA	NA	1	0.545	YES	80	TRUE	EF2_HUMAN_GLVGVDQFLVK_	0.309624	3.70517e+27	0.0846214	0.119326	0.0991554	0.25	1.07252	0.0357507	-0.0499386	972	0.843882	0.789474	0.455	0.980383	433	21.3718	0.736958	0.84133	0.663017	1.56642
_NC[+C2+H3+N+O]VILPHIGSATHR_	_NC[+C2+H3+N+O]VILPHIGSATHR_	NCVILPHIGSATHR	6 / 0	Q9UBQ7	0.533873	0.533873	0.000406906	20	Q9UBQ7	GRHPR	Glyoxylate reductase/hydroxypyruvate reductase	GRHPR_HUMAN	1	44.7811	1.44781	6	0	NA	NA	NA	2	0	NO	77.4	TRUE	GRHPR_HUMAN_NC[+C2+H3+N+O]VILPHIGSATHR_	0.467751	178.49	0.0105068	0.0370104	0.0847627	0.5	1.97853	0.0659509	0.0547661	1308	0.816456	0.000330579	1	0.979751	434	3.2259	0.806475	0.770466	0.800251	0.979751
_MDLVTYFGK_	_MDLVTYFGK_	MDLVTYFGK	6 / 0	P09543	-1.5735	1.5735	0.000272881	15	P09543	CNP	2',3'-cyclic-nucleotide 3'-phosphodiesterase	CN37_HUMAN	1	-66.4007	0.335993	6	0	NA	NA	NA	1	0	NO	37.3	TRUE	CN37_HUMAN_MDLVTYFGK_	0.472977	244.144	0.0110258	0.0379641	0.0891007	0.25	1.95759	0.065253	-0.161413	1188.5	0.39346	0.000330579	1	0.979435	435	0.979435	0.979435	0.979435	0.979435	0.979435
_QMKEEDVLK_	_QMKEEDVLK_	QMKEEDVLK	6 / 0	P08865	-0.635644	0.635644	1.50615e-06	20	P08865	RPSA	40S ribosomal protein SA	RSSA_HUMAN	1	-35.6347	0.643653	6	0	NA	NA	NA	1	0.091	YES	72.2	TRUE	RSSA_HUMAN_QMKEEDVLK_	0.480764	93.1176	0.00716103	0.0304256	0.145553	0.25	2.14502	0.0715008	-0.0652061	446	0.761603	0.000330579	0.909	0.979261	436	3.41889	0.854723	0.900096	0.843302	0.979261
_LQPLLDNQVGFK_	_LQPLLDNQVGFK_	LQPLLDNQVGFK	6 / 0	P20618	-0.481324	0.481324	1.49766e-08	32	P20618	PSMB1	Proteasome subunit beta type-1	PSB1_HUMAN	1	-28.368	0.71632	6	0	NA	NA	NA	2	0.182	YES	70.1	TRUE	PSB1_HUMAN_LQPLLDNQVGFK_	-0.372426	1.30903e+10	0.035806	0.0727804	0.195615	0.5	1.44604	0.0482015	-0.0493755	218	0.739451	0.210526	0.818	0.979138	437	6.2529	0.781613	0.722644	0.763064	1.16334
_QGTPLIAFSLLPHEQK_	_QGTPLIAFSLLPHEQK_	QGTPLIAFSLLPHEQK	6 / 0	Q2NL82	0.514421	0.514421	0.00699042	33	Q2NL82	TSR1	Pre-rRNA-processing protein TSR1 homolog	TSR1_HUMAN	1	42.8421	1.42842	6	0	NA	NA	NA	1	0	NO	45.9	TRUE	TSR1_HUMAN_QGTPLIAFSLLPHEQK_	-0.460417	1.8771e+131	0.00800951	0.0324739	0.0538874	0.25	2.09639	0.0698798	0.0527707	2726	0.484177	0.000330579	1	0.977692	438	2.45049	0.816829	0.777438	0.808522	0.977692
_MLVDLAK_	_MLVDLAK_	MLVDLAK	6 / 0	P06744	-0.975725	0.975725	3.4498e-22	52	P06744	GPI	Glucose-6-phosphate isomerase	G6PI_HUMAN	1	-49.1516	0.508484	6	0	NA	NA	NA	1	0.818	NO	72.2	TRUE	G6PI_HUMAN_MLVDLAK_	0.362476	65.169	0.0414681	0.0793887	0.536555	0.25	1.38229	0.0460762	-0.100092	6	0.761603	0.578947	0.182	0.977682	439	12.2883	0.534273	0.515258	0.436215	1.07829
_ALELFLESLLK_	_ALELFLESLLK_	ALELFLESLLK	5 / 0	Q14919	0.774139	0.774139	2.09544e-08	28	Q14919	DRAP1	Dr1-associated corepressor	NC2A_HUMAN	1	71.0169	1.71017	5	0	NA	NA	NA	2	0.182	NO	26.8	TRUE	NC2A_HUMAN_ALELFLESLLK_	0.464795	42.4036	0.00735768	0.0306705	0.191968	0.5	2.13326	0.0711086	0.0794132	230	0.2827	0.0526316	0.818	0.977031	440	2.05118	1.02559	1.02559	1.02444	1.07415
_GGEQEEERFDGM_	_GGEQEEERFDGM_	GGEQEEERFDGM	6 / 0	Q9Y266	-0.472977	0.472977	3.34004e-07	28	Q9Y266	NUDC	Nuclear migration protein nudC	NUDC_HUMAN	1	-27.9524	0.720476	6	0	NA	NA	NA	1	0.091	YES	71.9	TRUE	NUDC_HUMAN_GGEQEEERFDGM_	0.395302	2.01134	0.0251369	0.0598191	0.161906	0.25	1.59969	0.053323	-0.0485192	344	0.758439	0.105263	0.909	0.976687	441	1.6874	0.843702	0.843702	0.833155	0.976687
_LVIASTLYEDGTLDDGEYNPTDDRPSR_	_LVIASTLYEDGTLDDGEYNPTDDRPSR_	LVIASTLYEDGTLDDGEYNPTDDRPSR	3 / 0	P52434	-0.83386	0.83386	0.000444203	10	P52434	POLR2H	DNA-directed RNA polymerases I, II, and III subunit RPABC3	RPAB3_HUMAN	1	-43.8974	0.561026	3	0	NA	NA	NA	2	0	NO	78.7	TRUE	RPAB3_HUMAN_LVIASTLYEDGTLDDGEYNPTDDRPSR_	0.486395	1.23106e+06	0.0186016	0.0506089	0.0838105	0.5	1.73045	0.0576817	-0.0855395	1339	0.830169	0.0526316	1	0.976337	442	0.976337	0.976337	0.976337	0.976337	0.976337
_WYDNEFGYSNR_	_WYDNEFGYSNR_	WYDNEFGYSNR	6 / 0	P04406	-0.772752	0.772752	1.67413e-08	32	P04406	GAPDH	Glyceraldehyde-3-phosphate dehydrogenase	G3P_HUMAN	1	-41.47	0.5853	6	0	NA	NA	NA	1	0.818	YES	93.1	TRUE	G3P_HUMAN_WYDNEFGYSNR_	0.29818	2.25765e+06	0.0973978	0.131327	0.194405	0.25	1.01145	0.033715	-0.079271	223	0.982068	1	0.182	0.976224	443	24.0761	0.85986	0.960079	0.751251	1.47196
_EFHQAGKPIGLC[+C2+H3+N+O]C[+C2+H3+N+O]IAPVLAAK_	_EFHQAGKPIGLC[+C2+H3+N+O]C[+C2+H3+N+O]IAPVLAAK_	EFHQAGKPIGLCCIAPVLAAK	6 / 0	P30042	0.685542	0.685542	0.00270426	25	P30042	C21orf33	ES1 protein homolog, mitochondrial	ES1_HUMAN	1	60.8306	1.60831	6	0	NA	NA	NA	1	0	NO	46.3	TRUE	ES1_HUMAN_EFHQAGKPIGLC[+C2+H3+N+O]C[+C2+H3+N+O]IAPVLAAK_	0.453186	24.693	0.00919336	0.0346498	0.0641988	0.25	2.03653	0.0678842	0.0703247	2067	0.488397	0.000330579	1	0.975544	444	0.975544	0.975544	0.975544	0.975544	0.975544
_WPFSLSEQQLDAR_	_WPFSLSEQQLDAR_	WPFSLSEQQLDAR	6 / 0	Q96L92	-1.3668	1.3668	3.85259e-06	20	Q96L92	SNX27	Sorting nexin-27	SNX27_HUMAN	1	-61.225	0.38775	6	0	NA	NA	NA	1	0	NO	31.6	TRUE	SNX27_HUMAN_WPFSLSEQQLDAR_	0.419686	18726.4	0.0187541	0.0506269	0.135356	0.25	1.7269	0.0575635	-0.14021	531	0.333333	0.000330579	1	0.975037	445	0.975037	0.975037	0.975037	0.975037	0.975037
_GMNQVLDVPLTVK_	_GMNQVLDVPLTVK_	GMNQVLDVPLTVK	3 / 0	Q96G46	-0.503001	0.503001	0.00420496	20	Q96G46	DUS3L	tRNA-dihydrouridine(47) synthase [NAD(P)(+)]-like	DUS3L_HUMAN	1	-29.4362	0.705638	3	0	NA	NA	NA	1	0	NO	43.8	TRUE	DUS3L_HUMAN_GMNQVLDVPLTVK_	0.440055	2.96265	0.014954	0.0445536	0.0594059	0.25	1.82524	0.0608415	-0.0515991	2346	0.462025	0.0526316	1	0.974936	446	0.974936	0.974936	0.974936	0.974936	0.974936
_STPASYHADINLL_	_STPASYHADINLL_	STPASYHADINLL	6 / 0	P26358	-0.479431	0.479431	0.000313947	10	P26358	DNMT1	DNA (cytosine-5)-methyltransferase 1	DNMT1_HUMAN	1	-28.2739	0.717261	6	0	NA	NA	NA	1	0	YES	38.7	TRUE	DNMT1_HUMAN_STPASYHADINLL_	0.579309	161.731	0.0117533	0.0394575	0.0875786	0.25	1.92984	0.0643279	-0.0491812	1225	0.408228	0.000330579	1	0.974692	447	0.974692	0.974692	0.974692	0.974692	0.974692
_NVALTTFLK_	_NVALTTFLK_	NVALTTFLK	6 / 0	Q86U38	0.487377	0.487377	0.000438208	20	Q86U38	NOP9	Nucleolar protein 9	NOP9_HUMAN	1	40.1894	1.40189	6	0	NA	NA	NA	1	0	NO	37.4	TRUE	NOP9_HUMAN_NVALTTFLK_	0.441374	4.5543	0.011445	0.0388383	0.083958	0.25	1.94139	0.0647129	0.0499964	1329	0.394515	0.000330579	1	0.974136	448	0.974136	0.974136	0.974136	0.974136	0.974136
_VLTFALSEEVRPQ_	_VLTFALSEEVRPQ_	VLTFALSEEVRPQ	5 / 0	P55786	-0.530468	0.530468	0.00028046	15	P55786	NPEPPS	Puromycin-sensitive aminopeptidase	PSA_HUMAN	1	-30.767	0.69233	5	0	NA	NA	NA	3	0	YES	58.9	TRUE	PSA_HUMAN_VLTFALSEEVRPQ_	0.329937	-16426.1	0.167734	0.191578	0.0888032	0.75	0.775379	0.025846	-0.0544168	1197	0.621308	0.263158	1	0.973862	449	5.57997	0.929996	0.938889	0.926162	1.04298
_MGFEPLAYR_	_MGFEPLAYR_	MGFEPLAYR	6 / 0	P32754	-1.06881	1.06881	0.00106041	15	P32754	HPD	4-hydroxyphenylpyruvate dioxygenase	HPPD_HUMAN	1	-52.3288	0.476712	6	0	NA	NA	NA	1	0	NO	68.7	TRUE	HPPD_HUMAN_MGFEPLAYR_	0.467633	382.284	0.010529	0.0370104	0.0743632	0.25	1.97761	0.0659204	-0.109641	1633	0.724684	0.000330579	1	0.973441	450	3.74905	0.937263	0.923451	0.930533	1.10186
_SAEGSEFWSALLEK_	_SAEGSEFWSALLEK_	SAEGSEFWSALLEK	6 / 0	P17655	-0.917039	0.917039	0.000572546	15	P17655	CAPN2	Calpain-2 catalytic subunit	CAN2_HUMAN	1	-47.0405	0.529595	6	0	NA	NA	NA	2	0	YES	59.9	TRUE	CAN2_HUMAN_SAEGSEFWSALLEK_	0.44909	1.35205e+11	0.0112672	0.0384432	0.0810547	0.5	1.94818	0.0649395	-0.0940722	1432	0.631857	0.000330579	1	0.97335	451	2.87093	0.956975	0.97335	0.956532	0.981237
_NC[+C2+H3+N+O]IISLVTQR_	_NC[+C2+H3+N+O]IISLVTQR_	NCIISLVTQR	5 / 0	Q13868	0.532605	0.532605	4.41507e-05	28	Q13868	EXOSC2	Exosome complex component RRP4	EXOS2_HUMAN	1	44.6539	1.44654	5	0	NA	NA	NA	1	0.091	NO	60.1	TRUE	EXOS2_HUMAN_NC[+C2+H3+N+O]IISLVTQR_	0.452655	356.293	0.00928584	0.0347655	0.108877	0.25	2.03218	0.0677393	0.054636	804	0.633966	0.0526316	0.909	0.973307	452	0.973307	0.973307	0.973307	0.973307	0.973307
_YIDQGIAELVPGVL_	_YIDQGIAELVPGVL_	YIDQGIAELVPGVL	6 / 0	Q9Y265	-0.611672	0.611672	3.23202e-06	20	Q9Y265	RUVBL1	RuvB-like 1	RUVB1_HUMAN	1	-34.5562	0.654438	6	0	NA	NA	NA	2	0.091	YES	73	TRUE	RUVB1_HUMAN_YIDQGIAELVPGVL_	0.465246	0.10023	0.00729318	0.0305311	0.137263	0.5	2.13708	0.0712361	-0.0627469	516	0.770042	0.000330579	0.909	0.973234	453	0.973234	0.973234	0.973234	0.973234	0.973234
_MC[+C2+H3+N+O]NEFFEGFPDK_	_MC[+C2+H3+N+O]NEFFEGFPDK_	MCNEFFEGFPDK	6 / 0	P26447	-1.81422	1.81422	2.74833e-08	20	P26447	S100A4	Protein S100-A4	S10A4_HUMAN	1	-71.5642	0.284358	6	0	NA	NA	NA	1	0.273	YES	76.2	TRUE	S10A4_HUMAN_MC[+C2+H3+N+O]NEFFEGFPDK_	0.525374	1298.4	0.0028705	0.0178693	0.189023	0.25	2.54204	0.0847347	-0.186107	238	0.803797	0.0526316	0.727	0.972151	454	3.03947	0.759868	0.743553	0.744792	0.972151
_LRPLLSQLGGNSVPQPGC[+C2+H3+N+O]T_	_LRPLLSQLGGNSVPQPGC[+C2+H3+N+O]T_	LRPLLSQLGGNSVPQPGCT	4 / 0	Q92888	0.468652	0.468652	0.00306097	15	Q92888	ARHGEF1	Rho guanine nucleotide exchange factor 1	ARHG1_HUMAN	1	38.3816	1.38382	4	0	NA	NA	NA	1	0	NO	57.7	TRUE	ARHG1_HUMAN_LRPLLSQLGGNSVPQPGC[+C2+H3+N+O]T_	0.457657	0.747962	0.0096328	0.0354495	0.0628535	0.25	2.01625	0.0672083	0.0480755	2143	0.60865	0.000330579	1	0.97194	455	0.97194	0.97194	0.97194	0.97194	0.97194
_LNLAFVANLFNK_	_LNLAFVANLFNK_	LNLAFVANLFNK	6 / 0	P13797	0.588097	0.588097	0.00648943	20	P13797	PLS3	Plastin-3	PLST_HUMAN	1	50.3262	1.50326	6	0	NA	NA	NA	1	0.091	NO	77.1	TRUE	PLST_HUMAN_LNLAFVANLFNK_	0.503416	2198.6	0.00331299	0.0193182	0.0546948	0.25	2.47978	0.0826593	0.0603285	2678	0.813291	0.000330579	0.909	0.971531	456	6.09835	0.871193	0.873456	0.853315	1.12017
_AFLADPSAFVAAAPVAAATTAAPAAAAAPAK_	_AFLADPSAFVAAAPVAAATTAAPAAAAAPAK_	AFLADPSAFVAAAPVAAATTAAPAAAAAPAK	4 / 0	P05388	0.911377	0.911377	2.75524e-05	20	P05388	RPLP0	60S acidic ribosomal protein P0	RLA0_HUMAN	1	88.084	1.88084	4	0	NA	NA	NA	4	0.091	NO	77.6	TRUE	RLA0_HUMAN_AFLADPSAFVAAAPVAAATTAAPAAAAAPAK_	0.455214	5062.83	0.010077	0.036432	0.113996	1	1.99667	0.0665556	0.0934914	751	0.818565	0.0526316	0.909	0.971441	457	1.62933	0.814667	0.814667	0.79944	0.971441
_YMHSGPVVAM_	_YMHSGPVVAM_	YMHSGPVVAM	6 / 0	P15531	-0.65155	0.65155	2.12625e-06	24	P15531	NME1	Nucleoside diphosphate kinase A	NDKA_HUMAN	1	-36.3404	0.636596	6	0	NA	NA	NA	1	0	YES	52	TRUE	NDKA_HUMAN_YMHSGPVVAM_	0.40481	1.05567e+38	0.0215499	0.0544548	0.14181	0.25	1.66656	0.0555519	-0.0668377	482	0.548523	0.000330579	1	0.970528	458	4.18077	1.04519	0.948914	1.02552	1.41342
_GRPGPVAGHH_	_GRPGPVAGHH_	GRPGPVAGHH	5 / 0	O94979	0.78242	0.78242	0.000207107	20	O94979	SEC31A	Protein transport protein Sec31A	SC31A_HUMAN	1	72.0014	1.72001	5	0	NA	NA	NA	1	0	YES	45.2	TRUE	SC31A_HUMAN_GRPGPVAGHH_	0.294127	26.8059	0.108254	0.14055	0.0920951	0.25	0.965555	0.0321852	0.0802627	1118	0.476793	0.210526	1	0.970461	459	4.22305	0.844609	0.847972	0.840413	0.970461
_KPEDTNRR_	_KPEDTNRR_	KPEDTNRR	6 / 0	Q13418	-0.90493	0.90493	0.000698862	15	Q13418	ILK	Integrin-linked protein kinase	ILK_HUMAN	1	-46.5941	0.534059	6	0	NA	NA	NA	2	0	NO	56	TRUE	ILK_HUMAN_KPEDTNRR_	0.552118	3.48868e+10	0.011599	0.0392194	0.0788902	0.5	1.93558	0.0645194	-0.0928301	1496	0.590717	0.000330579	1	0.97032	460	2.42009	0.806695	0.727415	0.798881	0.97032
_MEAPHIIVGTPGR_	_MEAPHIIVGTPGR_	MEAPHIIVGTPGR	6 / 0	P60842	-2.06318	2.06318	8.36392e-05	15	P60842	EIF4A1	Eukaryotic initiation factor 4A-I	IF4A1_HUMAN	1	-76.0711	0.239289	6	0	NA	NA	NA	1	0.273	YES	49.8	TRUE	IF4A1_HUMAN_MEAPHIIVGTPGR_	0.608536	1919.9	0.000757156	0.00758893	0.10194	0.25	3.12081	0.104027	-0.211646	929	0.525316	0.000330579	0.727	0.968951	461	9.64798	0.689141	0.66719	0.673915	0.984144
_GVSLQELNPEMGTDNDSENWK_	_GVSLQELNPEMGTDNDSENWK_	GVSLQELNPEMGTDNDSENWK	6 / 0	P07195	-0.868328	0.868328	5.58957e-17	60	P07195	LDHB	L-lactate dehydrogenase B chain	LDHB_HUMAN	1	-45.2219	0.547781	6	0	NA	NA	NA	1	0.545	YES	80.2	TRUE	LDHB_HUMAN_GVSLQELNPEMGTDNDSENWK_	0.0572112	-619189	0.75579	0.538212	0.406316	0.25	0.121599	0.0040533	-0.0890753	23	0.845992	0.684211	0.455	0.9682	462	17.3206	0.753071	0.81303	0.713178	1.11154
_WALDTNQEER_	_WALDTNQEER_	WALDTNQEER	6 / 0	P15170	-0.494911	0.494911	7.87136e-07	20	P15170	GSPT1	Eukaryotic peptide chain release factor GTP-binding subunit ERF3A	ERF3A_HUMAN	1	-29.0395	0.709605	6	0	NA	NA	NA	1	0	YES	63.5	FALSE	ERF3A_HUMAN_WALDTNQEER_	0.39538	208994	0.0251058	0.0598191	0.152599	0.25	1.60023	0.0533409	-0.0507693	397	0.669831	0.000330579	1	0.967771	463	3.49394	0.873484	0.867643	0.862442	1.04778
_SEPDDSDPFSFDGPEIM_	_SEPDDSDPFSFDGPEIM_	SEPDDSDPFSFDGPEIM	6 / 0	P55209	-0.699375	0.699375	1.98804e-06	24	P55209	NAP1L1	Nucleosome assembly protein 1-like 1	NP1L1_HUMAN	1	-38.4161	0.615839	6	0	NA	NA	NA	1	0.182	YES	50.9	TRUE	NP1L1_HUMAN_SEPDDSDPFSFDGPEIM_	0.505728	15088.4	0.00314918	0.0186764	0.142539	0.25	2.5018	0.0833934	-0.0717437	473	0.53692	0.000330579	0.818	0.967148	464	1.60014	0.800071	0.800071	0.782431	0.967148
_VLDVSNSF_	_VLDVSNSF_	VLDVSNSF	4 / 0	P51665	-0.465886	0.465886	8.36283e-05	20	P51665	PSMD7	26S proteasome non-ATPase regulatory subunit 7	PSMD7_HUMAN	1	-27.5974	0.724026	4	0	NA	NA	NA	1	0	YES	55.9	TRUE	PSMD7_HUMAN_VLDVSNSF_	0.316959	2.20722e+07	0.0771359	0.113116	0.101941	0.25	1.11274	0.0370915	-0.0477918	928	0.589662	0.157895	1	0.965012	465	4.05717	1.01429	0.885754	0.971778	1.54308
_WAALGDLVPSAELK_	_WAALGDLVPSAELK_	WAALGDLVPSAELK	4 / 0	Q9BYX2	0.592159	0.592159	0.00103954	15	Q9BYX2	TBC1D2	TBC1 domain family member 2A	TBD2A_HUMAN	1	50.7501	1.5075	4	0	NA	NA	NA	1	0	NO	5	TRUE	TBD2A_HUMAN_WAALGDLVPSAELK_	0.571396	4704.33	0.0207686	0.053486	0.0745789	0.25	1.68259	0.0560864	0.0607452	1622	0.0527426	0.0526316	1	0.964231	466	0.964231	0.964231	0.964231	0.964231	0.964231
_KHIAEEADR_	_KHIAEEADR_	KHIAEEADR	5 / 0	P06753	0.467691	0.467691	6.94594e-07	56	P06753	TPM3	Tropomyosin alpha-3 chain	TPM3_HUMAN	1	38.2894	1.38289	5	0	NA	NA	NA	1	0.091	YES	45.3	FALSE	TPM3_HUMAN_KHIAEEADR_	0.419069	2.55578e+12	0.0169701	0.0479034	0.153957	0.25	1.77032	0.0590105	0.0479769	386	0.477848	0.0526316	0.909	0.963899	467	2.49074	1.24537	1.24537	1.21315	1.52684
_KNVIQSVLQAIR_	_KNVIQSVLQAIR_	KNVIQSVLQAIR	3 / 0	Q7L576	0.51889	0.51889	0.000331833	40	Q7L576	CYFIP1	Cytoplasmic FMR1-interacting protein 1	CYFP1_HUMAN	1	43.2852	1.43285	3	0	NA	NA	NA	2	0.091	NO	33.8	TRUE	CYFP1_HUMAN_KNVIQSVLQAIR_	0.462773	0.0613658	0.0087557	0.0339395	0.086977	0.5	2.05771	0.0685903	0.0532291	1243	0.35654	0.0526316	0.909	0.963817	468	1.62921	0.814607	0.814607	0.800825	0.963817
_KGQSEEIQKK_	_KGQSEEIQKK_	KGQSEEIQKK	6 / 0	P83731	0.786682	0.786682	0.00155028	15	P83731	RPL24	60S ribosomal protein L24	RL24_HUMAN	1	72.5102	1.7251	6	0	NA	NA	NA	1	0	NO	59.9	TRUE	RL24_HUMAN_KGQSEEIQKK_	0.695733	2.95198	0.0119845	0.0398783	0.0702397	0.25	1.92138	0.0640459	0.0806999	1789	0.631857	0.000330579	1	0.963213	469	5.59395	0.932325	0.901454	0.917732	1.26154
_ATDKDITGTLSNPEVFNY_	_ATDKDITGTLSNPEVFNY_	ATDKDITGTLSNPEVFNY	6 / 0	P16083	-0.512019	0.512019	0.00030391	10	P16083	NQO2	Ribosyldihydronicotinamide dehydrogenase [quinone]	NQO2_HUMAN	1	-29.876	0.70124	6	0	NA	NA	NA	1	0.182	YES	59.3	TRUE	NQO2_HUMAN_ATDKDITGTLSNPEVFNY_	0.599545	2993.8	0.00195888	0.0135892	0.0879314	0.25	2.70799	0.0902664	-0.0525243	1217	0.625527	0.000330579	0.818	0.963193	470	5.12646	1.70882	1.09353	1.47871	3.06974
_AREETDKEEPASK_	_AREETDKEEPASK_	AREETDKEEPASK	5 / 0	P05455	0.521566	0.521566	1.06362e-06	84	P05455	SSB	Lupus La protein	LA_HUMAN	1	43.5513	1.43551	5	0	NA	NA	NA	1	0.091	NO	67.2	TRUE	LA_HUMAN_AREETDKEEPASK_	0.420958	5.33059e+07	0.0164291	0.0472994	0.14933	0.25	1.78439	0.0594796	0.0535036	422	0.708861	0.0526316	0.909	0.963095	471	2.85413	0.951378	0.963095	0.925294	1.21281
_WVTTASLLDYDTVAGADK_	_WVTTASLLDYDTVAGADK_	WVTTASLLDYDTVAGADK	6 / 0	Q15393	-0.877817	0.877817	0.000868513	15	Q15393	SF3B3	Splicing factor 3B subunit 3	SF3B3_HUMAN	1	-45.581	0.54419	6	0	NA	NA	NA	1	0	NO	53.3	TRUE	SF3B3_HUMAN_WVTTASLLDYDTVAGADK_	0.480946	4883.31	0.0128741	0.0412319	0.0765306	0.25	1.89028	0.0630095	-0.0900487	1561	0.562236	0.000330579	1	0.962654	472	5.23543	0.872571	0.8742	0.867745	0.993501
_AYC[+C2+H3+N+O]TGLLLAR_	_AYC[+C2+H3+N+O]TGLLLAR_	AYCTGLLLAR	4 / 0	P46777	-1.98807	1.98807	0.0010686	15	P46777	RPL5	60S ribosomal protein L5	RL5_HUMAN	1	-74.7923	0.252077	4	0	NA	NA	NA	2	0.182	YES	72.7	TRUE	RL5_HUMAN_AYC[+C2+H3+N+O]TGLLLAR_	0.488287	1.35762e+62	0.00838319	0.0333954	0.0742797	0.5	2.07659	0.0692197	-0.203941	1635	0.766878	0.157895	0.818	0.962535	473	9.97142	0.767033	0.706803	0.754246	1.05084
_ELGGLPEDFLNSLEK_	_ELGGLPEDFLNSLEK_	ELGGLPEDFLNSLEK	6 / 0	P52888	-0.561991	0.561991	5.72512e-05	24	P52888	THOP1	Thimet oligopeptidase	THOP1_HUMAN	1	-32.2633	0.677367	6	0	NA	NA	NA	2	0	YES	50.1	TRUE	THOP1_HUMAN_ELGGLPEDFLNSLEK_	0.418005	4.97134e+09	0.0172812	0.0484904	0.106055	0.5	1.76243	0.0587475	-0.0576505	846	0.528481	0.000330579	1	0.962528	474	3.245	1.08167	0.962528	1.05468	1.43035
_MNTELAAFTK_	_MNTELAAFTK_	MNTELAAFTK	6 / 0	P31949	-0.88283	0.88283	2.59233e-07	20	P31949	S100A11	Protein S100-A11	S10AB_HUMAN	1	-45.7697	0.542303	6	0	NA	NA	NA	1	0.091	YES	66.7	TRUE	S10AB_HUMAN_MNTELAAFTK_	0.411117	10644.8	0.0194121	0.0515459	0.164658	0.25	1.71193	0.0570643	-0.090563	335	0.703586	0.0526316	0.909	0.962188	475	3.2138	0.803451	0.777409	0.796781	0.962188
_GFLQQHILK_	_GFLQQHILK_	GFLQQHILK	5 / 0	Q63HN8	0.505015	0.505015	0.000319777	15	Q63HN8	RNF213	E3 ubiquitin-protein ligase RNF213	RN213_HUMAN	1	41.9138	1.41914	5	0	NA	NA	NA	1	0.091	NO	23.3	TRUE	RN213_HUMAN_GFLQQHILK_	0.510981	5.75188	0.00904523	0.0346333	0.0873788	0.25	2.04358	0.0681193	0.0518057	1230	0.245781	0.0526316	0.909	0.962102	476	0.962102	0.962102	0.962102	0.962102	0.962102
_ELPDLEDLM[+O]K_	_ELPDLEDLM[+O]K_	ELPDLEDLMK	6 / 0	Q9HC38	0.466109	0.466109	1.63565e-05	20	Q9HC38	GLOD4	Glyoxalase domain-containing protein 4	GLOD4_HUMAN	1	38.1379	1.38138	6	0	NA	NA	NA	1	0	NO	63.6	TRUE	GLOD4_HUMAN_ELPDLEDLM[+O]K_	0.409536	2177.22	0.0199307	0.0519687	0.119658	0.25	1.70048	0.0566826	0.0478147	678	0.670886	0.000330579	1	0.962049	477	0.962049	0.962049	0.962049	0.962049	0.962049
_LDQLDESLRDK_	_LDQLDESLRDK_	LDQLDESLRDK	5 / 0	Q68E01	-0.706759	0.706759	0.00982642	5	Q68E01	INTS3	Integrator complex subunit 3	INT3_HUMAN	1	-38.7305	0.612695	5	0	NA	NA	NA	1	0	YES	29.1	TRUE	INT3_HUMAN_LDQLDESLRDK_	0.797372	99.3026	0.0100503	0.036432	0.0501901	0.25	1.99782	0.066594	-0.0725012	3012	0.306962	0.000330579	1	0.961863	478	0.961863	0.961863	0.961863	0.961863	0.961863
_MNYFQVAK_	_MNYFQVAK_	MNYFQVAK	6 / 0	Q93009	-0.892211	0.892211	0.00106877	15	Q93009	USP7	Ubiquitin carboxyl-terminal hydrolase 7	UBP7_HUMAN	1	-46.1212	0.538788	6	0	NA	NA	NA	1	0.091	NO	53.2	TRUE	UBP7_HUMAN_MNYFQVAK_	0.51792	7602.09	0.00475765	0.0246926	0.0742779	0.25	2.32261	0.0774203	-0.0915253	1636	0.561181	0.000330579	0.909	0.96144	479	0.96144	0.96144	0.96144	0.96144	0.96144
_WLTLEVC[+C2+H3+N+O]R_	_WLTLEVC[+C2+H3+N+O]R_	WLTLEVCR	6 / 0	Q9NR56	-0.862974	0.862974	0.00453151	20	Q9NR56	MBNL1	Muscleblind-like protein 1	MBNL1_HUMAN	1	-45.0182	0.549818	6	0	NA	NA	NA	1	0.091	NO	30.4	FALSE	MBNL1_HUMAN_WLTLEVC[+C2+H3+N+O]R_	0.501066	259905	0.00408806	0.0224723	0.0585939	0.25	2.38848	0.0796161	-0.0885262	2410	0.320675	0.000330579	0.909	0.961224	480	0.961224	0.961224	0.961224	0.961224	0.961224
_LIGDPNLEFVAMPA_	_LIGDPNLEFVAMPA_	LIGDPNLEFVAMPA	6 / 0	P62826	-0.577169	0.577169	1.0395e-16	68	P62826	RAN	GTP-binding nuclear protein Ran	RAN_HUMAN	1	-32.9722	0.670278	6	0	NA	NA	NA	1	0.545	YES	78.7	TRUE	RAN_HUMAN_LIGDPNLEFVAMPA_	0.439044	27.6994	0.01194	0.0398707	0.399579	0.25	1.92299	0.0640998	-0.0592075	27	0.830169	0.263158	0.455	0.960046	481	4.97761	0.622202	0.603622	0.591313	0.960046
_WEQVPLIK_	_WEQVPLIK_	WEQVPLIK	6 / 0	P23919	-0.727691	0.727691	0.00199785	20	P23919	DTYMK	Thymidylate kinase	KTHY_HUMAN	1	-39.613	0.60387	6	0	NA	NA	NA	1	0	NO	49.1	TRUE	KTHY_HUMAN_WEQVPLIK_	0.45101	893083	0.0123696	0.0405843	0.0674859	0.25	1.90764	0.0635881	-0.0746484	1919	0.517932	0.000330579	1	0.959677	482	0.959677	0.959677	0.959677	0.959677	0.959677
_RYTRPTPVQK_	_RYTRPTPVQK_	RYTRPTPVQK	4 / 0	O00571	0.578365	0.578365	6.6424e-08	39	O00571	DDX3X	ATP-dependent RNA helicase DDX3X	DDX3X_HUMAN	1	49.3156	1.49316	4	0	NA	NA	NA	3	0.091	YES	55.7	FALSE	DDX3X_HUMAN_RYTRPTPVQK_	0.284332	-88430.2	0.114754	0.145473	0.179442	0.75	0.940234	0.0313411	0.0593302	268	0.587553	0.210526	0.909	0.959235	483	4.97363	0.828939	0.841459	0.818768	0.989538
_TKVENGEGTIPVESSDIVPTWDGIR_	_TKVENGEGTIPVESSDIVPTWDGIR_	TKVENGEGTIPVESSDIVPTWDGIR	3 / 0	P55265	-0.554195	0.554195	0.0023162	10	P55265	ADAR	Double-stranded RNA-specific adenosine deaminase	DSRAD_HUMAN	1	-31.8963	0.681037	3	0	NA	NA	NA	1	0	NO	36.4	TRUE	DSRAD_HUMAN_TKVENGEGTIPVESSDIVPTWDGIR_	0.423045	1.0021e+51	0.0351161	0.0719934	0.0658806	0.25	1.45449	0.0484831	-0.0568508	1976	0.383966	0.105263	1	0.959174	484	1.76481	0.882404	0.882404	0.879058	0.959174
_DLTSWVTEMK_	_DLTSWVTEMK_	DLTSWVTEMK	4 / 0	Q13813	0.559017	0.559017	0.00027512	20	Q13813	SPTAN1	Spectrin alpha chain, non-erythrocytic 1	SPTN1_HUMAN	1	47.3265	1.47326	4	0	NA	NA	NA	1	0.182	NO	65.9	TRUE	SPTN1_HUMAN_DLTSWVTEMK_	0.481266	24.969	0.00612609	0.0285448	0.0890119	0.25	2.21282	0.0737606	0.0573454	1191	0.695148	0.105263	0.818	0.958475	485	5.9074	0.738425	0.696887	0.728332	0.958475
_MVNHFIAEFK_	_MVNHFIAEFK_	MVNHFIAEFK	6 / 0	P11142	-0.743596	0.743596	6.03978e-13	44	P11142	HSPA8	Heat shock cognate 71 kDa protein	HSP7C_HUMAN	1	-40.2751	0.597249	6	0	NA	NA	NA	1	0.455	NO	55.3	TRUE	HSP7C_HUMAN_MVNHFIAEFK_	0.369866	446.434	0.0371992	0.0742629	0.305474	0.25	1.42947	0.0476489	-0.07628	62	0.583333	0.368421	0.545	0.958162	486	8.11004	0.811004	0.822324	0.794681	1.00936
_NWYSDADMPASAR_	_NWYSDADMPASAR_	NWYSDADMPASAR	6 / 0	P09923	-0.528991	0.528991	0.000178496	20	P09923	ALPI	Intestinal-type alkaline phosphatase	PPBI_HUMAN	1	-30.6961	0.693039	6	0	NA	NA	NA	1	0	NO	48.1	TRUE	PPBI_HUMAN_NWYSDADMPASAR_	0.420723	5148.26	0.0164957	0.0473463	0.0937093	0.25	1.78263	0.059421	-0.0542653	1080	0.507384	0.000330579	1	0.957981	487	3.28845	0.822113	0.783993	0.818565	0.957981
_MVDNEAIYDIC[+C2+H3+N+O]R_	_MVDNEAIYDIC[+C2+H3+N+O]R_	MVDNEAIYDICR	6 / 0	Q71U36	-1.30309	1.30309	6.55035e-06	24	Q71U36	TUBA1A	Tubulin alpha-1A chain	TBA1A_HUMAN	1	-59.4741	0.405259	6	0	NA	NA	NA	1	0.364	YES	91.8	FALSE	TBA1A_HUMAN_MVDNEAIYDIC[+C2+H3+N+O]R_	0.584216	1877.06	0.000446877	0.00535111	0.129593	0.25	3.34981	0.11166	-0.133674	584	0.968354	0.000330579	0.636	0.957402	488	6.53959	0.653959	0.589546	0.633737	0.957402
_ILMDKPEMNVVLK_	_ILMDKPEMNVVLK_	ILMDKPEMNVVLK	5 / 0	P55786	-1.1076	1.1076	0.000735064	15	P55786	NPEPPS	Puromycin-sensitive aminopeptidase	PSA_HUMAN	1	-53.5936	0.464064	5	0	NA	NA	NA	1	0	NO	58.9	TRUE	PSA_HUMAN_ILMDKPEMNVVLK_	0.241212	6372.96	0.199109	0.216122	0.0783419	0.25	0.70091	0.0233637	-0.113621	1513	0.621308	0.263158	1	0.957344	489	5.57997	0.929996	0.938889	0.926162	1.04298
_EAVGGLQ_	_EAVGGLQ_	EAVGGLQ	5 / 0	Q03519	-1.47695	1.47695	0.000155516	20	Q03519	TAP2	Antigen peptide transporter 2	TAP2_HUMAN	1	-64.0752	0.359248	5	0	NA	NA	NA	2	0	YES	1	TRUE	TAP2_HUMAN_EAVGGLQ_	0.387127	2618.93	0.0286005	0.0637299	0.0952057	0.5	1.54363	0.0514542	-0.151509	1053	0.0105485	0.0526316	1	0.957278	490	0.957278	0.957278	0.957278	0.957278	0.957278
_MLVVGGIDR_	_MLVVGGIDR_	MLVVGGIDR	6 / 0	Q15046	-0.99594	0.99594	1.89111e-07	20	Q15046	KARS	Lysine--tRNA ligase	SYK_HUMAN	1	-49.8591	0.501409	6	0	NA	NA	NA	1	0.182	NO	62.3	TRUE	SYK_HUMAN_MLVVGGIDR_	0.400044	152.025	0.0232911	0.0576145	0.168082	0.25	1.63281	0.054427	-0.102166	320	0.657173	0.157895	0.818	0.956939	491	4.99348	0.832247	0.821469	0.823402	1.00112
_NLSLVVHGPGDLR_	_NLSLVVHGPGDLR_	NLSLVVHGPGDLR	6 / 0	Q00796	-0.521046	0.521046	0.00429787	35	Q00796	SORD	Sorbitol dehydrogenase	DHSO_HUMAN	1	-30.3134	0.696866	6	0	NA	NA	NA	1	0	YES	78.4	TRUE	DHSO_HUMAN_NLSLVVHGPGDLR_	0.438827	1.76116e+07	0.011987	0.0398783	0.0591687	0.25	1.92129	0.064043	-0.0534502	2365	0.827004	0.000330579	1	0.956619	492	2.46188	0.820626	0.768651	0.815145	0.956619
_M[+O]WVQLLIPR_	_M[+O]WVQLLIPR_	MWVQLLIPR	6 / 0	P61289	0.599237	0.599237	7.90419e-07	20	P61289	PSME3	Proteasome activator complex subunit 3	PSME3_HUMAN	1	51.4915	1.51492	6	0	NA	NA	NA	2	0.091	NO	66.9	TRUE	PSME3_HUMAN_M[+O]WVQLLIPR_	0.442514	28.7758	0.0112091	0.0383146	0.152554	0.5	1.95043	0.0650143	0.0614713	399	0.705696	0.000330579	0.909	0.956514	493	1.73348	0.86674	0.86674	0.862078	0.956514
_EKLAPVPFFSLL_	_EKLAPVPFFSLL_	EKLAPVPFFSLL	4 / 0	P07741	-0.820145	0.820145	0.00717378	18	P07741	APRT	Adenine phosphoribosyltransferase	APT_HUMAN	1	-43.3615	0.566385	4	0	NA	NA	NA	1	0.273	YES	85	TRUE	APT_HUMAN_EKLAPVPFFSLL_	0.590944	0.124646	0.000585046	0.00646989	0.0536063	0.25	3.23281	0.10776	-0.0841326	2748	0.896624	0.000330579	0.727	0.955701	494	4.34982	0.724969	0.650006	0.711358	0.955701
_SC[+C2+H3+N+O]NSSQVVVAVGR_	_SC[+C2+H3+N+O]NSSQVVVAVGR_	SCNSSQVVVAVGR	6 / 0	Q16531	-0.472882	0.472882	2.74618e-09	32	Q16531	DDB1	DNA damage-binding protein 1	DDB1_HUMAN	1	-27.9476	0.720524	6	0	NA	NA	NA	2	0.182	YES	63	TRUE	DDB1_HUMAN_SC[+C2+H3+N+O]NSSQVVVAVGR_	0.403076	340588930167219	0.0221702	0.0556473	0.214032	0.5	1.65423	0.055141	-0.0485095	179	0.664557	0.105263	0.818	0.955565	495	6.06459	0.758073	0.672152	0.74293	0.99307
_AMGNLQIDFADPSR_	_AMGNLQIDFADPSR_	AMGNLQIDFADPSR	6 / 0	P04899	-0.480735	0.480735	7.37377e-05	20	P04899	GNAI2	Guanine nucleotide-binding protein G(i) subunit alpha-2	GNAI2_HUMAN	1	-28.3388	0.716612	6	0	NA	NA	NA	1	0	NO	36.9	TRUE	GNAI2_HUMAN_AMGNLQIDFADPSR_	0.41235	2032.53	0.0190152	0.0510692	0.103308	0.25	1.7209	0.0573633	-0.0493151	911	0.389241	0.000330579	1	0.955152	496	0.955152	0.955152	0.955152	0.955152	0.955152
_WTELAGC[+C2+H3+N+O]TADFR_	_WTELAGC[+C2+H3+N+O]TADFR_	WTELAGCTADFR	6 / 0	Q12907	-0.974894	0.974894	1.15677e-08	24	Q12907	LMAN2	Vesicular integral-membrane protein VIP36	LMAN2_HUMAN	1	-49.1223	0.508777	6	0	NA	NA	NA	1	0.091	NO	56.5	TRUE	LMAN2_HUMAN_WTELAGC[+C2+H3+N+O]TADFR_	0.388716	3.35048e+07	0.0306842	0.066539	0.198419	0.25	1.51308	0.0504362	-0.100007	211	0.595992	0.0526316	0.909	0.954764	497	1.63295	0.816477	0.816477	0.804681	0.954764
_MLNIHPSLLPSFK_	_MLNIHPSLLPSFK_	MLNIHPSLLPSFK	6 / 0	P22102	-1.18394	1.18394	0.000890838	15	P22102	GART	Trifunctional purine biosynthetic protein adenosine-3	PUR2_HUMAN	1	-55.9854	0.440146	6	0	NA	NA	NA	1	0	NO	64.6	TRUE	PUR2_HUMAN_MLNIHPSLLPSFK_	0.456372	1766.34	0.0146446	0.0440508	0.076255	0.25	1.83432	0.0611441	-0.121452	1567	0.681435	0.000330579	1	0.954752	498	4.66573	0.933145	0.954752	0.921981	1.15473
_EAM[+O]EDGEIDGNKVTLDWAKPK_	_EAM[+O]EDGEIDGNKVTLDWAKPK_	EAMEDGEIDGNKVTLDWAKPK	6 / 0	P19338	1.04371	1.04371	9.25569e-09	35	P19338	NCL	Nucleolin	NUCL_HUMAN	1	106.153	2.06153	6	0	NA	NA	NA	1	0.455	NO	48.5	TRUE	NUCL_HUMAN_EAM[+O]EDGEIDGNKVTLDWAKPK_	0.553703	4171.52	0.00101064	0.00909093	0.20084	0.25	2.9954	0.0998467	0.107067	207	0.511603	0.105263	0.545	0.95421	499	3.57237	0.893093	0.850564	0.80775	1.46296
_M[+O]AQFDAK_	_M[+O]AQFDAK_	MAQFDAK	6 / 0	P26641	0.545679	0.545679	1.90454e-09	40	P26641	EEF1G	Elongation factor 1-gamma	EF1G_HUMAN	1	45.9707	1.45971	6	0	NA	NA	NA	1	0.091	NO	73.9	TRUE	EF1G_HUMAN_M[+O]AQFDAK_	0.240956	1823097409626470	0.184015	0.203738	0.218005	0.25	0.735146	0.0245049	0.0559772	170.5	0.779536	0.210526	0.909	0.953804	500	8.78896	0.878896	0.846334	0.860648	1.14501
_TVIDSQTHYR_	_TVIDSQTHYR_	TVIDSQTHYR	4 / 0	Q9Y3Q3	-0.554877	0.554877	0.0011849	35	Q9Y3Q3	TMED3	Transmembrane emp24 domain-containing protein 3	TMED3_HUMAN	1	-31.9285	0.680715	4	0	NA	NA	NA	1	0	NO	31.3	TRUE	TMED3_HUMAN_TVIDSQTHYR_	0.397151	582123	0.0244036	0.058953	0.073158	0.25	1.61255	0.0537515	-0.0569208	1675	0.330169	0.0526316	1	0.9537	501	0.9537	0.9537	0.9537	0.9537	0.9537
_MNTTLSSLK_	_MNTTLSSLK_	MNTTLSSLK	6 / 0	P47712	-1.27144	1.27144	0.00324529	15	P47712	PLA2G4A	Cytosolic phospholipase A2	PA24A_HUMAN	1	-58.5753	0.414247	6	0	NA	NA	NA	1	0	NO	29.5	TRUE	PA24A_HUMAN_MNTTLSSLK_	0.471737	1689.4	0.0129862	0.0413131	0.0622186	0.25	1.88652	0.0628839	-0.130427	2176	0.311181	0.000330579	1	0.953624	502	2.12143	1.06072	1.06072	1.0553	1.16781
_MLSC[+C2+H3+N+O]AGADR_	_MLSC[+C2+H3+N+O]AGADR_	MLSCAGADR	6 / 0	P27635	-0.794426	0.794426	1.55312e-06	24	P27635	RPL10	60S ribosomal protein L10	RL10_HUMAN	1	-42.3427	0.576573	6	0	NA	NA	NA	1	0	NO	67.3	FALSE	RL10_HUMAN_MLSC[+C2+H3+N+O]AGADR_	0.384919	180.555	0.0296001	0.0650295	0.14522	0.25	1.52871	0.0509569	-0.0814943	448	0.709916	0.000330579	1	0.953494	503	3.91272	0.97818	0.868534	0.941492	1.45076
_MKEIAEAYLGK_	_MKEIAEAYLGK_	MKEIAEAYLGK	6 / 0	P11142	-0.883672	0.883672	1.3273e-14	44	P11142	HSPA8	Heat shock cognate 71 kDa protein	HSP7C_HUMAN	1	-45.8014	0.541986	6	0	NA	NA	NA	1	0.455	NO	55.3	TRUE	HSP7C_HUMAN_MKEIAEAYLGK_	0.334466	97.6446	0.0613388	0.0978087	0.346926	0.25	1.21226	0.0404088	-0.0906494	45	0.583333	0.368421	0.545	0.952773	504	8.11004	0.811004	0.822324	0.794681	1.00936
_VC[+C2+H3+N+O]SSAPGPLELDLTGDLESFKK_	_VC[+C2+H3+N+O]SSAPGPLELDLTGDLESFKK_	VCSSAPGPLELDLTGDLESFKK	6 / 0	P52565	-0.482484	0.482484	0.000464709	10	P52565	ARHGDIA	Rho GDP-dissociation inhibitor 1	GDIR1_HUMAN	1	-28.4256	0.715744	6	0	NA	NA	NA	2	0	YES	64.7	TRUE	GDIR1_HUMAN_VC[+C2+H3+N+O]SSAPGPLELDLTGDLESFKK_	0.506162	2.1894e+46	0.0162353	0.0470092	0.0833205	0.5	1.78954	0.0596513	-0.0494945	1355	0.682489	0.000330579	1	0.95276	505	1.74483	0.872417	0.872417	0.86871	0.95276
_VGENADSQIKL_	_VGENADSQIKL_	VGENADSQIKL	5 / 0	P07305	0.593388	0.593388	0.000441942	15	P07305	H1F0	Histone H1.0	H10_HUMAN	1	50.8786	1.50879	5	0	NA	NA	NA	1	0	YES	37.1	TRUE	H10_HUMAN_VGENADSQIKL_	0.51757	180.404	0.0278135	0.0628476	0.0838659	0.25	1.55574	0.0518581	0.0608713	1335	0.39135	0.0526316	1	0.952212	506	1.79331	0.896657	0.896657	0.894935	0.952212
_LGDVGMAELC[+C2+H3+N+O]PGLLHPSSR_	_LGDVGMAELC[+C2+H3+N+O]PGLLHPSSR_	LGDVGMAELCPGLLHPSSR	6 / 0	P13489	-0.46756	0.46756	2.58965e-15	57	P13489	RNH1	Ribonuclease inhibitor	RINI_HUMAN	1	-27.6813	0.723187	6	0	NA	NA	NA	1	0.182	NO	81.3	TRUE	RINI_HUMAN_LGDVGMAELC[+C2+H3+N+O]PGLLHPSSR_	0.333925	36.1633	0.061786	0.0983549	0.364669	0.25	1.20911	0.0403037	-0.0479636	38	0.857595	0.0526316	0.818	0.951919	507	2.69103	0.897009	0.951919	0.878881	1.07682
_WTGMIIGPPR_	_WTGMIIGPPR_	WTGMIIGPPR	6 / 0	Q13404	-1.3029	1.3029	4.31641e-08	24	Q13404	UBE2V1	Ubiquitin-conjugating enzyme E2 variant 1	UB2V1_HUMAN	1	-59.469	0.40531	6	0	NA	NA	NA	1	0.182	NO	59.2	FALSE	UB2V1_HUMAN_WTGMIIGPPR_	0.453703	24055.8	0.0103604	0.036959	0.184122	0.25	1.98462	0.0661542	-0.133655	252	0.624473	0.0526316	0.818	0.951813	508	2.74392	0.914641	0.951813	0.890924	1.14089
_QSDPSGNYGGWK_	_QSDPSGNYGGWK_	QSDPSGNYGGWK	4 / 0	P25789	-0.921526	0.921526	0.00620209	10	P25789	PSMA4	Proteasome subunit alpha type-4	PSA4_HUMAN	1	-47.205	0.52795	4	0	NA	NA	NA	1	0	YES	73.6	TRUE	PSA4_HUMAN_QSDPSGNYGGWK_	0.511856	5.80831e+08	0.0125339	0.0407677	0.0551865	0.25	1.90191	0.0633971	-0.0945325	2646	0.776371	0.000330579	1	0.951572	509	2.69481	0.89827	0.897095	0.897239	0.951572
_WQSLKDLVK_	_WQSLKDLVK_	WQSLKDLVK	6 / 0	P52272	-0.554728	0.554728	1.05603e-09	44	P52272	HNRNPM	Heterogeneous nuclear ribonucleoprotein M	HNRPM_HUMAN	1	-31.9214	0.680786	6	0	NA	NA	NA	1	0.364	NO	66.2	TRUE	HNRPM_HUMAN_WQSLKDLVK_	0.514078	11794.4	0.00366035	0.0206031	0.224408	0.25	2.43648	0.0812159	-0.0569054	153	0.698312	0.105263	0.636	0.950591	510	3.22848	0.807121	0.856941	0.790763	0.950591
_GWEFMWNER_	_GWEFMWNER_	GWEFMWNER	6 / 0	P12532	-0.586336	0.586336	0.000247519	20	P12532	CKMT1A	Creatine kinase U-type, mitochondrial	KCRU_HUMAN	1	-33.3968	0.666032	6	0	NA	NA	NA	1	0.091	NO	40.3	FALSE	KCRU_HUMAN_GWEFMWNER_	0.484272	1364.86	0.00669292	0.029676	0.0901598	0.25	2.17438	0.0724795	-0.0601479	1172	0.425105	0.000330579	0.909	0.950386	511	1.69291	0.846455	0.846455	0.84005	0.950386
_AIVAIENPADVSVIS_	_AIVAIENPADVSVIS_	AIVAIENPADVSVIS	6 / 0	P08865	-0.656095	0.656095	1.45747e-08	39	P08865	RPSA	40S ribosomal protein SA	RSSA_HUMAN	1	-36.5407	0.634593	6	0	NA	NA	NA	2	0.091	YES	72.2	TRUE	RSSA_HUMAN_AIVAIENPADVSVIS_	0.342749	4234.45	0.0548119	0.0921699	0.19591	0.5	1.26113	0.0420375	-0.067304	217	0.761603	0.105263	0.909	0.950088	512	3.41889	0.854723	0.900096	0.843302	0.979261
_MVADTPENLR_	_MVADTPENLR_	MVADTPENLR	6 / 0	Q14847	-0.916111	0.916111	0.00413167	15	Q14847	LASP1	LIM and SH3 domain protein 1	LASP1_HUMAN	1	-47.0064	0.529936	6	0	NA	NA	NA	1	0.182	YES	69.3	TRUE	LASP1_HUMAN_MVADTPENLR_	0.55348	2555.88	0.0018424	0.012956	0.0595969	0.25	2.73462	0.0911539	-0.093977	2330	0.731013	0.000330579	0.818	0.950028	513	1.67673	0.838366	0.838366	0.830896	0.950028
_MGTPDPEYPDDYSQGGTR_	_MGTPDPEYPDDYSQGGTR_	MGTPDPEYPDDYSQGGTR	6 / 0	P05187	-1.11166	1.11166	1.87506e-06	20	P05187	ALPP	Alkaline phosphatase, placental type	PPB1_HUMAN	1	-53.7238	0.462762	6	0	NA	NA	NA	1	0.273	NO	72	FALSE	PPB1_HUMAN_MGTPDPEYPDDYSQGGTR_	0.551584	4233.99	0.00157998	0.0115384	0.143175	0.25	2.80135	0.0933783	-0.114037	466	0.759494	0.000330579	0.727	0.949291	514	4.94682	0.706689	0.690078	0.693535	0.949291
_FYELSENDLNFIK_	_FYELSENDLNFIK_	FYELSENDLNFIK	4 / 0	P13639	-0.904566	0.904566	7.47882e-05	32	P13639	EEF2	Elongation factor 2	EF2_HUMAN	1	-46.5806	0.534194	4	0	NA	NA	NA	2	0.545	YES	80	TRUE	EF2_HUMAN_FYELSENDLNFIK_	-0.260987	4.75091e+18	0.149085	0.175503	0.103154	0.5	0.826566	0.0275522	-0.0927927	912	0.843882	0.789474	0.455	0.94875	515	21.3718	0.736958	0.84133	0.663017	1.56642
_TILM[+O]MGR_	_TILM[+O]MGR_	TILMMGR	6 / 0	P13639	0.504955	0.504955	1.57708e-07	20	P13639	EEF2	Elongation factor 2	EF2_HUMAN	1	41.9079	1.41908	6	0	NA	NA	NA	4	0.545	NO	80	TRUE	EF2_HUMAN_TILM[+O]MGR_	0.192544	230657	0.291069	0.285118	0.170054	1	0.536004	0.0178668	0.0517996	313	0.843882	0.789474	0.455	0.948346	516	21.3718	0.736958	0.84133	0.663017	1.56642
_ALGLDGEIGNFEVGK_	_ALGLDGEIGNFEVGK_	ALGLDGEIGNFEVGK	4 / 0	Q9Y2T3	-1.07553	1.07553	0.00151366	10	Q9Y2T3	GDA	Guanine deaminase	GUAD_HUMAN	1	-52.5505	0.474495	4	0	NA	NA	NA	1	0.091	YES	78	TRUE	GUAD_HUMAN_ALGLDGEIGNFEVGK_	0.465222	1.03484e+12	0.0166269	0.0475053	0.0704993	0.25	1.77919	0.0593063	-0.110331	1777.5	0.822785	0.105263	0.909	0.947162	517	8.7678	0.797073	0.726789	0.782617	1.25631
_KKPC[+C2+H3+N+O]SETS_	_KKPC[+C2+H3+N+O]SETS_	KKPCSETS	5 / 0	P27816	0.57234	0.57234	0.005593	10	P27816	MAP4	Microtubule-associated protein 4	MAP4_HUMAN	1	48.6933	1.48693	5	0	NA	NA	NA	1	0.091	YES	68.1	TRUE	MAP4_HUMAN_KKPC[+C2+H3+N+O]SETS_	0.553051	419.308	0.00506224	0.0255147	0.0563089	0.25	2.29566	0.0765219	0.0587121	2570	0.718354	0.000330579	0.909	0.94703	518	1.62663	0.813317	0.813317	0.80225	0.94703
_MKGYPHWPAR_	_MKGYPHWPAR_	MKGYPHWPAR	6 / 0	Q7Z4V5	-0.51789	0.51789	0.000202572	20	Q7Z4V5	HDGFL2	Hepatoma-derived growth factor-related protein 2	HDGR2_HUMAN	1	-30.1607	0.698393	6	0	NA	NA	NA	1	0.091	NO	29.2	FALSE	HDGR2_HUMAN_MKGYPHWPAR_	0.472528	924.71	0.00726962	0.0305063	0.0923355	0.25	2.13849	0.0712829	-0.0531265	1113	0.308017	0.000330579	0.909	0.946716	519	0.946716	0.946716	0.946716	0.946716	0.946716
_EVWFFGLQYVDSK_	_EVWFFGLQYVDSK_	EVWFFGLQYVDSK	5 / 0	P35241	0.573468	0.573468	0.000227795	20	P35241	RDX	Radixin	RADI_HUMAN	1	48.8096	1.4881	5	0	NA	NA	NA	1	0	NO	50.8	TRUE	RADI_HUMAN_EVWFFGLQYVDSK_	0.377944	22.0299	0.0329468	0.0693951	0.0910614	0.25	1.48219	0.0494062	0.0588278	1148	0.535865	0.0526316	1	0.946318	520	5.20152	0.86692	0.880196	0.861246	1.0052
_SGAGPGGSGGGGAR_	_SGAGPGGSGGGGAR_	SGAGPGGSGGGGAR	5 / 0	Q13144	0.809538	0.809538	0.000955553	20	Q13144	EIF2B5	Translation initiation factor eIF-2B subunit epsilon	EI2BE_HUMAN	1	75.2651	1.75265	5	0	NA	NA	NA	1	0	NO	28.7	TRUE	EI2BE_HUMAN_SGAGPGGSGGGGAR_	0.387695	11.8994	0.0283483	0.0634459	0.0754936	0.25	1.54747	0.0515824	0.0830446	1586	0.302743	0.0526316	1	0.94609	521	0.94609	0.94609	0.94609	0.94609	0.94609
_FPHSAHQK_	_FPHSAHQK_	FPHSAHQK	5 / 0	P50914	0.524101	0.524101	0.000213308	32	P50914	RPL14	60S ribosomal protein L14	RL14_HUMAN	1	43.8037	1.43804	5	0	NA	NA	NA	1	0.091	NO	37.7	TRUE	RL14_HUMAN_FPHSAHQK_	0.436552	4.29524e+10	0.0124891	0.0407627	0.0917748	0.25	1.90347	0.063449	0.0537637	1126	0.397679	0.0526316	0.909	0.945342	522	0.945342	0.945342	0.945342	0.945342	0.945342
_M[+O]VIDEELLGDGHSYSPR_	_M[+O]VIDEELLGDGHSYSPR_	MVIDEELLGDGHSYSPR	5 / 0	P28070	-1.08783	1.08783	7.48229e-05	15	P28070	PSMB4	Proteasome subunit beta type-4	PSB4_HUMAN	1	-52.9532	0.470468	5	0	NA	NA	NA	2	0	YES	55.3	TRUE	PSB4_HUMAN_M[+O]VIDEELLGDGHSYSPR_	0.486632	1.30257	0.108638	0.140952	0.103149	0.5	0.964018	0.0321339	-0.111593	913	0.583333	0.157895	1	0.945164	523	5.41645	0.902742	0.85011	0.888057	1.24781
_MKETAEAYLGK_	_MKETAEAYLGK_	MKETAEAYLGK	6 / 0	P11021	-0.815952	0.815952	7.04898e-10	40	P11021	HSPA5	Endoplasmic reticulum chaperone BiP	BIP_HUMAN	1	-43.1966	0.568034	6	0	NA	NA	NA	1	0.182	NO	79.7	TRUE	BIP_HUMAN_MKETAEAYLGK_	0.311063	42.9986	0.0885113	0.123443	0.228797	0.25	1.053	0.0351	-0.0837025	145	0.840717	0.210526	0.818	0.944517	524	6.57556	0.821944	0.808278	0.806272	1.15957
_MREEVITLIR_	_MREEVITLIR_	MREEVITLIR	6 / 0	P46940	-1.24428	1.24428	8.03927e-10	30	P46940	IQGAP1	Ras GTPase-activating-like protein IQGAP1	IQGA1_HUMAN	1	-57.7882	0.422118	6	0	NA	NA	NA	1	0.545	NO	70	TRUE	IQGA1_HUMAN_MREEVITLIR_	0.591156	2856.39	0.000581728	0.00646989	0.22737	0.25	3.23528	0.107843	-0.127642	147	0.738397	0.105263	0.455	0.944153	525	5.25674	0.584082	0.552387	0.561918	0.944153
_FRPLQLETINVT_	_FRPLQLETINVT_	FRPLQLETINVT	6 / 0	P46063	-1.98141	1.98141	0.000266248	12	P46063	RECQL	ATP-dependent DNA helicase Q1	RECQ1_HUMAN	1	-74.6759	0.253241	6	0	NA	NA	NA	2	0	YES	55.6	TRUE	RECQ1_HUMAN_FRPLQLETINVT_	0.592578	2.24656e+06	0.0199194	0.0519687	0.0893678	0.5	1.70072	0.0566908	-0.203259	1182	0.586498	0.000330579	1	0.944074	526	1.66616	0.833081	0.833081	0.825654	0.944074
_MASIPLPDK_	_MASIPLPDK_	MASIPLPDK	6 / 0	P00491	-1.02261	1.02261	0.000458458	20	P00491	PNP	Purine nucleoside phosphorylase	PNPH_HUMAN	1	-50.7774	0.492226	6	0	NA	NA	NA	1	0.273	YES	77.9	TRUE	PNPH_HUMAN_MASIPLPDK_	0.563837	1409.43	0.000955562	0.00870817	0.0834675	0.25	3.01974	0.100658	-0.104902	1353	0.82173	0.000330579	0.727	0.943991	527	5.30753	0.663441	0.651023	0.65328	0.943991
_RVIISAPSADAPMFVM_	_RVIISAPSADAPMFVM_	RVIISAPSADAPMFVM	6 / 0	P04406	-0.634557	0.634557	9.68262e-11	44	P04406	GAPDH	Glyceraldehyde-3-phosphate dehydrogenase	G3P_HUMAN	1	-35.5861	0.644139	6	0	NA	NA	NA	1	0.818	YES	93.1	TRUE	G3P_HUMAN_RVIISAPSADAPMFVM_	0.192908	-154213	0.290141	0.28454	0.25035	0.25	0.537391	0.017913	-0.0650945	112	0.982068	1	0.182	0.943933	528	24.0761	0.85986	0.960079	0.751251	1.47196
_GNLDPC[+C2+H3+N+O]ALYASEEEIGQLVK_	_GNLDPC[+C2+H3+N+O]ALYASEEEIGQLVK_	GNLDPCALYASEEEIGQLVK	6 / 0	P06132	-1.11594	1.11594	0.00155157	20	P06132	UROD	Uroporphyrinogen decarboxylase	DCUP_HUMAN	1	-53.8611	0.461389	6	0	NA	NA	NA	2	0	YES	33.2	TRUE	DCUP_HUMAN_GNLDPC[+C2+H3+N+O]ALYASEEEIGQLVK_	0.420622	3.57955e+20	0.0165244	0.0473562	0.0702307	0.5	1.78188	0.0593958	-0.114476	1790	0.350211	0.000330579	1	0.943917	529	0.943917	0.943917	0.943917	0.943917	0.943917
_KLEAADLVIF_	_KLEAADLVIF_	KLEAADLVIF	6 / 0	P15559	-1.08292	1.08292	5.81989e-08	20	P15559	NQO1	NAD(P)H dehydrogenase [quinone] 1	NQO1_HUMAN	1	-52.7928	0.472072	6	0	NA	NA	NA	2	0	YES	58.8	TRUE	NQO1_HUMAN_KLEAADLVIF_	-0.310364	2.3432e+72	0.0838421	0.118513	0.180877	0.5	1.07654	0.0358846	-0.111089	260	0.620253	0.0526316	1	0.943625	530	2.70903	0.903012	0.943625	0.889601	1.0646
_VAVLLLAGGQGTR_	_VAVLLLAGGQGTR_	VAVLLLAGGQGTR	5 / 0	Q3KQV9	0.512659	0.512659	5.68569e-12	36	Q3KQV9	UAP1L1	UDP-N-acetylhexosamine pyrophosphorylase-like protein 1	UAP1L_HUMAN	1	42.6677	1.42668	5	0	NA	NA	NA	1	0	NO	31.4	FALSE	UAP1L_HUMAN_VAVLLLAGGQGTR_	0.218068	-105623	0.230529	0.241274	0.28113	0.25	0.637274	0.0212425	0.0525899	71	0.331224	0.0526316	1	0.94249	531	0.94249	0.94249	0.94249	0.94249	0.94249
_M[+O]LGYFSLVGLLR_	_M[+O]LGYFSLVGLLR_	MLGYFSLVGLLR	5 / 0	Q9Y262	0.670308	0.670308	1.16592e-06	20	Q9Y262	EIF3L	Eukaryotic translation initiation factor 3 subunit L	EIF3L_HUMAN	1	59.1412	1.59141	5	0	NA	NA	NA	2	0.182	NO	47.3	TRUE	EIF3L_HUMAN_M[+O]LGYFSLVGLLR_	0.45661	14.9352	0.00861559	0.033788	0.148333	0.5	2.06471	0.0688238	0.0687619	429	0.498945	0.0526316	0.818	0.941609	532	1.54754	0.773771	0.773771	0.755349	0.941609
_WNPVSDLLASGSGDSTAR_	_WNPVSDLLASGSGDSTAR_	WNPVSDLLASGSGDSTAR	6 / 0	O60907	-1.3307	1.3307	0.00794622	5	O60907	TBL1X	F-box-like/WD repeat-containing protein TBL1X	TBL1X_HUMAN	1	-60.2425	0.397575	6	0	NA	NA	NA	1	0	YES	31.2	FALSE	TBL1X_HUMAN_WNPVSDLLASGSGDSTAR_	0.474036	122038	0.0144261	0.043673	0.052496	0.25	1.84085	0.0613617	-0.136507	2838	0.329114	0.000330579	1	0.941528	533	0.941528	0.941528	0.941528	0.941528	0.941528
_TPEQC[+C2+H3+N+O]PSVVSLL_	_TPEQC[+C2+H3+N+O]PSVVSLL_	TPEQCPSVVSLL	4 / 0	Q99460	-0.57835	0.57835	0.00131588	20	Q99460	PSMD1	26S proteasome non-ATPase regulatory subunit 1	PSMD1_HUMAN	1	-33.0271	0.669729	4	0	NA	NA	NA	2	0.091	YES	72.2	TRUE	PSMD1_HUMAN_TPEQC[+C2+H3+N+O]PSVVSLL_	0.344868	3.33151e+120	0.0532336	0.0903238	0.0720196	0.5	1.27381	0.0424605	-0.0593287	1723	0.761603	0.210526	0.909	0.941495	534	4.74053	0.790089	0.780297	0.785898	0.941495
_FLGWDSSKW_	_FLGWDSSKW_	FLGWDSSKW	6 / 0	Q9Y6U3	-1.31298	1.31298	1.7203e-05	20	Q9Y6U3	SCIN	Adseverin	ADSV_HUMAN	1	-59.7512	0.402488	6	0	NA	NA	NA	1	0.455	YES	70.1	TRUE	ADSV_HUMAN_FLGWDSSKW_	0.629258	2310.27	0.000195252	0.00319194	0.11911	0.25	3.7094	0.123647	-0.134689	686	0.739451	0.000330579	0.545	0.941237	535	4.18067	0.696778	0.625109	0.66702	1.005
_EYWMDPEGEMKPGRK_	_EYWMDPEGEMKPGRK_	EYWMDPEGEMKPGRK	6 / 0	P53999	-0.569403	0.569403	9.56315e-08	55	P53999	SUB1	Activated RNA polymerase II transcriptional coactivator p15	TCP4_HUMAN	1	-32.6104	0.673896	6	0	NA	NA	NA	2	0.182	NO	69.3	TRUE	TCP4_HUMAN_EYWMDPEGEMKPGRK_	0.411573	27524.3	0.0192643	0.0513713	0.175485	0.5	1.71525	0.0571749	-0.0584109	282	0.731013	0.105263	0.818	0.941084	536	3.14111	1.04704	1.09485	1.04425	1.10518
_SLVWGPGLQAAVVLPVR_	_SLVWGPGLQAAVVLPVR_	SLVWGPGLQAAVVLPVR	6 / 0	Q7Z4H8	0.464654	0.464654	0.0018949	20	Q7Z4H8	KDELC2	KDEL motif-containing protein 2	KDEL2_HUMAN	1	37.9986	1.37999	6	0	NA	NA	NA	1	0	NO	38.3	TRUE	KDEL2_HUMAN_SLVWGPGLQAAVVLPVR_	0.419114	19.1664	0.0169568	0.0479034	0.0680604	0.25	1.77066	0.0590219	0.0476654	1889	0.404008	0.000330579	1	0.941076	537	0.941076	0.941076	0.941076	0.941076	0.941076
_LPPLPVTPGMEGAGVVIAV_	_LPPLPVTPGMEGAGVVIAV_	LPPLPVTPGMEGAGVVIAV	6 / 0	Q99536	-0.790777	0.790777	4.08154e-06	20	Q99536	VAT1	Synaptic vesicle membrane protein VAT-1 homolog	VAT1_HUMAN	1	-42.1967	0.578033	6	0	NA	NA	NA	2	0.182	YES	64.9	TRUE	VAT1_HUMAN_LPPLPVTPGMEGAGVVIAV_	0.489065	0.387591	0.0045041	0.0239877	0.134729	0.5	2.34639	0.0782131	-0.08112	539	0.684599	0.000330579	0.818	0.941014	538	1.69025	0.845127	0.845127	0.83967	0.941014
_SHQHLSK_	_SHQHLSK_	SHQHLSK	6 / 0	Q14839	-1.25283	1.25283	8.04216e-05	10	Q14839	CHD4	Chromodomain-helicase-DNA-binding protein 4	CHD4_HUMAN	1	-58.0376	0.419624	6	0	NA	NA	NA	1	0	YES	32.2	FALSE	CHD4_HUMAN_SHQHLSK_	0.598005	3.00458e+09	0.0238938	0.0581868	0.102366	0.25	1.62171	0.0540571	-0.128519	919	0.339662	0.000330579	1	0.940876	539	0.940876	0.940876	0.940876	0.940876	0.940876
_LTIYTTLVGLLNAR_	_LTIYTTLVGLLNAR_	LTIYTTLVGLLNAR	5 / 0	Q09161	0.541386	0.541386	7.41418e-07	24	Q09161	NCBP1	Nuclear cap-binding protein subunit 1	NCBP1_HUMAN	1	45.537	1.45537	5	0	NA	NA	NA	1	0	NO	40.8	TRUE	NCBP1_HUMAN_LTIYTTLVGLLNAR_	0.328008	318513	0.06684	0.103423	0.153248	0.25	1.17496	0.0391654	0.0555367	391	0.43038	0.0526316	1	0.940809	540	2.38403	0.794678	0.730402	0.788282	0.940809
_MAADGDFK_	_MAADGDFK_	MAADGDFK	6 / 0	P09382	-0.955311	0.955311	3.5758e-05	20	P09382	LGALS1	Galectin-1	LEG1_HUMAN	1	-48.427	0.51573	6	0	NA	NA	NA	1	0.182	YES	92.6	TRUE	LEG1_HUMAN_MAADGDFK_	0.507304	490.559	0.00358106	0.0204059	0.111166	0.25	2.44599	0.081533	-0.0979983	781	0.976793	0.000330579	0.818	0.940777	541	0.940777	0.940777	0.940777	0.940777	0.940777
_QFGFIVL_	_QFGFIVL_	QFGFIVL	4 / 0	P62244	-0.974826	0.974826	2.93889e-05	36	P62244	RPS15A	40S ribosomal protein S15a	RS15A_HUMAN	1	-49.1199	0.508801	4	0	NA	NA	NA	2	0.273	YES	73.1	TRUE	RS15A_HUMAN_QFGFIVL_	0.379851	2.42342e+29	0.0320027	0.068299	0.113295	0.5	1.49481	0.0498271	-0.1	757	0.771097	0.315789	0.727	0.940595	542	5.8336	0.833371	0.769407	0.815841	1.05927
_MGVPYC[+C2+H3+N+O]IIK_	_MGVPYC[+C2+H3+N+O]IIK_	MGVPYCIIK	6 / 0	P62424	-0.993705	0.993705	2.57898e-08	30	P62424	RPL7A	60S ribosomal protein L7a	RL7A_HUMAN	1	-49.7814	0.502186	6	0	NA	NA	NA	1	0.182	NO	58.6	TRUE	RL7A_HUMAN_MGVPYC[+C2+H3+N+O]IIK_	0.368467	42.1035	0.037979	0.0753166	0.189714	0.25	1.42046	0.0473486	-0.101937	235	0.618143	0.157895	0.818	0.940436	543	2.68134	0.893779	0.940436	0.88643	1.00102
_C[+C2+H3+N+O]LYASVLTAQPR_	_C[+C2+H3+N+O]LYASVLTAQPR_	CLYASVLTAQPR	4 / 0	P13639	0.511324	0.511324	5.10146e-09	47	P13639	EEF2	Elongation factor 2	EF2_HUMAN	1	42.5358	1.42536	4	0	NA	NA	NA	2	0.545	NO	80	TRUE	EF2_HUMAN_C[+C2+H3+N+O]LYASVLTAQPR_	-0.126679	9.14924e+13	0.489638	0.4093	0.207308	0.5	0.310125	0.0103375	0.052453	192	0.843882	0.789474	0.455	0.939261	544	21.3718	0.736958	0.84133	0.663017	1.56642
_WNTEDKVSHVSTGGGASLELLEGK_	_WNTEDKVSHVSTGGGASLELLEGK_	WNTEDKVSHVSTGGGASLELLEGK	6 / 0	P00558	-2.03146	2.03146	1.23247e-06	20	P00558	PGK1	Phosphoglycerate kinase 1	PGK1_HUMAN	1	-75.5392	0.244608	6	0	NA	NA	NA	1	0.636	NO	90.4	FALSE	PGK1_HUMAN_WNTEDKVSHVSTGGGASLELLEGK_	0.68761	2143.14	3.76755e-05	0.00107318	0.147731	0.25	4.42394	0.147465	-0.208392	432	0.953586	0.000330579	0.364	0.938403	545	7.73429	0.644524	0.648818	0.587063	0.980496
_SIPVLC[+C2+H3+N+O]VL_	_SIPVLC[+C2+H3+N+O]VL_	SIPVLCVL	6 / 0	P13798	-0.840492	0.840492	0.00197949	20	P13798	APEH	Acylamino-acid-releasing enzyme	ACPH_HUMAN	1	-44.1547	0.558453	6	0	NA	NA	NA	1	0.091	YES	46.3	TRUE	ACPH_HUMAN_SIPVLC[+C2+H3+N+O]VL_	0.47047	2.42662	0.00658041	0.029455	0.0675861	0.25	2.18175	0.0727249	-0.0862199	1906	0.488397	0.000330579	0.909	0.937983	546	1.83602	0.91801	0.91801	0.917792	0.937983
_MSTSPEAFLALR_	_MSTSPEAFLALR_	MSTSPEAFLALR	4 / 0	P78527	0.563286	0.563286	0.000238383	15	P78527	PRKDC	DNA-dependent protein kinase catalytic subunit	PRKDC_HUMAN	1	47.7631	1.47763	4	0	NA	NA	NA	2	0.636	NO	57.8	TRUE	PRKDC_HUMAN_MSTSPEAFLALR_	0.52459	3357.67	0.00709898	0.0303573	0.0905681	0.5	2.1488	0.0716268	0.0577833	1163	0.609705	0.578947	0.364	0.937826	547	18.0393	0.622046	0.66361	0.566747	1.4719
_LLSPFM[+O]PFVTEELFQR_	_LLSPFM[+O]PFVTEELFQR_	LLSPFMPFVTEELFQR	3 / 0	P26640	0.82858	0.82858	0.00741991	10	P26640	VARS	Valine--tRNA ligase	SYVC_HUMAN	1	77.5936	1.77594	3	0	NA	NA	NA	1	0.091	NO	58.8	TRUE	SYVC_HUMAN_LLSPFM[+O]PFVTEELFQR_	0.505141	6.69446	0.0164875	0.0473463	0.05324	0.25	1.78284	0.0594282	0.0849979	2781	0.620253	0.105263	0.909	0.937406	548	1.71192	0.855962	0.855962	0.852079	0.937406
_DYVIEDDVNMAIR_	_DYVIEDDVNMAIR_	DYVIEDDVNMAIR	6 / 0	P49736	-0.467291	0.467291	0.000141036	20	P49736	MCM2	DNA replication licensing factor MCM2	MCM2_HUMAN	1	-27.6679	0.723321	6	0	NA	NA	NA	1	0.091	NO	56.5	TRUE	MCM2_HUMAN_DYVIEDDVNMAIR_	0.454766	8860.52	0.00892273	0.0343743	0.0962667	0.25	2.0495	0.0683167	-0.047936	1027	0.595992	0.000330579	0.909	0.936749	549	3.33331	0.833328	0.86159	0.82652	0.936749
_NFAPIINHVAR_	_NFAPIINHVAR_	NFAPIINHVAR	4 / 0	Q99829	-0.689964	0.689964	0.000346285	39	Q99829	CPNE1	Copine-1	CPNE1_HUMAN	1	-38.0131	0.619869	4	0	NA	NA	NA	1	0	YES	56.2	TRUE	CPNE1_HUMAN_NFAPIINHVAR_	0.370267	5.6892e+09	0.0369783	0.074035	0.0865142	0.25	1.43205	0.0477351	-0.0707783	1255	0.592827	0.0526316	1	0.936682	550	2.65848	0.886159	0.936682	0.87681	1.0075
_SSEAVSLLEEVITPR_	_SSEAVSLLEEVITPR_	SSEAVSLLEEVITPR	5 / 0	Q9H0A0	-0.736067	0.736067	1.90501e-05	20	Q9H0A0	NAT10	RNA cytidine acetyltransferase	NAT10_HUMAN	1	-39.9626	0.600374	5	0	NA	NA	NA	1	0.182	YES	46.5	TRUE	NAT10_HUMAN_SSEAVSLLEEVITPR_	0.467653	258.783	0.00695699	0.0299979	0.118003	0.25	2.15758	0.0719193	-0.0755077	704	0.490506	0.0526316	0.818	0.936417	551	1.79	0.895	0.895	0.894041	0.936417
_IDSPGHVDFSSEVTAALR_	_IDSPGHVDFSSEVTAALR_	IDSPGHVDFSSEVTAALR	4 / 0	P13639	-0.727023	0.727023	9.88967e-06	35	P13639	EEF2	Elongation factor 2	EF2_HUMAN	1	-39.5851	0.604149	4	0	NA	NA	NA	2	0.545	YES	80	TRUE	EF2_HUMAN_IDSPGHVDFSSEVTAALR_	0.219028	4.339e+08	0.228433	0.239649	0.12512	0.5	0.641242	0.0213747	-0.07458	623	0.843882	0.789474	0.455	0.936183	552	21.3718	0.736958	0.84133	0.663017	1.56642
_HEAVVR_	_HEAVVR_	HEAVVR	5 / 0	Q14244	0.530176	0.530176	0.00822353	20	Q14244	MAP7	Ensconsin	MAP7_HUMAN	1	44.4105	1.44411	5	0	NA	NA	NA	1	0	NO	34.8	FALSE	MAP7_HUMAN_HEAVVR_	0.423231	6.83517e+10	0.0157975	0.0461166	0.0521235	0.25	1.80141	0.0600471	0.0543868	2872	0.367089	0.000330579	1	0.935853	553	1.6273	0.813652	0.813652	0.804423	0.935853
_GIPAGWMGLDC[+C2+H3+N+O]GPESSKK_	_GIPAGWMGLDC[+C2+H3+N+O]GPESSKK_	GIPAGWMGLDCGPESSKK	6 / 0	P00558	-0.523089	0.523089	9.34455e-10	40	P00558	PGK1	Phosphoglycerate kinase 1	PGK1_HUMAN	1	-30.412	0.69588	6	0	NA	NA	NA	1	0.636	YES	90.4	TRUE	PGK1_HUMAN_GIPAGWMGLDC[+C2+H3+N+O]GPESSKK_	0.547197	1.1139	0.00119088	0.0100361	0.225736	0.25	2.92413	0.0974711	-0.0536599	151	0.953586	0.263158	0.364	0.935468	554	7.73429	0.644524	0.648818	0.587063	0.980496
_LLGTAQ_	_LLGTAQ_	LLGTAQ	3 / 0	Q2VPB7	-0.567112	0.567112	0.00733813	5	Q2VPB7	AP5B1	AP-5 complex subunit beta-1	AP5B1_HUMAN	1	-32.5033	0.674967	3	0	NA	NA	NA	1	0	YES	10.1	TRUE	AP5B1_HUMAN_LLGTAQ_	0.492706	4.348	0.0273038	0.0622947	0.0533604	0.25	1.56378	0.0521259	-0.0581758	2771	0.10654	0.0526316	1	0.935185	555	0.935185	0.935185	0.935185	0.935185	0.935185
_MLGETC[+C2+H3+N+O]ADC[+C2+H3+N+O]GTILLQDK_	_MLGETC[+C2+H3+N+O]ADC[+C2+H3+N+O]GTILLQDK_	MLGETCADCGTILLQDK	4 / 0	O60232	1.02645	1.02645	2.49944e-05	15	O60232	SSSCA1	Sjoegren syndrome/scleroderma autoantigen 1	SSA27_HUMAN	1	103.7	2.037	4	0	NA	NA	NA	1	0	NO	42.2	TRUE	SSA27_HUMAN_MLGETC[+C2+H3+N+O]ADC[+C2+H3+N+O]GTILLQDK_	0.454583	1.80561	0.0505389	0.0877311	0.115054	0.25	1.29637	0.0432125	0.105296	731	0.445148	0.0526316	1	0.934889	556	0.934889	0.934889	0.934889	0.934889	0.934889
_YIQEEIPDYR_	_YIQEEIPDYR_	YIQEEIPDYR	4 / 0	O60256	-0.575592	0.575592	0.00128085	20	O60256	PRPSAP2	Phosphoribosyl pyrophosphate synthase-associated protein 2	KPRB_HUMAN	1	-32.8989	0.671011	4	0	NA	NA	NA	2	0	YES	62.3	TRUE	KPRB_HUMAN_YIQEEIPDYR_	0.340763	2.17124e+11	0.0563241	0.093212	0.0723126	0.5	1.24931	0.0416435	-0.0590458	1711	0.657173	0.105263	1	0.934624	557	2.50806	0.83602	0.801129	0.833124	0.934624
_DSPSVW_	_DSPSVW_	DSPSVW	6 / 0	P07737	-0.797183	0.797183	2.19213e-11	28	P07737	PFN1	Profilin-1	PROF1_HUMAN	1	-42.4528	0.575472	6	0	NA	NA	NA	1	0.273	YES	92.1	TRUE	PROF1_HUMAN_DSPSVW_	0.440528	5586.45	0.0116227	0.039229	0.266478	0.25	1.93469	0.0644898	-0.0817771	92	0.971519	0.0526316	0.727	0.934217	558	3.52134	0.704268	0.661707	0.691884	0.934217
_ASVETAGDSELFLMK_	_ASVETAGDSELFLMK_	ASVETAGDSELFLMK	3 / 0	Q16658	-0.529005	0.529005	0.00263678	20	Q16658	FSCN1	Fascin	FSCN1_HUMAN	1	-30.6968	0.693032	3	0	NA	NA	NA	1	0.273	YES	80.1	TRUE	FSCN1_HUMAN_ASVETAGDSELFLMK_	0.520615	2.87262e+07	0.0129873	0.0413131	0.0644731	0.25	1.88648	0.0628827	-0.0542667	2055	0.844937	0.263158	0.727	0.934071	559	8.85068	0.737556	0.734348	0.726472	0.983764
_MLVLDEADEMLNK_	_MLVLDEADEMLNK_	MLVLDEADEMLNK	6 / 0	P38919	-1.71528	1.71528	6.90288e-05	15	P38919	EIF4A3	Eukaryotic initiation factor 4A-III	IF4A3_HUMAN	1	-69.5456	0.304544	6	0	NA	NA	NA	1	0.091	NO	62.5	TRUE	IF4A3_HUMAN_MLVLDEADEMLNK_	0.486043	868.304	0.0101572	0.0365113	0.104024	0.25	1.99323	0.0664409	-0.175958	892	0.659283	0.000330579	0.909	0.933579	560	1.7598	0.879898	0.879898	0.878259	0.933579
_GELEQMVSEDVPLDHR_	_GELEQMVSEDVPLDHR_	GELEQMVSEDVPLDHR	6 / 0	Q00341	-0.846275	0.846275	0.00624495	25	Q00341	HDLBP	Vigilin	VIGLN_HUMAN	1	-44.3781	0.556219	6	0	NA	NA	NA	1	0.091	YES	55.6	TRUE	VIGLN_HUMAN_GELEQMVSEDVPLDHR_	0.472945	1376.69	0.00626394	0.0288631	0.0551118	0.25	2.20315	0.0734384	-0.0868131	2653	0.586498	0.000330579	0.909	0.933527	561	2.31728	0.772427	0.699794	0.764497	0.933527
_SHEDPGNVSYSEIGGLSEQIR_	_SHEDPGNVSYSEIGGLSEQIR_	SHEDPGNVSYSEIGGLSEQIR	4 / 0	P62333	-0.515042	0.515042	0.000318523	20	P62333	PSMC6	26S proteasome regulatory subunit 10B	PRS10_HUMAN	1	-30.0227	0.699773	4	0	NA	NA	NA	1	0	YES	63.8	TRUE	PRS10_HUMAN_SHEDPGNVSYSEIGGLSEQIR_	0.33354	1778.47	0.0667039	0.103382	0.0874215	0.25	1.17585	0.039195	-0.0528343	1228	0.672996	0.105263	1	0.93345	562	2.47518	0.825059	0.807169	0.821033	0.93345
_NYESAPPSPQYK_	_NYESAPPSPQYK_	NYESAPPSPQYK	3 / 0	O75223	-0.531365	0.531365	0.00868886	10	O75223	GGCT	Gamma-glutamylcyclotransferase	GGCT_HUMAN	1	-30.81	0.6919	3	0	NA	NA	NA	1	0	YES	63.8	TRUE	GGCT_HUMAN_NYESAPPSPQYK_	0.423747	51.2732	0.0276206	0.0626374	0.0515259	0.25	1.55877	0.0519589	-0.0545088	2908	0.672996	0.0526316	1	0.933402	563	0.933402	0.933402	0.933402	0.933402	0.933402
_M[+C2+H2+O]VEDELALFDK_	_M[+C2+H2+O]VEDELALFDK_	MVEDELALFDK	6 / 0	Q9HBM1	-0.537667	0.537667	0.000438718	24	Q9HBM1	SPC25	Kinetochore protein Spc25	SPC25_HUMAN	1	-31.1116	0.688884	6	0	NA	NA	NA	1	0.091	NO	39.7	TRUE	SPC25_HUMAN_M[+C2+H2+O]VEDELALFDK_	0.45822	12375.3	0.00835462	0.0333954	0.0839454	0.25	2.07807	0.0692691	-0.0551553	1332	0.418776	0.000330579	0.909	0.933374	564	0.933374	0.933374	0.933374	0.933374	0.933374
_REIQNLK_	_REIQNLK_	REIQNLK	6 / 0	Q13131	0.624196	0.624196	0.00802732	15	Q13131	PRKAA1	5'-AMP-activated protein kinase catalytic subunit alpha-1	AAPK1_HUMAN	1	54.1351	1.54135	6	0	NA	NA	NA	1	0.091	NO	47.2	FALSE	AAPK1_HUMAN_REIQNLK_	0.531959	0.11638	0.00620042	0.0287112	0.0523857	0.25	2.20758	0.073586	0.0640316	2850	0.49789	0.000330579	0.909	0.932518	565	1.57344	0.786719	0.786719	0.773091	0.932518
_SKGQGVNNVPK_	_SKGQGVNNVPK_	SKGQGVNNVPK	6 / 0	Q68D10	-0.998287	0.998287	0.00477049	5	Q68D10	SPTY2D1	Protein SPT2 homolog	SPT2_HUMAN	1	-49.9406	0.500594	6	0	NA	NA	NA	1	0	YES	9.2	TRUE	SPT2_HUMAN_SKGQGVNNVPK_	0.758945	4.86973	0.0177225	0.0492143	0.0580359	0.25	1.75148	0.0583825	-0.102407	2441	0.0970464	0.000330579	1	0.932463	566	0.932463	0.932463	0.932463	0.932463	0.932463
_IGEHTPSALAIM[+O]ENANVLAR_	_IGEHTPSALAIM[+O]ENANVLAR_	IGEHTPSALAIMENANVLAR	6 / 0	P04075	0.719394	0.719394	1.81309e-09	40	P04075	ALDOA	Fructose-bisphosphate aldolase A	ALDOA_HUMAN	1	64.6491	1.64649	6	0	NA	NA	NA	2	0.545	NO	93.4	TRUE	ALDOA_HUMAN_IGEHTPSALAIM[+O]ENANVLAR_	0.480731	120271	0.00535196	0.0262788	0.21854	0.5	2.27149	0.0757162	0.0737974	166	0.985232	0.315789	0.455	0.932253	567	6.9411	0.631009	0.562221	0.604934	0.932253
_EFVEEFIWPAIQSS_	_EFVEEFIWPAIQSS_	EFVEEFIWPAIQSS	6 / 0	P00966	-0.67339	0.67339	2.91275e-07	24	P00966	ASS1	Argininosuccinate synthase	ASSY_HUMAN	1	-37.2968	0.627032	6	0	NA	NA	NA	2	0.545	YES	83	TRUE	ASSY_HUMAN_EFVEEFIWPAIQSS_	0.50618	0.268197	0.00311796	0.0186087	0.163392	0.5	2.50613	0.0835377	-0.0690781	338	0.875527	0.315789	0.455	0.931912	568	7.24736	0.724736	0.787043	0.685198	1.05419
_VPAQSE_	_VPAQSE_	VPAQSE	5 / 0	P50552	0.684073	0.684073	8.36421e-05	20	P50552	VASP	Vasodilator-stimulated phosphoprotein	VASP_HUMAN	1	60.6669	1.60667	5	0	NA	NA	NA	1	0.182	YES	54.2	TRUE	VASP_HUMAN_VPAQSE_	0.471841	1.06599e+06	0.00640346	0.0291488	0.101939	0.25	2.19359	0.0731195	0.070174	930	0.57173	0.0526316	0.818	0.931846	569	4.82306	0.964612	0.931846	0.950156	1.24627
_SEREEVSSW_	_SEREEVSSW_	SEREEVSSW	6 / 0	Q14152	-0.85538	0.85538	1.67413e-05	20	Q14152	EIF3A	Eukaryotic translation initiation factor 3 subunit A	EIF3A_HUMAN	1	-44.728	0.55272	6	0	NA	NA	NA	1	0.273	YES	62	TRUE	EIF3A_HUMAN_SEREEVSSW_	0.541106	1304.47	0.00167092	0.0120357	0.119405	0.25	2.77705	0.0925682	-0.0877471	683	0.654008	0.000330579	0.727	0.931798	570	5.03495	0.719279	0.703347	0.706325	0.931798
_EGVHGGGLNKK_	_EGVHGGGLNKK_	EGVHGGGLNKK	5 / 0	P35080	0.750959	0.750959	0.000125653	30	P35080	PFN2	Profilin-2	PROF2_HUMAN	1	68.2911	1.68291	5	0	NA	NA	NA	1	0	NO	66.4	TRUE	PROF2_HUMAN_EGVHGGGLNKK_	0.357172	579431493737593	0.0447678	0.0825938	0.0975207	0.25	1.34903	0.0449678	0.0770353	1004	0.700422	0.0526316	1	0.931746	571	2.52768	0.842561	0.819943	0.840065	0.931746
_VASVSQNAIVSAAGNIAR_	_VASVSQNAIVSAAGNIAR_	VASVSQNAIVSAAGNIAR	4 / 0	O75694	0.507134	0.507134	5.80487e-05	20	O75694	NUP155	Nuclear pore complex protein Nup155	NU155_HUMAN	1	42.1224	1.42122	4	0	NA	NA	NA	2	0	NO	40	TRUE	NU155_HUMAN_VASVSQNAIVSAAGNIAR_	0.351169	66.0095	0.0487523	0.0862682	0.105905	0.5	1.312	0.0437335	0.0520231	849.5	0.421941	0.0526316	1	0.931611	572	0.931611	0.931611	0.931611	0.931611	0.931611
_DSPLFDFIESC[+C2+H3+N+O]LR_	_DSPLFDFIESC[+C2+H3+N+O]LR_	DSPLFDFIESCLR	5 / 0	Q9Y678	0.734172	0.734172	5.31645e-05	20	Q9Y678	COPG1	Coatomer subunit gamma-1	COPG1_HUMAN	1	66.3442	1.66344	5	0	NA	NA	NA	1	0.091	NO	56.3	TRUE	COPG1_HUMAN_DSPLFDFIESC[+C2+H3+N+O]LR_	0.345624	166.113	0.0526789	0.0900307	0.106859	0.25	1.27836	0.0426121	0.0753132	830	0.593882	0.157895	0.909	0.931182	573	4.47035	0.894071	0.906224	0.884673	1.11133
_TTPDVIFVFGFR_	_TTPDVIFVFGFR_	TTPDVIFVFGFR	5 / 0	P62847	0.536878	0.536878	4.70154e-10	36	P62847	RPS24	40S ribosomal protein S24	RS24_HUMAN	1	45.083	1.45083	5	0	NA	NA	NA	2	0.182	NO	41.4	TRUE	RS24_HUMAN_TTPDVIFVFGFR_	0.364343	2.82252	0.0403541	0.078049	0.233194	0.5	1.39411	0.0464704	0.0550743	135	0.436709	0.105263	0.818	0.930988	574	2.47063	0.823544	0.911306	0.810838	0.930988
_WIVNLIR_	_WIVNLIR_	WIVNLIR	6 / 0	P60228	-0.945202	0.945202	1.00349e-07	20	P60228	EIF3E	Eukaryotic translation initiation factor 3 subunit E	EIF3E_HUMAN	1	-48.0643	0.519357	6	0	NA	NA	NA	1	0.182	NO	51.5	TRUE	EIF3E_HUMAN_WIVNLIR_	0.329692	7.32048e+06	0.0653695	0.102156	0.174962	0.25	1.18463	0.0394875	-0.0969613	289	0.543249	0.210526	0.818	0.93071	575	4.55391	0.910781	0.93071	0.897399	1.1135
_FKEIQNLIK_	_FKEIQNLIK_	FKEIQNLIK	5 / 0	Q96CN7	0.512434	0.512434	0.00676407	15	Q96CN7	ISOC1	Isochorismatase domain-containing protein 1	ISOC1_HUMAN	1	42.6455	1.42645	5	0	NA	NA	NA	1	0	NO	36.6	TRUE	ISOC1_HUMAN_FKEIQNLIK_	0.423383	0.206726	0.0176314	0.0491795	0.0542448	0.25	1.75371	0.0584571	0.0525668	2699	0.386076	0.000330579	1	0.930519	576	0.930519	0.930519	0.930519	0.930519	0.930519
_SYPTVC[+C2+H3+N+O]_	_SYPTVC[+C2+H3+N+O]_	SYPTVC	3 / 0	Q9ULV4	-1.55933	1.55933	1.12274e-05	15	Q9ULV4	CORO1C	Coronin-1C	COR1C_HUMAN	1	-66.0692	0.339308	3	0	NA	NA	NA	2	0	YES	58	TRUE	COR1C_HUMAN_SYPTVC[+C2+H3+N+O]_	0.352024	-10893.2	0.0610996	0.0976758	0.123743	0.5	1.21396	0.0404654	-0.159961	638	0.611814	0.0526316	1	0.928659	577	0.928659	0.928659	0.928659	0.928659	0.928659
_EVLGSLPNVFSAL_	_EVLGSLPNVFSAL_	EVLGSLPNVFSAL	5 / 0	Q7Z6Z7	-0.721752	0.721752	0.00918626	5	Q7Z6Z7	HUWE1	E3 ubiquitin-protein ligase HUWE1	HUWE1_HUMAN	1	-39.3639	0.606361	5	0	NA	NA	NA	1	0	YES	34.6	TRUE	HUWE1_HUMAN_EVLGSLPNVFSAL_	0.75903	68.9416	0.0177023	0.0492143	0.0509215	0.25	1.75197	0.058399	-0.0740392	2950	0.364979	0.000330579	1	0.928302	578	4.8103	0.96206	0.928302	0.957161	1.07475
_MGPGIDRL_	_MGPGIDRL_	MGPGIDRL	6 / 0	P52272	-1.17865	1.17865	5.70405e-07	20	P52272	HNRNPM	Heterogeneous nuclear ribonucleoprotein M	HNRPM_HUMAN	1	-55.8236	0.441764	6	0	NA	NA	NA	1	0.364	YES	66.2	TRUE	HNRPM_HUMAN_MGPGIDRL_	0.564165	1582.88	0.000947602	0.00869017	0.156095	0.25	3.02337	0.100779	-0.120909	376	0.698312	0.000330579	0.636	0.928019	579	3.22848	0.807121	0.856941	0.790763	0.950591
_VQLDC[+C2+H3+N+O]IVVGIPPPQVR_	_VQLDC[+C2+H3+N+O]IVVGIPPPQVR_	VQLDCIVVGIPPPQVR	3 / 0	Q86TC9	-0.92721	0.92721	0.000165032	20	Q86TC9	MYPN	Myopalladin	MYPN_HUMAN	1	-47.4126	0.525874	3	0	NA	NA	NA	1	0	NO	37.7	TRUE	MYPN_HUMAN_VQLDC[+C2+H3+N+O]IVVGIPPPQVR_	0.325836	390489	0.0788913	0.114423	0.0945608	0.25	1.10297	0.0367657	-0.0951157	1064	0.397679	0.105263	1	0.927617	580	2.47838	1.23919	1.23919	1.19938	1.55076
_DSSDLSFAIQC[+C2+H3+N+O]SR_	_DSSDLSFAIQC[+C2+H3+N+O]SR_	DSSDLSFAIQCSR	4 / 0	Q92734	-1.34457	1.34457	0.00272367	15	Q92734	TFG	Protein TFG	TFG_HUMAN	1	-60.6228	0.393772	4	0	NA	NA	NA	2	0	YES	46	TRUE	TFG_HUMAN_DSSDLSFAIQC[+C2+H3+N+O]SR_	0.428207	6.99502e+11	0.0204807	0.0528895	0.0641211	0.5	1.68865	0.0562885	-0.137929	2069	0.485232	0.000330579	1	0.927394	581	1.65329	0.826645	0.826645	0.820482	0.927394
_YM[+O]HSGPVVAM_	_YM[+O]HSGPVVAM_	YMHSGPVVAM	6 / 0	P15531	-0.821942	0.821942	0.00499774	10	P15531	NME1	Nucleoside diphosphate kinase A	NDKA_HUMAN	1	-43.432	0.56568	6	0	NA	NA	NA	2	0	YES	52	TRUE	NDKA_HUMAN_YM[+O]HSGPVVAM_	0.560684	0.571397	0.0192175	0.0513713	0.0575307	0.5	1.7163	0.0572101	-0.084317	2482	0.548523	0.000330579	1	0.927299	582	4.18077	1.04519	0.948914	1.02552	1.41342
_AINVLLEGNPDTHSW_	_AINVLLEGNPDTHSW_	AINVLLEGNPDTHSW	6 / 0	Q14157	-1.25873	1.25873	0.00190904	15	Q14157	UBAP2L	Ubiquitin-associated protein 2-like	UBP2L_HUMAN	1	-58.2087	0.417913	6	0	NA	NA	NA	1	0.182	YES	31.4	TRUE	UBP2L_HUMAN_AINVLLEGNPDTHSW_	0.532353	24204.7	0.00295189	0.0183119	0.0679796	0.25	2.5299	0.08433	-0.129123	1892	0.331224	0.000330579	0.818	0.926704	583	0.926704	0.926704	0.926704	0.926704	0.926704
_FHDFLGDSW_	_FHDFLGDSW_	FHDFLGDSW	6 / 0	P30041	-1.38514	1.38514	9.75436e-08	20	P30041	PRDX6	Peroxiredoxin-6	PRDX6_HUMAN	1	-61.7148	0.382852	6	0	NA	NA	NA	1	0.364	YES	79.5	TRUE	PRDX6_HUMAN_FHDFLGDSW_	0.477647	2401.18	0.00569862	0.0274702	0.17527	0.25	2.24423	0.0748077	-0.142092	286	0.838608	0.157895	0.636	0.926448	584	2.27877	0.759591	0.694602	0.750816	0.926448
_TFVLEVM[+O]GR_	_TFVLEVM[+O]GR_	TFVLEVMGR	6 / 0	P17858	0.558564	0.558564	0.000926591	20	P17858	PFKL	ATP-dependent 6-phosphofructokinase, liver type	PFKAL_HUMAN	1	47.2803	1.4728	6	0	NA	NA	NA	1	0.091	NO	50.4	FALSE	PFKAL_HUMAN_TFVLEVM[+O]GR_	0.463341	760943	0.0086627	0.033788	0.0758278	0.25	2.06235	0.0687449	0.057299	1577	0.531646	0.000330579	0.909	0.926373	585	1.6141	0.807048	0.807048	0.798178	0.926373
_ALVM[+O]LLEVR_	_ALVM[+O]LLEVR_	ALVMLLEVR	6 / 0	Q92973	1.09964	1.09964	0.000142605	20	Q92973	TNPO1	Transportin-1	TNPO1_HUMAN	1	114.301	2.14301	6	0	NA	NA	NA	2	0.091	NO	48.6	FALSE	TNPO1_HUMAN_ALVM[+O]LLEVR_	0.445032	0.778003	0.0107029	0.0373358	0.0961467	0.5	1.9705	0.0656833	0.112803	1029.5	0.512658	0.000330579	0.909	0.925753	586	3.88949	0.777898	0.801606	0.772217	0.925753
_VIYVLPM[+O]LTIK_	_VIYVLPM[+O]LTIK_	VIYVLPMLTIK	6 / 0	Q9P2J5	0.492475	0.492475	1.83158e-05	20	Q9P2J5	LARS	Leucine--tRNA ligase, cytoplasmic	SYLC_HUMAN	1	40.6857	1.40686	6	0	NA	NA	NA	1	0	NO	57.5	TRUE	SYLC_HUMAN_VIYVLPM[+O]LTIK_	0.371606	596.71	0.0362475	0.0731169	0.118429	0.25	1.44072	0.0480241	0.0505194	697	0.60654	0.000330579	1	0.925399	587	3.21354	0.803386	0.77202	0.800236	0.925399
_KSGVGNIFIK_	_KSGVGNIFIK_	KSGVGNIFIK	6 / 0	P11940	0.515561	0.515561	0.000375823	32	P11940	PABPC1	Polyadenylate-binding protein 1	PABP1_HUMAN	1	42.955	1.42955	6	0	NA	NA	NA	1	0	NO	58	FALSE	PABP1_HUMAN_KSGVGNIFIK_	0.39231	2.29357e+08	0.0263623	0.061262	0.0856254	0.25	1.57902	0.0526339	0.0528876	1285	0.611814	0.000330579	1	0.925019	588	5.05259	0.842098	0.843685	0.839824	0.925019
_SLLDQIPEMFADTR_	_SLLDQIPEMFADTR_	SLLDQIPEMFADTR	6 / 0	P53992	-0.817153	0.817153	0.000129092	20	P53992	SEC24C	Protein transport protein Sec24C	SC24C_HUMAN	1	-43.2439	0.567561	6	0	NA	NA	NA	2	0	YES	46	TRUE	SC24C_HUMAN_SLLDQIPEMFADTR_	0.384915	4.78749e+37	0.0296021	0.0650295	0.0972275	0.5	1.52868	0.0509559	-0.0838257	1011	0.485232	0.000330579	1	0.924956	589	0.924956	0.924956	0.924956	0.924956	0.924956
_LHEQLTESEQAAQC[+C2+H3+N+O]YIK_	_LHEQLTESEQAAQC[+C2+H3+N+O]YIK_	LHEQLTESEQAAQCYIK	3 / 0	Q9UJX2	-0.470942	0.470942	0.00805759	30	Q9UJX2	CDC23	Cell division cycle protein 23 homolog	CDC23_HUMAN	1	-27.8507	0.721493	3	0	NA	NA	NA	1	0	NO	38.2	TRUE	CDC23_HUMAN_LHEQLTESEQAAQC[+C2+H3+N+O]YIK_	0.392168	2.48346e+06	0.0320789	0.068299	0.0523449	0.25	1.49378	0.0497927	-0.0483105	2856	0.402954	0.0526316	1	0.924903	590	1.79583	0.897916	0.897916	0.897511	0.924903
_WPVDLVEK_	_WPVDLVEK_	WPVDLVEK	6 / 0	P06737	-0.614462	0.614462	3.98143e-06	20	P06737	PYGL	Glycogen phosphorylase, liver form	PYGL_HUMAN	1	-34.6826	0.653174	6	0	NA	NA	NA	1	0	NO	53.2	TRUE	PYGL_HUMAN_WPVDLVEK_	0.365445	1.75053e+07	0.0432144	0.0810409	0.134999	0.25	1.36437	0.0454791	-0.0630331	535	0.561181	0.000330579	1	0.924693	591	4.60983	0.921966	0.924693	0.91394	1.05225
_SPASIEVVKPMEAASAILSQADAR_	_SPASIEVVKPMEAASAILSQADAR_	SPASIEVVKPMEAASAILSQADAR	6 / 0	Q9BVP2	1.71559	1.71559	0.00147971	10	Q9BVP2	GNL3	Guanine nucleotide-binding protein-like 3	GNL3_HUMAN	1	228.43	3.2843	6	0	NA	NA	NA	1	0	NO	34.4	TRUE	GNL3_HUMAN_SPASIEVVKPMEAASAILSQADAR_	0.580033	2595.97	0.0234115	0.0577604	0.0707456	0.25	1.63057	0.0543524	0.175989	1767	0.362869	0.000330579	1	0.923301	592	2.68007	0.893357	0.923301	0.887943	0.993758
_M[+O]EDDKVAEAAIQIFR_	_M[+O]EDDKVAEAAIQIFR_	MEDDKVAEAAIQIFR	6 / 0	Q29RF7	0.859458	0.859458	0.000152664	15	Q29RF7	PDS5A	Sister chromatid cohesion protein PDS5 homolog A	PDS5A_HUMAN	1	81.4357	1.81436	6	0	NA	NA	NA	1	0	NO	39.9	TRUE	PDS5A_HUMAN_M[+O]EDDKVAEAAIQIFR_	0.418177	20129.2	0.0299558	0.0654896	0.0954066	0.25	1.52352	0.050784	0.0881655	1045	0.420886	0.000330579	1	0.92316	593	1.65888	0.829441	0.829441	0.824129	0.92316
_MVVPVAALFTPLK_	_MVVPVAALFTPLK_	MVVPVAALFTPLK	6 / 0	Q15436	-1.1918	1.1918	4.10366e-07	24	Q15436	SEC23A	Protein transport protein Sec23A	SC23A_HUMAN	1	-56.2244	0.437756	6	0	NA	NA	NA	2	0.364	NO	53.7	TRUE	SC23A_HUMAN_MVVPVAALFTPLK_	0.507126	329.314	0.00305354	0.0185182	0.159671	0.5	2.5152	0.0838399	-0.122258	354	0.566456	0.105263	0.636	0.922986	594	3.35489	0.838723	0.865028	0.827579	0.98656
_HDAGISK_	_HDAGISK_	HDAGISK	3 / 0	Q9Y3I0	-0.758375	0.758375	0.00157507	5	Q9Y3I0	RTCB	tRNA-splicing ligase RtcB homolog	RTCB_HUMAN	1	-40.8838	0.591162	3	0	NA	NA	NA	1	0	YES	75	TRUE	RTCB_HUMAN_HDAGISK_	0.598108	81.4858	0.0399496	0.0775417	0.0700675	0.25	1.39849	0.0466162	-0.0777961	1797	0.791139	0.0526316	1	0.922262	595	0.922262	0.922262	0.922262	0.922262	0.922262
_NC[+C2+H3+N+O]AVAALGDPASALSNMVAALR_	_NC[+C2+H3+N+O]AVAALGDPASALSNMVAALR_	NCAVAALGDPASALSNMVAALR	3 / 0	P49327	-0.618387	0.618387	1.91951e-05	24	P49327	FASN	Fatty acid synthase	FAS_HUMAN	1	-34.8601	0.651399	3	0	NA	NA	NA	3	0.727	YES	69.5	TRUE	FAS_HUMAN_NC[+C2+H3+N+O]AVAALGDPASALSNMVAALR_	0.591308	3.21225e+12	0.000920579	0.00852552	0.11792	0.75	3.03594	0.101198	-0.0634357	705	0.733122	0.421053	0.273	0.922138	596	11.8824	0.56583	0.507134	0.501454	1.01828
_MLQHIDYR_	_MLQHIDYR_	MLQHIDYR	6 / 0	P14678	-0.841969	0.841969	2.20425e-05	20	P14678	SNRPB	Small nuclear ribonucleoprotein-associated proteins B and B'	RSMB_HUMAN	1	-44.2118	0.557882	6	0	NA	NA	NA	1	0.182	NO	39.2	FALSE	RSMB_HUMAN_MLQHIDYR_	0.48256	5989.17	0.00515505	0.025798	0.116418	0.25	2.28777	0.0762589	-0.0863714	719	0.413502	0.000330579	0.818	0.922021	597	0.922021	0.922021	0.922021	0.922021	0.922021
_MATEVAADALGEEWK_	_MATEVAADALGEEWK_	MATEVAADALGEEWK	6 / 0	P62753	-1.28351	1.28351	1.50085e-05	15	P62753	RPS6	40S ribosomal protein S6	RS6_HUMAN	1	-58.9206	0.410794	6	0	NA	NA	NA	1	0.091	NO	53.4	TRUE	RS6_HUMAN_MATEVAADALGEEWK_	0.449063	1194.96	0.0145393	0.0438745	0.120592	0.25	1.83746	0.0612485	-0.131666	670	0.563291	0.000330579	0.909	0.921889	598	3.80157	0.950394	0.951341	0.949631	0.994457
_MVVDAVLAIK_	_MVVDAVLAIK_	MVVDAVLAIK	6 / 0	P17987	-1.24284	1.24284	2.5186e-05	20	P17987	TCP1	T-complex protein 1 subunit alpha	TCPA_HUMAN	1	-57.746	0.42254	6	0	NA	NA	NA	1	0.545	YES	75.9	TRUE	TCPA_HUMAN_MVVDAVLAIK_	0.642575	5518.97	9.71053e-05	0.00196528	0.114971	0.25	4.01276	0.133759	-0.127494	732	0.800633	0.000330579	0.455	0.921723	599	5.64588	0.62732	0.651402	0.60696	0.921723
_MMDLQHGSLFLQTPK_	_MMDLQHGSLFLQTPK_	MMDLQHGSLFLQTPK	3 / 0	P07195	-0.580663	0.580663	2.21989e-06	30	P07195	LDHB	L-lactate dehydrogenase B chain	LDHB_HUMAN	1	-33.1343	0.668657	3	0	NA	NA	NA	1	0.545	YES	80.2	TRUE	LDHB_HUMAN_MMDLQHGSLFLQTPK_	0.359693	217.351	0.119308	0.149727	0.141342	0.25	0.92333	0.0307777	-0.0595659	485	0.845992	0.684211	0.455	0.921523	600	17.3206	0.753071	0.81303	0.713178	1.11154
_GRVPEMADLHR_	_GRVPEMADLHR_	GRVPEMADLHR	5 / 0	Q15477	-1.01535	1.01535	0.0056759	5	Q15477	SKIV2L	Helicase SKI2W	SKIV2_HUMAN	1	-50.5291	0.494709	5	0	NA	NA	NA	1	0.091	NO	39	TRUE	SKIV2_HUMAN_GRVPEMADLHR_	0.699923	652.216	0.00773193	0.0315314	0.0561491	0.25	2.11171	0.0703904	-0.104157	2575	0.411392	0.000330579	0.909	0.921499	601	0.921499	0.921499	0.921499	0.921499	0.921499
_VFHAGFGVVLGEDK_	_VFHAGFGVVLGEDK_	VFHAGFGVVLGEDK	6 / 0	P54136	0.66051	0.66051	0.000120251	44	P54136	RARS	Arginine--tRNA ligase, cytoplasmic	SYRC_HUMAN	1	58.0641	1.58064	6	0	NA	NA	NA	2	0	NO	63.3	TRUE	SYRC_HUMAN_VFHAGFGVVLGEDK_	0.380646	0.163372	0.0316156	0.0679281	0.0979978	0.5	1.5001	0.0500033	0.0677568	995	0.667722	0.000330579	1	0.921462	602	2.97203	0.990677	0.921462	0.98292	1.16894
_M[+O]QGQEAVLAMSSR_	_M[+O]QGQEAVLAMSSR_	MQGQEAVLAMSSR	6 / 0	Q15393	0.681155	0.681155	0.000199179	15	Q15393	SF3B3	Splicing factor 3B subunit 3	SF3B3_HUMAN	1	60.3423	1.60342	6	0	NA	NA	NA	1	0	NO	53.3	TRUE	SF3B3_HUMAN_M[+O]QGQEAVLAMSSR_	0.403512	7144632042078380	0.0299581	0.0654896	0.0925189	0.25	1.52349	0.0507828	0.0698747	1110	0.562236	0.000330579	1	0.921439	603	5.23543	0.872571	0.8742	0.867745	0.993501
_MVEPQYQELK_	_MVEPQYQELK_	MVEPQYQELK	6 / 0	O00625	-0.898155	0.898155	1.93414e-06	20	O00625	PIR	Pirin	PIR_HUMAN	1	-46.3427	0.536573	6	0	NA	NA	NA	1	0.091	NO	75.9	TRUE	PIR_HUMAN_MVEPQYQELK_	0.414708	434.742	0.0182753	0.050007	0.142838	0.25	1.73814	0.0579379	-0.092135	471	0.800633	0.000330579	0.909	0.921382	604	3.17741	0.794353	0.793401	0.787959	0.921382
_MAPKPGPYVK_	_MAPKPGPYVK_	MAPKPGPYVK	6 / 0	Q01518	-0.98653	0.98653	3.10029e-05	25	Q01518	CAP1	Adenylyl cyclase-associated protein 1	CAP1_HUMAN	1	-49.531	0.50469	6	0	NA	NA	NA	1	0.091	YES	67.4	TRUE	CAP1_HUMAN_MAPKPGPYVK_	0.453039	2711.05	0.0135883	0.0422246	0.112715	0.25	1.86684	0.0622279	-0.101201	765	0.71097	0.000330579	0.909	0.921269	605	1.80493	0.902463	0.902463	0.902267	0.921269
_LSAPNPDDPLANDVAEQWK_	_LSAPNPDDPLANDVAEQWK_	LSAPNPDDPLANDVAEQWK	5 / 0	P61088	-0.8169	0.8169	0.00112617	10	P61088	UBE2N	Ubiquitin-conjugating enzyme E2 N	UBE2N_HUMAN	1	-43.234	0.56766	5	0	NA	NA	NA	1	0	YES	77.6	TRUE	UBE2N_HUMAN_LSAPNPDDPLANDVAEQWK_	0.569369	7.21529e+06	0.0422489	0.0799017	0.0737099	0.25	1.37418	0.0458062	-0.0837998	1656	0.818565	0.0526316	1	0.921067	606	2.41146	0.803819	0.751465	0.799712	0.921067
_WNTEDKVSHVSTGGGA_	_WNTEDKVSHVSTGGGA_	WNTEDKVSHVSTGGGA	6 / 0	P00558	-0.712627	0.712627	1.02936e-11	32	P00558	PGK1	Phosphoglycerate kinase 1	PGK1_HUMAN	1	-38.9792	0.610208	6	0	NA	NA	NA	2	0.636	YES	90.4	FALSE	PGK1_HUMAN_WNTEDKVSHVSTGGGA_	0.516673	1485.87	0.00246507	0.0160357	0.274686	0.5	2.60817	0.086939	-0.0731031	78	0.953586	0.263158	0.364	0.92088	607	7.73429	0.644524	0.648818	0.587063	0.980496
_YNEDLELEDAIHT_	_YNEDLELEDAIHT_	YNEDLELEDAIHT	6 / 0	P25787	-0.48533	0.48533	6.07329e-05	20	P25787	PSMA2	Proteasome subunit alpha type-2	PSA2_HUMAN	1	-28.5667	0.714333	6	0	NA	NA	NA	1	0.091	YES	74.8	TRUE	PSA2_HUMAN_YNEDLELEDAIHT_	0.456851	115.538	0.0127255	0.0409655	0.105414	0.25	1.89533	0.0631775	-0.0497865	862	0.78903	0.000330579	0.909	0.920868	608	7.92942	0.792942	0.749767	0.783946	1.05099
_AQMVTTDFQK_	_AQMVTTDFQK_	AQMVTTDFQK	6 / 0	P49720	-0.70064	0.70064	1.10023e-08	28	P49720	PSMB3	Proteasome subunit beta type-3	PSB3_HUMAN	1	-38.4701	0.615299	6	0	NA	NA	NA	2	0	YES	52.7	TRUE	PSB3_HUMAN_AQMVTTDFQK_	0.0666358	-488040	0.717087	0.521314	0.198963	0.5	0.144428	0.00481428	-0.0718735	210	0.555907	0.210526	1	0.920453	609	6.42412	0.803015	0.801497	0.798989	0.920453
_LESLLPGIR_	_LESLLPGIR_	LESLLPGIR	4 / 0	P55786	-0.829437	0.829437	0.000774495	15	P55786	NPEPPS	Puromycin-sensitive aminopeptidase	PSA_HUMAN	1	-43.7251	0.562749	4	0	NA	NA	NA	2	0	YES	58.9	TRUE	PSA_HUMAN_LESLLPGIR_	-0.171064	5.26534e+113	0.366084	0.33232	0.0777745	0.5	0.436419	0.0145473	-0.0850859	1529	0.621308	0.263158	1	0.920433	610	5.57997	0.929996	0.938889	0.926162	1.04298
_MC[+C2+H3+N+O]HPSIEGFTPR_	_MC[+C2+H3+N+O]HPSIEGFTPR_	MCHPSIEGFTPR	6 / 0	P31327	-1.06454	1.06454	0.000167519	25	P31327	CPS1	Carbamoyl-phosphate synthase [ammonia], mitochondrial	CPSM_HUMAN	1	-52.1875	0.478125	6	0	NA	NA	NA	1	0.273	NO	69.7	TRUE	CPSM_HUMAN_MC[+C2+H3+N+O]HPSIEGFTPR_	0.551616	809.69	0.00157876	0.0115384	0.0943984	0.25	2.80168	0.0933894	-0.109203	1069	0.735232	0.000330579	0.727	0.920337	611	0.920337	0.920337	0.920337	0.920337	0.920337
_VGLNWLALVHK_	_VGLNWLALVHK_	VGLNWLALVHK	6 / 0	Q9H4L7	0.602931	0.602931	0.00201058	20	Q9H4L7	SMARCAD1	SWI/SNF-related matrix-associated actin-dependent regulator of chromatin subfamily A containing DEAD/H box 1	SMRCD_HUMAN	1	51.8799	1.5188	6	0	NA	NA	NA	1	0	NO	12.8	TRUE	SMRCD_HUMAN_VGLNWLALVHK_	0.405034	23552.6	0.0238019	0.0580381	0.0674169	0.25	1.62339	0.054113	0.0618502	1921	0.135021	0.000330579	1	0.920329	612	0.920329	0.920329	0.920329	0.920329	0.920329
_LADQC[+C2+H3+N+O]TGLQGFLVF_	_LADQC[+C2+H3+N+O]TGLQGFLVF_	LADQCTGLQGFLVF	4 / 0	Q71U36	-0.496658	0.496658	2.79052e-06	28	Q71U36	TUBA1A	Tubulin alpha-1A chain	TBA1A_HUMAN	1	-29.1253	0.708747	4	0	NA	NA	NA	2	0.364	YES	91.8	FALSE	TBA1A_HUMAN_LADQC[+C2+H3+N+O]TGLQGFLVF_	0.51434	68.7184	0.00259894	0.0167904	0.138858	0.5	2.5852	0.0861734	-0.0509485	505	0.968354	0.105263	0.636	0.920293	613	6.53959	0.653959	0.589546	0.633737	0.957402
_MESALDQLK_	_MESALDQLK_	MESALDQLK	6 / 0	P37837	-0.951256	0.951256	1.42733e-07	20	P37837	TALDO1	Transaldolase	TALDO_HUMAN	1	-48.2818	0.517182	6	0	NA	NA	NA	1	0.182	NO	67.7	TRUE	TALDO_HUMAN_MESALDQLK_	0.3988	79.2696	0.0262636	0.0611784	0.171137	0.25	1.58065	0.0526882	-0.0975823	305	0.714135	0.105263	0.818	0.919886	614	5.25954	0.751363	0.719248	0.736379	1.03307
_DKLDPDMALC[+C2+H3+N+O]_	_DKLDPDMALC[+C2+H3+N+O]_	DKLDPDMALC	6 / 0	O00469	-0.569128	0.569128	0.0030286	20	O00469	PLOD2	Procollagen-lysine,2-oxoglutarate 5-dioxygenase 2	PLOD2_HUMAN	1	-32.5976	0.674024	6	0	NA	NA	NA	1	0.091	YES	53.1	TRUE	PLOD2_HUMAN_DKLDPDMALC[+C2+H3+N+O]_	0.464097	1334.02	0.00854002	0.0337721	0.0629689	0.25	2.06854	0.0689514	-0.0583827	2135	0.560127	0.000330579	0.909	0.919584	615	0.919584	0.919584	0.919584	0.919584	0.919584
_IDLGVHVDGFIA_	_IDLGVHVDGFIA_	IDLGVHVDGFIA	6 / 0	Q9UQ80	-1.97629	1.97629	0.000108032	20	Q9UQ80	PA2G4	Proliferation-associated protein 2G4	PA2G4_HUMAN	1	-74.5858	0.254142	6	0	NA	NA	NA	2	0.091	YES	83.8	TRUE	PA2G4_HUMAN_IDLGVHVDGFIA_	0.437709	26.7322	0.0122315	0.0403424	0.0991612	0.5	1.91252	0.0637506	-0.202733	971	0.883966	0.000330579	0.909	0.919527	616	6.32896	0.904137	0.844645	0.89534	1.13009
_LQVALGELR_	_LQVALGELR_	LQVALGELR	3 / 0	P19474	-0.668191	0.668191	0.000381251	10	P19474	TRIM21	E3 ubiquitin-protein ligase TRIM21	RO52_HUMAN	1	-37.0705	0.629295	3	0	NA	NA	NA	1	0	NO	20	TRUE	RO52_HUMAN_LQVALGELR_	0.382839	8088.77	0.0487256	0.0862682	0.0854697	0.25	1.31224	0.0437414	-0.0685448	1291	0.21097	0.0526316	1	0.919494	617	0.919494	0.919494	0.919494	0.919494	0.919494
_DHPESYHSF_	_DHPESYHSF_	DHPESYHSF	4 / 0	P46926	-0.484185	0.484185	0.000314647	15	P46926	GNPDA1	Glucosamine-6-phosphate isomerase 1	GNPI1_HUMAN	1	-28.5099	0.714901	4	0	NA	NA	NA	1	0	YES	72.7	TRUE	GNPI1_HUMAN_DHPESYHSF_	0.388055	2.38291e+06	0.0501211	0.0875717	0.0875544	0.25	1.29998	0.0433327	-0.049669	1227	0.766878	0.0526316	1	0.919038	618	0.919038	0.919038	0.919038	0.919038	0.919038
_VEKPDTK_	_VEKPDTK_	VEKPDTK	4 / 0	Q02878	0.803107	0.803107	0.00426964	24	Q02878	RPL6	60S ribosomal protein L6	RL6_HUMAN	1	74.4855	1.74486	4	0	NA	NA	NA	2	0.091	NO	58.3	TRUE	RL6_HUMAN_VEKPDTK_	0.465503	2.7359e+09	0.00831604	0.0333954	0.0592402	0.5	2.08008	0.0693361	0.0823849	2358	0.614979	0.000330579	0.909	0.918963	619	1.69779	0.848897	0.848897	0.846001	0.918963
_VASVMQEYTQSGGVRPF_	_VASVMQEYTQSGGVRPF_	VASVMQEYTQSGGVRPF	4 / 0	P25787	-1.27693	1.27693	0.000247301	15	P25787	PSMA2	Proteasome subunit alpha type-2	PSA2_HUMAN	1	-58.7327	0.412673	4	0	NA	NA	NA	2	0.091	YES	74.8	TRUE	PSA2_HUMAN_VASVMQEYTQSGGVRPF_	0.39668	3.50149e+08	0.0549629	0.0922587	0.0901694	0.5	1.25993	0.0419977	-0.130991	1171	0.78903	0.157895	0.909	0.91871	620	7.92942	0.792942	0.749767	0.783946	1.05099
_M[+O]AVTFIGNSTAIQELFKR_	_M[+O]AVTFIGNSTAIQELFKR_	MAVTFIGNSTAIQELFKR	6 / 0	P07437	0.730441	0.730441	9.09002e-09	24	P07437	TUBB	Tubulin beta chain	TBB5_HUMAN	1	65.9146	1.65915	6	0	NA	NA	NA	2	0.273	NO	20.9	TRUE	TBB5_HUMAN_M[+O]AVTFIGNSTAIQELFKR_	0.401913	2.19149e+10	0.0225947	0.0564115	0.201036	0.5	1.64599	0.0548664	0.0749305	206	0.220464	0.157895	0.727	0.918698	621	3.27786	0.819466	0.838781	0.814153	0.918698
_GGWGELQNSVK_	_GGWGELQNSVK_	GGWGELQNSVK	4 / 0	P09960	-0.461634	0.461634	0.00449094	20	P09960	LTA4H	Leukotriene A-4 hydrolase	LKHA4_HUMAN	1	-27.3837	0.726163	4	0	NA	NA	NA	1	0	YES	56.6	TRUE	LKHA4_HUMAN_GGWGELQNSVK_	0.402315	9.92664e+23	0.0224474	0.0561183	0.0586916	0.25	1.64883	0.0549611	-0.0473556	2399	0.597046	0.000330579	1	0.91866	622	2.59588	1.29794	1.29794	1.24129	1.67722
_MNFESFVK_	_MNFESFVK_	MNFESFVK	6 / 0	P43246	-1.0507	1.0507	9.81505e-05	15	P43246	MSH2	DNA mismatch repair protein Msh2	MSH2_HUMAN	1	-51.7266	0.482734	6	0	NA	NA	NA	1	0.182	NO	46.3	TRUE	MSH2_HUMAN_MNFESFVK_	0.518927	2088.9	0.00466277	0.024486	0.100203	0.25	2.33136	0.0777119	-0.107784	960	0.488397	0.000330579	0.818	0.918407	623	1.64869	0.824346	0.824346	0.818962	0.918407
_M[+O]EETPTEYLQR_	_M[+O]EETPTEYLQR_	MEETPTEYLQR	6 / 0	Q8NE71	0.566842	0.566842	0.000513186	20	Q8NE71	ABCF1	ATP-binding cassette sub-family F member 1	ABCF1_HUMAN	1	48.1277	1.48128	6	0	NA	NA	NA	1	0	NO	47.8	TRUE	ABCF1_HUMAN_M[+O]EETPTEYLQR_	0.387294	2.5179e+10	0.0285263	0.0637299	0.0822431	0.25	1.54475	0.0514918	0.0581481	1384	0.504219	0.000330579	1	0.91827	624	0.91827	0.91827	0.91827	0.91827	0.91827
_LDSLQTLNAC[+C2+H3+N+O]C[+C2+H3+N+O]AVYGQK_	_LDSLQTLNAC[+C2+H3+N+O]C[+C2+H3+N+O]AVYGQK_	LDSLQTLNACCAVYGQK	4 / 0	Q96T76	0.475888	0.475888	0.00141637	20	Q96T76	MMS19	MMS19 nucleotide excision repair protein homolog	MMS19_HUMAN	1	39.0774	1.39077	4	0	NA	NA	NA	1	0	NO	33.5	TRUE	MMS19_HUMAN_LDSLQTLNAC[+C2+H3+N+O]C[+C2+H3+N+O]AVYGQK_	0.36527	29.6283	0.0433226	0.0810409	0.0712206	0.25	1.36329	0.0454429	0.0488178	1746	0.353376	0.0526316	1	0.91808	625	0.91808	0.91808	0.91808	0.91808	0.91808
_MSSTFIGNSTAIQELFK_	_MSSTFIGNSTAIQELFK_	MSSTFIGNSTAIQELFK	6 / 0	Q13509	0.483488	0.483488	7.85159e-06	24	Q13509	TUBB3	Tubulin beta-3 chain	TBB3_HUMAN	1	39.812	1.39812	6	0	NA	NA	NA	1	0	NO	11.6	TRUE	TBB3_HUMAN_MSSTFIGNSTAIQELFK_	0.356724	4.71276e+11	0.0450556	0.0828807	0.127626	0.25	1.34625	0.044875	0.0495975	603	0.122363	0.000330579	1	0.917804	626	0.917804	0.917804	0.917804	0.917804	0.917804
_C[+C2+H3+N+O]LDAAC[+C2+H3+N+O]PDLPTYC[+C2+H3+N+O]R_	_C[+C2+H3+N+O]LDAAC[+C2+H3+N+O]PDLPTYC[+C2+H3+N+O]R_	CLDAACPDLPTYCR	4 / 0	P40261	-0.522745	0.522745	0.000789813	20	P40261	NNMT	Nicotinamide N-methyltransferase	NNMT_HUMAN	1	-30.3954	0.696046	4	0	NA	NA	NA	1	0	YES	51.9	TRUE	NNMT_HUMAN_C[+C2+H3+N+O]LDAAC[+C2+H3+N+O]PDLPTYC[+C2+H3+N+O]R_	0.354594	4.81152e+13	0.046446	0.0844469	0.0775619	0.25	1.33305	0.044435	-0.0536246	1537	0.547468	0.0526316	1	0.91767	627	0.91767	0.91767	0.91767	0.91767	0.91767
_KVTQQDVK_	_KVTQQDVK_	KVTQQDVK	6 / 0	P35241	0.505206	0.505206	0.00934093	15	P35241	RDX	Radixin	RADI_HUMAN	1	41.9326	1.41933	6	0	NA	NA	NA	1	0	NO	50.8	TRUE	RADI_HUMAN_KVTQQDVK_	0.440758	8.15379e+09	0.021385	0.0544548	0.0507402	0.25	1.66989	0.055663	0.0518254	2963	0.535865	0.000330579	1	0.916844	628	5.20152	0.86692	0.880196	0.861246	1.0052
_LEEFDISEDDIDDGFRR_	_LEEFDISEDDIDDGFRR_	LEEFDISEDDIDDGFRR	5 / 0	P17655	0.820613	0.820613	0.00756372	5	P17655	CAPN2	Calpain-2 catalytic subunit	CAN2_HUMAN	1	76.6157	1.76616	5	0	NA	NA	NA	1	0	YES	59.9	TRUE	CAN2_HUMAN_LEEFDISEDDIDDGFRR_	0.566786	0.424738	0.0220604	0.0554458	0.0530316	0.25	1.65639	0.0552129	0.0841807	2795	0.631857	0.000330579	1	0.916339	629	2.87093	0.956975	0.97335	0.956532	0.981237
_WLIQDRPDR_	_WLIQDRPDR_	WLIQDRPDR	6 / 0	P33993	-0.653492	0.653492	0.00364045	25	P33993	MCM7	DNA replication licensing factor MCM7	MCM7_HUMAN	1	-36.426	0.63574	6	0	NA	NA	NA	1	0.091	YES	68.7	TRUE	MCM7_HUMAN_WLIQDRPDR_	0.455195	56696.1	0.00885041	0.0341657	0.0609711	0.25	2.05304	0.0684345	-0.0670369	2255	0.724684	0.000330579	0.909	0.916252	630	5.01727	1.00345	0.916252	0.988298	1.23442
_EVADEVTRPRPSGEEVLQDIQVM[+O]_	_EVADEVTRPRPSGEEVLQDIQVM[+O]_	EVADEVTRPRPSGEEVLQDIQVM	5 / 0	P33992	0.776706	0.776706	0.00542488	10	P33992	MCM5	DNA replication licensing factor MCM5	MCM5_HUMAN	1	71.3215	1.71321	5	0	NA	NA	NA	1	0.182	YES	71.9	TRUE	MCM5_HUMAN_EVADEVTRPRPSGEEVLQDIQVM[+O]_	0.547144	0.673407	0.00314145	0.0186764	0.0566402	0.25	2.50287	0.083429	0.0796765	2545	0.758439	0.000330579	0.818	0.916224	631	5.78174	0.825963	0.873543	0.81959	0.916224
_WGLGGTC[+C2+H3+N+O]VNVGC[+C2+H3+N+O]IPK_	_WGLGGTC[+C2+H3+N+O]VNVGC[+C2+H3+N+O]IPK_	WGLGGTCVNVGCIPK	6 / 0	Q16881	-1.70859	1.70859	7.71169e-12	28	Q16881	TXNRD1	Thioredoxin reductase 1, cytoplasmic	TRXR1_HUMAN	1	-69.404	0.30596	6	0	NA	NA	NA	1	0.364	NO	63.8	FALSE	TRXR1_HUMAN_WGLGGTC[+C2+H3+N+O]VNVGC[+C2+H3+N+O]IPK_	0.442892	23468.2	0.011132	0.0381637	0.277821	0.25	1.95343	0.0651143	-0.175271	74	0.672996	0.105263	0.636	0.915551	632	3.66167	0.610278	0.595301	0.592811	0.915551
_SLDWQIDVDLLNK_	_SLDWQIDVDLLNK_	SLDWQIDVDLLNK	4 / 0	Q15008	-0.61051	0.61051	0.00247281	10	Q15008	PSMD6	26S proteasome non-ATPase regulatory subunit 6	PSMD6_HUMAN	1	-34.5035	0.654965	4	0	NA	NA	NA	1	0	NO	62	TRUE	PSMD6_HUMAN_SLDWQIDVDLLNK_	0.446276	2106.88	0.0253407	0.059967	0.0651702	0.25	1.59618	0.0532061	-0.0626277	2016	0.654008	0.000330579	1	0.915231	633	1.78293	0.891464	0.891464	0.891148	0.915231
_VYDYNC[+C2+H3+N+O]HVDLIR_	_VYDYNC[+C2+H3+N+O]HVDLIR_	VYDYNCHVDLIR	4 / 0	Q15020	-0.506252	0.506252	0.000135372	40	Q15020	SART3	Squamous cell carcinoma antigen recognized by T-cells 3	SART3_HUMAN	1	-29.5951	0.704049	4	0	NA	NA	NA	2	0	YES	43.2	TRUE	SART3_HUMAN_VYDYNC[+C2+H3+N+O]HVDLIR_	0.337778	488.48	0.0586597	0.0951508	0.0967117	0.5	1.23166	0.0410553	-0.0519327	1021	0.455696	0.0526316	1	0.915035	634	0.915035	0.915035	0.915035	0.915035	0.915035
_MLGDPGTAK_	_MLGDPGTAK_	MLGDPGTAK	6 / 0	P33992	-1.0502	1.0502	0.00751108	10	P33992	MCM5	DNA replication licensing factor MCM5	MCM5_HUMAN	1	-51.7099	0.482901	6	0	NA	NA	NA	1	0.182	YES	71.9	TRUE	MCM5_HUMAN_MLGDPGTAK_	0.58908	1485.78	0.00310065	0.0186087	0.0531074	0.25	2.50855	0.0836182	-0.107732	2789	0.758439	0.000330579	0.818	0.914909	635	5.78174	0.825963	0.873543	0.81959	0.916224
_YVVESTGVFTTMEK_	_YVVESTGVFTTMEK_	YVVESTGVFTTMEK	4 / 0	P04406	-1.25146	1.25146	0.000319736	10	P04406	GAPDH	Glyceraldehyde-3-phosphate dehydrogenase	G3P_HUMAN	1	-57.9977	0.420023	4	0	NA	NA	NA	1	0.818	YES	93.1	TRUE	G3P_HUMAN_YVVESTGVFTTMEK_	-0.384378	7.74974e+129	0.0942673	0.128748	0.0873802	0.25	1.02564	0.034188	-0.128378	1229	0.982068	1	0.182	0.914554	636	24.0761	0.85986	0.960079	0.751251	1.47196
_MAIESAGFK_	_MAIESAGFK_	MAIESAGFK	6 / 0	P07384	-0.916106	0.916106	0.000683054	15	P07384	CAPN1	Calpain-1 catalytic subunit	CAN1_HUMAN	1	-47.0062	0.529938	6	0	NA	NA	NA	1	0.182	NO	47.9	TRUE	CAN1_HUMAN_MAIESAGFK_	0.534845	4418.21	0.0040487	0.0223499	0.0791386	0.25	2.39268	0.0797561	-0.0939765	1489	0.505274	0.000330579	0.818	0.914364	637	2.54823	0.84941	0.874142	0.846809	0.914364
_MILTEKEQIVPKPEEEVAQK_	_MILTEKEQIVPKPEEEVAQK_	MILTEKEQIVPKPEEEVAQK	6 / 0	P18621	-1.15594	1.15594	6.29489e-05	20	P18621	RPL17	60S ribosomal protein L17	RL17_HUMAN	1	-55.1227	0.448773	6	0	NA	NA	NA	1	0.091	YES	58.2	TRUE	RL17_HUMAN_MILTEKEQIVPKPEEEVAQK_	0.450632	497.282	0.0141576	0.043275	0.105025	0.25	1.84901	0.0616337	-0.11858	869	0.613924	0.000330579	0.909	0.914232	638	2.35684	0.785614	0.778501	0.778966	0.914232
_LHELNQK_	_LHELNQK_	LHELNQK	6 / 0	Q13813	0.529227	0.529227	1.80721e-05	28	Q13813	SPTAN1	Spectrin alpha chain, non-erythrocytic 1	SPTN1_HUMAN	1	44.3156	1.44316	6	0	NA	NA	NA	1	0.182	NO	65.9	TRUE	SPTN1_HUMAN_LHELNQK_	0.474576	6.97149e+07	0.00606272	0.0285448	0.118575	0.25	2.21733	0.0739111	0.0542895	696	0.695148	0.000330579	0.818	0.913563	639	5.9074	0.738425	0.696887	0.728332	0.958475
_VLIDPVSVQDKDTLSIHYL_	_VLIDPVSVQDKDTLSIHYL_	VLIDPVSVQDKDTLSIHYL	4 / 0	P41252	-0.463764	0.463764	0.000339698	15	P41252	IARS	Isoleucine--tRNA ligase, cytoplasmic	SYIC_HUMAN	1	-27.4908	0.725092	4	0	NA	NA	NA	1	0.182	YES	58	TRUE	SYIC_HUMAN_VLIDPVSVQDKDTLSIHYL_	0.440542	155.519	0.0214563	0.0544548	0.0867227	0.25	1.66845	0.0556148	-0.0475741	1253	0.611814	0.157895	0.818	0.913494	640	7.39018	0.923772	0.849408	0.903598	1.34154
_RIVSQLLTLMDGLK_	_RIVSQLLTLMDGLK_	RIVSQLLTLMDGLK	5 / 0	P55072	0.46919	0.46919	5.10447e-11	44	P55072	VCP	Transitional endoplasmic reticulum ATPase	TERA_HUMAN	1	38.4332	1.38433	5	0	NA	NA	NA	1	0.455	NO	78.7	TRUE	TERA_HUMAN_RIVSQLLTLMDGLK_	0.475823	0.0695346	0.00591254	0.0283236	0.257301	0.25	2.22823	0.0742742	0.0481307	103	0.830169	0.157895	0.545	0.91335	641	5.25665	0.657081	0.655514	0.627368	0.91335
_RQQALLAK_	_RQQALLAK_	RQQALLAK	5 / 0	Q99543	0.474636	0.474636	0.00174515	24	Q99543	DNAJC2	DnaJ homolog subfamily C member 2	DNJC2_HUMAN	1	38.9568	1.38957	5	0	NA	NA	NA	1	0	YES	41.4	TRUE	DNJC2_HUMAN_RQQALLAK_	0.355488	0.724182	0.0458584	0.0839469	0.0689542	0.25	1.33858	0.0446194	0.0486894	1841	0.436709	0.0526316	1	0.913317	642	0.913317	0.913317	0.913317	0.913317	0.913317
_LLEKEEQMDGTVTLK_	_LLEKEEQMDGTVTLK_	LLEKEEQMDGTVTLK	6 / 0	Q16531	-0.707753	0.707753	0.000192899	30	Q16531	DDB1	DNA damage-binding protein 1	DDB1_HUMAN	1	-38.7727	0.612273	6	0	NA	NA	NA	1	0.182	YES	63	TRUE	DDB1_HUMAN_LLEKEEQMDGTVTLK_	0.486729	982.959	0.0047292	0.0246926	0.0928668	0.25	2.32521	0.0775071	-0.0726032	1105	0.664557	0.000330579	0.818	0.913196	643	6.06459	0.758073	0.672152	0.74293	0.99307
_SEEVRPQDTVSVIGGVAGGSK_	_SEEVRPQDTVSVIGGVAGGSK_	SEEVRPQDTVSVIGGVAGGSK	4 / 0	P55786	-2.1216	2.1216	0.000158085	5	P55786	NPEPPS	Puromycin-sensitive aminopeptidase	PSA_HUMAN	1	-77.0209	0.229791	4	0	NA	NA	NA	2	0	YES	58.9	TRUE	PSA_HUMAN_SEEVRPQDTVSVIGGVAGGSK_	0.232432	132309	0.491601	0.410029	0.0950277	0.5	0.308387	0.0102796	-0.21764	1056	0.621308	0.263158	1	0.912987	644	5.57997	0.929996	0.938889	0.926162	1.04298
_RWLPAGDALLQ_	_RWLPAGDALLQ_	RWLPAGDALLQ	6 / 0	P13639	-0.486627	0.486627	4.01034e-10	28	P13639	EEF2	Elongation factor 2	EF2_HUMAN	1	-28.6308	0.713692	6	0	NA	NA	NA	2	0.545	YES	80	TRUE	EF2_HUMAN_RWLPAGDALLQ_	NA	1.25773e+121	1	0.621485	0.23492	0.5	0	0	-0.0499194	132	0.843882	0.789474	0.455	0.912794	645	21.3718	0.736958	0.84133	0.663017	1.56642
_DQNESLDEEMFYK_	_DQNESLDEEMFYK_	DQNESLDEEMFYK	6 / 0	Q96AC1	-0.571464	0.571464	0.00585293	10	Q96AC1	FERMT2	Fermitin family homolog 2	FERM2_HUMAN	1	-32.7066	0.672934	6	0	NA	NA	NA	1	0	NO	55.6	TRUE	FERM2_HUMAN_DQNESLDEEMFYK_	0.528247	773.811	0.0242265	0.0586928	0.0558157	0.25	1.61571	0.053857	-0.0586222	2606.5	0.586498	0.000330579	1	0.912369	646	3.96042	0.792084	0.78336	0.789178	0.912369
_NRLPPEFSPVIIK_	_NRLPPEFSPVIIK_	NRLPPEFSPVIIK	6 / 0	Q9NZB2	0.921033	0.921033	0.00387941	20	Q9NZB2	FAM120A	Constitutive coactivator of PPAR-gamma-like protein 1	F120A_HUMAN	1	89.3471	1.89347	6	0	NA	NA	NA	2	0	NO	35.5	TRUE	F120A_HUMAN_NRLPPEFSPVIIK_	0.407624	1999.36	0.0253585	0.059967	0.0602809	0.5	1.59588	0.0531959	0.094482	2292	0.374473	0.000330579	1	0.912282	647	1.74919	0.874594	0.874594	0.873782	0.912282
_FGPLASVK_	_FGPLASVK_	FGPLASVK	6 / 0	O15042	-2.44975	2.44975	6.31265e-06	38	O15042	U2SURP	U2 snRNP-associated SURP motif-containing protein	SR140_HUMAN	1	-81.6957	0.183043	6	0	NA	NA	NA	1	0.091	NO	28.8	TRUE	SR140_HUMAN_FGPLASVK_	0.413124	144143	0.0187697	0.0506269	0.129995	0.25	1.72654	0.0575514	-0.251301	582	0.303797	0.000330579	0.909	0.912143	648	0.912143	0.912143	0.912143	0.912143	0.912143
_HQTNLAR_	_HQTNLAR_	HQTNLAR	5 / 0	Q15428	0.52474	0.52474	0.00552986	20	Q15428	SF3A2	Splicing factor 3A subunit 2	SF3A2_HUMAN	1	43.8674	1.43867	5	0	NA	NA	NA	1	0.091	NO	29.7	TRUE	SF3A2_HUMAN_HQTNLAR_	0.45374	2.66465e+09	0.00909769	0.0346498	0.0564322	0.25	2.04107	0.0680356	0.0538292	2564	0.313291	0.000330579	0.909	0.911899	649	2.63828	0.879426	0.911899	0.871746	0.999631
_SC[+C2+H3+N+O]TGVLPQLSMVK_	_SC[+C2+H3+N+O]TGVLPQLSMVK_	SCTGVLPQLSMVK	6 / 0	P49736	-0.745958	0.745958	0.00916001	15	P49736	MCM2	DNA replication licensing factor MCM2	MCM2_HUMAN	1	-40.3728	0.596272	6	0	NA	NA	NA	1	0.091	YES	56.5	TRUE	MCM2_HUMAN_SC[+C2+H3+N+O]TGVLPQLSMVK_	0.48664	2.62198e+13	0.00863894	0.033788	0.0509526	0.25	2.06354	0.0687847	-0.0765223	2944	0.595992	0.000330579	0.909	0.911748	650	3.33331	0.833328	0.86159	0.82652	0.936749
_RLPVATIFTTHATLLGR_	_RLPVATIFTTHATLLGR_	RLPVATIFTTHATLLGR	5 / 0	P13807	0.512847	0.512847	0.00234081	20	P13807	GYS1	Glycogen [starch] synthase, muscle	GYS1_HUMAN	1	42.6864	1.42686	5	0	NA	NA	NA	1	0	NO	31.1	TRUE	GYS1_HUMAN_RLPVATIFTTHATLLGR_	0.390634	189.285	0.0270699	0.0622143	0.0657658	0.25	1.56751	0.0522504	0.0526092	1981	0.328059	0.000330579	1	0.911621	651	0.911621	0.911621	0.911621	0.911621	0.911621
_TDNETFAGGVHPAIALR_	_TDNETFAGGVHPAIALR_	TDNETFAGGVHPAIALR	4 / 0	P10155	-0.470244	0.470244	2.12941e-07	44	P10155	TROVE2	60 kDa SS-A/Ro ribonucleoprotein	RO60_HUMAN	1	-27.8158	0.721842	4	0	NA	NA	NA	1	0	YES	48.3	TRUE	RO60_HUMAN_TDNETFAGGVHPAIALR_	-0.0949258	4.52668e+06	0.605305	0.470041	0.166794	0.25	0.218026	0.00726752	-0.0482389	324	0.509494	0.210526	1	0.911504	652	4.46486	0.892972	0.870732	0.88514	1.09412
_M[+O]VIDVLHPGK_	_M[+O]VIDVLHPGK_	MVIDVLHPGK	5 / 0	P62847	1.09733	1.09733	0.000274711	20	P62847	RPS24	40S ribosomal protein S24	RS24_HUMAN	1	113.958	2.13958	5	0	NA	NA	NA	1	0.182	YES	41.4	TRUE	RS24_HUMAN_M[+O]VIDVLHPGK_	0.461482	17.5694	0.013439	0.0419687	0.0890281	0.25	1.87163	0.0623878	0.112567	1190	0.436709	0.105263	0.818	0.911306	653	2.47063	0.823544	0.911306	0.810838	0.930988
_AAPGAAGSR_	_AAPGAAGSR_	AAPGAAGSR	5 / 0	Q92522	0.481587	0.481587	0.00309703	24	Q92522	H1FX	Histone H1x	H1X_HUMAN	1	39.6279	1.39628	5	0	NA	NA	NA	1	0.091	NO	46.5	TRUE	H1X_HUMAN_AAPGAAGSR_	0.449859	2.54425e+09	0.00978599	0.0356615	0.0627264	0.25	2.0094	0.0669798	0.0494025	2147	0.490506	0.000330579	0.909	0.911261	654	0.911261	0.911261	0.911261	0.911261	0.911261
_MLEVFHAIK_	_MLEVFHAIK_	MLEVFHAIK	6 / 0	P53618	-1.06318	1.06318	1.90454e-09	40	P53618	COPB1	Coatomer subunit beta	COPB_HUMAN	1	-52.1423	0.478577	6	0	NA	NA	NA	1	0.091	NO	58.3	TRUE	COPB_HUMAN_MLEVFHAIK_	0.316694	4.12059	0.0773972	0.113258	0.218005	0.25	1.11127	0.0370425	-0.109064	170.5	0.614979	0.0526316	0.909	0.910847	655	2.93244	0.977479	0.910847	0.968254	1.16924
_FKVDLTPYPTISSINKR_	_FKVDLTPYPTISSINKR_	FKVDLTPYPTISSINKR	6 / 0	O43708	0.515614	0.515614	0.00186504	23	O43708	GSTZ1	Maleylacetoacetate isomerase	MAAI_HUMAN	1	42.9603	1.4296	6	0	NA	NA	NA	1	0	NO	29.2	TRUE	MAAI_HUMAN_FKVDLTPYPTISSINKR_	0.407456	4619.55	0.0282425	0.0634459	0.0682328	0.25	1.5491	0.0516366	0.0528931	1877	0.308017	0.000330579	1	0.910541	656	1.68937	0.844686	0.844686	0.842115	0.910541
_WFLTC[+C2+H3+N+O]INQPQFR_	_WFLTC[+C2+H3+N+O]INQPQFR_	WFLTCINQPQFR	6 / 0	P26641	-0.929808	0.929808	2.17028e-11	32	P26641	EEF1G	Elongation factor 1-gamma	EF1G_HUMAN	1	-47.5072	0.524928	6	0	NA	NA	NA	1	0.091	NO	73.9	TRUE	EF1G_HUMAN_WFLTC[+C2+H3+N+O]INQPQFR_	0.0929282	0.715291	0.612953	0.474277	0.266587	0.25	0.212573	0.00708577	-0.0953822	91	0.779536	0.210526	0.909	0.910426	657	8.78896	0.878896	0.846334	0.860648	1.14501
_C[+C2+H3+N+O]PLLKPW_	_C[+C2+H3+N+O]PLLKPW_	CPLLKPW	6 / 0	P04075	-0.831986	0.831986	6.64689e-18	52	P04075	ALDOA	Fructose-bisphosphate aldolase A	ALDOA_HUMAN	1	-43.8245	0.561755	6	0	NA	NA	NA	1	0.545	YES	93.4	TRUE	ALDOA_HUMAN_C[+C2+H3+N+O]PLLKPW_	0.332379	7.32224	0.0630761	0.099733	0.429435	0.25	1.20014	0.0400045	-0.0853473	14	0.985232	0.315789	0.455	0.909495	658	6.9411	0.631009	0.562221	0.604934	0.932253
_AVSLINAIDTGR_	_AVSLINAIDTGR_	AVSLINAIDTGR	6 / 0	Q9Y6G5	0.506321	0.506321	0.000146455	20	Q9Y6G5	COMMD10	COMM domain-containing protein 10	COMDA_HUMAN	1	42.0423	1.42042	6	0	NA	NA	NA	2	0	NO	13.4	TRUE	COMDA_HUMAN_AVSLINAIDTGR_	0.368567	165263	0.0379229	0.0752849	0.0958574	0.5	1.4211	0.0473699	0.0519397	1035	0.14135	0.000330579	1	0.909265	659	0.909265	0.909265	0.909265	0.909265	0.909265
_AAEPGPDPSEVDGLLR_	_AAEPGPDPSEVDGLLR_	AAEPGPDPSEVDGLLR	3 / 0	Q9BPX5	0.736928	0.736928	0.00142331	36	Q9BPX5	ARPC5L	Actin-related protein 2/3 complex subunit 5-like protein	ARP5L_HUMAN	1	66.6623	1.66662	3	0	NA	NA	NA	1	0	YES	53.6	TRUE	ARP5L_HUMAN_AAEPGPDPSEVDGLLR_	0.348717	-5260.34	0.0504592	0.0877311	0.0711675	0.25	1.29706	0.0432353	0.075596	1753	0.565401	0.0526316	1	0.908891	660	0.908891	0.908891	0.908891	0.908891	0.908891
_YELGEDTIR_	_YELGEDTIR_	YELGEDTIR	5 / 0	Q9UHX1	-0.799882	0.799882	0.000717049	15	Q9UHX1	PUF60	Poly(U)-binding-splicing factor PUF60	PUF60_HUMAN	1	-42.5604	0.574396	5	0	NA	NA	NA	2	0.091	YES	57.1	TRUE	PUF60_HUMAN_YELGEDTIR_	0.421664	1.06179e+20	0.0202963	0.0525576	0.0786113	0.5	1.69258	0.0564195	-0.082054	1501	0.602321	0.0526316	0.909	0.908354	661	0.908354	0.908354	0.908354	0.908354	0.908354
_GTVKPNANR_	_GTVKPNANR_	GTVKPNANR	3 / 0	P17931	0.63815	0.63815	0.00481987	20	P17931	LGALS3	Galectin-3	LEG3_HUMAN	1	55.6333	1.55633	3	0	NA	NA	NA	3	0.182	YES	46.4	TRUE	LEG3_HUMAN_GTVKPNANR_	0.446264	7.84423e+09	0.0104621	0.0370104	0.0579241	0.75	1.98038	0.0660127	0.0654631	2450	0.489451	0.105263	0.818	0.907851	662	2.24771	0.749235	0.721807	0.739865	0.907851
_WHFYDTVK_	_WHFYDTVK_	WHFYDTVK	6 / 0	P31040	-1.91167	1.91167	0.00416391	20	P31040	SDHA	Succinate dehydrogenase [ubiquinone] flavoprotein subunit, mitochondrial	SDHA_HUMAN	1	-73.4215	0.265785	6	0	NA	NA	NA	1	0	NO	64.6	TRUE	SDHA_HUMAN_WHFYDTVK_	0.403298	6760.11	0.0271115	0.0622337	0.0595125	0.25	1.56685	0.0522282	-0.196104	2336	0.681435	0.000330579	1	0.907811	663	0.907811	0.907811	0.907811	0.907811	0.907811
_EAYPDHTQFEK_	_EAYPDHTQFEK_	EAYPDHTQFEK	4 / 0	Q9P016	-0.843225	0.843225	0.00144103	30	Q9P016	THYN1	Thymocyte nuclear protein 1	THYN1_HUMAN	1	-44.2604	0.557396	4	0	NA	NA	NA	1	0	NO	40.4	TRUE	THYN1_HUMAN_EAYPDHTQFEK_	0.347505	29.701	0.0513202	0.0885965	0.0710332	0.25	1.28971	0.0429904	-0.0865003	1755	0.42616	0.0526316	1	0.907795	664	0.907795	0.907795	0.907795	0.907795	0.907795
_QREQAIR_	_QREQAIR_	QREQAIR	5 / 0	P83731	0.574715	0.574715	0.00163124	15	P83731	RPL24	60S ribosomal protein L24	RL24_HUMAN	1	48.9383	1.48938	5	0	NA	NA	NA	1	0	YES	59.9	TRUE	RL24_HUMAN_QREQAIR_	0.287631	1.70118	0.145724	0.172846	0.0696871	0.25	0.836468	0.0278823	0.0589557	1799	0.631857	0.157895	1	0.907632	665	5.59395	0.932325	0.901454	0.917732	1.26154
_GISC[+C2+H3+N+O]MNTTLSESPFK_	_GISC[+C2+H3+N+O]MNTTLSESPFK_	GISCMNTTLSESPFK	5 / 0	Q15181	0.733549	0.733549	0.0042428	15	Q15181	PPA1	Inorganic pyrophosphatase	IPYR_HUMAN	1	66.2724	1.66272	5	0	NA	NA	NA	2	0	NO	74.7	TRUE	IPYR_HUMAN_GISC[+C2+H3+N+O]MNTTLSESPFK_	0.396533	0.650829	0.0272092	0.0622512	0.0593087	0.5	1.56528	0.0521761	0.0752494	2355	0.787975	0.000330579	1	0.907473	666	2.43806	0.812686	0.781896	0.809894	0.907473
_VYQLIGDDVKVER_	_VYQLIGDDVKVER_	VYQLIGDDVKVER	6 / 0	Q9UBQ0	-0.511425	0.511425	0.00299096	35	Q9UBQ0	VPS29	Vacuolar protein sorting-associated protein 29	VPS29_HUMAN	1	-29.8471	0.701529	6	0	NA	NA	NA	1	0	YES	70.3	TRUE	VPS29_HUMAN_VYQLIGDDVKVER_	0.3997	2.46224e+07	0.0286432	0.0637299	0.0631047	0.25	1.54298	0.0514326	-0.0524633	2123	0.741561	0.000330579	1	0.906646	667	0.906646	0.906646	0.906646	0.906646	0.906646
_GGEDFAMDEDGDESIHK_	_GGEDFAMDEDGDESIHK_	GGEDFAMDEDGDESIHK	6 / 0	Q9Y5S9	-0.977827	0.977827	1.78396e-06	20	Q9Y5S9	RBM8A	RNA-binding protein 8A	RBM8A_HUMAN	1	-49.2256	0.507744	6	0	NA	NA	NA	1	0.091	YES	54.6	TRUE	RBM8A_HUMAN_GGEDFAMDEDGDESIHK_	0.399284	1874.02	0.0235793	0.0579507	0.143715	0.25	1.62747	0.054249	-0.100308	457	0.575949	0.000330579	0.909	0.9066	668	2.75024	0.916746	0.9066	0.909101	1.06675
_VDADVALTEPNSLR_	_VDADVALTEPNSLR_	VDADVALTEPNSLR	5 / 0	Q02809	-0.471337	0.471337	0.00988425	5	Q02809	PLOD1	Procollagen-lysine,2-oxoglutarate 5-dioxygenase 1	PLOD1_HUMAN	1	-27.8704	0.721296	5	0	NA	NA	NA	1	0	YES	53	TRUE	PLOD1_HUMAN_VDADVALTEPNSLR_	0.593234	1.61329e+07	0.0253381	0.059967	0.0501264	0.25	1.59623	0.0532075	-0.0483509	3017	0.559072	0.000330579	1	0.906293	669	0.906293	0.906293	0.906293	0.906293	0.906293
_WSTLVEDYGMELR_	_WSTLVEDYGMELR_	WSTLVEDYGMELR	6 / 0	O00232	-1.88342	1.88342	3.78787e-05	10	O00232	PSMD12	26S proteasome non-ATPase regulatory subunit 12	PSD12_HUMAN	1	-72.8959	0.271041	6	0	NA	NA	NA	1	0	NO	58.8	TRUE	PSD12_HUMAN_WSTLVEDYGMELR_	0.394543	1134.41	0.0460872	0.0842016	0.11054	0.25	1.33642	0.0445473	-0.193206	789	0.620253	0.000330579	1	0.906286	670	2.78958	0.92986	0.906286	0.928907	0.989558
_IKEIAKPK_	_IKEIAKPK_	IKEIAKPK	6 / 0	O15460	-0.753284	0.753284	0.00517214	5	O15460	P4HA2	Prolyl 4-hydroxylase subunit alpha-2	P4HA2_HUMAN	1	-40.6748	0.593252	6	0	NA	NA	NA	1	0.091	NO	44.5	TRUE	P4HA2_HUMAN_IKEIAKPK_	0.683092	9.72638e+06	0.0100665	0.036432	0.0571582	0.25	1.99712	0.0665708	-0.0772739	2504	0.469409	0.000330579	0.909	0.906253	671	1.5448	0.7724	0.7724	0.760713	0.906253
_LLLLDTVTMQVTAR_	_LLLLDTVTMQVTAR_	LLLLDTVTMQVTAR	5 / 0	Q9Y678	0.862824	0.862824	9.44422e-05	20	Q9Y678	COPG1	Coatomer subunit gamma-1	COPG1_HUMAN	1	81.8595	1.8186	5	0	NA	NA	NA	2	0.091	NO	56.3	TRUE	COPG1_HUMAN_LLLLDTVTMQVTAR_	0.31911	756.112	0.0750409	0.111748	0.100621	0.5	1.1247	0.0374901	0.0885108	951	0.593882	0.157895	0.909	0.906224	672	4.47035	0.894071	0.906224	0.884673	1.11133
_TSQQYPLYDLDLGK_	_TSQQYPLYDLDLGK_	TSQQYPLYDLDLGK	4 / 0	P15924	-0.461533	0.461533	0.0073829	15	P15924	DSP	Desmoplakin	DESP_HUMAN	1	-27.3786	0.726214	4	0	NA	NA	NA	1	0.091	YES	29.5	TRUE	DESP_HUMAN_TSQQYPLYDLDLGK_	0.464106	1.76595e+08	0.00978105	0.0356615	0.0532943	0.25	2.00961	0.0669871	-0.0473453	2777	0.311181	0.000330579	0.909	0.905683	673	1.9096	0.954799	0.954799	0.953534	1.00391
_NFGEDM[+O]DDERLK_	_NFGEDM[+O]DDERLK_	NFGEDMDDERLK	6 / 0	P11940	1.40993	1.40993	0.000490313	25	P11940	PABPC1	Polyadenylate-binding protein 1	PABP1_HUMAN	1	165.725	2.65725	6	0	NA	NA	NA	1	0	NO	58	FALSE	PABP1_HUMAN_NFGEDM[+O]DDERLK_	0.373232	8.83615e+12	0.0353761	0.0722114	0.0827382	0.25	1.45129	0.0483763	0.144635	1373	0.611814	0.000330579	1	0.90564	674	5.05259	0.842098	0.843685	0.839824	0.925019
_MSNITVTYR_	_MSNITVTYR_	MSNITVTYR	6 / 0	P62318	-1.39852	1.39852	3.36927e-08	24	P62318	SNRPD3	Small nuclear ribonucleoprotein Sm D3	SMD3_HUMAN	1	-62.0683	0.379317	6	0	NA	NA	NA	1	0.273	YES	49.2	TRUE	SMD3_HUMAN_MSNITVTYR_	0.456895	618.174	0.00856881	0.0337721	0.186812	0.25	2.06708	0.0689026	-0.143464	244	0.518987	0.0526316	0.727	0.905157	675	2.42051	0.806835	0.861621	0.798875	0.905157
_AVMHFLVNHVK_	_AVMHFLVNHVK_	AVMHFLVNHVK	5 / 0	O00429	0.773026	0.773026	0.00323307	30	O00429	DNM1L	Dynamin-1-like protein	DNM1L_HUMAN	1	70.885	1.70885	5	0	NA	NA	NA	1	0.091	NO	71.1	TRUE	DNM1L_HUMAN_AVMHFLVNHVK_	0.451377	4.37971	0.0108098	0.0374949	0.0622596	0.25	1.96618	0.0655395	0.079299	2172	0.75	0.000330579	0.909	0.905008	676	3.24234	0.810585	0.814199	0.805338	0.905008
_IEAELQDIC[+C2+H3+N+O]NDVLELLDK_	_IEAELQDIC[+C2+H3+N+O]NDVLELLDK_	IEAELQDICNDVLELLDK	5 / 0	P31946	0.540682	0.540682	0.000384393	28	P31946	YWHAB	14-3-3 protein beta/alpha	1433B_HUMAN	1	45.466	1.45466	5	0	NA	NA	NA	1	0.091	NO	56.5	TRUE	1433B_HUMAN_IEAELQDIC[+C2+H3+N+O]NDVLELLDK_	0.328724	3.02419e+07	0.0662116	0.103044	0.0853806	0.25	1.17907	0.0393022	0.0554645	1293	0.595992	0.157895	0.909	0.904681	677	2.93062	0.976873	0.984741	0.975252	1.0412
_DAPPEC[+C2+H3+N+O]FLTLR_	_DAPPEC[+C2+H3+N+O]FLTLR_	DAPPECFLTLR	4 / 0	Q9NY33	-0.68019	0.68019	0.0018927	15	Q9NY33	DPP3	Dipeptidyl peptidase 3	DPP3_HUMAN	1	-37.5917	0.624083	4	0	NA	NA	NA	2	0	YES	49.9	TRUE	DPP3_HUMAN_DAPPEC[+C2+H3+N+O]FLTLR_	0.407901	22430.9	0.0311841	0.067386	0.068073	0.5	1.50607	0.0502022	-0.0697756	1885	0.526371	0.000330579	1	0.904496	678	0.904496	0.904496	0.904496	0.904496	0.904496
_TMC[+C2+H3+N+O]PIEGEGNIAR_	_TMC[+C2+H3+N+O]PIEGEGNIAR_	TMCPIEGEGNIAR	6 / 0	Q13155	-1.27944	1.27944	0.000667157	15	Q13155	AIMP2	Aminoacyl tRNA synthase complex-interacting multifunctional protein 2	AIMP2_HUMAN	1	-58.8045	0.411955	6	0	NA	NA	NA	2	0.091	YES	55.3	TRUE	AIMP2_HUMAN_TMC[+C2+H3+N+O]PIEGEGNIAR_	0.441397	1.04796e+19	0.0129278	0.0412633	0.0793943	0.5	1.88848	0.0629492	-0.131248	1482	0.583333	0.000330579	0.909	0.90445	679	0.90445	0.90445	0.90445	0.90445	0.90445
_RISGGNDK_	_RISGGNDK_	RISGGNDK	3 / 0	P62753	-0.816029	0.816029	0.00089507	5	P62753	RPS6	40S ribosomal protein S6	RS6_HUMAN	1	-43.1997	0.568003	3	0	NA	NA	NA	1	0.091	YES	53.4	TRUE	RS6_HUMAN_RISGGNDK_	0.644965	1282.16	0.0607095	0.0972175	0.0762036	0.25	1.21674	0.0405581	-0.0837103	1570	0.563291	0.157895	0.909	0.904435	680	3.80157	0.950394	0.951341	0.949631	0.994457
_LLIPVADGMNEMYLR_	_LLIPVADGMNEMYLR_	LLIPVADGMNEMYLR	6 / 0	Q9BQL6	-0.460374	0.460374	1.40639e-05	24	Q9BQL6	FERMT1	Fermitin family homolog 1	FERM1_HUMAN	1	-27.3202	0.726798	6	0	NA	NA	NA	1	0	NO	33.8	TRUE	FERM1_HUMAN_LLIPVADGMNEMYLR_	0.345076	10.7036	0.0530806	0.0902388	0.121297	0.25	1.27506	0.0425021	-0.0472263	663	0.35654	0.000330579	1	0.904197	681	0.904197	0.904197	0.904197	0.904197	0.904197
_EKPLLIFEILQR_	_EKPLLIFEILQR_	EKPLLIFEILQR	6 / 0	Q9H6T3	0.701553	0.701553	0.00274848	15	Q9H6T3	RPAP3	RNA polymerase II-associated protein 3	RPAP3_HUMAN	1	62.6255	1.62625	6	0	NA	NA	NA	1	0	NO	32.9	TRUE	RPAP3_HUMAN_EKPLLIFEILQR_	0.39632	1024.34	0.0301462	0.0658241	0.0640227	0.25	1.52077	0.0506923	0.0719672	2074	0.347046	0.000330579	1	0.90412	682	0.90412	0.90412	0.90412	0.90412	0.90412
_FSHEEIAM[+O]ATVTALR_	_FSHEEIAM[+O]ATVTALR_	FSHEEIAMATVTALR	6 / 0	P04075	0.818678	0.818678	3.32363e-16	48	P04075	ALDOA	Fructose-bisphosphate aldolase A	ALDOA_HUMAN	1	76.3789	1.76379	6	0	NA	NA	NA	2	0.545	NO	93.4	TRUE	ALDOA_HUMAN_FSHEEIAM[+O]ATVTALR_	0.355949	2.44501e+10	0.0455576	0.0834776	0.38696	0.5	1.34144	0.0447146	0.0839822	33	0.985232	0.315789	0.455	0.903781	683	6.9411	0.631009	0.562221	0.604934	0.932253
_FSM[+O]VVQDGIVK_	_FSM[+O]VVQDGIVK_	FSMVVQDGIVK	6 / 0	P30044	0.726668	0.726668	0.000177405	20	P30044	PRDX5	Peroxiredoxin-5, mitochondrial	PRDX5_HUMAN	1	65.4813	1.65481	6	0	NA	NA	NA	1	0.091	NO	67.3	TRUE	PRDX5_HUMAN_FSM[+O]VVQDGIVK_	0.425812	4.39966e+06	0.015105	0.04472	0.0937758	0.25	1.82088	0.060696	0.0745435	1079	0.709916	0.000330579	0.909	0.903654	684	2.44152	0.813839	0.883698	0.805374	0.903654
_TRPLQFR_	_TRPLQFR_	TRPLQFR	5 / 0	P30838	0.568387	0.568387	0.00621616	10	P30838	ALDH3A1	Aldehyde dehydrogenase, dimeric NADP-preferring	AL3A1_HUMAN	1	48.2865	1.48286	5	0	NA	NA	NA	1	0	NO	51.4	TRUE	AL3A1_HUMAN_TRPLQFR_	0.517438	964.73	0.0278603	0.0628776	0.0551619	0.25	1.55501	0.0518338	0.0583066	2649	0.542194	0.000330579	1	0.903588	685	0.903588	0.903588	0.903588	0.903588	0.903588
_SSPVPPPHVPPPVPPLRPR_	_SSPVPPPHVPPPVPPLRPR_	SSPVPPPHVPPPVPPLRPR	5 / 0	O94875	0.96116	0.96116	7.34426e-05	15	O94875	SORBS2	Sorbin and SH3 domain-containing protein 2	SRBS2_HUMAN	1	94.6875	1.94688	5	0	NA	NA	NA	1	0	YES	17.9	TRUE	SRBS2_HUMAN_SSPVPPPHVPPPVPPLRPR_	0.346963	7076.1	0.0762103	0.11211	0.103351	0.25	1.11799	0.0372662	0.0985983	908	0.188819	0.0526316	1	0.903264	686	0.903264	0.903264	0.903264	0.903264	0.903264
_MFIGGL_	_MFIGGL_	MFIGGL	5 / 0	Q14103	-1.12575	1.12575	0.001729	5	Q14103	HNRNPD	Heterogeneous nuclear ribonucleoprotein D0	HNRPD_HUMAN	1	-54.1736	0.458264	5	0	NA	NA	NA	1	0.091	YES	49.9	FALSE	HNRPD_HUMAN_MFIGGL_	0.669188	910.151	0.034328	0.0713109	0.0690552	0.25	1.46435	0.0488117	-0.115482	1835	0.526371	0.105263	0.909	0.902768	687	2.58312	0.86104	0.902768	0.84893	1.00809
_KIIIPPFLAYGEK_	_KIIIPPFLAYGEK_	KIIIPPFLAYGEK	6 / 0	Q96AY3	0.601417	0.601417	9.99526e-05	35	Q96AY3	FKBP10	Peptidyl-prolyl cis-trans isomerase FKBP10	FKB10_HUMAN	1	51.7206	1.51721	6	0	NA	NA	NA	1	0.091	NO	61.9	TRUE	FKB10_HUMAN_KIIIPPFLAYGEK_	0.421075	0.541106	0.016396	0.0472766	0.100005	0.25	1.78526	0.0595088	0.061695	962	0.652954	0.000330579	0.909	0.902432	688	4.39301	0.878601	0.797894	0.867681	1.15314
_SIESEIRR_	_SIESEIRR_	SIESEIRR	5 / 0	P55072	0.516979	0.516979	0.000276976	15	P55072	VCP	Transitional endoplasmic reticulum ATPase	TERA_HUMAN	1	43.0955	1.43096	5	0	NA	NA	NA	1	0.455	YES	78.7	TRUE	TERA_HUMAN_SIESEIRR_	0.62782	786.615	0.00133987	0.0107647	0.088939	0.25	2.87294	0.0957646	0.053033	1192	0.830169	0.157895	0.545	0.902401	689	5.25665	0.657081	0.655514	0.627368	0.91335
_GRDLTDYLMK_	_GRDLTDYLMK_	GRDLTDYLMK	6 / 0	P63261	-0.503256	0.503256	9.35698e-08	48	P63261	ACTG1	Actin, cytoplasmic 2	ACTG_HUMAN	1	-29.4487	0.705513	6	0	NA	NA	NA	1	0.818	YES	92.3	FALSE	ACTG_HUMAN_GRDLTDYLMK_	0.339637	50997	0.0571963	0.093635	0.175722	0.25	1.24263	0.0414211	-0.0516253	281	0.973629	0.842105	0.182	0.902116	690	18.6909	0.623028	0.726332	0.521422	1.21047
_MDPLSGQNR_	_MDPLSGQNR_	MDPLSGQNR	6 / 0	O43390	-0.896553	0.896553	0.00203374	10	O43390	HNRNPR	Heterogeneous nuclear ribonucleoprotein R	HNRPR_HUMAN	1	-46.2831	0.537169	6	0	NA	NA	NA	1	0	YES	53.9	TRUE	HNRPR_HUMAN_MDPLSGQNR_	0.438013	269.07	0.0322918	0.0686115	0.0672926	0.25	1.49091	0.0496969	-0.0919707	1925	0.568565	0.000330579	1	0.901935	691	2.52715	0.842384	0.835045	0.841141	0.901935
_MFEELGQR_	_MFEELGQR_	MFEELGQR	6 / 0	Q92598	-0.857716	0.857716	0.00329551	10	Q92598	HSPH1	Heat shock protein 105 kDa	HS105_HUMAN	1	-44.8175	0.551825	6	0	NA	NA	NA	1	0	NO	60.6	TRUE	HS105_HUMAN_MFEELGQR_	0.409006	617.492	0.0306859	0.066539	0.0620519	0.25	1.51306	0.0504354	-0.0879868	2183	0.639241	0.000330579	1	0.901883	692	3.52296	0.880741	0.832329	0.866806	1.1358
_WNEIVDNFDDMNLK_	_WNEIVDNFDDMNLK_	WNEIVDNFDDMNLK	6 / 0	Q14240	-1.51195	1.51195	0.00921187	5	Q14240	EIF4A2	Eukaryotic initiation factor 4A-II	IF4A2_HUMAN	1	-64.9362	0.350638	6	0	NA	NA	NA	1	0.091	YES	77.1	TRUE	IF4A2_HUMAN_WNEIVDNFDDMNLK_	0.493553	3079.18	0.0103981	0.0370104	0.0508913	0.25	1.98305	0.0661016	-0.155099	2952	0.813291	0.000330579	0.909	0.900581	693	3.16061	0.790152	0.779294	0.786401	0.900581
_ELNPEMGTDNDSENWK_	_ELNPEMGTDNDSENWK_	ELNPEMGTDNDSENWK	6 / 0	P07195	-0.684284	0.684284	7.86044e-11	36	P07195	LDHB	L-lactate dehydrogenase B chain	LDHB_HUMAN	1	-37.7685	0.622315	6	0	NA	NA	NA	2	0.545	YES	80.2	TRUE	LDHB_HUMAN_ELNPEMGTDNDSENWK_	0.12116	-302057	0.508897	0.418697	0.252614	0.5	0.29337	0.00977899	-0.0701956	108	0.845992	0.684211	0.455	0.900569	694	17.3206	0.753071	0.81303	0.713178	1.11154
_YGIIC[+C2+H3+N+O]MEDLIHEIYTVGK_	_YGIIC[+C2+H3+N+O]MEDLIHEIYTVGK_	YGIICMEDLIHEIYTVGK	5 / 0	P18124	0.790927	0.790927	1.85639e-05	25	P18124	RPL7	60S ribosomal protein L7	RL7_HUMAN	1	73.0185	1.73019	5	0	NA	NA	NA	2	0.455	NO	58.5	TRUE	RL7_HUMAN_YGIIC[+C2+H3+N+O]MEDLIHEIYTVGK_	0.570802	210.132	0.000646005	0.0067774	0.118283	0.5	3.18976	0.106325	0.0811353	699	0.617089	0.0526316	0.545	0.900347	695	1.77109	0.885546	0.885546	0.885423	0.900347
_LFLASLAAAGSGTDAQVALVNEVK_	_LFLASLAAAGSGTDAQVALVNEVK_	LFLASLAAAGSGTDAQVALVNEVK	5 / 0	Q7Z6Z7	0.623677	0.623677	0.00228472	20	Q7Z6Z7	HUWE1	E3 ubiquitin-protein ligase HUWE1	HUWE1_HUMAN	1	54.0797	1.5408	5	0	NA	NA	NA	1	0	NO	34.6	TRUE	HUWE1_HUMAN_LFLASLAAAGSGTDAQVALVNEVK_	0.378187	190.34	0.0328249	0.0692829	0.0660292	0.25	1.4838	0.0494599	0.0639784	1970.5	0.364979	0.000330579	1	0.900201	696	4.8103	0.96206	0.928302	0.957161	1.07475
_VEQEQEAK_	_VEQEQEAK_	VEQEQEAK	5 / 0	Q9H6Z4	0.669394	0.669394	0.00772282	20	Q9H6Z4	RANBP3	Ran-binding protein 3	RANB3_HUMAN	1	59.0404	1.5904	5	0	NA	NA	NA	1	0	NO	27.9	TRUE	RANB3_HUMAN_VEQEQEAK_	0.392511	7.96603	0.0289546	0.0643432	0.0528056	0.25	1.53828	0.0512761	0.0686681	2817	0.294304	0.000330579	1	0.899873	697	0.899873	0.899873	0.899873	0.899873	0.899873
_MFEDTVEER_	_MFEDTVEER_	MFEDTVEER	6 / 0	Q16576	-1.17256	1.17256	1.58965e-05	20	Q16576	RBBP7	Histone-binding protein RBBP7	RBBP7_HUMAN	1	-55.6366	0.443634	6	0	NA	NA	NA	1	0.091	YES	47.8	TRUE	RBBP7_HUMAN_MFEDTVEER_	0.419777	489.55	0.0209238	0.0537385	0.119967	0.25	1.67936	0.0559786	-0.120284	675	0.504219	0.000330579	0.909	0.899656	698	1.65775	0.828874	0.828874	0.825846	0.899656
_SLLDDLLTESEDMAQR_	_SLLDDLLTESEDMAQR_	SLLDDLLTESEDMAQR	6 / 0	O00429	-0.476405	0.476405	0.00440952	24	O00429	DNM1L	Dynamin-1-like protein	DNM1L_HUMAN	1	-28.1234	0.718766	6	0	NA	NA	NA	1	0.091	YES	71.1	TRUE	DNM1L_HUMAN_SLLDDLLTESEDMAQR_	0.4414	2223.27	0.0114396	0.0388383	0.0588902	0.25	1.94159	0.0647196	-0.0488709	2387	0.75	0.000330579	0.909	0.899604	699	3.24234	0.810585	0.814199	0.805338	0.905008
_NGEVLLEAL_	_NGEVLLEAL_	NGEVLLEAL	4 / 0	Q14914	-0.465859	0.465859	0.000139686	15	Q14914	PTGR1	Prostaglandin reductase 1	PTGR1_HUMAN	1	-27.596	0.72404	4	0	NA	NA	NA	2	0	YES	70.5	TRUE	PTGR1_HUMAN_NGEVLLEAL_	0.283989	0.246093	0.128288	0.158075	0.0963712	0.5	0.891816	0.0297272	-0.047789	1026	0.743671	0.105263	1	0.899494	700	2.95273	0.984244	0.899494	0.976746	1.16069
_VYFLPITPHYVTQVIR_	_VYFLPITPHYVTQVIR_	VYFLPITPHYVTQVIR	6 / 0	P27708	0.498521	0.498521	0.00689096	15	P27708	CAD	CAD protein	PYR1_HUMAN	1	41.2764	1.41276	6	0	NA	NA	NA	1	0.182	NO	60.7	TRUE	PYR1_HUMAN_VYFLPITPHYVTQVIR_	0.544184	7227.81	0.00405391	0.0223499	0.054043	0.25	2.39213	0.0797375	0.0511395	2713	0.640295	0.000330579	0.818	0.899366	701	5.73275	0.818965	0.845026	0.809925	1.02389
_LYTVDLESGLHYLLR_	_LYTVDLESGLHYLLR_	LYTVDLESGLHYLLR	5 / 0	Q6ZRP7	0.512615	0.512615	0.00757904	15	Q6ZRP7	QSOX2	Sulfhydryl oxidase 2	QSOX2_HUMAN	1	42.6634	1.42663	5	0	NA	NA	NA	1	0	NO	39.3	TRUE	QSOX2_HUMAN_LYTVDLESGLHYLLR_	0.391791	2731.88	0.0292765	0.0646723	0.0530096	0.25	1.53348	0.0511161	0.0525854	2798	0.414557	0.000330579	1	0.899331	702	0.899331	0.899331	0.899331	0.899331	0.899331
_TEDSLMPEEEFLR_	_TEDSLMPEEEFLR_	TEDSLMPEEEFLR	6 / 0	Q15459	-0.506355	0.506355	3.38112e-05	24	Q15459	SF3A1	Splicing factor 3A subunit 1	SF3A1_HUMAN	1	-29.6001	0.703999	6	0	NA	NA	NA	1	0.091	NO	54.9	TRUE	SF3A1_HUMAN_TEDSLMPEEEFLR_	0.410366	649.275	0.0196567	0.0518422	0.111773	0.25	1.70649	0.056883	-0.0519433	773	0.579114	0.000330579	0.909	0.898536	703	2.01786	1.00893	1.00893	1.00287	1.11932
_PDFPTPGVVFR_	_PDFPTPGVVFR_	PDFPTPGVVFR	5 / 0	P07741	-0.680885	0.680885	3.82596e-05	24	P07741	APRT	Adenine phosphoribosyltransferase	APT_HUMAN	1	-37.6218	0.623782	5	0	NA	NA	NA	2	0.273	YES	85	TRUE	APT_HUMAN_PDFPTPGVVFR_	0.462696	1.1663e+07	0.00766426	0.0314001	0.110432	0.5	2.11553	0.0705177	-0.069847	791	0.896624	0.105263	0.727	0.898101	704	4.34982	0.724969	0.650006	0.711358	0.955701
_TPLLLM[+O]LGQEDR_	_TPLLLM[+O]LGQEDR_	TPLLLMLGQEDR	6 / 0	P13798	0.658097	0.658097	7.10467e-05	20	P13798	APEH	Acylamino-acid-releasing enzyme	ACPH_HUMAN	1	57.8	1.578	6	0	NA	NA	NA	2	0.091	NO	46.3	TRUE	ACPH_HUMAN_TPLLLM[+O]LGQEDR_	0.414627	2843.85	0.0183005	0.050007	0.103711	0.5	1.73754	0.0579179	0.0675093	899	0.488397	0.000330579	0.909	0.898036	705	1.83602	0.91801	0.91801	0.917792	0.937983
_LVGDFTHDQSISQK_	_LVGDFTHDQSISQK_	LVGDFTHDQSISQK	5 / 0	Q92621	0.586877	0.586877	0.00972503	5	Q92621	NUP205	Nuclear pore complex protein Nup205	NU205_HUMAN	1	50.1992	1.50199	5	0	NA	NA	NA	1	0	NO	20	TRUE	NU205_HUMAN_LVGDFTHDQSISQK_	0.528516	1736.26	0.0291783	0.0645797	0.0503027	0.25	1.53494	0.0511647	0.0602034	3000	0.21097	0.000330579	1	0.897923	706	0.897923	0.897923	0.897923	0.897923	0.897923
_FAVSQMSALLDSAHLLASSTQR_	_FAVSQMSALLDSAHLLASSTQR_	FAVSQMSALLDSAHLLASSTQR	5 / 0	O14617	0.854959	0.854959	0.00635732	10	O14617	AP3D1	AP-3 complex subunit delta-1	AP3D1_HUMAN	1	80.8707	1.80871	5	0	NA	NA	NA	1	0	NO	42.5	TRUE	AP3D1_HUMAN_FAVSQMSALLDSAHLLASSTQR_	0.416577	5.08217	0.0306553	0.066539	0.0549181	0.25	1.51349	0.0504498	0.0877039	2666	0.448312	0.000330579	1	0.897701	707	0.897701	0.897701	0.897701	0.897701	0.897701
_GSSGPPGSSSSSSSR_	_GSSGPPGSSSSSSSR_	GSSGPPGSSSSSSSR	5 / 0	Q16186	-0.538418	0.538418	0.00155245	15	Q16186	ADRM1	Proteasomal ubiquitin receptor ADRM1	ADRM1_HUMAN	1	-31.1474	0.688526	5	0	NA	NA	NA	1	0	YES	47.2	TRUE	ADRM1_HUMAN_GSSGPPGSSSSSSSR_	0.304181	1.4969e+22	0.102204	0.135346	0.0702245	0.25	0.990534	0.0330178	-0.0552323	1791	0.49789	0.105263	1	0.8976	708	2.5026	0.834201	0.846739	0.832181	0.8976
_YLLQYQEPIPC[+C2+H3+N+O]EQLVTAL_	_YLLQYQEPIPC[+C2+H3+N+O]EQLVTAL_	YLLQYQEPIPCEQLVTAL	4 / 0	P25789	-1.10786	1.10786	0.000207223	28	P25789	PSMA4	Proteasome subunit alpha type-4	PSA4_HUMAN	1	-53.6019	0.463981	4	0	NA	NA	NA	1	0	YES	73.6	TRUE	PSA4_HUMAN_YLLQYQEPIPC[+C2+H3+N+O]EQLVTAL_	0.323829	5.99029e+16	0.0755437	0.111916	0.092089	0.25	1.1218	0.0373934	-0.113647	1119	0.776371	0.0526316	1	0.897095	709	2.69481	0.89827	0.897095	0.897239	0.951572
_KAPSKPSASTK_	_KAPSKPSASTK_	KAPSKPSASTK	6 / 0	P49916	-1.72652	1.72652	0.00742432	15	P49916	LIG3	DNA ligase 3	DNLI3_HUMAN	1	-69.7821	0.302179	6	0	NA	NA	NA	1	0	NO	35.6	TRUE	DNLI3_HUMAN_KAPSKPSASTK_	0.649525	5.32138e+10	0.0305482	0.0664704	0.0532336	0.25	1.51501	0.0505005	-0.177111	2782	0.375527	0.000330579	1	0.89691	710	1.69673	0.848366	0.848366	0.846976	0.89691
_MVTEALKPYSSGGPR_	_MVTEALKPYSSGGPR_	MVTEALKPYSSGGPR	6 / 0	P06744	-1.36325	1.36325	1.30779e-09	24	P06744	GPI	Glucose-6-phosphate isomerase	G6PI_HUMAN	1	-61.1295	0.388705	6	0	NA	NA	NA	1	0.818	YES	72.2	TRUE	G6PI_HUMAN_MVTEALKPYSSGGPR_	0.466778	43.166	0.00707763	0.0303573	0.222087	0.25	2.15011	0.0716704	-0.139846	161	0.761603	0.578947	0.182	0.896889	711	12.2883	0.534273	0.515258	0.436215	1.07829
_TFKPFIC[+C2+H3+N+O]_	_TFKPFIC[+C2+H3+N+O]_	TFKPFIC	4 / 0	P49720	-0.940961	0.940961	2.49633e-05	48	P49720	PSMB3	Proteasome subunit beta type-3	PSB3_HUMAN	1	-47.9114	0.520886	4	0	NA	NA	NA	2	0	YES	52.7	TRUE	PSB3_HUMAN_TFKPFIC[+C2+H3+N+O]_	0.134197	-161297	0.464015	0.394864	0.115067	0.5	0.333468	0.0111156	-0.0965263	730	0.555907	0.210526	1	0.896714	712	6.42412	0.803015	0.801497	0.798989	0.920453
_LGIHPSSC[+C2+H3+N+O]HGWILGEHGDSSVA_	_LGIHPSSC[+C2+H3+N+O]HGWILGEHGDSSVA_	LGIHPSSCHGWILGEHGDSSVA	4 / 0	P07195	-0.75355	0.75355	6.65592e-09	66	P07195	LDHB	L-lactate dehydrogenase B chain	LDHB_HUMAN	1	-40.6858	0.593142	4	0	NA	NA	NA	2	0.545	YES	80.2	TRUE	LDHB_HUMAN_LGIHPSSC[+C2+H3+N+O]HGWILGEHGDSSVA_	-0.174394	9.41658e+09	0.339774	0.316503	0.20442	0.5	0.46881	0.015627	-0.0773011	199	0.845992	0.684211	0.455	0.896175	713	17.3206	0.753071	0.81303	0.713178	1.11154
_MYLNEVAGK_	_MYLNEVAGK_	MYLNEVAGK	6 / 0	P00966	-1.24685	1.24685	5.22576e-06	24	P00966	ASS1	Argininosuccinate synthase	ASSY_HUMAN	1	-57.8632	0.421368	6	0	NA	NA	NA	1	0.545	YES	83	TRUE	ASSY_HUMAN_MYLNEVAGK_	0.632623	3735.25	0.000176075	0.00300926	0.132046	0.25	3.7543	0.125143	-0.127905	561	0.875527	0.000330579	0.455	0.896136	714	7.24736	0.724736	0.787043	0.685198	1.05419
_M[+O]DQAIIFC[+C2+H3+N+O]R_	_M[+O]DQAIIFC[+C2+H3+N+O]R_	MDQAIIFCR	6 / 0	Q92499	0.682392	0.682392	1.79242e-07	20	Q92499	DDX1	ATP-dependent RNA helicase DDX1	DDX1_HUMAN	1	60.4798	1.6048	6	0	NA	NA	NA	1	0.182	NO	66.2	TRUE	DDX1_HUMAN_M[+O]DQAIIFC[+C2+H3+N+O]R_	0.368252	1.4049e+11	0.0380999	0.0754767	0.168664	0.25	1.41908	0.0473026	0.0700015	318	0.698312	0.105263	0.818	0.896074	715	4.08756	0.817511	0.816253	0.80884	0.99644
_M[+O]LPDKDC[+C2+H3+N+O]R_	_M[+O]LPDKDC[+C2+H3+N+O]R_	MLPDKDCR	5 / 0	P23528	0.481683	0.481683	6.61398e-17	32	P23528	CFL1	Cofilin-1	COF1_HUMAN	1	39.6372	1.39637	5	0	NA	NA	NA	2	0.364	NO	90.4	TRUE	COF1_HUMAN_M[+O]LPDKDC[+C2+H3+N+O]R_	0.343097	322130071649869	0.0545503	0.0918944	0.404488	0.5	1.2632	0.0421068	0.0494123	25	0.953586	0.105263	0.636	0.895417	716	2.9912	0.59824	0.566425	0.579608	0.895417
_MKVELC[+C2+H3+N+O]SFSGYK_	_MKVELC[+C2+H3+N+O]SFSGYK_	MKVELCSFSGYK	6 / 0	P83731	-0.655205	0.655205	0.000109164	20	P83731	RPL24	60S ribosomal protein L24	RL24_HUMAN	1	-36.5015	0.634985	6	0	NA	NA	NA	1	0	NO	59.9	TRUE	RL24_HUMAN_MKVELC[+C2+H3+N+O]SFSGYK_	0.405347	1804.79	0.0494069	0.087052	0.099048	0.25	1.30621	0.0435404	-0.0672127	974	0.631857	0.000330579	1	0.895276	717	5.59395	0.932325	0.901454	0.917732	1.26154
_TGMILLAGEITSR_	_TGMILLAGEITSR_	TGMILLAGEITSR	4 / 0	P31153	0.839414	0.839414	1.16178e-05	20	P31153	MAT2A	S-adenosylmethionine synthase isoform type-2	METK2_HUMAN	1	78.9324	1.78932	4	0	NA	NA	NA	1	0.091	NO	68.1	TRUE	METK2_HUMAN_TGMILLAGEITSR_	0.383416	33470.1	0.0400577	0.0776373	0.123372	0.25	1.39731	0.0465771	0.0861093	640	0.718354	0.0526316	0.909	0.894136	718	1.60429	0.802144	0.802144	0.796852	0.894136
_KMDQPPQAK_	_KMDQPPQAK_	KMDQPPQAK	4 / 0	P34932	0.484104	0.484104	0.00142245	28	P34932	HSPA4	Heat shock 70 kDa protein 4	HSP74_HUMAN	1	39.8717	1.39872	4	0	NA	NA	NA	1	0.091	NO	76.9	TRUE	HSP74_HUMAN_KMDQPPQAK_	0.325874	1.65024e+07	0.0687395	0.105322	0.0711741	0.25	1.16279	0.0387598	0.0496607	1751	0.811181	0.157895	0.909	0.893984	719	8.0063	0.80063	0.797508	0.79302	1.02909
_C[+C2+H3+N+O]TYVEEITDLPIK_	_C[+C2+H3+N+O]TYVEEITDLPIK_	CTYVEEITDLPIK	6 / 0	O00232	-0.746976	0.746976	0.00514329	15	O00232	PSMD12	26S proteasome non-ATPase regulatory subunit 12	PSD12_HUMAN	1	-40.4149	0.595851	6	0	NA	NA	NA	1	0	YES	58.8	TRUE	PSD12_HUMAN_C[+C2+H3+N+O]TYVEEITDLPIK_	0.382892	1.30315e+34	0.0335017	0.0701927	0.057219	0.25	1.47493	0.0491644	-0.0766267	2499	0.620253	0.000330579	1	0.893737	720	2.78958	0.92986	0.906286	0.928907	0.989558
_VLFPATGYLSIVWK_	_VLFPATGYLSIVWK_	VLFPATGYLSIVWK	5 / 0	P49327	0.673342	0.673342	1.35639e-09	28	P49327	FASN	Fatty acid synthase	FAS_HUMAN	1	59.4763	1.59476	5	0	NA	NA	NA	1	0.727	NO	69.5	TRUE	FAS_HUMAN_VLFPATGYLSIVWK_	0.493085	231.729	0.00413822	0.0226817	0.22169	0.25	2.38319	0.0794395	0.0690732	162	0.733122	0.421053	0.273	0.893572	721	11.8824	0.56583	0.507134	0.501454	1.01828
_MVGDEASELR_	_MVGDEASELR_	MVGDEASELR	6 / 0	P61160	-1.29218	1.29218	3.30563e-05	20	P61160	ACTR2	Actin-related protein 2	ARP2_HUMAN	1	-59.1668	0.408332	6	0	NA	NA	NA	1	0	YES	57.9	TRUE	ARP2_HUMAN_MVGDEASELR_	0.343536	0.651023	0.0584683	0.0949222	0.112019	0.25	1.23308	0.0411027	-0.132556	769	0.610759	0.000330579	1	0.892875	722	0.892875	0.892875	0.892875	0.892875	0.892875
_WSEPNEEELIK_	_WSEPNEEELIK_	WSEPNEEELIK	6 / 0	P39748	-1.03882	1.03882	2.36009e-06	20	P39748	FEN1	Flap endonuclease 1	FEN1_HUMAN	1	-51.3274	0.486726	6	0	NA	NA	NA	1	0.273	NO	58.7	TRUE	FEN1_HUMAN_WSEPNEEELIK_	0.502718	512206	0.00394817	0.0219601	0.140677	0.25	2.4036	0.0801201	-0.106565	490	0.619198	0.000330579	0.727	0.892806	723	3.13697	1.04566	0.892806	1.00101	1.49034
_KDLLDLLVEAK_	_KDLLDLLVEAK_	KDLLDLLVEAK	5 / 0	O00571	0.4852	0.4852	0.000524955	30	O00571	DDX3X	ATP-dependent RNA helicase DDX3X	DDX3X_HUMAN	1	39.978	1.39978	5	0	NA	NA	NA	1	0.091	YES	55.7	FALSE	DDX3X_HUMAN_KDLLDLLVEAK_	0.276154	1.58833e+18	0.132634	0.161646	0.081997	0.25	0.877344	0.0292448	0.0497731	1389	0.587553	0.210526	0.909	0.892603	724	4.97363	0.828939	0.841459	0.818768	0.989538
_AAAGAVGSVVGQIAK_	_AAAGAVGSVVGQIAK_	AAAGAVGSVVGQIAK	4 / 0	Q14914	-0.504522	0.504522	0.000103261	20	Q14914	PTGR1	Prostaglandin reductase 1	PTGR1_HUMAN	1	-29.5106	0.704894	4	0	NA	NA	NA	1	0	YES	70.5	TRUE	PTGR1_HUMAN_AAAGAVGSVVGQIAK_	0.261172	3.01004e+28	0.148786	0.175261	0.0996516	0.25	0.827437	0.0275812	-0.0517552	966	0.743671	0.105263	1	0.892543	725	2.95273	0.984244	0.899494	0.976746	1.16069
_VLSLLALVKPEVWTLK_	_VLSLLALVKPEVWTLK_	VLSLLALVKPEVWTLK	5 / 0	Q9UL46	0.971227	0.971227	0.00412325	25	Q9UL46	PSME2	Proteasome activator complex subunit 2	PSME2_HUMAN	1	96.0508	1.96051	5	0	NA	NA	NA	1	0.091	NO	59	TRUE	PSME2_HUMAN_VLSLLALVKPEVWTLK_	0.447794	414.783	0.0130863	0.0413481	0.059619	0.25	1.88318	0.0627728	0.0996311	2328	0.622363	0.000330579	0.909	0.891961	726	1.70027	0.850133	0.850133	0.849103	0.891961
_IGYNPDTVAFVPISGW_	_IGYNPDTVAFVPISGW_	IGYNPDTVAFVPISGW	6 / 0	P68104	-2.08847	2.08847	1.79777e-06	20	P68104	EEF1A1	Elongation factor 1-alpha 1	EF1A1_HUMAN	1	-76.487	0.23513	6	0	NA	NA	NA	1	0.636	YES	79	FALSE	EF1A1_HUMAN_IGYNPDTVAFVPISGW_	0.657657	1799.39	7.84342e-05	0.00169489	0.143632	0.25	4.10549	0.13685	-0.214241	459	0.833333	0.000330579	0.364	0.891931	727	7.05231	0.542486	0.519518	0.523012	0.891931
_FDIPVDNLYAEPAVLK_	_FDIPVDNLYAEPAVLK_	FDIPVDNLYAEPAVLK	4 / 0	P60891	-0.671466	0.671466	2.40903e-06	24	P60891	PRPS1	Ribose-phosphate pyrophosphokinase 1	PRPS1_HUMAN	1	-37.2131	0.627869	4	0	NA	NA	NA	2	0.182	YES	33	TRUE	PRPS1_HUMAN_FDIPVDNLYAEPAVLK_	0.414872	1.5669e+09	0.0182249	0.050007	0.140454	0.5	1.73934	0.0579778	-0.0688807	492	0.348101	0.0526316	0.818	0.891931	728	1.56918	0.78459	0.78459	0.777212	0.891931
_WVVPVLPK_	_WVVPVLPK_	WVVPVLPK	6 / 0	Q93008	-0.952747	0.952747	1.77644e-11	35	Q93008	USP9X	Probable ubiquitin carboxyl-terminal hydrolase FAF-X	USP9X_HUMAN	1	-48.3352	0.516648	6	0	NA	NA	NA	1	0.182	NO	35.4	FALSE	USP9X_HUMAN_WVVPVLPK_	0.329835	7.21118e+06	0.0652458	0.102048	0.268761	0.25	1.18545	0.0395149	-0.0977353	90	0.373418	0.0526316	0.818	0.891625	729	0.891625	0.891625	0.891625	0.891625	0.891625
_KFDLGQDVIDFTGH_	_KFDLGQDVIDFTGH_	KFDLGQDVIDFTGH	4 / 0	P31150	-0.562245	0.562245	2.03875e-05	35	P31150	GDI1	Rab GDP dissociation inhibitor alpha	GDIA_HUMAN	1	-32.2752	0.677248	4	0	NA	NA	NA	1	0.091	YES	75.8	FALSE	GDIA_HUMAN_KFDLGQDVIDFTGH_	0.32824	3.31172e+08	0.0666354	0.103361	0.117266	0.25	1.17629	0.0392098	-0.0576765	714	0.799578	0.105263	0.909	0.891599	730	3.52194	0.880485	0.873615	0.864745	1.12063
_MWDPHNDPNAQGDAFK_	_MWDPHNDPNAQGDAFK_	MWDPHNDPNAQGDAFK	6 / 0	P08621	-0.840737	0.840737	0.000757064	15	P08621	SNRNP70	U1 small nuclear ribonucleoprotein 70 kDa	RU17_HUMAN	1	-44.1642	0.558358	6	0	NA	NA	NA	1	0	NO	47.4	TRUE	RU17_HUMAN_MWDPHNDPNAQGDAFK_	0.392751	-38456.4	0.0427151	0.0805669	0.0780217	0.25	1.36942	0.0456473	-0.086245	1523	0.5	0.000330579	1	0.891515	731	0.891515	0.891515	0.891515	0.891515	0.891515
_MAQWGNKPVC[+C2+H3+N+O]_	_MAQWGNKPVC[+C2+H3+N+O]_	MAQWGNKPVC	6 / 0	P21266	-1.23879	1.23879	4.05396e-06	20	P21266	GSTM3	Glutathione S-transferase Mu 3	GSTM3_HUMAN	1	-57.6274	0.423726	6	0	NA	NA	NA	2	0.091	NO	83.6	TRUE	GSTM3_HUMAN_MAQWGNKPVC[+C2+H3+N+O]_	0.388635	12.632	0.0279341	0.0629688	0.134803	0.5	1.55386	0.0517955	-0.127079	538	0.881857	0.000330579	0.909	0.891123	732	1.61538	0.807689	0.807689	0.803368	0.891123
_APSTMK_	_APSTMK_	APSTMK	5 / 0	P63261	0.563312	0.563312	1.58403e-06	32	P63261	ACTG1	Actin, cytoplasmic 2	ACTG_HUMAN	1	47.7657	1.47766	5	0	NA	NA	NA	2	0.818	YES	92.3	FALSE	ACTG_HUMAN_APSTMK_	0.348398	6.17888e+18	0.0506843	0.0878426	0.145006	0.5	1.29513	0.0431709	0.057786	452	0.973629	0.842105	0.182	0.891113	733	18.6909	0.623028	0.726332	0.521422	1.21047
_LKQSLPPGLAVK_	_LKQSLPPGLAVK_	LKQSLPPGLAVK	5 / 0	P63173	-0.493219	0.493219	7.87063e-05	40	P63173	RPL38	60S ribosomal protein L38	RL38_HUMAN	1	-28.9562	0.710438	5	0	NA	NA	NA	1	0	NO	52.9	TRUE	RL38_HUMAN_LKQSLPPGLAVK_	0.256024	3528.7	0.157253	0.183137	0.1026	0.25	0.803402	0.0267801	-0.0505957	917	0.558017	0.105263	1	0.890972	734	1.73486	0.867429	0.867429	0.867109	0.890972
_WFIENEEQEYVQTVK_	_WFIENEEQEYVQTVK_	WFIENEEQEYVQTVK	6 / 0	P04083	-1.24231	1.24231	7.61344e-07	20	P04083	ANXA1	Annexin A1	ANXA1_HUMAN	1	-57.7306	0.422694	6	0	NA	NA	NA	1	0.182	YES	79.2	TRUE	ANXA1_HUMAN_WFIENEEQEYVQTVK_	0.436627	197.635	0.0124723	0.0407627	0.15296	0.25	1.90406	0.0634685	-0.12744	396	0.835443	0.000330579	0.818	0.890687	735	6.61749	0.945356	0.875452	0.892107	1.63889
_NEYPDSC[+C2+H3+N+O]AVLVR_	_NEYPDSC[+C2+H3+N+O]AVLVR_	NEYPDSCAVLVR	6 / 0	Q96GX9	-1.25161	1.25161	0.00885075	15	Q96GX9	APIP	Methylthioribulose-1-phosphate dehydratase	MTNB_HUMAN	1	-58.0021	0.419979	6	0	NA	NA	NA	1	0	YES	59.9	TRUE	MTNB_HUMAN_NEYPDSC[+C2+H3+N+O]AVLVR_	0.410789	3282061555633510	0.0332961	0.0699401	0.0513255	0.25	1.47761	0.0492536	-0.128393	2921	0.631857	0.000330579	1	0.890603	736	0.890603	0.890603	0.890603	0.890603	0.890603
_ALIDEGETDWK_	_ALIDEGETDWK_	ALIDEGETDWK	5 / 0	Q9H2U2	-0.607662	0.607662	0.00629777	10	Q9H2U2	PPA2	Inorganic pyrophosphatase 2, mitochondrial	IPYR2_HUMAN	1	-34.3741	0.656259	5	0	NA	NA	NA	1	0	YES	48.2	TRUE	IPYR2_HUMAN_ALIDEGETDWK_	0.529759	5.22253e+08	0.0348107	0.0718349	0.0550203	0.25	1.45829	0.0486096	-0.0623356	2659	0.508439	0.000330579	1	0.890128	737	0.890128	0.890128	0.890128	0.890128	0.890128
_NKDQEVNFQ_	_NKDQEVNFQ_	NKDQEVNFQ	6 / 0	P06703	-0.490937	0.490937	3.23112e-06	32	P06703	S100A6	Protein S100-A6	S10A6_HUMAN	1	-28.8437	0.711563	6	0	NA	NA	NA	1	0.091	YES	67.8	TRUE	S10A6_HUMAN_NKDQEVNFQ_	0.385799	6.1919e+08	0.0291984	0.0645797	0.137266	0.25	1.53464	0.0511547	-0.0503616	515	0.71519	0.000330579	0.909	0.88993	738	1.5574	0.778698	0.778698	0.770713	0.88993
_MNYSDAIVWLK_	_MNYSDAIVWLK_	MNYSDAIVWLK	6 / 0	O43776	-1.30169	1.30169	3.03455e-05	15	O43776	NARS	Asparagine--tRNA ligase, cytoplasmic	SYNC_HUMAN	1	-59.4349	0.405651	6	0	NA	NA	NA	1	0.091	NO	51.5	TRUE	SYNC_HUMAN_MNYSDAIVWLK_	0.420621	369.42	0.0230842	0.0574049	0.112948	0.25	1.63669	0.0545562	-0.133531	761	0.543249	0.000330579	0.909	0.889582	739	2.43483	0.81161	0.835966	0.807975	0.889582
_SFYDGSHSC[+C2+H3+N+O]AR_	_SFYDGSHSC[+C2+H3+N+O]AR_	SFYDGSHSCAR	4 / 0	Q13126	-1.0503	1.0503	4.88805e-05	30	Q13126	MTAP	S-methyl-5'-thioadenosine phosphorylase	MTAP_HUMAN	1	-51.7132	0.482868	4	0	NA	NA	NA	1	0	YES	74.2	TRUE	MTAP_HUMAN_SFYDGSHSC[+C2+H3+N+O]AR_	0.295895	5.13861e+08	0.100114	0.133391	0.107772	0.25	0.999503	0.0333168	-0.107742	820	0.7827	0.0526316	1	0.889508	740	2.45742	0.819141	0.859717	0.815117	0.889508
_MISAEAPVLFAK_	_MISAEAPVLFAK_	MISAEAPVLFAK	6 / 0	Q13952	-0.759238	0.759238	0.0012818	5	Q13952	NFYC	Nuclear transcription factor Y subunit gamma	NFYC_HUMAN	1	-40.9192	0.590808	6	0	NA	NA	NA	1	0	NO	15.5	TRUE	NFYC_HUMAN_MISAEAPVLFAK_	0.513731	713.385	0.0417989	0.0795284	0.0723045	0.25	1.37883	0.0459612	-0.0778846	1712	0.163502	0.000330579	1	0.889418	741	0.889418	0.889418	0.889418	0.889418	0.889418
_LAELLVSVLEQGLPPSHR_	_LAELLVSVLEQGLPPSHR_	LAELLVSVLEQGLPPSHR	6 / 0	Q9NPQ8	0.593189	0.593189	0.00449436	20	Q9NPQ8	RIC8A	Synembryn-A	RIC8A_HUMAN	1	50.8578	1.50858	6	0	NA	NA	NA	2	0	NO	27.7	TRUE	RIC8A_HUMAN_LAELLVSVLEQGLPPSHR_	0.376737	1.08065	0.0367025	0.0735611	0.0586833	0.5	1.4353	0.0478435	0.0608509	2402	0.292194	0.000330579	1	0.889128	742	0.889128	0.889128	0.889128	0.889128	0.889128
_LM[+O]NETTAVALAYGIYK_	_LM[+O]NETTAVALAYGIYK_	LMNETTAVALAYGIYK	6 / 0	P34932	0.505447	0.505447	0.00141789	10	P34932	HSPA4	Heat shock 70 kDa protein 4	HSP74_HUMAN	1	41.9563	1.41956	6	0	NA	NA	NA	2	0.091	NO	76.9	FALSE	HSP74_HUMAN_LM[+O]NETTAVALAYGIYK_	0.546614	0.171531	0.0154495	0.045312	0.0712089	0.5	1.81108	0.0603695	0.0518501	1748	0.811181	0.000330579	0.909	0.888882	743	8.0063	0.80063	0.797508	0.79302	1.02909
_AEGSDVANAVLDGADC[+C2+H3+N+O]IML_	_AEGSDVANAVLDGADC[+C2+H3+N+O]IML_	AEGSDVANAVLDGADCIML	6 / 0	P14618	-0.49461	0.49461	7.35528e-09	65	P14618	PKM	Pyruvate kinase PKM	KPYM_HUMAN	1	-29.0246	0.709754	6	0	NA	NA	NA	1	0.818	YES	88.5	TRUE	KPYM_HUMAN_AEGSDVANAVLDGADC[+C2+H3+N+O]IML_	0.495014	145860	0.00397195	0.0220273	0.203335	0.25	2.401	0.0800332	-0.0507384	202	0.933544	0.526316	0.182	0.888777	744	12.4924	0.480475	0.493732	0.432697	0.888777
_EKEEDSSGHTR_	_EKEEDSSGHTR_	EKEEDSSGHTR	3 / 0	P52701	-0.733247	0.733247	1.65044e-05	10	P52701	MSH6	DNA mismatch repair protein Msh6	MSH6_HUMAN	1	-39.8451	0.601549	3	0	NA	NA	NA	1	0.091	NO	47.4	TRUE	MSH6_HUMAN_EKEEDSSGHTR_	0.592724	1209.8	0.0422498	0.0799017	0.11956	0.25	1.37418	0.0458058	-0.0752184	680	0.5	0.0526316	0.909	0.88867	745	2.77076	0.923588	0.88867	0.890863	1.241
_DTSEPEPPVDSEPGEPPPASAR_	_DTSEPEPPVDSEPGEPPPASAR_	DTSEPEPPVDSEPGEPPPASAR	6 / 0	P51116	-0.92415	0.92415	2.03749e-06	10	P51116	FXR2	Fragile X mental retardation syndrome-related protein 2	FXR2_HUMAN	1	-47.3009	0.526991	6	0	NA	NA	NA	1	0	YES	37.6	TRUE	FXR2_HUMAN_DTSEPEPPVDSEPGEPPPASAR_	0.430319	2679.52	0.0846735	0.119326	0.142273	0.25	1.07225	0.0357418	-0.0948017	476	0.396624	0.000330579	1	0.888623	746	0.888623	0.888623	0.888623	0.888623	0.888623
_LVPQEEELDDQK_	_LVPQEEELDDQK_	LVPQEEELDDQK	6 / 0	P12956	-0.580167	0.580167	1.58952e-10	32	P12956	XRCC6	X-ray repair cross-complementing protein 6	XRCC6_HUMAN	1	-33.1114	0.668886	6	0	NA	NA	NA	2	0.273	YES	68.5	TRUE	XRCC6_HUMAN_LVPQEEELDDQK_	0.297518	3.8036e+12	0.0981793	0.131746	0.244968	0.5	1.00798	0.0335993	-0.059515	119	0.722574	0.210526	0.727	0.88825	747	4.92359	0.70337	0.65882	0.691046	0.88825
_GEC[+C2+H3+N+O]QWLHLDLIK_	_GEC[+C2+H3+N+O]QWLHLDLIK_	GECQWLHLDLIK	4 / 0	P19623	-0.515611	0.515611	0.000101127	40	P19623	SRM	Spermidine synthase	SPEE_HUMAN	1	-30.0503	0.699497	4	0	NA	NA	NA	2	0	YES	73.5	TRUE	SPEE_HUMAN_GEC[+C2+H3+N+O]QWLHLDLIK_	0.300597	1.40587	0.0945841	0.128918	0.0998783	0.5	1.02418	0.0341394	-0.0528927	965	0.775316	0.0526316	1	0.888227	748	0.888227	0.888227	0.888227	0.888227	0.888227
_FVTHVSDWGALATISTLEAVR_	_FVTHVSDWGALATISTLEAVR_	FVTHVSDWGALATISTLEAVR	6 / 0	O75629	0.465217	0.465217	0.00280704	20	O75629	CREG1	Protein CREG1	CREG1_HUMAN	1	38.0525	1.38053	6	0	NA	NA	NA	1	0	NO	19.5	TRUE	CREG1_HUMAN_FVTHVSDWGALATISTLEAVR_	0.366093	1.0483	0.0393322	0.0771056	0.0637938	0.25	1.40525	0.0468417	0.0477232	2083	0.205696	0.000330579	1	0.888011	749	0.888011	0.888011	0.888011	0.888011	0.888011
_WTGEGVNDVR_	_WTGEGVNDVR_	WTGEGVNDVR	6 / 0	Q9UJU6	-0.512329	0.512329	0.000640164	24	Q9UJU6	DBNL	Drebrin-like protein	DBNL_HUMAN	1	-29.891	0.70109	6	0	NA	NA	NA	1	0	YES	48.4	TRUE	DBNL_HUMAN_WTGEGVNDVR_	0.35482	-84986	0.0462967	0.0844204	0.0798427	0.25	1.33445	0.0444817	-0.0525561	1461	0.510549	0.000330579	1	0.887762	750	0.887762	0.887762	0.887762	0.887762	0.887762
_DRNDFWEGIK_	_DRNDFWEGIK_	DRNDFWEGIK	6 / 0	Q5JSH3	-0.563174	0.563174	0.0012135	30	Q5JSH3	WDR44	WD repeat-containing protein 44	WDR44_HUMAN	1	-32.3188	0.676812	6	0	NA	NA	NA	1	0	NO	39.1	TRUE	WDR44_HUMAN_DRNDFWEGIK_	0.359456	1.8007e+08	0.0433217	0.0810409	0.072899	0.25	1.36329	0.0454431	-0.0577718	1690	0.412447	0.000330579	1	0.887622	751	0.887622	0.887622	0.887622	0.887622	0.887622
_LDTAVENM[+O]PSLK_	_LDTAVENM[+O]PSLK_	LDTAVENMPSLK	5 / 0	P49327	0.464975	0.464975	0.00054627	20	P49327	FASN	Fatty acid synthase	FAS_HUMAN	1	38.0293	1.38029	5	0	NA	NA	NA	1	0.727	YES	69.5	TRUE	FAS_HUMAN_LDTAVENM[+O]PSLK_	0.548891	0.298087	0.00114144	0.00975405	0.0815648	0.25	2.94255	0.0980849	0.0476984	1409	0.733122	0.421053	0.273	0.887609	752	11.8824	0.56583	0.507134	0.501454	1.01828
_DINTDFLLVVLR_	_DINTDFLLVVLR_	DINTDFLLVVLR	5 / 0	Q08211	0.489509	0.489509	2.29335e-09	32	Q08211	DHX9	ATP-dependent RNA helicase A	DHX9_HUMAN	1	40.3967	1.40397	5	0	NA	NA	NA	1	0.273	NO	56.9	TRUE	DHX9_HUMAN_DINTDFLLVVLR_	0.393278	1428.13	0.0259608	0.0608556	0.215988	0.25	1.58568	0.052856	0.0502151	174	0.600211	0.105263	0.727	0.887592	753	4.53377	0.755629	0.731094	0.739308	1.01538
_AVMDSPQQIC[+C2+H3+N+O]ER_	_AVMDSPQQIC[+C2+H3+N+O]ER_	AVMDSPQQICER	4 / 0	Q16401	-1.19113	1.19113	0.00228358	10	Q16401	PSMD5	26S proteasome non-ATPase regulatory subunit 5	PSMD5_HUMAN	1	-56.204	0.43796	4	0	NA	NA	NA	1	0	YES	61.3	TRUE	PSMD5_HUMAN_AVMDSPQQIC[+C2+H3+N+O]ER_	0.551967	12.659	0.0407087	0.0784139	0.0660346	0.25	1.39031	0.0463438	-0.122189	1969	0.646624	0.000330579	1	0.887277	754	2.27898	0.75966	0.701327	0.754551	0.887277
_ANLFSDVQFK_	_ANLFSDVQFK_	ANLFSDVQFK	4 / 0	P12956	-0.504458	0.504458	3.51084e-05	28	P12956	XRCC6	X-ray repair cross-complementing protein 6	XRCC6_HUMAN	1	-29.5075	0.704925	4	0	NA	NA	NA	2	0.273	YES	68.5	TRUE	XRCC6_HUMAN_ANLFSDVQFK_	0.391604	1.6041e+06	0.0266586	0.0615701	0.111365	0.5	1.57416	0.0524721	-0.0517486	778	0.722574	0.210526	0.727	0.887107	755	4.92359	0.70337	0.65882	0.691046	0.88825
_QIPVVGSVL_	_QIPVVGSVL_	QIPVVGSVL	3 / 0	Q6P996	-0.550172	0.550172	0.00465477	5	Q6P996	PDXDC1	Pyridoxal-dependent decarboxylase domain-containing protein 1	PDXD1_HUMAN	1	-31.7061	0.682939	3	0	NA	NA	NA	1	0	YES	49	TRUE	PDXD1_HUMAN_QIPVVGSVL_	0.550067	5699248017639650	0.063887	0.100508	0.0583025	0.25	1.19459	0.0398196	-0.056438	2420	0.516878	0.0526316	1	0.887072	756	0.887072	0.887072	0.887072	0.887072	0.887072
_IANDNSLNHEYLPILGL_	_IANDNSLNHEYLPILGL_	IANDNSLNHEYLPILGL	5 / 0	P17174	-0.639917	0.639917	1.03348e-07	24	P17174	GOT1	Aspartate aminotransferase, cytoplasmic	AATC_HUMAN	1	-35.825	0.64175	5	0	NA	NA	NA	2	0	YES	66.1	TRUE	AATC_HUMAN_IANDNSLNHEYLPILGL_	0.2309	53016.1	0.203564	0.219815	0.174642	0.5	0.6913	0.0230433	-0.0656443	292	0.697257	0.0526316	1	0.886647	757	2.18215	1.09108	1.09108	1.07175	1.2955
_YPTSIASLAF_	_YPTSIASLAF_	YPTSIASLAF	3 / 0	O43684	-0.963922	0.963922	0.00379934	10	O43684	BUB3	Mitotic checkpoint protein BUB3	BUB3_HUMAN	1	-48.7339	0.512661	3	0	NA	NA	NA	1	0	YES	76.8	TRUE	BUB3_HUMAN_YPTSIASLAF_	0.443599	39.1627	0.112103	0.143957	0.0605073	0.25	0.950382	0.0316794	-0.0988817	2276	0.810127	0.105263	1	0.88627	758	2.81514	0.938381	0.88627	0.934953	1.0538
_EARLEK_	_EARLEK_	EARLEK	5 / 0	Q9P1Z2	0.684851	0.684851	0.00242461	24	Q9P1Z2	CALCOCO1	Calcium-binding and coiled-coil domain-containing protein 1	CACO1_HUMAN	1	60.7536	1.60754	5	0	NA	NA	NA	1	0	YES	5.6	FALSE	CACO1_HUMAN_EARLEK_	0.368622	0.0824449	0.0412957	0.0792199	0.065384	0.25	1.3841	0.0461365	0.0702538	2008	0.0590717	0.000330579	1	0.886031	759	0.886031	0.886031	0.886031	0.886031	0.886031
_M[+O]ISDAIPELK_	_M[+O]ISDAIPELK_	MISDAIPELK	6 / 0	P40926	0.607932	0.607932	0.00210324	20	P40926	MDH2	Malate dehydrogenase, mitochondrial	MDHM_HUMAN	1	52.4072	1.52407	6	0	NA	NA	NA	1	0	NO	72.8	TRUE	MDHM_HUMAN_M[+O]ISDAIPELK_	0.361488	4.68636e+09	0.0420672	0.0798847	0.0669278	0.25	1.37606	0.0458686	0.0623632	1939	0.767932	0.000330579	1	0.885837	760	4.48124	0.896249	0.855069	0.887623	1.13763
_MDSLGPEWR_	_MDSLGPEWR_	MDSLGPEWR	4 / 0	Q15785	0.624359	0.624359	0.000206855	15	Q15785	TOMM34	Mitochondrial import receptor subunit TOM34	TOM34_HUMAN	1	54.1526	1.54153	4	0	NA	NA	NA	1	0	YES	63.8	TRUE	TOM34_HUMAN_MDSLGPEWR_	0.352402	559.704	0.0912336	0.126024	0.0921083	0.25	1.03985	0.0346615	0.0640484	1117	0.672996	0.0526316	1	0.885774	761	0.885774	0.885774	0.885774	0.885774	0.885774
_LFNC[+C2+H3+N+O]SASLDWPR_	_LFNC[+C2+H3+N+O]SASLDWPR_	LFNCSASLDWPR	5 / 0	Q9Y4W2	-0.554554	0.554554	0.00119041	15	Q9Y4W2	LAS1L	Ribosomal biogenesis protein LAS1L	LAS1L_HUMAN	1	-31.9132	0.680868	5	0	NA	NA	NA	1	0	NO	20.6	TRUE	LAS1L_HUMAN_LFNC[+C2+H3+N+O]SASLDWPR_	0.354154	1.6937e+06	0.0758863	0.11207	0.0731076	0.25	1.11984	0.0373279	-0.0568875	1680	0.2173	0.0526316	1	0.885538	762	0.885538	0.885538	0.885538	0.885538	0.885538
_HC[+C2+H3+N+O]GELK_	_HC[+C2+H3+N+O]GELK_	HCGELK	3 / 0	O43399	-1.28562	1.28562	0.000321427	5	O43399	TPD52L2	Tumor protein D54	TPD54_HUMAN	1	-58.9806	0.410194	3	0	NA	NA	NA	1	0.182	NO	86.4	TRUE	TPD54_HUMAN_HC[+C2+H3+N+O]GELK_	0.671242	117.521	0.012006	0.0398783	0.0873229	0.25	1.9206	0.0640201	-0.131882	1233	0.911392	0.0526316	0.818	0.885407	763	0.885407	0.885407	0.885407	0.885407	0.885407
_GYLYGVSPPDNPQVK_	_GYLYGVSPPDNPQVK_	GYLYGVSPPDNPQVK	3 / 0	Q6P2Q9	-1.0302	1.0302	0.000682736	15	Q6P2Q9	PRPF8	Pre-mRNA-processing-splicing factor 8	PRP8_HUMAN	1	-51.0358	0.489642	3	0	NA	NA	NA	1	0.182	YES	42.4	TRUE	PRP8_HUMAN_GYLYGVSPPDNPQVK_	0.542304	2.79227e+07	0.0110926	0.0381244	0.0791437	0.25	1.95497	0.0651655	-0.105681	1488	0.447257	0.0526316	0.818	0.885296	764	1.98058	0.990292	0.990292	0.984711	1.09529
_AVTPLLEDALMDR_	_AVTPLLEDALMDR_	AVTPLLEDALMDR	6 / 0	O75533	-0.555688	0.555688	6.72546e-05	20	O75533	SF3B1	Splicing factor 3B subunit 1	SF3B1_HUMAN	1	-31.9668	0.680332	6	0	NA	NA	NA	1	0.455	YES	52.1	TRUE	SF3B1_HUMAN_AVTPLLEDALMDR_	0.585594	2040.09	0.000429876	0.00528037	0.104307	0.25	3.36666	0.112222	-0.057004	888	0.549578	0.000330579	0.545	0.885041	765	2.11814	0.706048	0.683352	0.692773	0.885041
_SIGVVGTAEDNR_	_SIGVVGTAEDNR_	SIGVVGTAEDNR	4 / 0	P30046	-1.41719	1.41719	0.00125909	24	P30046	DDT	D-dopachrome decarboxylase	DOPD_HUMAN	1	-62.5558	0.374442	4	0	NA	NA	NA	2	0.091	YES	89	FALSE	DOPD_HUMAN_SIGVVGTAEDNR_	0.352581	5.56149e+16	0.047791	0.0858856	0.0724986	0.5	1.32065	0.0440218	-0.145379	1706	0.938819	0.105263	0.909	0.884945	766	3.93487	0.786975	0.78044	0.783509	0.884945
_GEPMDLGELVGMTPEIIQK_	_GEPMDLGELVGMTPEIIQK_	GEPMDLGELVGMTPEIIQK	6 / 0	Q9UMS4	-0.530354	0.530354	6.04167e-07	24	Q9UMS4	PRPF19	Pre-mRNA-processing factor 19	PRP19_HUMAN	1	-30.7615	0.692385	6	0	NA	NA	NA	1	0	YES	62.9	TRUE	PRP19_HUMAN_GEPMDLGELVGMTPEIIQK_	0.29315	329455	0.103455	0.136201	0.155471	0.25	0.985247	0.0328416	-0.0544051	380	0.663502	0.000330579	1	0.884439	767	0.884439	0.884439	0.884439	0.884439	0.884439
_MITETIIETDKPK_	_MITETIIETDKPK_	MITETIIETDKPK	6 / 0	P48444	-1.82136	1.82136	0.00624432	15	P48444	ARCN1	Coatomer subunit delta	COPD_HUMAN	1	-71.7046	0.282954	6	0	NA	NA	NA	1	0	YES	58.3	TRUE	COPD_HUMAN_MITETIIETDKPK_	0.386007	405.553	0.0386207	0.0762438	0.0551129	0.25	1.41318	0.047106	-0.18684	2652	0.614979	0.000330579	1	0.883946	768	0.883946	0.883946	0.883946	0.883946	0.883946
_GVQVVAC[+C2+H3+N+O]L_	_GVQVVAC[+C2+H3+N+O]L_	GVQVVACL	3 / 0	P30044	-0.795861	0.795861	0.000191254	24	P30044	PRDX5	Peroxiredoxin-5, mitochondrial	PRDX5_HUMAN	1	-42.4001	0.575999	3	0	NA	NA	NA	2	0.091	YES	67.3	TRUE	PRDX5_HUMAN_GVQVVAC[+C2+H3+N+O]L_	0.385737	3.00953	0.0352701	0.0720735	0.0929598	0.5	1.45259	0.0484198	-0.0816415	1101	0.709916	0.0526316	0.909	0.883698	769	2.44152	0.813839	0.883698	0.805374	0.903654
_QC[+C2+H3+N+O]QQPAENK_	_QC[+C2+H3+N+O]QQPAENK_	QCQQPAENK	5 / 0	Q01518	0.579468	0.579468	0.00218131	24	Q01518	CAP1	Adenylyl cyclase-associated protein 1	CAP1_HUMAN	1	49.4298	1.4943	5	0	NA	NA	NA	2	0.091	YES	67.4	TRUE	CAP1_HUMAN_QC[+C2+H3+N+O]QQPAENK_	0.428787	0.273274	0.0160914	0.0467699	0.0665321	0.5	1.79341	0.0597802	0.0594434	1951	0.71097	0.000330579	0.909	0.883657	770	1.80493	0.902463	0.902463	0.902267	0.921269
_LWESPNVL_	_LWESPNVL_	LWESPNVL	5 / 0	Q9BW83	1.66168	1.66168	8.50329e-05	20	Q9BW83	IFT27	Intraflagellar transport protein 27 homolog	IFT27_HUMAN	1	216.385	3.16385	5	0	NA	NA	NA	1	0	YES	41.9	TRUE	IFT27_HUMAN_LWESPNVL_	0.292002	-54478.5	0.104876	0.137494	0.10176	0.25	0.979324	0.0326441	0.170459	934	0.441983	0.0526316	1	0.883143	771	0.883143	0.883143	0.883143	0.883143	0.883143
_FQEALDAAGDK_	_FQEALDAAGDK_	FQEALDAAGDK	5 / 0	P10599	2.68359	2.68359	8.36677e-06	24	P10599	TXN	Thioredoxin	THIO_HUMAN	1	542.454	6.42454	5	0	NA	NA	NA	2	0.273	YES	89.5	TRUE	THIO_HUMAN_FQEALDAAGDK_	0.416804	1.58467e+08	0.0196698	0.0518422	0.126936	0.5	1.7062	0.0568733	0.27529	609	0.944093	0.157895	0.727	0.882967	772	3.10509	0.776273	0.841154	0.762033	0.882967
_KDLEEDHAC[+C2+H3+N+O]IPIK_	_KDLEEDHAC[+C2+H3+N+O]IPIK_	KDLEEDHACIPIK	5 / 0	P13639	0.510702	0.510702	0.00117766	8	P13639	EEF2	Elongation factor 2	EF2_HUMAN	1	42.4743	1.42474	5	0	NA	NA	NA	1	0.545	YES	80	TRUE	EF2_HUMAN_KDLEEDHAC[+C2+H3+N+O]IPIK_	0.3954	14856.5	0.332272	0.311867	0.0732245	0.25	0.478506	0.0159502	0.0523892	1670	0.843882	0.789474	0.455	0.882825	773	21.3718	0.736958	0.84133	0.663017	1.56642
_IGVDLIM[+O]K_	_IGVDLIM[+O]K_	IGVDLIMK	6 / 0	O00303	0.520996	0.520996	0.00517084	20	O00303	EIF3F	Eukaryotic translation initiation factor 3 subunit F	EIF3F_HUMAN	1	43.4945	1.43495	6	0	NA	NA	NA	1	0	NO	65.3	TRUE	EIF3F_HUMAN_IGVDLIM[+O]K_	0.370538	646.095	0.040172	0.0777785	0.057161	0.25	1.39608	0.0465359	0.0534451	2503	0.688819	0.000330579	1	0.882798	774	0.882798	0.882798	0.882798	0.882798	0.882798
_WVNPHKL_	_WVNPHKL_	WVNPHKL	3 / 0	P11413	0.488593	0.488593	0.00145872	30	P11413	G6PD	Glucose-6-phosphate 1-dehydrogenase	G6PD_HUMAN	1	40.3076	1.40308	3	0	NA	NA	NA	1	0	NO	74.4	TRUE	G6PD_HUMAN_WVNPHKL_	0.276674	4.14586e+06	0.131878	0.161325	0.0709007	0.25	0.879829	0.0293276	0.0501212	1760	0.78481	0.105263	1	0.882693	775	3.62544	0.90636	0.835476	0.88517	1.24684
_M[+O]AVTFIGNSTAIQELFK_	_M[+O]AVTFIGNSTAIQELFK_	MAVTFIGNSTAIQELFK	6 / 0	P07437	0.567004	0.567004	8.84535e-08	52	P07437	TUBB	Tubulin beta chain	TBB5_HUMAN	1	48.1444	1.48144	6	0	NA	NA	NA	1	0.273	NO	20.9	TRUE	TBB5_HUMAN_M[+O]AVTFIGNSTAIQELFK_	0.379111	1.61617e+07	0.032366	0.068677	0.176332	0.25	1.48991	0.0496637	0.0581647	278	0.220464	0.157895	0.727	0.882428	776	3.27786	0.819466	0.838781	0.814153	0.918698
_VVDLSDQVAPTDIEEGMR_	_VVDLSDQVAPTDIEEGMR_	VVDLSDQVAPTDIEEGMR	6 / 0	P35998	-0.473439	0.473439	0.00107613	24	P35998	PSMC2	26S proteasome regulatory subunit 7	PRS7_HUMAN	1	-27.9754	0.720246	6	0	NA	NA	NA	1	0.091	YES	80.6	TRUE	PRS7_HUMAN_VVDLSDQVAPTDIEEGMR_	0.416122	9.56665	0.0178432	0.0494036	0.0742034	0.25	1.74853	0.0582843	-0.0485666	1641	0.850211	0.000330579	0.909	0.882012	777	0.882012	0.882012	0.882012	0.882012	0.882012
_M[+O]NDIVKEFEDR_	_M[+O]NDIVKEFEDR_	MNDIVKEFEDR	6 / 0	P54136	0.848208	0.848208	6.77227e-06	35	P54136	RARS	Arginine--tRNA ligase, cytoplasmic	SYRC_HUMAN	1	80.0264	1.80026	6	0	NA	NA	NA	1	0	NO	63.3	TRUE	SYRC_HUMAN_M[+O]NDIVKEFEDR_	0.310579	2.03659e+07	0.0836165	0.118372	0.129232	0.25	1.07771	0.0359236	0.0870114	587	0.667722	0.000330579	1	0.881624	778	2.97203	0.990677	0.921462	0.98292	1.16894
_SEDC[+C2+H3+N+O]SLAVLDSSLSELFR_	_SEDC[+C2+H3+N+O]SLAVLDSSLSELFR_	SEDCSLAVLDSSLSELFR	6 / 0	Q9BQA1	-0.813197	0.813197	0.00429415	10	Q9BQA1	WDR77	Methylosome protein 50	MEP50_HUMAN	1	-43.0881	0.569119	6	0	NA	NA	NA	2	0	YES	66.7	TRUE	MEP50_HUMAN_SEDC[+C2+H3+N+O]SLAVLDSSLSELFR_	0.498227	425.666	0.0418058	0.0795284	0.0591781	0.5	1.37876	0.0459588	-0.0834199	2363	0.703586	0.000330579	1	0.881603	779	0.881603	0.881603	0.881603	0.881603	0.881603
_NQGGYGGSSSSSSYGSGR_	_NQGGYGGSSSSSSYGSGR_	NQGGYGGSSSSSSYGSGR	5 / 0	P09651	0.956055	0.956055	0.00187671	10	P09651	HNRNPA1	Heterogeneous nuclear ribonucleoprotein A1	ROA1_HUMAN	1	93.9998	1.94	5	0	NA	NA	NA	1	0.091	NO	63.4	TRUE	ROA1_HUMAN_NQGGYGGSSSSSSYGSGR_	0.353817	5.69509e+07	0.0827144	0.117712	0.0681651	0.25	1.08242	0.0360806	0.0980746	1880	0.668776	0.157895	0.909	0.881081	780	5.50154	0.785934	0.776192	0.782054	0.881081
_NTLTNIAM[+O]RPGLEGYALPR_	_NTLTNIAM[+O]RPGLEGYALPR_	NTLTNIAMRPGLEGYALPR	6 / 0	P33992	0.67304	0.67304	0.00255752	20	P33992	MCM5	DNA replication licensing factor MCM5	MCM5_HUMAN	1	59.4429	1.59443	6	0	NA	NA	NA	1	0.182	NO	71.9	TRUE	MCM5_HUMAN_NTLTNIAM[+O]RPGLEGYALPR_	0.47411	130.569	0.00611966	0.0285448	0.0648045	0.25	2.21327	0.0737757	0.0690422	2037	0.758439	0.000330579	0.818	0.881033	781	5.78174	0.825963	0.873543	0.81959	0.916224
_DEERPR_	_DEERPR_	DEERPR	3 / 0	Q14152	-1.86685	1.86685	0.000358724	5	Q14152	EIF3A	Eukaryotic translation initiation factor 3 subunit A	EIF3A_HUMAN	1	-72.5829	0.274171	3	0	NA	NA	NA	1	0.273	NO	62	FALSE	EIF3A_HUMAN_DEERPR_	0.661895	3.58203e+08	0.0137251	0.0425091	0.086131	0.25	1.86249	0.0620828	-0.191507	1266	0.654008	0.157895	0.727	0.880318	782	5.03495	0.719279	0.703347	0.706325	0.931798
_SVDETLMC[+C2+H3+N+O]SFQILKPSEK_	_SVDETLMC[+C2+H3+N+O]SFQILKPSEK_	SVDETLMCSFQILKPSEK	4 / 0	P62140	-2.47343	2.47343	0.00106222	10	P62140	PPP1CB	Serine/threonine-protein phosphatase PP1-beta catalytic subunit	PP1B_HUMAN	1	-81.9938	0.180062	4	0	NA	NA	NA	2	0	YES	31.2	TRUE	PP1B_HUMAN_SVDETLMC[+C2+H3+N+O]SFQILKPSEK_	0.300109	2.90192e+27	0.241858	0.250381	0.0743446	0.5	0.616439	0.020548	-0.253731	1634	0.329114	0.157895	1	0.879975	783	3.47333	0.868332	0.850103	0.86339	1.0135
_PQVMLAPLISIALK_	_PQVMLAPLISIALK_	PQVMLAPLISIALK	5 / 0	P36871	0.869905	0.869905	0.000374384	20	P36871	PGM1	Phosphoglucomutase-1	PGM1_HUMAN	1	82.7543	1.82754	5	0	NA	NA	NA	3	0.182	YES	76.2	TRUE	PGM1_HUMAN_PQVMLAPLISIALK_	0.369967	959.125	0.0371436	0.0742629	0.0856671	0.75	1.43012	0.0476705	0.0892371	1283	0.803797	0.157895	0.818	0.87991	784	2.59411	0.864705	0.875776	0.864502	0.87991
_WTLGFC[+C2+H3+N+O]DER_	_WTLGFC[+C2+H3+N+O]DER_	WTLGFCDER	6 / 0	O95336	-0.579509	0.579509	4.93781e-05	24	O95336	PGLS	6-phosphogluconolactonase	6PGL_HUMAN	1	-33.0808	0.669192	6	0	NA	NA	NA	1	0	NO	78.7	TRUE	6PGL_HUMAN_WTLGFC[+C2+H3+N+O]DER_	0.330259	1.44723e+08	0.0695952	0.106373	0.107662	0.25	1.15742	0.0385807	-0.0594475	823	0.830169	0.000330579	1	0.879822	785	1.73864	0.869322	0.869322	0.869258	0.879822
_SGPSESPSPPAAEELPGSHAEPPVPAQGEAPGEQAR_	_SGPSESPSPPAAEELPGSHAEPPVPAQGEAPGEQAR_	SGPSESPSPPAAEELPGSHAEPPVPAQGEAPGEQAR	3 / 0	P55884	-0.580005	0.580005	0.000370701	38	P55884	EIF3B	Eukaryotic translation initiation factor 3 subunit B	EIF3B_HUMAN	1	-33.1039	0.668961	3	0	NA	NA	NA	1	0.091	YES	63.3	TRUE	EIF3B_HUMAN_SGPSESPSPPAAEELPGSHAEPPVPAQGEAPGEQAR_	0.336825	4.82365e+13	0.059421	0.0954796	0.0857744	0.25	1.22606	0.0408687	-0.0594985	1278	0.667722	0.105263	0.909	0.879757	786	4.4999	0.749984	0.697085	0.744692	0.879757
_M[+O]PSGEFAR_	_M[+O]PSGEFAR_	MPSGEFAR	6 / 0	P12004	0.518069	0.518069	3.05655e-09	24	P12004	PCNA	Proliferating cell nuclear antigen	PCNA_HUMAN	1	43.2037	1.43204	6	0	NA	NA	NA	1	0.273	NO	92	TRUE	PCNA_HUMAN_M[+O]PSGEFAR_	0.351398	0.240957	0.0485954	0.0862682	0.212869	0.25	1.3134	0.0437802	0.0531449	183	0.970464	0.157895	0.727	0.879743	787	4.83633	0.806055	0.777094	0.777777	1.23453
_WSPESPLQAPR_	_WSPESPLQAPR_	WSPESPLQAPR	6 / 0	Q8NBJ5	-0.548806	0.548806	5.67014e-05	20	Q8NBJ5	COLGALT1	Procollagen galactosyltransferase 1	GT251_HUMAN	1	-31.6415	0.683585	6	0	NA	NA	NA	1	0	NO	38.7	TRUE	GT251_HUMAN_WSPESPLQAPR_	0.331298	7.35539e+07	0.0686692	0.1053	0.10616	0.25	1.16324	0.0387746	-0.056298	839.5	0.408228	0.000330579	1	0.879734	788	2.48819	0.829397	0.874708	0.826521	0.879734
_FIITALPTIYHC[+C2+H3+N+O]K_	_FIITALPTIYHC[+C2+H3+N+O]K_	FIITALPTIYHCK	6 / 0	Q9H3N1	1.14538	1.14538	0.00446305	10	Q9H3N1	TMX1	Thioredoxin-related transmembrane protein 1	TMX1_HUMAN	1	121.205	2.21205	6	0	NA	NA	NA	1	0	NO	17.5	TRUE	TMX1_HUMAN_FIITALPTIYHC[+C2+H3+N+O]K_	0.416404	553111	0.0429658	0.0808563	0.0587592	0.25	1.36688	0.0455626	0.117497	2393	0.184599	0.000330579	1	0.879711	789	0.879711	0.879711	0.879711	0.879711	0.879711
_LIMTLAFTTLGER_	_LIMTLAFTTLGER_	LIMTLAFTTLGER	5 / 0	Q8WTV0	0.71943	0.71943	0.000367741	10	Q8WTV0	SCARB1	Scavenger receptor class B member 1	SCRB1_HUMAN	1	64.6532	1.64653	5	0	NA	NA	NA	1	0	NO	15.8	TRUE	SCRB1_HUMAN_LIMTLAFTTLGER_	0.341355	72.1279	0.0949223	0.129127	0.0858614	0.25	1.02263	0.0340877	0.0738011	1274	0.166667	0.0526316	1	0.879679	790	0.879679	0.879679	0.879679	0.879679	0.879679
_HFLSDTGMAC[+C2+H3+N+O]R_	_HFLSDTGMAC[+C2+H3+N+O]R_	HFLSDTGMACR	6 / 0	Q5TFE4	-0.568036	0.568036	0.00177778	20	Q5TFE4	NT5DC1	5'-nucleotidase domain-containing protein 1	NT5D1_HUMAN	1	-32.5466	0.674534	6	0	NA	NA	NA	1	0	NO	47.3	TRUE	NT5D1_HUMAN_HFLSDTGMAC[+C2+H3+N+O]R_	0.358565	233777	0.0476152	0.0858856	0.068753	0.25	1.32225	0.0440752	-0.0582707	1846	0.498945	0.000330579	1	0.879482	791	1.65075	0.825377	0.825377	0.823601	0.879482
_SLVELGDLDPLASLK_	_SLVELGDLDPLASLK_	SLVELGDLDPLASLK	4 / 0	P09661	-1.01239	1.01239	0.000253347	20	P09661	SNRPA1	U2 small nuclear ribonucleoprotein A'	RU2A_HUMAN	1	-50.4275	0.495725	4	0	NA	NA	NA	2	0	YES	62.7	TRUE	RU2A_HUMAN_SLVELGDLDPLASLK_	0.296647	177544391248452	0.0992148	0.132757	0.0899071	0.5	1.00342	0.0334474	-0.103854	1178	0.661392	0.0526316	1	0.879428	792	3.19214	0.798035	0.800277	0.794479	0.879428
_M[+O]KEYGEQIDPSTHR_	_M[+O]KEYGEQIDPSTHR_	MKEYGEQIDPSTHR	6 / 0	Q9Y2B0	0.704093	0.704093	3.68775e-05	30	Q9Y2B0	CNPY2	Protein canopy homolog 2	CNPY2_HUMAN	1	62.912	1.62912	6	0	NA	NA	NA	2	0	NO	61	TRUE	CNPY2_HUMAN_M[+O]KEYGEQIDPSTHR_	0.321818	2.32757e+17	0.0724673	0.108729	0.110831	0.5	1.13986	0.0379953	0.0722277	784	0.64346	0.000330579	1	0.879278	793	0.879278	0.879278	0.879278	0.879278	0.879278
_MLVIEQC[+C2+H3+N+O]K_	_MLVIEQC[+C2+H3+N+O]K_	MLVIEQCK	6 / 0	P48643	-0.831108	0.831108	4.87557e-12	39	P48643	CCT5	T-complex protein 1 subunit epsilon	TCPE_HUMAN	1	-43.7903	0.562097	6	0	NA	NA	NA	1	0.455	NO	69.3	TRUE	TCPE_HUMAN_MLVIEQC[+C2+H3+N+O]K_	0.460659	1227.29	0.00797226	0.0324411	0.282799	0.25	2.09842	0.0699473	-0.0852572	69	0.731013	0.105263	0.545	0.878904	794	4.36962	0.624231	0.574683	0.612008	0.878904
_M[+O]AVLALLAK_	_M[+O]AVLALLAK_	MAVLALLAK	6 / 0	P78527	0.636472	0.636472	3.64067e-08	24	P78527	PRKDC	DNA-dependent protein kinase catalytic subunit	PRKDC_HUMAN	1	55.4523	1.55452	6	0	NA	NA	NA	2	0.636	NO	57.8	TRUE	PRKDC_HUMAN_M[+O]AVLALLAK_	0.351208	369913	0.0487258	0.0862682	0.18597	0.5	1.31224	0.0437414	0.065291	248.5	0.609705	0.578947	0.364	0.878868	795	18.0393	0.622046	0.66361	0.566747	1.4719
_AQSTFNDLQDLR_	_AQSTFNDLQDLR_	AQSTFNDLQDLR	4 / 0	P62834	-0.62867	0.62867	0.00552045	15	P62834	RAP1A	Ras-related protein Rap-1A	RAP1A_HUMAN	1	-35.3228	0.646772	4	0	NA	NA	NA	2	0	YES	58.2	FALSE	RAP1A_HUMAN_AQSTFNDLQDLR_	0.366242	6.80371e+08	0.0427264	0.0805669	0.0564506	0.5	1.3693	0.0456435	-0.0644906	2561	0.613924	0.000330579	1	0.878674	796	2.44844	0.816148	0.87533	0.811356	0.878674
_ILM[+O]VGLDAAGK_	_ILM[+O]VGLDAAGK_	ILMVGLDAAGK	6 / 0	P84077	0.477972	0.477972	9.6982e-05	20	P84077	ARF1	ADP-ribosylation factor 1	ARF1_HUMAN	1	39.2784	1.39278	6	0	NA	NA	NA	1	0	NO	80.1	FALSE	ARF1_HUMAN_ILM[+O]VGLDAAGK_	0.328754	817.238	0.0661858	0.103044	0.100333	0.25	1.17924	0.0393078	0.0490316	956	0.844937	0.000330579	1	0.878481	797	7.23722	0.904652	0.854077	0.892996	1.2422
_HLLPC[+C2+H3+N+O]VIHAAVLK_	_HLLPC[+C2+H3+N+O]VIHAAVLK_	HLLPCVIHAAVLK	6 / 0	Q15042	0.733835	0.733835	0.004463	29	Q15042	RAB3GAP1	Rab3 GTPase-activating protein catalytic subunit	RB3GP_HUMAN	1	66.3054	1.66305	6	0	NA	NA	NA	1	0	NO	38.2	TRUE	RB3GP_HUMAN_HLLPC[+C2+H3+N+O]VIHAAVLK_	0.358421	4.62453	0.0439723	0.0817911	0.0587593	0.25	1.35682	0.0452274	0.0752787	2392	0.402954	0.000330579	1	0.87832	798	0.87832	0.87832	0.87832	0.87832	0.87832
_M[+C2+H2+O]EGDAVEAIVEESETFIK_	_M[+C2+H2+O]EGDAVEAIVEESETFIK_	MEGDAVEAIVEESETFIK	6 / 0	P49711	-0.832936	0.832936	0.000563652	15	P49711	CTCF	Transcriptional repressor CTCF	CTCF_HUMAN	1	-43.8614	0.561386	6	0	NA	NA	NA	1	0	NO	19.7	TRUE	CTCF_HUMAN_M[+C2+H2+O]EGDAVEAIVEESETFIK_	0.353655	1924.58	0.0552104	0.0925915	0.0812247	0.25	1.25798	0.0419326	-0.0854448	1423	0.207806	0.000330579	1	0.878009	799	0.878009	0.878009	0.878009	0.878009	0.878009
_FLHNPDAAQGFVGC[+C2+H3+N+O]_	_FLHNPDAAQGFVGC[+C2+H3+N+O]_	FLHNPDAAQGFVGC	4 / 0	Q13228	-0.850401	0.850401	0.000244721	28	Q13228	SELENBP1	Methanethiol oxidase	SBP1_HUMAN	1	-44.5369	0.554631	4	0	NA	NA	NA	2	0	YES	78.6	TRUE	SBP1_HUMAN_FLHNPDAAQGFVGC[+C2+H3+N+O]_	0.246967	721078632582431	0.17298	0.195199	0.0902832	0.5	0.762004	0.0254001	-0.0872364	1167	0.829114	0.105263	1	0.877924	800	3.99365	0.79873	0.812561	0.795825	0.877924
_MDSTANEVEAVK_	_MDSTANEVEAVK_	MDSTANEVEAVK	6 / 0	P07237	-1.12365	1.12365	1.8512e-06	20	P07237	P4HB	Protein disulfide-isomerase	PDIA1_HUMAN	1	-54.1069	0.458931	6	0	NA	NA	NA	1	0.364	NO	71.3	TRUE	PDIA1_HUMAN_MDSTANEVEAVK_	0.535134	553.437	0.00192285	0.0133887	0.143314	0.25	2.71605	0.0905351	-0.115267	463	0.75211	0.000330579	0.636	0.877923	801	0.877923	0.877923	0.877923	0.877923	0.877923
_SNLVMEELGPELK_	_SNLVMEELGPELK_	SNLVMEELGPELK	6 / 0	Q96TA1	-0.596429	0.596429	2.3965e-07	32	Q96TA1	FAM129B	Niban-like protein 1	NIBL1_HUMAN	1	-33.8611	0.661389	6	0	NA	NA	NA	2	0	YES	64.9	TRUE	NIBL1_HUMAN_SNLVMEELGPELK_	0.165591	-62799.2	0.365077	0.331816	0.165511	0.5	0.437615	0.0145872	-0.0611832	330	0.684599	0.105263	1	0.877794	802	1.66111	0.830554	0.830554	0.829209	0.877794
_ASVPDGFLSELTQQLAQ_	_ASVPDGFLSELTQQLAQ_	ASVPDGFLSELTQQLAQ	6 / 0	P14174	-0.569969	0.569969	1.17434e-10	44	P14174	MIF	Macrophage migration inhibitory factor	MIF_HUMAN	1	-32.6369	0.673631	6	0	NA	NA	NA	2	0.364	YES	94.8	TRUE	MIF_HUMAN_ASVPDGFLSELTQQLAQ_	0.318058	1.11622e+222	0.0760603	0.11211	0.248255	0.5	1.11884	0.0372947	-0.0584689	116	1	0.263158	0.636	0.877534	803	8.89377	0.635269	0.552561	0.616016	0.877534
_TPC[+C2+H3+N+O]GEGSK_	_TPC[+C2+H3+N+O]GEGSK_	TPCGEGSK	6 / 0	P60866	0.478628	0.478628	8.52001e-07	10	P60866	RPS20	40S ribosomal protein S20	RS20_HUMAN	1	39.3418	1.39342	6	0	NA	NA	NA	1	0	NO	52.9	TRUE	RS20_HUMAN_TPC[+C2+H3+N+O]GEGSK_	0.442958	46796.6	0.112684	0.144308	0.151739	0.25	0.948139	0.0316046	0.049099	409	0.558017	0.000330579	1	0.877089	804	0.877089	0.877089	0.877089	0.877089	0.877089
_VVPDQLMAFGGSSEPC[+C2+H3+N+O]ALC[+C2+H3+N+O]SLHSIGK_	_VVPDQLMAFGGSSEPC[+C2+H3+N+O]ALC[+C2+H3+N+O]SLHSIGK_	VVPDQLMAFGGSSEPCALCSLHSIGK	4 / 0	P14174	-1.1378	1.1378	0.00021181	28	P14174	MIF	Macrophage migration inhibitory factor	MIF_HUMAN	1	-54.5547	0.454453	4	0	NA	NA	NA	3	0.364	YES	94.8	TRUE	MIF_HUMAN_VVPDQLMAFGGSSEPC[+C2+H3+N+O]ALC[+C2+H3+N+O]SLHSIGK_	0.421324	2.46794e+38	0.0163259	0.0471469	0.0918513	0.75	1.78712	0.0595707	-0.116718	1125	1	0.263158	0.636	0.876953	805	8.89377	0.635269	0.552561	0.616016	0.877534
_LATFVTQALIQLYAR_	_LATFVTQALIQLYAR_	LATFVTQALIQLYAR	5 / 0	Q9UIA9	0.568473	0.568473	1.17866e-05	20	Q9UIA9	XPO7	Exportin-7	XPO7_HUMAN	1	48.2953	1.48295	5	0	NA	NA	NA	1	0	NO	37.7	TRUE	XPO7_HUMAN_LATFVTQALIQLYAR_	0.268375	694.159	0.144351	0.17165	0.123215	0.25	0.840581	0.0280194	0.0583155	642	0.397679	0.0526316	1	0.876714	806	0.876714	0.876714	0.876714	0.876714	0.876714
_AIGVGLGFELQR_	_AIGVGLGFELQR_	AIGVGLGFELQR	5 / 0	Q9NRN7	0.576704	0.576704	0.00336969	20	Q9NRN7	AASDHPPT	L-aminoadipate-semialdehyde dehydrogenase-phosphopantetheinyl transferase	ADPPT_HUMAN	1	49.1438	1.49144	5	0	NA	NA	NA	2	0	NO	40.5	TRUE	ADPPT_HUMAN_AIGVGLGFELQR_	0.354097	184665	0.0467752	0.0847885	0.0618102	0.5	1.32998	0.0443328	0.0591599	2200	0.427215	0.000330579	1	0.876423	807	1.59544	0.797718	0.797718	0.793826	0.876423
_WNDVKDPVSIEER_	_WNDVKDPVSIEER_	WNDVKDPVSIEER	6 / 0	P55884	-0.544005	0.544005	3.54419e-08	30	P55884	EIF3B	Eukaryotic translation initiation factor 3 subunit B	EIF3B_HUMAN	1	-31.4136	0.685864	6	0	NA	NA	NA	1	0.091	YES	63.3	TRUE	EIF3B_HUMAN_WNDVKDPVSIEER_	0.257235	2.73767e+06	0.169974	0.193067	0.186262	0.25	0.769617	0.0256539	-0.0558055	246	0.667722	0.105263	0.909	0.876385	808	4.4999	0.749984	0.697085	0.744692	0.879757
_QDLQEVTQDLHYENFR_	_QDLQEVTQDLHYENFR_	QDLQEVTQDLHYENFR	6 / 0	Q15019	-0.543101	0.543101	0.00111809	39	Q15019	2002-09-01	Septin-2	SEPT2_HUMAN	1	-31.3706	0.686294	6	0	NA	NA	NA	2	0	YES	61.2	TRUE	SEPT2_HUMAN_QDLQEVTQDLHYENFR_	0.345429	0.498098	0.0528215	0.0900307	0.0737881	0.5	1.27719	0.042573	-0.0557127	1653	0.64557	0.000330579	1	0.876244	809	1.61887	0.809436	0.809436	0.806675	0.876244
_GVEEEEEDGEMRE_	_GVEEEEEDGEMRE_	GVEEEEEDGEMRE	6 / 0	P62306	-0.499076	0.499076	2.13586e-09	36	P62306	SNRPF	Small nuclear ribonucleoprotein F	RUXF_HUMAN	1	-29.244	0.70756	6	0	NA	NA	NA	1	0	NO	75.6	TRUE	RUXF_HUMAN_GVEEEEEDGEMRE_	0.0893654	1.89407e+11	0.626691	0.4794	0.216761	0.25	0.202946	0.00676488	-0.0511965	173	0.797468	0.105263	1	0.875815	810	2.92456	0.974853	0.875815	0.96338	1.19303
_NEILTAILASLTAR_	_NEILTAILASLTAR_	NEILTAILASLTAR	3 / 0	Q9C0B1	0.75385	0.75385	0.000654945	32	Q9C0B1	FTO	Alpha-ketoglutarate-dependent dioxygenase FTO	FTO_HUMAN	1	68.6287	1.68629	3	0	NA	NA	NA	1	0.091	NO	48.3	TRUE	FTO_HUMAN_NEILTAILASLTAR_	0.37346	93345.1	0.0352555	0.0720735	0.0795949	0.25	1.45277	0.0484258	0.0773319	1471	0.509494	0.0526316	0.909	0.875777	811	0.875777	0.875777	0.875777	0.875777	0.875777
_INQDPQVM[+O]LAPLISIALK_	_INQDPQVM[+O]LAPLISIALK_	INQDPQVMLAPLISIALK	6 / 0	P36871	0.55468	0.55468	8.94519e-08	28	P36871	PGM1	Phosphoglucomutase-1	PGM1_HUMAN	1	46.8843	1.46884	6	0	NA	NA	NA	1	0.182	NO	76.2	TRUE	PGM1_HUMAN_INQDPQVM[+O]LAPLISIALK_	0.298078	1163.48	0.097518	0.131327	0.17621	0.25	1.01092	0.0336972	0.0569005	280	0.803797	0.157895	0.818	0.875776	812	2.59411	0.864705	0.875776	0.864502	0.87991
_VFTTQELVQAFTHAPATLEADR_	_VFTTQELVQAFTHAPATLEADR_	VFTTQELVQAFTHAPATLEADR	6 / 0	O95433	0.500921	0.500921	0.00507161	20	O95433	AHSA1	Activator of 90 kDa heat shock protein ATPase homolog 1	AHSA1_HUMAN	1	41.5116	1.41512	6	0	NA	NA	NA	1	0.091	NO	71.6	TRUE	AHSA1_HUMAN_VFTTQELVQAFTHAPATLEADR_	0.419739	45.0473	0.0167764	0.047592	0.0573714	0.25	1.7753	0.0591767	0.0513857	2493	0.755274	0.000330579	0.909	0.875707	813	0.875707	0.875707	0.875707	0.875707	0.875707
_QAILDETKGDYEK_	_QAILDETKGDYEK_	QAILDETKGDYEK	4 / 0	P04083	-1.19237	1.19237	9.81083e-07	35	P04083	ANXA1	Annexin A1	ANXA1_HUMAN	1	-56.2416	0.437584	4	0	NA	NA	NA	2	0.182	YES	79.2	TRUE	ANXA1_HUMAN_QAILDETKGDYEK_	0.27451	9691235961177380	0.128395	0.158075	0.150207	0.5	0.891452	0.0297151	-0.122316	416	0.835443	0.210526	0.818	0.875452	814	6.61749	0.945356	0.875452	0.892107	1.63889
_RPLPPAAQER_	_RPLPPAAQER_	RPLPPAAQER	3 / 0	P04818	0.803967	0.803967	0.00087582	20	P04818	TYMS	Thymidylate synthase	TYSY_HUMAN	1	74.5895	1.7459	3	0	NA	NA	NA	2	0.091	NO	60.1	TRUE	TYSY_HUMAN_RPLPPAAQER_	0.343841	12068.1	0.0582303	0.0946175	0.0764396	0.5	1.23485	0.0411617	0.082473	1564	0.633966	0.105263	0.909	0.875423	815	2.42695	0.808984	0.869697	0.803688	0.875423
_STFNDLQDLR_	_STFNDLQDLR_	STFNDLQDLR	6 / 0	P62834	-0.60966	0.60966	0.000570812	24	P62834	RAP1A	Ras-related protein Rap-1A	RAP1A_HUMAN	1	-34.4649	0.655351	6	0	NA	NA	NA	2	0	YES	58.2	FALSE	RAP1A_HUMAN_STFNDLQDLR_	0.339056	4.02685e+21	0.0576508	0.0940009	0.0810877	0.5	1.23919	0.0413065	-0.0625405	1430	0.613924	0.000330579	1	0.87533	816	2.44844	0.816148	0.87533	0.811356	0.878674
_YPTSIASL_	_YPTSIASL_	YPTSIASL	4 / 0	O43684	-0.919213	0.919213	3.94223e-06	15	O43684	BUB3	Mitotic checkpoint protein BUB3	BUB3_HUMAN	1	-47.1203	0.528797	4	0	NA	NA	NA	2	0	YES	76.8	TRUE	BUB3_HUMAN_YPTSIASL_	-0.206414	2.57969e+08	0.282687	0.279269	0.135106	0.5	0.548694	0.0182898	-0.0942953	533	0.810127	0.105263	1	0.875077	817	2.81514	0.938381	0.88627	0.934953	1.0538
_AHSTLQDEAESF_	_AHSTLQDEAESF_	AHSTLQDEAESF	6 / 0	Q8NBJ5	-0.495324	0.495324	0.00681687	10	Q8NBJ5	COLGALT1	Procollagen galactosyltransferase 1	GT251_HUMAN	1	-29.0598	0.709402	6	0	NA	NA	NA	1	0	YES	38.7	TRUE	GT251_HUMAN_AHSTLQDEAESF_	0.38239	3.85249	0.0446197	0.0825637	0.0541604	0.25	1.35047	0.0450158	-0.0508117	2705	0.408228	0.000330579	1	0.874708	818	2.48819	0.829397	0.874708	0.826521	0.879734
_VVVSHSTHR_	_VVVSHSTHR_	VVVSHSTHR	5 / 0	Q7L2H7	0.676626	0.676626	2.36416e-05	20	Q7L2H7	EIF3M	Eukaryotic translation initiation factor 3 subunit M	EIF3M_HUMAN	1	59.8397	1.5984	5	0	NA	NA	NA	1	0.182	NO	57.8	TRUE	EIF3M_HUMAN_VVVSHSTHR_	0.379248	4.05761e+13	0.0322986	0.0686115	0.115658	0.25	1.49082	0.0496939	0.0694101	723	0.609705	0.105263	0.818	0.874479	819	2.68585	0.895284	0.874479	0.874167	1.14312
_SVADYEETVKK_	_SVADYEETVKK_	SVADYEETVKK	4 / 0	P49419	-0.486001	0.486001	0.000655756	29	P49419	ALDH7A1	Alpha-aminoadipic semialdehyde dehydrogenase	AL7A1_HUMAN	1	-28.5998	0.714002	4	0	NA	NA	NA	1	0.091	YES	68.3	TRUE	AL7A1_HUMAN_SVADYEETVKK_	0.334471	0.33044	0.0613353	0.0978087	0.0795814	0.25	1.21229	0.0404096	-0.0498552	1472	0.720464	0.105263	0.909	0.874171	820	3.41007	0.852517	0.835061	0.837344	1.09429
_DEAFPPVPQSLGYK_	_DEAFPPVPQSLGYK_	DEAFPPVPQSLGYK	6 / 0	P07384	1.53879	1.53879	7.54663e-06	20	P07384	CAPN1	Calpain-1 catalytic subunit	CAN1_HUMAN	1	190.55	2.9055	6	0	NA	NA	NA	2	0.182	NO	47.9	TRUE	CAN1_HUMAN_DEAFPPVPQSLGYK_	0.45634	4634.27	0.0128385	0.0411881	0.128056	0.5	1.89149	0.0630495	0.157853	598	0.505274	0.000330579	0.818	0.874142	821	2.54823	0.84941	0.874142	0.846809	0.914364
_RNQKPEVR_	_RNQKPEVR_	RNQKPEVR	4 / 0	P83731	-2.41897	2.41897	9.37558e-05	5	P83731	RPL24	60S ribosomal protein L24	RL24_HUMAN	1	-81.3011	0.186989	4	0	NA	NA	NA	2	0	NO	59.9	TRUE	RL24_HUMAN_RNQKPEVR_	0.384426	-13786.2	0.347067	0.320631	0.1007	0.5	0.459586	0.0153195	-0.248144	947	0.631857	0.157895	1	0.873955	822	5.59395	0.932325	0.901454	0.917732	1.26154
_MIPC[+C2+H3+N+O]DFLIPVQTQHPIR_	_MIPC[+C2+H3+N+O]DFLIPVQTQHPIR_	MIPCDFLIPVQTQHPIR	6 / 0	P06744	-2.11055	2.11055	2.66114e-09	25	P06744	GPI	Glucose-6-phosphate isomerase	G6PI_HUMAN	1	-76.8441	0.231559	6	0	NA	NA	NA	1	0.818	NO	72.2	TRUE	G6PI_HUMAN_MIPC[+C2+H3+N+O]DFLIPVQTQHPIR_	0.464993	751.351	0.00962369	0.0354495	0.214373	0.25	2.01666	0.0672219	-0.216506	177	0.761603	0.578947	0.182	0.873849	823	12.2883	0.534273	0.515258	0.436215	1.07829
_LLQDHPWLLSQNLVVKPDQLIK_	_LLQDHPWLLSQNLVVKPDQLIK_	LLQDHPWLLSQNLVVKPDQLIK	6 / 0	P53396	0.714457	0.714457	2.01263e-06	42	P53396	ACLY	ATP-citrate synthase	ACLY_HUMAN	1	64.0866	1.64087	6	0	NA	NA	NA	3	0.727	NO	69.8	TRUE	ACLY_HUMAN_LLQDHPWLLSQNLVVKPDQLIK_	0.660549	798.657	3.88303e-05	0.00108653	0.142406	0.75	4.41083	0.147028	0.0732909	475	0.736287	0.000330579	0.273	0.873768	824	11.2998	0.564988	0.576416	0.500852	1.04799
_PSGEEVLQDIQVM_	_PSGEEVLQDIQVM_	PSGEEVLQDIQVM	6 / 0	P33992	-0.517056	0.517056	0.0017927	20	P33992	MCM5	DNA replication licensing factor MCM5	MCM5_HUMAN	1	-30.1204	0.698796	6	0	NA	NA	NA	1	0.182	YES	71.9	TRUE	MCM5_HUMAN_PSGEEVLQDIQVM_	0.465887	59.8135	0.00720234	0.0304256	0.0686623	0.25	2.14253	0.0714175	-0.053041	1853	0.758439	0.000330579	0.818	0.873543	825	5.78174	0.825963	0.873543	0.81959	0.916224
_M[+O]GFEPLAYR_	_M[+O]GFEPLAYR_	MGFEPLAYR	6 / 0	P32754	0.479998	0.479998	7.16655e-07	24	P32754	HPD	4-hydroxyphenylpyruvate dioxygenase	HPPD_HUMAN	1	39.4742	1.39474	6	0	NA	NA	NA	1	0	NO	68.7	TRUE	HPPD_HUMAN_M[+O]GFEPLAYR_	0.279051	1.37115e+131	0.121947	0.152029	0.153617	0.25	0.913827	0.0304609	0.0492395	388	0.724684	0.000330579	1	0.873461	826	3.74905	0.937263	0.923451	0.930533	1.10186
_M[+O]VMTVFAC[+C2+H3+N+O]LMGR_	_M[+O]VMTVFAC[+C2+H3+N+O]LMGR_	MVMTVFACLMGR	5 / 0	P13797	0.515154	0.515154	6.67175e-07	20	P13797	PLS3	Plastin-3	PLST_HUMAN	1	42.9147	1.42915	5	0	NA	NA	NA	1	0.091	NO	77.1	TRUE	PLST_HUMAN_M[+O]VMTVFAC[+C2+H3+N+O]LMGR_	0.273282	2.08845e+91	0.130182	0.159648	0.154394	0.25	0.88545	0.029515	0.0528458	384	0.813291	0.105263	0.909	0.873456	827	6.09835	0.871193	0.873456	0.853315	1.12017
_SHFEQW_	_SHFEQW_	SHFEQW	5 / 0	P09651	0.909315	0.909315	0.00261039	15	P09651	HNRNPA1	Heterogeneous nuclear ribonucleoprotein A1	ROA1_HUMAN	1	87.8153	1.87815	5	0	NA	NA	NA	3	0.091	YES	63.4	FALSE	ROA1_HUMAN_SHFEQW_	0.45762	58139.7	0.0187395	0.0506269	0.0645824	0.75	1.72724	0.0575748	0.0932799	2044	0.668776	0.000330579	0.909	0.873348	828	5.50154	0.785934	0.776192	0.782054	0.881081
_M[+O]TGLVDEAIDTK_	_M[+O]TGLVDEAIDTK_	MTGLVDEAIDTK	6 / 0	P18206	0.550837	0.550837	1.65068e-07	20	P18206	VCL	Vinculin	VINC_HUMAN	1	46.4936	1.46494	6	0	NA	NA	NA	1	0.364	NO	72.1	TRUE	VINC_HUMAN_M[+O]TGLVDEAIDTK_	0.331977	2.65302e+59	0.0634154	0.0999332	0.169558	0.25	1.19781	0.0399269	0.0565063	315	0.760549	0.315789	0.636	0.873319	829	10.2012	0.728655	0.737402	0.712755	1.03197
_MDATANDVPSPYEVR_	_MDATANDVPSPYEVR_	MDATANDVPSPYEVR	6 / 0	P30101	-0.757638	0.757638	0.000371192	20	P30101	PDIA3	Protein disulfide-isomerase A3	PDIA3_HUMAN	1	-40.8536	0.591464	6	0	NA	NA	NA	1	0.273	NO	81.4	TRUE	PDIA3_HUMAN_MDATANDVPSPYEVR_	0.520623	9131.88	0.00318269	0.0187568	0.08576	0.25	2.49721	0.0832402	-0.0777205	1279	0.85865	0.000330579	0.727	0.873098	830	3.58545	0.717091	0.741421	0.7107	0.873098
_ALDYNEYFR_	_ALDYNEYFR_	ALDYNEYFR	6 / 0	P00492	-0.938723	0.938723	0.000308339	24	P00492	HPRT1	Hypoxanthine-guanine phosphoribosyltransferase	HPRT_HUMAN	1	-47.8306	0.521694	6	0	NA	NA	NA	2	0.091	YES	72	FALSE	HPRT_HUMAN_ALDYNEYFR_	0.398895	5.46576e+20	0.0237278	0.0579835	0.0877743	0.5	1.62474	0.0541581	-0.0962966	1219	0.759494	0.000330579	0.909	0.872963	831	1.73831	0.869154	0.869154	0.869146	0.872963
_WDKDNLQILR_	_WDKDNLQILR_	WDKDNLQILR	6 / 0	Q9BXJ9	-0.590905	0.590905	4.82892e-11	44	Q9BXJ9	NAA15	N-alpha-acetyltransferase 15, NatA auxiliary subunit	NAA15_HUMAN	1	-33.6074	0.663926	6	0	NA	NA	NA	1	0	NO	52.1	TRUE	NAA15_HUMAN_WDKDNLQILR_	0.102462	556091	0.583358	0.458107	0.257904	0.25	0.234064	0.00780215	-0.0606166	101	0.549578	0.0526316	1	0.872924	832	3.26944	1.08981	1.06175	1.0735	1.33477
_LGATAEK_	_LGATAEK_	LGATAEK	3 / 0	P18206	-0.516296	0.516296	0.00985753	15	P18206	VCL	Vinculin	VINC_HUMAN	1	-30.0835	0.699165	3	0	NA	NA	NA	1	0.364	NO	72.1	TRUE	VINC_HUMAN_LGATAEK_	0.41666	3.65104e+07	0.0197167	0.0518422	0.0501558	0.25	1.70517	0.0568389	-0.052963	3014.5	0.760549	0.315789	0.636	0.872486	833	10.2012	0.728655	0.737402	0.712755	1.03197
_EIISEMGELGVLGPTIK_	_EIISEMGELGVLGPTIK_	EIISEMGELGVLGPTIK	6 / 0	Q92947	-0.686835	0.686835	0.000436385	20	Q92947	GCDH	Glutaryl-CoA dehydrogenase, mitochondrial	GCDH_HUMAN	1	-37.8785	0.621215	6	0	NA	NA	NA	1	0	NO	13.5	TRUE	GCDH_HUMAN_EIISEMGELGVLGPTIK_	0.344577	9.56104e+258	0.0622234	0.0988082	0.0840032	0.25	1.20605	0.0402015	-0.0704573	1325	0.142405	0.000330579	1	0.87248	834	0.87248	0.87248	0.87248	0.87248	0.87248
_LGPFLLNAVR_	_LGPFLLNAVR_	LGPFLLNAVR	5 / 0	Q9Y4C2	0.544437	0.544437	0.00164464	20	Q9Y4C2	TCAF1	TRPM8 channel-associated factor 1	TCAF1_HUMAN	1	45.8451	1.45845	5	0	NA	NA	NA	1	0	NO	14.3	TRUE	TCAF1_HUMAN_LGPFLLNAVR_	0.302494	3.75851e+06	0.0924206	0.127383	0.0695982	0.25	1.03423	0.0344744	0.0558498	1804	0.150844	0.0526316	1	0.871614	835	0.871614	0.871614	0.871614	0.871614	0.871614
_AFPSDHYAIESQLQLH_	_AFPSDHYAIESQLQLH_	AFPSDHYAIESQLQLH	5 / 0	Q16719	0.800625	0.800625	0.00625239	10	Q16719	KYNU	Kynureninase	KYNU_HUMAN	1	74.1856	1.74186	5	0	NA	NA	NA	1	0.182	YES	71.6	TRUE	KYNU_HUMAN_AFPSDHYAIESQLQLH_	0.734556	1.07678	0.00651134	0.0294261	0.0550989	0.25	2.18633	0.0728776	0.0821302	2655	0.755274	0.000330579	0.818	0.871536	836	6.85902	0.762113	0.741551	0.749325	1.11012
_MALLATVLGR_	_MALLATVLGR_	MALLATVLGR	6 / 0	P27708	-0.934122	0.934122	0.000287026	24	P27708	CAD	CAD protein	PYR1_HUMAN	1	-47.6639	0.523361	6	0	NA	NA	NA	1	0.182	NO	60.7	TRUE	PYR1_HUMAN_MALLATVLGR_	0.453598	7471.23	0.0091221	0.0346498	0.088552	0.25	2.0399	0.0679968	-0.0958246	1205	0.640295	0.000330579	0.818	0.871178	837	5.73275	0.818965	0.845026	0.809925	1.02389
_SDFSDLR_	_SDFSDLR_	SDFSDLR	6 / 0	Q9UJX2	-0.656721	0.656721	0.00536162	20	Q9UJX2	CDC23	Cell division cycle protein 23 homolog	CDC23_HUMAN	1	-36.5681	0.634319	6	0	NA	NA	NA	1	0	YES	38.2	TRUE	CDC23_HUMAN_SDFSDLR_	0.35686	8.42451e+06	0.0487593	0.0862682	0.0567676	0.25	1.31194	0.0437314	-0.0673681	2535	0.402954	0.000330579	1	0.87093	838	1.79583	0.897916	0.897916	0.897511	0.924903
_FPIDYPYSPPTFR_	_FPIDYPYSPPTFR_	FPIDYPYSPPTFR	6 / 0	Q712K3	-0.669858	0.669858	9.2758e-05	20	Q712K3	UBE2R2	Ubiquitin-conjugating enzyme E2 R2	UB2R2_HUMAN	1	-37.1431	0.628569	6	0	NA	NA	NA	2	0	NO	20.6	TRUE	UB2R2_HUMAN_FPIDYPYSPPTFR_	0.318593	3417.82	0.0755411	0.111916	0.100816	0.5	1.12182	0.0373939	-0.0687158	944	0.2173	0.000330579	1	0.870829	839	0.870829	0.870829	0.870829	0.870829	0.870829
_YGIIC[+C2+H3+N+O]MEDLIHEIYTVGKR_	_YGIIC[+C2+H3+N+O]MEDLIHEIYTVGKR_	YGIICMEDLIHEIYTVGKR	6 / 0	P18124	0.883406	0.883406	0.00859373	5	P18124	RPL7	60S ribosomal protein L7	RL7_HUMAN	1	84.4725	1.84472	6	0	NA	NA	NA	1	0.455	NO	58.5	TRUE	RL7_HUMAN_YGIIC[+C2+H3+N+O]MEDLIHEIYTVGKR_	0.736426	15.4246	0.000323812	0.0043796	0.0516455	0.25	3.48971	0.116324	0.0906221	2900	0.617089	0.000330579	0.545	0.870746	840	1.77109	0.885546	0.885546	0.885423	0.900347
_GGMALALAVTK_	_GGMALALAVTK_	GGMALALAVTK	4 / 0	P10155	0.490551	0.490551	0.000145202	32	P10155	TROVE2	60 kDa SS-A/Ro ribonucleoprotein	RO60_HUMAN	1	40.4981	1.40498	4	0	NA	NA	NA	1	0	NO	48.3	TRUE	RO60_HUMAN_GGMALALAVTK_	0.0984606	7.56792e+07	0.591873	0.462672	0.0959507	0.25	0.227771	0.00759237	0.050322	1033	0.509494	0.210526	1	0.870732	841	4.46486	0.892972	0.870732	0.88514	1.09412
_YC[+C2+H3+N+O]TGLLLAR_	_YC[+C2+H3+N+O]TGLLLAR_	YCTGLLLAR	4 / 0	P46777	-0.876891	0.876891	0.000892072	20	P46777	RPL5	60S ribosomal protein L5	RL5_HUMAN	1	-45.546	0.54454	4	0	NA	NA	NA	2	0.182	YES	72.7	TRUE	RL5_HUMAN_YC[+C2+H3+N+O]TGLLLAR_	0.36584	1.24838e+13	0.0394783	0.0771858	0.07624	0.5	1.40364	0.0467881	-0.0899537	1568	0.766878	0.157895	0.818	0.870644	842	9.97142	0.767033	0.706803	0.754246	1.05084
_QAEMLDDLMEK_	_QAEMLDDLMEK_	QAEMLDDLMEK	6 / 0	P54819	-0.505445	0.505445	1.30728e-05	24	P54819	AK2	Adenylate kinase 2, mitochondrial	KAD2_HUMAN	1	-29.5557	0.704443	6	0	NA	NA	NA	1	0.091	NO	72.8	TRUE	KAD2_HUMAN_QAEMLDDLMEK_	0.374432	2270.78	0.0347442	0.0717789	0.122091	0.25	1.45912	0.0486373	-0.0518499	656	0.767932	0.000330579	0.909	0.870464	843	1.60908	0.804538	0.804538	0.801832	0.870464
_SAEPELQYVALR_	_SAEPELQYVALR_	SAEPELQYVALR	6 / 0	Q10567	-0.972564	0.972564	0.00955579	20	Q10567	AP1B1	AP-1 complex subunit beta-1	AP1B1_HUMAN	1	-49.04	0.5096	6	0	NA	NA	NA	1	0	YES	51.4	TRUE	AP1B1_HUMAN_SAEPELQYVALR_	0.354664	1.32266e+24	0.0463996	0.0844443	0.0504933	0.25	1.33349	0.0444495	-0.0997682	2991	0.542194	0.000330579	1	0.870179	844	2.52126	0.84042	0.83795	0.840096	0.870179
_LVDADGDVISFPPITNSEK_	_LVDADGDVISFPPITNSEK_	LVDADGDVISFPPITNSEK	5 / 0	Q8N1G4	1.32344	1.32344	0.00757037	5	Q8N1G4	LRRC47	Leucine-rich repeat-containing protein 47	LRC47_HUMAN	1	150.262	2.50262	5	0	NA	NA	NA	1	0	YES	54.2	TRUE	LRC47_HUMAN_LVDADGDVISFPPITNSEK_	0.711805	379.862	0.0476522	0.0858856	0.0530221	0.25	1.32192	0.0440639	0.135762	2796	0.57173	0.000330579	1	0.870083	845	2.05442	1.02721	1.02721	1.01512	1.18433
_TGTGTLSVF_	_TGTGTLSVF_	TGTGTLSVF	4 / 0	P04818	-0.514529	0.514529	0.000980443	24	P04818	TYMS	Thymidylate synthase	TYSY_HUMAN	1	-29.9978	0.700022	4	0	NA	NA	NA	1	0.091	YES	60.1	TRUE	TYSY_HUMAN_TGTGTLSVF_	0.332134	5364426586684040	0.0632832	0.0998924	0.0752144	0.25	1.19871	0.0399571	-0.0527817	1594	0.633966	0.105263	0.909	0.869697	846	2.42695	0.808984	0.869697	0.803688	0.875423
_VILEDVAML_	_VILEDVAML_	VILEDVAML	6 / 0	P07814	-0.473758	0.473758	1.69872e-07	28	P07814	EPRS	Bifunctional glutamate/proline--tRNA ligase	SYEP_HUMAN	1	-27.9914	0.720086	6	0	NA	NA	NA	1	0.545	YES	70.3	TRUE	SYEP_HUMAN_VILEDVAML_	0.504285	1685.59	0.00325058	0.0190971	0.169247	0.25	2.48804	0.0829346	-0.0485994	316	0.741561	0.210526	0.455	0.869579	847	8.8238	0.551487	0.492865	0.528948	0.869579
_SPFEQHIK_	_SPFEQHIK_	SPFEQHIK	3 / 0	Q92520	0.66735	0.66735	0.00692293	20	Q92520	FAM3C	Protein FAM3C	FAM3C_HUMAN	1	58.8153	1.58815	3	0	NA	NA	NA	1	0	NO	30	TRUE	FAM3C_HUMAN_SPFEQHIK_	0.34749	3941.04	0.0819664	0.117005	0.0539928	0.25	1.08636	0.0362121	0.0684585	2717	0.316456	0.0526316	1	0.869544	848	0.869544	0.869544	0.869544	0.869544	0.869544
_YMHSGPVVAMVWEGLNVVK_	_YMHSGPVVAMVWEGLNVVK_	YMHSGPVVAMVWEGLNVVK	3 / 0	P15531	-1.49379	1.49379	0.000714267	5	P15531	NME1	Nucleoside diphosphate kinase A	NDKA_HUMAN	1	-64.4921	0.355079	3	0	NA	NA	NA	1	0	NO	52	TRUE	NDKA_HUMAN_YMHSGPVVAMVWEGLNVVK_	0.31418	2.23184e+10	0.177323	0.198432	0.0786535	0.25	0.751235	0.0250412	-0.153237	1500	0.548523	0.105263	1	0.869521	849	4.18077	1.04519	0.948914	1.02552	1.41342
_VPIIVPIMMLAIK_	_VPIIVPIMMLAIK_	VPIIVPIMMLAIK	4 / 0	O00203	0.580239	0.580239	0.00728481	32	O00203	AP3B1	AP-3 complex subunit beta-1	AP3B1_HUMAN	1	49.5097	1.4951	4	0	NA	NA	NA	1	0	NO	37.7	FALSE	AP3B1_HUMAN_VPIIVPIMMLAIK_	0.351552	8.0964e+08	0.0484901	0.0862682	0.0534395	0.25	1.31435	0.0438116	0.0595224	2763	0.397679	0.000330579	1	0.869284	850	0.869284	0.869284	0.869284	0.869284	0.869284
_VVDLMAHM[+O]ASKE_	_VVDLMAHM[+O]ASKE_	VVDLMAHMASKE	6 / 0	P04406	0.674823	0.674823	6.34152e-08	40	P04406	GAPDH	Glyceraldehyde-3-phosphate dehydrogenase	G3P_HUMAN	1	59.6401	1.5964	6	0	NA	NA	NA	1	0.818	NO	93.1	TRUE	G3P_HUMAN_VVDLMAHM[+O]ASKE_	0.123391	-134109	0.501068	0.415712	0.179945	0.25	0.300104	0.0100035	0.0692251	267	0.982068	1	0.182	0.869261	851	24.0761	0.85986	0.960079	0.751251	1.47196
_ADALQAGASQFETSAAK_	_ADALQAGASQFETSAAK_	ADALQAGASQFETSAAK	5 / 0	Q15836	0.473457	0.473457	0.00406192	15	Q15836	VAMP3	Vesicle-associated membrane protein 3	VAMP3_HUMAN	1	38.8432	1.38843	5	0	NA	NA	NA	1	0	NO	40	FALSE	VAMP3_HUMAN_ADALQAGASQFETSAAK_	0.352471	17.6851	0.0518041	0.0888606	0.0597817	0.25	1.28564	0.0428545	0.0485684	2316	0.421941	0.000330579	1	0.869085	852	0.869085	0.869085	0.869085	0.869085	0.869085
_EGYDFHSSSEFEIVK_	_EGYDFHSSSEFEIVK_	EGYDFHSSSEFEIVK	4 / 0	P61163	-0.844202	0.844202	0.00131277	30	P61163	ACTR1A	Alpha-centractin	ACTZ_HUMAN	1	-44.2981	0.557019	4	0	NA	NA	NA	1	0	NO	30.9	TRUE	ACTZ_HUMAN_EGYDFHSSSEFEIVK_	-0.30122	2.79096e+45	0.0996197	0.133014	0.0720453	0.25	1.00165	0.0333885	-0.0866005	1722	0.325949	0.0526316	1	0.868564	853	0.868564	0.868564	0.868564	0.868564	0.868564
_APSATAPSPVGAGT_	_APSATAPSPVGAGT_	APSATAPSPVGAGT	3 / 0	Q8WUM4	0.71036	0.71036	0.00530469	15	Q8WUM4	PDCD6IP	Programmed cell death 6-interacting protein	PDC6I_HUMAN	1	63.6212	1.63621	3	0	NA	NA	NA	1	0	YES	70.9	TRUE	PDC6I_HUMAN_APSATAPSPVGAGT_	0.3185	1.10916e+12	0.0862777	0.121046	0.0568835	0.25	1.0641	0.03547	0.0728706	2522	0.74789	0.0526316	1	0.868185	854	0.868185	0.868185	0.868185	0.868185	0.868185
_TPFLLVGTQIDLRDDPSTIEK_	_TPFLLVGTQIDLRDDPSTIEK_	TPFLLVGTQIDLRDDPSTIEK	6 / 0	P60953	0.639134	0.639134	0.00508234	20	P60953	CDC42	Cell division control protein 42 homolog	CDC42_HUMAN	1	55.7394	1.55739	6	0	NA	NA	NA	1	0	NO	69.6	TRUE	CDC42_HUMAN_TPFLLVGTQIDLRDDPSTIEK_	0.34723	11606.4	0.0515171	0.0886921	0.0573484	0.25	1.28805	0.0429349	0.065564	2494	0.734177	0.000330579	1	0.867972	855	2.50926	0.83642	0.827467	0.836107	0.867972
_AENDVVIPLKDVSLLTQK_	_AENDVVIPLKDVSLLTQK_	AENDVVIPLKDVSLLTQK	4 / 0	Q96DG6	-0.657033	0.657033	2.49796e-08	56	Q96DG6	CMBL	Carboxymethylenebutenolidase homolog	CMBL_HUMAN	1	-36.5819	0.634181	4	0	NA	NA	NA	2	0.182	YES	55.1	TRUE	CMBL_HUMAN_AENDVVIPLKDVSLLTQK_	0.318607	4.59261e+09	0.0755272	0.111916	0.19006	0.5	1.1219	0.0373966	-0.0674002	234	0.581224	0.105263	0.818	0.867701	856	2.43798	0.812659	0.81539	0.811345	0.867701
_GVGVEFIDQELSR_	_GVGVEFIDQELSR_	GVGVEFIDQELSR	6 / 0	Q15008	-0.578281	0.578281	0.000234583	24	Q15008	PSMD6	26S proteasome non-ATPase regulatory subunit 6	PSMD6_HUMAN	1	-33.0239	0.669761	6	0	NA	NA	NA	1	0	YES	62	TRUE	PSMD6_HUMAN_GVGVEFIDQELSR_	0.322285	157081535090421	0.07203	0.108506	0.0907426	0.25	1.14249	0.0380829	-0.0593216	1156	0.654008	0.000330579	1	0.867698	857	1.78293	0.891464	0.891464	0.891148	0.915231
_WHSPEC[+C2+H3+N+O]EFVR_	_WHSPEC[+C2+H3+N+O]EFVR_	WHSPECEFVR	6 / 0	P00966	-0.673389	0.673389	1.61854e-19	52	P00966	ASS1	Argininosuccinate synthase	ASSY_HUMAN	1	-37.2968	0.627032	6	0	NA	NA	NA	1	0.545	YES	83	TRUE	ASSY_HUMAN_WHSPEC[+C2+H3+N+O]EFVR_	0.23828	-22805.1	0.189083	0.207636	0.469772	0.25	0.723349	0.0241116	-0.069078	7	0.875527	0.315789	0.455	0.867547	858	7.24736	0.724736	0.787043	0.685198	1.05419
_TTMILLC[+C2+H3+N+O]EDGSLR_	_TTMILLC[+C2+H3+N+O]EDGSLR_	TTMILLCEDGSLR	6 / 0	Q5T4S7	-0.894007	0.894007	0.00391104	10	Q5T4S7	UBR4	E3 ubiquitin-protein ligase UBR4	UBR4_HUMAN	1	-46.1882	0.538118	6	0	NA	NA	NA	1	0.273	NO	34.3	TRUE	UBR4_HUMAN_TTMILLC[+C2+H3+N+O]EDGSLR_	0.584084	6347.41	0.00272823	0.017227	0.0601927	0.25	2.56412	0.0854706	-0.0917096	2294	0.361814	0.000330579	0.727	0.86715	859	4.28967	0.714945	0.722644	0.707745	0.86715
_KC[+C2+H3+N+O]DVDIRK_	_KC[+C2+H3+N+O]DVDIRK_	KCDVDIRK	4 / 0	P63261	0.462189	0.462189	0.00118545	32	P63261	ACTG1	Actin, cytoplasmic 2	ACTG_HUMAN	1	37.763	1.37763	4	0	NA	NA	NA	1	0.818	YES	92.3	FALSE	ACTG_HUMAN_KC[+C2+H3+N+O]DVDIRK_	0.369845	2.0084e+06	0.0372106	0.0742629	0.0731529	0.25	1.42933	0.0476444	0.0474125	1677	0.973629	0.842105	0.182	0.86695	860	18.6909	0.623028	0.726332	0.521422	1.21047
_MKETAEAYLGKK_	_MKETAEAYLGKK_	MKETAEAYLGKK	6 / 0	P11021	-1.13668	1.13668	4.18869e-06	34	P11021	HSPA5	Endoplasmic reticulum chaperone BiP	BIP_HUMAN	1	-54.5196	0.454804	6	0	NA	NA	NA	1	0.182	NO	79.7	TRUE	BIP_HUMAN_MKETAEAYLGKK_	0.424589	173.386	0.0154297	0.045312	0.134448	0.25	1.81164	0.060388	-0.116604	542	0.840717	0.000330579	0.818	0.866902	861	6.57556	0.821944	0.808278	0.806272	1.15957
_RKPDTIEVQQM_	_RKPDTIEVQQM_	RKPDTIEVQQM	5 / 0	P15311	-0.622655	0.622655	0.00050587	24	P15311	EZR	Ezrin	EZRI_HUMAN	1	-35.0525	0.649475	5	0	NA	NA	NA	1	0.273	YES	72.5	FALSE	EZRI_HUMAN_RKPDTIEVQQM_	0.449744	272.602	0.00980696	0.0356615	0.082399	0.25	2.00847	0.0669489	-0.0638736	1379	0.764768	0.105263	0.727	0.866629	862	4.22003	0.703339	0.698493	0.698424	0.866629
_WTSQDSLLGMEFSGR_	_WTSQDSLLGMEFSGR_	WTSQDSLLGMEFSGR	6 / 0	P49327	-1.72239	1.72239	8.57216e-07	20	P49327	FASN	Fatty acid synthase	FAS_HUMAN	1	-69.6955	0.303045	6	0	NA	NA	NA	1	0.727	NO	69.5	TRUE	FAS_HUMAN_WTSQDSLLGMEFSGR_	0.671825	8208.71	4.79953e-05	0.00123604	0.151673	0.25	4.3188	0.14396	-0.176688	411	0.733122	0.000330579	0.273	0.866552	863	11.8824	0.56583	0.507134	0.501454	1.01828
_MTANSVLEPGNSEVSLVC[+C2+H3+N+O]EK_	_MTANSVLEPGNSEVSLVC[+C2+H3+N+O]EK_	MTANSVLEPGNSEVSLVCEK	5 / 0	P10155	0.608542	0.608542	0.0014804	10	P10155	TROVE2	60 kDa SS-A/Ro ribonucleoprotein	RO60_HUMAN	1	52.4717	1.52472	5	0	NA	NA	NA	2	0	NO	48.3	TRUE	RO60_HUMAN_MTANSVLEPGNSEVSLVC[+C2+H3+N+O]EK_	0.148689	-103265	0.498342	0.413815	0.0707405	0.5	0.302473	0.0100824	0.0624258	1768	0.509494	0.210526	1	0.866073	864	4.46486	0.892972	0.870732	0.88514	1.09412
_MSGLIVGSAFGPIK_	_MSGLIVGSAFGPIK_	MSGLIVGSAFGPIK	6 / 0	Q9UKN8	-1.43859	1.43859	0.00257302	5	Q9UKN8	GTF3C4	General transcription factor 3C polypeptide 4	TF3C4_HUMAN	1	-63.1071	0.368929	6	0	NA	NA	NA	1	0	NO	44.5	TRUE	TF3C4_HUMAN_MSGLIVGSAFGPIK_	0.401908	1186	0.0572959	0.093635	0.0647389	0.25	1.24188	0.0413959	-0.147574	2040	0.469409	0.000330579	1	0.865981	865	0.865981	0.865981	0.865981	0.865981	0.865981
_NSLVELGDLDPLASLK_	_NSLVELGDLDPLASLK_	NSLVELGDLDPLASLK	6 / 0	P09661	-0.746541	0.746541	0.000405716	20	P09661	SNRPA1	U2 small nuclear ribonucleoprotein A'	RU2A_HUMAN	1	-40.3969	0.596031	6	0	NA	NA	NA	1	0	YES	62.7	TRUE	RU2A_HUMAN_NSLVELGDLDPLASLK_	0.324454	1.66992e+27	0.0700272	0.106686	0.0847944	0.25	1.15473	0.0384911	-0.0765821	1307	0.661392	0.000330579	1	0.865855	866	3.19214	0.798035	0.800277	0.794479	0.879428
_VNLEDEEEPKDEDFSPDGGYIPR_	_VNLEDEEEPKDEDFSPDGGYIPR_	VNLEDEEEPKDEDFSPDGGYIPR	6 / 0	O95881	-0.566577	0.566577	1.37907e-05	29	O95881	TXNDC12	Thioredoxin domain-containing protein 12	TXD12_HUMAN	1	-32.4783	0.675217	6	0	NA	NA	NA	1	0	YES	49.4	TRUE	TXD12_HUMAN_VNLEDEEEPKDEDFSPDGGYIPR_	0.294904	2.79598e+06	0.101311	0.134508	0.12151	0.25	0.994344	0.0331448	-0.058121	661	0.521097	0.000330579	1	0.865506	867	0.865506	0.865506	0.865506	0.865506	0.865506
_DYNEYFR_	_DYNEYFR_	DYNEYFR	4 / 0	P00492	-1.50164	1.50164	0.00529496	10	P00492	HPRT1	Hypoxanthine-guanine phosphoribosyltransferase	HPRT_HUMAN	1	-64.6848	0.353152	4	0	NA	NA	NA	2	0.091	YES	72	FALSE	HPRT_HUMAN_DYNEYFR_	0.558318	5763.85	0.0198436	0.0519687	0.0569034	0.5	1.70238	0.056746	-0.154042	2520	0.759494	0.000330579	0.909	0.865344	868	1.73831	0.869154	0.869154	0.869146	0.872963
_ISNESAIDFYR_	_ISNESAIDFYR_	ISNESAIDFYR	6 / 0	Q9GZZ1	-0.716795	0.716795	0.000393388	18	Q9GZZ1	NAA50	N-alpha-acetyltransferase 50	NAA50_HUMAN	1	-39.1552	0.608448	6	0	NA	NA	NA	2	0	YES	75.1	TRUE	NAA50_HUMAN_ISNESAIDFYR_	0.328553	1.02944e+13	0.0711367	0.107715	0.0851295	0.5	1.14791	0.0382636	-0.0735307	1302	0.792194	0.000330579	1	0.86511	869	0.86511	0.86511	0.86511	0.86511	0.86511
_FLFDSVSSQ_	_FLFDSVSSQ_	FLFDSVSSQ	4 / 0	O00410	-0.854966	0.854966	0.0016387	15	O00410	IPO5	Importin-5	IPO5_HUMAN	1	-44.7122	0.552878	4	0	NA	NA	NA	2	0.182	YES	71	TRUE	IPO5_HUMAN_FLFDSVSSQ_	0.472205	3.58444	0.00842103	0.0334703	0.0696375	0.5	2.07463	0.0691545	-0.0877046	1803	0.748945	0.000330579	0.818	0.864735	870	7.36771	0.669791	0.653228	0.665431	0.864735
_YIC[+C2+H3+N+O]SESSSHEDYIR_	_YIC[+C2+H3+N+O]SESSSHEDYIR_	YICSESSSHEDYIR	4 / 0	P53004	-0.526674	0.526674	0.000442854	39	P53004	BLVRA	Biliverdin reductase A	BIEA_HUMAN	1	-30.5847	0.694153	4	0	NA	NA	NA	1	0	YES	64.9	TRUE	BIEA_HUMAN_YIC[+C2+H3+N+O]SESSSHEDYIR_	0.231567	5.15625e+06	0.202223	0.218745	0.0838435	0.25	0.694168	0.0231389	-0.0540276	1336	0.684599	0.105263	1	0.864715	871	4.16194	0.832388	0.752223	0.81914	1.12543
_SFYPEEVSSM[+O]VLTK_	_SFYPEEVSSM[+O]VLTK_	SFYPEEVSSMVLTK	6 / 0	P11142	0.584074	0.584074	2.13201e-09	20	P11142	HSPA8	Heat shock cognate 71 kDa protein	HSP7C_HUMAN	1	49.9076	1.49908	6	0	NA	NA	NA	1	0.455	NO	55.3	TRUE	HSP7C_HUMAN_SFYPEEVSSM[+O]VLTK_	0.320637	11173.4	0.0735811	0.110282	0.21678	0.25	1.13323	0.0377745	0.0599158	172	0.583333	0.368421	0.545	0.864466	872	8.11004	0.811004	0.822324	0.794681	1.00936
_VPADTEVVC[+C2+H3+N+O]APPTAYID_	_VPADTEVVC[+C2+H3+N+O]APPTAYID_	VPADTEVVCAPPTAYID	3 / 0	P60174	-0.596138	0.596138	0.00600088	20	P60174	TPI1	Triosephosphate isomerase	TPIS_HUMAN	1	-33.8477	0.661523	3	0	NA	NA	NA	1	0.091	YES	79.7	TRUE	TPIS_HUMAN_VPADTEVVC[+C2+H3+N+O]APPTAYID_	-0.339643	26.2421	0.0571914	0.093635	0.0555446	0.25	1.24267	0.0414223	-0.0611534	2630	0.840717	0.105263	0.909	0.864081	873	4.6407	0.77345	0.733465	0.765172	0.983298
_SLPVTEK_	_SLPVTEK_	SLPVTEK	5 / 0	Q9NQW6	0.71954	0.71954	0.00777732	20	Q9NQW6	ANLN	Anillin	ANLN_HUMAN	1	64.6657	1.64666	5	0	NA	NA	NA	1	0	YES	26.2	TRUE	ANLN_HUMAN_SLPVTEK_	0.345112	2362	0.0530543	0.0902388	0.0527293	0.25	1.27528	0.0425093	0.0738123	2824	0.276371	0.000330579	1	0.863459	874	0.863459	0.863459	0.863459	0.863459	0.863459
_TISGTGALR_	_TISGTGALR_	TISGTGALR	4 / 0	P00505	-0.980179	0.980179	0.00970746	10	P00505	GOT2	Aspartate aminotransferase, mitochondrial	AATM_HUMAN	1	-49.3083	0.506917	4	0	NA	NA	NA	1	0.091	YES	71.4	TRUE	AATM_HUMAN_TISGTGALR_	-0.636662	997143	0.0192923	0.0513731	0.0503224	0.25	1.71462	0.0571539	-0.100549	2999	0.753165	0.000330579	0.909	0.863124	875	2.8051	0.701275	0.65696	0.6954	0.863124
_NYVPPKGDK_	_NYVPPKGDK_	NYVPPKGDK	5 / 0	P26583	-0.583448	0.583448	0.00447941	20	P26583	HMGB2	High mobility group protein B2	HMGB2_HUMAN	1	-33.2633	0.667367	5	0	NA	NA	NA	1	0.091	NO	63.2	TRUE	HMGB2_HUMAN_NYVPPKGDK_	0.406339	5.25256	0.0210142	0.0538187	0.0587195	0.25	1.67749	0.0559162	-0.0598516	2397	0.666667	0.000330579	0.909	0.862982	876	3.97137	0.992841	1.02865	0.989782	1.05108
_MNGMLLNDR_	_MNGMLLNDR_	MNGMLLNDR	4 / 0	P11940	0.688385	0.688385	0.00434692	15	P11940	PABPC1	Polyadenylate-binding protein 1	PABP1_HUMAN	1	61.1478	1.61148	4	0	NA	NA	NA	1	0	NO	58	FALSE	PABP1_HUMAN_MNGMLLNDR_	0.431913	1711.97	0.0572107	0.093635	0.0590454	0.25	1.24252	0.0414174	0.0706163	2376	0.611814	0.000330579	1	0.862685	877	5.05259	0.842098	0.843685	0.839824	0.925019
_MPFLSISSPK_	_MPFLSISSPK_	MPFLSISSPK	6 / 0	Q09666	-0.9999	0.9999	3.82951e-05	20	Q09666	AHNAK	Neuroblast differentiation-associated protein AHNAK	AHNK_HUMAN	1	-49.9966	0.500034	6	0	NA	NA	NA	1	0.455	NO	75.4	TRUE	AHNK_HUMAN_MPFLSISSPK_	0.586075	3444.03	0.000666123	0.0068808	0.110421	0.25	3.17645	0.105882	-0.102572	792	0.795359	0.000330579	0.545	0.862374	878	5.6273	0.625256	0.629362	0.606933	0.862374
_ETKDTDIVDEAIYYFK_	_ETKDTDIVDEAIYYFK_	ETKDTDIVDEAIYYFK	4 / 0	O15145	-0.480531	0.480531	0.00325351	35	O15145	ARPC3	Actin-related protein 2/3 complex subunit 3	ARPC3_HUMAN	1	-28.3286	0.716714	4	0	NA	NA	NA	1	0	NO	55.1	TRUE	ARPC3_HUMAN_ETKDTDIVDEAIYYFK_	0.336913	278710	0.0593506	0.0954796	0.0621912	0.25	1.22658	0.0408858	-0.0492941	2177	0.581224	0.000330579	1	0.86235	879	0.86235	0.86235	0.86235	0.86235	0.86235
_MC[+C2+H3+N+O]HNVNR_	_MC[+C2+H3+N+O]HNVNR_	MCHNVNR	6 / 0	P49915	-0.873001	0.873001	3.37562e-06	20	P49915	GMPS	GMP synthase [glutamine-hydrolyzing]	GUAA_HUMAN	1	-45.399	0.54601	6	0	NA	NA	NA	1	0.455	NO	75.3	TRUE	GUAA_HUMAN_MC[+C2+H3+N+O]HNVNR_	0.575992	8012.92	0.000865917	0.0083057	0.136791	0.25	3.06252	0.102084	-0.0895547	523	0.794304	0.000330579	0.545	0.862299	880	1.41853	0.709265	0.709265	0.692559	0.862299
_EVNKFQMAYSNLLR_	_EVNKFQMAYSNLLR_	EVNKFQMAYSNLLR	6 / 0	P37108	1.05035	1.05035	0.000354674	25	P37108	SRP14	Signal recognition particle 14 kDa protein	SRP14_HUMAN	1	107.103	2.07103	6	0	NA	NA	NA	2	0	NO	72.8	TRUE	SRP14_HUMAN_EVNKFQMAYSNLLR_	0.318528	1.11228e+24	0.0756035	0.111916	0.0862543	0.5	1.12146	0.0373819	0.107747	1262	0.767932	0.000330579	1	0.862121	881	0.862121	0.862121	0.862121	0.862121	0.862121
_LQVVLEHMPVGPDAILR_	_LQVVLEHMPVGPDAILR_	LQVVLEHMPVGPDAILR	5 / 0	P46379	0.818861	0.818861	8.90859e-05	27	P46379	BAG6	Large proline-rich protein BAG6	BAG6_HUMAN	1	76.4012	1.76401	5	0	NA	NA	NA	1	0	NO	43.6	TRUE	BAG6_HUMAN_LQVVLEHMPVGPDAILR_	0.275402	7.24716	0.148181	0.175097	0.101255	0.25	0.829206	0.0276402	0.0840009	938	0.459916	0.0526316	1	0.862084	882	0.862084	0.862084	0.862084	0.862084	0.862084
_GGSSEPC[+C2+H3+N+O]ALC[+C2+H3+N+O]SLHSIGK_	_GGSSEPC[+C2+H3+N+O]ALC[+C2+H3+N+O]SLHSIGK_	GGSSEPCALCSLHSIGK	4 / 0	P14174	-1.19346	1.19346	5.67652e-10	72	P14174	MIF	Macrophage migration inhibitory factor	MIF_HUMAN	1	-56.2748	0.437252	4	0	NA	NA	NA	2	0.364	YES	94.8	TRUE	MIF_HUMAN_GGSSEPC[+C2+H3+N+O]ALC[+C2+H3+N+O]SLHSIGK_	0.311074	9.34753e+26	0.0830993	0.117995	0.231148	0.5	1.0804	0.0360134	-0.122428	138	1	0.263158	0.636	0.862047	883	8.89377	0.635269	0.552561	0.616016	0.877534
_FLILPDM[+O]LK_	_FLILPDM[+O]LK_	FLILPDMLK	6 / 0	P62318	0.535017	0.535017	8.1061e-07	24	P62318	SNRPD3	Small nuclear ribonucleoprotein Sm D3	SMD3_HUMAN	1	44.8959	1.44896	6	0	NA	NA	NA	2	0.273	NO	49.2	TRUE	SMD3_HUMAN_FLILPDM[+O]LK_	0.464198	12.9625	0.00744386	0.0308246	0.15228	0.5	2.1282	0.0709401	0.0548835	403	0.518987	0.000330579	0.727	0.861621	884	2.42051	0.806835	0.861621	0.798875	0.905157
_WC[+C2+H3+N+O]SWSLSQAR_	_WC[+C2+H3+N+O]SWSLSQAR_	WCSWSLSQAR	6 / 0	P08195	-0.54265	0.54265	1.29073e-07	20	P08195	SLC3A2	4F2 cell-surface antigen heavy chain	4F2_HUMAN	1	-31.3491	0.686509	6	0	NA	NA	NA	1	0.091	NO	65.4	TRUE	4F2_HUMAN_WC[+C2+H3+N+O]SWSLSQAR_	0.181303	9.77794e+07	0.320681	0.304791	0.172229	0.25	0.493927	0.0164642	-0.0556665	299	0.689873	0.157895	0.909	0.861575	885	3.28072	0.82018	0.808307	0.811661	0.990615
_QAQIEVVPSASAL_	_QAQIEVVPSASAL_	QAQIEVVPSASAL	6 / 0	P30050	-0.740631	0.740631	0.000465207	20	P30050	RPL12	60S ribosomal protein L12	RL12_HUMAN	1	-40.1522	0.598478	6	0	NA	NA	NA	2	0	YES	69.1	TRUE	RL12_HUMAN_QAQIEVVPSASAL_	0.319862	8.5033e+20	0.074319	0.111065	0.0833088	0.5	1.1289	0.03763	-0.0759758	1356	0.728903	0.000330579	1	0.861399	886	0.861399	0.861399	0.861399	0.861399	0.861399
_M[+O]LVDLAK_	_M[+O]LVDLAK_	MLVDLAK	6 / 0	P06744	0.544805	0.544805	3.89076e-11	48	P06744	GPI	Glucose-6-phosphate isomerase	G6PI_HUMAN	1	45.8823	1.45882	6	0	NA	NA	NA	1	0.818	NO	72.2	TRUE	G6PI_HUMAN_M[+O]LVDLAK_	0.413265	1456009026615940	0.0187253	0.0506269	0.260249	0.25	1.72757	0.0575857	0.0558875	97	0.761603	0.578947	0.182	0.86115	887	12.2883	0.534273	0.515258	0.436215	1.07829
_KAGADEERAETAR_	_KAGADEERAETAR_	KAGADEERAETAR	6 / 0	P78371	1.4631	1.4631	0.00319704	5	P78371	CCT2	T-complex protein 1 subunit beta	TCPB_HUMAN	1	175.701	2.75701	6	0	NA	NA	NA	1	0.636	YES	83.4	TRUE	TCPB_HUMAN_KAGADEERAETAR_	0.834157	4894.3	5.89641e-05	0.00140059	0.0623813	0.25	4.22941	0.14098	0.150089	2166	0.879747	0.000330579	0.364	0.860759	888	2.52093	0.504187	0.371991	0.471854	0.860759
_NPAVLSAASFDGR_	_NPAVLSAASFDGR_	NPAVLSAASFDGR	5 / 0	O94979	0.620746	0.620746	0.000375137	15	O94979	SEC31A	Protein transport protein Sec31A	SC31A_HUMAN	1	53.767	1.53767	5	0	NA	NA	NA	2	0	NO	45.2	TRUE	SC31A_HUMAN_NPAVLSAASFDGR_	0.0909523	246119	0.632656	0.482172	0.0856453	0.5	0.198832	0.00662774	0.0636778	1284	0.476793	0.210526	1	0.860603	889	4.22305	0.844609	0.847972	0.840413	0.970461
_QAVTPPGLQEAINDLVK_	_QAVTPPGLQEAINDLVK_	QAVTPPGLQEAINDLVK	6 / 0	O95394	0.785525	0.785525	0.00454812	29	O95394	PGM3	Phosphoacetylglucosamine mutase	AGM1_HUMAN	1	72.372	1.72372	6	0	NA	NA	NA	1	0	NO	35.8	TRUE	AGM1_HUMAN_QAVTPPGLQEAINDLVK_	0.374862	4240.13	0.0591755	0.0954553	0.0585542	0.25	1.22786	0.0409286	0.0805812	2412	0.377637	0.000330579	1	0.860365	890	0.860365	0.860365	0.860365	0.860365	0.860365
_DGFNPADVEAGLYGSHL_	_DGFNPADVEAGLYGSHL_	DGFNPADVEAGLYGSHL	6 / 0	Q13228	-1.0867	1.0867	0.00674747	10	Q13228	SELENBP1	Methanethiol oxidase	SBP1_HUMAN	1	-52.9164	0.470836	6	0	NA	NA	NA	1	0	YES	78.6	TRUE	SBP1_HUMAN_DGFNPADVEAGLYGSHL_	0.432415	19.3072	0.0568898	0.0936218	0.0542715	0.25	1.24497	0.0414989	-0.111477	2695	0.829114	0.000330579	1	0.860185	891	3.99365	0.79873	0.812561	0.795825	0.877924
_EWSETLHNLK_	_EWSETLHNLK_	EWSETLHNLK	4 / 0	Q13126	-1.18765	1.18765	0.00671341	10	Q13126	MTAP	S-methyl-5'-thioadenosine phosphorylase	MTAP_HUMAN	1	-56.0982	0.439018	4	0	NA	NA	NA	1	0	YES	74.2	TRUE	MTAP_HUMAN_EWSETLHNLK_	0.484192	3591.59	0.0573655	0.093635	0.0543264	0.25	1.24135	0.0413783	-0.121832	2694	0.7827	0.000330579	1	0.859717	892	2.45742	0.819141	0.859717	0.815117	0.889508
_HC[+C2+H3+N+O]NM[+O]VLENVK_	_HC[+C2+H3+N+O]NM[+O]VLENVK_	HCNMVLENVK	6 / 0	P62316	0.555722	0.555722	8.76965e-05	24	P62316	SNRPD2	Small nuclear ribonucleoprotein Sm D2	SMD2_HUMAN	1	46.9904	1.4699	6	0	NA	NA	NA	2	0.091	NO	70.3	TRUE	SMD2_HUMAN_HC[+C2+H3+N+O]NM[+O]VLENVK_	0.37583	0.147623	0.0340195	0.070905	0.101425	0.5	1.46827	0.0489424	0.0570074	936	0.741561	0.000330579	0.909	0.859443	893	0.859443	0.859443	0.859443	0.859443	0.859443
_MKDTDSEEEIR_	_MKDTDSEEEIR_	MKDTDSEEEIR	6 / 0	P0DP23;P0DP24;P0DP25	-0.915231	0.915231	4.87444e-07	40	P0DP23;P0DP24;P0DP25	CALM1;CALM2;CALM3	Calmodulin-1;Calmodulin-2;Calmodulin-3	CALM1_HUMAN;CALM2_HUMAN;CALM3_HUMAN	1	-46.9741	0.530259	6	0	NA	NA	NA	1	0	NO	0.01	FALSE	CALM1_HUMAN;CALM2_HUMAN;CALM3_HUMAN_MKDTDSEEEIR_	0.254047	-88800.8	0.160595	0.186254	0.157802	0.25	0.794267	0.0264756	-0.0938868	367	0.000105485	0.000330579	1	0.859416	894	1.93807	0.969037	0.969037	0.962817	1.07866
_M[+O]VEPQYQELK_	_M[+O]VEPQYQELK_	MVEPQYQELK	6 / 0	O00625	0.475437	0.475437	0.00198151	20	O00625	PIR	Pirin	PIR_HUMAN	1	39.034	1.39034	6	0	NA	NA	NA	1	0.091	NO	75.9	TRUE	PIR_HUMAN_M[+O]VEPQYQELK_	0.396955	1.52068e+08	0.0244805	0.059004	0.0675751	0.25	1.61118	0.053706	0.0487716	1907	0.800633	0.000330579	0.909	0.859078	895	3.17741	0.794353	0.793401	0.787959	0.921382
_HVLNLLDEIENIK_	_HVLNLLDEIENIK_	HVLNLLDEIENIK	3 / 0	Q96A65	-0.568048	0.568048	0.00797324	28	Q96A65	EXOC4	Exocyst complex component 4	EXOC4_HUMAN	1	-32.5471	0.674529	3	0	NA	NA	NA	1	0	NO	29.8	TRUE	EXOC4_HUMAN_HVLNLLDEIENIK_	0.252739	-140090	0.162835	0.188155	0.0524591	0.25	0.788253	0.0262751	-0.0582718	2844	0.314346	0.105263	1	0.859066	896	1.63909	0.819546	0.819546	0.818593	0.859066
_SSSQELGAALAQLVAQR_	_SSSQELGAALAQLVAQR_	SSSQELGAALAQLVAQR	6 / 0	O95336	-0.52681	0.52681	1.27018e-05	48	O95336	PGLS	6-phosphogluconolactonase	6PGL_HUMAN	1	-30.5912	0.694088	6	0	NA	NA	NA	2	0	YES	78.7	TRUE	6PGL_HUMAN_SSSQELGAALAQLVAQR_	0.284715	1.17114e+13	0.114244	0.145329	0.122403	0.5	0.942167	0.0314056	-0.0540416	651	0.830169	0.000330579	1	0.858822	897	1.73864	0.869322	0.869322	0.869258	0.879822
_VQEQVHTLLSQDQAQAAR_	_VQEQVHTLLSQDQAQAAR_	VQEQVHTLLSQDQAQAAR	5 / 0	Q07065	0.483014	0.483014	0.000520941	25	Q07065	CKAP4	Cytoskeleton-associated protein 4	CKAP4_HUMAN	1	39.766	1.39766	5	0	NA	NA	NA	1	0.091	NO	59.5	TRUE	CKAP4_HUMAN_VQEQVHTLLSQDQAQAAR_	0.35756	8.71215	0.0482871	0.0862244	0.0820803	0.25	1.31617	0.0438723	0.0495488	1388	0.627637	0.0526316	0.909	0.858365	898	1.60272	0.801359	0.801359	0.799329	0.858365
_LQEEIDALESR_	_LQEEIDALESR_	LQEEIDALESR	3 / 0	Q9NQP4	-0.521117	0.521117	0.00298601	5	Q9NQP4	PFDN4	Prefoldin subunit 4	PFD4_HUMAN	1	-30.3168	0.696832	3	0	NA	NA	NA	1	0	YES	58.2	TRUE	PFD4_HUMAN_LQEEIDALESR_	0.610232	1298.43	0.108132	0.140489	0.0631227	0.25	0.966044	0.0322015	-0.0534575	2121	0.613924	0.0526316	1	0.858335	899	0.858335	0.858335	0.858335	0.858335	0.858335
_LALIQLQISSIK_	_LALIQLQISSIK_	LALIQLQISSIK	4 / 0	Q9NQR4	0.586986	0.586986	3.62656e-09	32	Q9NQR4	NIT2	Omega-amidase NIT2	NIT2_HUMAN	1	50.2105	1.50211	4	0	NA	NA	NA	1	0	NO	79.3	TRUE	NIT2_HUMAN_LALIQLQISSIK_	0.132294	862211	0.470431	0.398382	0.211013	0.25	0.327504	0.0109168	0.0602145	188	0.836498	0.0526316	1	0.857966	900	0.857966	0.857966	0.857966	0.857966	0.857966
_EAGGPLPPSPLPHSSPPTAA_	_EAGGPLPPSPLPHSSPPTAA_	EAGGPLPPSPLPHSSPPTAA	5 / 0	Q14160	0.798096	0.798096	0.000229096	10	Q14160	SCRIB	Protein scribble homolog	SCRIB_HUMAN	1	73.8805	1.7388	5	0	NA	NA	NA	1	0.091	YES	33.3	TRUE	SCRIB_HUMAN_EAGGPLPPSPLPHSSPPTAA_	0.508006	0.102497	0.0531903	0.0903238	0.0909995	0.25	1.27417	0.0424722	0.0818708	1149	0.351266	0.0526316	0.909	0.85786	901	2.34822	0.78274	0.820991	0.778288	0.85786
_SDDIFWLK_	_SDDIFWLK_	SDDIFWLK	4 / 0	Q9NNW7	-0.827065	0.827065	0.00314917	10	Q9NNW7	TXNRD2	Thioredoxin reductase 2, mitochondrial	TRXR2_HUMAN	1	-43.6325	0.563675	4	0	NA	NA	NA	1	0	YES	27.7	TRUE	TRXR2_HUMAN_SDDIFWLK_	0.458431	3729.34	0.0642072	0.100782	0.0625451	0.25	1.19242	0.0397472	-0.0848425	2156	0.292194	0.000330579	1	0.857837	902	0.857837	0.857837	0.857837	0.857837	0.857837
_SLLC[+C2+H3+N+O]DPNPDDPLVPEIAR_	_SLLC[+C2+H3+N+O]DPNPDDPLVPEIAR_	SLLCDPNPDDPLVPEIAR	4 / 0	P61077	-1.75666	1.75666	0.00141151	28	P61077	UBE2D3	Ubiquitin-conjugating enzyme E2 D3	UB2D3_HUMAN	1	-70.4068	0.295932	4	0	NA	NA	NA	2	0	YES	65.3	FALSE	UB2D3_HUMAN_SLLC[+C2+H3+N+O]DPNPDDPLVPEIAR_	0.281745	1.63707e+28	0.118237	0.148685	0.0712579	0.5	0.927247	0.0309082	-0.180203	1744	0.688819	0.0526316	1	0.857807	903	1.68298	0.84149	0.84149	0.841332	0.857807
_MSVEESTPISR_	_MSVEESTPISR_	MSVEESTPISR	6 / 0	Q04637	-1.0403	1.0403	1.61342e-06	20	Q04637	EIF4G1	Eukaryotic translation initiation factor 4 gamma 1	IF4G1_HUMAN	1	-51.3774	0.486226	6	0	NA	NA	NA	1	0.364	YES	46.5	TRUE	IF4G1_HUMAN_MSVEESTPISR_	0.519725	2316.41	0.00273067	0.017227	0.144806	0.25	2.56373	0.0854577	-0.106717	454	0.490506	0.000330579	0.636	0.857747	904	3.36769	0.673539	0.705174	0.661653	0.857747
_M[+O]LAEDELR_	_M[+O]LAEDELR_	MLAEDELR	5 / 0	P84077	0.823135	0.823135	5.87928e-05	20	P84077	ARF1	ADP-ribosylation factor 1	ARF1_HUMAN	1	76.9247	1.76925	5	0	NA	NA	NA	3	0	NO	80.1	FALSE	ARF1_HUMAN_M[+O]LAEDELR_	0.0410341	-239921	0.823549	0.565885	0.105767	0.75	0.0843105	0.00281035	0.0844394	854	0.844937	0.210526	1	0.85673	905	7.23722	0.904652	0.854077	0.892996	1.2422
_C[+C2+H3+N+O]PEALFQPSFLGMESC[+C2+H3+N+O]G_	_C[+C2+H3+N+O]PEALFQPSFLGMESC[+C2+H3+N+O]G_	CPEALFQPSFLGMESCG	4 / 0	P63261	-0.462098	0.462098	4.89705e-07	36	P63261	ACTG1	Actin, cytoplasmic 2	ACTG_HUMAN	1	-27.407	0.72593	4	0	NA	NA	NA	1	0.818	YES	92.3	FALSE	ACTG_HUMAN_C[+C2+H3+N+O]PEALFQPSFLGMESC[+C2+H3+N+O]G_	0.293569	42568.3	0.102939	0.135871	0.157752	0.25	0.987418	0.0329139	-0.0474032	368	0.973629	0.842105	0.182	0.856141	906	18.6909	0.623028	0.726332	0.521422	1.21047
_EYIDGALSGHLGEVLIR_	_EYIDGALSGHLGEVLIR_	EYIDGALSGHLGEVLIR	6 / 0	P62306	-0.68361	0.68361	0.000105718	30	P62306	SNRPF	Small nuclear ribonucleoprotein F	RUXF_HUMAN	1	-37.7395	0.622605	6	0	NA	NA	NA	1	0	YES	75.6	TRUE	RUXF_HUMAN_EYIDGALSGHLGEVLIR_	0.299539	9.92507e+07	0.0958085	0.129582	0.0993963	0.25	1.0186	0.0339532	-0.0701265	969	0.797468	0.000330579	1	0.855711	907	2.92456	0.974853	0.875815	0.96338	1.19303
_LSAIYGGTY_	_LSAIYGGTY_	LSAIYGGTY	6 / 0	P31150	-0.46869	0.46869	0.00292459	20	P31150	GDI1	Rab GDP dissociation inhibitor alpha	GDIA_HUMAN	1	-27.738	0.72262	6	0	NA	NA	NA	2	0.091	YES	75.8	FALSE	GDIA_HUMAN_LSAIYGGTY_	0.395984	1.54935e+10	0.0248644	0.0596236	0.0633484	0.5	1.60442	0.0534807	-0.0480794	2108	0.799578	0.000330579	0.909	0.855631	908	3.52194	0.880485	0.873615	0.864745	1.12063
_KPEGKPDQK_	_KPEGKPDQK_	KPEGKPDQK	3 / 0	P43243	-0.907775	0.907775	0.00914167	15	P43243	MATR3	Matrin-3	MATR3_HUMAN	1	-46.6994	0.533006	3	0	NA	NA	NA	1	0.182	NO	49.7	TRUE	MATR3_HUMAN_KPEGKPDQK_	0.540852	1.49525e+07	0.0138022	0.0426219	0.0509744	0.25	1.86005	0.0620018	-0.093122	2942	0.524262	0.0526316	0.818	0.855423	909	0.855423	0.855423	0.855423	0.855423	0.855423
_DGTVLC[+C2+H3+N+O]ELINALYPEGQAPVKK_	_DGTVLC[+C2+H3+N+O]ELINALYPEGQAPVKK_	DGTVLCELINALYPEGQAPVKK	5 / 0	P37802	0.471816	0.471816	6.52404e-05	28	P37802	TAGLN2	Transgelin-2	TAGL2_HUMAN	1	38.6854	1.38685	5	0	NA	NA	NA	1	0.273	NO	85.4	TRUE	TAGL2_HUMAN_DGTVLC[+C2+H3+N+O]ELINALYPEGQAPVKK_	0.427243	122619	0.0147319	0.0442179	0.104637	0.25	1.83174	0.061058	0.0484001	880	0.900844	0.105263	0.727	0.855413	910	2.01542	0.671808	0.60764	0.659707	0.855413
_WLAIDANAR_	_WLAIDANAR_	WLAIDANAR	6 / 0	Q14974	-0.593103	0.593103	1.36974e-11	28	Q14974	KPNB1	Importin subunit beta-1	IMB1_HUMAN	1	-33.7085	0.662915	6	0	NA	NA	NA	1	0.364	NO	73.1	TRUE	IMB1_HUMAN_WLAIDANAR_	0.312243	1.97967e+08	0.0818873	0.116981	0.271584	0.25	1.08678	0.0362261	-0.0608421	84	0.771097	0.210526	0.636	0.855315	911	8.92061	0.594708	0.600562	0.584761	0.855315
_ALAPLLLAFVTKPNSALESC[+C2+H3+N+O]_	_ALAPLLLAFVTKPNSALESC[+C2+H3+N+O]_	ALAPLLLAFVTKPNSALESC	4 / 0	P46060	-0.584765	0.584765	5.31564e-07	36	P46060	RANGAP1	Ran GTPase-activating protein 1	RAGP1_HUMAN	1	-33.3242	0.666758	4	0	NA	NA	NA	1	0.091	YES	58.9	TRUE	RAGP1_HUMAN_ALAPLLLAFVTKPNSALESC[+C2+H3+N+O]_	0.290609	53399.4	0.10662	0.139102	0.156861	0.25	0.972159	0.0324053	-0.0599867	374	0.621308	0.0526316	0.909	0.855257	912	2.64016	0.880054	0.855257	0.868197	1.06937
_EKPGPEDK_	_EKPGPEDK_	EKPGPEDK	3 / 0	P15328	-1.08254	1.08254	0.00854146	15	P15328	FOLR1	Folate receptor alpha	FOLR1_HUMAN	1	-52.7802	0.472198	3	0	NA	NA	NA	1	0.273	NO	40.5	TRUE	FOLR1_HUMAN_EKPGPEDK_	0.513775	9.49327e+33	0.0051655	0.025798	0.0517117	0.25	2.28689	0.0762296	-0.111049	2899	0.427215	0.0526316	0.727	0.855229	913	3.00869	0.752172	0.819586	0.737255	0.855229
_YGIVDYM[+O]IEQSGPPSK_	_YGIVDYM[+O]IEQSGPPSK_	YGIVDYMIEQSGPPSK	4 / 0	P13667	0.613428	0.613428	0.00467295	5	P13667	PDIA4	Protein disulfide-isomerase A4	PDIA4_HUMAN	1	52.989	1.52989	4	0	NA	NA	NA	1	0	NO	62	TRUE	PDIA4_HUMAN_YGIVDYM[+O]IEQSGPPSK_	0.574686	107.297	0.0644152	0.101001	0.0582602	0.25	1.19101	0.0397004	0.062927	2424	0.654008	0.000330579	1	0.855095	914	1.62588	0.81294	0.81294	0.811846	0.855095
_VIANPVNSTIPITAEVFKK_	_VIANPVNSTIPITAEVFKK_	VIANPVNSTIPITAEVFKK	4 / 0	P40926	-0.744278	0.744278	0.000416472	38	P40926	MDH2	Malate dehydrogenase, mitochondrial	MDHM_HUMAN	1	-40.3034	0.596966	4	0	NA	NA	NA	1	0	YES	72.8	TRUE	MDHM_HUMAN_VIANPVNSTIPITAEVFKK_	0.266033	0.610099	0.141101	0.168961	0.0845104	0.25	0.85047	0.028349	-0.07635	1313	0.767932	0.0526316	1	0.855069	915	4.48124	0.896249	0.855069	0.887623	1.13763
_AIGMEDSPDLLAAR_	_AIGMEDSPDLLAAR_	AIGMEDSPDLLAAR	6 / 0	P08243	-0.544841	0.544841	5.90135e-08	28	P08243	ASNS	Asparagine synthetase [glutamine-hydrolyzing]	ASNS_HUMAN	1	-31.4533	0.685467	6	0	NA	NA	NA	1	0	YES	57.2	TRUE	ASNS_HUMAN_AIGMEDSPDLLAAR_	0.164399	-150100	0.368588	0.33427	0.180726	0.25	0.433459	0.0144486	-0.0558912	262	0.603376	0.0526316	1	0.85461	916	1.60357	0.801787	0.801787	0.800045	0.85461
_GRPTEDEDEKEK_	_GRPTEDEDEKEK_	GRPTEDEDEKEK	5 / 0	O15355	0.634192	0.634192	0.000154495	40	O15355	PPM1G	Protein phosphatase 1G	PPM1G_HUMAN	1	55.2068	1.55207	5	0	NA	NA	NA	1	0.091	YES	43.6	TRUE	PPM1G_HUMAN_GRPTEDEDEKEK_	0.348524	0.0534798	0.0590937	0.095443	0.0952771	0.25	1.22846	0.0409486	0.065057	1049	0.459916	0.0526316	0.909	0.854083	917	0.854083	0.854083	0.854083	0.854083	0.854083
_DFEQEMATAASSSSLEK_	_DFEQEMATAASSSSLEK_	DFEQEMATAASSSSLEK	4 / 0	P63261	-2.32584	2.32584	3.37378e-05	30	P63261	ACTG1	Actin, cytoplasmic 2	ACTG_HUMAN	1	-80.0542	0.199458	4	0	NA	NA	NA	2	0.818	YES	92.3	FALSE	ACTG_HUMAN_DFEQEMATAASSSSLEK_	0.338009	1.62594e+19	0.0677179	0.104181	0.111797	0.5	1.1693	0.0389766	-0.238591	772	0.973629	0.842105	0.182	0.853968	918	18.6909	0.623028	0.726332	0.521422	1.21047
_LEAIENNK_	_LEAIENNK_	LEAIENNK	6 / 0	Q8WU90	3.58538	3.58538	0.00227775	10	Q8WU90	ZC3H15	Zinc finger CCCH domain-containing protein 15	ZC3HF_HUMAN	1	1100.35	12.0035	6	0	NA	NA	NA	1	0.182	YES	43.7	TRUE	ZC3HF_HUMAN_LEAIENNK_	0.799353	431.37	0.00973072	0.0356602	0.0660624	0.25	2.01185	0.0670618	0.367798	1967	0.46097	0.000330579	0.818	0.853928	919	1.4377	0.718848	0.718848	0.706042	0.853928
_VDFPQDQLTAL_	_VDFPQDQLTAL_	VDFPQDQLTAL	6 / 0	P40926	-0.656306	0.656306	0.00138643	15	P40926	MDH2	Malate dehydrogenase, mitochondrial	MDHM_HUMAN	1	-36.5499	0.634501	6	0	NA	NA	NA	2	0	YES	72.8	TRUE	MDHM_HUMAN_VDFPQDQLTAL_	0.341761	2.09863e+58	0.0750734	0.111748	0.0714526	0.5	1.12451	0.0374838	-0.0673256	1738	0.767932	0.000330579	1	0.853744	920	4.48124	0.896249	0.855069	0.887623	1.13763
_MPGGPKPGGGPGLSTPGGHPKPPHR_	_MPGGPKPGGGPGLSTPGGHPKPPHR_	MPGGPKPGGGPGLSTPGGHPKPPHR	6 / 0	P23246	-0.599554	0.599554	2.56152e-15	60	P23246	SFPQ	Splicing factor, proline- and glutamine-rich	SFPQ_HUMAN	1	-34.0042	0.659958	6	0	NA	NA	NA	1	0.182	NO	63.5	TRUE	SFPQ_HUMAN_MPGGPKPGGGPGLSTPGGHPKPPHR_	0.113118	0.057514	0.53762	0.434158	0.364788	0.25	0.269525	0.00898417	-0.0615038	37	0.669831	0.105263	0.818	0.853719	921	2.50173	0.833909	0.853719	0.81869	1.01435
_EALPPQTPDESLGPSDLELR_	_EALPPQTPDESLGPSDLELR_	EALPPQTPDESLGPSDLELR	6 / 0	Q9H0A0	-0.663474	0.663474	0.00428675	5	Q9H0A0	NAT10	RNA cytidine acetyltransferase	NAT10_HUMAN	1	-36.8644	0.631356	6	0	NA	NA	NA	1	0.182	YES	46.5	TRUE	NAT10_HUMAN_EALPPQTPDESLGPSDLELR_	0.803109	3886.86	0.00914385	0.0346498	0.0591968	0.25	2.03887	0.0679624	-0.0680609	2360	0.490506	0.000330579	0.818	0.853582	922	1.79	0.895	0.895	0.894041	0.936417
_SQILQGEDIVR_	_SQILQGEDIVR_	SQILQGEDIVR	6 / 0	Q9BZZ5	-0.582177	0.582177	1.5898e-05	20	Q9BZZ5	API5	Apoptosis inhibitor 5	API5_HUMAN	1	-33.2045	0.667955	6	0	NA	NA	NA	1	0.182	YES	51.5	TRUE	API5_HUMAN_SQILQGEDIVR_	0.419713	4.22492e+18	0.0167838	0.047592	0.119966	0.25	1.77511	0.0591703	-0.0597212	676	0.543249	0.000330579	0.818	0.85324	923	1.49422	0.747109	0.747109	0.739533	0.85324
_RELSEVK_	_RELSEVK_	RELSEVK	6 / 0	Q99962	-0.55261	0.55261	0.00304367	5	Q99962	SH3GL2	Endophilin-A1	SH3G2_HUMAN	1	-31.8215	0.681785	6	0	NA	NA	NA	1	0	YES	16.8	TRUE	SH3G2_HUMAN_RELSEVK_	0.402669	45015.5	0.0703312	0.106889	0.0629151	0.25	1.15285	0.0384284	-0.0566882	2138	0.177215	0.000330579	1	0.852586	924	0.852586	0.852586	0.852586	0.852586	0.852586
_GAYLAQPLLR_	_GAYLAQPLLR_	GAYLAQPLLR	6 / 0	P28070	-0.903636	0.903636	0.000110111	24	P28070	PSMB4	Proteasome subunit beta type-4	PSB4_HUMAN	1	-46.5462	0.534538	6	0	NA	NA	NA	2	0	YES	55.3	TRUE	PSB4_HUMAN_GAYLAQPLLR_	0.295496	2726550783167650	0.100595	0.133936	0.0989542	0.5	0.997424	0.0332475	-0.0926974	977	0.583333	0.000330579	1	0.852521	925	5.41645	0.902742	0.85011	0.888057	1.24781
_M[+O]LEVFHAIK_	_M[+O]LEVFHAIK_	MLEVFHAIK	6 / 0	P53618	0.680817	0.680817	0.000458496	20	P53618	COPB1	Coatomer subunit beta	COPB_HUMAN	1	60.3048	1.60305	6	0	NA	NA	NA	1	0.091	NO	58.3	TRUE	COPB_HUMAN_M[+O]LEVFHAIK_	0.379762	1.42519e+08	0.032046	0.068299	0.0834666	0.25	1.49423	0.0498075	0.06984	1354	0.614979	0.000330579	0.909	0.852354	926	2.93244	0.977479	0.910847	0.968254	1.16924
_TVTAM[+O]DVVYALK_	_TVTAM[+O]DVVYALK_	TVTAMDVVYALK	6 / 0	P62805	0.482038	0.482038	0.00475598	20	P62805	HIST1H4A	Histone H4	H4_HUMAN	1	39.6716	1.39672	6	0	NA	NA	NA	1	0.091	NO	56.3	TRUE	H4_HUMAN_TVTAM[+O]DVVYALK_	0.395745	0.98741	0.0249597	0.059699	0.058069	0.25	1.60276	0.0534254	0.0494488	2439	0.593882	0.000330579	0.909	0.852262	927	1.59313	0.796563	0.796563	0.794613	0.852262
_AIGTHEDDKYR_	_AIGTHEDDKYR_	AIGTHEDDKYR	4 / 0	P12268	-0.551607	0.551607	3.64067e-08	44	P12268	IMPDH2	Inosine-5'-monophosphate dehydrogenase 2	IMDH2_HUMAN	1	-31.774	0.68226	4	0	NA	NA	NA	1	0.455	YES	74.7	TRUE	IMDH2_HUMAN_AIGTHEDDKYR_	0.486338	0.0469127	0.00476779	0.0246926	0.18597	0.25	2.32168	0.0773894	-0.0565852	248.5	0.787975	0.105263	0.545	0.852207	928	4.47284	0.638977	0.684495	0.626299	0.852207
_WDLSAQ_	_WDLSAQ_	WDLSAQ	6 / 0	P52888	-0.513924	0.513924	7.06424e-06	20	P52888	THOP1	Thimet oligopeptidase	THOP1_HUMAN	1	-29.9685	0.700315	6	0	NA	NA	NA	1	0	YES	50.1	TRUE	THOP1_HUMAN_WDLSAQ_	0.269341	1.98794e+95	0.136037	0.164893	0.128773	0.25	0.866343	0.0288781	-0.0527197	593	0.528481	0.000330579	1	0.852124	929	3.245	1.08167	0.962528	1.05468	1.43035
_RNDFQLIGIQDGYLSLL_	_RNDFQLIGIQDGYLSLL_	RNDFQLIGIQDGYLSLL	5 / 0	P63241	0.95152	0.95152	6.78555e-08	20	P63241	EIF5A	Eukaryotic translation initiation factor 5A-1	IF5A1_HUMAN	1	93.3909	1.93391	5	0	NA	NA	NA	1	0.273	YES	83.8	FALSE	IF5A1_HUMAN_RNDFQLIGIQDGYLSLL_	0.411648	90.9475	0.0192402	0.0513713	0.17921	0.25	1.71579	0.057193	0.0976094	270	0.883966	0.0526316	0.727	0.852062	930	2.56009	0.853363	0.852062	0.846323	0.987808
_QDLPNAM[+O]NAAEITDK_	_QDLPNAM[+O]NAAEITDK_	QDLPNAMNAAEITDK	6 / 0	P84077	0.508367	0.508367	0.00422635	20	P84077	ARF1	ADP-ribosylation factor 1	ARF1_HUMAN	1	42.2439	1.42244	6	0	NA	NA	NA	1	0	NO	80.1	FALSE	ARF1_HUMAN_QDLPNAM[+O]NAAEITDK_	0.325342	8.88195e+08	0.06922	0.105885	0.0593509	0.25	1.15977	0.0386589	0.0521496	2351	0.844937	0.000330579	1	0.851423	931	7.23722	0.904652	0.854077	0.892996	1.2422
_MKETIMNQEK_	_MKETIMNQEK_	MKETIMNQEK	6 / 0	P20290	-1.04412	1.04412	0.00066566	18	P20290	BTF3	Transcription factor BTF3	BTF3_HUMAN	1	-51.5061	0.484939	6	0	NA	NA	NA	1	0.091	NO	73.3	TRUE	BTF3_HUMAN_MKETIMNQEK_	0.407466	195.996	0.0313821	0.0676584	0.0794187	0.25	1.50332	0.0501106	-0.107109	1479	0.773207	0.000330579	0.909	0.851205	932	3.96507	0.793014	0.82635	0.790376	0.851205
_LLEPLVTQVTTLVNTNSK_	_LLEPLVTQVTTLVNTNSK_	LLEPLVTQVTTLVNTNSK	4 / 0	P35221	0.517993	0.517993	0.00583619	35	P35221	CTNNA1	Catenin alpha-1	CTNA1_HUMAN	1	43.1962	1.43196	4	0	NA	NA	NA	1	0	NO	51.8	TRUE	CTNA1_HUMAN_LLEPLVTQVTTLVNTNSK_	0.327604	175873	0.0671967	0.103804	0.0558468	0.25	1.17265	0.0390884	0.0531371	2602	0.546414	0.000330579	1	0.851122	933	0.851122	0.851122	0.851122	0.851122	0.851122
_ISGGSVVEMQGDEMTR_	_ISGGSVVEMQGDEMTR_	ISGGSVVEMQGDEMTR	6 / 0	O75874	-0.505667	0.505667	6.30147e-05	24	O75874	IDH1	Isocitrate dehydrogenase [NADP] cytoplasmic	IDHC_HUMAN	1	-29.5666	0.704334	6	0	NA	NA	NA	1	0.364	NO	80.9	TRUE	IDHC_HUMAN_ISGGSVVEMQGDEMTR_	0.524402	1846.39	0.00206339	0.0141575	0.105014	0.25	2.68542	0.089514	-0.0518727	870	0.853376	0.000330579	0.636	0.850915	934	1.49378	0.746888	0.746888	0.739607	0.850915
_AEAAQLESSKR_	_AEAAQLESSKR_	AEAAQLESSKR	4 / 0	P22102	-0.487871	0.487871	0.000128653	7	P22102	GART	Trifunctional purine biosynthetic protein adenosine-3	PUR2_HUMAN	1	-28.6923	0.713077	4	0	NA	NA	NA	1	0	YES	64.6	TRUE	PUR2_HUMAN_AEAAQLESSKR_	0.294928	753.662	0.171888	0.194433	0.0972645	0.25	0.764754	0.0254918	-0.0500471	1008	0.681435	0.0526316	1	0.850799	935	4.66573	0.933145	0.954752	0.921981	1.15473
_DAAHLVNQDDPNVLEIW_	_DAAHLVNQDDPNVLEIW_	DAAHLVNQDDPNVLEIW	6 / 0	P49588	-0.841429	0.841429	6.39981e-06	15	P49588	AARS	Alanine--tRNA ligase, cytoplasmic	SYAC_HUMAN	1	-44.1909	0.558091	6	0	NA	NA	NA	1	0.455	YES	75.5	TRUE	SYAC_HUMAN_DAAHLVNQDDPNVLEIW_	0.579656	10498.3	0.000982643	0.00888154	0.129846	0.25	3.0076	0.100253	-0.0863159	583	0.796414	0.000330579	0.545	0.850575	936	4.49193	0.641704	0.656308	0.625172	0.850575
_LYIGLA_	_LYIGLA_	LYIGLA	4 / 0	P49720	-2.52182	2.52182	0.000182719	10	P49720	PSMB3	Proteasome subunit beta type-3	PSB3_HUMAN	1	-82.5877	0.174123	4	0	NA	NA	NA	2	0	YES	52.7	TRUE	PSB3_HUMAN_LYIGLA_	0.0583746	-81658.4	0.812365	0.561898	0.0934554	0.5	0.0902489	0.0030083	-0.258695	1088	0.555907	0.210526	1	0.850232	937	6.42412	0.803015	0.801497	0.798989	0.920453
_FSDSTSAVK_	_FSDSTSAVK_	FSDSTSAVK	4 / 0	P46821	0.528341	0.528341	0.00575082	5	P46821	MAP1B	Microtubule-associated protein 1B	MAP1B_HUMAN	1	44.227	1.44227	4	0	NA	NA	NA	1	0	YES	12.5	TRUE	MAP1B_HUMAN_FSDSTSAVK_	0.542539	15.3254	0.0683752	0.10502	0.0560068	0.25	1.1651	0.0388367	0.0541986	2586	0.131857	0.000330579	1	0.850173	938	0.850173	0.850173	0.850173	0.850173	0.850173
_EHPWEVMPDLY_	_EHPWEVMPDLY_	EHPWEVMPDLY	6 / 0	P08865	-0.549121	0.549121	2.40454e-07	20	P08865	RPSA	40S ribosomal protein SA	RSSA_HUMAN	1	-31.6564	0.683436	6	0	NA	NA	NA	1	0.091	YES	72.2	TRUE	RSSA_HUMAN_EHPWEVMPDLY_	0.229468	3609.05	0.214322	0.227393	0.165474	0.25	0.668934	0.0222978	-0.0563303	331	0.761603	0.105263	0.909	0.850103	939	3.41889	0.854723	0.900096	0.843302	0.979261
_VLVALASEELAK_	_VLVALASEELAK_	VLVALASEELAK	5 / 0	A0FGR8	0.629413	0.629413	6.94815e-06	20	A0FGR8	ESYT2	Extended synaptotagmin-2	ESYT2_HUMAN	1	54.6935	1.54694	5	0	NA	NA	NA	4	0	NO	28.8	TRUE	ESYT2_HUMAN_VLVALASEELAK_	0.214594	255113	0.238226	0.247849	0.128953	1	0.623011	0.020767	0.0645668	591	0.303797	0.0526316	1	0.85004	940	0.85004	0.85004	0.85004	0.85004	0.85004
_M[+O]IKPFFHSLSEK_	_M[+O]IKPFFHSLSEK_	MIKPFFHSLSEK	6 / 0	P10599	0.614428	0.614428	2.15605e-18	72	P10599	TXN	Thioredoxin	THIO_HUMAN	1	53.095	1.53095	6	0	NA	NA	NA	2	0.273	NO	89.5	TRUE	THIO_HUMAN_M[+O]IKPFFHSLSEK_	0.0541534	700158	0.768478	0.543133	0.441659	0.5	0.114368	0.00381228	0.0630296	11.5	0.944093	0.157895	0.727	0.849968	941	3.10509	0.776273	0.841154	0.762033	0.882967
_WVVIGDENYGEGSSR_	_WVVIGDENYGEGSSR_	WVVIGDENYGEGSSR	6 / 0	Q99798	-0.73963	0.73963	0.000142605	20	Q99798	ACO2	Aconitate hydratase, mitochondrial	ACON_HUMAN	1	-40.1107	0.598893	6	0	NA	NA	NA	1	0	NO	50.9	TRUE	ACON_HUMAN_WVVIGDENYGEGSSR_	0.298694	4.72783e+59	0.102633	0.135784	0.0961467	0.25	0.988715	0.0329572	-0.0758732	1029.5	0.53692	0.000330579	1	0.849647	942	0.849647	0.849647	0.849647	0.849647	0.849647
_ALELNM[+O]LSLK_	_ALELNM[+O]LSLK_	ALELNMLSLK	6 / 0	Q9Y617	0.691367	0.691367	2.68782e-05	24	Q9Y617	PSAT1	Phosphoserine aminotransferase	SERC_HUMAN	1	61.4813	1.61481	6	0	NA	NA	NA	1	0.091	NO	71.9	TRUE	SERC_HUMAN_ALELNM[+O]LSLK_	0.356006	32225.5	0.0455209	0.0834776	0.114265	0.25	1.34179	0.0447263	0.0709222	744	0.758439	0.000330579	0.909	0.849586	943	7.51606	0.751606	0.744982	0.7487	0.849586
_LISSNLELHSLSTGR_	_LISSNLELHSLSTGR_	LISSNLELHSLSTGR	4 / 0	Q99436	-0.469859	0.469859	9.44007e-05	48	Q99436	PSMB7	Proteasome subunit beta type-7	PSB7_HUMAN	1	-27.7965	0.722035	4	0	NA	NA	NA	1	0	YES	69.7	TRUE	PSB7_HUMAN_LISSNLELHSLSTGR_	0.241512	3.37675e+23	0.182974	0.203064	0.100626	0.25	0.73761	0.024587	-0.0481994	950	0.735232	0.0526316	1	0.849044	944	1.61855	0.809277	0.809277	0.808299	0.849044
_KRPYEENR_	_KRPYEENR_	KRPYEENR	5 / 0	Q9BUJ2	0.529373	0.529373	0.00350645	44	Q9BUJ2	HNRNPUL1	Heterogeneous nuclear ribonucleoprotein U-like protein 1	HNRL1_HUMAN	1	44.3302	1.4433	5	0	NA	NA	NA	1	0.182	NO	44.4	TRUE	HNRL1_HUMAN_KRPYEENR_	0.447967	4.61659e+06	0.010137	0.0365113	0.0613783	0.25	1.99409	0.0664697	0.0543044	2233	0.468354	0.000330579	0.818	0.848687	945	2.91778	0.729445	0.72625	0.724242	0.848687
_TEALSVIELLLK_	_TEALSVIELLLK_	TEALSVIELLLK	5 / 0	Q5VYK3	-0.468794	0.468794	0.00347207	32	Q5VYK3	ECPAS	Proteasome adapter and scaffold protein ECM29	ECM29_HUMAN	1	-27.7432	0.722568	5	0	NA	NA	NA	1	0.182	NO	38.9	TRUE	ECM29_HUMAN_TEALSVIELLLK_	0.447602	13755.7	0.010206	0.0365469	0.0614853	0.25	1.99115	0.0663715	-0.0480901	2219	0.410338	0.000330579	0.818	0.848343	946	0.848343	0.848343	0.848343	0.848343	0.848343
_LNDTHPALAIPELMR_	_LNDTHPALAIPELMR_	LNDTHPALAIPELMR	4 / 0	P06737	-0.521734	0.521734	0.000627231	20	P06737	PYGL	Glycogen phosphorylase, liver form	PYGL_HUMAN	1	-30.3466	0.696534	4	0	NA	NA	NA	1	0	YES	53.2	TRUE	PYGL_HUMAN_LNDTHPALAIPELMR_	0.143235	-525493	0.434175	0.377193	0.0800643	0.25	0.362335	0.0120778	-0.0535208	1456	0.561181	0.157895	1	0.848238	947	4.60983	0.921966	0.924693	0.91394	1.05225
_AM[+O]GIMNSFVNDIFER_	_AM[+O]GIMNSFVNDIFER_	AMGIMNSFVNDIFER	5 / 0	P06899;P23527;P33778;Q16778	0.488904	0.488904	0.000676287	20	P06899;P23527;P33778;Q16778	HIST1H2BJ;HIST1H2BO;HIST1H2BB;HIST2H2BE	Histone H2B type 1-J;Histone H2B type 1-O;Histone H2B type 1-B;Histone H2B type 2-E	H2B1J_HUMAN;H2B1O_HUMAN;H2B1B_HUMAN;H2B2E_HUMAN	1	40.3379	1.40338	5	0	NA	NA	NA	2	0.091	NO	0.01	FALSE	H2B1J_HUMAN;H2B1O_HUMAN;H2B1B_HUMAN;H2B2E_HUMAN_AM[+O]GIMNSFVNDIFER_	0.341633	0.0389617	0.0556579	0.0926025	0.0792467	0.5	1.25447	0.0418158	0.0501531	1485	0.000105485	0.0526316	0.909	0.848149	948	0.848149	0.848149	0.848149	0.848149	0.848149
_AASILGKPADR_	_AASILGKPADR_	AASILGKPADR	4 / 0	P30046	-0.736199	0.736199	5.95743e-06	40	P30046	DDT	D-dopachrome decarboxylase	DOPD_HUMAN	1	-39.9681	0.600319	4	0	NA	NA	NA	1	0.091	YES	89	FALSE	DOPD_HUMAN_AASILGKPADR_	-0.256046	1.09587e+08	0.157216	0.183137	0.130624	0.25	0.803503	0.0267834	-0.0755213	576	0.938819	0.105263	0.909	0.847991	949	3.93487	0.786975	0.78044	0.783509	0.884945
_MADAIILAIAGGQELLAR_	_MADAIILAIAGGQELLAR_	MADAIILAIAGGQELLAR	4 / 0	O94979	0.52419	0.52419	0.000215086	20	O94979	SEC31A	Protein transport protein Sec31A	SC31A_HUMAN	1	43.8126	1.43813	4	0	NA	NA	NA	1	0	NO	45.2	TRUE	SC31A_HUMAN_MADAIILAIAGGQELLAR_	-0.0455421	3.51318e+42	0.82886	0.567997	0.0916847	0.25	0.081519	0.0027173	0.0537728	1129	0.476793	0.210526	1	0.847972	950	4.22305	0.844609	0.847972	0.840413	0.970461
_TSGQQNNIGMVVIR_	_TSGQQNNIGMVVIR_	TSGQQNNIGMVVIR	6 / 0	P62308	-0.528921	0.528921	1.78258e-07	28	P62308	SNRPG	Small nuclear ribonucleoprotein G	RUXG_HUMAN	1	-30.6927	0.693073	6	0	NA	NA	NA	1	0	YES	65.8	TRUE	RUXG_HUMAN_TSGQQNNIGMVVIR_	0.165287	-267760	0.365972	0.33232	0.168724	0.25	0.436552	0.0145517	-0.0542581	317	0.694093	0.0526316	1	0.847902	951	3.22156	0.80539	0.807371	0.80472	0.847902
_EAPSLATGYGAYLAQPLLR_	_EAPSLATGYGAYLAQPLLR_	EAPSLATGYGAYLAQPLLR	5 / 0	P28070	0.877283	0.877283	0.000307689	10	P28070	PSMB4	Proteasome subunit beta type-4	PSB4_HUMAN	1	83.6913	1.83691	5	0	NA	NA	NA	3	0	YES	55.3	TRUE	PSB4_HUMAN_EAPSLATGYGAYLAQPLLR_	0.298325	-64788.8	0.472942	0.399787	0.0877972	0.75	0.325192	0.0108397	0.089994	1218	0.583333	0.157895	1	0.8477	952	5.41645	0.902742	0.85011	0.888057	1.24781
_MIPDELAPTYSLDTR_	_MIPDELAPTYSLDTR_	MIPDELAPTYSLDTR	6 / 0	O95834	-1.14085	1.14085	0.00013651	20	O95834	EML2	Echinoderm microtubule-associated protein-like 2	EMAL2_HUMAN	1	-54.6508	0.453492	6	0	NA	NA	NA	1	0.091	YES	52.9	TRUE	EMAL2_HUMAN_MIPDELAPTYSLDTR_	0.365809	29.447	0.0394963	0.0771858	0.0966209	0.25	1.40344	0.0467814	-0.117031	1023	0.558017	0.000330579	0.909	0.847622	953	1.49247	0.746235	0.746235	0.739316	0.847622
_LHGQLGHGDK_	_LHGQLGHGDK_	LHGQLGHGDK	6 / 0	Q8TD19	0.588917	0.588917	0.00407369	30	Q8TD19	NEK9	Serine/threonine-protein kinase Nek9	NEK9_HUMAN	1	50.4117	1.50412	6	0	NA	NA	NA	1	0	NO	40.2	TRUE	NEK9_HUMAN_LHGQLGHGDK_	0.330936	28.5697	0.0740493	0.11075	0.0597503	0.25	1.13048	0.0376826	0.0604126	2319.5	0.424051	0.000330579	1	0.847611	954	0.847611	0.847611	0.847611	0.847611	0.847611
_LINKPMVGPEAGGTK_	_LINKPMVGPEAGGTK_	LINKPMVGPEAGGTK	6 / 0	Q9H2G2	-1.09304	1.09304	4.11703e-05	25	Q9H2G2	SLK	STE20-like serine/threonine-protein kinase	SLK_HUMAN	1	-53.1227	0.468773	6	0	NA	NA	NA	1	0	NO	22.8	TRUE	SLK_HUMAN_LINKPMVGPEAGGTK_	0.283731	3.79493e+23	0.121909	0.152029	0.109635	0.25	0.913966	0.0304655	-0.112127	797	0.240506	0.000330579	1	0.847331	955	0.847331	0.847331	0.847331	0.847331	0.847331
_WETPYMHALAAAASSK_	_WETPYMHALAAAASSK_	WETPYMHALAAAASSK	4 / 0	Q14353	0.855867	0.855867	0.00269919	20	Q14353	GAMT	Guanidinoacetate N-methyltransferase	GAMT_HUMAN	1	80.9846	1.80985	4	0	NA	NA	NA	1	0	NO	51.7	TRUE	GAMT_HUMAN_WETPYMHALAAAASSK_	0.425936	83.7	0.077997	0.113725	0.0642192	0.25	1.10792	0.0369307	0.0877971	2066	0.545359	0.000330579	1	0.847149	956	1.66195	0.830976	0.830976	0.830819	0.847149
_GPIADVSIVYDQQSR_	_GPIADVSIVYDQQSR_	GPIADVSIVYDQQSR	4 / 0	P62995	0.528985	0.528985	0.0037118	5	P62995	TRA2B	Transformer-2 protein homolog beta	TRA2B_HUMAN	1	44.2914	1.44291	4	0	NA	NA	NA	1	0	YES	34.7	TRUE	TRA2B_HUMAN_GPIADVSIVYDQQSR_	0.442344	1283.34	0.0754116	0.111916	0.0607604	0.25	1.12256	0.0374187	0.0542647	2263	0.366034	0.000330579	1	0.847117	957	0.847117	0.847117	0.847117	0.847117	0.847117
_M[+C2+H2+O]EALILEPSLYTVK_	_M[+C2+H2+O]EALILEPSLYTVK_	MEALILEPSLYTVK	5 / 0	P61923	-0.587798	0.587798	9.6795e-05	32	P61923	COPZ1	Coatomer subunit zeta-1	COPZ1_HUMAN	1	-33.4642	0.665358	5	0	NA	NA	NA	1	0.091	NO	61.6	TRUE	COPZ1_HUMAN_M[+C2+H2+O]EALILEPSLYTVK_	0.324278	296.803	0.0701886	0.106759	0.100354	0.25	1.15373	0.0384578	-0.0602978	955	0.649789	0.0526316	0.909	0.846768	958	1.6002	0.800098	0.800098	0.798735	0.846768
_DKKDEEEDMSLD_	_DKKDEEEDMSLD_	DKKDEEEDMSLD	6 / 0	Q16186	-0.499158	0.499158	9.63587e-06	20	Q16186	ADRM1	Proteasomal ubiquitin receptor ADRM1	ADRM1_HUMAN	1	-29.2481	0.707519	6	0	NA	NA	NA	1	0	NO	47.2	TRUE	ADRM1_HUMAN_DKKDEEEDMSLD_	0.264231	7.42993e+12	0.143915	0.171348	0.125403	0.25	0.841894	0.0280631	-0.051205	621	0.49789	0.000330579	1	0.846739	959	2.5026	0.834201	0.846739	0.832181	0.8976
_DSHGVAQVR_	_DSHGVAQVR_	DSHGVAQVR	5 / 0	P62277	-0.468293	0.468293	5.33344e-05	32	P62277	RPS13	40S ribosomal protein S13	RS13_HUMAN	1	-27.7181	0.722819	5	0	NA	NA	NA	1	0.273	NO	51.7	TRUE	RS13_HUMAN_DSHGVAQVR_	0.447276	4179.21	0.010268	0.0366991	0.106825	0.25	1.98851	0.0662838	-0.0480387	831	0.545359	0.0526316	0.727	0.846737	960	0.846737	0.846737	0.846737	0.846737	0.846737
_MGGEEKPIGAGEEK_	_MGGEEKPIGAGEEK_	MGGEEKPIGAGEEK	6 / 0	P26639	-1.51663	1.51663	5.76687e-08	30	P26639	TARS	Threonine--tRNA ligase, cytoplasmic	SYTC_HUMAN	1	-65.05	0.3495	6	0	NA	NA	NA	1	0.182	NO	66.8	TRUE	SYTC_HUMAN_MGGEEKPIGAGEEK_	0.251011	-120331	0.165825	0.190091	0.180976	0.25	0.78035	0.0260117	-0.15558	259	0.704641	0.157895	0.818	0.846727	961	5.23192	0.747418	0.727275	0.743467	0.846727
_VIKDFM[+O]IQGGDFTR_	_VIKDFM[+O]IQGGDFTR_	VIKDFMIQGGDFTR	6 / 0	P23284	1.11811	1.11811	2.71499e-06	20	P23284	PPIB	Peptidyl-prolyl cis-trans isomerase B	PPIB_HUMAN	1	117.062	2.17062	6	0	NA	NA	NA	1	0.091	NO	60.2	TRUE	PPIB_HUMAN_VIKDFM[+O]IQGGDFTR_	0.345688	55.8372	0.0613297	0.0978087	0.139156	0.25	1.21233	0.040411	0.114698	503.5	0.635021	0.000330579	0.909	0.846484	962	0.846484	0.846484	0.846484	0.846484	0.846484
_LLDLPGIIEGAAQGK_	_LLDLPGIIEGAAQGK_	LLDLPGIIEGAAQGK	4 / 0	P55039	-0.502856	0.502856	0.00350595	20	P55039	DRG2	Developmentally-regulated GTP-binding protein 2	DRG2_HUMAN	1	-29.4292	0.705708	4	0	NA	NA	NA	1	0	YES	56	TRUE	DRG2_HUMAN_LLDLPGIIEGAAQGK_	0.317372	5.54442e+16	0.0767306	0.112786	0.0613799	0.25	1.11503	0.0371677	-0.0515843	2231	0.590717	0.000330579	1	0.846444	963	0.846444	0.846444	0.846444	0.846444	0.846444
_SDANVLTNELR_	_SDANVLTNELR_	SDANVLTNELR	6 / 0	P25789	-0.502265	0.502265	0.00476703	20	P25789	PSMA4	Proteasome subunit alpha type-4	PSA4_HUMAN	1	-29.4002	0.705998	6	0	NA	NA	NA	2	0	YES	73.6	TRUE	PSA4_HUMAN_SDANVLTNELR_	0.319561	1.7746e+12	0.0746081	0.111408	0.0580438	0.5	1.12721	0.0375738	-0.0515236	2440	0.776371	0.000330579	1	0.846145	964	2.69481	0.89827	0.897095	0.897239	0.951572
_IVDQANRPHC[+C2+H3+N+O]VPDYHK_	_IVDQANRPHC[+C2+H3+N+O]VPDYHK_	IVDQANRPHCVPDYHK	4 / 0	Q15942	-1.41954	1.41954	0.0025496	15	Q15942	ZYX	Zyxin	ZYX_HUMAN	1	-62.6168	0.373832	4	0	NA	NA	NA	1	0	YES	59.6	TRUE	ZYX_HUMAN_IVDQANRPHC[+C2+H3+N+O]VPDYHK_	0.390124	0.258233	0.080404	0.115566	0.0648382	0.25	1.09472	0.0364907	-0.14562	2034	0.628692	0.000330579	1	0.845691	965	0.845691	0.845691	0.845691	0.845691	0.845691
_FHFVDLAGSER_	_FHFVDLAGSER_	FHFVDLAGSER	5 / 0	Q7Z4S6	-0.720167	0.720167	0.00417558	25	Q7Z4S6	KIF21A	Kinesin-like protein KIF21A	KI21A_HUMAN	1	-39.2973	0.607027	5	0	NA	NA	NA	1	0	NO	14.6	FALSE	KI21A_HUMAN_FHFVDLAGSER_	0.317187	1.7224e+06	0.0769122	0.112876	0.0594821	0.25	1.114	0.0371335	-0.0738766	2339	0.154008	0.000330579	1	0.845173	966	0.845173	0.845173	0.845173	0.845173	0.845173
_EGIPPQQQR_	_EGIPPQQQR_	EGIPPQQQR	3 / 0	Q15843	0.688882	0.688882	0.00155844	20	Q15843	NEDD8	NEDD8	NEDD8_HUMAN	1	61.2034	1.61203	3	0	NA	NA	NA	1	0.182	NO	60.5	TRUE	NEDD8_HUMAN_EGIPPQQQR_	0.37673	0.397893	0.033559	0.0701927	0.0701828	0.25	1.47419	0.0491397	0.0706673	1792	0.638186	0.105263	0.818	0.845143	967	2.31266	0.770887	0.821078	0.765505	0.845143
_EASIYTGITLSEYFR_	_EASIYTGITLSEYFR_	EASIYTGITLSEYFR	3 / 0	P38606	-0.630703	0.630703	0.00383328	5	P38606	ATP6V1A	V-type proton ATPase catalytic subunit A	VATA_HUMAN	1	-35.4139	0.645861	3	0	NA	NA	NA	1	0.091	NO	65.2	TRUE	VATA_HUMAN_EASIYTGITLSEYFR_	0.499894	597672	0.0486358	0.0862682	0.0604107	0.25	1.31304	0.0437681	-0.0646992	2284	0.687764	0.0526316	0.909	0.845049	968	0.845049	0.845049	0.845049	0.845049	0.845049
_SSALASK_	_SSALASK_	SSALASK	5 / 0	P27708	0.461921	0.461921	0.00342387	20	P27708	CAD	CAD protein	PYR1_HUMAN	1	37.7375	1.37737	5	0	NA	NA	NA	1	0.182	NO	60.7	FALSE	PYR1_HUMAN_SSALASK_	0.444532	1.53413e+11	0.0108018	0.0374949	0.0616371	0.25	1.9665	0.0655501	0.0473851	2210	0.640295	0.000330579	0.818	0.845026	969	5.73275	0.818965	0.845026	0.809925	1.02389
_GMGLSMGTMIC[+C2+H3+N+O]GWDK_	_GMGLSMGTMIC[+C2+H3+N+O]GWDK_	GMGLSMGTMICGWDK	6 / 0	P28074	-0.611463	0.611463	0.000107928	15	P28074	PSMB5	Proteasome subunit beta type-5	PSB5_HUMAN	1	-34.5467	0.654533	6	0	NA	NA	NA	1	0	NO	60.5	TRUE	PSB5_HUMAN_GMGLSMGTMIC[+C2+H3+N+O]GWDK_	0.305018	-94307.8	0.114498	0.145329	0.0991717	0.25	0.941203	0.0313734	-0.0627255	970	0.638186	0.000330579	1	0.844876	970	0.844876	0.844876	0.844876	0.844876	0.844876
_MGVVEC[+C2+H3+N+O]AK_	_MGVVEC[+C2+H3+N+O]AK_	MGVVECAK	6 / 0	Q9UQ80	-0.686323	0.686323	1.7471e-06	20	Q9UQ80	PA2G4	Proliferation-associated protein 2G4	PA2G4_HUMAN	1	-37.8564	0.621436	6	0	NA	NA	NA	1	0.091	NO	83.8	TRUE	PA2G4_HUMAN_MGVVEC[+C2+H3+N+O]AK_	0.328618	0.500694	0.0663048	0.103104	0.143942	0.25	1.17846	0.0392818	-0.0704048	456	0.883966	0.000330579	0.909	0.844645	971	6.32896	0.904137	0.844645	0.89534	1.13009
_APGFLQPPPLRQPR_	_APGFLQPPPLRQPR_	APGFLQPPPLRQPR	6 / 0	Q9H074	0.465293	0.465293	0.00434544	20	Q9H074	PAIP1	Polyadenylate-binding protein-interacting protein 1	PAIP1_HUMAN	1	38.0598	1.3806	6	0	NA	NA	NA	1	0	NO	36.7	TRUE	PAIP1_HUMAN_APGFLQPPPLRQPR_	0.32189	9.28985	0.0774132	0.113258	0.0590491	0.25	1.11118	0.0370395	0.047731	2374	0.387131	0.000330579	1	0.844526	972	0.844526	0.844526	0.844526	0.844526	0.844526
_TIQRPVTMGDEGGLR_	_TIQRPVTMGDEGGLR_	TIQRPVTMGDEGGLR	4 / 0	Q14527	0.465141	0.465141	0.00166984	15	Q14527	HLTF	Helicase-like transcription factor	HLTF_HUMAN	1	38.0452	1.38045	4	0	NA	NA	NA	1	0	NO	37.3	TRUE	HLTF_HUMAN_TIQRPVTMGDEGGLR_	0.343014	5.20607e+06	0.0862529	0.121046	0.0694331	0.25	1.06423	0.0354742	0.0477153	1812	0.39346	0.000330579	1	0.844206	973	0.844206	0.844206	0.844206	0.844206	0.844206
_APLATGEDDDDEVPDLVENF_	_APLATGEDDDDEVPDLVENF_	APLATGEDDDDEVPDLVENF	4 / 0	P20290	0.49873	0.49873	0.00745385	20	P20290	BTF3	Transcription factor BTF3	BTF3_HUMAN	1	41.2969	1.41297	4	0	NA	NA	NA	1	0.091	YES	73.3	TRUE	BTF3_HUMAN_APLATGEDDDDEVPDLVENF_	0.390209	14.6721	0.0272516	0.0622512	0.0531905	0.25	1.56461	0.0521536	0.051161	2785	0.773207	0.000330579	0.909	0.844086	974	3.96507	0.793014	0.82635	0.790376	0.851205
_FGIQAQMVTTDFQK_	_FGIQAQMVTTDFQK_	FGIQAQMVTTDFQK	4 / 0	P49720	0.617451	0.617451	0.000568312	32	P49720	PSMB3	Proteasome subunit beta type-3	PSB3_HUMAN	1	53.4162	1.53416	4	0	NA	NA	NA	1	0	NO	52.7	TRUE	PSB3_HUMAN_FGIQAQMVTTDFQK_	0.0470813	-305951	0.798045	0.556292	0.0811353	0.25	0.0979724	0.00326575	0.0633398	1428	0.555907	0.210526	1	0.843975	975	6.42412	0.803015	0.801497	0.798989	0.920453
_SLPPGLAVK_	_SLPPGLAVK_	SLPPGLAVK	5 / 0	P63173	1.07327	1.07327	4.98904e-06	40	P63173	RPL38	60S ribosomal protein L38	RL38_HUMAN	1	110.42	2.1042	5	0	NA	NA	NA	1	0	YES	52.9	TRUE	RL38_HUMAN_SLPPGLAVK_	0.134404	1.19704e+06	0.463321	0.394537	0.13255	0.25	0.334118	0.0111373	0.110099	556	0.558017	0.105263	1	0.843886	976	1.73486	0.867429	0.867429	0.867109	0.890972
_LKQIEEQTIK_	_LKQIEEQTIK_	LKQIEEQTIK	5 / 0	P35241	-0.911861	0.911861	0.00431814	30	P35241	RDX	Radixin	RADI_HUMAN	1	-46.8501	0.531499	5	0	NA	NA	NA	1	0	NO	50.8	TRUE	RADI_HUMAN_LKQIEEQTIK_	0.315344	8147.23	0.0787384	0.114307	0.0591176	0.25	1.10381	0.0367938	-0.093541	2369	0.535865	0.000330579	1	0.843547	977	5.20152	0.86692	0.880196	0.861246	1.0052
_VPDGM[+O]VGFIIGR_	_VPDGM[+O]VGFIIGR_	VPDGMVGFIIGR	3 / 0	Q96AE4	-0.534354	0.534354	0.00383232	5	Q96AE4	FUBP1	Far upstream element-binding protein 1	FUBP1_HUMAN	1	-30.9532	0.690468	3	0	NA	NA	NA	2	0.091	NO	70.8	TRUE	FUBP1_HUMAN_VPDGM[+O]VGFIIGR_	0.330217	3946.43	0.143752	0.171262	0.0604135	0.5	0.842387	0.0280796	-0.0548155	2283	0.746835	0.157895	0.909	0.84328	978	5.11439	0.852398	0.822291	0.84294	1.04032
_EGM[+O]TKEEC[+C2+H3+N+O]LQFTAN_	_EGM[+O]TKEEC[+C2+H3+N+O]LQFTAN_	EGMTKEECLQFTAN	6 / 0	P28072	1.16409	1.16409	0.000444037	20	P28072	PSMB6	Proteasome subunit beta type-6	PSB6_HUMAN	1	124.092	2.24092	6	0	NA	NA	NA	1	0.182	YES	62.3	TRUE	PSB6_HUMAN_EGM[+O]TKEEC[+C2+H3+N+O]LQFTAN_	0.476346	0.281411	0.013891	0.0428113	0.0838145	0.25	1.85727	0.0619089	0.119416	1338	0.657173	0.000330579	0.818	0.843106	979	0.843106	0.843106	0.843106	0.843106	0.843106
_IPMSLGEPHAELDAK_	_IPMSLGEPHAELDAK_	IPMSLGEPHAELDAK	4 / 0	Q9NWS0	-0.927405	0.927405	0.00489923	5	Q9NWS0	PIH1D1	PIH1 domain-containing protein 1	PIHD1_HUMAN	1	-47.4197	0.525803	4	0	NA	NA	NA	1	0	NO	40.3	TRUE	PIHD1_HUMAN_IPMSLGEPHAELDAK_	0.424003	49.6218	0.0795033	0.114973	0.0577468	0.25	1.09961	0.0366538	-0.0951356	2467	0.425105	0.000330579	1	0.842152	980	0.842152	0.842152	0.842152	0.842152	0.842152
_FMDMLFPGSIALK_	_FMDMLFPGSIALK_	FMDMLFPGSIALK	6 / 0	Q15691	-0.573972	0.573972	1.79672e-05	24	Q15691	MAPRE1	Microtubule-associated protein RP/EB family member 1	MARE1_HUMAN	1	-32.8235	0.671765	6	0	NA	NA	NA	1	0.182	YES	71.6	TRUE	MARE1_HUMAN_FMDMLFPGSIALK_	0.409214	1008.34	0.0200374	0.0520306	0.118638	0.25	1.69816	0.0566053	-0.0588796	694	0.755274	0.000330579	0.818	0.841809	981	0.841809	0.841809	0.841809	0.841809	0.841809
_MILPVGAANFR_	_MILPVGAANFR_	MILPVGAANFR	6 / 0	P06733	-1.01917	1.01917	1.31824e-07	20	P06733	ENO1	Alpha-enolase	ENOA_HUMAN	1	-50.6601	0.493399	6	0	NA	NA	NA	1	0.909	YES	83.6	TRUE	ENOA_HUMAN_MILPVGAANFR_	0.441274	2336.84	0.0114659	0.0388393	0.172	0.25	1.94059	0.0646864	-0.104549	302	0.881857	0.684211	0.091	0.841793	982	11.6704	0.44886	0.496894	0.37494	0.841793
_VGVEAK_	_VGVEAK_	VGVEAK	5 / 0	P62266	0.577203	0.577203	0.00295179	24	P62266	RPS23	40S ribosomal protein S23	RS23_HUMAN	1	49.1954	1.49195	5	0	NA	NA	NA	1	0	NO	48.3	FALSE	RS23_HUMAN_VGVEAK_	0.309517	5.47734e+21	0.0847342	0.119326	0.0632479	0.25	1.07194	0.0357314	0.059211	2113	0.509494	0.000330579	1	0.841596	983	0.841596	0.841596	0.841596	0.841596	0.841596
_VTDGALVVVDC[+C2+H3+N+O]VSGVC[+C2+H3+N+O]VQ_	_VTDGALVVVDC[+C2+H3+N+O]VSGVC[+C2+H3+N+O]VQ_	VTDGALVVVDCVSGVCVQ	4 / 0	P13639	-1.04544	1.04544	0.00130283	30	P13639	EEF2	Elongation factor 2	EF2_HUMAN	1	-51.5502	0.484498	4	0	NA	NA	NA	2	0.545	YES	80	TRUE	EF2_HUMAN_VTDGALVVVDC[+C2+H3+N+O]VSGVC[+C2+H3+N+O]VQ_	0.0818878	-142165	0.655924	0.494043	0.0721278	0.5	0.183146	0.00610487	-0.107244	1717	0.843882	0.789474	0.455	0.84133	984	21.3718	0.736958	0.84133	0.663017	1.56642
_RLVTTGVLK_	_RLVTTGVLK_	RLVTTGVLK	6 / 0	P07305	0.646648	0.646648	0.00571914	5	P07305	H1F0	Histone H1.0	H10_HUMAN	1	56.5527	1.56553	6	0	NA	NA	NA	1	0	NO	37.1	TRUE	H10_HUMAN_RLVTTGVLK_	0.37304	115.138	0.0795697	0.114981	0.0560667	0.25	1.09925	0.0366418	0.0663349	2581	0.39135	0.000330579	1	0.841103	985	1.79331	0.896657	0.896657	0.894935	0.952212
_M[+O]KPLVVFVLGGPGAGK_	_M[+O]KPLVVFVLGGPGAGK_	MKPLVVFVLGGPGAGK	6 / 0	P30085	1.3498	1.3498	0.00133792	20	P30085	CMPK1	UMP-CMP kinase	KCY_HUMAN	1	154.876	2.54876	6	0	NA	NA	NA	1	0.091	NO	69.4	TRUE	KCY_HUMAN_M[+O]KPLVVFVLGGPGAGK_	0.400922	30.56	0.0344835	0.0713186	0.0718392	0.25	1.46239	0.0487463	0.138466	1728	0.732068	0.000330579	0.909	0.841039	986	1.60676	0.803378	0.803378	0.802494	0.841039
_VIFLQGGGC[+C2+H3+N+O]GQFSAVPLNLIGLK_	_VIFLQGGGC[+C2+H3+N+O]GQFSAVPLNLIGLK_	VIFLQGGGCGQFSAVPLNLIGLK	5 / 0	Q9Y617	0.620827	0.620827	0.000190693	10	Q9Y617	PSAT1	Phosphoserine aminotransferase	SERC_HUMAN	1	53.7757	1.53776	5	0	NA	NA	NA	1	0.091	NO	71.9	TRUE	SERC_HUMAN_VIFLQGGGC[+C2+H3+N+O]GQFSAVPLNLIGLK_	0.246435	364.519	0.206171	0.22178	0.0929916	0.25	0.685773	0.0228591	0.0636861	1100	0.758439	0.157895	0.909	0.840993	987	7.51606	0.751606	0.744982	0.7487	0.849586
_VLGVPIIVQAS_	_VLGVPIIVQAS_	VLGVPIIVQAS	3 / 0	Q14498	0.544555	0.544555	0.000238082	10	Q14498	RBM39	RNA-binding protein 39	RBM39_HUMAN	1	45.8571	1.45857	3	0	NA	NA	NA	1	0	YES	38.9	TRUE	RBM39_HUMAN_VLGVPIIVQAS_	0.220864	-5515.35	0.323278	0.305868	0.0905818	0.25	0.490424	0.0163475	0.0558619	1162	0.410338	0.105263	1	0.840548	988	2.59965	0.86655	0.840548	0.855623	1.04805
_MPEDESTPEKR_	_MPEDESTPEKR_	MPEDESTPEKR	4 / 0	P37235	0.629989	0.629989	0.00594999	10	P37235	HPCAL1	Hippocalcin-like protein 1	HPCL1_HUMAN	1	54.7553	1.54755	4	0	NA	NA	NA	1	0	NO	61.7	FALSE	HPCL1_HUMAN_MPEDESTPEKR_	0.45009	328.459	0.0802279	0.115566	0.0556371	0.25	1.09567	0.0365225	0.0646259	2620	0.650844	0.000330579	1	0.840352	989	0.840352	0.840352	0.840352	0.840352	0.840352
_TFFLEDDDKLEQIR_	_TFFLEDDDKLEQIR_	TFFLEDDDKLEQIR	6 / 0	P23381	-0.992819	0.992819	0.00998719	15	P23381	WARS	Tryptophan--tRNA ligase, cytoplasmic	SYWC_HUMAN	1	-49.7505	0.502495	6	0	NA	NA	NA	1	0.364	YES	74.5	TRUE	SYWC_HUMAN_TFFLEDDDKLEQIR_	0.573062	2.758e+20	0.00143527	0.0110062	0.0500139	0.25	2.84307	0.0947688	-0.101846	3024	0.785865	0.000330579	0.636	0.840014	990	7.38238	0.820265	0.780027	0.784424	1.19154
_MIAAVDTDSPR_	_MIAAVDTDSPR_	MIAAVDTDSPR	6 / 0	Q07812	-1.06573	1.06573	0.000360786	15	Q07812	BAX	Apoptosis regulator BAX	BAX_HUMAN	1	-52.227	0.47773	6	0	NA	NA	NA	1	0	NO	44.8	TRUE	BAX_HUMAN_MIAAVDTDSPR_	0.314929	2407.88	0.109597	0.141707	0.0860688	0.25	0.960201	0.0320067	-0.109326	1267	0.472574	0.000330579	1	0.839712	991	1.82284	0.91142	0.91142	0.908595	0.983128
_WLITLNK_	_WLITLNK_	WLITLNK	6 / 0	P06730	-0.642864	0.642864	3.18318e-07	20	P06730	EIF4E	Eukaryotic translation initiation factor 4E	IF4E_HUMAN	1	-35.956	0.64044	6	0	NA	NA	NA	1	0	NO	30.4	TRUE	IF4E_HUMAN_WLITLNK_	0.156599	2.18161e+20	0.40019	0.355219	0.162428	0.25	0.397734	0.0132578	-0.0659466	343	0.320675	0.0526316	1	0.838791	992	0.838791	0.838791	0.838791	0.838791	0.838791
_ILYSQC[+C2+H3+N+O]GDVMR_	_ILYSQC[+C2+H3+N+O]GDVMR_	ILYSQCGDVMR	5 / 0	P14649	0.593898	0.593898	0.00103231	15	P14649	MYL6B	Myosin light chain 6B	MYL6B_HUMAN	1	50.932	1.50932	5	0	NA	NA	NA	1	0	NO	35.1	FALSE	MYL6B_HUMAN_ILYSQC[+C2+H3+N+O]GDVMR_	0.25371	2.48077e+31	0.168449	0.192001	0.0746547	0.25	0.77353	0.0257843	0.0609236	1615	0.370253	0.0526316	1	0.83857	993	0.83857	0.83857	0.83857	0.83857	0.83857
_LTPLGYHLASLPVDVR_	_LTPLGYHLASLPVDVR_	LTPLGYHLASLPVDVR	6 / 0	Q6P158	0.76995	0.76995	0.00115555	25	Q6P158	DHX57	Putative ATP-dependent RNA helicase DHX57	DHX57_HUMAN	1	70.5211	1.70521	6	0	NA	NA	NA	1	0.091	NO	27.8	TRUE	DHX57_HUMAN_LTPLGYHLASLPVDVR_	0.383357	4944.54	0.0365138	0.0734965	0.0734303	0.25	1.43754	0.0479181	0.0789835	1661	0.293249	0.000330579	0.909	0.838549	994	0.838549	0.838549	0.838549	0.838549	0.838549
_KPIIGILMQK_	_KPIIGILMQK_	KPIIGILMQK	3 / 0	Q92820	0.983985	0.983985	0.00490208	10	Q92820	GGH	Gamma-glutamyl hydrolase	GGH_HUMAN	1	97.7921	1.97792	3	0	NA	NA	NA	1	0	NO	30.5	TRUE	GGH_HUMAN_KPIIGILMQK_	0.301661	5870.23	0.14279	0.17051	0.0577405	0.25	0.845301	0.0281767	0.10094	2468	0.32173	0.0526316	1	0.838438	995	0.838438	0.838438	0.838438	0.838438	0.838438
_ANIFSIPYFQQTGVR_	_ANIFSIPYFQQTGVR_	ANIFSIPYFQQTGVR	4 / 0	P36871	-0.550569	0.550569	0.000482835	24	P36871	PGM1	Phosphoglucomutase-1	PGM1_HUMAN	1	-31.7249	0.682751	4	0	NA	NA	NA	1	0.182	YES	76.2	TRUE	PGM1_HUMAN_ANIFSIPYFQQTGVR_	0.322201	2516.71	0.072108	0.108537	0.082905	0.25	1.14202	0.0380672	-0.0564788	1366	0.803797	0.157895	0.818	0.838429	996	2.59411	0.864705	0.875776	0.864502	0.87991
_LVSPEPPPK_	_LVSPEPPPK_	LVSPEPPPK	6 / 0	Q9H4G0	0.570008	0.570008	0.00689297	15	Q9H4G0	EPB41L1	Band 4.1-like protein 1	E41L1_HUMAN	1	48.4532	1.48453	6	0	NA	NA	NA	1	0.091	NO	41.9	TRUE	E41L1_HUMAN_LVSPEPPPK_	0.402906	0.162309	0.0302291	0.0659286	0.0540398	0.25	1.51957	0.0506525	0.058473	2715	0.441983	0.000330579	0.909	0.838364	997	0.838364	0.838364	0.838364	0.838364	0.838364
_M[+O]EPLNNLQVAVK_	_M[+O]EPLNNLQVAVK_	MEPLNNLQVAVK	6 / 0	Q10567	0.703227	0.703227	0.00520224	20	Q10567	AP1B1	AP-1 complex subunit beta-1	AP1B1_HUMAN	1	62.8143	1.62814	6	0	NA	NA	NA	1	0	NO	51.4	FALSE	AP1B1_HUMAN_M[+O]EPLNNLQVAVK_	0.309534	1.8939e+16	0.0847163	0.119326	0.0570953	0.25	1.07203	0.0357344	0.0721389	2509	0.542194	0.000330579	1	0.83795	998	2.52126	0.84042	0.83795	0.840096	0.870179
[truncated: 2,027 more rows]

## Sheet: Staurosporine
Group	EG.ModifiedSequence	EG.StrippedSequence	Filter	ProteinGroups	AVG.Log2.Ratio	Absolute.AVG.Log2.Ratio	Qvalue	X..of.Ratios	UniProtIds	Genes	ProteinDescriptions	ProteinNames	X..Unique.Total.Peptides	X..Change	Ratio	Condition.Numerator	Condition.Denominator	GO.Cellular.Component	GO.Molecular.Function	GO.Biological.Process	NumbSigTtest	PLFrequency	Semitryptic	PG.Coverage	EG.IsProteotypic	ProtModSeq2.v	DRC	ED50	corpvalue	DRCqvalue	logQvalueNorml	NumbSigTtestNorml	logcorpval	DRCNorml	FCNorml	QvalueRank	CoverageNorml	FreqNorml	normPFL	LIPscore	LIPRank	SumLIPscore	MeanLIPscore	MedianLIPscore	GeoMeanLIPscore	MaxLIPscore
[truncated: 5,243 more rows]
