# Supplementary material for: A machine learning-based chemoproteomic approach to identify drug targets and binding sites in complex proteomes
Source: Nat Commun. 2020 Aug 21;11:4200. doi: 10.1038/s41467-020-18071-x (PMC7442650; doi:10.1038/s41467-020-18071-x)
Supplement: Supplementary file 21 — Source Data [file 41467_2020_18071_MOESM21_ESM.zip › Source Data/Fig 4B,D,F.xlsx]

## Sheet: Fig 4b
Dose (uM)	0.00019	0.00056	0.00168	0.0159	0.04527	0.13582	0.40745	1.22234
Rep 1	-2.13648	-6.9324	0.216839	23.3163	2.47449	82.7934	76.8367	82.5383
Rep 2	-1.2954	15.2339	-9.73216	2.46701	10.8917	50.0076	76.882	82.7279
Rep 3	-3.74909	6.28218	-5.22725	-2.64995	16.105	27.7281	79.9248	79.8427

## Sheet: Fig 4d
		Blot Density		Norm to Unheated
Unheated	1	8919.6		100
50C	2	4235.47		47.485
0	3	453.163		5.08053
0.0001	4	1917.6		21.4987
0.001	5	819.698		9.18985
0.01	6	1497.48		16.7886
0.1	7	842.941		9.45043
1	8	210.971		2.36525
10	9	3834.26		42.9868
30	10	7956.81		89.2059
57	11	9329.17		104.592
67.5	12	8138.47		91.2425

## Sheet: Fig 4f
	1,00E-04	1,00E-05	1,00E-06	1,00E-07	1,00E-08	1,00E-09	1,00E-10
rep 1	92	98	99	84	53	9	8
rep2	90	105	101	91	50	9	-4
