# Supplementary material for: A machine learning-based chemoproteomic approach to identify drug targets and binding sites in complex proteomes
Source: Nat Commun. 2020 Aug 21;11:4200. doi: 10.1038/s41467-020-18071-x (PMC7442650; doi:10.1038/s41467-020-18071-x)
Supplement: Supplementary file 21 — Source Data [file 41467_2020_18071_MOESM21_ESM.zip › Source Data/Fig S3.xlsx]

## Sheet: S3A
LIPscore	Target
4.91026	Yes
4.49006	Yes
3.77452	Yes
3.33766	Yes
3.10002	Yes
3.06869	No
3.06654	Yes
3.01419	Yes
2.89311	Yes
2.8751	No
2.82493	Yes
2.62088	No
2.35145	Yes
2.30508	Yes
2.22289	No
2.18612	No
2.14625	No
2.05971	No
2.02602	No
2.02105	No
1.97901	No
1.97604	No
1.97034	No
1.92935	No
1.92533	No
1.89763	No
1.88654	No
1.87226	No
1.87023	Yes
1.83372	No
1.8177	No
1.81055	No
1.80512	No
1.79447	No
1.78744	No
1.78723	No
1.78616	No
1.77561	No
1.74615	No
1.73842	No
1.73239	No
1.72576	No
1.71562	No
1.71288	No
1.69722	No
1.68542	No
1.66672	No
1.66655	No
1.66361	No
1.66048	No
1.64172	No
1.63705	Yes
1.63038	No
1.62871	No
1.60089	No
1.59889	No
1.59788	No
1.58722	No
1.58716	No
1.58578	No
1.58095	No
1.57537	No
1.56727	No
1.56367	No
1.54121	No
1.53852	No
1.52905	No
1.52027	No
1.51802	No
1.50964	No
1.50921	No
1.49925	No
1.4909	No
1.49009	No
1.48835	No
1.48748	No
1.47073	No
1.47064	No
1.47001	No
1.46922	No
1.4652	No
1.46222	No
1.46167	No
1.45778	No
1.45766	No
1.44636	No
1.4361	No
1.43561	No
1.42974	No
1.42125	No
1.41901	No
1.4182	No
1.41214	No
1.41123	No
1.40943	No
1.40538	No
1.39845	No
1.39811	No
1.39808	No
1.38535	No
1.38423	No
1.38341	No
1.38246	No
1.38119	No
1.37619	No
1.37423	No
1.37343	No
1.37078	No
1.36973	No
1.36784	No
1.36564	No
1.36423	No
1.36192	No
1.3518	No
1.35039	No
1.34639	No
1.34393	No
1.33938	No
1.33712	No
1.32856	No
1.32517	No
1.32488	No
1.31507	No
1.31382	No
1.31215	No
1.31185	No
1.31117	No
1.30809	No
1.30497	No
1.30469	No
1.30328	No
1.3028	No
1.30234	No
1.301	No
1.29949	No
1.29445	No
1.28888	No
1.28816	No
1.28759	No
1.28657	No
1.28427	No
1.28284	No
1.28121	No
1.28004	No
1.27896	No
1.27846	No
1.27831	No
1.27762	No
1.27723	No
1.27624	No
1.27615	No
1.27543	No
1.27128	No
1.27109	No
1.26795	No
1.26767	No
1.26221	No
1.25974	No
1.25849	No
1.25799	No
1.25771	No
1.2568	No
1.25598	No
1.25531	No
1.25429	No
1.25072	No
1.24964	No
1.24807	No
1.24572	No
1.24384	No
1.24335	No
1.2378	No
1.23607	No
1.23591	No
1.23529	No
1.23336	No
1.23132	No
1.23103	No
1.22632	No
1.2256	No
1.22369	No
1.21037	No
1.20943	No
1.2081	No
1.2069	No
1.20603	No
1.20497	No
1.20415	No
1.2038	No
1.20206	No
1.20129	No
1.19923	No
1.19757	No
1.19712	No
1.19503	No
1.19349	No
1.19341	No
1.19314	No
1.19165	No
1.19108	No
1.18993	No
1.18893	No
1.1889	No
1.18673	No
1.18152	No
1.18003	No
1.18001	No
1.17855	No
1.17811	No
1.17807	No
1.17756	No
1.17703	No
1.17606	No
1.17352	No
1.17171	No
1.17073	No
1.16944	No
1.1691	No
1.1686	No
1.16669	No
1.16497	No
1.16312	No
1.16282	No
1.16193	No
1.1618	No
1.16168	No
1.16039	No
1.15518	No
1.15344	No
1.15239	No
1.15027	No
1.14914	No
1.14781	No
1.147	No
1.14576	No
1.14516	No
1.14508	No
1.14247	No
1.142	No
1.14094	No
1.14079	No
1.13995	No
1.13977	No
1.1381	No
1.13767	No
1.13641	No
1.13554	No
1.13527	No
1.13209	No
1.13207	No
1.13185	No
1.12949	No
1.12743	No
1.12238	No
1.12163	No
1.12106	No
1.11869	No
1.11641	No
1.11415	No
1.11251	No
1.11045	No
1.10747	No
1.10686	No
1.1068	No
1.10628	No
1.10602	No
1.10367	No
1.10176	No
1.10142	No
1.1011	No
1.10026	No
1.09824	No
1.09733	No
1.09699	No
1.09523	No
1.09508	No
1.09447	No
1.09367	No
1.09363	No
1.09297	No
1.09251	No
1.09199	No
1.09193	No
1.0913	No
1.09121	No
1.09108	No
1.09104	No
1.08975	No
1.08932	No
1.08882	No
1.08769	No
1.08764	No
1.08743	No
1.08732	No
1.08668	No
1.08641	No
1.08615	No
1.08544	No
1.0854	No
1.08515	No
1.08493	No
1.0833	No
1.08201	No
1.08197	No
1.08114	No
1.07913	No
1.0785	No
1.07723	No
1.07636	No
1.07445	No
1.07334	No
1.07288	No
1.07219	No
1.07087	No
1.07073	No
1.06983	No
1.06965	No
1.06893	No
1.06892	No
1.06692	No
1.0669	No
1.06661	No
1.0657	No
1.06425	No
1.06412	No
1.06391	No
1.0627	No
1.06264	No
1.06206	No
1.0611	No
1.06043	No
1.05984	No
1.05923	No
1.0583	No
1.05796	No
1.05731	No
1.05609	No
1.05492	No
1.05485	No
1.05477	No
1.05469	No
1.05458	No
1.05438	No
1.05218	No
1.05025	No
1.05016	No
1.0499	No
1.04948	No
1.04941	No
1.04938	No
1.04845	No
1.04844	No
1.04701	No
1.04678	No
1.04658	No
1.04527	No
1.04401	No
1.04287	No
1.04227	No
1.04203	No
1.04104	No
1.04096	No
1.04077	No
1.04022	No
1.03963	No
1.03872	No
1.03785	No
1.03717	No
1.03694	No
1.03662	No
1.03655	No
1.03649	No
1.03443	No
1.0334	No
1.03324	No
1.03324	No
1.03305	No
1.03303	No
1.03203	No
1.03177	No
1.03085	No
1.03078	No
1.03067	No
1.02926	No
1.02891	No
1.02877	No
1.0287	No
1.02797	No
1.02749	No
1.02686	No
1.02601	No
1.02583	No
1.02537	No
1.02537	No
1.02524	No
1.02295	No
1.02291	No
1.02244	No
1.02187	No
1.02124	No
1.02094	No
1.02051	No
1.02008	No
1.01921	No
1.01854	No
1.01761	No
1.01749	No
1.01637	No
1.01612	No
1.01602	No
1.0159	No
1.01558	No
1.01465	No
1.01462	No
1.01453	No
1.01439	No
1.01401	No
1.01364	No
1.01343	No
1.01327	No
1.01304	No
1.01204	No
1.01041	No
1.01039	No
1.00992	No
1.00972	No
1.00925	No
1.00905	No
1.00877	No
1.00852	No
1.00745	No
1.00659	No
1.00536	No
1.00517	No
1.00496	No
1.00454	No
1.00325	No
1.00277	No
1.00277	No
1.00176	No
1.00148	No
1.00103	No
1.00071	No
1.00067	No
0.999928	No
0.99942	No
0.997537	No
0.99736	No
0.996281	No
0.99584	No
0.995787	No
0.995614	No
0.995431	No
0.993581	No
0.993238	No
0.992757	No
0.992747	No
0.992691	No
0.992487	No
0.992173	No
0.991923	No
0.991205	No
0.990789	No
0.990183	No
0.989341	No
0.989273	No
0.989185	No
0.988937	No
0.988079	No
0.988008	No
0.987673	No
0.98738	No
0.987088	No
0.987029	No
0.986919	No
0.986693	No
0.986447	No
0.985739	No
0.985727	No
0.984978	No
0.984175	No
0.983841	No
0.983522	No
0.98242	No
0.981706	No
0.981684	No
0.981361	No
0.9796	No
0.979593	No
0.979592	No
0.979337	No
0.979077	No
0.978821	No
0.978716	No
0.977807	No
0.9774	No
0.976642	No
0.975422	No
0.975189	No
0.975034	No
0.974988	No
0.974956	No
0.974929	No
0.97481	No
0.97442	No
0.973358	No
0.973188	No
0.97303	No
0.972892	No
0.97245	No
0.972389	No
0.971518	No
0.971064	No
0.970796	No
0.969866	No
0.969516	No
0.969345	No
0.969148	No
0.96911	No
0.968816	No
0.968809	No
0.968672	No
0.968554	No
0.968389	No
0.967921	No
0.967887	No
0.967424	No
0.966609	No
0.966505	No
0.965893	No
0.964983	No
0.964885	No
0.964176	No
0.96372	No
0.963714	No
0.962967	No
0.962615	No
0.961916	No
0.961871	No
0.961082	No
0.960068	No
0.959989	No
0.959156	No
0.958238	No
0.958234	No
0.958124	No
0.956905	No
0.956562	No
0.956485	No
0.956212	No
0.956012	No
0.955955	No
0.95547	No
0.955093	No
0.955016	No
0.954549	No
0.953748	No
0.95372	No
0.953453	No
0.953395	No
0.953057	No
0.953037	No
0.952924	No
0.952624	No
0.951958	No
0.951719	No
0.951048	No
0.950989	No
0.950664	No
0.950155	No
0.950101	No
0.949307	No
0.948843	No
0.948748	No
0.948709	No
0.948525	No
0.94799	No
0.946885	No
0.946823	No
0.946731	No
0.945697	No
0.944971	No
0.944877	No
0.943934	No
0.943926	No
0.943411	No
0.943399	No
0.943307	No
0.942921	No
0.942838	No
0.942612	No
0.942462	No
0.941978	No
0.941237	No
0.940889	No
0.940389	No
0.940319	No
0.940184	No
0.939728	No
0.939727	No
0.939715	No
0.93872	No
0.938666	No
0.938243	No
0.937913	No
0.937318	No
0.937255	No
0.937057	No
0.936986	No
0.936955	No
0.936944	No
0.936897	No
0.936573	No
0.936472	No
0.936348	No
0.936125	No
0.935849	No
0.934829	No
0.934647	No
0.934355	No
0.934319	No
0.933787	No
0.93375	No
0.932822	No
0.931026	No
0.93101	No
0.930978	No
0.929965	No
0.929829	No
0.929156	No
0.929027	No
0.928551	No
0.928491	No
0.928462	No
0.928185	No
0.927839	No
0.927498	No
0.927448	No
0.92708	No
0.927065	No
0.927063	No
0.926775	No
0.926243	No
0.925885	No
0.925685	No
0.925609	No
0.925487	No
0.925446	No
0.924833	No
0.924462	No
0.923712	No
0.922479	No
0.922294	No
0.921593	No
0.92121	No
0.921176	No
0.920755	No
0.920598	No
0.920321	No
0.91933	No
0.919313	No
0.919118	No
0.919092	No
0.91887	No
0.918519	No
0.918487	No
0.918268	No
0.918192	No
0.918189	No
0.917748	No
0.917739	No
0.917557	No
0.917078	No
0.916972	No
0.916789	No
0.916544	No
0.916451	No
0.916331	No
0.916266	No
0.916205	No
0.916051	No
0.91528	No
0.915122	No
0.914729	No
0.914296	No
0.914034	No
0.913848	No
0.913683	No
0.913482	No
0.912963	No
0.912819	No
0.912677	No
0.912658	No
0.912139	No
0.912022	No
0.911922	No
0.911555	No
0.911145	No
0.91114	No
0.911055	No
0.910846	No
0.9107	No
0.91067	No
0.910511	No
0.910304	No
0.910195	No
0.910133	No
0.91005	No
0.909756	No
0.909721	No
0.909504	No
0.90938	No
0.909346	No
0.909341	No
0.908877	No
0.908664	No
0.908651	No
0.908571	No
0.908299	No
0.90827	No
0.908079	No
0.907987	No
0.907958	No
0.907956	No
0.907924	No
0.907797	No
0.907767	No
0.907097	No
0.906825	No
0.906116	No
0.9061	No
0.905775	No
0.905601	No
0.905527	No
0.905215	No
0.905046	No
0.90504	No
0.904374	No
0.904224	No
0.904178	No
0.903915	No
0.903894	No
0.903557	No
0.903304	No
0.902723	No
0.902659	No
0.902511	No
0.902376	No
0.902281	No
0.902076	No
0.90207	No
0.901975	No
0.901762	No
0.901032	No
0.900986	No
0.900911	No
0.900758	No
0.900603	No
0.900154	No
0.899804	No
0.899498	No
0.899298	No
0.89884	No
0.898519	No
0.898208	No
0.897812	No
0.897726	No
0.89768	No
0.8976	No
0.897511	No
0.897266	No
0.89723	No
0.896487	No
0.89636	No
0.896174	No
0.896062	No
0.896061	No
0.895941	No
0.895937	No
0.895376	No
0.895296	No
0.895273	No
0.894684	No
0.894486	No
0.894478	No
0.893701	No
0.893446	No
0.893414	No
0.893316	No
0.892973	No
0.892865	No
0.892743	No
0.892688	No
0.892607	No
0.89222	No
0.891849	No
0.891767	No
0.891659	No
0.891634	No
0.891408	No
0.891315	No
0.891259	No
0.890705	No
0.890666	No
0.890605	No
0.890369	No
0.890349	No
0.890287	No
0.889816	No
0.889719	No
0.889268	No
0.888813	No
0.888677	No
0.888519	No
0.888425	No
0.887735	No
0.887075	No
0.887057	No
0.887036	No
0.886956	No
0.886643	No
0.886483	No
0.88644	No
0.885676	No
0.885455	No
0.885376	No
0.885296	No
0.885059	No
0.884954	No
0.884696	No
0.884591	No
0.884556	No
0.884334	No
0.8843	No
0.884168	No
0.884048	No
0.884001	No
0.883991	No
0.883908	No
0.883795	No
0.883665	No
0.883564	No
0.88345	No
0.883421	No
0.883394	No
0.883187	No
0.883075	No
0.882857	No
0.882518	No
0.88248	No
0.882331	No
0.882293	No
0.882214	No
0.882201	No
0.882099	No
0.881832	No
0.881821	No
0.881807	No
0.881451	No
0.880919	No
0.880762	No
0.880762	No
0.880675	No
0.880654	No
0.88065	No
0.880362	No
0.88024	No
0.879714	No
0.879339	No
0.879111	No
0.87857	No
0.878059	No
0.877946	No
0.877545	No
0.876928	No
0.876839	No
0.876434	No
0.876317	No
0.876302	No
0.876097	No
0.876035	No
0.87599	No
0.875972	No
0.875658	No
0.875593	No
0.875416	No
0.87534	No
0.87509	No
0.874752	No
0.87468	No
0.874493	No
0.874144	No
0.87381	No
0.87354	No
0.873516	No
0.873337	No
0.873264	No
0.872609	No
0.872594	No
0.872406	No
0.872256	No
0.871943	No
0.871852	No
0.871629	No
0.871537	No
0.87153	No
0.871419	No
0.871223	No
0.870778	No
0.870504	No
0.870472	No
0.870457	No
0.870424	No
0.870385	No
0.869481	No
0.869478	No
0.869031	No
0.86901	No
0.868694	No
0.86852	No
0.86841	No
0.868355	No
0.868137	No
0.8679	No
0.867821	No
0.86781	No
0.86765	No
0.867634	No
0.867615	No
0.867282	No
0.867084	No
0.866947	No
0.866348	No
0.866294	No
0.8662	No
0.866195	No
0.865944	No
0.865894	No
0.865537	No
0.865141	No
0.864796	No
0.864685	No
0.864684	No
0.864532	No
0.864454	No
0.863843	No
0.863798	No
0.863618	No
0.863348	No
0.863298	No
0.863251	No
0.862992	No
0.862682	No
0.862459	No
0.862009	No
0.861913	No
0.861843	No
0.861206	No
0.86112	No
0.861081	No
0.86099	No
0.860972	No
0.860774	No
0.860321	No
0.860254	No
0.86007	No
0.859989	No
0.859867	No
0.859859	No
0.859614	No
0.859429	No
0.859365	No
0.859314	No
0.859258	No
0.85922	No
0.858835	No
0.858754	No
0.858666	No
0.858217	No
0.858059	No
0.858006	No
0.857879	No
0.857869	No
0.857709	No
0.857572	No
0.857379	No
0.857244	No
0.857105	No
0.85704	No
0.856446	No
0.856409	No
0.856369	No
0.856361	No
0.856306	No
0.856302	No
0.856206	No
0.85611	No
0.855752	No
0.855552	No
0.855366	No
0.855212	No
0.855207	No
0.855129	No
0.854619	No
0.854361	No
0.854328	No
0.854214	No
0.853881	No
0.853806	No
0.853607	No
0.85353	No
0.853169	No
0.853063	No
0.853041	No
0.853031	No
0.852997	No
0.852569	No
0.852534	No
0.852448	No
0.852408	No
0.85211	No
0.85211	No
0.852094	No
0.852035	No
0.851888	No
0.851873	No
0.851718	No
0.85161	No
0.851083	No
0.850639	No
0.850437	No
0.850393	No
0.850357	No
0.850324	No
0.849595	No
0.849481	No
0.849246	No
0.8492	No
0.849148	No
0.849123	No
0.849048	No
0.848905	No
0.848853	No
0.84869	No
0.848481	No
0.848438	No
0.848428	No
0.848297	No
0.848254	No
0.848134	No
0.848112	No
0.848045	No
0.84746	No
0.847417	No
0.847326	No
0.847247	No
0.847093	No
0.846879	No
0.846774	No
0.846511	No
0.846481	No
0.846253	No
0.846214	No
0.84602	No
0.845978	No
0.845941	No
0.845915	No
0.845882	No
0.845858	No
0.845505	No
0.845365	No
0.845353	No
0.845048	No
0.844893	No
0.844659	No
0.844376	No
0.84436	No
0.844133	No
0.843807	No
0.843661	No
0.843516	No
0.843479	No
0.843297	No
0.842764	No
0.842474	No
0.841902	No
0.841887	No
0.841819	No
0.841816	No
0.841796	No
0.841789	No
0.841585	No
0.841336	No
0.84125	No
0.841212	No
0.840855	No
0.840834	No
0.840786	No
0.840152	No
0.840149	No
0.840096	No
0.839883	No
0.83938	No
0.839365	No
0.839307	No
0.839008	No
0.839007	No
0.838802	No
0.838221	No
0.838052	No
0.837865	No
0.83776	No
0.837575	No
0.837453	No
0.837382	No
0.837178	No
0.836728	No
0.836445	No
0.836415	No
0.836413	No
0.836353	No
0.835897	No
0.835849	No
0.835783	No
0.835581	No
0.83551	No
0.835406	No
0.835045	No
0.834983	No
0.834945	No
0.834931	No
0.834708	No
0.834446	No
0.834317	No
0.834079	No
0.833546	No
0.833376	No
0.833192	No
0.833133	No
0.833083	No
0.833004	No
0.832852	No
0.832805	No
0.832635	No
0.832269	No
0.831665	No
0.831613	No
0.831575	No
0.831466	No
0.831369	No
0.831216	No
0.831158	No
0.830995	No
0.830942	No
0.830446	No
0.830418	No
0.830339	No
0.830308	No
0.830189	No
0.829605	No
0.829579	No
0.82935	No
0.829036	No
0.828911	No
0.828846	No
0.828587	No
0.828479	No
0.82839	No
0.828337	No
0.82823	No
0.827649	No
0.827291	No
0.827203	No
0.827109	No
0.827067	No
0.827008	No
0.826912	No
0.826878	No
0.82668	No
0.826643	No
0.826584	No
0.826561	No
0.826559	No
0.826486	No
0.826412	No
0.826377	No
0.826372	No
0.826158	No
0.826037	No
0.825898	No
0.825527	No
0.825455	No
0.825413	No
0.824997	No
0.824923	No
0.824811	No
0.824803	No
0.824678	No
0.824593	No
0.824568	No
0.82456	No
0.824393	No
0.82409	No
0.824017	No
0.823669	No
0.823549	No
0.823419	No
0.823388	No
0.823382	No
0.82322	No
0.822909	No
0.822766	No
0.822727	No
0.82245	No
0.822244	No
0.822157	No
0.82211	No
0.822101	No
0.822099	No
0.822048	No
0.821942	No
0.821574	No
0.821332	No
0.820784	No
0.820474	No
0.820442	No
0.82022	No
0.820119	No
0.819949	No
0.819937	No
0.819731	No
0.819702	No
0.819609	No
0.819451	No
0.81944	No
0.81934	No
0.819287	No
0.819021	No
0.818968	No
0.818664	No
0.818531	No
0.818283	No
0.818158	No
0.818084	No
0.818055	No
0.817905	No
0.817624	No
0.817542	No
0.817314	No
0.816933	No
0.816931	No
0.816703	No
0.81624	No
0.815877	No
0.815816	No
0.815418	No
0.81537	No
0.815332	No
0.815279	No
0.815263	No
0.815117	No
0.814797	No
0.814781	No
0.814767	No
0.814751	No
0.814561	No
0.814523	No
0.814514	No
0.814004	No
0.813973	No
0.813884	No
0.813714	No
0.813675	No
0.813548	No
0.813298	No
0.813293	No
0.813167	No
0.813135	No
0.813075	No
0.813049	No
0.812984	No
0.812663	No
0.812627	No
0.812573	No
0.812367	No
0.812151	No
0.81212	No
0.811999	No
0.811952	No
0.811922	No
0.811807	No
0.811801	No
0.811716	No
0.811693	No
0.811613	No
0.811567	No
0.811504	No
0.811482	No
0.81111	No
0.811081	No
0.810866	No
0.810836	No
0.810701	No
0.810653	No
0.810651	No
0.810635	No
0.810553	No
0.810382	No
0.81024	No
0.80994	No
0.809843	No
0.809407	No
0.809248	No
0.809147	No
0.80899	No
0.808866	No
0.808275	No
0.808196	No
0.807881	No
0.807852	No
0.807669	No
0.807458	No
0.807118	No
0.80697	No
0.806925	No
0.806806	No
0.806705	No
0.806687	No
0.806609	No
0.806479	No
0.806452	No
0.806154	No
0.80613	No
0.806107	No
0.8061	No
0.8061	No
0.806049	No
0.805991	No
0.80583	No
0.805788	No
0.805626	No
0.805372	No
0.805336	No
0.805114	No
0.80511	No
0.805098	No
0.805088	No
0.805079	No
0.805012	No
0.804813	No
0.804463	No
0.804346	No
0.804194	No
0.804135	No
0.804099	No
0.80407	No
0.803693	No
0.80359	No
0.80339	No
0.803276	No
0.80316	No
0.803158	No
0.802936	No
0.802702	No
0.802439	No
0.802264	No
0.802212	No
0.801943	No
0.80189	No
0.801847	No
0.801827	No
0.801787	No
0.801539	No
0.801486	No
0.801462	No
0.801136	No
0.80072	No
0.80069	No
0.800665	No
0.800311	No
0.800259	No
0.800258	No
0.800177	No
0.800114	No
0.800055	No
0.80002	No
0.799883	No
0.799693	No
0.799627	No
0.799542	No
0.799498	No
0.799478	No
0.799284	No
0.799185	No
0.799138	No
0.799106	No
0.798512	No
0.798407	No
0.798227	No
0.798122	No
0.798034	No
0.798016	No
0.797947	No
0.797841	No
0.797832	No
0.797586	No
0.797262	No
0.797194	No
0.797064	No
0.797041	No
0.796759	No
0.796493	No
0.796422	No
0.796245	No
0.796217	No
0.796199	No
0.796146	No
0.795825	No
0.795301	No
0.795265	No
0.795229	No
0.795176	No
0.794642	No
0.794355	No
0.794263	No
0.794071	No
0.793834	No
0.79383	No
0.793829	No
0.793748	No
0.79361	No
0.793577	No
0.793493	No
0.793464	No
0.793057	No
0.792975	No
0.79295	No
0.792838	No
0.792808	No
0.79272	No
0.792463	No
0.792395	No
0.792319	No
0.792291	No
0.792263	No
0.792196	No
0.791909	No
0.791507	No
0.791483	No
0.791445	No
0.791346	No
0.791064	No
0.791029	No
0.790701	No
0.790628	No
0.790615	No
0.790494	No
0.790474	No
0.790093	No
0.790044	No
0.79002	No
0.789834	No
0.789805	No
0.789685	No
0.789602	No
0.789533	No
0.789291	No
0.789163	No
0.789056	No
0.788637	No
0.788478	No
0.788255	No
0.788175	No
0.788155	No
0.787732	No
0.787729	No
0.787653	No
0.787424	No
0.787272	No
0.787156	No
0.787065	No
0.787039	No
0.786913	No
0.786898	No
0.786862	No
0.786843	No
0.786781	No
0.786543	No
0.785983	No
0.785938	No
0.785836	No
0.785517	No
0.785347	No
0.785307	No
0.785301	No
0.785049	No
0.784811	No
0.784799	No
0.784669	No
0.784614	No
0.784342	No
0.783984	No
0.783964	No
0.783498	No
0.783413	No
0.782835	No
0.78282	No
0.782778	No
0.782713	No
0.782362	No
0.78234	No
0.782316	No
0.782284	No
0.782267	No
0.781905	No
0.781896	No
0.781807	No
0.781796	No
0.781779	No
0.781547	No
0.781541	No
0.781487	No
0.781238	No
0.781117	No
0.780961	No
0.780935	No
0.780802	No
0.780732	No
0.780452	No
0.780363	No
0.780344	No
0.780268	No
0.780264	No
0.780184	No
0.780183	No
0.780176	No
0.780075	No
0.779995	No
0.779983	No
0.779721	No
0.779698	No
0.779656	No
0.779298	No
0.779227	No
0.778892	No
0.77884	No
0.778625	No
0.778615	No
0.778585	No
0.778519	No
0.778478	No
0.778356	No
0.778193	No
0.777999	No
0.77794	No
0.77784	No
0.77769	No
0.777637	No
0.777605	No
0.77712	No
0.776965	No
0.776876	No
0.776864	No
0.776585	No
0.776525	No
0.776385	No
0.776368	No
0.776347	No
0.776169	No
0.776017	No
0.775873	No
0.775855	No
0.775711	No
0.775421	No
0.775267	No
0.774935	No
0.774842	No
0.774838	No
0.774614	No
0.774601	No
0.774289	No
0.774092	No
0.773921	No
0.77379	No
0.77345	No
0.773302	No
0.773142	No
0.773118	No
0.773095	No
0.773066	No
0.772996	No
0.772885	No
0.77283	No
0.772632	No
0.77262	No
0.772557	No
0.772257	No
0.77223	No
0.772006	No
0.771932	No
0.771719	No
0.771667	No
0.770941	No
0.770639	No
0.770632	No
0.770586	No
0.770573	No
0.770566	No
0.770538	No
0.770467	No
0.770431	No
0.770406	No
0.770348	No
0.770227	No
0.770196	No
0.770132	No
0.769788	No
0.769317	No
0.769308	No
0.769128	No
0.769127	No
0.769005	No
0.768843	No
0.768785	No
0.768784	No
0.76875	No
0.768632	No
0.768565	No
0.768541	No
0.768263	No
0.768187	No
0.768001	No
0.767964	No
0.76791	No
0.767857	No
0.767525	No
0.767441	No
0.767213	No
0.767198	No
0.767088	No
0.766937	No
0.766812	No
0.766803	No
0.766606	No
0.766537	No
0.766511	No
0.766456	No
0.766368	No
0.766273	No
0.765817	No
0.765383	No
0.765263	No
0.765018	No
0.764926	No
0.764781	No
0.764701	No
0.764573	No
0.764506	No
0.764485	No
0.763882	No
0.76378	No
0.763699	No
0.763591	No
0.763568	No
0.763314	No
0.763006	No
0.763001	No
0.762953	No
0.762937	No
0.762888	No
0.762675	No
0.762382	No
0.762231	No
0.762145	No
0.762082	No
0.762077	No
0.762077	No
0.761843	No
0.761812	No
0.761795	No
0.761682	No
0.761636	No
0.761475	No
0.761392	No
0.761254	No
0.761002	No
0.760916	No
0.760887	No
0.760826	No
0.760797	No
0.760767	No
0.760574	No
0.760458	No
0.760412	No
0.760401	No
0.760268	No
0.760224	No
0.759851	No
0.759821	No
0.759685	No
0.759527	No
0.759497	No
0.759491	No
0.758979	No
0.758942	No
0.758882	No
0.75885	No
0.758827	No
0.758298	No
0.757936	No
0.757925	No
0.75785	No
0.757748	No
0.757684	No
0.757499	No
0.757173	No
0.757094	No
0.757078	No
0.75677	No
0.756684	No
0.75663	No
0.756614	No
0.75657	No
0.756526	No
0.756178	No
0.755992	No
0.7556	No
0.755439	No
0.75523	No
0.755117	No
0.755051	No
0.75499	No
0.754804	No
0.754698	No
0.75462	No
0.754602	No
0.754422	No
0.754401	No
0.754239	No
0.753676	No
0.753202	No
0.753129	No
0.753068	No
0.753018	No
0.752992	No
0.752984	No
0.752689	No
0.752641	No
0.752498	No
0.752245	No
0.752011	No
0.751996	No
0.751818	No
0.751502	No
0.751486	No
0.751453	No
0.751364	No
0.751359	No
0.751287	No
0.751127	No
0.751102	No
0.750784	No
0.75055	No
0.750462	No
0.75044	No
0.750353	No
0.750073	No
0.750049	No
0.749782	No
0.749475	No
0.74944	No
0.74931	No
0.749215	No
0.749063	No
0.749026	No
0.748652	No
0.748524	No
0.748215	No
0.748082	No
0.747983	No
0.747931	No
0.747924	No
0.747691	No
0.74762	No
0.746968	No
0.746811	No
0.746606	No
0.746541	No
0.746534	No
0.746516	No
0.746437	No
0.746423	No
0.746215	No
0.746072	No
0.745675	No
0.745579	No
0.745449	No
0.745408	No
0.745375	No
0.745326	No
0.745276	No
0.744923	No
0.744714	No
0.743898	No
0.743787	No
0.74378	No
0.743692	No
0.743598	No
0.743598	No
0.743526	No
0.743503	No
0.7433	No
0.74298	No
0.742802	No
0.74277	No
0.742492	No
0.742418	No
0.742381	No
0.742375	No
0.742245	No
0.742042	No
0.741857	No
0.741629	No
0.741618	No
0.741586	No
0.741471	No
0.74131	No
0.740991	No
0.74094	No
0.740929	No
0.740757	No
0.740748	No
0.740644	No
0.74063	No
0.740625	No
0.7405	No
0.740489	No
0.739835	No
0.73966	No
0.739603	No
0.739566	No
0.739315	No
0.739208	No
0.738923	No
0.738646	No
0.738513	No
0.738276	No
0.738262	No
0.738063	No
0.737994	No
0.737993	No
0.737865	No
0.73772	No
0.737523	No
0.737494	No
0.737381	No
0.73697	No
0.736614	No
0.736594	No
0.736459	No
0.736397	No
0.736109	No
0.736074	No
0.735955	No
0.735946	No
0.735871	No
0.735783	No
0.735766	No
0.735665	No
0.735609	No
0.735373	No
0.735349	No
0.735291	No
0.735117	No
0.735102	No
0.734945	No
0.734487	No
0.734129	No
0.734103	No
0.733715	No
0.733672	No
0.733367	No
0.733266	No
0.733227	No
0.733219	No
0.733177	No
0.733019	No
0.732994	No
0.732866	No
0.732197	No
0.732093	No
0.732001	No
0.731972	No
0.731894	No
0.731355	No
0.731286	No
0.731216	No
0.731215	No
0.731083	No
0.731032	No
0.730892	No
0.730815	No
0.7308	No
0.73058	No
0.730484	No
0.730296	No
0.730149	No
0.730051	No
0.729859	No
0.72984	No
0.729547	No
0.729541	No
0.729413	No
0.729394	No
0.729391	No
0.72926	No
0.729228	No
0.729131	No
0.729062	No
0.728946	No
0.728943	No
0.728562	No
0.728239	No
0.728174	No
0.72798	No
0.727932	No
0.727789	No
0.727754	No
0.727608	No
0.727559	No
0.727377	No
0.727227	No
0.727014	No
0.726883	No
0.726866	No
0.726847	No
0.726836	No
0.726797	No
0.72631	No
0.726263	No
0.72624	No
0.726222	No
0.726109	No
0.726075	No
0.725997	No
0.725746	No
0.725609	No
0.725299	No
0.72522	No
0.724981	No
0.724929	No
0.724797	No
0.72475	No
0.724696	No
0.724685	No
0.724608	No
0.724586	No
0.72448	No
0.72444	No
0.724211	No
0.724102	No
0.72375	No
0.723746	No
0.723723	No
0.72362	No
0.723614	No
0.72345	No
0.7234	No
0.723386	No
0.723358	No
0.723351	No
0.722893	No
0.722765	No
0.72275	No
0.72239	No
0.722152	No
0.722119	No
0.722099	No
0.721775	No
0.721593	No
0.721496	No
0.72144	No
0.72137	No
0.721216	No
0.72109	No
0.720756	No
0.720575	No
0.720384	No
0.720368	No
0.720232	No
0.720126	No
0.720122	No
0.720102	No
0.719804	No
0.719638	No
0.719116	No
0.718967	No
0.718587	No
0.718552	No
[truncated: 1,117 more rows]

## Sheet: S3B
LIPscore	Target
3.8185	Yes
3.7263	Yes
3.48773	Yes
3.00743	Yes
2.81317	Yes
1.95388	No
1.93895	Yes
1.85562	Yes
1.85118	No
1.73076	Yes
1.72405	Yes
1.71162	No
1.56951	No
1.56481	No
1.54609	No
1.54499	No
1.46406	No
1.42469	No
1.41671	No
1.4153	No
1.41153	No
1.4097	Yes
1.40569	No
1.40462	No
1.38555	No
1.38347	No
1.38087	No
1.37972	No
1.37792	No
1.3762	No
1.37574	No
1.3694	No
1.36473	No
1.36316	No
1.36225	No
1.36146	No
1.35952	No
1.359	No
1.35665	No
1.35532	No
1.35456	No
1.35365	Yes
1.34764	No
1.34205	No
1.33884	No
1.33296	No
1.33222	No
1.32998	No
1.32863	No
1.31868	No
1.31307	No
1.29822	No
1.29734	No
1.29512	No
1.29346	No
1.29304	No
1.28477	No
1.28447	No
1.2802	No
1.27578	No
1.27114	No
1.27028	No
1.26686	No
1.26242	No
1.26217	No
1.25894	No
1.2576	No
1.25513	No
1.25358	No
1.25316	No
1.25286	No
1.24776	No
1.24762	No
1.2466	No
1.2464	No
1.24544	No
1.24467	No
1.24328	No
1.24016	No
1.23846	No
1.23668	No
1.23245	No
1.23009	No
1.22981	No
1.22867	No
1.22793	No
1.22737	No
1.22329	No
1.22324	No
1.22286	No
1.22259	No
1.22202	No
1.22073	No
1.21767	No
1.21751	No
1.21673	No
1.21595	No
1.21518	No
1.21496	No
1.21488	No
1.21368	No
1.21265	No
1.21147	No
1.21083	No
1.21007	No
1.20808	No
1.20488	No
1.20483	No
1.20431	No
1.20123	No
1.20062	No
1.19667	No
1.19397	No
1.1921	No
1.19183	No
1.19081	No
1.19045	No
1.1898	No
1.18952	No
1.18903	No
1.18841	No
1.18815	No
1.18784	No
1.18705	No
1.18556	No
1.18331	No
1.1828	No
1.18066	No
1.17966	No
1.17866	No
1.17864	No
1.17843	No
1.17784	No
1.17756	No
1.17744	No
1.17626	No
1.17583	No
1.17261	No
1.17246	No
1.1706	No
1.16959	Yes
1.16763	No
1.16622	No
1.16492	No
1.16354	No
1.15991	No
1.15623	No
1.15602	No
1.15462	No
1.15343	No
1.15317	No
1.15284	No
1.15272	No
1.15116	No
1.15053	No
1.14984	No
1.14981	No
1.14933	No
1.1491	No
1.1491	No
1.14872	No
1.14701	No
1.14538	No
1.14492	No
1.14464	No
1.14462	No
1.14275	No
1.1427	No
1.1425	No
1.13853	No
1.13793	No
1.13723	No
1.13673	No
1.13618	No
1.13516	No
1.13401	No
1.13367	No
1.13169	No
1.13123	No
1.13104	No
1.13104	No
1.13047	No
1.12969	No
1.12874	No
1.12713	No
1.12704	No
1.12603	No
1.12516	No
1.12307	No
1.12267	No
1.12196	No
1.12167	No
1.121	No
1.12073	No
1.12045	No
1.12034	No
1.11969	No
1.11825	No
1.11748	No
1.11711	No
1.1162	No
1.11605	No
1.11551	No
1.11521	No
1.11519	No
1.11482	No
1.11353	No
1.1133	No
1.11284	No
1.11222	No
1.11128	No
1.11068	No
1.11059	No
1.10945	No
1.10878	No
1.10816	No
1.10754	No
1.10678	No
1.10609	No
1.10607	No
1.10554	No
1.10495	No
1.10386	No
1.10316	No
1.10314	No
1.10308	No
1.10251	No
1.10245	No
1.10203	No
1.10061	No
1.10009	No
1.09986	No
1.0997	No
1.09931	No
1.09852	No
1.09841	No
1.09794	No
1.09791	No
1.09748	No
1.09701	No
1.09438	No
1.09421	No
1.09388	No
1.09365	No
1.09295	No
1.09282	No
1.09175	No
1.09112	No
1.091	No
1.09073	No
1.09025	No
1.09006	No
1.08977	No
1.08929	No
1.08899	No
1.08884	No
1.08857	No
1.08826	No
1.08769	No
1.08697	No
1.08485	No
1.08482	No
1.08471	No
1.08451	No
1.08356	No
1.08177	No
1.08131	No
1.08116	No
1.08019	No
1.07983	No
1.07963	No
1.07797	No
1.0779	No
1.07739	No
1.07701	No
1.07468	No
1.07347	No
1.07208	No
1.07124	No
1.07116	No
1.07085	No
1.07064	No
1.07057	No
1.06984	No
1.06963	No
1.06853	No
1.066	No
1.06565	No
1.0654	No
1.06479	No
1.06451	No
1.06436	No
1.06434	No
1.0623	No
1.06185	No
1.06064	No
1.05995	No
1.05994	No
1.05976	No
1.05959	No
1.0595	No
1.05906	No
1.059	No
1.05883	No
1.05827	No
1.05795	No
1.05781	No
1.05616	No
1.05612	No
1.05602	No
1.0557	No
1.05523	No
1.05491	No
1.05478	No
1.05409	No
1.05389	No
1.0537	No
1.05305	No
1.05283	No
1.05282	No
1.05255	No
1.0525	No
1.05237	No
1.05208	No
1.05129	No
1.05116	No
1.04938	No
1.04881	No
1.04719	No
1.04532	No
1.04488	No
1.04462	No
1.0446	No
1.04397	No
1.04385	No
1.04354	No
1.04347	No
1.04344	No
1.04331	No
1.04328	No
1.04312	No
1.04304	No
1.04301	No
1.04247	No
1.04225	No
1.04185	No
1.04158	No
1.04093	No
1.0408	No
1.04056	No
1.04047	No
1.04	No
1.03975	No
1.03969	No
1.03966	No
1.0394	No
1.03891	No
1.03839	No
1.03819	No
1.03817	No
1.0377	No
1.03764	No
1.03743	No
1.03704	No
1.03682	No
1.03652	No
1.03597	No
1.03594	No
1.0357	No
1.03541	No
1.03489	No
1.03422	No
1.03409	No
1.03393	No
1.03359	No
1.03326	No
1.0332	No
1.03284	No
1.03138	No
1.03125	No
1.03107	No
1.03107	No
1.03081	No
1.03044	No
1.03025	No
1.03003	No
1.02862	No
1.0276	No
1.0271	No
1.02673	No
1.02658	No
1.02601	No
1.0258	No
1.02568	No
1.02532	No
1.02484	No
1.0245	No
1.02442	No
1.02411	No
1.02395	No
1.02279	No
1.02257	No
1.02256	No
1.02244	No
1.02237	No
1.02031	No
1.01956	No
1.01868	No
1.01822	No
1.01812	No
1.018	No
1.01714	No
1.01699	No
1.0166	No
1.01645	No
1.01641	No
1.01579	No
1.01576	No
1.01574	No
1.01571	No
1.0152	No
1.01504	No
1.01478	No
1.01455	No
1.01453	No
1.01418	No
1.01412	No
1.01379	No
1.01355	No
1.01339	No
1.01224	No
1.01164	No
1.01119	No
1.01113	No
1.01104	No
1.01055	No
1.01022	No
1.01002	No
1.00998	No
1.00983	No
1.00862	No
1.00839	No
1.00825	No
1.00747	No
1.00736	No
1.00716	No
1.00691	No
1.00687	No
1.00679	No
1.00668	No
1.00619	No
1.00609	No
1.00597	No
1.00576	No
1.00574	No
1.0048	No
1.00435	No
1.00411	No
1.00362	No
1.00335	No
1.00325	No
1.00273	No
1.00273	No
1.00264	No
1.00257	No
1.00238	No
1.00218	No
1.00177	No
1.00126	No
1.0012	No
0.999666	No
0.999582	No
0.999579	No
0.999434	No
0.999369	No
0.999021	No
0.998581	No
0.998372	No
0.998093	No
0.998061	No
0.997742	No
0.997703	No
0.997261	No
0.997033	No
0.996924	No
0.996736	No
0.996633	No
0.996451	No
0.996222	No
0.995939	No
0.99582	No
0.995803	No
0.995419	No
0.995409	No
0.995179	No
0.994956	No
0.994554	No
0.994314	No
0.994257	No
0.99417	No
0.994169	No
0.994126	No
0.993995	No
0.993991	No
0.993916	No
0.993902	No
0.99389	No
0.993545	No
0.99336	No
0.992905	No
0.992872	No
0.992484	No
0.992474	No
0.992303	No
0.991858	No
0.991572	No
0.991304	No
0.991277	No
0.991112	No
0.990998	No
0.990373	No
0.990333	No
0.990209	No
0.990017	No
0.989724	No
0.988892	No
0.988394	No
0.987785	No
0.987616	No
0.987069	No
0.986973	No
0.986942	No
0.986764	No
0.986762	No
0.986503	No
0.986387	No
0.986363	No
0.985541	No
0.985222	No
0.985207	No
0.984808	No
0.984669	No
0.983739	No
0.98373	No
0.983652	No
0.983443	No
0.983334	No
0.983089	No
0.982784	No
0.98247	No
0.982048	No
0.981595	No
0.981406	No
0.981362	No
0.981222	No
0.980784	No
0.98057	No
0.980421	No
0.980164	No
0.9801	No
0.979831	No
0.979681	No
0.979606	No
0.979473	No
0.979198	No
0.979123	No
0.97881	No
0.978783	No
0.977918	No
0.977804	No
0.977775	No
0.977505	No
0.977235	No
0.977211	No
0.976951	No
0.976867	No
0.976787	No
0.976153	No
0.975977	No
0.975969	No
0.97562	No
0.975239	No
0.975014	No
0.974875	No
0.9748	No
0.974632	No
0.974529	No
0.974178	No
0.973742	No
0.973574	No
0.973218	No
0.973101	No
0.973002	No
0.972977	No
0.972807	No
0.972586	No
0.972586	No
0.972212	No
0.972131	No
0.971895	No
0.971593	No
0.971426	No
0.971103	No
0.970941	No
0.970621	No
0.970557	No
0.969837	No
0.969762	No
0.969668	No
0.969511	No
0.969251	No
0.969192	No
0.968922	No
0.968907	No
0.968697	No
0.968591	No
0.968369	No
0.96836	No
0.968294	No
0.968072	No
0.968054	No
0.968053	No
0.96798	No
0.967964	No
0.967677	No
0.967668	No
0.967602	No
0.967601	No
0.967442	No
0.967351	No
0.967338	No
0.967243	No
0.967171	No
0.967101	No
0.966986	No
0.966867	No
0.966792	No
0.966594	No
0.966436	No
0.966202	No
0.965963	No
0.965962	No
0.965889	No
0.965842	No
0.965763	No
0.965688	No
0.965622	No
0.965585	No
0.965582	No
0.965172	No
0.965076	No
0.964853	No
0.96484	No
0.964563	No
0.964388	No
0.963734	No
0.963393	No
0.963174	No
0.962821	No
0.962318	No
0.962115	No
0.962088	No
0.962043	No
0.961971	No
0.961848	No
0.961746	No
0.961497	No
0.961394	No
0.96119	No
0.96076	No
0.960617	No
0.960579	No
0.9605	No
0.960112	No
0.960053	No
0.960009	No
0.959973	No
0.959966	No
0.959789	No
0.959779	No
0.959733	No
0.959386	No
0.959185	No
0.959074	No
0.958948	No
0.958874	No
0.958863	No
0.958832	No
0.958778	No
0.958659	No
0.958658	No
0.958549	No
0.9585	No
0.958446	No
0.95843	No
0.958279	No
0.957736	No
0.957682	No
0.957528	No
0.957304	No
0.957224	No
0.957204	No
0.957187	No
0.95703	No
0.957	No
0.956871	No
0.956739	No
0.956698	No
0.956687	No
0.956525	No
0.956485	No
0.956436	No
0.956275	No
0.95555	No
0.955274	No
0.954903	No
0.954857	No
0.954753	No
0.954342	No
0.95428	No
0.954257	No
0.954075	No
0.954068	No
0.953583	No
0.953496	No
0.953423	No
0.953418	No
0.953418	No
0.953341	No
0.953202	No
0.953176	No
0.953063	No
0.953008	No
0.952842	No
0.952563	No
0.952511	No
0.952431	No
0.95207	No
0.95198	No
0.951768	No
0.951732	No
0.951725	No
0.951605	No
0.951438	No
0.951255	No
0.951021	No
0.951	No
0.950791	No
0.950786	No
0.950641	No
0.950349	No
0.950332	No
0.950262	No
0.950219	No
0.950215	No
0.949906	No
0.949263	No
0.949229	No
0.949063	No
0.949054	No
0.948965	No
0.948871	No
0.948482	No
0.948368	No
0.948296	No
0.948127	No
0.94752	No
0.947503	No
0.947206	No
0.947118	No
0.947077	No
0.946947	No
0.946916	No
0.946812	No
0.946711	No
0.946628	No
0.946578	No
0.946549	No
0.946515	No
0.946419	No
0.946126	No
0.946065	No
0.946027	No
0.945999	No
0.945908	No
0.945599	No
0.945372	No
0.945109	No
0.944574	No
0.944558	No
0.944475	No
0.944462	No
0.944092	No
0.943951	No
0.943765	No
0.943547	No
0.943487	No
0.943456	No
0.943408	No
0.943393	No
0.943347	No
0.943299	No
0.94306	No
0.943041	No
0.943013	No
0.942638	No
0.942483	No
0.942366	No
0.942349	No
0.9422	No
0.942141	No
0.941788	No
0.941405	No
0.941279	No
0.941229	No
0.941196	No
0.94114	No
0.941088	No
0.940963	No
0.940869	No
0.940853	No
0.940784	No
0.940684	No
0.940496	No
0.940479	No
0.940442	No
0.940408	No
0.940365	No
0.940233	No
0.94023	No
0.94019	No
0.940145	No
0.94008	No
0.940062	No
0.939966	No
0.939758	No
0.939699	No
0.939672	No
0.93967	No
0.939499	No
0.939423	No
0.939409	No
0.939252	No
0.939177	No
0.938913	No
0.938888	No
0.938664	No
0.938566	No
0.938411	No
0.93835	No
0.938225	No
0.937787	No
0.937602	No
0.937597	No
0.937433	No
0.937285	No
0.93724	No
0.937206	No
0.937202	No
0.936818	No
0.936602	No
0.936479	No
0.936455	No
0.936378	No
0.936283	No
0.936129	No
0.93602	No
0.935802	No
0.93532	No
0.935205	No
0.935175	No
0.935163	No
0.935134	No
0.934944	No
0.934686	No
0.93424	No
0.934222	No
0.934053	No
0.933965	No
0.933901	No
0.933873	No
0.933872	No
0.933868	No
0.933814	No
0.933778	No
0.933763	No
0.933676	No
0.933601	No
0.933573	No
0.933457	No
0.933358	No
0.932919	No
0.932878	No
0.932855	No
0.932609	No
0.932357	No
0.932088	No
0.93201	No
0.93171	No
0.931603	No
0.931428	No
0.93123	No
0.931221	No
0.931123	No
0.931074	No
0.930674	No
0.930673	No
0.930586	No
0.930562	No
0.930373	No
0.93023	No
0.929979	No
0.929856	No
0.929835	No
0.929673	No
0.929632	No
0.929546	No
0.929308	No
0.929171	No
0.928841	No
0.928605	No
0.928486	No
0.928436	No
0.928356	No
0.928346	No
0.928326	No
0.928146	No
0.927934	No
0.927817	No
0.927648	No
0.927468	No
0.927343	No
0.927131	No
0.92704	No
0.927033	No
0.926624	No
0.926558	No
0.926426	No
0.926397	No
0.926177	No
0.926125	No
0.92606	No
0.92588	No
0.925823	No
0.925628	No
0.925282	No
0.925265	No
0.924987	No
0.92493	No
0.924912	No
0.924549	No
0.924337	No
0.924136	No
0.923993	No
0.92383	No
0.923765	No
0.923762	No
0.923701	No
0.923623	No
0.923586	No
0.923434	No
0.923143	No
0.923141	No
0.922837	No
0.922787	No
0.922658	No
0.922657	No
0.922571	No
0.922309	No
0.922132	No
0.921923	No
0.921888	No
0.921847	No
0.92178	No
0.921407	No
0.921326	No
0.921241	No
0.921177	No
0.921145	No
0.920939	No
0.920891	No
0.920854	No
0.920753	No
0.920653	No
0.920379	No
0.920344	No
0.920099	No
0.920008	No
0.919936	No
0.919906	No
0.919872	No
0.919791	No
0.919777	No
0.919761	No
0.919557	No
0.919488	No
0.919391	No
0.919152	No
0.919085	No
0.91899	No
0.918978	No
0.918908	No
0.918724	No
0.918609	No
0.918541	No
0.918422	No
0.918407	No
0.918151	No
0.918073	No
0.917909	No
0.917904	No
0.91767	No
0.91755	No
0.917298	No
0.917002	No
0.916927	No
0.916676	No
0.916671	No
0.916535	No
0.916406	No
0.916404	No
0.916342	No
0.916208	No
0.916127	No
0.91572	No
0.915714	No
0.915609	No
0.91535	No
0.915127	No
0.915002	No
0.914964	No
0.91496	No
0.914775	No
0.914524	No
0.914443	No
0.914196	No
0.914066	No
0.914043	No
0.913803	No
0.913559	No
0.913328	No
0.913241	No
0.91309	No
0.91295	No
0.912602	No
0.91259	No
0.912561	No
0.912378	No
0.912306	No
0.91227	No
0.912252	No
0.912059	No
0.912032	No
0.911871	No
0.911747	No
0.911676	No
0.911631	No
0.911467	No
0.911152	No
0.910933	No
0.910698	No
0.910572	No
0.910543	No
0.910536	No
0.910526	No
0.910349	No
0.910256	No
0.910198	No
0.910028	No
0.909959	No
0.909902	No
0.909886	No
0.90987	No
0.909596	No
0.909527	No
0.909508	No
0.909372	No
0.909368	No
0.909267	No
0.9092	No
0.909124	No
0.90882	No
0.908715	No
0.908651	No
0.908577	No
0.9083	No
0.908174	No
0.908141	No
0.908102	No
0.908027	No
0.907902	No
0.907821	No
0.907716	No
0.907564	No
0.907465	No
0.907374	No
0.907278	No
0.907248	No
0.907194	No
0.90702	No
0.906882	No
0.906868	No
0.906797	No
0.906572	No
0.90648	No
0.906418	No
0.906407	No
0.906335	No
0.905944	No
0.905713	No
0.90552	No
0.905288	No
0.905251	No
0.904817	No
0.90481	No
0.9048	No
0.904659	No
0.904632	No
0.904525	No
0.904523	No
0.904332	No
0.904243	No
0.904138	No
0.904027	No
0.903991	No
0.903134	No
0.90312	No
0.903113	No
0.903109	No
0.903	No
0.902992	No
0.902939	No
0.902936	No
0.90281	No
0.902803	No
0.902726	No
0.902688	No
0.90262	No
0.902539	No
0.902509	No
0.902197	No
0.902023	No
0.901964	No
0.901937	No
0.901819	No
0.901777	No
0.901661	No
0.901638	No
0.901469	No
0.901216	No
0.901155	No
0.901017	No
0.900997	No
0.900898	No
0.900778	No
0.900731	No
0.900721	No
0.90069	No
0.900362	No
0.900199	No
0.900053	No
0.899997	No
0.899919	No
0.899892	No
0.899866	No
0.899677	No
0.899677	No
0.899556	No
0.899454	No
0.899293	No
0.899159	No
0.899012	No
0.898911	No
0.898895	Yes
0.898871	No
0.898823	No
0.898627	No
0.898591	No
0.898509	No
0.898489	No
0.89841	No
0.898388	No
0.898368	No
0.897984	No
0.897783	No
0.897772	No
0.897634	No
0.897627	No
0.897419	No
0.897397	No
0.897379	No
0.897201	No
0.897173	No
0.897095	No
0.897024	No
0.896744	No
0.896661	No
0.896433	No
0.896343	No
0.89629	No
0.896235	No
0.896151	No
0.896045	No
0.896034	No
0.896027	No
0.895992	No
0.895912	No
0.895842	No
0.895804	No
0.895788	No
0.895735	No
0.89569	No
0.895624	No
0.895481	No
0.895382	No
0.895222	No
0.89496	No
0.894912	No
0.894801	No
0.894719	No
0.894674	No
0.894671	No
0.894658	No
0.894634	No
0.894603	No
0.894538	No
0.894432	No
0.894134	No
0.894127	No
0.894106	No
0.894086	No
0.893975	No
0.893864	No
0.893734	No
0.893682	No
0.893674	No
0.893546	No
0.893291	No
0.893047	No
0.892984	No
0.892871	No
0.892794	No
0.892773	No
0.892707	No
0.892593	No
0.892364	No
0.892097	No
0.891999	No
0.891912	No
0.891893	No
0.891685	No
0.891482	No
0.891443	No
0.891264	No
0.891195	No
0.890933	No
0.89073	No
0.890662	No
0.890635	No
0.890194	No
0.890116	No
0.890094	No
0.889951	No
0.889948	No
0.889941	No
0.889678	No
0.88934	No
0.889096	No
0.889065	No
0.88905	No
0.888727	No
0.888705	No
0.888527	No
0.888378	No
0.888345	No
0.888336	No
0.888007	No
0.887776	No
0.887744	No
0.887693	No
0.887524	No
0.887423	No
0.887275	No
0.887122	No
0.887052	No
0.887045	No
0.887034	No
0.886987	No
0.886964	No
0.886683	No
0.886593	No
0.886551	No
0.886493	No
0.886455	No
0.886263	No
0.886246	No
0.886244	No
0.886036	No
0.885859	No
0.885758	No
0.885575	No
0.885538	No
0.88553	No
0.885383	No
0.885345	No
0.885061	No
0.885017	No
0.88494	No
0.884925	No
0.884605	No
0.884573	No
0.884382	No
0.88429	No
0.884258	No
0.88405	No
0.883682	No
0.883639	No
0.883582	No
0.88342	No
0.882758	No
0.882719	No
0.882702	No
0.882702	No
0.882574	No
0.882508	No
0.882493	No
0.882479	No
0.882444	No
0.882352	No
0.882313	No
0.882297	No
0.882297	No
0.882244	No
0.882086	No
0.882008	No
0.881997	No
0.881919	No
0.881902	No
0.881808	No
0.881576	No
0.88156	No
0.881454	No
0.881402	No
0.881382	No
0.881336	No
0.881167	No
0.881007	No
0.880982	No
0.88053	No
0.88047	No
0.880437	No
0.8803	No
0.880117	No
0.880097	No
0.880055	No
0.879963	No
0.879797	No
0.879793	No
0.879724	No
0.879715	No
0.879535	No
0.879366	No
0.879354	No
0.879345	No
0.879244	No
0.879225	No
0.87918	No
0.879008	No
0.87895	No
0.878852	No
0.87879	No
0.878699	No
0.878631	No
0.878626	No
0.878616	No
0.878584	No
0.87858	No
0.878574	No
0.878484	No
0.878324	No
0.878298	No
0.878263	No
0.878228	No
0.877974	No
0.877924	No
0.877866	No
0.877862	No
0.877699	No
0.877681	No
0.877577	No
0.877477	No
0.877453	No
0.877381	No
0.877344	No
0.877332	No
0.877134	No
0.877129	No
0.877035	No
0.877023	No
0.876976	No
0.876962	No
0.876867	No
0.876862	No
0.876831	No
0.876799	No
0.876562	No
0.876358	No
0.876117	No
0.875991	No
0.875814	No
0.875594	No
0.875538	No
0.875387	No
0.874969	No
0.874902	No
0.87481	No
0.874762	No
0.87454	No
0.87449	No
0.874487	No
0.8744	No
0.874388	No
0.874298	No
0.874128	No
0.874125	No
0.874057	No
0.87402	No
0.873979	No
0.873959	No
0.873912	No
0.873878	No
0.873806	No
0.873698	No
0.87359	No
0.873544	No
0.873533	No
0.873531	No
0.873509	No
0.873433	No
0.873409	No
0.873293	No
0.873244	No
0.87317	No
0.873127	No
0.872999	No
0.872901	No
0.872305	No
0.872163	No
0.872077	No
0.87203	No
0.871949	No
0.871674	No
0.871568	No
0.87152	No
0.871385	No
0.871307	No
0.871276	No
0.87118	No
0.871084	No
0.871024	No
0.871022	No
0.870979	No
0.870961	No
0.87084	No
0.870836	No
0.870711	No
0.870494	No
0.87049	No
0.870453	No
0.870389	No
0.870367	No
0.870325	No
0.870305	No
0.87023	No
0.870053	No
0.869973	No
0.869821	No
0.8698	No
0.869732	No
0.869705	No
0.869679	No
0.869616	No
0.869571	No
0.869517	No
0.869389	No
0.869368	No
0.869285	No
0.869265	No
0.869246	No
0.869222	No
0.868927	No
0.8689	No
0.868797	No
0.868666	No
0.868441	No
0.868404	No
0.868239	No
0.868065	No
0.868029	No
0.867936	No
0.867921	No
0.867909	No
0.867894	No
0.867855	No
0.867827	No
0.867759	No
0.867715	No
0.867444	No
0.86732	No
0.867316	No
0.866825	No
0.866802	No
0.866749	No
0.866665	No
0.866293	No
0.86615	No
0.865622	No
0.865524	No
0.865276	No
0.865121	No
0.86511	No
0.865095	No
0.865055	No
0.865053	No
0.86489	No
0.864659	No
0.864628	No
0.864565	No
0.864554	No
0.864487	No
0.864399	No
0.864239	No
0.864132	No
0.863911	No
0.863863	No
0.863823	No
0.863797	No
0.863788	No
0.863728	No
0.863623	No
0.863576	No
0.863541	No
0.863448	No
0.863406	No
0.863316	No
0.863176	No
0.863136	No
0.863089	No
0.863088	No
0.863081	No
0.86304	No
0.863017	No
0.86296	No
0.862677	No
0.86229	No
0.862184	No
0.862085	No
0.862073	No
0.861986	No
0.861669	No
0.861573	No
0.861506	No
0.861416	No
0.861327	No
0.861301	No
0.861242	No
0.861044	No
0.860992	No
0.860941	No
0.860938	No
0.860876	No
0.86083	No
0.86068	No
0.860667	No
0.860555	No
0.860495	No
0.860469	No
0.860438	No
0.860438	No
0.860392	No
0.860383	No
0.86022	No
0.860164	No
0.85987	No
0.859857	No
0.859855	No
0.859781	No
0.859722	No
0.859677	No
0.859575	No
0.859535	No
0.859453	No
0.85945	No
0.859416	No
0.85936	No
0.859359	No
0.859198	No
0.859159	No
0.859118	No
0.859018	No
0.859015	No
0.858909	No
0.858759	No
0.858611	No
0.858598	No
0.85835	No
0.858291	No
0.858148	No
0.857914	No
0.857879	No
0.857874	No
0.857783	No
0.857688	No
0.85758	No
0.857579	No
0.85757	No
0.85757	No
0.85757	No
0.857562	No
0.857398	No
0.857321	No
0.857307	No
0.857288	No
0.85726	No
0.857201	No
0.857189	No
0.857146	No
0.857011	No
0.856963	No
0.856743	No
0.856717	No
0.856698	No
0.856673	No
0.856667	No
0.856614	No
0.85643	No
0.856245	No
0.856154	No
0.856128	No
0.856083	No
0.856012	No
0.855991	No
0.855975	No
0.855915	No
0.855902	No
0.855722	No
0.85563	No
0.855625	No
0.855543	No
0.855505	No
0.855385	No
0.855281	No
0.855257	No
0.85515	No
0.854984	No
0.854957	No
0.854951	No
0.854944	No
0.854811	No
0.854795	No
0.854774	No
0.854768	No
0.854766	No
0.854752	No
0.854663	No
0.854648	No
0.854514	No
0.854384	No
0.854376	No
0.854144	No
0.854053	No
0.853865	No
0.853843	No
0.853813	No
0.853765	No
0.853473	No
0.853426	No
0.853312	No
0.853263	No
0.853246	No
0.853236	No
0.853227	No
0.853131	No
0.853099	No
0.853023	No
0.852746	No
0.852718	No
0.85271	No
0.852705	No
0.85263	No
0.852421	No
0.852415	No
0.852383	No
0.852202	No
0.852168	No
0.85206	No
0.852013	No
0.852001	No
0.85191	No
0.851809	No
0.851723	No
0.851583	No
0.85146	No
0.851417	No
0.851269	No
0.851219	No
0.851109	No
0.851042	No
0.850999	No
0.850969	No
0.850804	No
0.85077	No
0.850706	No
0.850601	No
0.850521	No
0.850396	No
0.850302	No
0.850297	No
0.850109	No
0.849969	No
0.849836	No
0.849744	No
0.849693	No
0.849637	No
0.849559	No
0.849546	No
0.849543	No
0.849366	No
0.849324	No
0.84928	No
0.849183	No
0.849148	No
0.849139	No
0.849135	No
0.84909	No
0.849083	No
0.849077	No
0.848919	No
0.848876	No
0.848868	No
0.848816	No
0.848724	No
0.848658	No
0.848577	No
0.848414	No
0.848394	No
0.848391	No
0.848324	No
0.848323	No
0.84815	No
0.847971	No
0.847888	No
0.847811	No
0.847631	No
0.847452	No
0.847439	No
0.84728	No
0.84722	No
0.847184	No
0.847071	No
0.84703	No
0.846932	No
0.846896	No
0.846683	No
0.846487	No
0.846464	No
0.846375	No
0.846278	No
0.846251	No
0.846202	No
0.846079	No
0.846026	No
0.845973	No
0.845952	No
0.845919	No
0.845854	No
0.845812	No
0.84581	No
0.845721	No
0.845719	No
0.845651	No
0.845498	No
0.845462	No
0.845409	No
0.845279	No
0.845238	No
0.845223	No
0.845146	No
0.844959	No
0.84492	No
0.844795	No
0.844655	No
0.844572	No
0.844496	No
0.844412	No
0.844328	No
0.844306	No
0.844286	No
0.844235	No
0.844195	No
0.844183	No
0.844155	No
0.844122	No
0.844065	No
0.843921	No
0.843765	No
0.843674	No
0.843634	No
0.843627	No
0.843583	No
0.843559	No
0.843558	No
0.843545	No
0.843477	No
0.843421	No
0.843263	No
0.843198	No
0.843046	No
0.842979	No
0.842949	No
0.842931	No
0.842878	No
0.842779	No
0.842757	No
0.842736	No
0.842727	No
0.842723	No
0.842515	No
0.842419	No
0.842303	No
0.842069	No
0.841973	No
0.841739	No
0.841688	No
0.841465	No
0.841215	No
0.841106	No
0.840999	No
0.840749	No
0.840583	No
0.840544	No
0.840528	No
0.84047	No
0.840292	No
0.840253	No
0.840245	No
0.840152	No
0.840099	No
0.840077	No
0.840009	No
0.839988	No
0.839926	No
0.839915	No
0.839737	No
0.839594	No
0.839525	No
0.839495	No
0.839443	No
0.839415	No
0.839376	No
0.83922	No
0.839093	No
0.838889	No
0.838847	No
0.838821	No
0.838778	No
0.838757	No
0.838682	No
0.838584	No
0.838571	No
0.838474	No
0.838413	No
0.838413	No
0.838363	No
0.838272	No
0.838237	No
0.838199	No
0.838135	No
0.837965	No
0.837947	No
0.837851	No
0.837843	No
0.837699	No
0.837647	No
0.837618	No
0.837604	No
0.837579	No
0.837573	No
0.837538	No
0.837519	No
0.837428	No
0.837412	No
0.8374	No
0.837339	No
0.837262	No
0.837034	No
0.836855	No
0.836776	No
0.836709	No
0.836688	No
0.836631	No
0.836485	No
0.836481	No
0.836429	No
0.836427	No
0.836374	No
0.836351	No
0.836206	No
0.836189	No
0.836165	No
0.836099	No
0.836096	No
0.83597	No
0.835837	No
0.835824	No
0.835657	No
0.835597	No
0.83558	No
0.835477	No
0.835413	No
0.835408	No
0.835259	No
0.835078	No
0.835066	No
0.834932	No
0.834699	No
0.834625	No
0.83459	No
0.834546	No
0.834534	No
0.834493	No
0.834483	No
0.834462	No
0.834321	No
0.834022	No
0.833969	No
0.833737	No
0.83358	No
0.833517	No
0.833327	No
0.833284	No
0.83316	No
0.833089	No
0.833017	No
0.83301	No
0.832922	No
0.832844	No
0.832818	No
0.832807	No
0.832807	No
0.832749	No
0.832629	No
0.832628	No
0.832578	No
0.832568	No
0.832464	No
0.83246	No
0.832436	No
0.832366	No
0.832256	No
0.832243	No
0.832228	No
0.832048	No
0.832033	No
0.831822	No
0.831715	No
0.831704	No
0.831701	No
0.83159	No
0.831547	No
0.831543	No
0.831526	No
0.831496	No
0.831463	No
0.831398	No
0.831316	No
0.831242	No
0.831197	No
0.831105	No
0.831074	No
0.830988	No
0.830931	No
0.830927	No
0.830896	No
0.830849	No
0.830703	No
0.830666	No
0.830661	No
0.830645	No
0.830633	No
0.830631	No
0.830533	No
0.830338	No
0.830337	No
0.83018	No
0.830166	No
0.830127	No
0.830115	No
0.830083	No
[truncated: 4,321 more rows]

## Sheet: S3C
LIPscore	Target
3.31593	No
3.06974	No
2.61687	Yes
2.58489	No
2.50403	No
2.36468	No
2.25156	No
2.22198	Yes
2.19789	No
2.07395	No
1.86404	No
1.85242	No
1.845	Yes
1.83311	Yes
1.77191	No
1.73274	No
1.69594	No
1.67722	No
1.63889	No
1.62816	No
1.62062	Yes
1.61322	No
1.56642	No
1.56012	No
1.55076	No
1.54308	No
1.53827	Yes
1.52684	No
1.5265	No
1.49305	No
1.49034	No
1.48655	No
1.4821	No
1.47196	No
1.4719	No
1.4669	No
1.46304	No
1.46296	No
1.4585	No
1.45656	No
1.45076	No
1.43625	No
1.43035	No
1.42987	No
1.42505	No
1.41689	No
1.41342	No
1.40602	No
1.38499	No
1.35215	No
1.34816	No
1.34448	No
1.34154	No
1.33594	No
1.33477	No
1.33004	No
1.32964	No
1.32039	No
1.31255	No
1.3108	No
1.30904	No
1.30715	No
1.30344	No
1.30161	No
1.30004	No
1.2955	No
1.29252	No
1.28915	No
1.28666	No
1.2864	No
1.28465	No
1.2841	No
1.28239	No
1.28205	No
1.27493	No
1.26827	No
1.26636	No
1.26154	No
1.26053	No
1.25631	No
1.25592	No
1.25567	No
1.25256	No
1.24781	No
1.24699	No
1.24684	No
1.24627	No
1.24415	No
1.2422	No
1.24113	No
1.241	No
1.23613	No
1.23453	No
1.23442	No
1.23142	No
1.22387	No
1.22275	No
1.22199	No
1.21716	No
1.2164	No
1.21281	No
1.21047	No
1.21042	No
1.20935	No
1.20669	No
1.20351	No
1.20159	No
1.2004	No
1.19994	No
1.19914	No
1.19887	No
1.19787	No
1.19337	No
1.19303	No
1.19154	No
1.19101	No
1.19001	No
1.18433	No
1.18354	No
1.18075	No
1.17988	No
1.17798	No
1.17751	No
1.17717	No
1.17669	No
1.17664	No
1.17557	No
1.17366	No
1.17146	No
1.17127	No
1.17088	No
1.16953	No
1.16924	No
1.16894	No
1.16821	No
1.16781	No
1.166	No
1.16334	No
1.16181	No
1.16069	No
1.16042	No
1.15957	No
1.15693	No
1.15473	No
1.15314	No
1.14981	No
1.14893	No
1.14854	No
1.14852	No
1.14636	No
1.14521	No
1.14501	No
1.14388	No
1.14371	No
1.14341	No
1.14312	No
1.14104	No
1.14089	No
1.14037	No
1.13972	No
1.13967	No
1.13942	No
1.13867	No
1.1386	No
1.13763	No
1.13701	No
1.1358	No
1.13535	No
1.13485	No
1.13452	No
1.13443	No
1.13324	No
1.13231	No
1.13009	No
1.12926	No
1.12866	No
1.12702	No
1.12543	No
1.12334	No
1.12063	No
1.12017	No
1.11932	No
1.11814	No
1.11639	No
1.11503	No
1.11422	No
1.1135	No
1.11247	No
1.11154	No
1.11133	No
1.11012	No
1.10995	No
1.10851	No
1.10725	No
1.10717	No
1.10518	No
1.10402	No
1.10375	No
1.10313	No
1.10186	No
1.10155	No
1.09804	No
1.09765	No
1.09616	No
1.09578	No
1.09529	No
1.09485	No
1.09471	No
1.0945	No
1.09429	No
1.09412	No
1.09353	No
1.08965	No
1.08788	No
1.08775	No
1.08677	No
1.08673	No
1.08583	No
1.08544	No
1.0852	No
1.08273	No
1.08206	No
1.08185	No
1.08174	No
1.08107	No
1.07866	No
1.07829	No
1.07802	No
1.07796	No
1.07753	No
1.0773	No
1.07682	No
1.07549	No
1.07547	No
1.07528	No
1.07475	No
1.07472	No
1.07415	No
1.074	No
1.074	No
1.07356	No
1.07304	No
1.0728	No
1.07185	No
1.07165	No
1.06937	No
1.06853	No
1.06764	No
1.06739	No
1.06723	No
1.06701	No
1.06675	No
1.06509	No
1.06499	No
1.0646	No
1.06319	No
1.06175	No
1.0614	No
1.06111	No
1.05975	No
1.05927	No
1.058	No
1.05791	No
1.05757	No
1.05681	No
1.05512	No
1.05419	No
1.0538	No
1.0535	No
1.05283	No
1.05225	No
1.05212	No
1.05176	No
1.05108	No
1.05099	No
1.05084	No
1.04855	No
1.04852	No
1.0485	No
1.04845	No
1.04841	No
1.04805	No
1.04805	No
1.04799	No
1.04778	No
1.04772	No
1.04748	No
1.04742	No
1.04636	No
1.04609	No
1.0441	No
1.04398	No
1.04354	No
1.04349	No
1.04298	No
1.04191	No
1.0412	No
1.04067	No
1.04054	No
1.04032	No
1.03974	No
1.03885	No
1.03814	No
1.03711	No
1.03656	No
1.03618	No
1.03554	No
1.03531	No
1.03488	No
1.03422	No
1.03389	No
1.03307	No
1.03262	No
1.03208	No
1.03199	No
1.03197	No
1.03104	No
1.03062	No
1.03051	No
1.0302	No
1.02909	No
1.02789	No
1.02745	No
1.02698	No
1.02675	No
1.02635	No
1.02592	No
1.02409	No
1.02389	No
1.02262	No
1.02242	No
1.02186	No
1.02175	No
1.02121	No
1.02035	No
1.02017	No
1.01969	No
1.01911	No
1.01833	No
1.01828	No
1.01813	No
1.01774	No
1.01748	No
1.01712	No
1.01538	No
1.01528	No
1.01521	No
1.01504	No
1.01435	No
1.01393	No
1.0135	No
1.01315	No
1.01096	No
1.01062	No
1.00936	No
1.00881	No
1.00856	No
1.00845	No
1.00809	No
1.00752	No
1.0075	No
1.0056	No
1.0052	No
1.005	No
1.00499	No
1.00391	No
1.00367	No
1.00202	No
1.0016	No
1.00147	No
1.00118	No
1.00112	No
1.00102	No
1.00075	No
1.0006	No
1.00043	No
0.999777	No
0.999721	No
0.999631	No
0.998508	No
0.997302	No
0.997286	No
0.99644	No
0.995443	No
0.995029	No
0.994731	No
0.994457	No
0.993758	No
0.993516	No
0.993501	No
0.99326	No
0.99307	No
0.993007	No
0.992564	No
0.992188	No
0.991899	No
0.991109	No
0.990953	No
0.990615	No
0.990515	No
0.989962	No
0.989558	No
0.989538	No
0.988971	No
0.987808	No
0.987638	No
0.987591	No
0.987001	No
0.986691	No
0.98656	No
0.986196	No
0.985771	No
0.985702	No
0.985479	No
0.985415	No
0.984854	No
0.984776	No
0.984741	No
0.984446	No
0.984183	No
0.984144	No
0.983764	No
0.983298	No
0.983128	No
0.983001	No
0.982663	No
0.981964	No
0.981703	No
0.981237	No
0.981224	No
0.980793	No
0.980496	No
0.980383	No
0.979751	No
0.979435	No
0.979261	No
0.979138	No
0.977692	No
0.977682	No
0.977031	No
0.976687	No
0.976337	No
0.976224	No
0.975544	No
0.975037	No
0.974936	No
0.974692	No
0.974136	No
0.973862	No
0.973441	No
0.97335	No
0.973307	No
0.973234	No
0.972151	No
0.97194	No
0.971531	No
0.971441	No
0.970528	No
0.970461	No
0.97032	No
0.968951	No
0.9682	No
0.967771	No
0.967148	No
0.965012	No
0.964231	No
0.963899	No
0.963817	No
0.963213	No
0.963193	No
0.963095	No
0.962654	No
0.962535	No
0.962528	No
0.962188	No
0.962102	No
0.962049	No
0.961863	No
0.96144	No
0.961224	No
0.960046	No
0.959677	No
0.959235	No
0.959174	No
0.958475	No
0.958162	No
0.957981	No
0.957402	No
0.957344	No
0.957278	No
0.956939	No
0.956619	No
0.956514	No
0.955701	No
0.955565	No
0.955152	No
0.954764	No
0.954752	No
0.95421	No
0.953804	No
0.9537	No
0.953624	No
0.953494	No
0.952773	No
0.95276	No
0.952212	No
0.951919	No
0.951813	No
0.951572	No
0.950591	No
0.950386	No
0.950088	No
0.950028	No
0.949291	No
0.94875	No
0.948346	No
0.947162	No
0.94703	No
0.946716	No
0.946318	No
0.94609	No
0.945342	No
0.945164	No
0.944517	No
0.944153	No
0.944074	No
0.943991	No
0.943933	No
0.943917	No
0.943625	No
0.94249	No
0.941609	No
0.941528	No
0.941495	No
0.941237	No
0.941084	No
0.941076	No
0.941014	No
0.940876	No
0.940809	No
0.940777	No
0.940595	No
0.940436	No
0.939261	No
0.938403	No
0.937983	No
0.937826	No
0.937406	No
0.936749	No
0.936682	No
0.936417	No
0.936183	No
0.935853	No
0.935468	No
0.935185	No
0.934889	No
0.934624	No
0.934217	No
0.934071	No
0.933579	No
0.933527	No
0.93345	No
0.933402	No
0.933374	No
0.932518	No
0.932463	No
0.932253	No
0.931912	No
0.931846	No
0.931798	No
0.931746	No
0.931611	No
0.931182	No
0.930988	No
0.93071	No
0.930519	No
0.928659	No
0.928302	No
0.928019	No
0.927617	No
0.927394	No
0.927299	No
0.926704	No
0.926448	No
0.926373	No
0.925753	No
0.925399	No
0.925019	No
0.924956	No
0.924903	No
0.924693	No
0.923301	No
0.92316	No
0.922986	No
0.922262	No
0.922138	No
0.922021	No
0.921889	No
0.921723	No
0.921523	No
0.921499	No
0.921462	No
0.921439	No
0.921382	No
0.921269	No
0.921067	No
0.92088	No
0.920868	No
0.920453	No
0.920433	No
0.920337	No
0.920329	No
0.920293	No
0.919886	No
0.919584	No
0.919527	No
0.919494	No
0.919038	No
0.918963	No
0.91871	No
0.918698	No
0.91866	No
0.918407	No
0.91827	No
0.91808	No
0.917804	No
0.91767	No
0.916844	No
0.916339	No
0.916252	No
0.916224	No
0.915551	No
0.915231	No
0.915035	No
0.914909	No
0.914554	No
0.914364	No
0.914232	No
0.913563	No
0.913494	No
0.91335	No
0.913317	No
0.913196	No
0.912987	No
0.912794	No
0.912369	No
0.912282	No
0.912143	No
0.911899	No
0.911748	No
0.911621	No
0.911504	No
0.911306	No
0.911261	No
0.910847	No
0.910541	No
0.910426	No
0.909495	No
0.909265	No
0.908891	No
0.908354	No
0.907851	No
0.907811	No
0.907795	No
0.907632	No
0.907473	No
0.906646	No
0.9066	No
0.906293	No
0.906286	No
0.906253	No
0.906224	No
0.905683	No
0.90564	No
0.905157	No
0.905008	No
0.904681	No
0.904496	No
0.90445	No
0.904435	No
0.904197	No
0.90412	No
0.903781	No
0.903654	No
0.903588	No
0.903264	No
0.902768	No
0.902432	No
0.902401	No
0.902116	No
0.901935	No
0.901883	No
0.900581	No
0.900569	No
0.900347	No
0.900201	No
0.899873	No
0.899656	No
0.899604	No
0.899494	No
0.899366	No
0.899331	No
0.898536	No
0.898101	No
0.898036	No
0.897923	No
0.897701	No
0.8976	No
0.897095	No
0.89691	No
0.896889	No
0.896714	No
0.896175	No
0.896136	No
0.896074	No
0.895417	No
0.895276	No
0.894136	No
0.893984	No
0.893737	No
0.893572	No
0.892875	No
0.892806	No
0.892603	No
0.892543	No
0.891961	No
0.891931	No
0.891931	No
0.891625	No
0.891599	No
0.891515	No
0.891123	No
0.891113	No
0.890972	No
0.890687	No
0.890603	No
0.890128	No
0.88993	No
0.889582	No
0.889508	No
0.889418	No
0.889128	No
0.888882	No
0.888777	No
0.88867	No
0.888623	No
0.88825	No
0.888227	No
0.888011	No
0.887762	No
0.887622	No
0.887609	No
0.887592	No
0.887277	No
0.887107	No
0.887072	No
0.886647	No
0.88627	No
0.886031	No
0.885837	No
0.885774	No
0.885538	No
0.885407	No
0.885296	No
0.885041	No
0.884945	No
0.884439	No
0.883946	No
0.883698	No
0.883657	No
0.883143	No
0.882967	No
0.882825	No
0.882798	No
0.882693	No
0.882428	No
0.882012	No
0.881624	No
0.881603	No
0.881081	No
0.881033	No
0.880318	No
0.879975	No
0.87991	No
0.879822	No
0.879757	No
0.879743	No
0.879734	No
0.879711	No
0.879679	No
0.879482	No
0.879428	No
0.879278	No
0.878904	No
0.878868	No
0.878674	No
0.878481	No
0.87832	No
0.878009	No
0.877924	No
0.877923	No
0.877794	No
0.877534	No
0.877089	No
0.876953	No
0.876714	No
0.876423	No
0.876385	No
0.876244	No
0.875815	No
0.875777	No
0.875776	No
0.875707	No
0.875452	No
0.875423	No
0.87533	No
0.875077	No
0.874708	No
0.874479	No
0.874171	No
0.874142	No
0.873955	No
0.873849	No
0.873768	No
0.873543	No
0.873461	No
0.873456	No
0.873348	No
0.873319	No
0.873098	No
0.872963	No
0.872924	No
0.872486	No
0.87248	No
0.871614	No
0.871536	No
0.871178	No
0.87093	No
0.870829	No
0.870746	No
0.870732	No
0.870644	No
0.870464	No
0.870179	No
0.870083	No
0.869697	No
0.869579	No
0.869544	No
0.869521	No
0.869284	No
0.869261	No
0.869085	No
0.868564	No
0.868185	No
0.867972	No
0.867701	No
0.867698	No
0.867547	No
0.86715	No
0.86695	No
0.866902	No
0.866629	No
0.866552	No
0.866073	No
0.865981	No
0.865855	No
0.865506	No
0.865344	No
0.86511	No
0.864735	No
0.864715	No
0.864466	No
0.864081	No
0.863459	No
0.863124	No
0.862982	No
0.862685	No
0.862374	No
0.86235	No
0.862299	No
0.862121	No
0.862084	No
0.862047	No
0.861621	No
0.861575	No
0.861399	No
0.86115	No
0.860759	No
0.860603	No
0.860365	No
0.860185	No
0.859717	No
0.859443	No
0.859416	No
0.859078	No
0.859066	No
0.858822	No
0.858365	No
0.858335	No
0.857966	No
0.85786	No
0.857837	No
0.857807	No
0.857747	No
0.85673	No
0.856141	No
0.855711	No
0.855631	No
0.855423	No
0.855413	No
0.855315	No
0.855257	No
0.855229	No
0.855095	No
0.855069	No
0.85461	No
0.854083	No
0.853968	No
0.853928	No
0.853744	No
0.853719	No
0.853582	No
0.85324	No
0.852586	No
0.852521	No
0.852354	No
0.852262	No
0.852207	No
0.852124	No
0.852062	No
0.851423	No
0.851205	No
0.851122	No
0.850915	No
0.850799	No
0.850575	No
0.850232	No
0.850173	No
0.850103	No
0.85004	No
0.849968	No
0.849647	No
0.849586	No
0.849044	No
0.848687	No
0.848343	No
0.848238	No
0.848149	No
0.847991	No
0.847972	No
0.847902	No
0.8477	No
0.847622	No
0.847611	No
0.847331	No
0.847149	No
0.847117	No
0.846768	No
0.846739	No
0.846737	No
0.846727	No
0.846484	No
0.846444	No
0.846145	No
0.845691	No
0.845173	No
0.845143	No
0.845049	No
0.845026	No
0.844876	No
0.844645	No
0.844526	No
0.844206	No
0.844086	No
0.843975	No
0.843886	No
0.843547	No
0.84328	No
0.843106	No
0.842152	No
0.841809	No
0.841793	No
0.841596	No
0.84133	No
0.841103	No
0.841039	No
0.840993	No
0.840548	No
0.840352	No
0.840014	No
0.839712	No
0.838791	No
0.83857	No
0.838549	No
0.838438	No
0.838429	No
0.838364	No
0.83795	No
0.837729	No
0.837634	No
0.837237	No
0.837194	No
0.836994	No
0.836907	No
0.836787	No
0.835966	No
0.83577	No
0.8355	No
0.835404	No
0.835217	No
0.835193	No
0.835045	No
0.834989	Yes
0.834969	No
0.834815	No
0.834811	No
0.834748	No
0.834446	No
0.834379	No
0.834164	No
0.834041	No
0.834038	No
0.833927	No
0.833909	No
0.83381	No
0.833716	No
0.833664	No
0.833622	No
0.833568	No
0.833425	No
0.833245	No
0.832861	No
0.832849	No
0.832741	No
0.832396	No
0.83234	No
0.832328	No
0.832182	No
0.831962	No
0.831884	No
0.831744	No
0.831667	No
0.831658	No
0.831359	No
0.831209	No
0.831061	No
0.831011	No
0.830433	No
0.830197	No
0.82988	No
0.829845	No
0.829603	No
0.829548	No
0.829318	No
0.829299	No
0.829284	No
0.829245	No
0.828934	No
0.828823	No
0.828692	No
0.828436	No
0.828378	No
0.827708	No
0.827467	No
0.827422	No
0.827364	No
0.827137	No
0.826962	No
0.82639	No
0.82635	No
0.82624	No
0.826218	No
0.825987	No
0.825723	No
0.825674	No
0.825596	No
0.825286	No
0.825173	No
0.8251	No
0.82499	No
0.824685	No
0.824425	No
0.823943	No
0.823391	No
0.823391	No
0.823389	No
0.823327	No
0.823047	No
0.822959	No
0.822894	No
0.822776	No
0.822716	No
0.822524	No
0.822449	No
0.822123	No
0.822021	No
0.82187	No
0.82186	No
0.821807	No
0.821769	No
0.821741	No
0.821298	No
0.821165	No
0.82116	No
0.821078	No
0.821008	No
0.820991	No
0.820706	No
0.820367	No
0.820231	No
0.819962	No
0.819943	No
0.819615	No
0.818874	No
0.818341	No
0.818188	No
0.817568	No
0.817517	No
0.816962	No
0.816759	No
0.816468	No
0.816456	No
0.816419	No
0.816326	No
0.816253	No
0.816134	No
0.815643	No
0.81539	No
0.815358	No
0.815232	No
0.814918	No
0.814917	No
0.814846	No
0.814804	No
0.814422	No
0.81441	No
0.814052	No
0.813822	No
0.813349	No
0.813131	No
0.813116	No
0.81303	No
0.812561	No
0.812519	No
0.812492	No
0.812482	No
0.812068	No
0.811832	No
0.811723	No
0.811431	No
0.8108	No
0.810309	No
0.810219	No
0.810084	No
0.810065	No
0.809985	No
0.809783	No
0.809629	No
0.809303	No
0.809002	No
0.808381	No
0.808305	No
0.807958	No
0.807795	No
0.807528	No
0.807283	No
0.80728	No
0.807169	No
0.807069	No
0.806577	No
0.806532	No
0.806497	No
0.8062	No
0.806068	No
0.80591	No
0.805898	No
0.805748	No
0.805743	No
0.805635	No
0.805545	No
0.804925	No
0.804888	No
0.804734	No
0.804661	No
0.804436	No
0.80408	No
0.804068	No
0.804046	No
0.803914	No
0.803906	No
0.803748	No
0.803289	No
0.803182	No
0.802697	No
0.802635	No
0.80245	No
0.802428	No
0.802021	No
0.801787	No
0.801759	No
0.801606	No
0.801509	No
0.801394	No
0.801356	No
0.801302	No
0.801298	No
0.801164	No
0.801141	No
0.801135	No
0.801129	No
0.800518	No
0.8005	No
0.800463	No
0.800289	No
0.800019	No
0.800011	No
0.799899	No
0.799821	No
0.7998	No
0.799249	No
0.799237	No
0.799206	No
0.798577	No
0.798547	No
0.798509	No
0.798466	No
0.798401	No
0.798145	No
0.798086	No
0.798042	No
0.797894	No
0.797643	No
0.797106	No
0.79701	No
0.796956	No
0.796889	No
0.796701	No
0.796219	No
0.796216	No
0.796153	No
0.79595	No
0.795685	No
0.795646	No
0.795555	No
0.79553	No
0.795357	No
0.795222	No
0.795134	No
0.794921	No
0.794829	No
0.79478	No
0.794778	No
0.794767	No
0.794585	No
0.794533	No
0.794319	No
0.793841	No
0.793817	No
0.79373	No
0.793571	No
0.793427	No
0.793159	No
0.793153	No
0.793111	No
0.792833	No
0.792794	No
0.792702	No
0.792613	No
0.792532	No
0.792432	No
0.792335	No
0.792273	No
0.792168	No
0.792074	No
0.791847	No
0.79171	No
0.79129	No
0.791206	No
0.790833	No
0.790444	No
0.790315	No
0.790171	No
0.790015	No
0.78956	No
0.789359	No
0.789193	No
0.788258	No
0.788211	No
0.787819	No
0.78779	No
0.787539	No
0.787503	No
0.787418	No
0.787411	No
0.787252	No
0.787012	No
0.786956	No
0.786713	No
0.786682	No
0.786457	No
0.785945	No
0.785863	No
0.785842	No
0.785686	No
0.785675	No
0.785523	No
0.785498	No
0.785321	No
0.785282	No
0.785106	No
0.784715	No
0.784675	No
0.784568	No
0.784264	No
0.784015	No
0.784014	No
0.783932	No
0.78385	No
0.783735	No
0.783722	No
0.783575	No
0.78336	No
0.783314	No
0.783292	No
0.78329	No
0.783254	No
0.783123	No
0.78308	No
0.782888	No
0.782694	No
0.782635	No
0.782434	No
0.782291	No
0.782242	No
0.782188	No
0.781943	No
0.781903	No
0.781896	No
0.781792	No
0.781548	No
0.781459	No
0.781235	No
0.780737	No
0.780691	No
0.78044	No
0.780268	No
0.780183	No
0.780111	No
0.780027	No
0.780027	No
0.779961	No
0.779854	No
0.779712	No
0.779247	No
0.778995	No
0.778976	No
0.778832	No
0.778831	No
0.77859	No
0.77859	No
0.778501	No
0.778404	No
0.778058	No
0.778027	No
0.777945	No
0.777764	No
0.777438	No
0.777402	No
0.777354	No
0.777301	No
0.777147	No
0.776966	No
0.776888	No
0.776616	No
0.776192	No
0.776177	No
0.776044	No
0.775993	No
0.775964	No
0.77575	No
0.775722	No
0.77554	No
0.775006	No
0.774799	No
0.774654	No
0.774518	No
0.774442	No
0.77436	No
0.774317	No
0.774194	No
0.774093	No
0.774036	No
0.773968	No
0.773914	No
0.773849	No
0.773524	No
0.773368	No
0.773298	No
0.773061	No
0.772953	No
0.772891	No
0.772835	No
0.772673	No
0.772643	No
0.772504	No
0.772484	No
0.772364	No
0.772307	No
0.772061	No
0.771983	No
0.771817	No
0.7717	No
0.771645	No
0.771606	No
0.771479	No
0.771271	No
0.771247	No
0.771203	No
0.771091	No
0.771055	No
0.770785	No
0.770721	No
0.770542	No
0.770521	No
0.770316	No
0.770285	No
0.769921	No
0.7697	No
0.769522	No
0.76951	No
0.769424	No
0.769407	No
0.769253	No
0.769219	No
0.769192	No
0.76903	No
0.768779	No
0.768651	No
0.767941	No
0.767825	No
0.767627	No
0.767622	No
0.767516	No
0.767485	No
0.767233	No
0.767052	No
0.767018	No
0.766828	No
0.766824	No
0.766793	No
0.766614	No
0.766441	No
0.766423	No
0.766209	No
0.766048	No
0.765716	No
0.765404	No
0.765382	No
0.765258	No
0.765096	No
0.765088	No
0.764937	No
0.76477	No
0.764397	No
0.764327	No
0.763896	No
0.763895	No
0.763835	No
0.763829	No
0.763807	No
0.763802	No
0.763323	No
0.763011	No
0.762873	No
0.762871	No
0.762776	No
0.762702	No
0.762687	No
0.762499	No
0.762484	No
0.762448	No
0.76224	No
0.762182	No
0.762173	No
0.761711	No
0.761684	No
0.761665	No
0.761278	No
0.760995	No
0.760778	No
0.76061	No
0.760479	No
0.760354	No
0.760167	No
0.760001	No
0.759723	No
0.759624	No
0.759442	No
0.759435	No
0.759303	No
0.759051	No
0.75902	No
0.75897	No
0.758916	No
0.758793	No
0.758624	No
0.75829	No
0.758264	No
0.758203	No
0.758147	No
0.758139	No
0.758096	No
0.758092	No
0.758079	No
0.757918	No
0.757884	No
0.757713	No
0.757662	No
0.757657	No
0.75748	No
0.75735	No
0.757004	No
0.75678	No
0.756696	No
0.756592	No
0.75654	No
0.756393	No
0.756224	No
0.756096	No
0.755969	No
0.755929	No
0.755808	No
0.755663	No
0.755429	No
0.755038	No
0.754999	No
0.754965	No
0.754888	No
0.75483	No
0.754693	No
0.754609	No
0.754413	No
0.754257	No
0.754174	No
0.754006	No
0.753894	No
0.753861	No
0.753841	No
0.753827	No
0.753765	No
0.753568	No
0.753427	No
0.753406	No
0.753282	No
0.753183	No
0.753093	No
0.752996	No
0.752699	No
0.752684	No
0.752299	No
0.752223	No
0.751961	No
0.751901	No
0.751828	No
0.751712	No
0.75166	No
0.751643	No
0.751465	No
0.751391	No
0.751373	No
0.751149	No
0.751078	No
0.750966	No
0.750934	No
0.750813	No
0.750722	No
0.750304	No
0.750256	No
0.7502	No
0.750151	No
0.749989	No
0.749738	No
0.74965	No
0.7495	No
0.749437	No
0.749239	No
0.74912	No
0.749078	No
0.748982	No
0.748964	No
0.748959	No
0.748696	No
0.74869	No
0.747822	No
0.747628	No
0.747355	No
0.747246	No
0.747191	No
0.747169	No
0.746917	No
0.746739	No
0.746679	No
0.746289	No
0.74625	No
0.746237	No
0.746224	No
0.745886	No
0.745717	No
0.745621	No
0.745351	No
0.74528	No
0.744958	No
0.744868	No
0.744826	No
0.74476	No
0.744467	No
0.744352	No
0.744103	No
0.743871	No
0.743865	No
0.743802	No
0.743801	No
0.743733	No
0.743693	No
0.743583	No
0.743553	No
0.743051	No
0.742988	No
0.742929	No
0.742726	No
0.742628	No
0.742581	No
0.742566	No
0.742523	No
0.742514	No
0.742399	No
0.742398	No
0.742384	No
0.742355	No
0.742216	No
0.742124	No
0.742045	No
0.741963	No
0.741847	No
0.741551	No
0.741421	No
0.741369	No
0.741368	No
0.741142	No
0.741093	No
0.74096	No
0.740863	No
0.740797	No
0.740692	No
0.740584	No
0.740154	No
0.740112	No
0.739878	No
0.739721	No
0.73966	No
0.739617	No
0.73951	No
0.739435	No
0.738941	No
0.738924	No
0.738612	No
0.738562	No
0.738469	No
0.738137	No
0.738089	No
0.73804	No
0.737929	No
0.73783	No
0.737691	No
0.737489	No
0.737361	No
0.737333	No
0.736746	No
0.736693	No
0.736608	No
0.736563	No
0.736521	No
0.736396	No
0.736065	No
0.736052	No
0.735741	No
0.735722	No
0.735449	No
0.735134	No
0.735094	No
0.735087	No
0.7347	No
0.73468	No
0.73456	No
0.734207	No
0.734104	No
0.733749	No
0.733487	No
0.733453	No
0.733306	No
0.73312	No
0.73305	No
0.732986	No
0.732759	No
0.73271	No
0.732609	No
0.732472	No
0.732419	No
0.732374	No
0.732331	No
0.732165	No
0.732158	No
0.731966	No
0.731964	No
0.731849	No
0.731536	No
0.73126	No
0.73123	No
0.731175	No
0.730456	No
0.730402	No
0.730285	No
0.730235	No
0.73022	No
0.729867	No
0.729738	No
0.729611	No
0.72952	No
0.729401	No
0.729253	No
0.729215	No
0.729183	No
0.729172	No
0.728795	No
0.728457	No
0.728365	No
0.728144	No
0.728096	No
0.728072	No
0.728018	No
0.727981	No
0.727955	No
0.727725	No
0.7276	No
0.727599	No
0.727415	No
0.727275	No
0.726875	No
0.726872	No
0.726824	No
0.726789	No
0.726748	No
0.726707	No
0.726703	No
0.726631	No
0.726534	No
0.726513	No
0.72621	No
0.726145	No
0.725895	No
0.725804	No
0.725322	No
0.72498	No
0.724949	No
0.724891	No
0.724618	No
0.724255	No
0.723947	No
0.723732	No
0.723684	No
0.723671	No
0.723446	No
0.723228	No
0.723037	No
0.722884	No
0.722869	No
0.722852	No
0.722834	No
0.722786	No
0.722744	No
0.722619	No
0.7225	No
0.722454	No
0.722434	No
0.72242	No
0.722412	No
0.722406	No
0.722351	No
0.722338	No
0.722088	No
0.722051	No
0.722015	No
0.721926	No
0.721904	No
0.721878	No
0.721817	No
0.721807	No
0.721736	No
0.721694	No
0.721548	No
0.721492	No
0.721341	No
0.721219	No
0.720945	No
0.720791	No
0.720778	No
0.720563	No
0.720514	No
0.720499	No
0.720486	No
0.720219	No
0.720209	No
0.720195	No
0.720137	No
0.719268	No
0.719248	No
0.719129	No
0.719041	No
0.719013	No
0.718943	No
0.71891	No
0.7189	No
0.718625	No
0.718545	No
0.718493	No
0.718417	No
0.718207	No
0.718155	No
0.718023	No
0.717891	No
0.717738	No
0.717697	No
0.717499	No
0.717457	No
0.717163	No
0.716836	No
0.7166	No
0.715997	No
0.715721	No
0.715635	No
0.715634	No
0.715534	No
0.715481	No
0.715426	No
0.715209	No
0.714795	No
0.714703	No
0.714511	No
0.714299	No
0.714259	No
0.713713	No
0.713488	No
0.713322	No
0.713247	No
0.71323	No
0.71309	No
0.713007	No
0.712949	No
0.712934	No
0.712822	No
0.712405	No
0.712155	No
0.712017	No
0.712	No
0.711982	No
0.711929	No
0.711915	No
0.711777	No
0.711737	No
0.711591	No
0.711499	No
0.711331	No
0.711267	No
0.711099	No
0.711057	No
0.710868	No
0.71085	No
0.710717	No
0.710442	No
0.710324	No
0.710152	No
0.710063	No
0.709718	No
0.709318	No
0.709282	No
0.709245	No
0.709201	No
0.709151	No
0.709127	No
0.709114	No
0.709009	No
0.708932	No
0.708606	No
0.708334	No
0.708225	No
0.708197	No
0.708093	No
0.70778	No
0.707753	No
0.707648	No
0.707575	No
0.707563	No
0.707499	No
0.707424	No
0.707369	No
0.707349	No
0.707342	No
0.707052	No
0.706899	No
0.706803	No
0.706508	No
0.706493	No
0.706428	No
0.706426	No
0.706272	No
0.705694	No
0.70567	No
0.705537	No
0.705521	No
0.705312	No
0.70522	No
0.705174	No
0.705093	No
0.705051	No
0.705002	No
0.704646	No
0.704482	No
0.703526	No
0.703357	No
0.703347	No
0.703319	No
0.703259	No
0.703165	No
0.703158	No
0.703079	No
0.702879	No
0.702557	No
0.702534	No
0.702414	No
0.701923	No
0.701915	No
0.701859	No
0.701756	No
0.701726	No
0.701705	No
0.701577	No
0.701438	No
0.701434	No
0.701327	No
0.700806	No
0.700709	No
0.700654	No
0.700363	No
0.700298	No
0.700255	No
0.700028	No
0.699892	No
0.699794	No
0.699619	No
0.699531	No
0.699507	No
0.699393	No
0.698672	No
0.698672	No
0.698603	No
0.698527	No
0.698467	No
0.698408	No
0.698278	No
0.698244	No
0.697875	No
0.697862	No
0.697859	No
0.697836	No
0.697776	No
0.697366	No
0.696797	No
0.696612	No
0.696421	No
0.696196	No
0.69614	No
0.695907	No
0.695816	No
0.695459	No
0.695356	No
0.694993	No
0.694876	No
0.69474	No
0.694602	No
0.694441	No
0.694332	No
0.694305	No
0.694273	No
0.694268	No
0.694109	No
0.693939	No
0.693769	No
0.693655	No
0.693147	No
[truncated: 1,026 more rows]

## Sheet: S3D
LIPscore	Target
3.11316	Yes
2.82168	Yes
2.77704	Yes
2.66461	Yes
2.65512	Yes
2.63959	Yes
2.62984	Yes
2.51793	No
2.38938	Yes
2.25165	Yes
2.23075	Yes
2.20823	No
2.17615	Yes
2.15669	No
2.09577	Yes
2.08647	Yes
2.07249	No
2.07246	Yes
2.05676	Yes
1.97214	No
1.92999	Yes
1.89418	Yes
1.87606	Yes
1.87463	No
1.85632	No
1.83691	No
1.82148	Yes
1.82133	Yes
1.81067	No
1.80439	Yes
1.78971	No
1.76123	Yes
1.75858	No
1.75335	No
1.75009	No
1.7392	No
1.71911	No
1.71057	No
1.70592	Yes
1.7053	No
1.68784	No
1.68629	Yes
1.67727	Yes
1.67195	No
1.66862	Yes
1.66266	Yes
1.63189	No
1.62353	Yes
1.62273	No
1.61875	No
1.61479	No
1.61408	No
1.60901	No
1.60664	No
1.60524	No
1.60281	No
1.6013	No
1.59726	No
1.58674	No
1.58525	No
1.58389	No
1.58373	Yes
1.5809	No
1.57531	No
1.5727	Yes
1.56902	No
1.5689	Yes
1.56793	Yes
1.56481	No
1.55857	No
1.55033	No
1.54438	No
1.53358	No
1.53079	No
1.52994	Yes
1.52336	No
1.51991	Yes
1.5195	No
1.50867	No
1.5049	No
1.50146	No
1.48752	No
1.48339	No
1.48332	No
1.48228	No
1.48163	No
1.47852	No
1.47278	No
1.47106	No
1.46891	No
1.46846	Yes
1.46596	No
1.46016	No
1.4584	No
1.45136	No
1.44927	No
1.44856	No
1.44734	No
1.44476	No
1.44033	No
1.43541	No
1.43482	No
1.43191	No
1.43026	Yes
1.42431	No
1.42404	No
1.42316	No
1.42276	No
1.42122	No
1.42072	No
1.41969	Yes
1.41914	No
1.41898	Yes
1.41765	No
1.41468	No
1.41271	No
1.41193	No
1.41035	No
1.40973	No
1.40967	No
1.40913	No
1.40798	No
1.40296	No
1.40001	No
1.39976	No
1.39858	No
1.39616	Yes
1.39152	No
1.38951	No
1.3884	No
1.38731	No
1.38678	No
1.38617	No
1.3852	No
1.38466	No
1.38456	Yes
1.38335	Yes
1.38107	No
1.38042	No
1.37843	No
1.3774	No
1.37626	No
1.37622	No
1.37394	No
1.3707	Yes
1.3697	No
1.36723	No
1.36717	No
1.36681	No
1.36655	No
1.36653	No
1.36234	No
1.36203	No
1.35978	No
1.353	Yes
1.34985	No
1.34882	No
1.34792	No
1.34403	No
1.34376	Yes
1.34304	No
1.34152	Yes
1.34077	No
1.33582	No
1.33578	No
1.33541	Yes
1.33517	No
1.33426	No
1.33376	No
1.33302	No
1.33236	No
1.33217	No
1.33158	No
1.33114	No
1.33108	Yes
1.32937	No
1.32895	No
1.32592	No
1.32589	No
1.32402	No
1.32373	No
1.32359	No
1.32235	No
1.32043	No
1.31917	No
1.31901	No
1.31782	No
1.31736	No
1.31697	No
1.31627	No
1.31452	No
1.31179	No
1.31176	No
1.31105	No
1.3107	No
1.3105	No
1.31009	No
1.30766	No
1.30599	No
1.30528	No
1.30499	No
1.3028	No
1.30267	No
1.30195	No
1.30183	No
1.30068	No
1.29861	No
1.29801	No
1.29739	No
1.29695	Yes
1.29527	No
1.29341	No
1.29276	No
1.29198	No
1.29183	Yes
1.2906	No
1.29018	No
1.28837	No
1.28739	No
1.28642	No
1.28616	No
1.28585	No
1.28565	No
1.28404	No
1.28357	No
1.28311	No
1.28284	Yes
1.27817	No
1.27812	Yes
1.27799	No
1.27671	No
1.27635	No
1.26907	No
1.26887	No
1.2683	No
1.26749	No
1.26716	No
1.2669	No
1.26686	No
1.26561	No
1.26444	No
1.26333	No
1.2633	No
1.26179	No
1.26115	No
1.26001	No
1.25962	No
1.25848	No
1.25827	No
1.25792	No
1.2565	No
1.25537	No
1.25519	No
1.25323	No
1.25098	No
1.25052	Yes
1.25009	No
1.24977	No
1.24877	No
1.24852	No
1.2476	No
1.24629	No
1.2456	No
1.24364	Yes
1.24347	No
1.2434	No
1.24197	No
1.24194	No
1.24168	Yes
1.24151	No
1.24123	No
1.24094	No
1.23996	No
1.23867	No
1.23861	No
1.2373	No
1.23676	No
1.23669	No
1.2366	No
1.23583	No
1.23582	No
1.23567	Yes
1.23372	Yes
1.23314	No
1.23289	No
1.23278	No
1.23244	Yes
1.23183	No
1.23172	No
1.2316	No
1.22999	No
1.22864	No
1.2283	No
1.22643	No
1.22628	No
1.22522	Yes
1.22412	No
1.22411	No
1.22409	No
1.2232	No
1.22227	No
1.22213	No
1.22185	No
1.22184	No
1.22141	No
1.22112	No
1.22083	No
1.2207	No
1.22045	No
1.21632	No
1.21549	No
1.21428	No
1.21332	No
1.21298	No
1.21274	No
1.21216	Yes
1.21211	No
1.21169	No
1.2115	No
1.21057	Yes
1.21005	No
1.21001	No
1.20921	No
1.20786	No
1.20723	No
1.20508	No
1.205	Yes
1.20464	No
1.20442	Yes
1.20377	No
1.20376	No
1.20328	No
1.20324	No
1.2023	No
1.20224	No
1.20206	No
1.20192	No
1.20116	No
1.19971	No
1.19743	No
1.1971	No
1.19684	No
1.19596	No
1.19547	No
1.1945	No
1.19369	No
1.19311	No
1.19227	No
1.19198	No
1.19171	No
1.19158	No
1.19067	No
1.19011	Yes
1.188	No
1.18717	No
1.18705	No
1.1864	No
1.18572	No
1.18486	No
1.18465	No
1.18411	No
1.18215	No
1.18204	No
1.18167	Yes
1.18007	No
1.17983	No
1.17856	No
1.17843	No
1.17791	No
1.17748	No
1.17706	No
1.17694	No
1.17692	Yes
1.17663	No
1.17659	No
1.17499	No
1.17493	No
1.1747	No
1.17451	No
1.17434	No
1.17408	No
1.17376	No
1.17351	No
1.17339	No
1.17288	No
1.17282	No
1.1717	No
1.17166	No
1.1716	No
1.17028	No
1.17007	No
1.16955	No
1.16828	No
1.16728	No
1.16706	No
1.16694	No
1.16632	No
1.16583	No
1.16571	No
1.16516	No
1.16489	No
1.16486	No
1.16428	No
1.16391	No
1.16163	No
1.16161	No
1.16068	No
1.15994	No
1.15987	No
1.15977	No
1.15942	No
1.15931	No
1.15908	No
1.15883	No
1.15807	No
1.157	No
1.15686	No
1.15653	No
1.15626	No
1.15603	No
1.15481	No
1.15373	No
1.15236	No
1.15045	No
1.14988	No
1.14919	No
1.14904	No
1.1488	No
1.14717	No
1.14653	No
1.14625	No
1.14622	No
1.14619	No
1.14608	No
1.14603	No
1.14603	No
1.14602	No
1.14595	No
1.14448	No
1.14395	No
1.14196	No
1.14144	No
1.14143	No
1.14124	No
1.14109	No
1.14099	No
1.14056	No
1.14036	No
1.14028	No
1.13819	No
1.13779	No
1.13665	No
1.13641	No
1.13632	No
1.13601	No
1.13529	No
1.1342	No
1.13415	No
1.13395	No
1.1339	No
1.13367	No
1.13358	No
1.13294	No
1.13269	No
1.13217	No
1.13177	No
1.13164	No
1.1312	No
1.13107	No
1.12987	No
1.12947	No
1.12889	No
1.12874	No
1.12841	No
1.128	No
1.12784	No
1.12564	No
1.12545	No
1.12471	No
1.12467	No
1.12438	No
1.12422	No
1.12405	No
1.12383	No
1.12338	No
1.12294	No
1.12286	No
1.12244	No
1.12221	No
1.12209	No
1.12206	No
1.12162	No
1.12158	No
1.12109	No
1.12096	No
1.12072	No
1.12062	No
1.12036	No
1.11974	No
1.11974	No
1.11963	No
1.11949	No
1.1189	No
1.11778	No
1.11771	No
1.11757	No
1.11735	No
1.11634	No
1.11623	Yes
1.1162	No
1.11559	No
1.11517	No
1.11486	No
1.11483	No
1.11463	No
1.11435	No
1.11383	No
1.11141	No
1.11092	No
1.11063	Yes
1.1103	No
1.11017	No
1.10913	No
1.109	No
1.10883	No
1.10862	No
1.10837	No
1.10835	Yes
1.10812	No
1.1079	No
1.10732	No
1.10683	No
1.10674	No
1.10659	No
1.10638	No
1.10559	No
1.10519	No
1.10482	No
1.10456	No
1.10435	No
1.10428	No
1.10377	No
1.10352	No
1.10339	No
1.10338	Yes
1.1032	Yes
1.10295	No
1.10263	Yes
1.10238	No
1.10205	No
1.10131	No
1.10125	No
1.10107	Yes
1.10065	No
1.10053	No
1.09969	No
1.09913	No
1.099	No
1.09866	No
1.09758	No
1.09732	No
1.09689	No
1.09658	No
1.09581	No
1.09557	No
1.09502	No
1.095	No
1.09446	No
1.09435	No
1.09423	No
1.09421	No
1.09354	No
1.09349	No
1.09269	Yes
1.09253	No
1.09237	No
1.09176	No
1.09142	No
1.09118	No
1.09118	No
1.09113	No
1.09058	No
1.09052	No
1.09033	No
1.09019	No
1.08996	No
1.08961	No
1.08892	No
1.0885	No
1.0884	No
1.08774	No
1.08733	No
1.08671	No
1.08643	No
1.08542	Yes
1.08355	No
1.08332	No
1.08323	No
1.08315	No
1.08243	No
1.08216	No
1.08212	No
1.08175	Yes
1.08154	No
1.08154	No
1.0809	No
1.08038	No
1.08014	No
1.07977	No
1.07969	Yes
1.07967	No
1.07938	No
1.07931	No
1.0791	No
1.0781	No
1.07809	No
1.0778	No
1.07761	No
1.07702	No
1.07695	No
1.07693	No
1.0769	No
1.07683	Yes
1.07672	No
1.07657	No
1.07642	No
1.07633	No
1.07593	Yes
1.07575	No
1.07568	No
1.0754	No
1.0752	No
1.07512	No
1.07511	No
1.0746	No
1.07408	No
1.07377	No
1.0735	No
1.07296	No
1.0727	No
1.07247	Yes
1.07236	No
1.07222	No
1.07221	No
1.07218	No
1.0721	No
1.07181	No
1.07172	No
1.07136	No
1.0704	No
1.06994	No
1.06952	No
1.06935	No
1.06902	No
1.06886	No
1.0683	No
1.06829	No
1.06803	No
1.0677	No
1.06757	Yes
1.06751	No
1.06731	Yes
1.06671	No
1.06584	No
1.06566	No
1.06554	No
1.06508	No
1.065	No
1.06491	No
1.06427	No
1.06399	No
1.06397	No
1.06314	No
1.06284	No
1.06281	No
1.06192	No
1.06159	No
1.06099	No
1.06095	No
1.06061	No
1.06054	No
1.06049	No
1.06006	No
1.05909	No
1.05872	No
1.0585	No
1.05785	No
1.05784	No
1.05764	No
1.05735	Yes
1.0572	No
1.05631	No
1.05612	No
1.05558	No
1.05537	Yes
1.05502	No
1.0549	No
1.05464	No
1.05462	No
1.05442	No
1.05383	No
1.0538	No
1.05376	No
1.05371	No
1.05371	No
1.05352	No
1.05324	No
1.05227	Yes
1.05216	No
1.05215	No
1.05212	No
1.052	Yes
1.0514	No
1.05121	No
1.05079	No
1.05038	No
1.05036	No
1.0499	No
1.04923	No
1.04906	No
1.0487	No
1.04868	No
1.04852	No
1.04793	No
1.04778	No
1.04754	No
1.04667	No
1.04639	No
1.04549	No
1.04521	No
1.04491	No
1.04454	No
1.04445	No
1.04421	No
1.04385	No
1.04368	No
1.04349	No
1.04321	No
1.04287	No
1.04257	No
1.04247	No
1.04192	No
1.04123	No
1.04112	No
1.04098	No
1.04055	No
1.04049	No
1.04034	No
1.04019	No
1.04014	Yes
1.0401	No
1.03999	No
1.0397	No
1.039	No
1.03866	No
1.03864	No
1.03856	Yes
1.03831	No
1.03829	No
1.03774	Yes
1.0372	No
1.03707	No
1.03693	No
1.03688	No
1.03678	No
1.03633	No
1.03613	No
1.03589	No
1.03563	No
1.03499	No
1.03499	No
1.03482	Yes
1.03477	No
1.03424	No
1.03392	No
1.03373	No
1.0337	No
1.03349	No
1.03326	No
1.03293	No
1.03291	No
1.03274	No
1.03252	No
1.03251	No
1.03189	No
1.03183	No
1.03175	Yes
1.03166	No
1.031	No
1.03096	No
1.03047	No
1.03039	No
1.02997	No
1.02975	No
1.02938	No
1.02937	No
1.02924	No
1.02899	No
1.02897	No
1.02892	No
1.0289	No
1.02842	No
1.0279	No
1.0277	No
1.02734	No
1.02722	No
1.02713	No
1.02698	No
1.02695	No
1.02633	No
1.02621	No
1.02619	No
1.02601	No
1.02586	No
1.02535	No
1.02525	No
1.02515	No
1.02505	No
1.02461	No
1.02437	No
1.02418	No
1.02383	No
1.02348	No
1.02341	No
1.0234	No
1.0234	No
1.02275	No
1.02246	No
1.02174	No
1.02163	No
1.02129	No
1.02064	No
1.02009	No
1.02001	No
1.01998	No
1.01988	No
1.01976	No
1.01941	No
1.01891	No
1.01889	No
1.01874	No
1.01869	No
1.01805	Yes
1.018	No
1.01793	No
1.01776	No
1.01709	No
1.01659	No
1.01655	No
1.01647	No
1.01639	No
1.0163	No
1.01583	No
1.01581	No
1.01555	No
1.01544	No
1.01494	No
1.01488	No
1.01466	No
1.01461	No
1.01391	No
1.01384	No
1.01356	No
1.01292	No
1.0125	No
1.01245	No
1.01225	No
1.01205	No
1.01201	No
1.01192	No
1.01187	No
1.01155	No
1.01134	No
1.01086	No
1.0104	No
1.01028	No
1.00998	No
1.00956	No
1.00924	Yes
1.00923	No
1.00904	No
1.00898	Yes
1.00889	No
1.00878	No
1.00832	No
1.0083	No
1.0082	No
1.00802	No
1.00783	No
1.00767	No
1.00762	No
1.00722	No
1.00717	No
1.00715	Yes
1.00711	No
1.00678	No
1.00665	No
1.00636	Yes
1.00613	No
1.006	No
1.00583	No
1.0057	No
1.0055	No
1.00489	Yes
1.00474	No
1.00431	No
1.00424	No
1.00358	No
1.00306	Yes
1.00305	No
1.00283	No
1.00279	No
1.0025	No
1.00226	No
1.00211	No
1.00209	No
1.002	No
1.00184	No
1.00183	No
1.00183	No
1.0016	No
1.0013	No
1.00105	No
1.00041	No
1.00001	No
0.99989	Yes
0.999814	No
0.999812	No
0.999794	No
0.999441	No
0.999094	No
0.999044	No
0.998784	No
0.997969	No
0.997332	No
0.997199	No
0.997107	No
0.997055	No
0.996978	No
0.996909	No
0.996731	No
0.996724	No
0.996647	No
0.996596	No
0.996409	No
0.996118	Yes
0.996033	No
0.995749	No
0.995527	No
0.995411	No
0.995173	No
0.995122	No
0.995008	No
0.995008	No
0.99483	Yes
0.994695	No
0.994518	No
0.99413	No
0.993592	No
0.99301	No
0.992734	No
0.992631	No
0.992518	No
0.992225	No
0.991662	No
0.991478	No
0.991427	No
0.99134	Yes
0.991314	No
0.991058	No
0.990998	No
0.990853	No
0.990682	No
0.990195	No
0.989596	No
0.989553	No
0.989155	No
0.989149	No
0.989126	No
0.989111	No
0.98898	No
0.988774	No
0.988564	No
0.988454	No
0.988088	No
0.988004	No
0.987953	No
0.987629	No
0.987503	No
0.987499	No
0.987375	No
0.986535	No
0.986418	No
0.986132	No
0.985901	No
0.985756	No
0.985683	No
0.985161	No
0.985158	No
0.985112	No
0.985069	No
0.98483	Yes
0.984771	No
0.984655	No
0.984639	No
0.984393	Yes
0.98391	No
0.983719	No
0.983464	No
0.983396	No
0.98336	No
0.98326	No
0.983239	No
0.982995	No
0.982978	No
0.982934	No
0.982712	No
0.982668	No
0.982572	No
0.982564	No
0.982377	No
0.982339	No
0.982277	No
0.982262	No
0.982233	No
0.982118	No
0.981958	No
0.981722	No
0.981656	No
0.981651	No
0.981635	No
0.981319	No
0.980743	No
0.980638	Yes
0.980328	No
0.980083	No
0.979992	No
0.979926	Yes
0.979907	No
0.979488	No
0.979462	No
0.979381	No
0.979182	No
0.979048	No
0.978809	No
0.978068	No
0.978025	No
0.977962	No
0.977957	No
0.977676	No
0.977547	No
0.977213	Yes
0.977056	No
0.977027	No
0.97675	No
0.976745	No
0.976396	No
0.976338	No
0.976151	Yes
0.975977	No
0.975977	No
0.975843	No
0.975471	No
0.975259	No
0.975084	No
0.974769	No
0.974311	No
0.974234	No
0.974097	No
0.973904	No
0.973508	No
0.973466	No
0.972883	No
0.972784	No
0.972742	No
0.972611	No
0.972581	No
0.972581	No
0.972525	No
0.972158	No
0.972127	No
0.972055	No
0.971888	No
0.971687	No
0.971196	No
0.971039	No
0.970976	No
0.970729	No
0.970565	No
0.969808	No
0.96954	Yes
0.969381	No
0.969199	No
0.969021	No
0.968755	No
0.9682	No
0.968051	No
0.967973	No
0.967921	No
0.96792	No
0.967904	No
0.967654	No
0.967638	No
0.967421	No
0.967021	No
0.967012	No
0.966827	No
0.966698	No
0.966507	No
0.966435	No
0.966304	No
0.96589	No
0.965876	No
0.965626	No
0.965478	No
0.965345	No
0.965159	No
0.965053	No
0.964874	No
0.964835	No
0.964829	No
0.964292	No
0.964064	Yes
0.963925	No
0.96388	No
0.963865	No
0.963803	No
0.96379	No
0.96358	No
0.963327	No
0.963064	No
0.962776	No
0.961515	No
0.961462	No
0.961317	No
0.961295	No
0.96124	No
0.961099	No
0.961039	No
0.960905	No
0.960392	No
0.96031	No
0.960024	No
0.959818	No
0.959788	No
0.959611	No
0.959461	No
0.959423	No
0.959358	No
0.959264	No
0.958589	No
0.958466	No
0.958028	No
0.957939	No
0.957929	No
0.95782	No
0.95775	No
0.957677	No
0.957339	No
0.957262	No
0.957227	No
0.956849	No
0.956294	No
0.956271	No
0.955972	No
0.955857	No
0.95583	No
0.955747	No
0.955088	No
0.955081	No
0.954624	No
0.954479	No
0.954425	No
0.954192	No
0.954135	No
0.952785	No
0.952589	No
0.952574	No
0.952509	No
0.952184	No
0.952072	No
0.951942	No
0.951519	No
0.951389	No
0.951235	No
0.951039	No
0.950938	No
0.950824	No
0.950782	No
0.950544	No
0.9505	No
0.950246	No
0.950159	No
0.950156	No
0.950082	No
0.95004	No
0.95002	No
0.950014	No
0.94984	No
0.949704	No
0.949466	No
0.949458	No
0.949295	No
0.949259	Yes
0.949233	No
0.949096	No
0.948264	No
0.948161	No
0.9479	No
0.947766	No
0.947759	No
0.947741	No
0.947636	No
0.947541	No
0.94753	Yes
0.947027	No
0.946646	No
0.946579	No
0.946512	No
0.946502	Yes
0.946072	Yes
0.945825	No
0.945787	No
0.945769	No
0.945616	No
0.94522	No
0.945201	No
0.94506	No
0.944861	No
0.9447	No
0.944574	No
0.944511	No
0.944463	No
0.944324	No
0.944319	No
0.944257	No
0.944063	No
0.943888	No
0.943886	No
0.943835	No
0.943392	No
0.942985	No
0.942982	No
0.942792	No
0.942715	Yes
0.942663	No
0.942662	No
0.942639	No
0.942635	No
0.94223	No
0.942187	No
0.942048	No
0.941578	No
0.941468	No
0.941428	Yes
0.941413	No
0.941286	No
0.941105	No
0.941057	No
0.940775	No
0.940737	No
0.940654	No
0.940528	No
0.9404	No
0.939941	No
0.939926	No
0.939789	No
0.939763	No
0.939515	No
0.939288	No
0.93905	Yes
0.938927	No
0.938852	No
0.938799	No
0.938649	Yes
0.938483	No
0.938482	No
0.938369	No
0.938322	No
0.93813	No
0.938049	No
0.938013	No
0.937641	No
0.937369	No
0.93718	No
0.937134	No
0.936575	No
0.936494	No
0.93622	No
0.936127	Yes
0.935973	No
0.935962	No
0.935888	No
0.935735	No
0.935688	No
0.935538	No
0.935387	No
0.935365	No
0.935348	No
0.935225	No
0.934929	No
0.934893	No
0.934837	No
0.934827	No
0.93469	No
0.934652	No
0.934628	No
0.934611	No
0.934531	No
0.9345	No
0.934468	No
0.934198	No
0.934127	No
0.933968	No
0.933884	No
0.933744	No
0.933564	No
0.933334	No
0.933228	No
0.933221	No
0.933176	No
0.933153	No
0.933065	No
0.933056	No
0.932832	No
0.932565	Yes
0.932495	No
0.932229	No
0.931918	No
0.93188	No
0.931879	No
0.931713	No
0.930912	No
0.930888	No
0.930688	No
0.930683	No
0.930419	No
0.930136	No
0.929928	No
0.929865	No
0.929842	No
0.929724	No
0.929573	No
0.929557	No
0.929239	No
0.928988	No
0.928745	No
0.928731	Yes
0.92855	No
0.928412	No
0.928215	No
0.928139	No
0.927863	Yes
0.927684	No
0.927662	No
0.92748	No
0.927434	No
0.927261	No
0.927111	No
0.926937	No
0.926756	No
0.926732	No
0.926698	No
0.926337	No
0.926028	No
0.925959	No
0.925927	No
0.925827	No
0.925762	Yes
0.925713	No
0.924914	No
0.924843	No
0.92478	No
0.924657	No
0.924486	No
0.924331	No
0.924244	No
0.924224	No
0.924039	No
0.923638	No
0.923622	No
0.923538	No
0.923533	No
0.92346	No
0.923367	No
0.92306	No
0.923005	No
0.922947	No
0.92263	No
0.922616	No
0.92217	No
0.922107	No
0.922093	No
0.921809	No
0.921765	No
0.921624	No
0.921603	No
0.921602	No
0.921577	No
0.921405	No
0.921311	No
0.92122	No
0.920447	No
0.920241	No
0.920027	No
0.920014	No
0.919925	No
0.919822	No
0.91964	No
0.919604	No
0.919423	No
0.919414	No
0.919217	No
0.918955	No
0.91892	No
0.918896	No
0.918871	No
0.918818	No
0.918727	No
0.918615	No
0.918613	No
0.918065	No
0.917822	No
0.917765	No
0.917613	No
0.917563	No
0.917486	Yes
0.917421	No
0.917321	No
0.91714	No
0.917137	No
0.917059	No
0.916649	Yes
0.916646	No
0.916531	No
0.916431	No
0.916351	Yes
0.916327	No
0.915928	No
0.915904	No
0.915794	No
0.915732	No
0.915672	No
0.915611	No
0.915602	No
0.915268	No
0.915189	No
0.915189	No
0.91518	Yes
0.914953	Yes
0.914707	No
0.914591	No
0.914486	No
0.913857	No
0.913454	No
0.913215	No
0.913116	No
0.912873	No
0.912768	No
0.912739	No
0.912731	No
0.912478	No
0.912454	Yes
0.91242	No
0.912359	No
0.912222	No
0.912185	No
0.912032	No
0.911949	No
0.91161	No
0.911594	No
0.911473	No
0.911337	No
0.911265	No
0.911124	No
0.910928	No
0.910908	No
0.910764	No
0.910635	No
0.910583	No
0.909953	No
0.909851	No
0.909816	No
0.909787	No
0.909693	No
0.909684	No
0.909506	No
0.909399	No
0.909309	No
0.909305	No
0.909023	No
0.909003	No
0.908781	No
0.90868	No
0.90854	No
0.908466	No
0.908444	No
0.908379	No
0.907863	No
0.907826	No
0.907744	No
0.907708	No
0.907667	No
0.907451	No
0.907285	No
0.907203	No
0.907153	No
0.907072	No
0.906755	No
0.906734	No
0.906719	No
0.906614	No
0.906527	No
0.906487	No
0.906463	No
0.90637	No
0.906291	No
0.906267	No
0.906248	No
0.905905	No
0.90582	No
0.905422	No
0.905196	No
0.905005	No
0.905005	No
0.904937	No
0.904863	No
0.904709	No
0.904705	No
0.904503	No
0.904366	No
0.90396	No
0.903754	No
0.903616	No
0.90342	Yes
0.903102	No
0.902915	No
0.902833	No
0.902568	No
0.90253	No
0.902404	No
0.902393	No
0.902295	No
0.902181	No
0.902028	No
0.902012	No
0.901927	No
0.901831	No
0.901651	No
0.901596	No
0.901544	No
0.90148	No
0.901381	No
0.901336	Yes
0.901256	No
0.901	No
0.900904	No
0.900793	No
0.900575	No
0.90053	No
0.900264	Yes
0.90025	No
0.900202	No
0.900088	No
0.900057	No
0.899932	No
0.899821	No
0.899768	No
0.899533	No
0.899425	No
0.899225	No
0.899165	No
0.899032	No
0.898851	No
0.898726	No
0.898706	No
0.898441	No
0.898329	No
0.898311	No
0.898282	No
0.898184	No
0.898167	No
0.89816	No
0.898136	No
0.898085	No
0.897828	No
0.897817	No
0.897791	No
0.897715	No
0.897517	No
0.897475	No
0.897348	No
0.897288	No
0.897155	No
0.896977	No
0.896831	No
0.896643	No
0.896628	No
0.89656	No
0.896538	No
0.896308	No
0.8962	No
0.896115	No
0.895565	No
0.895501	No
0.895419	No
0.895384	No
0.89525	No
0.895016	No
0.894767	No
0.894591	No
0.894486	No
0.89438	No
0.894203	Yes
0.89384	No
0.893761	No
0.893726	No
0.893712	No
0.893592	No
0.893474	No
0.893454	No
0.893435	No
0.89338	No
0.893333	Yes
0.893161	No
0.893021	No
0.892954	No
0.892951	No
0.892797	No
0.892759	No
0.892595	No
0.892443	No
0.89244	No
0.892402	No
0.892234	No
0.89211	No
0.892071	Yes
0.891973	No
0.891859	No
0.891836	No
0.891605	No
0.891568	No
0.891534	No
0.891516	No
0.891485	No
0.891439	No
0.891244	No
0.891012	No
0.890997	No
0.890956	No
0.890879	No
0.890652	No
0.890573	No
0.89023	No
0.890164	No
0.890157	No
0.889806	No
0.88979	No
0.889715	No
0.889712	No
0.88933	No
0.889046	No
0.888982	No
0.888861	No
0.888541	No
0.888441	No
0.888337	No
0.888124	No
0.888117	No
0.887972	No
0.887917	No
0.887858	No
0.887834	No
0.887516	No
0.887378	No
0.887305	No
0.88722	No
0.88714	No
0.887134	No
0.887064	No
0.887053	No
0.886898	No
0.886768	No
0.886595	No
0.886538	No
0.886536	No
0.886177	No
0.886174	No
0.885902	No
0.88575	No
0.885603	No
0.885537	No
0.885312	No
0.885121	No
0.885072	No
0.884942	No
0.8849	No
0.884829	No
0.884428	No
0.88429	No
0.884278	No
0.884078	No
0.88401	No
0.883579	No
0.883149	No
0.883141	No
0.883131	No
0.882743	No
0.882491	No
0.88234	No
0.882321	No
0.881854	No
0.881807	No
0.881717	No
0.881687	No
0.881682	Yes
0.881324	No
0.881315	No
0.881284	No
0.881109	No
0.881048	No
0.88102	No
0.88065	No
0.880647	No
0.88064	No
0.880571	No
0.880201	No
0.880027	No
0.880015	No
0.879659	No
0.879522	No
0.879477	No
0.879418	No
0.879382	No
0.879303	No
0.879271	No
0.879238	No
0.878923	No
0.878711	No
0.878588	No
0.878578	No
0.878497	No
0.878176	No
0.87817	No
0.87804	No
0.877613	No
0.877471	No
0.877243	No
0.876908	No
0.876905	No
0.876568	Yes
0.876495	No
0.876277	No
0.876143	No
0.87604	No
0.875681	No
0.875247	No
0.875117	No
0.874872	No
0.874734	No
0.874672	No
0.874667	No
0.874438	No
0.874197	No
0.874116	No
0.874064	No
0.873996	No
0.873654	No
0.87339	No
0.873348	No
0.872996	No
0.872994	No
0.872908	No
0.872872	No
0.872648	No
0.872602	No
0.872575	No
0.872567	No
0.872524	No
0.87246	No
0.872452	No
0.872397	No
0.87234	No
0.872323	No
0.872031	No
0.871775	No
0.871617	No
0.871575	No
0.871488	No
0.871298	No
0.87095	No
0.870766	No
0.870678	No
0.870623	No
0.870533	No
0.870519	No
0.870428	No
0.870423	No
0.870416	No
0.869901	No
0.869807	No
0.869748	Yes
0.869702	No
0.869517	No
0.869179	No
0.868994	No
0.8686	No
0.868475	No
0.868155	No
0.868045	No
0.867938	No
0.867784	No
0.86777	No
0.867742	No
0.867369	No
0.867194	No
0.866841	No
0.866734	No
0.866725	No
0.866642	No
0.866498	No
0.866018	No
0.865974	No
0.865955	No
0.865927	No
0.865829	No
0.86578	No
0.865692	No
0.865631	No
0.865534	No
0.865297	Yes
0.865234	No
0.86516	No
0.865147	No
0.865127	No
0.865102	No
0.865089	No
0.864988	No
0.864808	No
0.864375	No
0.864369	No
0.86432	No
0.864277	No
0.864093	No
0.864028	No
0.863762	No
0.863598	No
0.863449	No
0.863445	No
0.862861	No
0.862802	No
0.862739	Yes
0.862673	No
0.862608	No
0.862512	No
0.862306	No
0.862184	No
0.862012	No
0.861689	No
0.861548	No
0.861523	No
0.861481	No
0.861305	No
0.861202	No
0.861188	No
0.861161	No
0.861053	No
0.861013	No
0.860705	No
0.860693	No
0.860612	No
0.860287	No
0.860102	No
0.860059	No
0.860021	No
0.859931	No
0.859812	No
0.859777	No
0.859773	No
0.859608	No
0.859282	No
0.859256	No
0.85912	No
0.859084	No
0.859019	No
0.858965	No
0.858879	No
0.858825	No
0.85875	No
0.858736	No
0.858715	No
0.858637	No
0.858558	No
0.858463	No
0.858273	No
0.858094	No
0.857933	No
0.857847	No
0.857728	No
0.857554	No
0.857507	No
0.857264	No
0.857027	No
0.856906	No
0.856829	Yes
0.856817	No
0.856655	No
0.856573	No
0.856555	No
0.85652	No
0.856433	No
0.856415	No
0.856401	No
0.856318	No
0.856075	No
0.855916	No
0.855834	No
0.855741	No
0.855631	No
0.855626	No
0.855501	No
0.855375	Yes
0.855177	Yes
0.855004	No
0.854928	No
0.854824	No
0.854722	No
0.854621	No
0.854483	No
0.854405	No
0.854321	No
0.854231	No
0.854197	No
0.853967	No
0.853957	No
0.853783	No
0.853772	No
0.853745	No
0.853724	No
0.853618	No
0.853342	No
0.853291	No
0.85311	No
0.85308	No
0.853069	Yes
0.853006	No
0.852981	No
0.852809	No
0.852725	No
0.852663	No
0.852599	No
0.852408	No
0.852213	No
0.852086	No
0.852049	No
0.851932	No
0.851816	No
0.851783	No
0.851609	No
0.851112	No
0.851099	No
0.850968	No
0.850934	No
0.850882	Yes
0.850812	No
0.850748	No
0.850608	No
0.850591	No
0.850423	No
0.850419	No
0.850278	No
0.849992	No
0.849871	No
0.849794	No
0.849404	No
0.849322	No
0.849304	No
0.849125	No
0.849021	No
0.848994	No
0.84887	No
0.848667	No
0.848566	No
0.848482	No
0.848433	No
0.848291	No
0.848118	No
0.848114	No
0.847847	No
0.847794	No
0.847725	No
0.847681	No
0.84756	No
0.84743	No
0.847306	No
0.847171	No
0.847137	No
0.847033	Yes
0.847033	No
[truncated: 3,244 more rows]

## Sheet: S3E
LIPscore	Target
5.38541	Yes
4.81985	Yes
4.61281	Yes
3.90735	Yes
3.76046	Yes
3.73346	Yes
3.67189	Yes
3.62389	Yes
3.45407	Yes
3.35076	Yes
3.20585	Yes
3.14883	Yes
3.00185	Yes
2.98454	Yes
2.9254	Yes
2.84991	Yes
2.73933	No
2.69947	Yes
2.69051	Yes
2.57518	No
2.4036	Yes
2.38711	Yes
2.3516	No
2.27959	No
2.27438	Yes
2.27036	No
2.22441	Yes
2.18349	No
2.15007	No
2.14841	No
2.14798	No
2.13109	No
2.10871	No
2.05198	No
2.02834	Yes
2.00294	No
2.0025	No
1.98341	No
1.97729	No
1.97726	No
1.95316	No
1.93012	No
1.90276	No
1.8983	Yes
1.89186	No
1.88905	No
1.88697	No
1.88492	No
1.88205	No
1.87496	No
1.8564	Yes
1.84666	No
1.8411	No
1.8377	No
1.83171	No
1.78458	No
1.77718	No
1.77691	No
1.76488	No
1.762	No
1.75511	No
1.75163	No
1.74864	No
1.73927	No
1.73075	Yes
1.72599	No
1.72598	No
1.72592	No
1.70994	No
1.70941	No
1.70551	No
1.70502	No
1.7025	Yes
1.69649	No
1.69169	No
1.67375	No
1.67155	No
1.6694	No
1.66397	No
1.66242	No
1.65899	No
1.65767	No
1.65637	No
1.65436	No
1.65227	No
1.64887	No
1.64545	No
1.64082	No
1.63643	No
1.62415	No
1.61957	No
1.61902	No
1.61725	No
1.61408	No
1.60221	No
1.59908	No
1.59833	No
1.59754	No
1.57763	No
1.56565	No
1.56538	No
1.5641	No
1.56182	No
1.56088	No
1.55885	No
1.55598	No
1.54774	No
1.54629	No
1.54343	No
1.5399	No
1.53472	No
1.53322	No
1.53143	No
1.52932	No
1.52821	No
1.52614	No
1.52063	No
1.51886	No
1.51778	No
1.51447	No
1.51445	No
1.51121	Yes
1.50394	No
1.49652	No
1.49268	No
1.49211	No
1.48951	No
1.48709	No
1.487	No
1.4867	No
1.48379	No
1.4825	No
1.48	No
1.47974	No
1.47783	No
1.47724	No
1.47593	No
1.47348	No
1.47107	No
1.46862	No
1.46473	No
1.46314	No
1.45696	No
1.45252	No
1.45208	No
1.45147	No
1.45045	No
1.44935	No
1.44835	No
1.44689	No
1.44685	No
1.44504	No
1.44396	No
1.44271	No
1.44016	No
1.43865	No
1.43853	No
1.43538	No
1.43019	No
1.41994	No
1.41971	No
1.41764	No
1.41737	No
1.41415	No
1.41284	No
1.40904	No
1.40821	No
1.40719	No
1.40702	No
1.40615	No
1.40587	No
1.40097	No
1.40092	No
1.39918	No
1.39915	No
1.3953	No
1.39519	No
1.39274	No
1.38681	No
1.38546	No
1.38466	No
1.38298	No
1.38027	No
1.37777	No
1.37681	No
1.37526	No
1.37368	Yes
1.37118	No
1.3702	No
1.36912	No
1.36896	Yes
1.36738	No
1.36722	No
1.36569	No
1.36485	No
1.36426	Yes
1.36358	No
1.36324	No
1.36285	No
1.36189	No
1.36167	No
1.36056	No
1.36002	No
1.3558	No
1.35342	No
1.35247	No
1.35086	No
1.3508	No
1.35037	No
1.34955	No
1.34922	No
1.34776	No
1.34208	No
1.33991	No
1.33808	No
1.33748	No
1.33694	No
1.33268	No
1.33203	No
1.33059	No
1.3302	No
1.32928	No
1.32922	No
1.32904	No
1.32785	No
1.32676	No
1.3265	No
1.32634	No
1.32366	No
1.32333	No
1.32246	No
1.32213	No
1.31655	No
1.31448	No
1.31426	No
1.31391	No
1.31294	No
1.31221	No
1.3114	No
1.3088	No
1.30776	No
1.30407	No
1.3028	No
1.30229	No
1.30168	No
1.29976	No
1.29857	No
1.29751	No
1.29655	No
1.2931	No
1.28954	No
1.28725	No
1.28705	No
1.28545	No
1.28507	No
1.28502	No
1.28416	No
1.28029	No
1.27947	No
1.27911	No
1.2785	No
1.27836	No
1.27832	No
1.27805	No
1.27674	No
1.27623	No
1.27567	No
1.27369	No
1.27219	No
1.27187	No
1.27126	No
1.2707	No
1.27052	No
1.269	No
1.26771	No
1.26766	No
1.26676	No
1.26654	No
1.26617	No
1.26469	No
1.26463	No
1.26459	No
1.26322	No
1.2614	No
1.26063	No
1.26008	No
1.25953	No
1.25843	No
1.25802	No
1.2542	No
1.25401	No
1.25371	No
1.25273	No
1.251	No
1.24866	No
1.24829	No
1.2476	No
1.24702	No
1.24618	No
1.24489	No
1.24434	No
1.24363	No
1.24342	No
1.24166	No
1.24128	No
1.24098	No
1.24069	No
1.24045	No
1.23909	No
1.23823	No
1.23788	No
1.23716	No
1.23601	No
1.236	No
1.23559	No
1.23457	No
1.23369	No
1.23261	No
1.23253	No
1.23034	No
1.22949	No
1.2288	No
1.22859	No
1.22808	No
1.22594	No
1.22345	No
1.22333	No
1.2233	No
1.22271	No
1.22032	No
1.22024	No
1.22015	No
1.21933	No
1.2189	No
1.21712	No
1.21695	No
1.21668	No
1.21579	No
1.21519	No
1.21496	No
1.21492	No
1.21461	No
1.21375	No
1.21361	No
1.21318	No
1.21297	No
1.21288	No
1.21216	No
1.212	No
1.21149	No
1.21065	No
1.21037	No
1.21011	No
1.20991	No
1.20937	No
1.20629	No
1.20605	No
1.2051	No
1.20376	No
1.20353	No
1.2019	No
1.20173	No
1.2015	No
1.20141	No
1.20041	No
1.1994	No
1.19829	No
1.19693	No
1.19602	No
1.19588	No
1.19543	No
1.19057	No
1.18999	No
1.18987	No
1.18771	No
1.1864	No
1.18491	No
1.18451	No
1.18345	No
1.18322	No
1.18297	No
1.18277	No
1.18151	No
1.18142	No
1.18033	No
1.18002	No
1.18001	No
1.17977	No
1.17872	No
1.1777	No
1.17682	No
1.17562	No
1.17525	No
1.17507	No
1.17507	No
1.17442	No
1.17361	No
1.17311	No
1.17279	No
1.17165	No
1.1714	No
1.17041	No
1.16991	No
1.1697	No
1.16928	No
1.16866	No
1.16824	No
1.16649	No
1.16581	No
1.16426	No
1.16403	No
1.16316	No
1.16242	No
1.16146	No
1.16109	No
1.15992	No
1.15908	No
1.15887	No
1.15819	No
1.15816	No
1.15764	No
1.15744	No
1.15641	No
1.15525	No
1.15318	No
1.1518	No
1.15156	No
1.15115	No
1.15046	No
1.14984	No
1.14965	No
1.14947	No
1.1494	No
1.14911	No
1.14861	No
1.14815	No
1.1471	No
1.14691	No
1.14572	No
1.14498	No
1.14338	No
1.14199	No
1.14183	No
1.14157	No
1.1413	No
1.14107	No
1.14102	No
1.14075	No
1.14019	No
1.14015	No
1.1386	No
1.13815	No
1.13751	No
1.13648	No
1.13626	No
1.13574	No
1.13483	No
1.13468	No
1.13461	No
1.13281	No
1.13276	No
1.1325	No
1.13109	No
1.13001	No
1.12953	No
1.12913	No
1.12832	No
1.12831	No
1.12755	No
1.12747	No
1.12702	No
1.12669	No
1.12643	No
1.12639	No
1.12611	No
1.12547	No
1.12472	No
1.12472	No
1.1241	No
1.12392	No
1.1221	No
1.12155	No
1.12134	No
1.12125	No
1.1209	No
1.1203	No
1.11906	No
1.11889	No
1.11888	No
1.11864	No
1.1181	No
1.11765	No
1.11703	No
1.11698	No
1.11692	No
1.11673	No
1.11668	No
1.11616	No
1.11503	No
1.11405	No
1.11392	No
1.11382	No
1.11354	No
1.11348	No
1.1127	No
1.11207	No
1.1117	No
1.11154	No
1.11148	No
1.11117	No
1.11111	No
1.11095	No
1.1106	No
1.11039	No
1.10947	No
1.10928	No
1.1086	No
1.10814	No
1.1073	No
1.1069	No
1.10637	No
1.10392	No
1.10371	No
1.10352	No
1.10256	No
1.10225	No
1.10224	No
1.102	No
1.10056	No
1.09993	No
1.09983	No
1.09916	No
1.09845	No
1.09842	No
1.09812	No
1.09752	No
1.09713	No
1.09558	No
1.09541	No
1.09531	No
1.09516	No
1.09503	No
1.09406	No
1.09375	No
1.09353	No
1.09349	No
1.09324	No
1.09311	No
1.09228	No
1.09167	No
1.09083	No
1.09074	No
1.0903	No
1.08953	No
1.08948	No
1.08822	No
1.08803	No
1.08768	No
1.0874	No
1.08703	No
1.08695	No
1.08688	No
1.08554	No
1.08506	No
1.08441	No
1.08436	No
1.08431	No
1.08386	No
1.08366	No
1.08343	No
1.08233	No
1.0816	No
1.0814	No
1.08075	No
1.08066	No
1.08046	No
1.08015	No
1.08011	No
1.07965	No
1.07917	No
1.07895	No
1.07739	No
1.07708	No
1.07707	No
1.07685	No
1.07541	No
1.07522	No
1.0749	No
1.07477	No
1.07467	No
1.07396	No
1.07328	No
1.07292	No
1.07241	No
1.07229	No
1.07215	No
1.07181	No
1.07144	No
1.07101	No
1.07001	No
1.06995	No
1.06958	No
1.0688	No
1.06852	No
1.06775	No
1.06774	No
1.06697	No
1.06697	No
1.06608	No
1.066	No
1.06506	No
1.06466	No
1.06463	No
1.06462	No
1.06405	No
1.06306	No
1.06298	No
1.06296	No
1.06207	No
1.06151	No
1.06119	No
1.06097	No
1.06055	No
1.05992	No
1.05879	No
1.05838	No
1.05765	No
1.0565	No
1.05535	No
1.05524	No
1.05505	No
1.05352	No
1.05336	No
1.05325	No
1.05115	No
1.04989	No
1.04912	No
1.04856	No
1.0483	No
1.04814	No
1.04803	No
1.04746	No
1.04742	No
1.04709	No
1.0467	No
1.04647	No
1.04644	No
1.04608	No
1.04597	No
1.04574	No
1.04564	No
1.04511	No
1.04439	No
1.04436	No
1.0435	No
1.04347	No
1.04317	No
1.04314	No
1.04311	No
1.04215	No
1.04154	No
1.0414	No
1.04137	No
1.04134	No
1.04129	No
1.04024	No
1.04024	No
1.03982	No
1.03982	No
1.03961	No
1.03893	No
1.03858	No
1.03812	No
1.03797	No
1.03767	No
1.03726	No
1.03717	No
1.03695	No
1.03686	No
1.03638	No
1.03617	No
1.03615	No
1.03608	No
1.03602	No
1.03598	No
1.03551	No
1.03528	No
1.03492	No
1.03355	No
1.0334	No
1.03339	No
1.0332	No
1.03307	No
1.0325	No
1.03235	No
1.03217	No
1.03178	No
1.03161	No
1.03051	No
1.03051	No
1.03047	No
1.02989	No
1.02922	No
1.02921	No
1.02787	No
1.02783	No
1.02774	No
1.02762	No
1.02737	No
1.02684	No
1.02651	No
1.02649	No
1.02563	No
1.02553	No
1.02524	No
1.02515	No
1.02512	No
1.02496	No
1.02472	No
1.02454	No
1.02453	No
1.02378	No
1.02348	No
1.02271	No
1.02228	No
1.02188	No
1.02174	No
1.02124	No
1.02088	No
1.02081	No
1.02068	No
1.02057	No
1.02047	No
1.02015	No
1.01902	No
1.01897	No
1.01838	No
1.01834	No
1.01788	No
1.01779	No
1.01744	No
1.01743	No
1.01741	No
1.01699	No
1.01689	No
1.01617	No
1.01531	No
1.01516	No
1.01478	No
1.01418	No
1.01416	No
1.01372	No
1.01341	No
1.01322	No
1.01311	No
1.01311	No
1.013	No
1.01295	No
1.01256	No
1.01222	No
1.0122	No
1.01197	No
1.01162	No
1.01153	No
1.01131	No
1.01106	No
1.01103	No
1.01066	No
1.01058	No
1.00993	No
1.00993	No
1.00989	No
1.00983	No
1.00964	No
1.00925	No
1.00906	No
1.00893	No
1.00832	No
1.00762	No
1.00753	No
1.00714	No
1.00708	No
1.007	No
1.0065	No
1.00573	No
1.00569	No
1.00478	No
1.00449	No
1.00376	No
1.00369	No
1.00353	No
1.00326	No
1.00312	No
1.003	No
1.00142	No
1.00065	No
1.00005	No
0.99999	No
0.999957	No
0.999632	No
0.999529	No
0.999508	No
0.998975	No
0.998879	No
0.9986	No
0.998575	No
0.998223	No
0.997924	No
0.99761	No
0.996914	No
0.996675	No
0.996056	No
0.995455	No
0.995356	No
0.994458	No
0.99428	No
0.994167	No
0.994082	No
0.9936	No
0.993386	No
0.993359	No
0.993319	No
0.993148	No
0.993008	No
0.992852	No
0.99282	No
0.9928	No
0.992711	No
0.992569	No
0.992291	No
0.992003	No
0.991434	No
0.991247	No
0.991164	No
0.990556	No
0.990289	No
0.990207	No
0.990046	No
0.989872	No
0.989736	No
0.989694	No
0.989692	No
0.989666	No
0.989575	No
0.988974	No
0.988821	No
0.988428	No
0.988391	No
0.988118	No
0.987892	No
0.987644	No
0.987043	No
0.985607	No
0.985458	No
0.985275	No
0.985206	No
0.985076	No
0.985034	No
0.984301	No
0.983706	No
0.983539	No
0.983299	No
0.983198	No
0.98312	No
0.982982	No
0.982974	No
0.982968	No
0.98292	No
0.982447	No
0.982446	No
0.982012	No
0.981572	No
0.981316	No
0.981237	No
0.980728	No
0.980625	No
0.980303	No
0.980127	No
0.979877	No
0.9798	No
0.979728	No
0.979557	No
0.979547	No
0.979431	No
0.979244	No
0.979078	No
0.978644	No
0.978638	No
0.978451	No
0.977881	No
0.97707	No
0.977024	No
0.976881	No
0.976258	No
0.976193	No
0.975829	No
0.975815	No
0.975543	No
0.975351	No
0.975247	No
0.974829	No
0.974821	No
0.974493	No
0.974425	No
0.974241	No
0.973632	No
0.97353	No
0.973516	No
0.973462	No
0.973018	No
0.972776	No
0.972465	No
0.972341	No
0.972026	No
0.971561	No
0.971433	No
0.971183	No
0.970741	No
0.970609	No
0.970407	No
0.970092	No
0.969724	No
0.96884	No
0.968814	No
0.96874	No
0.96854	No
0.968373	No
0.968014	No
0.967914	No
0.967812	No
0.967426	No
0.966835	No
0.966804	No
0.966772	No
0.966744	No
0.966561	No
0.966553	No
0.965804	No
0.965762	No
0.965706	No
0.965667	No
0.965615	No
0.965454	No
0.965298	No
0.965202	No
0.964088	No
0.963849	No
0.963472	No
0.963216	No
0.962993	No
0.962742	No
0.961823	No
0.961743	No
0.961249	No
0.961083	No
0.960892	No
0.960256	No
0.960231	No
0.959689	No
0.95942	No
0.959215	No
0.959075	No
0.95902	No
0.959018	No
0.958616	No
0.958432	No
0.958361	No
0.957213	No
0.956529	No
0.956498	No
0.956369	No
0.956231	No
0.95622	No
0.955804	No
0.955716	No
0.955037	No
0.95495	No
0.95489	No
0.954326	No
0.954147	No
0.95404	No
0.953985	No
0.953948	No
0.953845	No
0.953806	No
0.953722	No
0.953531	No
0.953502	No
0.952715	No
0.952508	No
0.952052	No
0.95169	No
0.951644	No
0.951422	No
0.951377	No
0.951227	No
0.950695	No
0.950315	No
0.950204	No
0.950141	No
0.95008	No
0.949973	No
0.949878	No
0.949721	No
0.949654	No
0.94936	No
0.949326	No
0.94917	No
0.949166	No
0.949111	No
0.948857	No
0.948722	No
0.948232	No
0.947734	No
0.94761	No
0.947516	No
0.947034	No
0.947019	No
0.946969	No
0.946946	No
0.946699	No
0.946326	No
0.946218	No
0.945998	No
0.945933	No
0.945229	No
0.945224	No
0.944641	No
0.944293	No
0.944283	No
0.944131	No
0.943433	No
0.94335	No
0.94304	No
0.942502	No
0.942447	No
0.942085	No
0.942052	No
0.94184	No
0.94091	No
0.940802	No
0.940771	No
0.940648	No
0.940642	No
0.940516	No
0.940417	No
0.939572	No
0.939354	No
0.9393	No
0.939059	No
0.938872	No
0.93884	No
0.938375	No
0.938225	No
0.938162	No
0.938118	No
0.937829	No
0.937643	No
0.937542	No
0.937265	No
0.937021	No
0.936721	No
0.936377	No
0.936239	No
0.936178	No
0.936152	No
0.935669	No
0.935346	No
0.935217	No
0.934965	No
0.934777	No
0.934765	No
0.93457	No
0.934109	No
0.933801	No
0.933796	No
0.933746	No
0.933302	No
0.933165	No
0.933088	No
0.933013	No
0.932765	No
0.932746	No
0.932301	No
0.932044	No
0.931905	No
0.931775	No
0.931674	No
0.93148	No
0.931066	No
0.930871	No
0.930393	No
0.930152	No
0.929793	No
0.929499	No
0.929057	No
0.929011	No
0.928648	No
0.928584	No
0.928582	No
0.928557	No
0.928521	No
0.928412	No
0.928275	No
0.928219	No
0.928217	No
0.928138	No
0.927934	No
0.927896	No
0.927597	No
0.927313	No
0.927257	No
0.927236	No
0.927235	No
0.927154	No
0.927057	No
0.926473	No
0.926429	No
0.926327	No
0.926283	No
0.926244	No
0.925981	No
0.925726	No
0.92546	No
0.925018	No
0.924829	No
0.924716	No
0.924684	No
0.924303	No
0.923842	No
0.923751	No
0.923647	Yes
0.923464	No
0.923458	No
0.92316	No
0.922968	No
0.922707	No
0.922677	No
0.92244	No
0.922141	No
0.921812	No
0.921741	No
0.9216	No
0.921271	No
0.921211	No
0.920964	No
0.92041	No
0.920382	No
0.920262	No
0.919861	No
0.919687	No
0.919413	No
0.919335	No
0.918877	No
0.918792	No
0.918784	No
0.918749	No
0.918598	No
0.918277	No
0.918254	No
0.91803	No
0.917781	No
0.917625	No
0.917519	No
0.916947	No
0.916703	No
0.91658	No
0.916321	No
0.915886	No
0.9157	No
0.915518	No
0.91541	No
0.91521	No
0.915044	No
0.914557	No
0.914428	No
0.91428	No
0.914205	No
0.914102	No
0.914073	No
0.913822	No
0.913724	No
0.913631	No
0.913197	No
0.912993	No
0.912941	No
0.912931	No
0.912925	No
0.912658	No
0.912644	No
0.912626	No
0.912115	No
0.91198	No
0.911924	No
0.911771	No
0.911658	No
0.911532	No
0.91129	No
0.911052	No
0.910573	No
0.910401	No
0.910396	No
0.91027	No
0.910177	No
0.910158	No
0.910019	No
0.90997	No
0.909645	Yes
0.909599	No
0.909351	No
0.909228	No
0.909205	No
0.908861	No
0.908767	No
0.908639	No
0.908622	No
0.908084	No
0.908024	No
0.908006	No
0.907378	No
0.907091	No
0.906991	No
0.906958	No
0.906838	No
0.906792	No
0.906169	No
0.906158	No
0.905539	No
0.905479	No
0.905434	No
0.905363	No
0.904781	No
0.904105	No
0.904003	No
0.903972	No
0.903931	No
0.903913	No
0.903792	No
0.903536	No
0.903416	No
0.903121	No
0.902823	No
0.902719	No
0.902705	No
0.902094	No
0.901881	No
0.90176	No
0.901337	No
0.901222	No
0.90094	No
0.899914	No
0.899881	No
0.899873	No
0.899498	No
0.899366	No
0.899209	No
0.899155	No
0.899125	No
0.898927	No
0.898881	No
0.898848	No
0.898846	No
0.898591	No
0.898563	No
0.898364	No
0.898011	No
0.89781	No
0.897633	No
0.897631	No
0.897328	No
0.897319	No
0.897315	No
0.897271	No
0.897248	No
0.897065	No
0.896882	No
0.896567	No
0.896537	No
0.896455	No
0.896435	No
0.896341	No
0.895989	No
0.895917	No
0.895542	No
0.895472	No
0.895371	No
0.895105	No
0.895049	No
0.894623	No
0.894621	No
0.894487	No
0.894348	No
0.894307	No
0.894173	No
0.89417	No
0.894165	No
0.893965	No
0.893941	No
0.89387	No
0.893867	No
0.893751	No
0.893675	No
0.893463	No
0.893411	No
0.8934	No
0.893276	No
0.893082	No
0.892617	No
0.892549	No
0.89233	No
0.892314	No
0.892291	No
0.892235	No
0.892204	No
0.89197	No
0.891877	No
0.891741	No
0.891654	No
0.891633	No
0.891569	No
0.891357	No
0.891017	No
0.890907	No
0.890879	No
0.89085	No
0.890454	No
0.890345	No
0.890125	No
0.890107	No
0.889691	No
0.889435	No
0.889413	No
0.889295	No
0.888939	No
0.888858	No
0.888844	No
0.888785	No
0.888713	No
0.88855	No
0.8877	No
0.887554	No
0.887553	No
0.887503	No
0.88727	No
0.886784	No
0.886502	No
0.886497	No
0.886457	No
0.886298	No
0.886192	No
0.886162	No
0.886113	No
0.88579	No
0.885789	No
0.885376	No
0.885314	No
0.88509	No
0.884743	No
0.884727	No
0.884366	No
0.88423	No
0.884119	No
0.883713	No
0.8837	No
0.883649	No
0.883598	No
0.883534	No
0.883315	No
0.883292	No
0.883093	No
0.883092	No
0.883012	No
0.882946	No
0.882724	No
0.882693	No
0.882508	No
0.882174	No
0.881653	No
0.881577	No
0.881305	No
0.881117	No
0.881019	No
0.88094	No
0.880794	No
0.880567	No
0.880539	No
0.880528	No
0.880411	No
0.880172	No
0.880163	No
0.880028	No
0.879619	No
0.879352	No
0.879334	No
0.879272	No
0.879106	No
0.879094	No
0.878827	No
0.878589	No
0.8784	No
0.87833	No
0.878231	No
0.878049	No
0.877854	No
0.877841	No
0.877579	No
0.877434	No
0.877311	No
0.87723	No
0.87677	No
0.876653	No
0.876457	No
0.876447	No
0.876312	No
0.876248	No
0.875858	No
0.87563	No
0.875622	No
0.875588	No
0.875549	No
0.875262	No
0.875022	No
0.874676	No
0.874606	No
0.874534	No
0.874472	No
0.874251	No
0.874238	No
0.874142	No
0.873903	No
0.873833	No
0.873694	No
0.873676	No
0.87362	No
0.873369	No
0.872946	No
0.87278	No
0.8727	No
0.872684	No
0.872259	No
0.872033	No
0.872015	No
0.871928	No
0.871897	No
0.871817	No
0.871684	No
0.871457	No
0.871413	No
0.871259	No
0.871174	No
0.871166	No
0.871105	No
0.870938	No
0.870743	No
0.870685	No
0.87058	No
0.870493	No
0.870193	No
0.869739	No
0.869711	No
0.869463	No
0.869404	No
0.869327	No
0.869296	No
0.868993	No
0.86898	No
0.868883	No
0.868878	No
0.86859	No
0.868582	No
0.868475	No
0.86821	No
0.867971	No
0.867936	No
0.867817	No
0.86779	No
0.867786	No
0.867731	No
0.867456	No
0.867411	No
0.867267	No
0.866954	No
0.866235	No
0.866122	No
0.86608	No
0.865872	No
0.865721	No
0.865623	No
0.865415	No
0.865202	No
0.865104	No
0.86498	No
0.86491	No
0.864697	No
0.864665	No
0.864566	No
0.864376	No
0.86426	No
0.863967	No
0.863924	No
0.863923	No
0.863666	No
0.863533	No
0.863241	No
0.863103	No
0.863098	No
0.863067	No
0.863021	No
0.862676	No
0.862612	No
0.8626	No
0.862536	No
0.862364	No
0.862335	No
0.862082	No
0.861662	No
0.861567	No
0.861387	No
0.861346	No
0.86091	No
0.860866	No
0.8608	No
0.860577	No
0.860516	No
0.860486	No
0.860372	No
0.860172	No
0.8599	No
0.859888	No
0.859775	No
0.859744	No
0.859727	No
0.859719	No
0.859567	No
0.859278	No
0.859144	No
0.858965	No
0.858825	No
0.858492	No
0.85849	No
0.858395	No
0.858017	No
0.857988	No
0.85793	No
0.857302	No
0.857302	No
0.857291	No
0.857244	No
0.857217	No
0.856962	No
0.856877	No
0.856722	No
0.856682	No
0.856111	No
0.85603	No
0.856017	No
0.856013	No
0.85489	No
0.854547	No
0.854375	No
0.854293	No
0.854289	No
0.854045	No
0.853925	No
0.853897	No
0.853776	No
0.853375	No
0.852757	No
0.852732	No
0.852696	No
0.852514	No
0.852512	No
0.852462	No
0.852315	No
0.852165	No
0.852134	No
0.852067	No
0.852016	No
0.851924	No
0.851895	No
0.851583	No
0.851532	No
0.85107	No
0.850919	No
0.850826	No
0.850684	No
0.850667	No
0.850654	No
0.850573	No
0.850391	No
0.850012	No
0.849979	No
0.849954	No
0.849604	No
0.849603	No
0.849519	No
0.849376	No
0.849357	No
0.849073	No
0.848633	No
0.848443	No
0.848315	No
0.848306	No
0.848114	No
0.848014	No
0.848011	No
0.847837	No
0.847797	No
0.847668	No
0.847108	No
0.847052	No
0.847048	No
0.847045	No
0.847033	No
0.846936	No
0.846866	No
0.846795	No
0.846663	No
0.84659	No
0.846574	No
0.846571	No
0.846541	No
0.846464	No
0.84645	No
0.84631	No
0.8463	No
0.846167	No
0.846014	No
0.845862	No
0.845773	No
0.845739	No
0.845614	No
0.845482	No
0.845423	No
0.844917	No
0.844896	No
0.844745	No
0.84473	No
0.844728	No
0.844719	No
0.843565	No
0.843491	No
0.843479	No
0.843445	No
0.843383	No
0.843283	No
0.843037	No
0.842744	No
0.842638	No
0.842478	No
0.842438	No
0.842091	No
0.84192	No
0.841891	No
0.841593	No
0.841509	No
0.840899	No
0.840769	No
0.840721	No
0.840574	No
0.840552	No
0.840518	No
0.84045	No
0.840392	No
0.839986	No
0.839952	No
0.839939	No
0.839927	No
0.839854	No
0.83962	No
0.839546	No
0.839413	No
0.839355	No
0.839265	No
0.839253	No
0.83911	No
0.83899	No
0.838929	No
0.838615	No
0.8385	No
0.83844	No
0.838261	No
0.838137	No
0.837954	No
0.83793	No
0.837807	No
0.837704	No
0.837668	No
0.837632	No
0.837353	No
0.837345	No
0.837146	No
0.837101	No
0.836877	No
0.836767	No
0.836756	No
0.836732	No
0.836627	No
0.836304	No
0.835945	No
0.83579	No
0.835552	No
0.835468	No
0.835283	No
0.835254	No
0.835163	No
0.835092	No
0.835057	No
0.834988	No
0.8344	No
0.834104	No
0.83399	No
0.833922	No
0.833721	No
0.8337	No
0.833649	No
0.833649	No
0.833477	No
0.833377	No
0.833218	No
0.833153	No
0.833122	No
0.833061	No
0.833013	No
0.833009	No
0.832819	No
0.832743	No
0.832582	No
0.832126	No
0.831956	No
0.83179	No
0.831753	No
0.831729	No
0.831668	No
0.831598	No
0.83152	No
0.831488	No
0.831391	No
0.831229	No
0.831163	No
0.831098	No
0.831012	No
0.830823	No
0.830726	No
0.830639	No
0.830526	No
0.830495	No
0.830305	No
0.830291	No
0.830255	No
0.830235	No
0.829905	No
0.829551	No
0.829491	No
0.829447	No
0.829445	No
0.8294	No
0.829287	No
0.829283	No
0.829125	No
0.828941	No
0.828725	No
0.828678	No
0.828492	No
0.828457	No
0.828406	No
0.827684	No
0.827677	No
0.82767	No
0.827422	No
0.827352	No
0.827325	No
0.827292	No
0.827209	No
0.826938	No
0.826738	No
0.826641	No
0.826325	No
0.826279	No
0.826227	No
0.825988	No
0.825931	No
0.825717	No
0.825518	No
0.825309	No
0.825175	No
0.825038	No
0.824966	No
0.824838	No
0.82477	No
0.824656	No
0.82464	No
0.824615	No
0.824304	No
0.823946	No
0.823607	No
0.823521	No
0.823514	No
0.823473	No
0.823305	No
0.823239	No
0.823201	No
0.822982	No
0.822922	No
0.822875	No
0.822741	No
0.822671	No
0.822026	No
0.821934	No
0.821923	No
0.82181	No
0.821613	No
0.821593	No
0.821572	No
0.82149	No
0.821484	No
0.821412	No
0.821272	No
0.821173	No
0.821131	No
0.821105	No
0.820899	No
0.820736	No
0.820601	No
0.820568	No
0.820521	No
0.820441	No
0.820385	No
0.820381	No
0.820307	No
0.820087	No
0.820038	No
0.82	No
0.819868	No
0.819479	No
0.81942	No
0.819154	No
0.819118	No
0.819018	No
0.818989	No
0.818862	No
0.818735	No
0.818729	No
0.818621	No
0.818621	No
0.818441	No
0.818431	No
0.818306	No
0.817797	No
0.817794	No
0.817753	No
0.817533	No
0.817274	No
0.817157	No
0.817074	No
0.817035	No
0.816981	No
0.816905	No
0.81684	No
0.816821	No
0.81678	No
0.816732	No
0.816606	No
0.816447	No
0.816405	No
0.816148	No
0.816143	No
0.816118	No
0.816023	No
0.815976	No
0.815974	No
0.815776	No
0.815458	No
0.815434	No
0.815395	No
0.815318	No
0.815224	No
0.815173	No
0.81507	No
0.815059	No
0.815055	No
0.814952	No
0.814811	No
0.814294	No
0.814168	No
0.813961	No
0.813946	No
0.8136	No
0.813531	No
0.813354	No
0.813331	No
0.813328	No
0.813303	No
0.813248	No
0.813223	No
0.813063	No
0.812968	No
0.812614	No
0.812424	No
0.812413	No
0.812381	No
0.812099	No
0.812062	No
0.811969	No
0.811788	No
0.811698	No
0.811642	No
0.811577	No
0.811421	No
0.811362	No
0.811267	No
0.811212	No
0.811209	No
0.811144	No
0.81103	No
0.810917	No
0.810853	No
0.810823	No
0.810793	No
0.81077	No
0.810529	No
0.810477	No
0.810309	No
0.810226	No
0.810198	No
0.810183	No
0.810058	No
0.809847	No
0.809656	No
0.809637	No
0.809581	No
0.809564	No
0.809407	No
0.809306	No
0.809254	No
0.809145	No
0.809142	No
0.809088	No
0.809078	No
0.808975	No
0.808857	No
0.808564	No
0.808463	No
0.808337	No
0.808319	No
0.808273	No
0.80781	No
0.807799	No
0.807769	No
0.807405	No
0.807266	No
0.807194	No
0.807153	No
0.807102	No
0.806683	No
0.806496	No
0.806374	No
0.806304	No
0.806262	No
0.806215	No
0.806213	No
0.806137	No
0.805988	No
0.805915	No
0.805913	No
0.805891	No
0.805822	No
0.805718	No
0.805637	No
0.805636	No
0.805452	No
0.805303	No
0.805243	No
0.805092	No
0.805054	No
0.805027	No
0.804557	No
0.804455	No
0.804308	No
0.80418	No
0.804095	No
0.804044	No
0.804032	No
0.803567	No
0.803549	No
0.803407	No
0.80338	No
0.803276	No
0.803244	No
0.802657	No
0.802484	No
0.802455	No
0.802201	No
0.802196	No
0.801914	No
0.801842	No
0.801789	No
0.801749	No
0.801743	No
[truncated: 2,369 more rows]

## Sheet: S3F
LIPscore	Target
2.81078	No
2.76354	Yes
2.59003	Yes
2.34067	Yes
2.28127	No
2.1316	No
2.08972	Yes
2.07336	No
2.05212	Yes
1.91739	No
1.89936	No
1.83907	No
1.70835	No
1.70577	No
1.70566	No
1.6864	No
1.63549	No
1.62223	No
1.61515	No
1.60983	No
1.60721	Yes
1.60464	No
1.6036	No
1.59703	No
1.59667	No
1.59365	No
1.59133	No
1.58682	No
1.56528	No
1.55674	Yes
1.54429	No
1.54096	Yes
1.53984	No
1.53425	No
1.5342	No
1.52837	No
1.52834	No
1.5279	No
1.52668	No
1.5189	No
1.51734	No
1.51676	No
1.51541	No
1.5143	No
1.51365	No
1.51035	No
1.5048	No
1.50343	No
1.49191	No
1.48851	No
1.48695	No
1.48496	No
1.47536	No
1.47078	No
1.47021	No
1.46925	No
1.46847	No
1.46626	No
1.4651	No
1.45917	No
1.45741	No
1.45606	No
1.4558	No
1.45019	No
1.45007	No
1.44974	No
1.44583	No
1.44123	No
1.43895	No
1.43602	No
1.43472	No
1.43343	No
1.43323	No
1.43265	No
1.43141	No
1.43116	No
1.43089	No
1.42954	No
1.42754	No
1.42635	No
1.42522	No
1.41924	No
1.41864	No
1.41855	No
1.418	No
1.4175	No
1.41561	No
1.41545	No
1.41482	No
1.41456	No
1.41352	No
1.41183	No
1.41094	No
1.40893	No
1.40423	No
1.40287	No
1.40236	No
1.40214	No
1.39937	No
1.39553	No
1.39458	No
1.39326	No
1.39049	No
1.39035	No
1.3895	No
1.38831	No
1.38698	No
1.38504	No
1.3841	No
1.38101	No
1.3799	No
1.37877	No
1.37784	No
1.37353	No
1.37348	No
1.37188	No
1.37111	No
1.37102	No
1.37036	No
1.36995	No
1.36992	No
1.36818	No
1.36783	No
1.36691	No
1.36353	No
1.36214	No
1.36123	No
1.35953	No
1.35949	No
1.35821	No
1.35734	No
1.35536	No
1.35183	No
1.35154	No
1.35066	No
1.34817	No
1.34645	No
1.34635	No
1.346	No
1.34503	No
1.34268	No
1.34261	No
1.3419	No
1.34184	No
1.34122	No
1.34024	No
1.33809	No
1.33775	No
1.33746	No
1.3372	No
1.33282	No
1.33217	No
1.33176	No
1.33016	No
1.32973	No
1.32964	No
1.32946	No
1.32909	No
1.32378	No
1.32243	No
1.32181	No
1.32051	No
1.31905	No
1.31837	No
1.31578	No
1.31152	No
1.31103	No
1.30947	No
1.30925	No
1.30891	No
1.307	No
1.30612	No
1.30561	No
1.30541	No
1.30497	No
1.30489	No
1.30424	No
1.30409	No
1.30385	No
1.30344	No
1.30341	No
1.30339	No
1.30275	No
1.30262	No
1.29869	No
1.29851	No
1.2984	No
1.2982	No
1.29805	No
1.29667	No
1.29599	No
1.29519	No
1.29471	No
1.29431	No
1.29425	No
1.29206	No
1.28922	No
1.28819	No
1.28767	No
1.2821	No
1.28202	No
1.28118	No
1.28106	No
1.28098	No
1.27923	No
1.27901	No
1.27876	No
1.27809	No
1.27768	No
1.27726	No
1.27643	No
1.27513	No
1.27486	No
1.27468	No
1.27405	No
1.27353	No
1.27101	No
1.27094	No
1.27083	No
1.27003	No
1.26876	No
1.26799	No
1.2674	No
1.26558	No
1.2648	No
1.26246	No
1.26089	No
1.2608	No
1.26033	No
1.25995	No
1.25988	No
1.25757	No
1.25705	No
1.25695	No
1.25613	No
1.25503	No
1.25263	No
1.25236	No
1.25179	No
1.25162	No
1.25141	No
1.25071	No
1.25062	No
1.25026	No
1.24919	No
1.24749	No
1.24476	No
1.2447	No
1.24469	No
1.24363	No
1.24332	No
1.24316	No
1.24311	No
1.24218	No
1.24194	No
1.23977	No
1.23873	No
1.23859	No
1.23838	No
1.23739	No
1.23601	No
1.23499	No
1.23237	No
1.23138	No
1.23136	No
1.23072	No
1.23064	No
1.23021	No
1.22938	No
1.22896	No
1.22891	No
1.22885	No
1.22832	No
1.2268	No
1.22637	No
1.22632	No
1.22578	No
1.22513	No
1.22476	No
1.22298	No
1.22262	No
1.22211	No
1.22158	No
1.22138	No
1.22128	No
1.22122	No
1.22075	No
1.21829	No
1.21694	No
1.21651	No
1.21603	No
1.21546	No
1.21541	No
1.21436	No
1.21397	No
1.21299	No
1.21292	No
1.21221	No
1.21105	No
1.21084	No
1.20958	No
1.2086	No
1.20845	No
1.20831	No
1.20687	No
1.20686	No
1.20492	No
1.20378	No
1.2034	No
1.20339	No
1.20312	No
1.20311	No
1.20278	No
1.20203	No
1.202	No
1.20191	No
1.20166	No
1.20147	No
1.20142	No
1.20131	No
1.20126	No
1.19902	No
1.19853	No
1.19809	No
1.19779	No
1.19729	No
1.19722	No
1.19662	No
1.19632	No
1.19581	No
1.19574	No
1.1955	No
1.19485	No
1.19439	No
1.19411	No
1.19393	No
1.19327	No
1.19315	No
1.19252	No
1.19236	No
1.19099	No
1.19075	No
1.19055	No
1.19037	No
1.18976	No
1.18878	No
1.18876	No
1.18757	No
1.18735	No
1.18692	No
1.1867	No
1.1867	No
1.18636	No
1.18516	No
1.18491	No
1.18381	No
1.18287	No
1.18219	No
1.18211	No
1.18183	No
1.18163	No
1.18126	No
1.18119	No
1.18091	No
1.18091	No
1.1807	No
1.17997	No
1.17815	No
1.1771	No
1.17691	No
1.17658	No
1.17631	No
1.1759	No
1.17555	No
1.17541	No
1.17487	No
1.17476	No
1.17204	No
1.17158	No
1.17153	No
1.17111	No
1.171	No
1.17062	No
1.1706	No
1.17054	No
1.17035	No
1.17014	No
1.17013	No
1.17003	No
1.16823	No
1.16691	No
1.16635	No
1.16633	No
1.166	No
1.16597	No
1.16591	No
1.16552	No
1.16538	No
1.16492	No
1.16491	No
1.16452	No
1.16399	No
1.16395	No
1.16263	No
1.16212	No
1.16197	No
1.16078	No
1.16014	No
1.15963	No
1.15959	No
1.15873	No
1.15774	No
1.15681	No
1.15663	No
1.15655	No
1.15642	No
1.15609	No
1.15556	No
1.15541	No
1.15508	No
1.15363	No
1.15344	No
1.15265	No
1.15207	No
1.15188	No
1.15121	No
1.15119	No
1.15076	No
1.15035	No
1.14936	No
1.14891	No
1.1487	No
1.14826	No
1.14822	No
1.14785	No
1.14758	No
1.14745	No
1.14698	No
1.14697	No
1.14682	No
1.14616	No
1.14515	No
1.14423	No
1.14399	No
1.14357	No
1.14352	No
1.14342	No
1.14302	No
1.14233	No
1.14175	No
1.14156	No
1.14154	No
1.14149	No
1.14134	No
1.14088	No
1.14083	No
1.14028	No
1.14022	No
1.14016	No
1.14011	No
1.14007	No
1.13988	No
1.1398	No
1.13931	No
1.13919	No
1.13903	No
1.13864	No
1.13838	No
1.13818	No
1.13767	No
1.137	No
1.1364	No
1.13604	No
1.13534	No
1.1349	No
1.13485	No
1.13422	No
1.13238	No
1.13218	No
1.13211	No
1.13195	No
1.13149	No
1.13092	No
1.13082	No
1.13031	No
1.13019	No
1.13005	No
1.13	No
1.12958	No
1.12953	No
1.12886	No
1.12874	No
1.12872	No
1.12821	No
1.12813	No
1.12794	No
1.12744	No
1.12742	No
1.12709	No
1.12694	No
1.12692	No
1.12682	No
1.12634	No
1.12633	No
1.12603	No
1.12595	No
1.12588	No
1.12578	No
1.12576	No
1.12557	No
1.12498	No
1.12494	No
1.12492	No
1.1249	No
1.12442	No
1.12382	No
1.12366	No
1.12304	No
1.12264	No
1.1224	No
1.1224	No
1.12168	No
1.12142	No
1.12096	No
1.12031	No
1.11943	No
1.11813	No
1.11725	No
1.11713	No
1.11631	No
1.116	No
1.11583	No
1.11542	No
1.11507	No
1.11396	No
1.11138	No
1.11118	No
1.11115	No
1.11114	No
1.1111	No
1.11079	No
1.11055	No
1.11036	No
1.11013	No
1.10968	No
1.10965	No
1.10928	No
1.10884	No
1.10883	No
1.1082	No
1.10779	No
1.10737	No
1.10693	No
1.10679	No
1.1067	No
1.10599	No
1.10568	No
1.10539	No
1.10531	No
1.10495	No
1.10401	No
1.10362	No
1.10327	No
1.1032	No
1.10177	No
1.10164	No
1.10138	No
1.10074	No
1.1005	No
1.10002	No
1.09968	No
1.09939	No
1.09891	No
1.09884	No
1.09832	No
1.09787	No
1.09763	No
1.09759	No
1.09756	No
1.09754	No
1.09726	No
1.09703	No
1.09675	No
1.09668	No
1.09566	No
1.09553	No
1.09542	No
1.09489	No
1.09424	No
1.09416	No
1.09408	No
1.09387	No
1.09352	No
1.09333	No
1.09225	No
1.09217	No
1.09206	No
1.09201	No
1.09167	No
1.09162	No
1.09143	No
1.09061	No
1.09036	No
1.09029	No
1.0899	No
1.08957	No
1.08938	No
1.08895	No
1.08857	No
1.08849	No
1.0884	No
1.08824	No
1.08822	No
1.08742	No
1.08741	No
1.08734	No
1.08707	No
1.0868	No
1.0867	No
1.08641	No
1.08635	No
1.08634	No
1.08628	No
1.08514	No
1.08505	No
1.08505	No
1.08457	No
1.08447	No
1.08408	No
1.08391	No
1.08364	No
1.08252	No
1.08251	No
1.0823	No
1.08162	No
1.08146	No
1.08133	No
1.08094	No
1.08092	No
1.08071	No
1.08003	No
1.07995	No
1.07966	No
1.07891	No
1.07889	No
1.07881	No
1.07816	No
1.07799	No
1.07773	No
1.07767	No
1.07762	No
1.07744	No
1.0766	No
1.07656	No
1.07629	No
1.07615	No
1.07611	No
1.0756	No
1.0754	No
1.07531	No
1.07523	No
1.07519	No
1.075	No
1.07472	No
1.07466	No
1.07438	No
1.07416	No
1.07403	No
1.07334	No
1.07293	No
1.07284	No
1.07227	No
1.07174	No
1.07162	No
1.07096	No
1.07083	No
1.07014	No
1.07002	No
1.06977	No
1.06965	No
1.06939	No
1.06938	No
1.06909	No
1.06783	No
1.06739	No
1.06731	No
1.06711	No
1.06584	No
1.0657	No
1.06563	No
1.06536	No
1.06529	No
1.0652	No
1.06499	No
1.06479	No
1.06471	No
1.06463	No
1.06457	No
1.06448	No
1.06368	No
1.06364	No
1.06357	No
1.06352	No
1.06346	No
1.06334	No
1.06325	No
1.06284	No
1.06252	No
1.06236	No
1.06163	No
1.061	No
1.06081	No
1.06052	No
1.05946	No
1.05917	No
1.059	No
1.05899	No
1.05896	No
1.05881	No
1.0587	No
1.05865	No
1.05838	No
1.05821	No
1.05763	No
1.05739	No
1.05689	No
1.05679	No
1.05671	No
1.05647	No
1.05621	No
1.0562	No
1.05596	No
1.05529	No
1.05529	No
1.05512	No
1.0545	No
1.05426	No
1.05378	No
1.05377	No
1.05376	No
1.05351	No
1.05342	No
1.05338	No
1.05336	No
1.05332	No
1.05322	No
1.05285	No
1.05218	No
1.0521	No
1.05169	No
1.05165	No
1.05152	No
1.05105	No
1.05081	No
1.05071	No
1.05066	No
1.05062	No
1.0505	No
1.05024	No
1.05019	No
1.05001	No
1.04975	No
1.04883	No
1.04823	No
1.04791	No
1.0476	No
1.04749	No
1.04739	No
1.04665	No
1.04639	No
1.04638	No
1.04617	No
1.04607	No
1.04588	No
1.0456	No
1.04548	No
1.04483	No
1.04452	No
1.04422	No
1.04393	No
1.04371	No
1.04339	No
1.04297	No
1.04295	No
1.04294	No
1.04285	No
1.04284	No
1.04225	No
1.0421	No
1.04187	No
1.04177	No
1.04153	No
1.04152	No
1.04114	No
1.04105	No
1.04068	No
1.03991	No
1.03982	No
1.03971	No
1.0397	No
1.03908	No
1.03899	No
1.03879	No
1.03847	No
1.0377	No
1.03748	No
1.03728	No
1.0371	No
1.03701	No
1.03696	No
1.03677	No
1.03664	No
1.03662	No
1.03637	No
1.03637	No
1.03607	No
1.03607	No
1.03538	No
1.03512	No
1.0351	No
1.03251	No
1.03247	No
1.03208	No
1.0318	No
1.03179	No
1.03165	No
1.0312	No
1.03086	No
1.0306	No
1.03052	No
1.03004	No
1.02974	No
1.02875	No
1.02848	No
1.02846	No
1.0281	No
1.02806	No
1.02783	No
1.02768	No
1.02757	No
1.02664	No
1.02655	No
1.02622	No
1.02605	No
1.02585	No
1.02574	No
1.02532	No
1.02523	No
1.02497	No
1.02485	No
1.02475	No
1.02468	No
1.0243	No
1.02416	No
1.02408	No
1.02392	No
1.0239	No
1.02349	No
1.02339	No
1.0233	No
1.02215	No
1.02209	No
1.02205	No
1.02196	No
1.02188	No
1.02152	No
1.02144	No
1.02122	No
1.02094	No
1.02084	No
1.02071	No
1.02022	No
1.02021	No
1.0196	No
1.01944	No
1.01853	No
1.01849	No
1.01848	No
1.01817	No
1.01792	No
1.01743	No
1.0173	No
1.01672	No
1.01652	No
1.01642	No
1.01614	No
1.01569	No
1.01563	No
1.01561	No
1.01555	No
1.01547	No
1.01458	No
1.01431	No
1.01414	No
1.01374	No
1.01365	No
1.01364	No
1.01357	No
1.01294	No
1.0128	No
1.01278	No
1.01271	No
1.01262	No
1.01254	No
1.01254	No
1.01243	No
1.01237	No
1.01216	No
1.01188	No
1.01187	No
1.01182	No
1.01161	No
1.01096	No
1.01092	No
1.01068	No
1.01036	No
1.0103	No
1.00976	No
1.00946	No
1.00938	No
1.00933	No
1.00886	No
1.00835	No
1.00816	No
1.00778	No
1.00705	No
1.00684	No
1.0068	No
1.00632	No
1.0063	No
1.00629	No
1.00607	No
1.00555	No
1.00528	No
1.00408	No
1.00405	No
1.00358	No
1.0034	No
1.00327	No
1.00288	No
1.00251	No
1.00246	No
1.00223	No
1.00214	No
1.0019	No
1.00171	No
1.00158	No
1.00154	No
1.00082	No
1.00064	No
1.00057	No
1.00056	No
1.00049	No
1.00035	No
1.00022	No
1.00021	No
0.999828	No
0.999686	No
0.999367	No
0.999147	No
0.999097	No
0.998882	No
0.998755	No
0.998071	No
0.99696	No
0.9966	No
0.996287	No
0.996275	No
0.996171	No
0.996075	No
0.995796	No
0.995607	No
0.995515	No
0.995272	No
0.99512	No
0.994905	No
0.994858	No
0.994775	No
0.994166	No
0.993943	No
0.993469	No
0.993326	No
0.992493	No
0.992191	No
0.99209	No
0.991088	No
0.991028	No
0.990994	No
0.990898	No
0.990881	No
0.990392	No
0.990269	No
0.989803	No
0.989625	No
0.989617	No
0.989495	No
0.989347	No
0.989014	No
0.988955	No
0.988642	No
0.988578	No
0.98775	No
0.987264	No
0.987153	No
0.987003	No
0.986922	No
0.986786	No
0.986615	No
0.986249	No
0.986121	No
0.985608	No
0.985393	No
0.985306	No
0.985061	No
0.984476	No
0.984254	No
0.984219	No
0.983897	No
0.983887	No
0.983366	No
0.983095	No
0.983036	No
0.982937	No
0.982918	No
0.982681	No
0.98246	No
0.982396	No
0.982246	No
0.982121	No
0.981952	No
0.981521	No
0.981276	No
0.980555	No
0.980013	No
0.979362	No
0.979302	No
0.979302	No
0.979281	No
0.978899	No
0.978756	No
0.978556	No
0.978075	No
0.978009	No
0.977915	No
0.977893	No
0.977476	No
0.977365	No
0.977152	No
0.976971	No
0.97667	No
0.976254	No
0.975916	No
0.975801	No
0.975579	No
0.975278	No
0.975253	No
0.975247	No
0.975213	No
0.975107	No
0.975104	No
0.974821	No
0.974195	No
0.973426	No
0.973369	No
0.972851	No
0.972839	No
0.972787	No
0.972718	No
0.972579	No
0.971902	No
0.97092	No
0.970892	No
0.970807	No
0.970265	No
0.970182	No
0.970157	No
0.969757	No
0.968724	No
0.968629	No
0.968396	No
0.968066	No
0.967796	No
0.967623	No
0.967599	No
0.967171	No
0.966832	No
0.9666	No
0.966558	No
0.966506	No
0.966437	No
0.966317	No
0.966293	No
0.965717	No
0.96549	No
0.965437	No
0.965419	No
0.96515	No
0.965086	No
0.965054	No
0.965032	No
0.964583	No
0.964516	No
0.964466	No
0.964437	No
0.964114	No
0.963606	No
0.963597	No
0.963467	No
0.963356	No
0.962901	No
0.962889	No
0.962421	No
0.96229	No
0.962263	No
0.962211	No
0.962124	No
0.962008	No
0.961993	No
0.961985	No
0.961505	No
0.960888	No
0.960666	No
0.960652	No
0.960083	No
0.959931	No
0.959695	No
0.959413	No
0.958339	No
0.958259	No
0.957394	No
0.957381	No
0.957152	No
0.956978	No
0.956902	No
0.956839	No
0.956602	No
0.956224	No
0.956176	No
0.956161	No
0.956055	No
0.956041	No
0.956005	No
0.955996	No
0.955921	No
0.955893	No
0.955859	No
0.955265	No
0.955084	No
0.954965	No
0.954869	No
0.954799	No
0.954644	No
0.954578	No
0.954493	No
0.953996	No
0.953158	No
0.953101	No
0.952668	No
0.952301	No
0.9522	No
0.952184	No
0.952004	No
0.951911	No
0.951199	No
0.950758	No
0.950469	No
0.950051	No
0.949639	No
0.949232	No
0.948976	No
0.948894	No
0.94849	No
0.948332	No
0.948154	No
0.948022	No
0.948006	No
0.947815	No
0.947633	No
0.947602	No
0.947402	No
0.947368	No
0.947015	No
0.946712	No
0.946592	No
0.946568	No
0.946567	No
0.946562	No
0.946529	No
0.946421	No
0.946095	No
0.946073	No
0.94587	No
0.945772	No
0.945651	No
0.945533	No
0.945351	No
0.944971	No
0.944876	No
0.944654	No
0.944454	No
0.94405	No
0.943764	No
0.943334	No
0.943308	No
0.943198	No
0.943198	No
0.94314	No
0.942401	No
0.942086	No
0.941976	No
0.941846	No
0.941811	No
0.941662	No
0.94158	No
0.941353	No
0.941007	No
0.940837	No
0.940641	No
0.940628	No
0.940245	No
0.94022	No
0.940083	No
0.93986	No
0.939788	No
0.939471	No
0.938848	No
0.938783	No
0.938778	No
0.938513	No
0.938489	No
0.938254	No
0.937928	No
0.937839	No
0.937796	No
0.93778	No
0.937779	No
0.937761	No
0.937662	No
0.937357	No
0.937242	No
0.937183	No
0.936439	No
0.936174	No
0.935997	No
0.935849	No
0.93563	No
0.93558	No
0.935518	No
0.935469	No
0.934747	No
0.934489	No
0.934464	No
0.934173	No
0.933784	No
0.933761	No
0.93375	No
0.933711	No
0.933324	No
0.933264	No
0.933065	No
0.933021	No
0.93289	No
0.932301	No
0.932079	No
0.932037	No
0.9318	No
0.931767	No
0.93159	No
0.931374	No
0.931307	No
0.931201	No
0.931178	No
0.931161	No
0.931148	No
0.930911	No
0.930906	No
0.930827	No
0.930424	No
0.93031	No
0.930101	No
0.930094	No
0.930054	No
0.929994	No
0.929678	No
0.929335	No
0.929159	No
0.929155	No
0.929106	No
0.929074	No
0.92894	No
0.928837	No
0.928623	No
0.928432	No
0.928246	No
0.927869	No
0.927212	No
0.926856	No
0.926813	No
0.926756	No
0.926694	No
0.926448	No
0.926344	No
0.926313	No
0.926222	No
0.926137	No
0.9259	No
0.925876	No
0.925775	No
0.925749	No
0.925733	No
0.925649	No
0.925383	No
0.925276	No
0.925223	No
0.925029	No
0.924435	No
0.924416	No
0.924279	No
0.924278	No
0.924113	No
0.923986	No
0.923934	No
0.923755	No
0.923179	No
0.923008	No
0.922907	No
0.922786	No
0.922785	No
0.922723	No
0.922666	No
0.922548	No
0.922528	No
0.922393	No
0.922188	No
0.922187	No
0.922184	No
0.921529	No
0.9214	No
0.921372	No
0.921368	No
0.921221	No
0.921063	No
0.920741	No
0.920498	No
0.920255	No
0.920024	No
0.919781	No
0.919707	No
0.919547	No
0.91926	No
0.919105	No
0.919036	No
0.919016	No
0.918842	No
0.918741	No
0.91868	No
0.918568	No
0.918498	No
0.918298	No
0.917886	No
0.917802	No
0.917751	No
0.917646	No
0.917627	No
0.917594	No
0.917569	No
0.917525	No
0.917239	No
0.916937	No
0.916607	No
0.916441	No
0.916342	Yes
0.916187	No
0.916168	No
0.916111	No
0.916036	No
0.916017	No
0.915626	No
0.915129	No
0.914991	No
0.914879	No
0.914739	No
0.914701	No
0.914572	No
0.914484	No
0.91416	No
0.914069	No
0.914015	No
0.913941	No
0.913916	No
0.913895	No
0.913655	No
0.913468	No
0.913295	No
0.913252	No
0.913223	No
0.913024	No
0.912919	No
0.912854	No
0.912395	No
0.912286	No
0.912203	No
0.912124	No
0.912018	No
0.911762	No
0.911697	No
0.910993	No
0.91056	No
0.910437	No
0.909984	No
0.909902	No
0.909815	No
0.909494	No
0.909424	No
0.909263	No
0.909169	No
0.90893	No
0.90861	No
0.908576	No
0.908364	No
0.908316	No
0.908094	No
0.907932	No
0.907767	No
0.907696	No
0.907594	No
0.907585	No
0.907536	No
0.907469	No
0.907387	No
0.907331	No
0.907137	No
0.907099	No
0.906934	No
0.906893	No
0.906885	No
0.90669	No
0.906582	No
0.906468	No
0.906418	No
0.90639	No
0.906327	No
0.906154	No
0.905681	No
0.905678	No
0.905602	No
0.905233	No
0.905018	No
0.904841	No
0.903986	No
0.903971	No
0.903859	No
0.903837	No
0.903662	No
0.903352	No
0.90324	No
0.903162	No
0.902762	No
0.902473	No
0.902268	No
0.902228	No
0.902087	No
0.902023	No
0.901991	No
0.901767	No
0.901744	No
0.901738	No
0.901556	No
0.901532	No
0.901299	No
0.901215	No
0.900978	No
0.900919	No
0.900779	No
0.900509	No
0.900032	No
0.90002	No
0.90002	No
0.899964	No
0.89974	No
0.899609	No
0.899588	No
0.899522	No
0.899427	No
0.898738	No
0.898718	No
0.89868	No
0.898439	No
0.898201	No
0.897775	No
0.897668	No
0.897576	No
0.897554	No
0.897448	No
0.897378	No
0.897015	No
0.897014	No
0.896948	No
0.896828	No
0.896624	No
0.896306	No
0.896077	No
0.89578	No
0.895666	No
0.895444	No
0.895305	No
0.895076	No
0.89506	No
0.894922	No
0.894807	No
0.894675	No
0.894575	No
0.894553	No
0.894487	No
0.894195	No
0.894188	No
0.89408	No
0.894069	No
0.893977	No
0.893894	No
0.893864	No
0.893854	No
0.893822	No
0.89329	No
0.893234	No
0.893089	No
0.892921	No
0.892861	No
0.892818	No
0.892691	No
0.892681	No
0.892623	No
0.892598	No
0.892512	No
0.892087	No
0.892035	No
0.892006	No
0.891595	No
0.891253	No
0.891226	No
0.891179	No
0.890956	No
0.890943	No
0.890885	No
0.890569	No
0.890316	No
0.889908	No
0.889891	No
0.8897	No
0.889567	No
0.889512	No
0.889466	No
0.888785	No
0.888733	No
0.88862	No
0.888446	No
0.88808	No
0.887966	No
0.887816	No
0.887673	No
0.88767	No
0.887517	No
0.88735	No
0.887312	No
0.887115	No
0.886988	No
0.886724	No
0.886402	No
0.886397	No
0.886391	No
0.886349	No
0.886013	No
0.885663	No
0.885465	No
0.885334	No
0.885082	No
0.884954	No
0.884607	No
0.8843	No
0.883824	No
0.88378	No
0.883671	No
0.883213	No
0.883191	No
0.883024	No
0.882977	No
0.882812	No
0.882593	No
0.882505	No
0.882312	No
0.882278	No
0.88225	No
0.882168	No
0.881978	No
0.881565	No
0.88122	No
0.88115	No
0.881119	No
0.881007	No
0.880941	No
0.880935	No
0.880919	No
0.880818	No
0.880808	No
0.880639	No
0.880347	No
0.880163	No
0.880025	No
0.879769	No
0.879667	No
0.879632	No
0.879195	No
0.878906	No
0.878654	No
0.878378	No
0.8783	No
0.878136	No
0.877938	No
0.877777	No
0.877556	No
0.877496	No
0.877395	No
0.877131	No
0.877113	No
0.877009	No
0.876861	No
0.876724	No
0.876643	No
0.876611	No
0.876484	No
0.876288	No
0.876194	No
0.875983	No
0.875903	No
0.875582	No
0.875504	No
0.875443	No
0.87544	No
0.875315	No
0.874887	No
0.874719	No
0.874688	No
0.874423	No
0.874276	No
0.87426	No
0.874031	No
0.87401	No
0.873955	No
0.87383	No
0.873792	No
0.87375	No
0.873172	No
0.873112	No
0.873075	No
0.873011	No
0.872914	No
0.872857	No
0.872763	No
0.872751	No
0.872176	No
0.871763	No
0.87128	No
0.871248	No
0.871146	No
0.871136	No
0.870969	No
0.870931	No
0.870907	No
0.870828	No
0.870813	No
0.870653	No
0.870618	No
0.870529	No
0.870129	No
0.870095	No
0.869981	No
0.869917	No
0.869837	No
0.869783	No
0.86965	No
0.869474	No
0.869211	No
0.86902	No
0.869004	No
0.868984	No
0.868646	No
0.868564	No
0.868558	No
0.868421	No
0.868403	No
0.868333	No
0.86791	No
0.86788	No
0.867712	No
0.867638	No
0.86761	No
0.867389	No
0.86725	No
0.86712	No
0.866928	No
0.866895	No
0.86685	No
0.866636	No
0.866277	No
0.866257	No
0.866151	No
0.866133	No
0.866116	No
0.865988	No
0.865923	No
0.865864	No
0.86584	No
0.865512	No
0.865394	No
0.865392	No
0.86517	No
0.865164	No
0.865136	No
0.864988	No
0.864976	No
0.864804	No
0.864803	No
0.864719	No
0.864639	No
0.864513	No
0.864466	No
0.86388	No
0.863857	No
0.863853	No
0.863751	No
0.86365	No
0.863639	No
0.863418	No
0.863353	No
0.862802	No
0.862669	No
0.862628	No
0.862481	No
0.86231	No
0.862257	No
0.86213	No
0.862008	No
0.861751	No
0.861631	No
0.861616	No
0.861584	No
0.861519	No
0.861464	No
0.861351	No
0.861196	No
0.861108	No
0.861041	No
0.860893	No
0.860813	No
0.860641	No
0.860557	No
0.860424	No
0.860423	No
0.860334	No
0.859808	No
0.85967	No
0.859626	No
0.859444	No
0.859427	No
0.859358	No
0.859306	No
0.859234	No
0.859043	No
0.858873	No
0.858809	No
0.858669	No
0.858642	No
0.858294	No
0.858251	No
0.858247	No
0.858203	No
0.858181	No
0.858158	No
0.858054	No
0.857944	No
0.857913	No
0.857851	No
0.857794	No
0.857752	No
0.857664	No
0.857433	No
0.857172	No
0.85711	No
0.857015	No
0.856898	No
0.856725	No
0.856541	No
0.856489	No
0.855933	No
0.855747	No
0.855669	No
0.8556	No
0.85527	No
0.855264	No
0.855164	No
0.854713	No
0.854697	No
0.85443	No
0.854379	No
0.854289	No
0.854237	No
0.854203	No
0.854168	No
0.85414	No
0.854131	No
0.854096	No
0.854006	No
0.853862	No
0.853694	No
0.853439	No
0.85335	No
0.853326	No
0.853115	No
0.852961	No
0.85288	No
0.852566	No
0.852497	No
0.852192	No
0.852137	No
0.852082	No
0.851912	No
0.851865	No
0.851749	No
0.851712	No
0.851641	No
0.851502	No
0.851339	No
0.85127	No
0.850994	No
0.850972	No
0.850894	No
0.850873	No
0.850777	No
0.850631	No
0.850551	No
0.850524	No
0.850519	No
0.850333	No
0.850052	No
0.8499	No
0.849733	No
0.849569	No
0.849356	No
0.849311	No
0.849216	No
0.849118	No
0.849027	No
0.848928	No
0.848628	No
0.848468	No
0.848339	No
0.848275	No
0.848148	No
0.848087	No
0.848058	No
0.848029	No
0.847848	No
0.847554	No
0.847525	No
0.847342	No
0.847255	No
0.847176	No
0.84709	No
0.847042	No
0.846835	No
0.846634	No
0.846557	No
0.846425	No
0.846019	No
0.845865	No
0.845839	No
0.845805	No
0.845765	No
0.845496	No
0.845496	No
0.845485	No
0.845311	No
0.845251	No
0.845176	No
0.84511	No
0.844719	No
0.844532	No
0.844351	No
0.84434	No
0.844198	No
0.844194	No
0.843984	No
0.84356	No
0.843489	No
0.843381	No
0.843251	No
0.843203	No
0.84285	No
0.84245	No
0.842445	No
0.84241	No
0.842398	No
0.842081	No
0.842034	No
0.841987	No
0.841969	No
0.841728	No
0.841695	No
0.841649	No
0.841243	No
0.841172	No
0.840771	No
0.84077	No
0.84073	No
0.840704	No
0.840676	No
0.840642	No
0.840595	No
0.840325	No
0.840305	No
0.840283	No
0.839957	No
0.839854	No
0.839763	No
0.83964	No
0.839546	No
0.839365	No
0.839272	No
0.839208	No
0.838903	No
0.838861	No
0.83886	No
0.838692	No
0.838641	No
0.838632	No
0.838607	No
0.838428	No
0.838272	No
0.838047	No
0.837921	No
0.837892	No
0.837868	No
0.837828	No
0.837814	No
0.837777	No
0.837659	No
0.837603	No
0.837344	No
0.837144	No
0.837072	No
0.836977	No
0.836895	No
0.836892	No
0.836797	No
0.836686	No
0.836567	No
0.836416	No
0.836207	No
0.836203	No
0.836135	No
0.836095	No
0.836047	No
0.835996	No
0.835899	No
0.835872	No
0.835676	No
0.835673	No
0.835621	No
0.835244	No
0.83503	No
0.834906	No
0.834902	No
0.834833	No
0.834417	No
0.834333	No
0.834249	No
0.834226	No
0.833975	No
0.833877	No
0.833864	No
0.83373	No
0.833616	No
0.833424	No
0.8334	No
0.833275	No
0.833053	No
0.832991	No
0.832972	No
0.832731	No
0.832689	No
0.832586	No
0.832571	No
0.832504	No
0.832402	No
0.832317	No
0.832273	No
0.832176	No
0.831982	No
0.831924	No
[truncated: 1,951 more rows]
