# Supplementary material for: A machine learning-based chemoproteomic approach to identify drug targets and binding sites in complex proteomes
Source: Nat Commun. 2020 Aug 21;11:4200. doi: 10.1038/s41467-020-18071-x (PMC7442650; doi:10.1038/s41467-020-18071-x)
Supplement: Supplementary file 21 — Source Data [file 41467_2020_18071_MOESM21_ESM.zip › Source Data/Fig2A_Fig2D.txt]

ExpID	Rank	Kinase
HighD LiP	990	FALSE
HighD LiP	905	FALSE
HighD LiP	355	FALSE
HighD LiP	1183	FALSE
HighD LiP	89	FALSE
HighD LiP	215	FALSE
HighD LiP	881	FALSE
HighD LiP	879	FALSE
HighD LiP	785	FALSE
HighD LiP	491	FALSE
HighD LiP	1050	FALSE
HighD LiP	1106	FALSE
HighD LiP	559	FALSE
HighD LiP	101	FALSE
HighD LiP	767	FALSE
HighD LiP	1074	FALSE
HighD LiP	996	FALSE
HighD LiP	99	FALSE
HighD LiP	84	FALSE
HighD LiP	230	FALSE
HighD LiP	1121	FALSE
HighD LiP	282	FALSE
HighD LiP	16	TRUE
HighD LiP	158	FALSE
HighD LiP	129	FALSE
HighD LiP	286	TRUE
HighD LiP	865	FALSE
HighD LiP	510	FALSE
HighD LiP	1148	FALSE
HighD LiP	772	FALSE
HighD LiP	487	FALSE
HighD LiP	144	FALSE
HighD LiP	967	TRUE
HighD LiP	1084	FALSE
HighD LiP	700	FALSE
HighD LiP	480	FALSE
HighD LiP	350	FALSE
HighD LiP	1051	FALSE
HighD LiP	348	FALSE
HighD LiP	280	FALSE
HighD LiP	675	FALSE
HighD LiP	933	FALSE
HighD LiP	741	FALSE
HighD LiP	458	FALSE
HighD LiP	1204	FALSE
HighD LiP	408	FALSE
HighD LiP	554	FALSE
HighD LiP	65	FALSE
HighD LiP	809	FALSE
HighD LiP	688	FALSE
HighD LiP	959	FALSE
HighD LiP	61	FALSE
HighD LiP	103	FALSE
HighD LiP	1185	FALSE
HighD LiP	953	FALSE
HighD LiP	612	FALSE
HighD LiP	235	FALSE
HighD LiP	281	FALSE
HighD LiP	664	FALSE
HighD LiP	44	FALSE
HighD LiP	949	FALSE
HighD LiP	154	FALSE
HighD LiP	798	FALSE
HighD LiP	1047	FALSE
HighD LiP	323	FALSE
HighD LiP	69	FALSE
HighD LiP	1104	FALSE
HighD LiP	275	FALSE
HighD LiP	537	FALSE
HighD LiP	353	FALSE
HighD LiP	1096	FALSE
HighD LiP	1044	FALSE
HighD LiP	1092	FALSE
HighD LiP	529	FALSE
HighD LiP	1210	FALSE
HighD LiP	791	FALSE
HighD LiP	698	FALSE
HighD LiP	277	FALSE
HighD LiP	961	FALSE
HighD LiP	406	FALSE
HighD LiP	26	FALSE
HighD LiP	866	FALSE
HighD LiP	349	FALSE
HighD LiP	898	FALSE
HighD LiP	1112	FALSE
HighD LiP	573	FALSE
HighD LiP	340	FALSE
HighD LiP	561	FALSE
HighD LiP	658	FALSE
HighD LiP	105	FALSE
HighD LiP	1036	FALSE
HighD LiP	318	FALSE
HighD LiP	743	FALSE
HighD LiP	251	FALSE
HighD LiP	13	TRUE
HighD LiP	915	FALSE
HighD LiP	853	FALSE
HighD LiP	1178	FALSE
HighD LiP	490	FALSE
HighD LiP	483	FALSE
HighD LiP	712	FALSE
HighD LiP	907	FALSE
HighD LiP	859	FALSE
HighD LiP	633	FALSE
HighD LiP	784	FALSE
HighD LiP	197	FALSE
HighD LiP	805	FALSE
HighD LiP	35	TRUE
HighD LiP	36	TRUE
HighD LiP	377	FALSE
HighD LiP	719	FALSE
HighD LiP	390	FALSE
HighD LiP	596	FALSE
HighD LiP	1006	FALSE
HighD LiP	1214	FALSE
HighD LiP	852	FALSE
HighD LiP	148	FALSE
HighD LiP	445	FALSE
HighD LiP	716	FALSE
HighD LiP	1145	TRUE
HighD LiP	260	FALSE
HighD LiP	653	FALSE
HighD LiP	546	FALSE
HighD LiP	53	FALSE
HighD LiP	1163	FALSE
HighD LiP	650	FALSE
HighD LiP	994	FALSE
HighD LiP	433	FALSE
HighD LiP	872	FALSE
HighD LiP	1065	FALSE
HighD LiP	170	FALSE
HighD LiP	302	FALSE
HighD LiP	638	TRUE
HighD LiP	589	FALSE
HighD LiP	889	FALSE
HighD LiP	163	FALSE
HighD LiP	609	FALSE
HighD LiP	1015	FALSE
HighD LiP	1052	FALSE
HighD LiP	1114	FALSE
HighD LiP	116	FALSE
HighD LiP	470	FALSE
HighD LiP	97	FALSE
HighD LiP	1056	FALSE
HighD LiP	222	FALSE
HighD LiP	469	FALSE
HighD LiP	619	FALSE
HighD LiP	815	FALSE
HighD LiP	605	FALSE
HighD LiP	115	FALSE
HighD LiP	194	FALSE
HighD LiP	662	FALSE
HighD LiP	620	FALSE
HighD LiP	820	FALSE
HighD LiP	729	FALSE
HighD LiP	58	FALSE
HighD LiP	802	FALSE
HighD LiP	312	FALSE
HighD LiP	781	FALSE
HighD LiP	322	FALSE
HighD LiP	147	FALSE
HighD LiP	29	FALSE
HighD LiP	1209	FALSE
HighD LiP	1191	FALSE
HighD LiP	669	FALSE
HighD LiP	937	FALSE
HighD LiP	1023	FALSE
HighD LiP	522	FALSE
HighD LiP	132	FALSE
HighD LiP	376	FALSE
HighD LiP	328	FALSE
HighD LiP	479	FALSE
HighD LiP	303	FALSE
HighD LiP	727	FALSE
HighD LiP	71	FALSE
HighD LiP	325	FALSE
HighD LiP	871	FALSE
HighD LiP	298	FALSE
HighD LiP	161	FALSE
HighD LiP	893	TRUE
HighD LiP	499	FALSE
HighD LiP	553	FALSE
HighD LiP	227	FALSE
HighD LiP	946	FALSE
HighD LiP	928	FALSE
HighD LiP	168	FALSE
HighD LiP	43	FALSE
HighD LiP	1206	FALSE
HighD LiP	731	FALSE
HighD LiP	388	FALSE
HighD LiP	666	FALSE
HighD LiP	50	FALSE
HighD LiP	684	FALSE
HighD LiP	1089	FALSE
HighD LiP	364	FALSE
HighD LiP	153	FALSE
HighD LiP	46	FALSE
HighD LiP	109	FALSE
HighD LiP	76	FALSE
HighD LiP	1008	FALSE
HighD LiP	1066	FALSE
HighD LiP	501	FALSE
HighD LiP	212	FALSE
HighD LiP	955	FALSE
HighD LiP	587	FALSE
HighD LiP	562	FALSE
HighD LiP	241	FALSE
HighD LiP	193	FALSE
HighD LiP	878	FALSE
HighD LiP	93	FALSE
HighD LiP	443	FALSE
HighD LiP	1150	FALSE
HighD LiP	720	FALSE
HighD LiP	189	FALSE
HighD LiP	451	FALSE
HighD LiP	450	FALSE
HighD LiP	417	FALSE
HighD LiP	360	FALSE
HighD LiP	292	FALSE
HighD LiP	782	FALSE
HighD LiP	1100	FALSE
HighD LiP	287	FALSE
HighD LiP	164	FALSE
HighD LiP	854	FALSE
HighD LiP	473	FALSE
HighD LiP	1014	FALSE
HighD LiP	246	TRUE
HighD LiP	329	FALSE
HighD LiP	1028	FALSE
HighD LiP	869	FALSE
HighD LiP	1085	FALSE
HighD LiP	1025	FALSE
HighD LiP	552	FALSE
HighD LiP	840	FALSE
HighD LiP	37	FALSE
HighD LiP	176	FALSE
HighD LiP	1126	FALSE
HighD LiP	518	FALSE
HighD LiP	1093	TRUE
HighD LiP	929	FALSE
HighD LiP	540	FALSE
HighD LiP	957	FALSE
HighD LiP	532	FALSE
HighD LiP	828	FALSE
HighD LiP	62	FALSE
HighD LiP	516	FALSE
HighD LiP	94	FALSE
HighD LiP	1079	FALSE
HighD LiP	317	FALSE
HighD LiP	459	FALSE
HighD LiP	821	FALSE
HighD LiP	753	FALSE
HighD LiP	498	FALSE
HighD LiP	309	FALSE
HighD LiP	1119	FALSE
HighD LiP	757	FALSE
HighD LiP	40	FALSE
HighD LiP	157	FALSE
HighD LiP	1033	FALSE
HighD LiP	481	FALSE
HighD LiP	706	FALSE
HighD LiP	493	FALSE
HighD LiP	52	FALSE
HighD LiP	255	FALSE
HighD LiP	160	FALSE
HighD LiP	1018	FALSE
HighD LiP	440	FALSE
HighD LiP	1157	FALSE
HighD LiP	597	FALSE
HighD LiP	232	FALSE
HighD LiP	728	FALSE
HighD LiP	606	FALSE
HighD LiP	6	TRUE
HighD LiP	1	FALSE
HighD LiP	221	FALSE
HighD LiP	373	FALSE
HighD LiP	206	FALSE
HighD LiP	808	FALSE
HighD LiP	1031	FALSE
HighD LiP	211	FALSE
HighD LiP	57	TRUE
HighD LiP	1102	FALSE
HighD LiP	629	FALSE
HighD LiP	242	FALSE
HighD LiP	249	FALSE
HighD LiP	1200	FALSE
HighD LiP	832	FALSE
HighD LiP	651	FALSE
HighD LiP	381	FALSE
HighD LiP	265	FALSE
HighD LiP	910	FALSE
HighD LiP	460	FALSE
HighD LiP	338	FALSE
HighD LiP	585	FALSE
HighD LiP	482	FALSE
HighD LiP	2	TRUE
HighD LiP	177	FALSE
HighD LiP	185	TRUE
HighD LiP	581	FALSE
HighD LiP	524	FALSE
HighD LiP	1048	FALSE
HighD LiP	209	FALSE
HighD LiP	1055	FALSE
HighD LiP	817	FALSE
HighD LiP	556	FALSE
HighD LiP	777	FALSE
HighD LiP	465	FALSE
HighD LiP	766	FALSE
HighD LiP	504	FALSE
HighD LiP	320	FALSE
HighD LiP	1152	FALSE
HighD LiP	622	FALSE
HighD LiP	1011	FALSE
HighD LiP	661	FALSE
HighD LiP	1160	FALSE
HighD LiP	291	FALSE
HighD LiP	196	FALSE
HighD LiP	1080	FALSE
HighD LiP	734	FALSE
HighD LiP	386	FALSE
HighD LiP	1029	FALSE
HighD LiP	28	TRUE
HighD LiP	468	FALSE
HighD LiP	95	FALSE
HighD LiP	67	FALSE
HighD LiP	82	FALSE
HighD LiP	1201	FALSE
HighD LiP	883	FALSE
HighD LiP	783	FALSE
HighD LiP	24	TRUE
HighD LiP	319	FALSE
HighD LiP	272	FALSE
HighD LiP	730	FALSE
HighD LiP	894	FALSE
HighD LiP	704	FALSE
HighD LiP	270	FALSE
HighD LiP	862	FALSE
HighD LiP	121	FALSE
HighD LiP	642	FALSE
HighD LiP	1067	FALSE
HighD LiP	1041	FALSE
HighD LiP	665	FALSE
HighD LiP	505	FALSE
HighD LiP	964	FALSE
HighD LiP	543	FALSE
HighD LiP	634	FALSE
HighD LiP	188	FALSE
HighD LiP	1158	FALSE
HighD LiP	125	FALSE
HighD LiP	630	FALSE
HighD LiP	682	FALSE
HighD LiP	654	FALSE
HighD LiP	1000	FALSE
HighD LiP	987	FALSE
HighD LiP	378	FALSE
HighD LiP	351	FALSE
HighD LiP	686	FALSE
HighD LiP	986	TRUE
HighD LiP	1207	FALSE
HighD LiP	236	FALSE
HighD LiP	645	FALSE
HighD LiP	1199	FALSE
HighD LiP	192	FALSE
HighD LiP	331	FALSE
HighD LiP	1124	FALSE
HighD LiP	825	FALSE
HighD LiP	223	FALSE
HighD LiP	710	FALSE
HighD LiP	703	FALSE
HighD LiP	709	FALSE
HighD LiP	59	FALSE
HighD LiP	831	FALSE
HighD LiP	988	FALSE
HighD LiP	438	FALSE
HighD LiP	226	FALSE
HighD LiP	884	FALSE
HighD LiP	190	FALSE
HighD LiP	601	FALSE
HighD LiP	738	FALSE
HighD LiP	962	FALSE
HighD LiP	12	TRUE
HighD LiP	217	FALSE
HighD LiP	455	FALSE
HighD LiP	1147	FALSE
HighD LiP	244	FALSE
HighD LiP	602	FALSE
HighD LiP	571	FALSE
HighD LiP	182	FALSE
HighD LiP	1188	FALSE
HighD LiP	885	FALSE
HighD LiP	801	FALSE
HighD LiP	607	FALSE
HighD LiP	51	FALSE
HighD LiP	306	FALSE
HighD LiP	600	FALSE
HighD LiP	203	FALSE
HighD LiP	932	FALSE
HighD LiP	139	FALSE
HighD LiP	890	FALSE
HighD LiP	1021	FALSE
HighD LiP	279	FALSE
HighD LiP	259	FALSE
HighD LiP	234	FALSE
HighD LiP	875	FALSE
HighD LiP	162	FALSE
HighD LiP	947	FALSE
HighD LiP	887	FALSE
HighD LiP	54	FALSE
HighD LiP	45	FALSE
HighD LiP	91	FALSE
HighD LiP	652	FALSE
HighD LiP	616	FALSE
HighD LiP	1136	FALSE
HighD LiP	922	FALSE
HighD LiP	754	FALSE
HighD LiP	938	FALSE
HighD LiP	20	TRUE
HighD LiP	737	FALSE
HighD LiP	769	FALSE
HighD LiP	903	FALSE
HighD LiP	960	FALSE
HighD LiP	715	FALSE
HighD LiP	918	FALSE
HighD LiP	224	FALSE
HighD LiP	819	FALSE
HighD LiP	300	FALSE
HighD LiP	391	FALSE
HighD LiP	155	FALSE
HighD LiP	912	FALSE
HighD LiP	799	FALSE
HighD LiP	488	FALSE
HighD LiP	843	FALSE
HighD LiP	598	FALSE
HighD LiP	415	FALSE
HighD LiP	844	FALSE
HighD LiP	656	FALSE
HighD LiP	851	FALSE
HighD LiP	742	FALSE
HighD LiP	807	FALSE
HighD LiP	551	FALSE
HighD LiP	308	TRUE
HighD LiP	923	FALSE
HighD LiP	247	FALSE
HighD LiP	240	FALSE
HighD LiP	1110	FALSE
HighD LiP	334	FALSE
HighD LiP	369	TRUE
HighD LiP	486	FALSE
HighD LiP	803	FALSE
HighD LiP	833	FALSE
HighD LiP	765	FALSE
HighD LiP	172	FALSE
HighD LiP	333	FALSE
HighD LiP	250	FALSE
HighD LiP	659	FALSE
HighD LiP	216	FALSE
HighD LiP	1171	FALSE
HighD LiP	352	FALSE
HighD LiP	670	FALSE
HighD LiP	868	FALSE
HighD LiP	560	FALSE
HighD LiP	646	FALSE
HighD LiP	33	FALSE
HighD LiP	1087	FALSE
HighD LiP	979	FALSE
HighD LiP	976	FALSE
HighD LiP	572	FALSE
HighD LiP	441	FALSE
HighD LiP	143	FALSE
HighD LiP	835	FALSE
HighD LiP	627	FALSE
HighD LiP	760	FALSE
HighD LiP	837	FALSE
HighD LiP	508	FALSE
HighD LiP	1139	FALSE
HighD LiP	788	FALSE
HighD LiP	615	FALSE
HighD LiP	412	FALSE
HighD LiP	167	FALSE
HighD LiP	78	FALSE
HighD LiP	85	FALSE
HighD LiP	112	FALSE
HighD LiP	913	FALSE
HighD LiP	1198	FALSE
HighD LiP	423	FALSE
HighD LiP	758	FALSE
HighD LiP	34	FALSE
HighD LiP	520	FALSE
HighD LiP	901	FALSE
HighD LiP	1040	FALSE
HighD LiP	92	FALSE
HighD LiP	860	FALSE
HighD LiP	1133	FALSE
HighD LiP	1073	FALSE
HighD LiP	326	FALSE
HighD LiP	41	TRUE
HighD LiP	515	FALSE
HighD LiP	332	FALSE
HighD LiP	594	FALSE
HighD LiP	608	FALSE
HighD LiP	117	FALSE
HighD LiP	393	FALSE
HighD LiP	668	FALSE
HighD LiP	892	FALSE
HighD LiP	77	FALSE
HighD LiP	780	FALSE
HighD LiP	1129	FALSE
HighD LiP	140	TRUE
HighD LiP	830	FALSE
HighD LiP	604	FALSE
HighD LiP	492	FALSE
HighD LiP	165	FALSE
HighD LiP	722	FALSE
HighD LiP	70	FALSE
HighD LiP	733	FALSE
HighD LiP	989	FALSE
HighD LiP	968	FALSE
HighD LiP	763	FALSE
HighD LiP	679	FALSE
HighD LiP	800	FALSE
HighD LiP	1038	FALSE
HighD LiP	497	FALSE
HighD LiP	863	FALSE
HighD LiP	3	TRUE
HighD LiP	4	TRUE
HighD LiP	55	FALSE
HighD LiP	1193	FALSE
HighD LiP	181	FALSE
HighD LiP	969	FALSE
HighD LiP	106	TRUE
HighD LiP	528	FALSE
HighD LiP	271	FALSE
HighD LiP	269	FALSE
HighD LiP	542	FALSE
HighD LiP	225	FALSE
HighD LiP	985	FALSE
HighD LiP	823	FALSE
HighD LiP	1134	FALSE
HighD LiP	128	FALSE
HighD LiP	595	FALSE
HighD LiP	635	FALSE
HighD LiP	888	FALSE
HighD LiP	841	FALSE
HighD LiP	983	FALSE
HighD LiP	839	FALSE
HighD LiP	954	FALSE
HighD LiP	238	FALSE
HighD LiP	880	FALSE
HighD LiP	264	FALSE
HighD LiP	1078	FALSE
HighD LiP	1196	FALSE
HighD LiP	948	FALSE
HighD LiP	1116	FALSE
HighD LiP	778	FALSE
HighD LiP	970	FALSE
HighD LiP	343	FALSE
HighD LiP	152	FALSE
HighD LiP	513	FALSE
HighD LiP	66	FALSE
HighD LiP	590	FALSE
HighD LiP	1144	FALSE
HighD LiP	696	FALSE
HighD LiP	1001	FALSE
HighD LiP	655	FALSE
HighD LiP	794	FALSE
HighD LiP	100	FALSE
HighD LiP	713	FALSE
HighD LiP	47	FALSE
HighD LiP	523	FALSE
HighD LiP	1017	FALSE
HighD LiP	795	FALSE
HighD LiP	1175	FALSE
HighD LiP	849	FALSE
HighD LiP	678	FALSE
HighD LiP	72	FALSE
HighD LiP	950	FALSE
HighD LiP	1045	FALSE
HighD LiP	680	FALSE
HighD LiP	886	FALSE
HighD LiP	434	FALSE
HighD LiP	793	FALSE
HighD LiP	917	FALSE
HighD LiP	717	FALSE
HighD LiP	228	FALSE
HighD LiP	276	FALSE
HighD LiP	1069	FALSE
HighD LiP	824	FALSE
HighD LiP	124	FALSE
HighD LiP	574	FALSE
HighD LiP	392	FALSE
HighD LiP	566	FALSE
HighD LiP	1212	FALSE
HighD LiP	882	FALSE
HighD LiP	138	FALSE
HighD LiP	792	FALSE
HighD LiP	245	FALSE
HighD LiP	1035	FALSE
HighD LiP	478	FALSE
HighD LiP	870	FALSE
HighD LiP	1156	FALSE
HighD LiP	759	FALSE
HighD LiP	952	FALSE
HighD LiP	567	FALSE
HighD LiP	380	FALSE
HighD LiP	982	FALSE
HighD LiP	1128	FALSE
HighD LiP	1101	FALSE
HighD LiP	1072	FALSE
HighD LiP	770	FALSE
HighD LiP	648	FALSE
HighD LiP	123	FALSE
HighD LiP	1131	FALSE
HighD LiP	732	FALSE
HighD LiP	1217	FALSE
HighD LiP	575	FALSE
HighD LiP	452	FALSE
HighD LiP	301	FALSE
HighD LiP	239	FALSE
HighD LiP	304	FALSE
HighD LiP	111	FALSE
HighD LiP	891	FALSE
HighD LiP	385	FALSE
HighD LiP	1002	FALSE
HighD LiP	995	FALSE
HighD LiP	263	FALSE
HighD LiP	1005	FALSE
HighD LiP	307	FALSE
HighD LiP	368	FALSE
HighD LiP	359	FALSE
HighD LiP	972	FALSE
HighD LiP	694	FALSE
HighD LiP	1151	FALSE
HighD LiP	49	FALSE
HighD LiP	126	FALSE
HighD LiP	104	TRUE
HighD LiP	136	FALSE
HighD LiP	169	FALSE
HighD LiP	695	FALSE
HighD LiP	1007	FALSE
HighD LiP	102	TRUE
HighD LiP	550	FALSE
HighD LiP	494	FALSE
HighD LiP	945	FALSE
HighD LiP	1187	FALSE
HighD LiP	142	FALSE
HighD LiP	925	FALSE
HighD LiP	402	FALSE
HighD LiP	944	FALSE
HighD LiP	978	FALSE
HighD LiP	636	FALSE
HighD LiP	984	FALSE
HighD LiP	64	FALSE
HighD LiP	1189	FALSE
HighD LiP	151	FALSE
HighD LiP	502	TRUE
HighD LiP	213	FALSE
HighD LiP	611	FALSE
HighD LiP	464	FALSE
HighD LiP	178	FALSE
HighD LiP	337	FALSE
HighD LiP	1068	FALSE
HighD LiP	401	FALSE
HighD LiP	920	FALSE
HighD LiP	186	FALSE
HighD LiP	541	FALSE
HighD LiP	1113	FALSE
HighD LiP	557	FALSE
HighD LiP	10	TRUE
HighD LiP	914	FALSE
HighD LiP	942	FALSE
HighD LiP	113	FALSE
HighD LiP	545	FALSE
HighD LiP	775	FALSE
HighD LiP	75	FALSE
HighD LiP	267	FALSE
HighD LiP	1062	FALSE
HighD LiP	751	FALSE
HighD LiP	474	FALSE
HighD LiP	173	FALSE
HighD LiP	1030	FALSE
HighD LiP	383	FALSE
HighD LiP	11	TRUE
HighD LiP	88	FALSE
HighD LiP	974	FALSE
HighD LiP	707	FALSE
HighD LiP	1216	FALSE
HighD LiP	1109	FALSE
HighD LiP	588	FALSE
HighD LiP	924	FALSE
HighD LiP	931	FALSE
HighD LiP	647	FALSE
HighD LiP	330	FALSE
HighD LiP	496	FALSE
HighD LiP	724	FALSE
HighD LiP	233	FALSE
HighD LiP	1118	FALSE
HighD LiP	345	FALSE
HighD LiP	425	FALSE
HighD LiP	774	FALSE
HighD LiP	421	FALSE
HighD LiP	1053	FALSE
HighD LiP	207	FALSE
HighD LiP	750	FALSE
HighD LiP	745	FALSE
HighD LiP	356	FALSE
HighD LiP	744	FALSE
HighD LiP	252	FALSE
HighD LiP	896	FALSE
HighD LiP	413	FALSE
HighD LiP	268	FALSE
HighD LiP	289	FALSE
HighD LiP	723	FALSE
HighD LiP	672	FALSE
HighD LiP	564	FALSE
HighD LiP	708	FALSE
HighD LiP	643	FALSE
HighD LiP	284	FALSE
HighD LiP	810	TRUE
HighD LiP	935	FALSE
HighD LiP	48	TRUE
HighD LiP	536	TRUE
HighD LiP	614	FALSE
HighD LiP	1177	FALSE
HighD LiP	416	FALSE
HighD LiP	1205	FALSE
HighD LiP	599	TRUE
HighD LiP	86	FALSE
HighD LiP	285	FALSE
HighD LiP	382	FALSE
HighD LiP	363	FALSE
HighD LiP	867	FALSE
HighD LiP	374	FALSE
HighD LiP	579	FALSE
HighD LiP	1057	FALSE
HighD LiP	1117	FALSE
HighD LiP	1202	TRUE
HighD LiP	565	FALSE
HighD LiP	582	FALSE
HighD LiP	941	FALSE
HighD LiP	68	TRUE
HighD LiP	25	TRUE
HighD LiP	208	FALSE
HighD LiP	997	FALSE
HighD LiP	624	FALSE
HighD LiP	273	FALSE
HighD LiP	294	FALSE
HighD LiP	992	FALSE
HighD LiP	74	FALSE
HighD LiP	842	FALSE
HighD LiP	512	FALSE
HighD LiP	756	FALSE
HighD LiP	818	FALSE
HighD LiP	444	FALSE
HighD LiP	671	FALSE
HighD LiP	410	TRUE
HighD LiP	902	FALSE
HighD LiP	1037	FALSE
HighD LiP	667	FALSE
HighD LiP	149	FALSE
HighD LiP	1115	FALSE
HighD LiP	131	FALSE
HighD LiP	462	FALSE
HighD LiP	384	FALSE
HighD LiP	548	FALSE
HighD LiP	904	FALSE
HighD LiP	394	FALSE
HighD LiP	1135	FALSE
HighD LiP	916	FALSE
HighD LiP	836	FALSE
HighD LiP	278	FALSE
HighD LiP	1168	FALSE
HighD LiP	296	FALSE
HighD LiP	248	FALSE
HighD LiP	1010	FALSE
HighD LiP	39	FALSE
HighD LiP	30	FALSE
HighD LiP	220	FALSE
HighD LiP	257	FALSE
HighD LiP	1186	FALSE
HighD LiP	477	FALSE
HighD LiP	145	FALSE
HighD LiP	644	FALSE
HighD LiP	999	FALSE
HighD LiP	858	FALSE
HighD LiP	436	FALSE
HighD LiP	919	FALSE
HighD LiP	1103	FALSE
HighD LiP	796	FALSE
HighD LiP	150	FALSE
HighD LiP	130	FALSE
HighD LiP	339	FALSE
HighD LiP	1142	FALSE
HighD LiP	56	FALSE
HighD LiP	681	FALSE
HighD LiP	813	FALSE
HighD LiP	689	FALSE
HighD LiP	397	FALSE
HighD LiP	1022	FALSE
HighD LiP	21	TRUE
HighD LiP	22	TRUE
HighD LiP	495	FALSE
HighD LiP	362	FALSE
HighD LiP	327	FALSE
HighD LiP	422	FALSE
HighD LiP	293	FALSE
HighD LiP	1091	FALSE
HighD LiP	1195	FALSE
HighD LiP	431	FALSE
HighD LiP	1086	FALSE
HighD LiP	1003	FALSE
HighD LiP	736	FALSE
HighD LiP	200	FALSE
HighD LiP	1211	TRUE
HighD LiP	42	FALSE
HighD LiP	711	FALSE
HighD LiP	649	FALSE
HighD LiP	787	FALSE
HighD LiP	79	FALSE
HighD LiP	146	FALSE
HighD LiP	1162	FALSE
HighD LiP	768	FALSE
HighD LiP	773	FALSE
HighD LiP	691	FALSE
HighD LiP	404	FALSE
HighD LiP	685	FALSE
HighD LiP	135	FALSE
HighD LiP	677	FALSE
HighD LiP	1137	FALSE
HighD LiP	1172	FALSE
HighD LiP	790	FALSE
HighD LiP	472	FALSE
HighD LiP	578	FALSE
HighD LiP	539	FALSE
HighD LiP	690	FALSE
HighD LiP	1019	FALSE
HighD LiP	639	FALSE
HighD LiP	1059	FALSE
HighD LiP	316	FALSE
HighD LiP	752	FALSE
HighD LiP	503	FALSE
HighD LiP	341	FALSE
HighD LiP	789	FALSE
HighD LiP	856	FALSE
HighD LiP	1098	FALSE
HighD LiP	1032	FALSE
HighD LiP	1154	FALSE
HighD LiP	1203	FALSE
HighD LiP	592	FALSE
HighD LiP	475	FALSE
HighD LiP	1016	FALSE
HighD LiP	210	FALSE
HighD LiP	435	FALSE
HighD LiP	971	FALSE
HighD LiP	591	FALSE
HighD LiP	628	FALSE
HighD LiP	403	FALSE
HighD LiP	1024	FALSE
HighD LiP	1149	FALSE
HighD LiP	857	FALSE
HighD LiP	31	TRUE
HighD LiP	1181	FALSE
HighD LiP	1179	FALSE
HighD LiP	372	FALSE
HighD LiP	134	FALSE
HighD LiP	447	FALSE
HighD LiP	693	FALSE
HighD LiP	631	FALSE
HighD LiP	81	FALSE
HighD LiP	632	FALSE
HighD LiP	389	FALSE
HighD LiP	921	FALSE
HighD LiP	613	FALSE
HighD LiP	266	FALSE
HighD LiP	943	FALSE
HighD LiP	1122	FALSE
HighD LiP	848	FALSE
HighD LiP	779	FALSE
HighD LiP	1166	FALSE
HighD LiP	1153	FALSE
HighD LiP	966	FALSE
HighD LiP	191	FALSE
HighD LiP	563	FALSE
HighD LiP	699	FALSE
HighD LiP	467	FALSE
HighD LiP	274	FALSE
HighD LiP	755	FALSE
HighD LiP	396	FALSE
HighD LiP	811	FALSE
HighD LiP	1054	FALSE
HighD LiP	714	FALSE
HighD LiP	1107	FALSE
HighD LiP	38	FALSE
HighD LiP	593	FALSE
HighD LiP	127	FALSE
HighD LiP	1099	FALSE
HighD LiP	547	FALSE
HighD LiP	577	FALSE
HighD LiP	73	FALSE
HighD LiP	290	FALSE
HighD LiP	313	FALSE
HighD LiP	1170	FALSE
HighD LiP	1141	FALSE
HighD LiP	357	FALSE
HighD LiP	764	FALSE
HighD LiP	1081	FALSE
HighD LiP	762	FALSE
HighD LiP	418	FALSE
HighD LiP	23	TRUE
HighD LiP	558	FALSE
HighD LiP	521	FALSE
HighD LiP	1190	FALSE
HighD LiP	484	FALSE
HighD LiP	237	FALSE
HighD LiP	776	FALSE
HighD LiP	453	FALSE
HighD LiP	956	FALSE
HighD LiP	899	FALSE
HighD LiP	692	FALSE
HighD LiP	814	FALSE
HighD LiP	1012	FALSE
HighD LiP	409	FALSE
HighD LiP	1039	FALSE
HighD LiP	466	FALSE
HighD LiP	846	FALSE
HighD LiP	834	FALSE
HighD LiP	748	FALSE
HighD LiP	977	FALSE
HighD LiP	877	FALSE
HighD LiP	5	TRUE
HighD LiP	826	FALSE
HighD LiP	1043	FALSE
HighD LiP	726	FALSE
HighD LiP	1094	FALSE
HighD LiP	517	FALSE
HighD LiP	1076	FALSE
HighD LiP	761	FALSE
HighD LiP	1130	FALSE
HighD LiP	297	FALSE
HighD LiP	1020	FALSE
HighD LiP	1111	FALSE
HighD LiP	371	FALSE
HighD LiP	90	FALSE
HighD LiP	87	FALSE
HighD LiP	641	FALSE
HighD LiP	354	FALSE
HighD LiP	822	FALSE
HighD LiP	660	FALSE
HighD LiP	908	FALSE
HighD LiP	419	FALSE
HighD LiP	673	FALSE
HighD LiP	428	FALSE
HighD LiP	442	FALSE
HighD LiP	347	FALSE
HighD LiP	804	FALSE
HighD LiP	366	FALSE
HighD LiP	254	FALSE
HighD LiP	80	FALSE
HighD LiP	375	FALSE
HighD LiP	1173	FALSE
HighD LiP	311	FALSE
HighD LiP	525	FALSE
HighD LiP	514	FALSE
HighD LiP	141	FALSE
HighD LiP	485	FALSE
HighD LiP	1082	FALSE
HighD LiP	683	FALSE
HighD LiP	1064	FALSE
HighD LiP	895	FALSE
HighD LiP	1140	FALSE
HighD LiP	231	FALSE
HighD LiP	429	FALSE
HighD LiP	156	FALSE
HighD LiP	507	FALSE
HighD LiP	133	FALSE
HighD LiP	991	FALSE
HighD LiP	361	FALSE
HighD LiP	448	FALSE
HighD LiP	183	FALSE
HighD LiP	1169	FALSE
HighD LiP	446	FALSE
HighD LiP	420	FALSE
HighD LiP	219	FALSE
HighD LiP	576	FALSE
HighD LiP	705	FALSE
HighD LiP	771	FALSE
HighD LiP	1123	FALSE
HighD LiP	657	FALSE
HighD LiP	1027	FALSE
HighD LiP	14	TRUE
HighD LiP	897	FALSE
HighD LiP	1125	FALSE
HighD LiP	900	FALSE
HighD LiP	489	FALSE
HighD LiP	159	FALSE
HighD LiP	1088	FALSE
HighD LiP	107	TRUE
HighD LiP	861	FALSE
HighD LiP	184	FALSE
HighD LiP	201	FALSE
HighD LiP	258	FALSE
HighD LiP	538	FALSE
HighD LiP	15	TRUE
HighD LiP	175	FALSE
HighD LiP	7	TRUE
HighD LiP	137	FALSE
HighD LiP	315	FALSE
HighD LiP	27	FALSE
HighD LiP	963	FALSE
HighD LiP	449	FALSE
HighD LiP	63	FALSE
HighD LiP	437	FALSE
HighD LiP	535	FALSE
HighD LiP	981	FALSE
HighD LiP	829	FALSE
HighD LiP	1075	FALSE
HighD LiP	1143	FALSE
HighD LiP	1176	FALSE
HighD LiP	432	FALSE
HighD LiP	786	FALSE
HighD LiP	1046	FALSE
HighD LiP	229	FALSE
HighD LiP	739	FALSE
HighD LiP	617	FALSE
HighD LiP	506	FALSE
HighD LiP	927	FALSE
HighD LiP	414	FALSE
HighD LiP	847	FALSE
HighD LiP	324	FALSE
HighD LiP	603	FALSE
HighD LiP	1167	FALSE
HighD LiP	314	FALSE
HighD LiP	1095	FALSE
HighD LiP	120	FALSE
HighD LiP	749	FALSE
HighD LiP	939	FALSE
HighD LiP	407	FALSE
HighD LiP	555	FALSE
HighD LiP	876	FALSE
HighD LiP	687	FALSE
HighD LiP	1164	FALSE
HighD LiP	379	FALSE
HighD LiP	1108	FALSE
HighD LiP	214	FALSE
HighD LiP	911	FALSE
HighD LiP	305	FALSE
HighD LiP	1077	FALSE
HighD LiP	965	FALSE
HighD LiP	747	FALSE
HighD LiP	1197	FALSE
HighD LiP	1161	FALSE
HighD LiP	1013	FALSE
HighD LiP	426	FALSE
HighD LiP	838	FALSE
HighD LiP	179	FALSE
HighD LiP	1049	FALSE
HighD LiP	530	FALSE
HighD LiP	461	FALSE
HighD LiP	119	FALSE
HighD LiP	1060	FALSE
HighD LiP	405	FALSE
HighD LiP	816	FALSE
HighD LiP	166	FALSE
HighD LiP	1034	FALSE
HighD LiP	701	FALSE
HighD LiP	457	FALSE
HighD LiP	342	FALSE
HighD LiP	909	FALSE
HighD LiP	850	FALSE
HighD LiP	454	FALSE
HighD LiP	1127	FALSE
HighD LiP	584	FALSE
HighD LiP	18	TRUE
HighD LiP	430	FALSE
HighD LiP	17	TRUE
HighD LiP	1063	FALSE
HighD LiP	395	FALSE
HighD LiP	625	FALSE
HighD LiP	171	FALSE
HighD LiP	344	FALSE
HighD LiP	806	FALSE
HighD LiP	365	FALSE
HighD LiP	1192	FALSE
HighD LiP	202	FALSE
HighD LiP	1058	FALSE
HighD LiP	335	FALSE
HighD LiP	827	FALSE
HighD LiP	531	FALSE
HighD LiP	626	FALSE
HighD LiP	336	FALSE
HighD LiP	387	FALSE
HighD LiP	288	FALSE
HighD LiP	702	FALSE
HighD LiP	1097	FALSE
HighD LiP	195	FALSE
HighD LiP	122	FALSE
HighD LiP	951	FALSE
HighD LiP	1009	FALSE
HighD LiP	725	FALSE
HighD LiP	623	FALSE
HighD LiP	310	FALSE
HighD LiP	586	FALSE
HighD LiP	1026	FALSE
HighD LiP	321	FALSE
HighD LiP	549	FALSE
HighD LiP	993	FALSE
HighD LiP	1004	FALSE
HighD LiP	958	FALSE
HighD LiP	439	FALSE
HighD LiP	98	FALSE
HighD LiP	253	FALSE
HighD LiP	32	FALSE
HighD LiP	568	FALSE
HighD LiP	533	FALSE
HighD LiP	1105	FALSE
HighD LiP	1194	FALSE
HighD LiP	398	FALSE
HighD LiP	174	FALSE
HighD LiP	735	FALSE
HighD LiP	1155	FALSE
HighD LiP	718	FALSE
HighD LiP	663	FALSE
HighD LiP	180	FALSE
HighD LiP	463	FALSE
HighD LiP	845	FALSE
HighD LiP	637	FALSE
HighD LiP	187	FALSE
HighD LiP	262	TRUE
HighD LiP	205	FALSE
HighD LiP	580	FALSE
HighD LiP	8	TRUE
HighD LiP	9	TRUE
HighD LiP	519	FALSE
HighD LiP	740	FALSE
HighD LiP	1174	FALSE
HighD LiP	1184	FALSE
HighD LiP	640	FALSE
HighD LiP	96	FALSE
HighD LiP	19	TRUE
HighD LiP	1061	FALSE
HighD LiP	526	FALSE
HighD LiP	1083	FALSE
HighD LiP	1138	FALSE
HighD LiP	511	FALSE
HighD LiP	199	FALSE
HighD LiP	295	FALSE
HighD LiP	934	FALSE
HighD LiP	1146	FALSE
HighD LiP	400	FALSE
HighD LiP	610	FALSE
HighD LiP	874	FALSE
HighD LiP	930	FALSE
HighD LiP	60	FALSE
HighD LiP	358	FALSE
HighD LiP	1213	FALSE
HighD LiP	674	FALSE
HighD LiP	1132	FALSE
HighD LiP	973	FALSE
HighD LiP	621	FALSE
HighD LiP	926	FALSE
HighD LiP	1120	FALSE
HighD LiP	980	FALSE
HighD LiP	399	FALSE
HighD LiP	261	FALSE
HighD LiP	1180	FALSE
HighD LiP	936	FALSE
HighD LiP	527	FALSE
HighD LiP	1070	FALSE
HighD LiP	797	FALSE
HighD LiP	243	FALSE
HighD LiP	367	FALSE
HighD LiP	118	FALSE
HighD LiP	618	FALSE
HighD LiP	299	FALSE
HighD LiP	83	FALSE
HighD LiP	812	FALSE
HighD LiP	570	FALSE
HighD LiP	346	FALSE
HighD LiP	746	FALSE
HighD LiP	1165	FALSE
HighD LiP	198	FALSE
HighD LiP	411	FALSE
HighD LiP	427	FALSE
HighD LiP	1042	FALSE
HighD LiP	721	FALSE
HighD LiP	697	FALSE
HighD LiP	1182	FALSE
HighD LiP	1090	FALSE
HighD LiP	534	FALSE
HighD LiP	676	FALSE
HighD LiP	544	FALSE
HighD LiP	998	FALSE
HighD LiP	500	FALSE
HighD LiP	1159	FALSE
HighD LiP	110	FALSE
HighD LiP	1208	FALSE
HighD LiP	283	FALSE
HighD LiP	583	FALSE
HighD LiP	424	FALSE
HighD LiP	1215	FALSE
HighD LiP	940	FALSE
HighD LiP	114	FALSE
HighD LiP	509	FALSE
HighD LiP	1071	FALSE
HighD LiP	204	FALSE
HighD LiP	975	FALSE
HighD LiP	906	FALSE
HighD LiP	864	FALSE
HighD LiP	471	FALSE
HighD LiP	456	FALSE
HighD LiP	476	FALSE
HighD LiP	108	FALSE
HighD LiP	218	FALSE
HighD LiP	569	FALSE
HighD LiP	256	FALSE
HighD LiP	873	FALSE
HighD LiP	855	FALSE
HighD LiP	370	FALSE
LiP	755	FALSE
LiP	541	FALSE
LiP	208	FALSE
LiP	349	FALSE
LiP	187	FALSE
LiP	685	FALSE
LiP	84	FALSE
LiP	335	FALSE
LiP	995	FALSE
LiP	78	FALSE
LiP	155	FALSE
LiP	937	FALSE
LiP	61	FALSE
LiP	578	FALSE
LiP	534	FALSE
LiP	197	FALSE
LiP	718	FALSE
LiP	435	FALSE
LiP	157	FALSE
LiP	608	FALSE
LiP	126	FALSE
LiP	852	FALSE
LiP	318	FALSE
LiP	547	FALSE
LiP	36	TRUE
LiP	167	FALSE
LiP	493	FALSE
LiP	131	FALSE
LiP	499	FALSE
LiP	106	TRUE
LiP	67	FALSE
LiP	348	FALSE
LiP	1185	FALSE
LiP	447	FALSE
LiP	462	FALSE
LiP	353	FALSE
LiP	619	FALSE
LiP	574	FALSE
LiP	855	FALSE
LiP	851	FALSE
LiP	815	FALSE
LiP	637	FALSE
LiP	807	FALSE
LiP	181	FALSE
LiP	966	TRUE
LiP	978	FALSE
LiP	125	FALSE
LiP	162	FALSE
LiP	385	FALSE
LiP	834	FALSE
LiP	894	FALSE
LiP	358	FALSE
LiP	956	FALSE
LiP	712	FALSE
LiP	44	FALSE
LiP	867	FALSE
LiP	551	FALSE
LiP	1122	FALSE
LiP	252	FALSE
LiP	528	FALSE
LiP	630	FALSE
LiP	781	FALSE
LiP	1030	FALSE
LiP	204	FALSE
LiP	486	FALSE
LiP	871	FALSE
LiP	159	FALSE
LiP	957	FALSE
LiP	790	FALSE
LiP	968	FALSE
LiP	457	FALSE
LiP	13	FALSE
LiP	563	FALSE
LiP	1066	TRUE
LiP	461	FALSE
LiP	833	FALSE
LiP	164	FALSE
LiP	1106	FALSE
LiP	669	FALSE
LiP	87	FALSE
LiP	649	FALSE
LiP	1173	FALSE
LiP	339	FALSE
LiP	158	FALSE
LiP	530	FALSE
LiP	865	FALSE
LiP	701	FALSE
LiP	210	FALSE
LiP	242	TRUE
LiP	1179	FALSE
LiP	246	FALSE
LiP	257	FALSE
LiP	508	FALSE
LiP	750	FALSE
LiP	783	FALSE
LiP	919	FALSE
LiP	720	FALSE
LiP	565	FALSE
LiP	1088	FALSE
LiP	336	FALSE
LiP	568	FALSE
LiP	887	FALSE
LiP	275	FALSE
LiP	265	FALSE
LiP	198	FALSE
LiP	861	FALSE
LiP	536	FALSE
LiP	481	FALSE
LiP	1073	FALSE
LiP	243	FALSE
LiP	1210	FALSE
LiP	920	FALSE
LiP	1044	FALSE
LiP	954	FALSE
LiP	556	FALSE
LiP	786	FALSE
LiP	479	FALSE
LiP	1215	FALSE
LiP	516	FALSE
LiP	290	FALSE
LiP	835	FALSE
LiP	1098	FALSE
LiP	517	FALSE
LiP	374	FALSE
LiP	910	FALSE
LiP	329	FALSE
LiP	751	FALSE
LiP	549	FALSE
LiP	955	FALSE
LiP	1023	FALSE
LiP	1191	FALSE
LiP	808	FALSE
LiP	552	FALSE
LiP	775	FALSE
LiP	686	FALSE
LiP	1006	FALSE
LiP	993	FALSE
LiP	484	FALSE
LiP	189	FALSE
LiP	830	FALSE
LiP	738	FALSE
LiP	890	FALSE
LiP	322	FALSE
LiP	560	FALSE
LiP	1089	FALSE
LiP	325	FALSE
LiP	1087	FALSE
LiP	597	FALSE
LiP	416	FALSE
LiP	393	TRUE
LiP	664	FALSE
LiP	268	FALSE
LiP	818	FALSE
LiP	777	FALSE
LiP	845	FALSE
LiP	771	FALSE
LiP	797	FALSE
LiP	1069	FALSE
LiP	1143	FALSE
LiP	232	FALSE
LiP	117	FALSE
LiP	58	FALSE
LiP	566	FALSE
LiP	365	FALSE
LiP	1101	FALSE
LiP	1024	FALSE
LiP	810	FALSE
LiP	111	FALSE
LiP	711	FALSE
LiP	587	FALSE
LiP	89	FALSE
LiP	1104	FALSE
LiP	666	FALSE
LiP	768	FALSE
LiP	1043	FALSE
LiP	736	FALSE
LiP	124	FALSE
LiP	48	FALSE
LiP	1011	FALSE
LiP	333	FALSE
LiP	228	FALSE
LiP	676	FALSE
LiP	1105	FALSE
LiP	170	FALSE
LiP	533	FALSE
LiP	632	FALSE
LiP	439	FALSE
LiP	1094	FALSE
LiP	455	FALSE
LiP	904	FALSE
LiP	1182	FALSE
LiP	465	FALSE
LiP	469	FALSE
LiP	537	FALSE
LiP	979	FALSE
LiP	1181	FALSE
LiP	361	FALSE
LiP	459	FALSE
LiP	62	FALSE
LiP	1067	FALSE
LiP	721	FALSE
LiP	735	FALSE
LiP	173	FALSE
LiP	539	FALSE
LiP	163	FALSE
LiP	424	FALSE
LiP	193	FALSE
LiP	42	FALSE
LiP	1031	FALSE
LiP	927	FALSE
LiP	216	FALSE
LiP	1202	FALSE
LiP	550	FALSE
LiP	643	FALSE
LiP	1159	FALSE
LiP	950	FALSE
LiP	710	FALSE
LiP	434	FALSE
LiP	868	FALSE
LiP	727	FALSE
LiP	314	FALSE
LiP	90	FALSE
LiP	990	FALSE
LiP	535	FALSE
LiP	283	FALSE
LiP	315	FALSE
LiP	1021	FALSE
LiP	212	FALSE
LiP	215	FALSE
LiP	827	FALSE
LiP	569	FALSE
LiP	419	FALSE
LiP	1188	FALSE
LiP	72	FALSE
LiP	238	FALSE
LiP	779	FALSE
LiP	217	FALSE
LiP	369	FALSE
LiP	171	FALSE
LiP	297	FALSE
LiP	1200	FALSE
LiP	237	FALSE
LiP	934	FALSE
LiP	192	FALSE
LiP	127	FALSE
LiP	93	FALSE
LiP	843	FALSE
LiP	985	FALSE
LiP	150	FALSE
LiP	803	FALSE
LiP	1108	FALSE
LiP	974	FALSE
LiP	445	FALSE
LiP	1149	FALSE
LiP	794	FALSE
LiP	240	FALSE
LiP	267	FALSE
LiP	113	FALSE
LiP	396	FALSE
LiP	433	FALSE
LiP	105	FALSE
LiP	28	FALSE
LiP	969	FALSE
LiP	918	FALSE
LiP	280	FALSE
LiP	453	FALSE
LiP	51	FALSE
LiP	27	FALSE
LiP	482	FALSE
LiP	83	FALSE
LiP	854	FALSE
LiP	914	FALSE
LiP	673	FALSE
LiP	682	FALSE
LiP	224	FALSE
LiP	748	FALSE
LiP	123	FALSE
LiP	913	FALSE
LiP	19	TRUE
LiP	1082	FALSE
LiP	405	FALSE
LiP	10	FALSE
LiP	703	FALSE
LiP	1100	FALSE
LiP	23	TRUE
LiP	939	FALSE
LiP	1162	FALSE
LiP	186	FALSE
LiP	704	FALSE
LiP	366	FALSE
LiP	1058	FALSE
LiP	596	FALSE
LiP	227	FALSE
LiP	994	FALSE
LiP	403	FALSE
LiP	1121	FALSE
LiP	9	TRUE
LiP	1212	TRUE
LiP	1216	FALSE
LiP	311	FALSE
LiP	344	FALSE
LiP	971	FALSE
LiP	1207	FALSE
LiP	925	FALSE
LiP	225	FALSE
LiP	175	FALSE
LiP	692	FALSE
LiP	133	FALSE
LiP	1046	FALSE
LiP	148	FALSE
LiP	263	FALSE
LiP	330	FALSE
LiP	107	FALSE
LiP	57	FALSE
LiP	178	FALSE
LiP	690	FALSE
LiP	120	FALSE
LiP	1147	FALSE
LiP	821	FALSE
LiP	12	TRUE
LiP	1048	FALSE
LiP	169	FALSE
LiP	14	FALSE
LiP	497	FALSE
LiP	531	FALSE
LiP	866	FALSE
LiP	15	TRUE
LiP	699	FALSE
LiP	86	FALSE
LiP	397	FALSE
LiP	987	FALSE
LiP	658	FALSE
LiP	81	FALSE
LiP	773	FALSE
LiP	1065	FALSE
LiP	923	FALSE
LiP	304	FALSE
LiP	116	FALSE
LiP	1016	FALSE
LiP	230	FALSE
LiP	262	FALSE
LiP	312	FALSE
LiP	606	FALSE
LiP	410	FALSE
LiP	946	FALSE
LiP	115	FALSE
LiP	165	FALSE
LiP	639	FALSE
LiP	332	FALSE
LiP	340	FALSE
LiP	174	FALSE
LiP	401	FALSE
LiP	380	FALSE
LiP	413	FALSE
LiP	874	FALSE
LiP	873	FALSE
LiP	279	FALSE
LiP	695	FALSE
LiP	1178	FALSE
LiP	112	FALSE
LiP	776	FALSE
LiP	1151	FALSE
LiP	1152	FALSE
LiP	16	TRUE
LiP	1001	FALSE
LiP	362	FALSE
LiP	390	FALSE
LiP	629	FALSE
LiP	675	FALSE
LiP	778	FALSE
LiP	196	FALSE
LiP	527	FALSE
LiP	334	FALSE
LiP	104	FALSE
LiP	655	TRUE
LiP	323	FALSE
LiP	331	FALSE
LiP	430	FALSE
LiP	1130	FALSE
LiP	50	FALSE
LiP	646	FALSE
LiP	705	FALSE
LiP	634	FALSE
LiP	389	FALSE
LiP	981	FALSE
LiP	1081	FALSE
LiP	722	FALSE
LiP	320	FALSE
LiP	378	FALSE
LiP	562	FALSE
LiP	640	FALSE
LiP	694	FALSE
LiP	992	FALSE
LiP	145	FALSE
LiP	496	FALSE
LiP	580	FALSE
LiP	29	FALSE
LiP	579	FALSE
LiP	761	FALSE
LiP	373	FALSE
LiP	697	FALSE
LiP	73	FALSE
LiP	449	FALSE
LiP	307	FALSE
LiP	91	FALSE
LiP	370	FALSE
LiP	753	FALSE
LiP	18	TRUE
LiP	337	FALSE
LiP	886	FALSE
LiP	1123	FALSE
LiP	1176	FALSE
LiP	347	FALSE
LiP	303	FALSE
LiP	525	FALSE
LiP	1115	FALSE
LiP	1135	FALSE
LiP	503	FALSE
LiP	1051	FALSE
LiP	288	FALSE
LiP	1102	FALSE
LiP	218	FALSE
LiP	618	FALSE
LiP	875	FALSE
LiP	730	FALSE
LiP	858	FALSE
LiP	543	FALSE
LiP	610	FALSE
LiP	200	TRUE
LiP	350	FALSE
LiP	1060	FALSE
LiP	179	TRUE
LiP	293	FALSE
LiP	709	FALSE
LiP	468	FALSE
LiP	657	FALSE
LiP	185	FALSE
LiP	1204	FALSE
LiP	1054	FALSE
LiP	22	FALSE
LiP	921	FALSE
LiP	400	FALSE
LiP	848	FALSE
LiP	644	FALSE
LiP	611	FALSE
LiP	915	FALSE
LiP	59	FALSE
LiP	696	FALSE
LiP	296	FALSE
LiP	1010	FALSE
LiP	473	FALSE
LiP	1092	FALSE
LiP	472	FALSE
LiP	69	FALSE
LiP	1085	FALSE
LiP	924	FALSE
LiP	1139	FALSE
LiP	1168	FALSE
LiP	1119	TRUE
LiP	295	FALSE
LiP	1118	TRUE
LiP	77	FALSE
LiP	229	FALSE
LiP	214	FALSE
LiP	759	FALSE
LiP	136	FALSE
LiP	491	FALSE
LiP	586	FALSE
LiP	902	FALSE
LiP	941	FALSE
LiP	261	FALSE
LiP	616	FALSE
LiP	1145	FALSE
LiP	520	FALSE
LiP	737	FALSE
LiP	1142	FALSE
LiP	209	FALSE
LiP	379	TRUE
LiP	245	FALSE
LiP	327	FALSE
LiP	949	FALSE
LiP	823	FALSE
LiP	952	FALSE
LiP	68	FALSE
LiP	466	TRUE
LiP	1084	FALSE
LiP	667	FALSE
LiP	132	FALSE
LiP	32	FALSE
LiP	88	FALSE
LiP	558	FALSE
LiP	63	FALSE
LiP	95	FALSE
LiP	5	TRUE
LiP	6	TRUE
LiP	784	FALSE
LiP	352	FALSE
LiP	161	FALSE
LiP	156	FALSE
LiP	909	FALSE
LiP	114	TRUE
LiP	191	FALSE
LiP	622	FALSE
LiP	299	FALSE
LiP	926	FALSE
LiP	1203	FALSE
LiP	213	FALSE
LiP	248	FALSE
LiP	842	FALSE
LiP	250	FALSE
LiP	885	FALSE
LiP	589	TRUE
LiP	916	FALSE
LiP	1005	FALSE
LiP	670	FALSE
LiP	298	FALSE
LiP	103	FALSE
LiP	420	FALSE
LiP	37	FALSE
LiP	1146	FALSE
LiP	804	FALSE
LiP	177	FALSE
LiP	324	FALSE
LiP	677	FALSE
LiP	1184	FALSE
LiP	1167	FALSE
LiP	147	FALSE
LiP	54	FALSE
LiP	514	FALSE
LiP	458	FALSE
LiP	511	FALSE
LiP	624	FALSE
LiP	489	FALSE
LiP	467	FALSE
LiP	1064	FALSE
LiP	1035	FALSE
LiP	442	FALSE
LiP	642	FALSE
LiP	201	FALSE
LiP	698	FALSE
LiP	47	FALSE
LiP	1148	FALSE
LiP	1009	FALSE
LiP	743	FALSE
LiP	561	FALSE
LiP	598	FALSE
LiP	1077	FALSE
LiP	294	FALSE
LiP	119	FALSE
LiP	356	FALSE
LiP	542	FALSE
LiP	40	FALSE
LiP	441	FALSE
LiP	900	FALSE
LiP	932	FALSE
LiP	846	FALSE
LiP	702	FALSE
LiP	1095	FALSE
LiP	573	FALSE
LiP	43	FALSE
LiP	754	FALSE
LiP	691	FALSE
LiP	953	FALSE
LiP	792	FALSE
LiP	814	FALSE
LiP	512	FALSE
LiP	351	FALSE
LiP	967	FALSE
LiP	122	FALSE
LiP	742	FALSE
LiP	367	FALSE
LiP	518	FALSE
LiP	247	FALSE
LiP	822	FALSE
LiP	470	FALSE
LiP	79	FALSE
LiP	604	FALSE
LiP	1150	FALSE
LiP	1117	FALSE
LiP	221	FALSE
LiP	627	FALSE
LiP	180	FALSE
LiP	166	FALSE
LiP	1061	FALSE
LiP	302	FALSE
LiP	1000	FALSE
LiP	1079	FALSE
LiP	943	FALSE
LiP	757	FALSE
LiP	571	FALSE
LiP	544	FALSE
LiP	406	FALSE
LiP	1026	FALSE
LiP	376	FALSE
LiP	285	FALSE
LiP	944	FALSE
LiP	222	FALSE
LiP	1004	FALSE
LiP	1128	FALSE
LiP	889	FALSE
LiP	1113	FALSE
LiP	681	FALSE
LiP	492	FALSE
LiP	936	FALSE
LiP	460	FALSE
LiP	585	FALSE
LiP	795	FALSE
LiP	485	FALSE
LiP	1110	FALSE
LiP	1063	FALSE
LiP	614	FALSE
LiP	881	FALSE
LiP	980	FALSE
LiP	85	FALSE
LiP	997	FALSE
LiP	588	FALSE
LiP	422	FALSE
LiP	476	FALSE
LiP	168	FALSE
LiP	26	FALSE
LiP	615	FALSE
LiP	557	FALSE
LiP	21	FALSE
LiP	717	FALSE
LiP	310	FALSE
LiP	1053	FALSE
LiP	139	FALSE
LiP	35	FALSE
LiP	884	FALSE
LiP	668	FALSE
LiP	680	FALSE
LiP	584	FALSE
LiP	494	FALSE
LiP	1052	FALSE
LiP	387	TRUE
LiP	824	FALSE
LiP	745	FALSE
LiP	1116	FALSE
LiP	71	FALSE
LiP	151	FALSE
LiP	219	FALSE
LiP	1165	FALSE
LiP	554	FALSE
LiP	816	FALSE
LiP	1198	FALSE
LiP	1008	FALSE
LiP	659	FALSE
LiP	138	FALSE
LiP	796	FALSE
LiP	404	FALSE
LiP	793	FALSE
LiP	76	FALSE
LiP	249	FALSE
LiP	844	FALSE
LiP	1074	FALSE
LiP	342	FALSE
LiP	635	FALSE
LiP	260	TRUE
LiP	991	FALSE
LiP	194	FALSE
LiP	2	TRUE
LiP	359	FALSE
LiP	96	FALSE
LiP	394	FALSE
LiP	137	FALSE
LiP	907	FALSE
LiP	898	FALSE
LiP	407	FALSE
LiP	415	FALSE
LiP	501	FALSE
LiP	488	FALSE
LiP	555	FALSE
LiP	767	FALSE
LiP	600	FALSE
LiP	188	FALSE
LiP	49	TRUE
LiP	728	FALSE
LiP	674	FALSE
LiP	160	FALSE
LiP	483	FALSE
LiP	70	FALSE
LiP	1039	FALSE
LiP	384	FALSE
LiP	287	FALSE
LiP	1055	FALSE
LiP	570	FALSE
LiP	729	FALSE
LiP	912	FALSE
LiP	206	FALSE
LiP	326	FALSE
LiP	617	FALSE
LiP	1040	FALSE
LiP	236	FALSE
LiP	471	FALSE
LiP	1070	FALSE
LiP	960	FALSE
LiP	152	FALSE
LiP	319	FALSE
LiP	233	FALSE
LiP	190	FALSE
LiP	840	FALSE
LiP	20	FALSE
LiP	859	FALSE
LiP	149	FALSE
LiP	284	FALSE
LiP	408	TRUE
LiP	1208	FALSE
LiP	274	FALSE
LiP	99	TRUE
LiP	38	TRUE
LiP	817	FALSE
LiP	986	FALSE
LiP	183	TRUE
LiP	1034	FALSE
LiP	300	FALSE
LiP	343	FALSE
LiP	1170	TRUE
LiP	1022	FALSE
LiP	636	FALSE
LiP	857	FALSE
LiP	1186	FALSE
LiP	911	TRUE
LiP	832	FALSE
LiP	811	FALSE
LiP	256	FALSE
LiP	522	FALSE
LiP	1099	FALSE
LiP	1019	FALSE
LiP	223	TRUE
LiP	812	FALSE
LiP	270	FALSE
LiP	1114	FALSE
LiP	1160	FALSE
LiP	7	TRUE
LiP	595	FALSE
LiP	693	FALSE
LiP	523	FALSE
LiP	882	FALSE
LiP	870	FALSE
LiP	1012	FALSE
LiP	82	FALSE
LiP	732	FALSE
LiP	964	FALSE
LiP	258	FALSE
LiP	708	FALSE
LiP	625	FALSE
LiP	305	FALSE
LiP	64	FALSE
LiP	30	FALSE
LiP	269	FALSE
LiP	254	FALSE
LiP	1192	FALSE
LiP	548	FALSE
LiP	313	FALSE
LiP	464	FALSE
LiP	905	FALSE
LiP	892	FALSE
LiP	1124	FALSE
LiP	92	FALSE
LiP	478	FALSE
LiP	633	FALSE
LiP	184	FALSE
LiP	1155	FALSE
LiP	1120	FALSE
LiP	368	FALSE
LiP	97	FALSE
LiP	648	FALSE
LiP	75	FALSE
LiP	17	FALSE
LiP	1126	FALSE
LiP	841	FALSE
LiP	271	FALSE
LiP	800	FALSE
LiP	211	FALSE
LiP	74	FALSE
LiP	80	FALSE
LiP	872	FALSE
LiP	922	FALSE
LiP	437	FALSE
LiP	763	FALSE
LiP	1132	FALSE
LiP	354	FALSE
[truncated: 4,316 more rows]
