# Supplementary material for: A machine learning-based chemoproteomic approach to identify drug targets and binding sites in complex proteomes
Source: Nat Commun. 2020 Aug 21;11:4200. doi: 10.1038/s41467-020-18071-x (PMC7442650; doi:10.1038/s41467-020-18071-x)
Supplement: Supplementary file 21 — Source Data [file 41467_2020_18071_MOESM21_ESM.zip › Source Data/Fig2b.txt]

expID	IDs
LiP	O14757
LiP	P15735
LiP	P17612
LiP	P19525
LiP	P23443
LiP	P24941
LiP	P30530
LiP	P36507
LiP	P51812
LiP	Q02750
LiP	Q07002
LiP	Q13188
LiP	Q13555
LiP	Q15349
LiP	Q15418
LiP	Q8N5S9
LiP	Q8NB16
LiP	Q8TD19
LiP	Q96GX5
LiP	Q96SB4
LiP	Q9H2G2
TPP	O15530
TPP	P36507
TPP	Q9NWZ3
TPP	Q13043
TPP	P25098
TPP	P15735
TPP	P41240
TPP	O96013
TPP	P27361
TPP	Q99986
TPP	Q00535
TPP	Q02156
TPP	P45985
TPP	Q15208
TPP	Q04759
TPP	P16591
TPP	P24941
TPP	Q12851
TPP	P33981
TPP	Q8IW41
TPP	P27448
TPP	P49841
TPP	Q02750
TPP	P45983
TPP	Q96RR4
TPP	P49840
TPP	P51617
TPP	P53778
TPP	P07948
TPP	O14965
TPP	O14733
TPP	Q9BUB5
TPP	Q05655
TPP	O75582
TPP	Q9NSY1
TPP	Q00537
TPP	P17612
TPP	Q13188
TPP	Q16512
TPP	Q05397
TPP	O96017
TPP	P42679
TPP	Q9Y2U5
TPP	Q9UKE5
TPP	Q7KZI7
TPP	Q96BR1
TPP	Q5VT25
TPP	Q13555
TPP	Q2M2I8
Kino	P50613
Kino	P42680
Kino	P42685
Kino	Q16584
Kino	Q7L7X3
Kino	O15530
Kino	Q16513
Kino	P28482
Kino	P36507
Kino	P52564
Kino	Q16832
Kino	P11274
Kino	Q08881
Kino	P11362
Kino	O15197
Kino	P36894
Kino	P36896
Kino	P36897
Kino	Q9UL54
Kino	Q14680
Kino	Q9UK32
Kino	Q9NWZ3
Kino	P54756
Kino	P54762
Kino	P54764
Kino	O00238
Kino	P48730
Kino	P07333
Kino	Q13043
Kino	P15735
Kino	P41240
Kino	Q13418
Kino	P07947
Kino	O96013
Kino	Q15059
Kino	Q13627
Kino	Q15131
Kino	O94806
Kino	P09619
Kino	P68400
Kino	Q15375
Kino	P09769
Kino	Q15569
Kino	P27361
Kino	P00533
Kino	P43405
Kino	Q15759
Kino	Q92918
Kino	P10398
Kino	P19784
Kino	P51812
Kino	P51813
Kino	Q9NYV4
Kino	P29317
Kino	P29323
Kino	P51955
Kino	P35968
Kino	O43353
Kino	P10721
Kino	P29597
Kino	O75676
Kino	Q13470
Kino	Q9H2G2
Kino	Q00534
Kino	Q00535
Kino	P53779
Kino	P45985
Kino	P04629
Kino	P57059
Kino	P53671
Kino	P06213
Kino	P30291
Kino	P06493
Kino	Q9Y616
Kino	P08069
Kino	P16234
Kino	P49674
Kino	P49760
Kino	Q14012
Kino	O60285
Kino	Q14164
Kino	Q06187
Kino	Q04759
Kino	Q04771
Kino	P16591
Kino	Q14289
Kino	Q12866
Kino	Q04912
Kino	Q06418
Kino	O60674
Kino	P42345
Kino	P24941
Kino	Q96L34
Kino	Q9H422
Kino	Q96S53
Kino	Q5TCX8
Kino	Q12851
Kino	P33981
Kino	Q8TDX7
Kino	Q13163
Kino	Q9P2K8
Kino	P37173
Kino	Q8IU85
Kino	Q5S007
Kino	Q8NI60
Kino	P80192
Kino	Q99759
Kino	P27448
Kino	Q9P0L2
Kino	P49841
Kino	Q8IVH8
Kino	P21802
Kino	Q9Y6M4
Kino	P46734
Kino	P06241
Kino	P52333
Kino	Q02750
Kino	P05771
Kino	P22607
Kino	P45983
Kino	Q16539
Kino	P00519
Kino	Q13554
Kino	Q9NRP7
Kino	P54753
Kino	P54760
Kino	O75385
Kino	Q9H2X6
Kino	Q96RR4
Kino	Q8TDR2
Kino	P53667
Kino	P49840
Kino	P35916
Kino	Q9UHD2
Kino	P51617
Kino	P21709
Kino	P07332
Kino	P08581
Kino	Q9Y4K4
Kino	P78527
Kino	P30530
Kino	P29320
Kino	P07948
Kino	O14965
Kino	O14976
Kino	Q7RTN6
Kino	Q8TD19
Kino	Q9BYT3
Kino	P45984
Kino	P15056
Kino	Q32MK0
Kino	O94804
Kino	O75116
Kino	P54646
Kino	Q9BQI3
Kino	P12931
Kino	Q05655
Kino	Q86Y07
Kino	P42684
Kino	Q9NYL2
Kino	O75582
Kino	Q9NSY1
Kino	Q8IWQ3
Kino	Q00537
Kino	P17252
Kino	Q9Y6R4
Kino	Q9HC98
Kino	Q13131
Kino	O00444
Kino	Q9H2K8
Kino	Q13188
Kino	Q16512
Kino	Q02763
Kino	Q6P5Z2
Kino	Q05397
Kino	Q9UPZ9
Kino	Q16566
Kino	Q13976
Kino	Q13705
Kino	O60885
Kino	P48729
Kino	Q6DT37
Kino	P51956
Kino	Q9H0K1
Kino	Q15418
Kino	Q15349
Kino	Q9Y2U5
Kino	Q9UKE5
Kino	P06239
Kino	Q9UQM7
Kino	P50750
Kino	Q07912
Kino	Q7KZI7
Kino	O95819
Kino	P08631
Kino	Q9UEE5
Kino	Q9Y2K2
Kino	Q08345
Kino	Q96PY6
Kino	Q86Z02
Kino	Q13873
Kino	P23458
Kino	P37023
Kino	Q86TW2
Kino	Q9HCP0
Kino	Q8N5S9
Kino	Q12852
Kino	Q13233
Kino	P04049
Kino	Q13555
Kino	Q99640
Kino	Q13164
Kino	Q6PHR2
Kino	O15021
Kino	P49759
Kino	O75716
Kino	Q2M2I8
Kino	O94768
