# Supplementary material for: A machine learning-based chemoproteomic approach to identify drug targets and binding sites in complex proteomes
Source: Nat Commun. 2020 Aug 21;11:4200. doi: 10.1038/s41467-020-18071-x (PMC7442650; doi:10.1038/s41467-020-18071-x)
Supplement: Supplementary file 21 — Source Data [file 41467_2020_18071_MOESM21_ESM.zip › Source Data/Fig2c_boxes.txt]

ID	SC
Proteome	56.7
Proteome	22.1
Proteome	12.3
Proteome	45.2
Proteome	26.8
Proteome	27.7
Proteome	15.8
Proteome	19.6
Proteome	1.1
Proteome	1
Proteome	10.2
Proteome	3.1
Proteome	10.1
Proteome	10.2
Proteome	21.2
Proteome	4.6
Proteome	6.4
Proteome	5.6
Proteome	6.5
Proteome	23
Proteome	16.8
Proteome	3.9
Proteome	78.8
Proteome	42.5
Proteome	1.4
Proteome	16
Proteome	33.4
Proteome	15.8
Proteome	45.8
Proteome	3.7
Proteome	26.7
Proteome	1.6
Proteome	46.9
Proteome	1.2
Proteome	6.9
Proteome	32
Proteome	4.8
Proteome	12.7
Proteome	0.9
Proteome	11.3
Proteome	5.1
Proteome	18
Proteome	41.7
Proteome	49
Proteome	28.6
Proteome	22.8
Proteome	37.4
Proteome	19.1
Proteome	21.5
Proteome	35
Proteome	40
Proteome	38.6
Proteome	43.6
Proteome	14.7
Proteome	43.3
Proteome	21.1
Proteome	5.7
Proteome	25.8
Proteome	4.4
Proteome	41.5
Proteome	5
Proteome	36.6
Proteome	17.6
Proteome	68
Proteome	50
Proteome	48.4
Proteome	51.5
Proteome	11.4
Proteome	42.1
Proteome	42.4
Proteome	3.9
Proteome	38.4
Proteome	4.8
Proteome	3.2
Proteome	75.5
Proteome	67.2
Proteome	19.2
Proteome	17.8
Proteome	62.8
Proteome	6.6
Proteome	8.4
Proteome	39.2
Proteome	48.7
Proteome	63.6
Proteome	22.1
Proteome	16.4
Proteome	23.7
Proteome	11.7
Proteome	39.2
Proteome	12.3
Proteome	49.4
Proteome	26.3
Proteome	46.9
Proteome	42.3
Proteome	21.9
Proteome	20.3
Proteome	1.6
Proteome	31.6
Proteome	17.7
Proteome	22.1
Proteome	6
Proteome	4.1
Proteome	5.6
Proteome	55.1
Proteome	53.3
Proteome	7.8
Proteome	14.2
Proteome	73.4
Proteome	58.3
Proteome	8.8
Proteome	36.4
Proteome	9.8
Proteome	26.5
Proteome	35.2
Proteome	65.7
Proteome	7.6
Proteome	25.2
Proteome	14.6
Proteome	18.2
Proteome	38.5
Proteome	31.1
Proteome	6.4
Proteome	73.1
Proteome	36.9
Proteome	16.1
Proteome	2.1
Proteome	17
Proteome	29.8
Proteome	25
Proteome	14.5
Proteome	6
Proteome	23
Proteome	8.9
Proteome	22.9
Proteome	10
Proteome	53.6
Proteome	51.3
Proteome	29.3
Proteome	11.1
Proteome	2.7
Proteome	4.8
Proteome	36.9
Proteome	32.1
Proteome	17.6
Proteome	23.2
Proteome	3.3
Proteome	22.2
Proteome	64.9
Proteome	18.2
Proteome	12.8
Proteome	2.7
Proteome	23.7
Proteome	17.9
Proteome	32.3
Proteome	42.3
Proteome	7.8
Proteome	56.6
Proteome	12.9
Proteome	47.6
Proteome	68
Proteome	21.4
Proteome	25.6
Proteome	17.6
Proteome	13.8
Proteome	4.6
Proteome	25.6
Proteome	30.6
Proteome	21.9
Proteome	3.3
Proteome	15.7
Proteome	53.3
Proteome	5
Proteome	3.1
Proteome	8.2
Proteome	17.2
Proteome	21
Proteome	15.6
Proteome	3.5
Proteome	26.7
Proteome	3
Proteome	2.3
Proteome	50.9
Proteome	1.1
Proteome	13.4
Proteome	2.4
Proteome	15.1
Proteome	4.7
Proteome	59.4
Proteome	8.2
Proteome	6.9
Proteome	51.9
Proteome	66
Proteome	57.3
Proteome	24.6
Proteome	28.3
Proteome	4.1
Proteome	4.5
Proteome	41.3
Proteome	56.6
Proteome	29.3
Proteome	9.4
Proteome	14.1
Proteome	31.9
Proteome	24.5
Proteome	18.6
Proteome	17.1
Proteome	28.9
Proteome	49.6
Proteome	8.4
Proteome	10.6
Proteome	37
Proteome	41.2
Proteome	35.7
Proteome	54.4
Proteome	49.1
Proteome	6.8
Proteome	3.7
Proteome	33.2
Proteome	10.7
Proteome	13.8
Proteome	9.6
Proteome	19.6
Proteome	10.9
Proteome	33.7
Proteome	30.3
Proteome	47
Proteome	2.6
Proteome	54.3
Proteome	28.2
Proteome	10.4
Proteome	15.5
Proteome	56.9
Proteome	39.9
Proteome	4.7
Proteome	7.8
Proteome	21.3
Proteome	3.7
Proteome	37.7
Proteome	39.7
Proteome	72.8
Proteome	58.9
Proteome	57.7
Proteome	10.8
Proteome	37.5
Proteome	24.1
Proteome	14.8
Proteome	3.5
Proteome	4.3
Proteome	12.7
Proteome	5.4
Proteome	8.7
Proteome	7.6
Proteome	69
Proteome	3
Proteome	41.2
Proteome	29.3
Proteome	74.7
Proteome	68.4
Proteome	23.8
Proteome	25.2
Proteome	3.5
Proteome	2.4
Proteome	25.3
Proteome	21.5
Proteome	44.6
Proteome	29.7
Proteome	38.2
Proteome	27.7
Proteome	7.7
Proteome	6.4
Proteome	59.3
Proteome	29.2
Proteome	1.7
Proteome	7.5
Proteome	11.8
Proteome	48.5
Proteome	35.2
Proteome	51.7
Proteome	39.2
Proteome	40.6
Proteome	26.6
Proteome	8.8
Proteome	39.1
Proteome	25.5
Proteome	16.2
Proteome	15.5
Proteome	21.4
Proteome	27.3
Proteome	50.3
Proteome	72.6
Proteome	82
Proteome	30.6
Proteome	26
Proteome	38.2
Proteome	32.8
Proteome	37.6
Proteome	5.2
Proteome	8.9
Proteome	38.3
Proteome	64.5
Proteome	46.9
Proteome	29.8
Proteome	44.5
Proteome	30.6
Proteome	10.8
Proteome	20
Proteome	15.5
Proteome	35.3
Proteome	37.2
Proteome	71.1
Proteome	45.3
Proteome	7.3
Proteome	17.9
Proteome	30.2
Proteome	25.3
Proteome	13.1
Proteome	44.4
Proteome	47.4
Proteome	29.3
Proteome	48.7
Proteome	10.1
Proteome	45.8
Proteome	13
Proteome	22.1
Proteome	5.2
Proteome	7.2
Proteome	3.5
Proteome	28.4
Proteome	0.8
Proteome	25.5
Proteome	35.3
Proteome	15.2
Proteome	5.1
Proteome	29.6
Proteome	14.5
Proteome	37.4
Proteome	40.1
Proteome	25.3
Proteome	0.7
Proteome	7.6
Proteome	51.4
Proteome	6.2
Proteome	12.9
Proteome	12.8
Proteome	53
Proteome	13.8
Proteome	30.6
Proteome	53.9
Proteome	18.8
Proteome	40.1
Proteome	40
Proteome	17.5
Proteome	62.2
Proteome	5.6
Proteome	12.1
Proteome	38.8
Proteome	25.7
Proteome	80.2
Proteome	5.3
Proteome	30.1
Proteome	11.5
Proteome	34.5
Proteome	17.3
Proteome	32.7
Proteome	11.7
Proteome	23
Proteome	48.7
Proteome	24.7
Proteome	34.3
Proteome	12.8
Proteome	18
Proteome	41.4
Proteome	43.8
Proteome	41.2
Proteome	5.3
Proteome	24.5
Proteome	2.3
Proteome	47.1
Proteome	21.7
Proteome	36.3
Proteome	4.2
Proteome	9.6
Proteome	49.2
Proteome	12.7
Proteome	21.5
Proteome	40.4
Proteome	23.6
Proteome	1.6
Proteome	14.8
Proteome	1.6
Proteome	1.6
Proteome	1.3
Proteome	8.1
Proteome	1.2
Proteome	63.9
Proteome	2.9
Proteome	36
Proteome	9.4
Proteome	3
Proteome	4.7
Proteome	36.9
Proteome	1.5
Proteome	16.3
Proteome	23.3
Proteome	12.7
Proteome	47.4
Proteome	1
Proteome	1.7
Proteome	27
Proteome	5.1
Proteome	10.5
Proteome	8.7
Proteome	2.2
Proteome	22.6
Proteome	61.2
Proteome	4.7
Proteome	3.3
Proteome	20.1
Proteome	24.8
Proteome	27.6
Proteome	7.3
Proteome	68.6
Proteome	62
Proteome	28
Proteome	35.1
Proteome	10.1
Proteome	5.6
Proteome	83.3
Proteome	64.7
Proteome	2.7
Proteome	19.4
Proteome	11.4
Proteome	10.6
Proteome	50.9
Proteome	50.2
Proteome	60.9
Proteome	12.4
Proteome	6.6
Proteome	7.8
Proteome	53.2
Proteome	15.5
Proteome	40.9
Proteome	25
Proteome	10.9
Proteome	12.8
Proteome	29.2
Proteome	4
Proteome	2.8
Proteome	38.6
Proteome	20.2
Proteome	27.6
Proteome	41.4
Proteome	10.6
Proteome	24.7
Proteome	66.3
Proteome	51.7
Proteome	40.9
Proteome	22.7
Proteome	18.9
Proteome	3.7
Proteome	17.1
Proteome	5.2
Proteome	2.6
Proteome	26.4
Proteome	33.9
Proteome	11.9
Proteome	15
Proteome	48.4
Proteome	23.5
Proteome	16.2
Proteome	4.7
Proteome	12.2
Proteome	7.5
Proteome	9.4
Proteome	35.8
Proteome	8.6
Proteome	35
Proteome	35.7
Proteome	14.5
Proteome	11.8
Proteome	13.2
Proteome	9.1
Proteome	33.1
Proteome	27.7
Proteome	6.4
Proteome	34.3
Proteome	32
Proteome	54.4
Proteome	58.1
Proteome	63.3
Proteome	13.1
Proteome	4.4
Proteome	72
Proteome	25.6
Proteome	19.4
Proteome	13
Proteome	19.5
Proteome	23.2
Proteome	28.7
Proteome	5.7
Proteome	1.3
Proteome	39.1
Proteome	32.3
Proteome	45.5
Proteome	23.5
Proteome	3.1
Proteome	57.8
Proteome	49.4
Proteome	4.2
Proteome	44.7
Proteome	3.8
Proteome	60.6
Proteome	43.3
Proteome	7.3
Proteome	70.1
Proteome	41.3
Proteome	60.7
Proteome	52.6
Proteome	8.9
Proteome	49.5
Proteome	1.4
Proteome	6.5
Proteome	21.1
Proteome	6.9
Proteome	7.8
Proteome	46
Proteome	4
Proteome	5.9
Proteome	15
Proteome	14
Proteome	26.8
Proteome	5
Proteome	6.5
Proteome	13.4
Proteome	27.4
Proteome	4.6
Proteome	27.8
Proteome	13.9
Proteome	0.9
Proteome	32.3
Proteome	20
Proteome	27.4
Proteome	33.3
Proteome	7.7
Proteome	5.7
Proteome	1.4
Proteome	19
Proteome	4.9
Proteome	0.6
Proteome	11
Proteome	2
Proteome	35.3
Proteome	42
Proteome	25.3
Proteome	2.5
Proteome	35.5
Proteome	10.6
Proteome	11.1
Proteome	1.7
Proteome	5.8
Proteome	23.3
Proteome	22.6
Proteome	26
Proteome	21.7
Proteome	4.4
Proteome	18
Proteome	34.8
Proteome	4.4
Proteome	22.7
Proteome	2.2
Proteome	14.9
Proteome	5.9
Proteome	1.1
Proteome	12.8
Proteome	2.9
Proteome	8.3
Proteome	14.2
Proteome	30
Proteome	42.6
Proteome	22.3
Proteome	44.9
Proteome	81
Proteome	43.6
Proteome	39.9
Proteome	27.5
Proteome	0.9
Proteome	19.9
Proteome	12.9
Proteome	5
Proteome	30.7
Proteome	50
Proteome	21.5
Proteome	22.2
Proteome	0.9
Proteome	35.2
Proteome	39.6
Proteome	0.5
Proteome	6.8
Proteome	74.9
Proteome	18
Proteome	50
Proteome	7.2
Proteome	3.3
Proteome	11.9
Proteome	7
Proteome	22.9
Proteome	15.9
Proteome	14.8
Proteome	22.1
Proteome	59.4
Proteome	44
Proteome	20.8
Proteome	20.3
Proteome	4.7
Proteome	36.1
Proteome	19
Proteome	31.2
Proteome	3.8
Proteome	12.4
Proteome	5.5
Proteome	10
Proteome	1.7
Proteome	31
Proteome	43.8
Proteome	36
Proteome	51.6
Proteome	14.5
Proteome	84.4
Proteome	32.8
Proteome	7.1
Proteome	12.9
Proteome	65.9
Proteome	56.5
Proteome	13.4
Proteome	20.1
Proteome	44.4
Proteome	53.8
Proteome	53.8
Proteome	60.4
Proteome	47.7
Proteome	57.6
Proteome	5.7
Proteome	20.6
Proteome	11.6
Proteome	25.6
Proteome	21.5
Proteome	33.7
Proteome	3.7
Proteome	13.3
Proteome	22.3
Proteome	28.5
Proteome	43.5
Proteome	15.8
Proteome	40.1
Proteome	0.7
Proteome	21.6
Proteome	35.8
Proteome	80.1
Proteome	52
Proteome	29.4
Proteome	60.8
Proteome	53.4
Proteome	18.9
Proteome	71.4
Proteome	1.5
Proteome	83.7
Proteome	69.3
Proteome	70.9
Proteome	37.2
Proteome	83.9
Proteome	74.2
Proteome	4.8
Proteome	28.9
Proteome	4.4
Proteome	72.8
Proteome	1.7
Proteome	1.8
Proteome	0.4
Proteome	42.9
Proteome	12.7
Proteome	18
Proteome	42.3
Proteome	7.3
Proteome	3.1
Proteome	3.9
Proteome	37.5
Proteome	24
Proteome	4.1
Proteome	30.9
Proteome	39.8
Proteome	32.8
Proteome	73.2
Proteome	3
Proteome	20
Proteome	4.3
Proteome	7
Proteome	8.7
Proteome	4.8
Proteome	12.6
Proteome	1.6
Proteome	53.7
Proteome	4.6
Proteome	2.8
Proteome	41.7
Proteome	76.5
Proteome	62.3
Proteome	2.6
Proteome	3.1
Proteome	52.9
Proteome	1.4
Proteome	28.2
Proteome	4.7
Proteome	89.8
Proteome	85.7
Proteome	73.4
Proteome	1.3
Proteome	15.1
Proteome	10.3
Proteome	33.3
Proteome	29.4
Proteome	48.3
Proteome	2.7
Proteome	1.8
Proteome	41
Proteome	2.7
Proteome	91.3
Proteome	9.9
Proteome	59
Proteome	76.1
Proteome	58.1
Proteome	52.9
Proteome	34.7
Proteome	34.6
Proteome	40
Proteome	28.4
Proteome	5.7
Proteome	25
Proteome	23.7
Proteome	37
Proteome	45
Proteome	12.8
Proteome	20.2
Proteome	70.5
Proteome	73
Proteome	27.8
Proteome	30.5
Proteome	65.8
Proteome	90.4
Proteome	77.3
Proteome	55.6
Proteome	25.6
Proteome	64
Proteome	7.4
Proteome	24
Proteome	40.6
Proteome	69.1
Proteome	60.2
Proteome	41.7
Proteome	25.4
Proteome	30.4
Proteome	0.6
Proteome	58.6
Proteome	60.9
Proteome	57.5
Proteome	13.2
Proteome	63.3
Proteome	42.9
Proteome	80.2
Proteome	47.1
Proteome	67.6
Proteome	9.6
Proteome	64.3
Proteome	20.7
Proteome	36.7
Proteome	14.5
Proteome	40.6
Proteome	53.2
Proteome	8.5
Proteome	37.1
Proteome	58.6
Proteome	83.5
Proteome	47.8
Proteome	3.4
Proteome	1.2
Proteome	73
Proteome	32.5
Proteome	38.4
Proteome	40.8
Proteome	73.2
Proteome	38.1
Proteome	20
Proteome	11.3
Proteome	42
Proteome	33.6
Proteome	15.6
Proteome	88.6
Proteome	73.3
Proteome	68.6
Proteome	27.1
Proteome	1.8
Proteome	50.7
Proteome	8.4
Proteome	42.5
Proteome	59.3
Proteome	15.2
Proteome	19
Proteome	6.4
Proteome	27.8
Proteome	54.5
Proteome	35.4
Proteome	9.1
Proteome	12.1
Proteome	58.1
Proteome	65.8
Proteome	63.8
Proteome	62.5
Proteome	13.5
Proteome	54.9
Proteome	76
Proteome	16.8
Proteome	56.9
Proteome	46.3
Proteome	41
Proteome	3.7
Proteome	25.5
Proteome	44
Proteome	4.9
Proteome	46
Proteome	12.7
Proteome	11.2
Proteome	80
Proteome	63
Proteome	62.5
Proteome	28
Proteome	79.1
Proteome	13.7
Proteome	65.8
Proteome	6.7
Proteome	16.7
Proteome	51.4
Proteome	19.1
Proteome	42.9
Proteome	12.3
Proteome	56.9
Proteome	6.2
Proteome	20.1
Proteome	92.6
Proteome	48.4
Proteome	51.6
Proteome	13.8
Proteome	67
Proteome	15.5
Proteome	27.8
Proteome	31.9
Proteome	58.3
Proteome	42.3
Proteome	49.7
Proteome	61.6
Proteome	56.5
Proteome	38.7
Proteome	56
Proteome	25.6
Proteome	46.6
Proteome	55.3
Proteome	47.8
Proteome	0.5
Proteome	32.8
Proteome	6.3
Proteome	25
Proteome	19.8
Proteome	20.1
Proteome	5.7
Proteome	10
Proteome	16.6
Proteome	32.8
Proteome	81
Proteome	29.6
Proteome	51.9
Proteome	70.5
Proteome	47.4
Proteome	3.5
Proteome	48.5
Proteome	23.3
Proteome	20.2
Proteome	21.6
Proteome	7.3
Proteome	32.3
Proteome	7.6
Proteome	89.5
Proteome	37.2
Proteome	14.6
Proteome	19.4
Proteome	45.9
Proteome	62.1
Proteome	73.5
Proteome	14
Proteome	72.8
Proteome	25.9
Proteome	27.9
Proteome	47.5
Proteome	6.9
Proteome	9.5
Proteome	61.7
Proteome	44.3
Proteome	35.5
Proteome	40.9
Proteome	26.7
Proteome	23.8
Proteome	2.5
Proteome	0.4
Proteome	26.1
Proteome	54.2
Proteome	31.4
Proteome	25.6
Proteome	72.8
Proteome	52.2
Proteome	2.1
Proteome	40.1
Proteome	2.8
Proteome	74.5
Proteome	25.1
Proteome	68.7
Proteome	44.2
Proteome	62.6
Proteome	58
Proteome	90.8
Proteome	51.5
Proteome	22.8
Proteome	9.1
Proteome	0.4
Proteome	70.2
Proteome	28
Proteome	8.2
Proteome	72.7
Proteome	61
Proteome	50.8
Proteome	7.2
Proteome	46.7
Proteome	9.1
Proteome	58
Proteome	67.2
Proteome	66.3
Proteome	29.4
Proteome	39.1
Proteome	28
Proteome	12
Proteome	68.3
Proteome	77.7
Proteome	49.8
Proteome	2
Proteome	13.2
Proteome	64
Proteome	52.4
Proteome	69.2
Proteome	35.8
Proteome	77.1
Proteome	41.4
Proteome	79
Proteome	29.4
Proteome	40.8
Proteome	31.2
Proteome	57.6
Proteome	49
Proteome	35.9
Proteome	26
Proteome	90.4
Proteome	63.2
Proteome	63.6
Proteome	53.2
Proteome	17.6
Proteome	42.2
Proteome	61.8
Proteome	83.4
Proteome	21.2
Proteome	68.2
Proteome	15
Proteome	31.7
Proteome	40.4
Proteome	33.7
Proteome	55.8
Proteome	8.7
Proteome	64
Proteome	64.9
Proteome	51.3
Proteome	35.1
Proteome	3.9
Proteome	2.1
Proteome	52.8
Proteome	19.2
Proteome	25.9
Proteome	11.2
Proteome	24.4
Proteome	54.4
Proteome	44.4
Proteome	55.2
Proteome	3.7
Proteome	18.1
Proteome	54.6
Proteome	58.4
Proteome	21.9
Proteome	36.5
Proteome	61.4
Proteome	29
Proteome	54.4
Proteome	41.3
Proteome	2.7
Proteome	4.6
Proteome	13.3
Proteome	58.9
Proteome	51
Proteome	75.5
Proteome	23.5
Proteome	21.7
Proteome	4.6
Proteome	42.2
Proteome	3.8
Proteome	34.7
Proteome	33.1
Proteome	44.4
Proteome	4.7
Proteome	30.8
Proteome	26.7
Proteome	0.7
Proteome	32.5
Proteome	47
Proteome	49.7
Proteome	17.3
Proteome	10.7
Proteome	37.4
Proteome	12.5
Proteome	68.8
Proteome	8.2
Proteome	12.6
Proteome	1.6
Proteome	6.9
Proteome	7.5
Proteome	42.5
Proteome	50.4
Proteome	25.8
Proteome	4.5
Proteome	54.5
Proteome	19.3
Proteome	49.2
Proteome	37.6
Proteome	51.6
Proteome	69.7
Proteome	77.5
Proteome	22.5
Proteome	22.4
Proteome	57.3
Proteome	15.8
Proteome	48.3
Proteome	59.7
Proteome	67.9
Proteome	7.2
Proteome	26.8
Proteome	60.9
Proteome	74
Proteome	65.1
Proteome	10.6
Proteome	6.3
Proteome	2
Proteome	1.3
Proteome	27
Proteome	37
Proteome	28.9
Proteome	7.2
Proteome	17.3
Proteome	4
Proteome	43.4
Proteome	42.9
Proteome	48.4
Proteome	45.7
Proteome	21.3
Proteome	7.7
Proteome	25.8
Proteome	7.6
Proteome	33.8
Proteome	54.6
Proteome	12.9
Proteome	35.7
Proteome	6.5
Proteome	15.6
Proteome	3.1
Proteome	20.7
Proteome	74.8
Proteome	43.2
Proteome	2.3
Proteome	66
Proteome	37.6
Proteome	71.6
Proteome	58.2
Proteome	12.9
Proteome	65.1
Proteome	25.3
Proteome	40
Proteome	28.2
Proteome	46.2
Proteome	34.2
Proteome	35.8
Proteome	15
Proteome	37.3
Proteome	5.5
Proteome	1.5
Proteome	84.4
Proteome	53.8
Proteome	40.8
Proteome	57.5
Proteome	78
Proteome	7.6
Proteome	52.6
Proteome	69.3
Proteome	37.9
Proteome	15.4
Proteome	7.7
Proteome	58.7
Proteome	26.3
Proteome	9.2
Proteome	37.3
Proteome	73.6
Proteome	51.1
Proteome	55.7
Proteome	65.9
Proteome	28.9
Proteome	77.4
Proteome	78.3
Proteome	43
Proteome	73.9
Proteome	8.2
Proteome	11.8
Proteome	12.3
Proteome	51
Proteome	34.6
Proteome	14.1
Proteome	50.6
Proteome	37.9
Proteome	60.2
Proteome	38.9
Proteome	68.8
Proteome	84
Proteome	57.2
Proteome	7
Proteome	1.2
Proteome	6
Proteome	66
Proteome	87.3
Proteome	64.2
Proteome	8.6
Proteome	8.4
Proteome	10.9
Proteome	25.2
Proteome	40.6
Proteome	59.2
Proteome	10
Proteome	4.9
Proteome	60.9
Proteome	31.2
Proteome	52.5
Proteome	53.9
Proteome	28.1
Proteome	68.5
Proteome	0.3
Proteome	15.1
Proteome	61.9
Proteome	17.9
Proteome	63.3
Proteome	67.4
Proteome	9.6
Proteome	19.1
Proteome	53.5
Proteome	59
Proteome	73
Proteome	71.4
Proteome	56.9
Proteome	73.6
Proteome	33.7
Proteome	2.5
Proteome	12.1
Proteome	56.7
Proteome	58.6
Proteome	30.6
Proteome	35.4
Proteome	46.4
Proteome	18.8
Proteome	24.4
Proteome	63.4
Proteome	5.6
Proteome	48.8
Proteome	63.1
Proteome	67.9
Proteome	52.9
Proteome	76
Proteome	54.2
Proteome	41.3
Proteome	48.4
Proteome	3.1
Proteome	17.1
Proteome	60.8
Proteome	27.7
Proteome	13
Proteome	10.1
Proteome	3.5
Proteome	69.2
Proteome	54.2
Proteome	73.3
Proteome	29.6
Proteome	50.2
Proteome	77.7
Proteome	59.9
Proteome	47
Proteome	57.6
Proteome	26.9
Proteome	77.2
Proteome	50.4
Proteome	53.1
Proteome	58.6
Proteome	17.5
Proteome	1.9
Proteome	26.3
Proteome	42
Proteome	9.9
Proteome	11.4
Proteome	59.4
Proteome	16.1
Proteome	9.6
Proteome	5.3
Proteome	12
Proteome	53.8
Proteome	9.2
Proteome	19.4
Proteome	35.4
Proteome	47.2
Proteome	53.8
Proteome	7.2
Proteome	27.6
Proteome	25.2
Proteome	78.7
Proteome	39.6
Proteome	6.9
Proteome	9.4
Proteome	1.9
Proteome	73.3
Proteome	59.6
Proteome	6.4
Proteome	52.9
Proteome	81.2
Proteome	71.4
Proteome	66.8
Proteome	89
Proteome	82.1
Proteome	50.4
Proteome	13.7
Proteome	63.6
Proteome	56.6
Proteome	68.9
Proteome	80.7
Proteome	77.8
Proteome	72
Proteome	31.1
Proteome	20.6
Proteome	3.1
Proteome	3
Proteome	47.3
Proteome	10.9
Proteome	1.4
Proteome	36.5
Proteome	43.6
Proteome	15.6
Proteome	25.6
Proteome	56.6
Proteome	11.1
Proteome	42.9
Proteome	9.5
Proteome	56
Proteome	29.3
Proteome	62.6
Proteome	36.7
Proteome	48.3
Proteome	3.8
Proteome	36.6
Proteome	42.6
Proteome	39.6
Proteome	65.2
Proteome	77.2
Proteome	23.8
Proteome	63.5
Proteome	13.9
Proteome	69.2
Proteome	41.9
Proteome	56.4
Proteome	3.5
Proteome	53.8
Proteome	47.9
Proteome	85.3
Proteome	48.3
Proteome	53.7
Proteome	50.8
Proteome	61.7
Proteome	72
Proteome	63.8
Proteome	17.6
Proteome	84.3
Proteome	71.2
Proteome	38.8
Proteome	44.8
Proteome	66.9
Proteome	7.8
Proteome	61.5
Proteome	62.5
Proteome	18.1
Proteome	24.1
Proteome	53.5
Proteome	34.3
Proteome	41.7
Proteome	11.6
Proteome	10.9
Proteome	1.6
Proteome	1.5
Proteome	62.7
Proteome	68.5
Proteome	63.3
Proteome	11.5
Proteome	20.9
Proteome	38.5
Proteome	66.3
Proteome	10.5
Proteome	9.8
Proteome	70.5
Proteome	34
Proteome	3.3
Proteome	5.9
Proteome	65
Proteome	30.9
Proteome	12.2
Proteome	5.5
Proteome	71.7
Proteome	57.7
Proteome	2.9
Proteome	68.1
Proteome	52.9
Proteome	55.9
Proteome	57.3
Proteome	18.3
Proteome	58.6
Proteome	30
Proteome	36
Proteome	45.3
Proteome	44.9
Proteome	58.4
Proteome	44.2
Proteome	57.7
Proteome	7.8
Proteome	8.4
Proteome	30.1
Proteome	31.2
Proteome	13.7
Proteome	30.7
Proteome	59.4
Proteome	13.8
Proteome	23
Proteome	4
Proteome	46.9
Proteome	36.3
Proteome	68.6
Proteome	2.3
Proteome	45.7
Proteome	54.9
Proteome	58.2
Proteome	31.2
Proteome	29.2
Proteome	29.5
Proteome	53.2
Proteome	35.5
Proteome	39.1
Proteome	73.1
Proteome	12.1
Proteome	32.9
Proteome	65.6
Proteome	24.8
Proteome	40.4
Proteome	42.6
Proteome	47.8
Proteome	12.5
Proteome	57.5
Proteome	9.6
Proteome	88.9
Proteome	63.5
Proteome	47.9
Proteome	63.1
Proteome	40.9
Proteome	1.6
Proteome	1.7
Proteome	64
Proteome	66.6
Proteome	50.1
Proteome	10.7
Proteome	69
Proteome	62.8
Proteome	0.6
Proteome	30
Proteome	64.3
Proteome	53.9
Proteome	54
Proteome	29.1
Proteome	30.4
Proteome	65.5
Proteome	55.3
Proteome	11
Proteome	54.7
Proteome	39.8
Proteome	13.2
Proteome	34.5
Proteome	20.8
Proteome	25.8
Proteome	60.8
Proteome	73.4
Proteome	62.9
Proteome	58.7
Proteome	53.9
Proteome	71.4
Proteome	2.7
Proteome	32.2
Proteome	64.6
Proteome	68.5
Proteome	1.5
Proteome	52.7
Proteome	25.6
Proteome	12.6
Proteome	64.3
Proteome	57
Proteome	71.7
Proteome	33.9
Proteome	41.8
Proteome	36.1
Proteome	42.8
Proteome	11
Proteome	37.7
Proteome	23.4
Proteome	37.2
Proteome	39.3
Proteome	56
Proteome	8.9
Proteome	3.1
Proteome	20.3
Proteome	5.6
Proteome	9.7
Proteome	6.9
Proteome	12.2
Proteome	13.1
Proteome	6.4
Proteome	5
Proteome	5.3
Proteome	59.9
Proteome	72.3
Proteome	30.1
Proteome	51.3
Proteome	30.8
Proteome	6
Proteome	19.9
Proteome	1.7
Proteome	5.9
Proteome	8.8
Proteome	77.6
Proteome	42.1
Proteome	10.4
Proteome	40.5
Proteome	45
Proteome	30.7
Proteome	19.2
Proteome	25.6
Proteome	16.8
Proteome	15.7
Proteome	59.2
Proteome	58.7
Proteome	78.7
Proteome	35.4
Proteome	38.7
Proteome	64.3
Proteome	39.8
Proteome	50.9
Proteome	8.5
Proteome	15
Proteome	12
Proteome	10
Proteome	4.7
Proteome	47.2
Proteome	57.5
Proteome	32.6
Proteome	1.5
Proteome	61.2
Proteome	62.7
Proteome	6.9
Proteome	29.9
Proteome	40.3
Proteome	0.4
Proteome	21.3
Proteome	20.9
Proteome	33.8
Proteome	64
Proteome	55.6
Proteome	50.4
Proteome	59.8
Proteome	61.8
Proteome	62.4
Proteome	6.8
Proteome	61.6
Proteome	4.8
Proteome	14.7
Proteome	3.1
Proteome	64.5
Proteome	18.9
Proteome	13.3
Proteome	41
Proteome	46.2
Proteome	61.7
Proteome	49.3
Proteome	63.6
Proteome	15.7
Proteome	8.1
Proteome	30.7
Proteome	58.7
Proteome	44.6
Proteome	45.1
Proteome	37.8
Proteome	4.7
Proteome	21.9
Proteome	3.4
Proteome	54.6
Proteome	16.8
Proteome	33.4
Proteome	41.2
Proteome	20.9
Proteome	0.7
Proteome	35.1
Proteome	20.1
Proteome	66.2
Proteome	55.1
Proteome	2.1
Proteome	16.6
Proteome	32.6
Proteome	8.9
Proteome	40.3
Proteome	0.6
Proteome	62.4
Proteome	12.9
Proteome	35.8
Proteome	31.8
Proteome	23.7
Proteome	18.5
Proteome	63.6
Proteome	38.5
Proteome	37.3
Proteome	47.3
Proteome	55.8
Proteome	63.9
Proteome	45.9
Proteome	13.3
Proteome	26
Proteome	75.8
Proteome	36
Proteome	6.7
Proteome	73.2
Proteome	54.9
Proteome	25
Proteome	10.5
Proteome	62.8
Proteome	27.6
Proteome	22.3
Proteome	73.7
Proteome	55.2
Proteome	14
Proteome	54.3
Proteome	17.2
Proteome	42.9
Proteome	41.3
Proteome	25.5
Proteome	12.9
Proteome	54.1
Proteome	56.2
Proteome	56.1
Proteome	66
Proteome	6.9
Proteome	36.9
Proteome	10
Proteome	39.7
Proteome	32.7
Proteome	8
Proteome	44.4
Proteome	78.6
Proteome	7.5
Proteome	32.8
Proteome	3
Proteome	17.9
Proteome	30.6
Proteome	36.7
Proteome	10.8
Proteome	38.7
Proteome	51
Proteome	40.9
Proteome	73.4
Proteome	30.5
Proteome	6.3
Proteome	38.7
Proteome	36
Proteome	19.8
Proteome	26.5
Proteome	53
Proteome	20.3
Proteome	63.6
Proteome	26.2
Proteome	60.7
Proteome	23.2
Proteome	13.7
Proteome	23.3
Proteome	66.5
Proteome	39
Proteome	5.8
Proteome	9.5
Proteome	47.4
Proteome	49.9
Proteome	44.6
Proteome	69.4
Proteome	36.7
Proteome	13.6
Proteome	15.9
Proteome	25.5
Proteome	19.4
Proteome	20.9
Proteome	38.2
Proteome	34.9
Proteome	80.5
Proteome	79.4
Proteome	1.7
Proteome	40
Proteome	33.8
Proteome	53.5
Proteome	39.8
Proteome	50.9
Proteome	81.6
Proteome	47.8
Proteome	31
Proteome	4.1
Proteome	31.4
Proteome	41
Proteome	58.4
Proteome	19.8
Proteome	24.4
Proteome	38.8
Proteome	37
Proteome	27.2
Proteome	39.6
Proteome	25.1
Proteome	1.3
Proteome	29.9
Proteome	34.4
Proteome	41
Proteome	53.7
Proteome	11.6
Proteome	10.5
Proteome	12.1
Proteome	1.5
Proteome	59.5
Proteome	16.8
Proteome	49.6
Proteome	63.7
Proteome	20.7
Proteome	19.1
Proteome	9.3
Proteome	53.5
Proteome	44.4
Proteome	55.7
Proteome	59.9
Proteome	42
Proteome	41.8
Proteome	36.5
Proteome	26.5
Proteome	76.7
Proteome	36.8
Proteome	51.2
Proteome	59.3
Proteome	15.1
Proteome	45.1
Proteome	4
Proteome	15.2
Proteome	22
Proteome	36.2
Proteome	13.9
Proteome	22.7
Proteome	70.1
Proteome	67.2
Proteome	30.3
Proteome	44.9
Proteome	50.8
Proteome	3.7
Proteome	71
Proteome	64.9
Proteome	27
Proteome	64.9
Proteome	29.6
Proteome	46.3
Proteome	14.8
Proteome	0.4
Proteome	33.4
Proteome	18.5
Proteome	24.7
Proteome	72.8
Proteome	50.8
Proteome	30.6
Proteome	26.8
Proteome	18.6
Proteome	14.5
Proteome	57.2
Proteome	62.4
Proteome	41.5
Proteome	4
Proteome	4.8
Proteome	23.9
Proteome	10.4
Proteome	13.9
Proteome	29.3
Proteome	7
Proteome	46.4
Proteome	40.9
Proteome	66.1
Proteome	2.4
Proteome	30.4
Proteome	1.6
Proteome	66.2
Proteome	10.2
Proteome	1.7
Proteome	1
Proteome	5.8
Proteome	12.7
Proteome	74.1
Proteome	65.8
Proteome	42.3
Proteome	39.1
Proteome	50.5
Proteome	42.4
Proteome	46
Proteome	21.1
Proteome	4.6
Proteome	20.3
Proteome	73.2
Proteome	4.9
Proteome	37.6
Proteome	57.6
Proteome	43.4
Proteome	2.6
Proteome	10.3
Proteome	46.4
Proteome	46.7
Proteome	58.2
Proteome	3.4
Proteome	80
Proteome	15.3
Proteome	46.6
Proteome	58.2
Proteome	9.8
Proteome	48.1
Proteome	12.2
Proteome	22.8
Proteome	77.3
Proteome	32.2
Proteome	3
Proteome	55.4
Proteome	64
Proteome	62.5
Proteome	51.3
Proteome	34.1
Proteome	19.6
Proteome	54.8
Proteome	8.7
Proteome	59.6
Proteome	63.6
Proteome	25.5
Proteome	16.1
Proteome	53.3
Proteome	21.2
Proteome	38.4
Proteome	4
Proteome	11.6
Proteome	25.5
Proteome	52.2
Proteome	8.6
Proteome	50.2
Proteome	35.5
Proteome	6.2
Proteome	11.7
Proteome	4.7
Proteome	9.3
Proteome	8.2
Proteome	23.5
Proteome	20.2
Proteome	17.9
Proteome	23.4
Proteome	3.2
Proteome	4
Proteome	21.2
Proteome	6.4
Proteome	36.6
Proteome	2.7
Proteome	26
Proteome	56.8
Proteome	9.8
Proteome	43.5
Proteome	12
Proteome	16.5
Proteome	36.8
Proteome	78.7
Proteome	54.6
Proteome	27.1
Proteome	21.5
Proteome	26.5
Proteome	31.6
Proteome	60.3
Proteome	89.1
Proteome	48.5
Proteome	49.6
Proteome	35.5
Proteome	25.7
Proteome	79.3
Proteome	44.3
Proteome	58.6
Proteome	70.9
Proteome	57.7
Proteome	41.1
Proteome	17.8
Proteome	42.9
Proteome	37.1
Proteome	61.8
Proteome	38.1
Proteome	20.3
Proteome	41
Proteome	55.7
Proteome	59
Proteome	59.2
Proteome	78.6
Proteome	64.4
Proteome	55.1
Proteome	33
Proteome	10.1
Proteome	49.7
Proteome	9.4
Proteome	12.6
Proteome	61.1
Proteome	19
Proteome	23
Proteome	73.9
Proteome	12.4
Proteome	58.7
Proteome	63.2
Proteome	5.5
Proteome	59.6
Proteome	12.5
Proteome	57.7
Proteome	67.4
Proteome	24.9
Proteome	8.2
Proteome	41.6
Proteome	78.4
Proteome	12.2
Proteome	8.1
Proteome	48.7
Proteome	38
Proteome	43.7
Proteome	28.3
Proteome	65.6
Proteome	56.5
Proteome	12.4
Proteome	15.1
Proteome	66.3
Proteome	68.2
Proteome	31
Proteome	58.7
Proteome	15.8
Proteome	82.7
Proteome	69.1
Proteome	67.6
Proteome	56.4
Proteome	32.2
Proteome	74.2
Proteome	75.5
Proteome	33.3
Proteome	18.9
Proteome	50
Proteome	59.1
Proteome	59.6
Proteome	64.6
Proteome	70.5
Proteome	47.6
Proteome	40.4
Proteome	82.7
Proteome	61.6
Proteome	54.5
Proteome	65.1
Proteome	48.2
Proteome	43
Proteome	61.4
Proteome	26.1
Proteome	73.3
Proteome	56.6
Proteome	34.3
Proteome	45
Proteome	52.9
Proteome	63.6
Proteome	47.6
Proteome	18.2
Proteome	44.6
Proteome	66.1
Proteome	55.6
Proteome	42.4
Proteome	53.7
Proteome	58.1
Proteome	52.5
Proteome	34.7
Proteome	75.3
Proteome	6.8
Proteome	43.2
Proteome	31.1
Proteome	50.6
Proteome	48.6
Proteome	60.2
Proteome	32.7
Proteome	73.1
Proteome	70
Proteome	63
Proteome	49.7
Proteome	59.3
Proteome	39.8
Proteome	39.2
Proteome	58.3
Proteome	52.2
Proteome	33.9
Proteome	56.2
Proteome	38.8
Proteome	56.5
Proteome	23.8
Proteome	67
Proteome	47.2
Proteome	64.5
Proteome	58.5
Proteome	71.3
Proteome	66.5
Proteome	86.1
Proteome	73.1
Proteome	48.7
Proteome	14.1
Proteome	71.9
Proteome	32.3
Proteome	62.5
Proteome	31.5
Proteome	20.7
Proteome	39.6
Proteome	39.5
Proteome	50.6
Proteome	89.4
Proteome	11.2
Proteome	51.2
Proteome	34.7
Proteome	59.6
Proteome	57.5
Proteome	40
Proteome	83.4
Proteome	33.8
Proteome	75.9
Proteome	81.2
Proteome	89.9
Proteome	3.2
Proteome	35.9
Proteome	58.9
Proteome	20.5
Proteome	67.6
Proteome	54
Proteome	14.5
Proteome	54.4
Proteome	64.1
Proteome	68.8
Proteome	76
Proteome	27.5
Proteome	84
Proteome	48.3
Proteome	45
Proteome	28.7
Proteome	20.4
Proteome	20.2
Proteome	34.5
Proteome	18.6
Proteome	5
Proteome	38.3
Proteome	48.4
Proteome	4.6
Proteome	50.8
Proteome	21.2
Proteome	51.9
Proteome	57.2
Proteome	15.1
Proteome	1.5
Proteome	6.1
[truncated: 3,601 more rows]
