# Supplementary material for: A machine learning-based chemoproteomic approach to identify drug targets and binding sites in complex proteomes
Source: Nat Commun. 2020 Aug 21;11:4200. doi: 10.1038/s41467-020-18071-x (PMC7442650; doi:10.1038/s41467-020-18071-x)
Supplement: Supplementary file 21 — Source Data [file 41467_2020_18071_MOESM21_ESM.zip › Source Data/FigS8A.csv]

																					L	R
is_Lip	TRUE																				9.82	6.439
																					10.563	3.6
Row Labels	Average of dist																				10.084	3.668
ATP	9.967551724																				9.74	3.606
STU	11.28436364																				9.75	5.906
Grand Total	10.17747826										T	F			ATP			F	T		2.859	4.847				a
										ATP	9.97	14.17			9.82	6.439		10.9935	8.3495		2.761	9.014
										STU	11.28	13.67			10.563	3.6					2.747	6.973
															10.084	3.668					2.787	9.11
															9.74	3.606					2.662	5.457
															9.75	5.906					2.859	8.837
															2.859	4.847					2.761	5.625
															2.761	9.014					2.747	5.579
															2.747	6.973					2.787	7.187
															2.787	9.11					2.662	10.247
															2.662	5.457					7.811	6.993
															2.859	8.837					7.735	8.226
															2.761	5.625					7.804	6.927
															2.747	5.579					7.833	8.266
															2.787	7.187					7.865	10.747
															2.662	10.247					7.811	3.325
															7.811	6.993					7.735	14.452
															7.735	8.226					7.804	21.844
															7.804	6.927					7.833	21.96
															7.833	8.266					7.865	21.918
															7.865	10.747					10.11	22.382
															7.811	3.325					9.197	21.801
															7.735	14.452					9.066	21.945
															7.804	21.844					9.433	22.185
															7.833	21.96					9.463	22.217
															7.865	21.918					7.811	21.669
															10.11	22.382					7.735	21.831
															9.197	21.801					7.804	19.482
															9.066	21.945					7.833	21.685
															9.433	22.185					7.865	11.097
															9.463	22.217					17.926	10.223
															7.811	21.669					18.074	10.757
															7.735	21.831					18.3	2.744
															7.804	19.482					17.961	11.126
															7.833	21.685					18.054	11.322
															7.865	11.097					3.608	10.948
															17.926	10.223					3.654	11.028
															18.074	10.757					3.533	10.889
															18.3	2.744					3.534	11.101
															17.961	11.126					3.599	8.433
															18.054	11.322					11.838	11.023
															3.608	10.948					11.969	3.444
															3.654	11.028					11.887	3.475
															3.533	10.889					12.012	3.378
															3.534	11.101					12.268	3.553
															3.599	8.433					7.811	3.448
															11.838	11.023					7.735	3.466
															11.969	3.444					7.804	3.49
															11.887	3.475					7.833	3.536
															12.012	3.378					7.865	3.452
															12.268	3.553					11.838	3.43
															7.811	3.448					11.969	3.417
															7.735	3.466					11.887	3.388
															7.804	3.49					12.012	3.047
															7.833	3.536					12.268	3.307
															7.865	3.452					2.67	21.037
															11.838	3.43					2.391	21.353
															11.969	3.417					2.334	21.37
															11.887	3.388					2.473	19.72
															12.012						2.708	5.057
															12.268						2.859	6.226
															2.67						2.761	8.393
															2.391						2.747	2.523
															2.334						2.787	12.095
															2.473						2.662
															2.708						6.675
															2.859						6.541
															2.761						6.849
															2.747						6.698
															2.787						6.738
															2.662						2.674
															6.675						2.735
															6.541						2.684
															6.849						2.831
															6.698						2.887
															6.738						14.887
															2.674						15.017
															2.735						15.22
															2.684						15.105
															2.831						15.348
															2.887						14.887
															14.887						15.017
															15.017						15.22
															15.22						15.105
															15.105						15.348
															15.348						3.522
															14.887						3.486
															15.017						3.85
															15.22						3.594
															15.105						6.119
															15.348						15.098
															3.522						15.207
															3.486						15.196
															3.85						15.221
															3.594						15.232
															6.119						15.098
															15.098						15.207
															15.207						15.196
															15.196						15.221
															15.221						15.232
															15.232						18.92
															15.098						18.495
															15.207						18.955
															15.196						19.033
															15.221						18.745
															15.232						8.018
															18.92						8.143
															18.495						7.879
															18.955						8.033
															19.033						8.211
															18.745						8.018
															8.018						8.143
															8.143						7.879
															7.879						8.033
															8.033						8.211
															8.211						15.098
															8.018						15.207
															8.143						15.196
															7.879						15.221
															8.033						15.232
															8.211						18.92
															15.098						18.495
															15.207						18.955
															15.196						19.033
															15.221						18.745
															15.232						3.494
															18.92						3.645
															18.495						3.607
															18.955						3.69
															19.033						3.687
															18.745						8.012
															3.494						8.338
															3.645						8.214
															3.607						8.103
															3.69						7.983
															3.687						2.747
															8.012						3.043
															8.338						2.604
															8.214						2.608
															8.103						2.766
															7.983						3.533
															2.747						3.553
															3.043						3.533
															2.604						3.534
															2.608						3.599
															2.766						17.926
															3.533						18.074
															3.553						18.3
															3.533						17.961
															3.534						18.054
															3.599						8.012
															17.926						8.338
															18.074						8.214
															18.3						8.103
															17.961						7.983
															18.054						14.887
															8.012						15.017
															8.338						15.22
															8.214						15.105
															8.103						15.348
															7.983						2.859
															14.887						2.761
															15.017						2.747
															15.22						2.787
															15.105						2.662
															15.348						2.859
															2.859						2.761
															2.761						2.747
															2.747						2.787
															2.787						2.662
															2.662						2.859
															2.859						2.761
															2.761						2.747
															2.747						2.787
															2.787						2.662
															2.662						6.675
															2.859						6.541
															2.761						6.849
															2.747						6.698
															2.787						6.738
															2.662						2.896
															6.675						2.888
															6.541						2.896
															6.849						2.888
															6.698						13.592
															6.738						13.503
															2.896						2.855
															2.888						2.815
															2.896						13.36
															2.888						13.114
															13.592						11.614
															13.503						10.106
															2.855						10.946
															2.815						10.861
															13.36						23.306
															13.114						23.162
															11.614						16.086
															10.106						15.986
															10.946						9.442
															10.861						10.773
															23.306						7.027
															23.162						5.589
															16.086						6.363
															15.986						6.318
															9.442						5.192
															10.773						4.996
															7.027						5.983
															5.589						6.208
															6.363						5.182
															6.318						3.579
															5.192						2.705
															4.996						2.903
															5.983						3.153
															6.208						2.77
															5.182						2.45
															3.579						2.598
															2.705						2.966
															2.903						3.279
															3.153						3.261
															2.77						3.022
															2.45						3.132
															2.598						3.378
															2.966						3.256
															3.279						2.906
															3.261						3.635
															3.022						3.399
															3.132						3.232
															3.378						3.106
															3.256						2.424
															2.906						2.317
															3.635						2.284
															3.399						2.258
															3.232						2.351
															3.106						2.682
															2.424						2.362
															2.317						2.81
															2.284						22.125
															2.258						20.364
															2.351						20.446
															2.682						20.613
															2.362						20.224
															2.81						20.524
															22.125						20.072
															20.364						20.476
															20.446						21.711
															20.613						8.279
															20.224						8.484
															20.524						8.378
															20.072						8.1
															20.476						8.608
															21.711						8.134
															8.279						8.468
															8.484						8.252
															8.378						8.595
															8.1						13.76
															8.608						13.453
															8.134						13.265
															8.468						13.406
															8.252						13.654
															8.595						13.389
															13.76						13.277
															13.453						13.418
															13.265						14.003
															13.406						25.84
															13.654						24.842
															13.389						24.987
															13.277						24.682
															13.418						24.663
															14.003						24.687
															25.84						24.666
															24.842						24.517
															24.987						24.851
															24.682						11.589
															24.663						11.868
															24.687						11.386
															24.666						11.195
															24.517						11.564
															24.851						11.065
															11.589						11.289
															11.868						10.97
															11.386						11.595
															11.195						10.997
															11.564						10.839
															11.065						10.942
															11.289						11.365
															10.97						11.224
															11.595						10.881
															10.997						11.364
															10.839						12.158
															10.942						11.852
															11.365						15.579
															11.224						15.81
															10.881						15.487
															11.364						15.561
															12.158						15.12
															11.852						14.641
															15.579						14.22
															15.81						14.09
															15.487						14.129
															15.561						14.088
															15.12						14.231
															14.641						14.019
															14.22						14.132
															14.09						14.296
															14.129						14.131
															14.088						13.915
															14.231						10.283
															14.019						13.905
															14.132						2.584
															14.296						2.68
															14.131						2.689
															13.915						2.448
															10.283						2.626
															13.905						2.09
															2.584						1.794
															2.68						2.219
															2.689						1.998
															2.448						1.934
															2.626						1.855
															2.09						1.944
															1.794						1.976
															2.219						1.889
															1.998						1.912
															1.934						1.823
															1.855						2.594
															1.944						1.763
															1.976						3.681
															1.889						2.77
															1.912						3.681
															1.823						8.946
															2.594						15.048
															1.763						10.51
															3.681						17.325
															2.77						2.943
															3.681						3.331
															8.946						2.639
															15.048						6.569
															10.51						5.514
															17.325						3.081
															2.943						2.91
															3.331						2.91
															2.639						2.764
															6.569						8.345
															5.514						14.267
															3.081						8.085
															2.91						8.085
															2.91						13.629
															2.764						2.718
															8.345						20.175
															14.267						4.875
															8.085						10.538
															8.085						6.961
															13.629						13.808
															2.718						3.179
															20.175						16.117
															4.875						12.626
															10.538						13.259
															6.961						28.853
															13.808						20.127
															3.179						11.68
															16.117						13.779
															12.626						24.954
															13.259						36.629
															28.853						5.92
															20.127						20.127
															11.68						6.838
															13.779						16.633
															24.954						16.633
															36.629						20.251
															5.92						2.827
															20.127						4.895
															6.838						18.197
															16.633						13.766
															16.633						28.853
															20.251						17.913
															2.827						37.891
															4.895						32.429
															18.197						11.68
															13.766						28.853
															28.853						4.895
															17.913						2.905
															37.891						10.713
															32.429						12.513
															11.68						24.345
															28.853						10.713
															4.895						6.54
															2.905						22.718
															10.713						51.652
															12.513						21.484
															24.345						21.484
															10.713						76.78
															6.54						34.597
															22.718						51.652
															51.652						78.98
															21.484						49.887
															21.484						32.996
															76.78						20.668
															34.597						20.781
															51.652						42.418
															78.98						21.221
															49.887						68.539
															32.996						68.539
															20.668						58.674
															20.781						24.582
															42.418						24.582
															21.221						32.615
															68.539						42.094
															68.539						83.489
															58.674						15.493
															24.582						61.741
															24.582						15.556
															32.615						15.556
															42.094						38.043
															83.489						20.781
															15.493						41.088
															61.741						82.261
															15.556						37.31
															15.556						62.8
															38.043						46.868
															20.781						25.96
															41.088						79.688
															82.261						22.718
															37.31						12.553
															62.8						12.553
															46.868						42.418
															25.96						68.84
															79.688						48.99
															22.718						79.688
															12.553						29.524
															12.553						43.375
															42.418						24.68
															68.84						30.008
															48.99						5.734
															79.688						69.78
															29.524						43.949
															43.375						87.963
															24.68						61.864
															30.008						11.532
															5.734						11.532
															69.78						32.05
															43.949						15.493
															87.963						39.527
															61.864						21.276
															11.532						51.652
															11.532						46.42
															32.05						48.449
															15.493						30.814
															39.527						30.814
															21.276						21.484
															51.652						79.688
															46.42						23.493
															48.449						35.604
															30.814						52.742
															30.814						21.484
															21.484						21.622
															79.688						21.484
															23.493						18.147
															35.604						21.484
															52.742						21.622
															21.484						35.604
															21.622						86.036
															21.484						35.719
															18.147						35.719
															21.484						62.048
															21.622						43.366
															35.604						67.959
															86.036						38.043
															35.719						6.514
															35.719						68.84
															62.048						44.343
															43.366						21.802
															67.959						50.495
															38.043						77.139
															6.514						31.056
															68.84						81.292
															44.343						39.527
															21.802						44.422
															50.495						41.587
															77.139						41.587
															31.056						36.702
															81.292						79.688
															39.527						43.35
															44.422						52.625
															41.587						57.224
															41.587						57.224
															36.702						44.392
															79.688						57.258
															43.35						32.05
															52.625						2.368
															57.224						40.111
															57.224						79.688
															44.392						46.42
															57.258						71.178
															32.05						31.353
															2.368						54.255
															40.111						32.996
															79.688						39.527
															46.42						26.793
															71.178						52.236
															31.353						24.582
															54.255						15.493
															32.996						34.762
															39.527						58.408
															26.793						16.436
															52.236						43.467
															24.582						7.249
															15.493						46.236
															34.762						12.472
															58.408						18.186
															16.436						18.186
															43.467						18.076
															7.249						13.73
															46.236						8.614
															12.472						4.398
															18.186						19.775
															18.186						19.775
															18.076						3.772
															13.73						11.928
															8.614						11.928
															4.398						8.614
															19.775						11.393
															19.775						11.393
															3.772						14.535
															11.928						12.889
															11.928						8.969
															8.614						6.891
															11.393						4.99
															11.393						3.041
															14.535						2.825
															12.889						2.825
															8.969						10.395
															6.891						8.614
															4.99						8.614
															3.041						20.311
															2.825						20.311
															2.825						20.311
															10.395						10.988
															8.614						4.398
															8.614						24.582
															20.311						20.368
															20.311						20.368
															20.311						20.311
															10.988						5.011
															4.398						3.55
															24.582						10.073
															20.368						2.825
															20.368						24.188
															20.311						4.398
															5.011						11.752
															3.55						4.398
															10.073						2.713
															2.825						18.909
															24.188						18.909
															4.398						7.157
															11.752						5.011
															4.398						2.631
															2.713						2.631
															18.909						3.058
															18.909						3.058
															7.157						3.058
															5.011						3.058
															2.631						3.008
															2.631						6.368
															3.058						20.068
															3.058						6.368
															3.058						3.058
															3.058						3.058
															3.008						6.368
															6.368						11.393
															20.068						11.393
															6.368						2.713
															3.058						3.291
															3.058						7.741
															6.368						7.741
															11.393						7.741
															11.393						6.987
															2.713						6.987
															3.291						6.987
															7.741						4.398
															7.741						4.398
															7.741						4.398
															6.987						4.398
															6.987						20.311
															6.987						10.073
															4.398						4.398
															4.398						5.011
															4.398						8.877
															4.398						2.825
															20.311						3.55
															10.073						5.011
															4.398						5.011
															5.011						6.368
															8.877						10.395
															2.825						22.293
															3.55						22.293
															5.011						10.395
															5.011						3.55
															6.368						6.368
															10.395						12.383
															22.293						10.395
															22.293						3.55
															10.395						3.058
															3.55						3.058
															6.368						6.368
															12.383						6.368
															10.395						12.383
															3.55						3.55
															3.058						3.55
															3.058						3.55
															6.368						3.395
															6.368						8.614
															12.383						3.395
															3.55						8.614
															3.55						2.825
															3.55						6.987
															3.395						4.398
															8.614						3.245
															3.395						6.232
															8.614						6.232
															2.825						8.614
															6.987						5.373
															4.398						5.373
															3.245						6.368
															6.232						6.368
															6.232						3.058
															8.614						3.058
															5.373						6.368
															5.373						6.368
															6.368						6.409
															6.368						14.02
															3.058						12.383
															3.058						2.825
															6.368						12.383
															6.368						12.383
															6.409						2.631
															14.02						8.614
															12.383						12.91
															2.825						6.368
															12.383						6.368
															12.383						6.368
															2.631						2.631
															8.614						6.368
															12.91						6.368
															6.368						3.058
															6.368						3.058
															6.368						3.55
															2.631						2.564
															6.368						6.368
															6.368						6.368
															3.058						3.058
															3.058						3.058
															3.55						5.373
															2.564						5.373
															6.368						16.803
															6.368						8.614
															3.058						15.916
															3.058						15.916
															5.373						3.55
															5.373						6.095
															16.803						3.55
															8.614						3.55
															15.916						10.703
															15.916						10.703
															3.55						5.011
															6.095						3.291
															3.55						3.291
															3.55						3.291
															10.703						3.291
															10.703						3.291
															5.011						3.291
															3.291						3.291
															3.291						3.291
															3.291						3.291
															3.291						3.291
															3.291						2.631
															3.291						2.631
															3.291						2.631
															3.291						2.631
															3.291						2.631
															3.291						5.011
															2.631						10.222
															2.631						8.877
															2.631						10.939
															2.631						10.939
															2.631						13.443
															5.011						10.557
															10.222						15.556
															8.877						14.037
															10.939						29.084
															10.939						11.332
															13.443						2.722
															10.557						3.286
															15.556						11.143
															14.037						11.143
															29.084						8.14
															11.332						8.14
															2.722						12.596
															3.286						2.423
															11.143						2.423
															11.143						11.384
															8.14						10.569
															8.14						17.236
															12.596						13.945
															2.423						16.267
															2.423						8.033
															11.384						13.945
															10.569						8.033
															17.236						8.033
															13.945						8.14
															16.267						8.14
															8.033						2.903
															13.945						8.033
															8.033						8.033
															8.033						16.128
															8.14						14.824
															8.14						14.824
															2.903						2.903
															8.033						14.824
															8.033						11.143
															16.128						17.236
															14.824						2.944
															14.824						11.232
															2.903						15.087
															14.824						15.087
															11.143						7.492
															17.236						7.492
															2.944						3.29
															11.232						3.29
															15.087						3.29
															15.087						3.29
															7.492						8.14
															7.492						4.513
															3.29						2.948
															3.29						2.948
															3.29						8.14
															3.29						3.861
															8.14						11.143
															4.513						11.143
															2.948						15.621
															2.948						11.143
															8.14						2.903
															3.861						2.423
															11.143						5.555
															11.143						4.937
															15.621						8.14
															11.143						8.14
															2.903						11.143
															2.423						11.143
															5.555						5.061
															4.937						5.061
															8.14						14.824
															8.14						5.555
															11.143						10.551
															11.143						10.551
															5.061						2.948
															5.061						3.505
															14.824						3.505
															5.555						2.948
															10.551						2.948
															10.551						2.903
															2.948						3.286
															3.505						4.937
															3.505						5.555
															2.948						5.555
															2.948						7.786
															2.903						5.555
															3.286						5.555
															4.937						3.71
															5.555						8.14
															5.555						5.061
															7.786						2.423
															5.555						2.423
															5.555						2.423
															3.71						2.423
															8.14						13.945
															5.061						14.136
															2.423						14.136
															2.423						13.945
															2.423						8.033
															2.423						11.143
															13.945						11.143
															14.136						8.14
															14.136						8.14
															13.945						8.783
															8.033						13.177
															11.143						11.143
															11.143						4.937
															8.14						8.789
															8.14						8.789
															8.783						8.211
															13.177						8.211
															11.143						3.505
															4.937						5.555
															8.789						8.069
															8.789						8.069
															8.211						3.286
															8.211						11.384
															3.505						13.945
															5.555						13.945
															8.069						8.033
															8.069						5.555
															3.286						8.14
															11.384						8.604
															13.945						8.604
															13.945						15.708
															8.033						13.176
															5.555						15.708
															8.14						14.956
															8.604						12.646
															8.604						2.835
															15.708						5.704
															13.176						3.377
															15.708						2.827
															14.956						18.771
															12.646						15.228
															2.835						16.137
															5.704						19.133
															3.377						3.551
															2.827						17.346
															18.771						3.406
															15.228						17.043
															16.137						6.47
															19.133						17.93
															3.551						6.546
															17.346						17.861
															3.406						12.714
															17.043						12.636
															6.47						12.636
															17.93						12.224
															6.546						5.927
															17.861						6.091
															12.714						6.055
															12.636						5.922
															12.636						5.927
															12.224						6.091
															5.927						6.055
															6.091						5.922
															6.055						5.927
															5.922						6.091
															5.927						6.055
															6.091						5.922
															6.055						2.696
															5.922						2.479
															5.927						2.704
															6.091						2.564
															6.055						2.696
															5.922						28.423
															2.696						2.704
															2.479						28.311
															2.704						3.551
															2.564						3.478
															2.696						3.406
															28.423						3.355
															2.704						6.904
															28.311						5.136
															3.551						6.691
															3.478						5.299
															3.406						14.808
															3.355						13.532
															6.904						14.925
															5.136						13.125
															6.691						14.808
															5.299						13.532
															14.808						14.925
															13.532						13.125
															14.925						2.848
															13.125						3.084
															14.808						3.041
															13.532						2.916
															14.925						3.551
															13.125						17.994
															2.848						3.406
															3.084						18.256
															3.041						3.551
															2.916						17.994
															3.551						3.406
															17.994						18.256
															3.406						3.551
															18.256						17.994
															3.551						3.406
															17.994						18.256
															3.406						16.303
															18.256						14.427
															3.551						16.017
															17.994						14.326
															3.406						15.714
															18.256						15.248
															16.303						15.729
															14.427						15.234
															16.017						2.738
															14.326						2.682
															15.714						2.782
															15.248						2.686
															15.729						2.738
															15.234						2.682
															2.738						2.782
															2.682						2.686
															2.782						2.539
															2.686						2.773
															2.738						2.782
															2.682						2.66
															2.782						14.273
															2.686						13.917
															2.539						14.191
															2.773						13.307
															2.782						18.933
															2.66						15.664
															14.273						18.894
															13.917						15.651
															14.191						3.164
															13.307						26.874
															18.933						3.226
															15.664						40.835
															18.894						9.253
															15.651						26.874
															3.164						9.341
															26.874						40.835
															3.226						4.075
															40.835						15.192
															9.253						3.859
															26.874						27.504
															9.341						6.088
															40.835						21.792
															4.075						6.426
															15.192						32.189
															3.859						14.348
															27.504						15.17
															6.088						14.567
															21.792						14.842
															6.426						14.348
															32.189						15.17
															14.348						14.567
															15.17						14.842
															14.567						19.656
															14.842						21.43
															14.348						19.729
															15.17						20.958
															14.567						5.927
															14.842						6.091
															19.656						6.055
															21.43						5.922
															19.729						5.927
															20.958						6.091
															5.927						6.055
															6.091						5.922
															6.055						8.972
															5.922						9.159
															5.927						9.175
															6.091						9.141
															6.055						3.551
															5.922						3.478
															8.972						3.406
															9.159						3.355
															9.175						2.738
															9.141						2.682
															3.551						2.733
															3.478						2.686
															3.406						19.856
															3.355						25.248
															2.738						19.995
															2.682						25.876
															2.733						19.856
															2.686						25.248
															19.856						19.995
															25.248						25.876
															19.995						2.97
															25.876						4.082
															19.856						3.593
															25.248						3.693
															19.995						6.47
															25.876						17.93
															2.97						6.546
															4.082						17.861
															3.593						5.557
															3.693						17.93
															6.47						4.642
															17.93						17.861
															6.546						6.904
															17.861						5.136
															5.557						6.691
															17.93						5.299
															4.642						2.848
															17.861						3.084
															6.904						3.041
															5.136						2.916
															6.691						8.972
															5.299						9.159
															2.848						9.175
															3.084						9.141
															3.041						8.972
															2.916						9.159
															8.972						9.175
															9.159						9.141
															9.175						13.16
															9.141						21.792
															8.972						12.887
															9.159						32.189
															9.175						13.16
															9.141						21.792
															13.16						12.887
															21.792						32.189
															12.887						5.971
															32.189						3.007
															13.16						5.902
															21.792						2.877
															12.887						16.303
															32.189						15.284
															5.971						16.017
															3.007						15.16
															5.902						8.313
															2.877						19.31
															16.303						8.111
															15.284						19.372
															16.017						4.834
															15.16						5.439
															8.313						4.529
															19.31						5.393
															8.111						2.539
															19.372						2.682
															4.834						2.782
															5.439						2.686
															4.529						2.539
															5.393						2.682
															2.539						2.782
															2.682						2.686
															2.782						14.348
															2.686						15.17
															2.539						14.567
															2.682						14.842
															2.782						5.927
															2.686						6.091
															14.348						6.055
															15.17						5.922
															14.567						5.927
															14.842						6.091
															5.927						6.055
															6.091						5.922
															6.055						4.611
															5.922						23.04
															5.927						4.642
															6.091						35.97
															6.055						4.611
															5.922						2.728
															4.611						4.589
															23.04						2.748
															4.642						2.848
															35.97						3.084
															4.611						3.041
															2.728						2.916
															4.589						2.848
															2.748						3.084
															2.848						3.041
															3.084						2.916
															3.041						4.611
															2.916						28.423
															2.848						4.589
															3.084						28.311
															3.041						16.303
															2.916						15.284
															4.611						16.017
															28.423						15.16
															4.589						15.549
															28.311						16.6
															16.303						15.721
															15.284						16.074
															16.017						6.904
															15.16						5.136
															15.549						6.691
															16.6						5.299
															15.721						6.904
															16.074						5.136
															6.904						6.691
															5.136						5.299
															6.691						6.904
															5.299						5.136
															6.904						6.691
															5.136						5.299
															6.691						19.656
															5.299						20.798
															6.904						19.729
															5.136						20.314
															6.691						4.611
															5.299						2.728
															19.656						4.589
															20.798						2.748
															19.729						4.611
															20.314						8.34
															4.611						4.642
															2.728						8.199
															4.589						8.346
															2.748						20.173
															4.611						6.517
															8.34						20.085
															4.642						8.346
															8.199						17.93
															8.346						4.642
															20.173						17.861
															6.517						10.236
															20.085						10.333
															8.346						10.475
															17.93						10.372
															4.642						6.47
															17.861						21.131
															10.236						6.546
															10.333						20.745
															10.475						9.585
															10.372						11.142
															6.47						11.22
															21.131						10.982
															6.546						10.236
															20.745						10.333
															9.585						10.475
															11.142						10.372
															11.22						6.47
															10.982						21.131
															10.236						6.546
															10.333						20.745
															10.475						6.47
															10.372						21.131
															6.47						6.546
															21.131						20.745
															6.546						11.898
															20.745						11.175
															6.47						11.742
															21.131						11.314
															6.546						5.971
															20.745						14.576
															11.898						5.902
															11.175						28.403
															11.742						3.551
															11.314						3.478
															5.971						3.406
															14.576						3.355
															5.902						8.313
															28.403						8.573
															3.551						8.111
															3.478						9.011
															3.406						9.679
															3.355						10.456
															8.313						9.807
															8.573						10.335
															8.111						4.611
															9.011						2.728
															9.679						4.589
															10.456						2.748
															9.807						4.611
															10.335						18.869
															4.611						4.589
															2.728						18.342
															4.589						4.611
															2.748						2.728
															4.611						4.589
															18.869						2.748
															4.589						11.898
															18.342						11.175
															4.611						11.742
															2.728						11.314
															4.589						5.557
															2.748						5.439
															11.898						5.542
															11.175						5.81
															11.742						16.303
															11.314						15.284
															5.557						16.017
															5.439						15.16
															5.542						11.898
															5.81						21.792
															16.303						11.742
															15.284						32.189
															16.017						4.611
															15.16						2.728
															11.898						4.589
															21.792						2.748
															11.742						5.971
															32.189						3.007
															4.611						5.902
															2.728						2.877
															4.589						5.414
															2.748						5.18
															5.971						5.227
															3.007						5.591
															5.902						2.848
															2.877						3.084
															5.414						3.041
															5.18						2.916
															5.227						6.088
															5.591						28.423
															2.848						6.426
															3.084						28.311
															3.041						8.972
															2.916						30.144
															6.088						9.175
															28.423						42.604
															6.426						8.972
															28.311						9.159
															8.972						9.175
															30.144						9.141
															9.175						8.551
															42.604						21.792
															8.972						8.911
															9.159						32.189
															9.175						4.611
															9.141						2.728
															8.551						4.589
															21.792						2.748
															8.911						6.47
															32.189						28.423
															4.611						6.612
															2.728						28.311
															4.589						8.972
															2.748						30.144
															6.47						9.175
															28.423						42.604
															6.612						2.696
															28.311						2.479
															8.972						2.704
															30.144						2.564
															9.175						2.696
															42.604						25.777
															2.696						2.704
															2.479						23.234
															2.704						11.136
															2.564						11.442
															2.696						11.421
															25.777						11.377
															2.704						11.207
															23.234						10.252
															11.136						11.154
															11.442						9.825
															11.421						9.253
															11.377						9.509
															11.207						9.341
															10.252						9.689
															11.154						11.207
															9.825						10.252
															9.253						11.154
															9.509						9.825
															9.341						9.253
															9.689						9.509
															11.207						9.341
															10.252						9.689
															11.154						3.551
															9.825						3.478
															9.253						3.406
															9.509						3.355
															9.341						3.551
															9.689						3.478
															3.551						3.406
															3.478						3.355
															3.406						16.303
															3.355						15.284
															3.551						16.017
															3.478						15.16
															3.406						16.303
															3.355						15.284
															16.303						16.017
															15.284						15.16
															16.017						9.253
															15.16						21.25
															16.303						9.341
															15.284						20.887
															16.017						9.253
															15.16						21.25
															9.253						9.341
															21.25						20.887
															9.341						23.389
															20.887						25.248
															9.253						23.548
															21.25						28.252
															9.341						11.898
															20.887						11.175
															23.389						11.742
															25.248						11.314
															23.548						15.549
															28.252						16.6
															11.898						15.721
															11.175						16.074
															11.742						15.549
															11.314						16.6
															15.549						15.721
															16.6						16.074
															15.721						9.585
															16.074						10.538
															15.549						10.516
															16.6						10.307
															15.721						9.585
															16.074						10.538
															9.585						10.516
															10.538						10.307
															10.516						6.904
															10.307						5.136
															9.585						6.691
															10.538						5.299
															10.516						6.904
															10.307						5.136
															6.904						6.691
															5.136						5.299
															6.691						6.904
															5.299						5.136
															6.904						6.691
															5.136						5.299
															6.691						6.904
															5.299						5.136
															6.904						6.691
															5.136						5.299
															6.691						8.972
															5.299						17.806
															6.904						9.175
															5.136						17.795
															6.691						11.898
															5.299						11.175
															8.972						11.742
															17.806						11.314
															9.175						8.972
															17.795						9.159
															11.898						9.175
															11.175						9.141
															11.742						8.972
															11.314						17.806
															8.972						9.175
															9.159						17.795
															9.175						9.031
															9.141						9.161
															8.972						9.276
															17.806						9.048
															9.175						19.07
															17.795						15.507
															9.031						21.641
															9.161						6.071
															9.276						11.93
															9.048						6.162
															19.07						6.162
															15.507						15.795
															21.641						8.722
															6.071						13.489
															11.93						3.41
															6.162						15.507
															6.162						15.507
															15.795						15.507
															8.722						5.791
															13.489						4.952
															3.41						28.224
															15.507						28.224
															15.507						13.554
															15.507						10.993
															5.791						10.993
															4.952						6.162
															28.224						6.162
															28.224						3.595
															13.554						3.41
															10.993						9.806
															10.993						5.636
															6.162						2.808
															6.162						2.808
															3.595						2.808
															3.41						2.808
															9.806						2.808
															5.636						16.562
															2.808						11.858
															2.808						13.613
															2.808						10.927
															2.808						10.927
															2.808						10.927
															16.562						10.927
															11.858						6.509
															13.613						6.509
															10.927						16.659
															10.927						13.554
															10.927						12.59
															10.927						6.071
															6.509						12.854
															6.509						12.854
															16.659						3.595
															13.554						5.636
															12.59						8.76
															6.071						16.893
															12.854						6.071
															12.854						8.76
															3.595						8.76
															5.636						16.893
															8.76						8.722
															16.893						3.41
															6.071						6.071
															8.76						24.908
															8.76						19.006
															16.893						6.071
															8.722						6.071
															3.41						5.446
															6.071						5.446
															24.908						12.59
															19.006						3.388
															6.071						6.071
															6.071						17.629
															5.446						10.927
															5.446						6.071
															12.59						12.402
															3.388						10.993
															6.071						10.993
															17.629						6.162
															10.927						11.858
															6.071						6.509
															12.402						3.323
															10.993						3.323
															10.993						11.615
															6.162						9.496
															11.858						11.615
															6.509						9.496
															3.323						3.41
															3.323						9.127
															11.615						3.323
															9.496						3.323
															11.615						3.323
															9.496						3.595
															3.41						3.595
															9.127						3.595
															3.323						17.544
															3.323						8.722
															3.323						8.722
															3.595						8.722
															3.595						6.071
															3.595						6.071
															17.544						9.65
															8.722						9.65
															8.722						9.496
															8.722						19.727
															6.071						11.699
															6.071						16.39
															9.65						8.722
															9.65						16.893
															9.496						8.722
															19.727						9.127
															11.699						13.175
															16.39						30.288
															8.722						30.288
															16.893						36.966
															8.722						13.459
															9.127						13.459
															13.175						13.459
															30.288						13.459
															30.288						11.638
															36.966						5.243
															13.459						3.192
															13.459						3.192
															13.459						5.243
															13.459						5.243
															11.638						3.192
															5.243						3.192
															3.192						3.192
															3.192						3.192
															5.243						6.575
															5.243						10.726
															3.192						7.583
															3.192						5.187
															3.192						5.187
															3.192						5.187
															6.575						6.887
															10.726						5.187
															7.583						5.187
															5.187						5.187
															5.187						28.567
															5.187						3.081
															6.887						4.015
															5.187						14.381
															5.187						5.187
															5.187						5.187
															28.567						5.187
															3.081						4.015
															4.015						13.175
															14.381						33.616
															5.187						3.192
															5.187						36.966
															5.187						29.73
															4.015						11.662
															13.175						18.634
															33.616						6.439
															3.192						6.439
															36.966						11.662
															29.73						18.634
															11.662						10.578
															18.634						10.578
															6.439						3.081
															6.439						34.674
															11.662						34.674
															18.634						34.674
															10.578						30.288
															10.578						2.769
															3.081						3.192
															34.674						4.841
															34.674						14.381
															34.674						14.381
															30.288						21.934
															2.769						21.934
															3.192						21.934
															4.841						21.934
															14.381						3.192
															14.381						6.439
															21.934						4.181
															21.934						4.477
															21.934						2.766
															21.934						31.476
															3.192						6.439
															6.439						6.439
															4.181						6.439
															4.477						7.66
															2.766						4.841
															31.476						4.841
															6.439						4.841
															6.439						4.841
															6.439						7.66
															7.66						4.841
															4.841						4.841
															4.841						4.841
															4.841						4.477
															4.841						23.715
															7.66						2.925
															4.841						3.192
															4.841						7.878
															4.841						4.477
															4.477						2.766
															23.715						33.616
															2.925						3.081
															3.192						35.938
															7.878						33.327
															4.477						33.327
															2.766						33.327
															33.616						6.533
															3.081						6.533
															35.938						3.516
															33.327						8.927
															33.327						23.715
															33.327						3.388
															6.533						5.187
															6.533						4.299
															3.516						4.299
															8.927						4.299
															23.715						4.299
															3.388						3.455
															5.187						5.111
															4.299						5.111
															4.299						5.111
															4.299						33.327
															4.299						33.327
															3.455						30.288
															5.111						27.335
															5.111						27.335
															5.111						18.634
															33.327						4.181
															33.327						4.181
															30.288						3.646
															27.335						12.79
															27.335						12.79
															18.634						24.866
															4.181						24.866
															4.181						3.842
															3.646						3.842
															12.79						3.842
															12.79						14.381
															24.866						11.662
															24.866						27.134
															3.842						4.841
															3.842						4.477
															3.842						35.938
															14.381						33.327
															11.662						33.327
															27.134						33.327
															4.841						33.327
															4.477						3.516
															35.938						4.299
															33.327						2.766
															33.327						2.766
															33.327						2.766
															33.327						2.766
															3.516						3.646
															4.299						12.79
															2.766						12.79
															2.766						16.914
															2.766						31.808
															2.766						31.808
															3.646						31.808
															12.79						31.808
															12.79						31.808
															16.914						31.808
															31.808						31.808
															31.808						31.808
															31.808						3.192
															31.808						18.634
															31.808						12.79
															31.808						12.79
															31.808						27.335
															31.808						7.678
															3.192						2.427
															18.634						2.427
															12.79						13.175
															12.79						12.538
															27.335						27.335
															7.678						27.335
															2.427						3.192
															2.427						41.236
															13.175						41.236
															12.538						6.887
															27.335						12.253
															27.335						30.288
															3.192						30.288
															41.236						6.887
															41.236						12.253
															6.887						3.192
															12.253						2.427
															30.288						7.917
															30.288						3.388
															6.887						3.388
															12.253						33.327
															3.192						32.22
															2.427						28.567
															7.917						4.015
															3.388						32.22
															3.388						4.015
															33.327						23.715
															32.22						5.187
															28.567						36.966
															4.015						3.192
															32.22						16.202
															4.015						16.202
															23.715						15.137
															5.187						7.168
															36.966						6.439
															3.192						7.168
															16.202						6.439
															16.202						6.439
															15.137						5.961
															7.168						3.081
															6.439						21.437
															7.168						31.808
															6.439						31.808
															6.439						31.808
															5.961						31.808
															3.081						31.808
															21.437						31.808
															31.808						18.634
															31.808						2.427
															31.808						6.439
															31.808						6.439
															31.808						14.381
															31.808						14.381
															18.634						29.73
															2.427						3.192
															6.439						3.363
															6.439						4.299
															14.381						4.299
															14.381						2.925
															29.73						3.646
															3.192						16.353
															3.363						15.693
															4.299						14.205
															4.299						12.103
															2.925						9.964
															3.646						9.192
															16.353						4.015
															15.693						2.769
															14.205						33.616
															12.103						16.91
															9.964						4.015
															9.192						30.288
															4.015						3.388
															2.769						33.327
															33.616						33.327
															16.91						5.187
															4.015						30.288
															30.288						3.192
															3.388						3.842
															33.327						13.175
															33.327						33.616
															5.187						16.914
															30.288						13.088
															3.192						3.192
															3.842						31.476
															13.175						31.476
															33.616						7.617
															16.914						36.966
															13.088						4.477
															3.192						16.914
															31.476						12.362
															31.476						13.525
															7.617						12.341
															36.966						17.378
															4.477						21.5
															16.914						17.674
															12.362						12.362
															13.525						13.525
															12.341						12.341
															17.378						2.583
															21.5						2.518
															17.674						2.508
															12.362						3.6
															13.525						3.559
															12.341						3.606
															2.583						22.926
															2.518						22.734
															2.508						22.859
															3.6						3.6
															3.559						3.559
															3.606						3.606
															22.926						5.313
															22.734						4.714
															22.859						5.031
															3.6						3.493
															3.559						4.616
															3.606						3.582
															5.313						12.831
															4.714						13.102
															5.031						12.977
															3.493						12.362
															4.616						13.525
															3.582						12.341
															12.831						18.848
															13.102						18.798
															12.977						18.858
															12.362						18.848
															13.525						18.798
															12.341						18.858
															18.848						4.798
															18.798						7.057
															18.858						4.846
															18.848						3.493
															18.798						4.616
															18.858						3.582
															4.798						2.838
															7.057						2.786
															4.846						2.769
															3.493						5.313
															4.616						4.714
															3.582						5.031
															2.838						12.831
															2.786						13.102
															2.769						12.977
															5.313						22.926
															4.714						20.914
															5.031						22.859
															12.831						3.226
															13.102						2.615
															12.977						15.971
															22.926						13.303
															20.914						16.862
															22.859						21.408
															3.226						26.165
															2.615						10.92
															15.971						49.577
															13.303						19.707
															16.862						23.742
															21.408						19.561
															26.165						11.844
															10.92						22.146
															49.577						8.223
															19.707						6.892
															23.742						3.265
															19.561						25.094
															11.844						3.114
															22.146						7.549
															8.223						3.492
															6.892						11.129
															3.265						3.114
															25.094						18.568
															3.114						14.971
															7.549						18.15
															3.492						20.847
															11.129						8.816
															3.114						8.816
															18.568						12.08
															14.971						3.114
															18.15						2.605
															20.847						9.78
															8.816						2.539
															8.816						3.265
															12.08						2.539
															3.114						20.526
															2.605						20.526
															9.78						18.15
															2.539						18.15
															3.265						16.192
															2.539						8.816
															20.526						10.486
															20.526						10.486
															18.15						20.847
															18.15						10.077
															16.192						10.077
															8.816						2.544
															10.486						11.881
															10.486						13.837
															20.847						20.847
															10.077						3.492
															10.077						20.847
															2.544						7.549
															11.881						20.847
															13.837						22.994
															20.847						28.609
															3.492						20.847
															20.847						2.539
															7.549						13.837
															20.847						13.837
															22.994						34.155
															28.609						4.014
															20.847						4.014
															2.539						16.955
															13.837						16.192
															13.837						15.573
															34.155						15.573
															4.014						3.7
															4.014						13.837
															16.955						3.114
															16.192						3.114
															15.573						26.215
															15.573						26.215
															3.7						3.505
															13.837						3.492
															3.114						16.192
															3.114						22.314
															26.215						15.573
															26.215						15.573
															3.505						15.844
															3.492						18.15
															16.192						4.014
															22.314						3.941
															15.573						3.492
															15.573						3.492
															15.844						3.277
															18.15						3.505
															4.014						10.077
															3.941						3.265
															3.492						25.295
															3.492						25.295
															3.277						3.234
															3.505						3.234
															10.077						3.234
															3.265						3.234
															25.295						3.234
															25.295						3.114
															3.234						7.549
															3.234						15.844
															3.234						15.486
															3.234						10.737
															3.234						26.034
															3.114						26.034
															7.549						13.805
															15.844						6.364
															15.486						6.364
															10.737						3.492
															26.034						3.492
															26.034						27.607
															13.805						2.539
															6.364						21.771
															6.364						21.771
															3.492						19.649
															3.492						18.15
															27.607						18.15
															2.539						3.505
															21.771						15.486
															21.771						12.08
															19.649						15.917
															18.15						8.47
															18.15						8.458
															3.505						9.121
															15.486						5.22
															12.08						5.218
															15.917						18.121
															8.47						4.018
															8.458						4.211
															9.121						11.545
															5.22						7.448
															5.218						7.384
															18.121						8.287
															4.018						3.006
															4.211						3.215
															11.545						14.051
															7.448						15.373
															7.384						15.394
															8.287						27.532
															3.006						16.421
															3.215						16.583
															14.051						4.292
															15.373						13.814
															15.394						14.187
															27.532						20.422
															16.421						11.181
															16.583						11.331
															4.292						18.895
															13.814						5.942
															14.187						5.788
															20.422						3.639
															11.181						3.095
															11.331						3.153
															18.895						2.828
															5.942						6.461
															5.788						6.404
															3.639						3.122
															3.095						10.829
															3.153						10.797
															2.828						23.579
															6.461						11.177
															6.404						11.235
															3.122						13.166
															10.829						7.448
															10.797						7.384
															23.579						19.88
															11.177						8.47
															11.235						8.458
															13.166						16.659
															7.448						4.634
															7.384						4.744
															19.88						21.927
															8.47						3.415
															8.458						3.396
															16.659						4.696
															4.634						3.711
															4.744						2.971
															21.927						18.52
															3.415						18.135
															3.396						18.191
															4.696						7.398
															3.711						26.13
															2.971						23.183
															18.52						19.129
															18.135						41.513
															18.191						32.139
															7.398						57.804
															26.13						52.319
															23.183						52.319
															19.129						52.319
															41.513						46.14
															32.139						52.498
															57.804						43.642
															52.319						28.439
															52.319						39.295
															52.319						39.295
															46.14						39.295
															52.498						28.147
															43.642						28.147
															28.439						70.865
															39.295						70.865
															39.295						66.596
															39.295						66.596
															28.147						66.596
															28.147						66.596
															70.865						50.018
															70.865						41.513
															66.596						53.681
															66.596						53.681
															66.596						45.437
															66.596						56.272
															50.018						56.272
															41.513						19.129
															53.681						37.921
															53.681						37.921
															45.437						60.826
															56.272						19.723
															56.272						66.596
															19.129						52.319
															37.921						22.316
															37.921						22.316
															60.826						41.513
															19.723						37.085
															66.596						34.24
															52.319						37.085
															22.316						53.681
															22.316						46.14
															41.513						46.14
															37.085						66.596
															34.24						34.158
															37.085						34.158
															53.681						34.158
															46.14						34.158
															46.14						34.158
															66.596						34.24
															34.158						31.663
															34.158						31.663
															34.158						46.14
															34.158						50.21
															34.158						50.21
															34.24						39.58
															31.663						46.14
															31.663						66.596
															46.14						41.513
															50.21						28.147
															50.21						53.681
															39.58						53.681
															46.14						52.498
															66.596						18.232
															41.513						2.942
															28.147						15.486
															53.681						2.858
															53.681						2.858
															52.498						13.196
															18.232						17.678
															2.942						2.942
															15.486						13.196
															2.858						13.196
[truncated: 2,316 more rows]
