# Supplementary material for: A machine learning-based chemoproteomic approach to identify drug targets and binding sites in complex proteomes
Source: Nat Commun. 2020 Aug 21;11:4200. doi: 10.1038/s41467-020-18071-x (PMC7442650; doi:10.1038/s41467-020-18071-x)
Supplement: Supplementary file 21 — Source Data [file 41467_2020_18071_MOESM21_ESM.zip › Source Data/Figure S2B_S2C.csv]

category	score	experiment type		category	score	experiment type
LiP score > 1.5	0.23	Rapamycin		LiP-Quant score complete	0.24	Rapamycin
TPR top10	0.8	Rapamycin		LiP-Quant score complete	0.48	Calyculin A
TPR top25	0.44	Rapamycin		LiP-Quant score complete	0.14	Selumetinib
TPR top50	0.24	Rapamycin		LiP-Quant score complete	0.22	FK506
TPR top100	0.16	Rapamycin		LiP-Quant score complete	0.6	Staurosporine
LiP score > 1.5	0.23	Calyculin A		LiP-Quant score complete	0.18	Fostriecin
TPR top10	1	Calyculin A		LiP-Quant score R2 correlation only	0.24	Rapamycin
TPR top25	0.84	Calyculin A		LiP-Quant score R2 correlation only	0.36	Calyculin A
TPR top50	0.48	Calyculin A		LiP-Quant score R2 correlation only	0.1	Selumetinib
TPR top100	0.27	Calyculin A		LiP-Quant score R2 correlation only	0.18	FK506
LiP score > 1.5	0.21	Selumetinib		LiP-Quant score R2 correlation only	0.52	Staurosporine
TPR top10	0.2	Selumetinib		LiP-Quant score R2 correlation only	0.14	Fostriecin
TPR top25	0.2	Selumetinib		LiP-Quant score without PFL	0.24	Rapamycin
TPR top50	0.14	Selumetinib		LiP-Quant score without PFL	0.44	Calyculin A
TPR top100	0.07	Selumetinib		LiP-Quant score without PFL	0.08	Selumetinib
LiP score > 1.5	0.56	FK506		LiP-Quant score without PFL	0.18	FK506
TPR top10	0.8	FK506		LiP-Quant score without PFL	0.36	Staurosporine
TPR top25	0.4	FK506		LiP-Quant score without PFL	0.1	Fostriecin
TPR top50	0.22	FK506		LiP-SMap	0.18	Rapamycin
TPR top100	0.11	FK506		LiP-SMap	0.44	Calyculin A
LiP score > 1.5	0.42	Staurosporine		LiP-SMap	0	Selumetinib
TPR top10	0.9	Staurosporine		LiP-SMap	0.02	FK506
TPR top25	0.84	Staurosporine		LiP-SMap	0.06	Staurosporine
TPR top50	0.6	Staurosporine		LiP-SMap	0.04	Fostriecin
TPR top100	0.36	Staurosporine
LiP score > 1.5	0.19	Fostriecin
TPR top10	0.5	Fostriecin
TPR top25	0.36	Fostriecin
TPR top50	0.18	Fostriecin
TPR top100	0.09	Fostriecin
